# Supplementary material for: The Oxidative Metabolism of Fossil Hydrocarbons and Sulfide Minerals by the Lithobiontic Microbial Community Inhabiting Deep Subterrestrial Kupferschiefer Black Shale
Source: Front Microbiol. 2018 May 15;9:972. doi: 10.3389/fmicb.2018.00972 (PMC5962744; doi:10.3389/fmicb.2018.00972)
Supplement: Supplementary file 3 [file Presentation_1.ZIP]

Archive with 1,501 entries (1,500 files):
- R19_filter-trim_BSc60_sup207_krona.html.files/
- R19_filter-trim_BSc60_sup207_krona.html.files/node1299.members.0.js
- R19_filter-trim_BSc60_sup207_krona.html.files/node813.members.0.js
- R19_filter-trim_BSc60_sup207_krona.html.files/node462.members.0.js
- R19_filter-trim_BSc60_sup207_krona.html.files/node821.members.0.js
- R19_filter-trim_BSc60_sup207_krona.html.files/node1.members.0.js
- R19_filter-trim_BSc60_sup207_krona.html.files/node134.members.0.js
- R19_filter-trim_BSc60_sup207_krona.html.files/node612.members.0.js
- R19_filter-trim_BSc60_sup207_krona.html.files/node838.members.0.js
- R19_filter-trim_BSc60_sup207_krona.html.files/node1024.members.0.js
- R19_filter-trim_BSc60_sup207_krona.html.files/node153.members.0.js
- R19_filter-trim_BSc60_sup207_krona.html.files/node278.members.0.js
- R19_filter-trim_BSc60_sup207_krona.html.files/node573.members.0.js
- R19_filter-trim_BSc60_sup207_krona.html.files/node149.members.0.js
- R19_filter-trim_BSc60_sup207_krona.html.files/node216.members.0.js
- R19_filter-trim_BSc60_sup207_krona.html.files/node596.members.0.js
- R19_filter-trim_BSc60_sup207_krona.html.files/node1167.members.0.js
- R19_filter-trim_BSc60_sup207_krona.html.files/node1542.members.0.js
- R19_filter-trim_BSc60_sup207_krona.html.files/node1459.members.0.js
- R19_filter-trim_BSc60_sup207_krona.html.files/node519.members.0.js
- R19_filter-trim_BSc60_sup207_krona.html.files/node1107.members.0.js
- R19_filter-trim_BSc60_sup207_krona.html.files/node965.members.0.js
- R19_filter-trim_BSc60_sup207_krona.html.files/node910.members.0.js
- R19_filter-trim_BSc60_sup207_krona.html.files/node1537.members.0.js
- R19_filter-trim_BSc60_sup207_krona.html.files/node973.members.0.js
- R19_filter-trim_BSc60_sup207_krona.html.files/node1534.members.0.js
- R19_filter-trim_BSc60_sup207_krona.html.files/node441.members.0.js
- R19_filter-trim_BSc60_sup207_krona.html.files/node514.members.0.js
- R19_filter-trim_BSc60_sup207_krona.html.files/node1788.members.0.js
- R19_filter-trim_BSc60_sup207_krona.html.files/node261.members.0.js
- R19_filter-trim_BSc60_sup207_krona.html.files/node533.members.0.js
- R19_filter-trim_BSc60_sup207_krona.html.files/node189.members.0.js
- R19_filter-trim_BSc60_sup207_krona.html.files/node1512.members.0.js
- R19_filter-trim_BSc60_sup207_krona.html.files/node1449.members.0.js
- R19_filter-trim_BSc60_sup207_krona.html.files/node865.members.0.js
- R19_filter-trim_BSc60_sup207_krona.html.files/node332.members.0.js
- R19_filter-trim_BSc60_sup207_krona.html.files/node609.members.0.js
- R19_filter-trim_BSc60_sup207_krona.html.files/node1362.members.0.js
- R19_filter-trim_BSc60_sup207_krona.html.files/node544.members.0.js
- R19_filter-trim_BSc60_sup207_krona.html.files/node588.members.0.js
- R19_filter-trim_BSc60_sup207_krona.html.files/node1280.members.0.js
- R19_filter-trim_BSc60_sup207_krona.html.files/node1136.members.0.js
- R19_filter-trim_BSc60_sup207_krona.html.files/node972.members.0.js
- R19_filter-trim_BSc60_sup207_krona.html.files/node942.members.0.js
- R19_filter-trim_BSc60_sup207_krona.html.files/node592.members.0.js
- R19_filter-trim_BSc60_sup207_krona.html.files/node1554.members.0.js
- R19_filter-trim_BSc60_sup207_krona.html.files/node1473.members.0.js
- R19_filter-trim_BSc60_sup207_krona.html.files/node266.members.0.js
- R19_filter-trim_BSc60_sup207_krona.html.files/node1254.members.0.js
- R19_filter-trim_BSc60_sup207_krona.html.files/node735.members.0.js
- R19_filter-trim_BSc60_sup207_krona.html.files/node1754.members.0.js
- R19_filter-trim_BSc60_sup207_krona.html.files/node807.members.0.js
- R19_filter-trim_BSc60_sup207_krona.html.files/node1203.members.0.js
- R19_filter-trim_BSc60_sup207_krona.html.files/node159.members.0.js
- R19_filter-trim_BSc60_sup207_krona.html.files/node1132.members.0.js
- R19_filter-trim_BSc60_sup207_krona.html.files/node304.members.0.js
- R19_filter-trim_BSc60_sup207_krona.html.files/node909.members.0.js
- R19_filter-trim_BSc60_sup207_krona.html.files/node753.members.0.js
- R19_filter-trim_BSc60_sup207_krona.html.files/node755.members.0.js
- R19_filter-trim_BSc60_sup207_krona.html.files/node198.members.0.js
- R19_filter-trim_BSc60_sup207_krona.html.files/node709.members.0.js
- R19_filter-trim_BSc60_sup207_krona.html.files/node642.members.0.js
- R19_filter-trim_BSc60_sup207_krona.html.files/node1783.members.0.js
- R19_filter-trim_BSc60_sup207_krona.html.files/node946.members.0.js
- R19_filter-trim_BSc60_sup207_krona.html.files/node1769.members.0.js
- R19_filter-trim_BSc60_sup207_krona.html.files/node232.members.0.js
- R19_filter-trim_BSc60_sup207_krona.html.files/node1688.members.0.js
- R19_filter-trim_BSc60_sup207_krona.html.files/node165.members.0.js
- R19_filter-trim_BSc60_sup207_krona.html.files/node185.members.0.js
- R19_filter-trim_BSc60_sup207_krona.html.files/node1495.members.0.js
- R19_filter-trim_BSc60_sup207_krona.html.files/node1029.members.0.js
- R19_filter-trim_BSc60_sup207_krona.html.files/node1366.members.0.js
- R19_filter-trim_BSc60_sup207_krona.html.files/node1083.members.0.js
- R19_filter-trim_BSc60_sup207_krona.html.files/node455.members.0.js
- R19_filter-trim_BSc60_sup207_krona.html.files/node1600.members.0.js
- R19_filter-trim_BSc60_sup207_krona.html.files/node4.members.0.js
- R19_filter-trim_BSc60_sup207_krona.html.files/node1271.members.0.js
- R19_filter-trim_BSc60_sup207_krona.html.files/node797.members.0.js
- R19_filter-trim_BSc60_sup207_krona.html.files/node1443.members.0.js
- R19_filter-trim_BSc60_sup207_krona.html.files/node36.members.0.js
- R19_filter-trim_BSc60_sup207_krona.html.files/node1653.members.0.js
- R19_filter-trim_BSc60_sup207_krona.html.files/node1033.members.0.js
- R19_filter-trim_BSc60_sup207_krona.html.files/node805.members.0.js
- R19_filter-trim_BSc60_sup207_krona.html.files/node1275.members.0.js
- R19_filter-trim_BSc60_sup207_krona.html.files/node1154.members.0.js
- R19_filter-trim_BSc60_sup207_krona.html.files/node338.members.0.js
- R19_filter-trim_BSc60_sup207_krona.html.files/node1118.members.0.js
- R19_filter-trim_BSc60_sup207_krona.html.files/node1038.members.0.js
- R19_filter-trim_BSc60_sup207_krona.html.files/node1785.members.0.js
- R19_filter-trim_BSc60_sup207_krona.html.files/node288.members.0.js
- R19_filter-trim_BSc60_sup207_krona.html.files/node1409.members.0.js
- R19_filter-trim_BSc60_sup207_krona.html.files/node712.members.0.js
- R19_filter-trim_BSc60_sup207_krona.html.files/node1583.members.0.js
- R19_filter-trim_BSc60_sup207_krona.html.files/node1720.members.0.js
- R19_filter-trim_BSc60_sup207_krona.html.files/node86.members.0.js
- R19_filter-trim_BSc60_sup207_krona.html.files/node1244.members.0.js
- R19_filter-trim_BSc60_sup207_krona.html.files/node1536.members.0.js
- R19_filter-trim_BSc60_sup207_krona.html.files/node1030.members.0.js
- R19_filter-trim_BSc60_sup207_krona.html.files/node386.members.0.js
- R19_filter-trim_BSc60_sup207_krona.html.files/node664.members.0.js
- R19_filter-trim_BSc60_sup207_krona.html.files/node239.members.0.js
- R19_filter-trim_BSc60_sup207_krona.html.files/node483.members.0.js
- R19_filter-trim_BSc60_sup207_krona.html.files/node343.members.0.js
- R19_filter-trim_BSc60_sup207_krona.html.files/node1297.members.0.js
- R19_filter-trim_BSc60_sup207_krona.html.files/node504.members.0.js
- R19_filter-trim_BSc60_sup207_krona.html.files/node1212.members.0.js
- R19_filter-trim_BSc60_sup207_krona.html.files/node1346.members.0.js
- R19_filter-trim_BSc60_sup207_krona.html.files/node1581.members.0.js
- R19_filter-trim_BSc60_sup207_krona.html.files/node218.members.0.js
- R19_filter-trim_BSc60_sup207_krona.html.files/node862.members.0.js
- R19_filter-trim_BSc60_sup207_krona.html.files/node891.members.0.js
- R19_filter-trim_BSc60_sup207_krona.html.files/node1535.members.0.js
- R19_filter-trim_BSc60_sup207_krona.html.files/node952.members.0.js
- R19_filter-trim_BSc60_sup207_krona.html.files/node1571.members.0.js
- R19_filter-trim_BSc60_sup207_krona.html.files/node971.members.0.js
- R19_filter-trim_BSc60_sup207_krona.html.files/node1514.members.0.js
- R19_filter-trim_BSc60_sup207_krona.html.files/node1692.members.0.js
- R19_filter-trim_BSc60_sup207_krona.html.files/node1552.members.0.js
- R19_filter-trim_BSc60_sup207_krona.html.files/node1301.members.0.js
- R19_filter-trim_BSc60_sup207_krona.html.files/node1099.members.0.js
- R19_filter-trim_BSc60_sup207_krona.html.files/node990.members.0.js
- R19_filter-trim_BSc60_sup207_krona.html.files/node645.members.0.js
- R19_filter-trim_BSc60_sup207_krona.html.files/node1526.members.0.js
- R19_filter-trim_BSc60_sup207_krona.html.files/node1206.members.0.js
- R19_filter-trim_BSc60_sup207_krona.html.files/node197.members.0.js
- R19_filter-trim_BSc60_sup207_krona.html.files/node161.members.0.js
- R19_filter-trim_BSc60_sup207_krona.html.files/node1276.members.0.js
- R19_filter-trim_BSc60_sup207_krona.html.files/node994.members.0.js
- R19_filter-trim_BSc60_sup207_krona.html.files/node1312.members.0.js
- R19_filter-trim_BSc60_sup207_krona.html.files/node1293.members.0.js
- R19_filter-trim_BSc60_sup207_krona.html.files/node916.members.0.js
- R19_filter-trim_BSc60_sup207_krona.html.files/node1781.members.0.js
- R19_filter-trim_BSc60_sup207_krona.html.files/node1050.members.0.js
- R19_filter-trim_BSc60_sup207_krona.html.files/node11.members.0.js
- R19_filter-trim_BSc60_sup207_krona.html.files/node329.members.0.js
- R19_filter-trim_BSc60_sup207_krona.html.files/node199.members.0.js
- R19_filter-trim_BSc60_sup207_krona.html.files/node88.members.0.js
- R19_filter-trim_BSc60_sup207_krona.html.files/node1411.members.0.js
- R19_filter-trim_BSc60_sup207_krona.html.files/node442.members.0.js
- R19_filter-trim_BSc60_sup207_krona.html.files/node453.members.0.js
- R19_filter-trim_BSc60_sup207_krona.html.files/node308.members.0.js
- R19_filter-trim_BSc60_sup207_krona.html.files/node1288.members.0.js
- R19_filter-trim_BSc60_sup207_krona.html.files/node1058.members.0.js
- R19_filter-trim_BSc60_sup207_krona.html.files/node1545.members.0.js
- R19_filter-trim_BSc60_sup207_krona.html.files/node1195.members.0.js
- R19_filter-trim_BSc60_sup207_krona.html.files/node392.members.0.js
- R19_filter-trim_BSc60_sup207_krona.html.files/node983.members.0.js
- R19_filter-trim_BSc60_sup207_krona.html.files/node1784.members.0.js
- R19_filter-trim_BSc60_sup207_krona.html.files/node981.members.0.js
- R19_filter-trim_BSc60_sup207_krona.html.files/node1245.members.0.js
- R19_filter-trim_BSc60_sup207_krona.html.files/node1045.members.0.js
- R19_filter-trim_BSc60_sup207_krona.html.files/node1686.members.0.js
- R19_filter-trim_BSc60_sup207_krona.html.files/node1043.members.0.js
- R19_filter-trim_BSc60_sup207_krona.html.files/node1524.members.0.js
- R19_filter-trim_BSc60_sup207_krona.html.files/node1089.members.0.js
- R19_filter-trim_BSc60_sup207_krona.html.files/node130.members.0.js
- R19_filter-trim_BSc60_sup207_krona.html.files/node1217.members.0.js
- R19_filter-trim_BSc60_sup207_krona.html.files/node828.members.0.js
- R19_filter-trim_BSc60_sup207_krona.html.files/node997.members.0.js
- R19_filter-trim_BSc60_sup207_krona.html.files/node1351.members.0.js
- R19_filter-trim_BSc60_sup207_krona.html.files/node1508.members.0.js
- R19_filter-trim_BSc60_sup207_krona.html.files/node1247.members.0.js
- R19_filter-trim_BSc60_sup207_krona.html.files/node305.members.0.js
- R19_filter-trim_BSc60_sup207_krona.html.files/node877.members.0.js
- R19_filter-trim_BSc60_sup207_krona.html.files/node242.members.0.js
- R19_filter-trim_BSc60_sup207_krona.html.files/node1592.members.0.js
- R19_filter-trim_BSc60_sup207_krona.html.files/node1707.members.0.js
- R19_filter-trim_BSc60_sup207_krona.html.files/node1579.members.0.js
- R19_filter-trim_BSc60_sup207_krona.html.files/node685.members.0.js
- R19_filter-trim_BSc60_sup207_krona.html.files/node381.members.0.js
- R19_filter-trim_BSc60_sup207_krona.html.files/node852.members.0.js
- R19_filter-trim_BSc60_sup207_krona.html.files/node1768.members.0.js
- R19_filter-trim_BSc60_sup207_krona.html.files/node876.members.0.js
- R19_filter-trim_BSc60_sup207_krona.html.files/node955.members.0.js
- R19_filter-trim_BSc60_sup207_krona.html.files/node355.members.0.js
- R19_filter-trim_BSc60_sup207_krona.html.files/node495.members.0.js
- R19_filter-trim_BSc60_sup207_krona.html.files/node932.members.0.js
- R19_filter-trim_BSc60_sup207_krona.html.files/node67.members.0.js
- R19_filter-trim_BSc60_sup207_krona.html.files/node1573.members.0.js
- R19_filter-trim_BSc60_sup207_krona.html.files/node1649.members.0.js
- R19_filter-trim_BSc60_sup207_krona.html.files/node426.members.0.js
- R19_filter-trim_BSc60_sup207_krona.html.files/node231.members.0.js
- R19_filter-trim_BSc60_sup207_krona.html.files/node482.members.0.js
- R19_filter-trim_BSc60_sup207_krona.html.files/node978.members.0.js
- R19_filter-trim_BSc60_sup207_krona.html.files/node684.members.0.js
- R19_filter-trim_BSc60_sup207_krona.html.files/node770.members.0.js
- R19_filter-trim_BSc60_sup207_krona.html.files/node208.members.0.js
- R19_filter-trim_BSc60_sup207_krona.html.files/node1595.members.0.js
- R19_filter-trim_BSc60_sup207_krona.html.files/node918.members.0.js
- R19_filter-trim_BSc60_sup207_krona.html.files/node1102.members.0.js
- R19_filter-trim_BSc60_sup207_krona.html.files/node200.members.0.js
- R19_filter-trim_BSc60_sup207_krona.html.files/node1106.members.0.js
- R19_filter-trim_BSc60_sup207_krona.html.files/node443.members.0.js
- R19_filter-trim_BSc60_sup207_krona.html.files/node1632.members.0.js
- R19_filter-trim_BSc60_sup207_krona.html.files/node1520.members.0.js
- R19_filter-trim_BSc60_sup207_krona.html.files/node901.members.0.js
- R19_filter-trim_BSc60_sup207_krona.html.files/node319.members.0.js
- R19_filter-trim_BSc60_sup207_krona.html.files/node164.members.0.js
- R19_filter-trim_BSc60_sup207_krona.html.files/node870.members.0.js
- R19_filter-trim_BSc60_sup207_krona.html.files/node1105.members.0.js
- R19_filter-trim_BSc60_sup207_krona.html.files/node552.members.0.js
- R19_filter-trim_BSc60_sup207_krona.html.files/node1382.members.0.js
- R19_filter-trim_BSc60_sup207_krona.html.files/node265.members.0.js
- R19_filter-trim_BSc60_sup207_krona.html.files/node1157.members.0.js
- R19_filter-trim_BSc60_sup207_krona.html.files/node1439.members.0.js
- R19_filter-trim_BSc60_sup207_krona.html.files/node230.members.0.js
- R19_filter-trim_BSc60_sup207_krona.html.files/node582.members.0.js
- R19_filter-trim_BSc60_sup207_krona.html.files/node170.members.0.js
- R19_filter-trim_BSc60_sup207_krona.html.files/node184.members.0.js
- R19_filter-trim_BSc60_sup207_krona.html.files/node819.members.0.js
- R19_filter-trim_BSc60_sup207_krona.html.files/node846.members.0.js
- R19_filter-trim_BSc60_sup207_krona.html.files/node1730.members.0.js
- R19_filter-trim_BSc60_sup207_krona.html.files/node252.members.0.js
- R19_filter-trim_BSc60_sup207_krona.html.files/node103.members.0.js
- R19_filter-trim_BSc60_sup207_krona.html.files/node341.members.0.js
- R19_filter-trim_BSc60_sup207_krona.html.files/node1682.members.0.js
- R19_filter-trim_BSc60_sup207_krona.html.files/node358.members.0.js
- R19_filter-trim_BSc60_sup207_krona.html.files/node1295.members.0.js
- R19_filter-trim_BSc60_sup207_krona.html.files/node881.members.0.js
- R19_filter-trim_BSc60_sup207_krona.html.files/node1480.members.0.js
- R19_filter-trim_BSc60_sup207_krona.html.files/node1009.members.0.js
- R19_filter-trim_BSc60_sup207_krona.html.files/node719.members.0.js
- R19_filter-trim_BSc60_sup207_krona.html.files/node1096.members.0.js
- R19_filter-trim_BSc60_sup207_krona.html.files/node175.members.0.js
- R19_filter-trim_BSc60_sup207_krona.html.files/node115.members.0.js
- R19_filter-trim_BSc60_sup207_krona.html.files/node632.members.0.js
- R19_filter-trim_BSc60_sup207_krona.html.files/node348.members.0.js
- R19_filter-trim_BSc60_sup207_krona.html.files/node975.members.0.js
- R19_filter-trim_BSc60_sup207_krona.html.files/node469.members.0.js
- R19_filter-trim_BSc60_sup207_krona.html.files/node1246.members.0.js
- R19_filter-trim_BSc60_sup207_krona.html.files/node1174.members.0.js
- R19_filter-trim_BSc60_sup207_krona.html.files/node1021.members.0.js
- R19_filter-trim_BSc60_sup207_krona.html.files/node226.members.0.js
- R19_filter-trim_BSc60_sup207_krona.html.files/node1442.members.0.js
- R19_filter-trim_BSc60_sup207_krona.html.files/node1053.members.0.js
- R19_filter-trim_BSc60_sup207_krona.html.files/node1587.members.0.js
- R19_filter-trim_BSc60_sup207_krona.html.files/node467.members.0.js
- R19_filter-trim_BSc60_sup207_krona.html.files/node40.members.0.js
- R19_filter-trim_BSc60_sup207_krona.html.files/node1261.members.0.js
- R19_filter-trim_BSc60_sup207_krona.html.files/node614.members.0.js
- R19_filter-trim_BSc60_sup207_krona.html.files/node368.members.0.js
- R19_filter-trim_BSc60_sup207_krona.html.files/node234.members.0.js
- R19_filter-trim_BSc60_sup207_krona.html.files/node670.members.0.js
- R19_filter-trim_BSc60_sup207_krona.html.files/node1546.members.0.js
- R19_filter-trim_BSc60_sup207_krona.html.files/node851.members.0.js
- R19_filter-trim_BSc60_sup207_krona.html.files/node1603.members.0.js
- R19_filter-trim_BSc60_sup207_krona.html.files/node1670.members.0.js
- R19_filter-trim_BSc60_sup207_krona.html.files/node1458.members.0.js
- R19_filter-trim_BSc60_sup207_krona.html.files/node180.members.0.js
- R19_filter-trim_BSc60_sup207_krona.html.files/node1133.members.0.js
- R19_filter-trim_BSc60_sup207_krona.html.files/node536.members.0.js
- R19_filter-trim_BSc60_sup207_krona.html.files/node1795.members.0.js
- R19_filter-trim_BSc60_sup207_krona.html.files/node1766.members.0.js
- R19_filter-trim_BSc60_sup207_krona.html.files/node1623.members.0.js
- R19_filter-trim_BSc60_sup207_krona.html.files/node834.members.0.js
- R19_filter-trim_BSc60_sup207_krona.html.files/node605.members.0.js
- R19_filter-trim_BSc60_sup207_krona.html.files/node1659.members.0.js
- R19_filter-trim_BSc60_sup207_krona.html.files/node537.members.0.js
- R19_filter-trim_BSc60_sup207_krona.html.files/node731.members.0.js
- R19_filter-trim_BSc60_sup207_krona.html.files/node181.members.0.js
- R19_filter-trim_BSc60_sup207_krona.html.files/enable.js
- R19_filter-trim_BSc60_sup207_krona.html.files/node776.members.0.js
- R19_filter-trim_BSc60_sup207_krona.html.files/node896.members.0.js
- R19_filter-trim_BSc60_sup207_krona.html.files/node781.members.0.js
- R19_filter-trim_BSc60_sup207_krona.html.files/node91.members.0.js
- R19_filter-trim_BSc60_sup207_krona.html.files/node1751.members.0.js
- R19_filter-trim_BSc60_sup207_krona.html.files/node476.members.0.js
- R19_filter-trim_BSc60_sup207_krona.html.files/node1488.members.0.js
- R19_filter-trim_BSc60_sup207_krona.html.files/node1564.members.0.js
- R19_filter-trim_BSc60_sup207_krona.html.files/node223.members.0.js
- R19_filter-trim_BSc60_sup207_krona.html.files/node1796.members.0.js
- R19_filter-trim_BSc60_sup207_krona.html.files/node1683.members.0.js
- R19_filter-trim_BSc60_sup207_krona.html.files/node303.members.0.js
- R19_filter-trim_BSc60_sup207_krona.html.files/node454.members.0.js
- R19_filter-trim_BSc60_sup207_krona.html.files/node354.members.0.js
- R19_filter-trim_BSc60_sup207_krona.html.files/node1721.members.0.js
- R19_filter-trim_BSc60_sup207_krona.html.files/node928.members.0.js
- R19_filter-trim_BSc60_sup207_krona.html.files/node1671.members.0.js
- R19_filter-trim_BSc60_sup207_krona.html.files/node1120.members.0.js
- R19_filter-trim_BSc60_sup207_krona.html.files/node1367.members.0.js
- R19_filter-trim_BSc60_sup207_krona.html.files/node513.members.0.js
- R19_filter-trim_BSc60_sup207_krona.html.files/node660.members.0.js
- R19_filter-trim_BSc60_sup207_krona.html.files/node707.members.0.js
- R19_filter-trim_BSc60_sup207_krona.html.files/node1506.members.0.js
- R19_filter-trim_BSc60_sup207_krona.html.files/node1589.members.0.js
- R19_filter-trim_BSc60_sup207_krona.html.files/node913.members.0.js
- R19_filter-trim_BSc60_sup207_krona.html.files/node1298.members.0.js
- R19_filter-trim_BSc60_sup207_krona.html.files/node363.members.0.js
- R19_filter-trim_BSc60_sup207_krona.html.files/node847.members.0.js
- R19_filter-trim_BSc60_sup207_krona.html.files/node1078.members.0.js
- R19_filter-trim_BSc60_sup207_krona.html.files/node993.members.0.js
- R19_filter-trim_BSc60_sup207_krona.html.files/node917.members.0.js
- R19_filter-trim_BSc60_sup207_krona.html.files/node1540.members.0.js
- R19_filter-trim_BSc60_sup207_krona.html.files/node1755.members.0.js
- R19_filter-trim_BSc60_sup207_krona.html.files/node1454.members.0.js
- R19_filter-trim_BSc60_sup207_krona.html.files/node1457.members.0.js
- R19_filter-trim_BSc60_sup207_krona.html.files/node873.members.0.js
- R19_filter-trim_BSc60_sup207_krona.html.files/node1240.members.0.js
- R19_filter-trim_BSc60_sup207_krona.html.files/node1374.members.0.js
- R19_filter-trim_BSc60_sup207_krona.html.files/node711.members.0.js
[truncated: 1,201 more entries]
