# Supplementary material for: The Oxidative Metabolism of Fossil Hydrocarbons and Sulfide Minerals by the Lithobiontic Microbial Community Inhabiting Deep Subterrestrial Kupferschiefer Black Shale
Source: Front Microbiol. 2018 May 15;9:972. doi: 10.3389/fmicb.2018.00972 (PMC5962744; doi:10.3389/fmicb.2018.00972)
Supplement: Supplementary file 3 [file Presentation_1.ZIP › R19_filter-trim_BSc60_sup207_krona.html.files/node1299.members.0.js]

data('67TFK:02624:12327\n\
67TFK:03142:05107\n\
67TFK:03709:05038\n\
67TFK:03842:04460\n\
67TFK:00993:05035\n\
67TFK:01065:04266\n\
67TFK:00495:02384\n\
67TFK:01059:01343\n\
67TFK:00874:09207\n\
67TFK:00957:09517\n\
67TFK:00965:09848\n\
67TFK:00545:07748\n\
67TFK:00858:08230\n\
67TFK:00312:06665\n\
67TFK:00419:07464\n\
67TFK:00879:07501\n\
67TFK:09335:06454\n\
67TFK:09752:06955\n\
67TFK:09850:06778\n\
67TFK:06669:03326\n\
67TFK:07405:03346\n\
67TFK:07636:02829\n\
67TFK:09388:04945\n\
67TFK:09825:05042\n\
67TFK:09922:04059\n\
67TFK:09482:03472\n\
67TFK:09604:02723\n\
67TFK:09730:03107\n\
67TFK:10075:03607\n\
67TFK:10202:12105\n\
67TFK:01570:03284\n\
67TFK:02233:02872\n\
67TFK:02513:03785\n\
67TFK:01943:04114\n\
67TFK:02105:04200\n\
67TFK:02126:05196\n\
67TFK:02160:05977\n\
67TFK:02321:05754\n\
67TFK:02662:05826\n\
67TFK:01352:07445\n\
67TFK:01786:07655\n\
67TFK:02213:07326\n\
67TFK:01849:07777\n\
67TFK:01374:09055\n\
67TFK:01576:09598\n\
67TFK:02376:09069\n\
67TFK:02486:09032\n\
67TFK:05838:04719\n\
67TFK:06036:04321\n\
67TFK:06051:04723\n\
67TFK:06083:04567\n\
67TFK:06388:04248\n\
67TFK:06611:04673\n\
67TFK:09716:12932\n\
67TFK:09411:07745\n\
67TFK:09397:08451\n\
67TFK:09584:08636\n\
67TFK:09418:10272\n\
67TFK:09735:11168\n\
67TFK:05447:07570\n\
67TFK:05479:07248\n\
67TFK:05782:07703\n\
67TFK:06452:07220\n\
67TFK:06567:07700\n\
67TFK:05419:10401\n\
67TFK:05440:10664\n\
67TFK:05472:10681\n\
67TFK:05530:10473\n\
67TFK:05707:10933\n\
67TFK:05963:11012\n\
67TFK:09594:02322\n\
67TFK:09583:02527\n\
67TFK:06824:01825\n\
67TFK:07298:02204\n\
67TFK:07880:01740\n\
67TFK:07339:05029\n\
67TFK:06856:07218\n\
67TFK:07139:06737\n\
67TFK:06703:05452\n\
67TFK:06856:06358\n\
67TFK:06883:05667\n\
67TFK:07424:06177\n\
67TFK:07535:05844\n\
67TFK:07687:06005\n\
67TFK:07864:06295\n\
67TFK:07915:05338\n\
67TFK:06693:09320\n\
67TFK:07093:09533\n\
67TFK:07119:09948\n\
67TFK:07408:10259\n\
67TFK:07924:09860\n\
67TFK:06738:08024\n\
67TFK:06969:08310\n\
67TFK:07037:08299\n\
67TFK:07638:08079\n\
67TFK:07746:08260\n\
67TFK:07003:11290\n\
67TFK:05617:01723\n\
67TFK:05640:02297\n\
67TFK:05849:01571\n\
67TFK:05908:01324\n\
67TFK:06164:01494\n\
67TFK:06138:02025\n\
67TFK:06144:02314\n\
67TFK:06250:02207\n\
67TFK:06636:02417\n\
67TFK:08521:01186\n\
67TFK:06750:01167\n\
67TFK:06885:00609\n\
67TFK:07410:00982\n\
67TFK:06764:14293\n\
67TFK:08038:07411\n\
67TFK:08155:07378\n\
67TFK:08329:07407\n\
67TFK:08491:06730\n\
67TFK:08551:07636\n\
67TFK:08687:07124\n\
67TFK:08904:07073\n\
67TFK:08994:07139\n\
67TFK:08169:03416\n\
67TFK:08262:03479\n\
67TFK:08538:03135\n\
67TFK:08797:03393\n\
67TFK:09195:03221\n\
67TFK:09308:02777\n\
67TFK:08116:03881\n\
67TFK:08182:04219\n\
67TFK:08776:04097\n\
67TFK:08904:04483\n\
67TFK:08957:04546\n\
67TFK:09227:04577\n\
67TFK:08243:08656\n\
67TFK:08822:08947\n\
67TFK:09063:08627\n\
67TFK:09094:08678\n\
67TFK:08057:09946\n\
67TFK:08145:09239\n\
67TFK:08747:09380\n\
67TFK:08793:10176\n\
67TFK:09007:10039\n\
67TFK:09129:09723\n\
67TFK:06728:12663\n\
67TFK:06731:12780\n\
67TFK:07768:12833\n\
67TFK:04737:12497\n\
67TFK:04499:11084\n\
67TFK:04899:11242\n\
67TFK:05054:10866\n\
67TFK:05097:11271\n\
67TFK:04273:10204\n\
67TFK:04661:09467\n\
67TFK:04607:07848\n\
67TFK:04930:08011\n\
67TFK:05066:08802\n\
67TFK:04161:07463\n\
67TFK:04264:07012\n\
67TFK:05301:07576\n\
67TFK:05507:01177\n\
67TFK:04284:05878\n\
67TFK:04366:05161\n\
67TFK:04370:05333\n\
67TFK:04388:05796\n\
67TFK:05169:05751\n\
67TFK:08267:12887\n\
67TFK:09297:13166\n\
67TFK:08144:12323\n\
67TFK:08385:12473\n\
67TFK:08466:12085\n\
67TFK:05600:14127\n\
67TFK:05676:14076\n\
67TFK:05982:13480\n\
67TFK:06545:14155\n\
67TFK:06621:14191\n\
67TFK:08238:11503\n\
67TFK:08884:10593\n\
67TFK:09083:11100\n\
67TFK:04708:03315\n\
67TFK:05279:03175\n\
67TFK:05461:02648\n\
67TFK:06370:03470\n\
67TFK:06487:02608\n\
67TFK:05499:06051\n\
67TFK:05624:05451\n\
67TFK:05629:05671\n\
67TFK:05676:06371\n\
67TFK:05769:05843\n\
67TFK:05878:06189\n\
67TFK:06077:05639\n\
67TFK:06384:05652\n\
67TFK:06416:05796\n\
67TFK:06392:06267\n\
67TFK:04114:04197\n\
67TFK:04688:04578\n\
67TFK:04940:04848\n\
67TFK:04970:04331\n\
67TFK:05017:04187\n\
67TFK:05732:08786\n\
67TFK:06006:08112\n\
67TFK:06270:08963\n\
67TFK:05533:09996\n\
67TFK:05848:09554\n\
67TFK:06029:10221\n\
67TFK:06100:09441\n\
67TFK:06152:09218\n\
67TFK:06624:09267\n\
67TFK:06610:09855\n\
67TFK:04377:02328\n\
67TFK:04636:02536\n\
67TFK:02836:10161\n\
67TFK:03413:09111\n\
67TFK:03465:09424\n\
67TFK:03576:09813\n\
67TFK:03927:09809\n\
67TFK:03019:05514\n\
67TFK:08168:01836\n\
67TFK:08236:01699\n\
67TFK:08346:01377\n\
67TFK:08868:01472\n\
67TFK:09141:01931\n\
67TFK:09209:02516\n\
67TFK:02935:02256\n\
67TFK:03318:01451\n\
67TFK:03401:01690\n\
67TFK:03587:02122\n\
67TFK:03827:02479\n\
67TFK:03902:02054\n\
67TFK:03908:01055\n\
67TFK:01450:10908\n\
67TFK:01682:10394\n\
67TFK:01876:11279\n\
67TFK:02475:11566\n\
67TFK:02537:10461\n\
67TFK:02588:14130\n\
67TFK:08306:05493\n\
67TFK:08657:05390\n\
67TFK:08889:05424\n\
67TFK:09137:06196\n\
67TFK:09199:05664\n\
67TFK:09471:06326\n\
67TFK:09679:06086\n\
67TFK:10002:06364\n\
67TFK:07164:13058\n\
67TFK:07605:13890\n\
67TFK:02741:03349\n\
67TFK:03742:03394\n\
67TFK:03179:06762\n\
67TFK:03237:06464\n\
67TFK:03572:06784\n\
67TFK:03595:07543\n\
67TFK:03682:07625\n\
67TFK:03853:07523\n\
67TFK:04211:00866\n\
67TFK:04243:01276\n\
67TFK:04530:01112\n\
67TFK:05017:01086\n\
67TFK:02680:14171\n\
67TFK:02893:10482\n\
67TFK:03097:10771\n\
67TFK:01967:01048\n\
67TFK:01991:01103\n\
67TFK:02063:00888\n\
67TFK:02758:08252\n\
67TFK:02722:08298\n\
67TFK:02767:08864\n\
67TFK:02907:08510\n\
67TFK:03685:07899\n\
67TFK:03965:07841\n\
')
