# Supplementary material for: The Oxidative Metabolism of Fossil Hydrocarbons and Sulfide Minerals by the Lithobiontic Microbial Community Inhabiting Deep Subterrestrial Kupferschiefer Black Shale
Source: Front Microbiol. 2018 May 15;9:972. doi: 10.3389/fmicb.2018.00972 (PMC5962744; doi:10.3389/fmicb.2018.00972)
Supplement: Supplementary file 3 [file Presentation_1.ZIP › R19_filter-trim_BSc60_sup207_krona.html.files/node813.members.0.js]

data('67TFK:01559:12145\n\
67TFK:01596:12846\n\
67TFK:01746:11789\n\
67TFK:01766:12148\n\
67TFK:01873:12810\n\
67TFK:01915:11954\n\
67TFK:01886:12742\n\
67TFK:01982:11679\n\
67TFK:02056:11828\n\
67TFK:02079:12851\n\
67TFK:02177:12661\n\
67TFK:02212:11838\n\
67TFK:02233:11927\n\
67TFK:02424:12808\n\
67TFK:02441:11785\n\
67TFK:02554:11782\n\
67TFK:02538:12404\n\
67TFK:02602:12368\n\
67TFK:02783:04342\n\
67TFK:02765:04577\n\
67TFK:02769:04961\n\
67TFK:02914:05109\n\
67TFK:03018:04002\n\
67TFK:03037:04662\n\
67TFK:03019:05143\n\
67TFK:03158:03971\n\
67TFK:03118:04086\n\
67TFK:03215:04140\n\
67TFK:03328:04246\n\
67TFK:03413:03949\n\
67TFK:03402:03968\n\
67TFK:03424:04535\n\
67TFK:03422:04739\n\
67TFK:03531:04706\n\
67TFK:03588:04184\n\
67TFK:03645:04523\n\
67TFK:03660:04854\n\
67TFK:03704:04094\n\
67TFK:03727:04335\n\
67TFK:03751:04437\n\
67TFK:03746:04647\n\
67TFK:03748:05026\n\
67TFK:03767:04849\n\
67TFK:03806:05052\n\
67TFK:03844:04609\n\
67TFK:03867:04451\n\
67TFK:03922:03950\n\
67TFK:03951:04410\n\
67TFK:03955:04712\n\
67TFK:00330:04625\n\
67TFK:00458:04150\n\
67TFK:00502:04831\n\
67TFK:00587:04394\n\
67TFK:00626:04065\n\
67TFK:00685:04624\n\
67TFK:00877:04868\n\
67TFK:00954:04536\n\
67TFK:01055:04027\n\
67TFK:01069:04406\n\
67TFK:01107:04528\n\
67TFK:01120:04778\n\
67TFK:01186:04676\n\
67TFK:01298:04074\n\
67TFK:01291:04806\n\
67TFK:00694:02134\n\
67TFK:00759:02084\n\
67TFK:00860:02111\n\
67TFK:00937:02126\n\
67TFK:00998:01619\n\
67TFK:01049:01752\n\
67TFK:01060:02155\n\
67TFK:01152:02208\n\
67TFK:01235:02346\n\
67TFK:01236:02471\n\
67TFK:01292:01363\n\
67TFK:01262:02239\n\
67TFK:01293:01121\n\
67TFK:00702:09208\n\
67TFK:00730:09823\n\
67TFK:00773:09353\n\
67TFK:00881:09283\n\
67TFK:00946:09069\n\
67TFK:00911:10128\n\
67TFK:01047:09906\n\
67TFK:01098:09274\n\
67TFK:01217:10150\n\
67TFK:01240:10223\n\
67TFK:01255:09824\n\
67TFK:01311:09088\n\
67TFK:00145:07992\n\
67TFK:00311:08749\n\
67TFK:00375:07910\n\
67TFK:00399:08660\n\
67TFK:00358:08786\n\
67TFK:00429:08689\n\
67TFK:00647:08505\n\
67TFK:00673:08787\n\
67TFK:00745:07760\n\
67TFK:00744:08844\n\
67TFK:00798:07927\n\
67TFK:00759:08243\n\
67TFK:00932:07799\n\
67TFK:00902:08640\n\
67TFK:00960:08008\n\
67TFK:00969:08187\n\
67TFK:01122:07905\n\
67TFK:01126:08486\n\
67TFK:01178:07768\n\
67TFK:01199:07828\n\
67TFK:01207:08885\n\
67TFK:01272:08340\n\
67TFK:00318:07465\n\
67TFK:00316:07639\n\
67TFK:00405:06768\n\
67TFK:00468:06704\n\
67TFK:00481:07631\n\
67TFK:00600:06714\n\
67TFK:00620:07008\n\
67TFK:00607:07572\n\
67TFK:00687:07218\n\
67TFK:00730:06698\n\
67TFK:00718:06866\n\
67TFK:00734:07172\n\
67TFK:00711:07589\n\
67TFK:00789:06696\n\
67TFK:00987:07484\n\
67TFK:01048:07106\n\
67TFK:01023:07168\n\
67TFK:01118:06684\n\
67TFK:01202:06451\n\
67TFK:01248:06808\n\
67TFK:01293:06822\n\
67TFK:01275:06918\n\
67TFK:01267:06961\n\
67TFK:01277:07143\n\
67TFK:00399:06257\n\
67TFK:00412:06352\n\
67TFK:00489:05331\n\
67TFK:00461:05560\n\
67TFK:00563:05513\n\
67TFK:00575:05777\n\
67TFK:00657:05325\n\
67TFK:00653:06321\n\
67TFK:00653:06335\n\
67TFK:00709:05319\n\
67TFK:00740:05480\n\
67TFK:00765:05325\n\
67TFK:00880:05901\n\
67TFK:00949:05860\n\
67TFK:00929:06201\n\
67TFK:00972:05416\n\
67TFK:00960:05467\n\
67TFK:00952:06125\n\
67TFK:01032:05209\n\
67TFK:01122:05387\n\
67TFK:01144:05845\n\
67TFK:00743:12105\n\
67TFK:00890:12300\n\
67TFK:00971:12441\n\
67TFK:01058:12336\n\
67TFK:09404:07126\n\
67TFK:09542:06747\n\
67TFK:09627:07361\n\
67TFK:09942:07463\n\
67TFK:09986:06480\n\
67TFK:09993:06992\n\
67TFK:10010:07314\n\
67TFK:09974:07630\n\
67TFK:09976:07651\n\
67TFK:10030:07695\n\
67TFK:10220:06917\n\
67TFK:10206:07019\n\
67TFK:10203:07040\n\
67TFK:10265:06878\n\
67TFK:10241:07548\n\
67TFK:10266:07554\n\
67TFK:06724:03108\n\
67TFK:06742:03727\n\
67TFK:06727:03834\n\
67TFK:06809:02833\n\
67TFK:06858:02672\n\
67TFK:06824:03161\n\
67TFK:06892:02865\n\
67TFK:06903:03261\n\
67TFK:06965:03386\n\
67TFK:07026:03113\n\
67TFK:07067:03663\n\
67TFK:07094:03762\n\
67TFK:07153:02642\n\
67TFK:07175:02578\n\
67TFK:07179:03121\n\
67TFK:07162:03248\n\
67TFK:07243:02917\n\
67TFK:07236:03262\n\
67TFK:07242:03387\n\
67TFK:07222:03609\n\
67TFK:07307:02872\n\
67TFK:07329:02929\n\
67TFK:07328:03442\n\
67TFK:07323:03804\n\
67TFK:07448:02939\n\
67TFK:07442:03074\n\
67TFK:07582:02760\n\
67TFK:07618:02826\n\
67TFK:07668:02845\n\
67TFK:07719:03015\n\
67TFK:07797:03756\n\
67TFK:07904:02694\n\
67TFK:07902:03101\n\
67TFK:07871:03302\n\
67TFK:07943:03691\n\
67TFK:09409:03919\n\
67TFK:09427:03908\n\
67TFK:09473:04307\n\
67TFK:09519:04954\n\
67TFK:09560:04094\n\
67TFK:09561:04563\n\
67TFK:09610:04485\n\
67TFK:09610:04877\n\
67TFK:09668:04309\n\
67TFK:09758:03873\n\
67TFK:09755:03939\n\
67TFK:09757:03957\n\
67TFK:09745:04550\n\
67TFK:09826:04391\n\
67TFK:09925:04604\n\
67TFK:10097:04218\n\
67TFK:10134:04715\n\
67TFK:10177:03956\n\
67TFK:10196:04495\n\
67TFK:10355:04377\n\
67TFK:09325:02690\n\
67TFK:09410:02927\n\
67TFK:09410:03178\n\
67TFK:09466:03467\n\
67TFK:09472:03794\n\
67TFK:09566:02991\n\
67TFK:09601:02590\n\
67TFK:09676:02804\n\
67TFK:09674:03218\n\
67TFK:09743:03722\n\
67TFK:09801:02732\n\
67TFK:09795:03394\n\
67TFK:09833:03361\n\
67TFK:09837:03492\n\
67TFK:09894:03297\n\
67TFK:09942:03651\n\
67TFK:09983:02576\n\
67TFK:10030:02705\n\
67TFK:10050:03581\n\
67TFK:10034:03721\n\
67TFK:10167:03663\n\
67TFK:10370:02647\n\
67TFK:10371:03556\n\
67TFK:10406:02614\n\
67TFK:10399:03314\n\
67TFK:09331:12140\n\
67TFK:09370:12114\n\
67TFK:09375:11820\n\
67TFK:09415:12437\n\
67TFK:09449:12711\n\
67TFK:09481:11700\n\
67TFK:09533:12647\n\
67TFK:09578:11755\n\
67TFK:09603:12296\n\
67TFK:09648:11613\n\
67TFK:09625:11667\n\
67TFK:09860:11849\n\
67TFK:09981:12794\n\
67TFK:10089:12351\n\
67TFK:10161:11836\n\
67TFK:10520:11631\n\
67TFK:10510:11719\n\
67TFK:01340:02850\n\
67TFK:01335:03685\n\
67TFK:01403:02684\n\
67TFK:01457:03206\n\
67TFK:01441:03680\n\
67TFK:01503:03039\n\
67TFK:01489:03367\n\
67TFK:01610:03028\n\
67TFK:01597:03211\n\
67TFK:01645:03765\n\
67TFK:01807:03209\n\
67TFK:01814:03665\n\
67TFK:01850:02740\n\
67TFK:01858:02827\n\
67TFK:01843:03643\n\
67TFK:01916:02877\n\
67TFK:01952:03644\n\
67TFK:02017:03693\n\
67TFK:02060:03032\n\
67TFK:02110:02915\n\
67TFK:02108:03361\n\
67TFK:02148:03158\n\
67TFK:02160:03685\n\
67TFK:02235:03526\n\
67TFK:02413:03040\n\
67TFK:02418:03330\n\
67TFK:02416:03549\n\
67TFK:02478:02996\n\
67TFK:02531:02949\n\
67TFK:02515:03275\n\
67TFK:02558:03667\n\
67TFK:02613:03846\n\
67TFK:01372:04952\n\
67TFK:01475:04814\n\
67TFK:01558:04421\n\
67TFK:01611:04316\n\
67TFK:01678:04833\n\
67TFK:01681:05094\n\
67TFK:01636:05120\n\
67TFK:01743:04313\n\
67TFK:01918:04416\n\
67TFK:02079:05094\n\
67TFK:02087:04558\n\
67TFK:02140:04850\n\
67TFK:02222:04013\n\
67TFK:02278:04689\n\
67TFK:02329:04646\n\
67TFK:02348:04092\n\
67TFK:02429:04659\n\
67TFK:02449:04693\n\
67TFK:02470:04898\n\
67TFK:02503:03970\n\
67TFK:02507:05079\n\
67TFK:02551:04696\n\
67TFK:02629:05015\n\
67TFK:02642:04811\n\
67TFK:02662:04858\n\
67TFK:02642:05034\n\
67TFK:01425:05264\n\
67TFK:01503:05337\n\
67TFK:01577:05733\n\
67TFK:01640:06020\n\
67TFK:01706:05994\n\
67TFK:01760:05435\n\
67TFK:01828:05315\n\
67TFK:01891:06418\n\
67TFK:01972:05305\n\
67TFK:01951:06351\n\
67TFK:02076:05495\n\
67TFK:02056:06096\n\
67TFK:02075:06067\n\
67TFK:02231:05174\n\
67TFK:02225:05210\n\
67TFK:02235:05802\n\
67TFK:02410:06271\n\
67TFK:02476:05223\n\
67TFK:02560:05628\n\
67TFK:02583:06039\n\
67TFK:02633:06181\n\
67TFK:02636:06218\n\
67TFK:01357:07645\n\
67TFK:01406:06605\n\
67TFK:01405:06823\n\
67TFK:01553:06770\n\
67TFK:01603:07363\n\
67TFK:01605:07441\n\
67TFK:01613:07444\n\
67TFK:01635:07668\n\
67TFK:01747:07112\n\
67TFK:01805:06703\n\
67TFK:01842:06824\n\
67TFK:01840:07002\n\
67TFK:01865:07013\n\
67TFK:01927:06981\n\
67TFK:01974:07074\n\
67TFK:01987:06574\n\
67TFK:02126:06656\n\
67TFK:02095:07291\n\
67TFK:02139:06808\n\
67TFK:02170:07392\n\
67TFK:02277:07188\n\
67TFK:02338:07566\n\
67TFK:02423:07682\n\
67TFK:02612:07525\n\
67TFK:01418:01435\n\
67TFK:01394:02435\n\
67TFK:01436:01448\n\
67TFK:01459:01593\n\
67TFK:01474:01868\n\
67TFK:01441:02350\n\
67TFK:01515:02404\n\
67TFK:01598:01728\n\
67TFK:01707:01687\n\
67TFK:01718:01987\n\
67TFK:01920:01431\n\
67TFK:01944:01505\n\
67TFK:02045:02366\n\
67TFK:02158:01305\n\
67TFK:02175:01623\n\
67TFK:02156:02247\n\
67TFK:02206:02348\n\
67TFK:02314:01661\n\
67TFK:02295:02012\n\
67TFK:02330:02126\n\
67TFK:02288:02343\n\
67TFK:02377:01941\n\
67TFK:02417:01778\n\
67TFK:02426:02042\n\
67TFK:02430:02339\n\
67TFK:02436:02239\n\
67TFK:02481:02394\n\
67TFK:02498:01569\n\
67TFK:02578:02194\n\
67TFK:02591:01998\n\
67TFK:01351:08238\n\
67TFK:01337:08299\n\
67TFK:01500:07827\n\
67TFK:01508:08239\n\
67TFK:01657:08162\n\
67TFK:01705:08372\n\
67TFK:01765:08075\n\
67TFK:01770:08199\n\
67TFK:01776:08813\n\
67TFK:01837:07811\n\
67TFK:02016:07893\n\
67TFK:02115:08120\n\
67TFK:02140:08265\n\
67TFK:02278:08780\n\
67TFK:02308:08948\n\
67TFK:02451:08309\n\
67TFK:02476:08633\n\
67TFK:02633:08141\n\
67TFK:01393:09971\n\
67TFK:01456:09063\n\
67TFK:01479:09797\n\
67TFK:01486:09683\n\
67TFK:01550:09788\n\
67TFK:01847:09406\n\
67TFK:01841:09630\n\
67TFK:01912:10243\n\
67TFK:02047:09481\n\
67TFK:02142:09173\n\
67TFK:02160:09421\n\
67TFK:02258:10107\n\
67TFK:02491:09757\n\
67TFK:05350:04655\n\
67TFK:05442:04103\n\
67TFK:05461:04097\n\
67TFK:05447:04137\n\
67TFK:05485:05033\n\
67TFK:05669:04380\n\
67TFK:05650:04483\n\
67TFK:05650:04624\n\
67TFK:05696:04070\n\
67TFK:05725:04254\n\
67TFK:05705:04786\n\
67TFK:05816:03880\n\
67TFK:05865:04837\n\
67TFK:05870:05041\n\
67TFK:05923:04704\n\
67TFK:06020:04570\n\
67TFK:06061:05006\n\
67TFK:06117:04447\n\
67TFK:06154:04087\n\
67TFK:06227:04379\n\
67TFK:06196:04796\n\
67TFK:06201:04819\n\
67TFK:06259:04037\n\
67TFK:06308:04136\n\
67TFK:06300:04210\n\
67TFK:06343:04071\n\
67TFK:06369:05031\n\
67TFK:06406:03987\n\
67TFK:06462:04324\n\
67TFK:06429:04613\n\
67TFK:06515:04912\n\
67TFK:06546:04187\n\
67TFK:06533:04874\n\
67TFK:06629:04246\n\
67TFK:09653:13304\n\
67TFK:09937:12882\n\
67TFK:09559:08019\n\
67TFK:09900:07828\n\
67TFK:10024:07845\n\
67TFK:10328:08258\n\
67TFK:10355:08727\n\
67TFK:10591:08526\n\
67TFK:09405:09791\n\
67TFK:09445:09595\n\
67TFK:09482:09577\n\
67TFK:09796:09624\n\
67TFK:09828:09208\n\
67TFK:09881:09742\n\
67TFK:09882:10167\n\
67TFK:09951:10119\n\
67TFK:10088:09647\n\
67TFK:10091:09719\n\
67TFK:10100:10271\n\
67TFK:10191:09207\n\
67TFK:10381:09272\n\
67TFK:09415:11016\n\
67TFK:09454:10612\n\
67TFK:09471:11267\n\
67TFK:09525:10419\n\
67TFK:09569:11198\n\
67TFK:09601:10629\n\
67TFK:09657:11470\n\
67TFK:09745:10460\n\
67TFK:09901:10637\n\
67TFK:09883:11411\n\
67TFK:10012:11205\n\
67TFK:10091:10418\n\
67TFK:10398:11399\n\
67TFK:05333:07237\n\
67TFK:05367:07316\n\
67TFK:05381:06552\n\
67TFK:05411:07643\n\
67TFK:05477:06906\n\
67TFK:05488:06716\n\
67TFK:05542:06656\n\
67TFK:05572:07053\n\
67TFK:05570:07125\n\
67TFK:05587:07246\n\
67TFK:05663:06641\n\
67TFK:05690:06963\n\
67TFK:05709:07669\n\
67TFK:05763:06834\n\
67TFK:05835:06668\n\
67TFK:06091:07659\n\
67TFK:06354:06899\n\
67TFK:06405:06593\n\
67TFK:06480:06492\n\
67TFK:05350:10801\n\
67TFK:05361:10901\n\
67TFK:05502:10818\n\
67TFK:05526:11248\n\
67TFK:05484:11254\n\
67TFK:05501:11467\n\
67TFK:05576:10475\n\
67TFK:05540:11375\n\
67TFK:05794:10942\n\
67TFK:05795:11050\n\
67TFK:05914:10854\n\
67TFK:06022:10453\n\
67TFK:06155:10798\n\
67TFK:06238:11318\n\
67TFK:06291:10581\n\
67TFK:06384:10431\n\
67TFK:06404:11471\n\
67TFK:06428:10723\n\
67TFK:06615:10840\n\
67TFK:06633:11520\n\
67TFK:09329:02461\n\
67TFK:09399:01585\n\
67TFK:09457:01948\n\
67TFK:09453:02524\n\
67TFK:09526:02255\n\
67TFK:09594:02443\n\
67TFK:09637:02446\n\
67TFK:09700:01729\n\
67TFK:09714:02312\n\
67TFK:09688:02410\n\
67TFK:09776:01946\n\
67TFK:09833:01891\n\
67TFK:09937:02510\n\
67TFK:06787:02072\n\
67TFK:06825:01507\n\
67TFK:06859:01538\n\
67TFK:06892:02110\n\
67TFK:06878:02173\n\
67TFK:06922:01728\n\
67TFK:06983:01547\n\
67TFK:06980:01669\n\
67TFK:07101:02107\n\
67TFK:07187:02571\n\
67TFK:07226:01943\n\
67TFK:07219:02485\n\
67TFK:07292:01535\n\
67TFK:07394:02268\n\
67TFK:07402:02385\n\
67TFK:07447:01559\n\
67TFK:07487:01563\n\
67TFK:07508:01544\n\
67TFK:07491:01799\n\
67TFK:07550:01407\n\
67TFK:07536:02249\n\
67TFK:07602:02418\n\
67TFK:07630:01401\n\
67TFK:07674:02487\n\
67TFK:07737:01550\n\
67TFK:07784:02311\n\
67TFK:07862:02274\n\
67TFK:07874:02409\n\
67TFK:07915:01968\n\
67TFK:06711:03911\n\
67TFK:06727:05146\n\
67TFK:06765:04392\n\
67TFK:06792:04565\n\
67TFK:06867:03942\n\
67TFK:06884:04296\n\
67TFK:06919:04544\n\
67TFK:06955:04552\n\
67TFK:06988:04451\n\
67TFK:07034:05020\n\
67TFK:07084:04147\n\
67TFK:07134:04363\n\
67TFK:07181:05104\n\
67TFK:07254:04930\n\
67TFK:07274:05136\n\
67TFK:07348:04782\n\
67TFK:07374:04389\n\
67TFK:07404:04883\n\
67TFK:07481:04208\n\
67TFK:07461:04774\n\
67TFK:07510:04777\n\
67TFK:07543:04792\n\
67TFK:07534:05106\n\
67TFK:07560:05128\n\
67TFK:07641:04930\n\
67TFK:07654:05019\n\
67TFK:07665:04550\n\
67TFK:07680:05132\n\
67TFK:07730:03950\n\
67TFK:07731:04229\n\
67TFK:07724:04425\n\
67TFK:07728:04947\n\
67TFK:07980:04239\n\
67TFK:06751:07464\n\
67TFK:06768:06720\n\
67TFK:06766:06767\n\
67TFK:06783:07539\n\
67TFK:06908:07210\n\
67TFK:06878:07417\n\
67TFK:06892:07648\n\
67TFK:06924:07327\n\
67TFK:06944:07407\n\
67TFK:07007:06821\n\
67TFK:06982:06855\n\
67TFK:07039:06655\n\
67TFK:07082:06629\n\
67TFK:07106:06678\n\
67TFK:07114:06927\n\
67TFK:07254:06554\n\
67TFK:07258:06684\n\
67TFK:07306:06597\n\
67TFK:07261:06720\n\
67TFK:07330:07267\n\
67TFK:07335:07565\n\
67TFK:07404:06877\n\
67TFK:07393:07139\n\
67TFK:07402:07355\n\
67TFK:07400:07393\n\
67TFK:07420:06773\n\
67TFK:07476:07296\n\
67TFK:07530:07487\n\
67TFK:07575:07602\n\
67TFK:07644:06515\n\
67TFK:07670:06877\n\
67TFK:07719:06653\n\
67TFK:07720:07639\n\
67TFK:07779:07132\n\
67TFK:07980:06816\n\
67TFK:07965:06876\n\
67TFK:06699:05413\n\
67TFK:06773:05600\n\
67TFK:06801:06315\n\
67TFK:06845:06120\n\
67TFK:06886:05588\n\
67TFK:06903:05717\n\
67TFK:06958:06010\n\
67TFK:06966:05608\n\
67TFK:07003:05866\n\
67TFK:07091:05263\n\
67TFK:07104:05795\n\
67TFK:07093:05840\n\
67TFK:07204:05295\n\
67TFK:07329:05790\n\
67TFK:07368:05233\n\
67TFK:07384:05944\n\
67TFK:07460:05934\n\
67TFK:07506:05912\n\
67TFK:07620:05722\n\
67TFK:07661:05844\n\
67TFK:07760:05922\n\
67TFK:07902:05200\n\
67TFK:07894:05302\n\
67TFK:07871:05712\n\
67TFK:07901:06208\n\
67TFK:07902:06257\n\
67TFK:07969:05446\n\
67TFK:06694:10115\n\
67TFK:06742:09082\n\
67TFK:06716:09416\n\
67TFK:06871:09086\n\
67TFK:07059:09162\n\
67TFK:07050:09228\n\
67TFK:07142:10221\n\
67TFK:07226:10252\n\
67TFK:07352:09606\n\
67TFK:07352:09847\n\
67TFK:07373:09207\n\
67TFK:07456:09095\n\
67TFK:07449:10072\n\
67TFK:07489:09532\n\
67TFK:07587:10147\n\
67TFK:07585:10223\n\
67TFK:07664:09279\n\
67TFK:07693:09436\n\
67TFK:07738:09094\n\
67TFK:07722:09568\n\
67TFK:07814:10031\n\
67TFK:07847:10071\n\
67TFK:07891:09564\n\
67TFK:07880:10178\n\
67TFK:07966:09218\n\
67TFK:06841:07752\n\
67TFK:06824:08208\n\
67TFK:06955:08347\n\
67TFK:07009:08031\n\
67TFK:07063:08716\n\
67TFK:07150:07894\n\
67TFK:07147:07932\n\
67TFK:07145:08002\n\
67TFK:07218:08887\n\
67TFK:07264:08832\n\
67TFK:07382:08023\n\
67TFK:07383:08094\n\
67TFK:07369:08304\n\
67TFK:07373:08837\n\
67TFK:07431:07880\n\
67TFK:07456:07946\n\
67TFK:07441:08235\n\
67TFK:07448:08876\n\
67TFK:07486:07895\n\
67TFK:07486:08738\n\
67TFK:07467:08894\n\
67TFK:07563:08716\n\
67TFK:07752:07864\n\
67TFK:07791:08887\n\
67TFK:07852:08651\n\
67TFK:06677:10732\n\
67TFK:06797:11451\n\
67TFK:06948:10462\n\
67TFK:06935:10907\n\
67TFK:06964:11006\n\
67TFK:06987:11588\n\
67TFK:07192:11157\n\
67TFK:07363:10509\n\
67TFK:07413:11397\n\
67TFK:07506:11290\n\
67TFK:07525:10318\n\
67TFK:07583:10667\n\
67TFK:07613:10950\n\
67TFK:07706:11152\n\
67TFK:07780:10549\n\
67TFK:07786:10635\n\
67TFK:07770:10716\n\
67TFK:07785:11492\n\
67TFK:00509:03803\n\
67TFK:00623:03424\n\
67TFK:00625:03701\n\
67TFK:00678:03023\n\
67TFK:00680:03804\n\
67TFK:00719:02759\n\
67TFK:00728:03378\n\
67TFK:00741:03429\n\
67TFK:00949:02590\n\
67TFK:00926:03430\n\
67TFK:00911:03497\n\
67TFK:00952:02876\n\
67TFK:01028:02650\n\
67TFK:01199:03164\n\
67TFK:01182:03789\n\
67TFK:01307:03768\n\
67TFK:05453:02231\n\
67TFK:05478:01868\n\
67TFK:05542:01910\n\
67TFK:05536:02112\n\
67TFK:05554:02195\n\
67TFK:05590:01556\n\
67TFK:05613:02091\n\
67TFK:05645:01773\n\
67TFK:05658:02488\n\
67TFK:05698:01577\n\
67TFK:05703:01627\n\
67TFK:05724:01988\n\
67TFK:05755:01996\n\
67TFK:05756:02562\n\
67TFK:05800:02071\n\
67TFK:05784:02286\n\
67TFK:05846:01931\n\
67TFK:05862:02346\n\
67TFK:06074:02424\n\
67TFK:06227:01689\n\
67TFK:06205:02146\n\
67TFK:06274:02470\n\
67TFK:06511:01975\n\
67TFK:06531:02245\n\
67TFK:06589:01572\n\
67TFK:08027:00724\n\
67TFK:08026:00777\n\
67TFK:08119:00960\n\
67TFK:08144:00697\n\
67TFK:08190:00802\n\
67TFK:08331:01281\n\
67TFK:08345:01074\n\
67TFK:08718:00975\n\
67TFK:08883:01036\n\
67TFK:09029:01062\n\
67TFK:08994:01250\n\
67TFK:09255:01283\n\
67TFK:06690:00748\n\
67TFK:06812:00769\n\
67TFK:06829:01065\n\
67TFK:06907:00646\n\
67TFK:06961:00505\n\
67TFK:07009:00571\n\
67TFK:06996:00753\n\
67TFK:07036:00646\n\
67TFK:07062:00385\n\
67TFK:07089:00455\n\
67TFK:07094:00624\n\
67TFK:07205:00812\n\
67TFK:07200:01208\n\
67TFK:07490:00859\n\
67TFK:07542:00928\n\
67TFK:07551:01038\n\
67TFK:07526:01120\n\
67TFK:07570:00657\n\
67TFK:07617:01188\n\
67TFK:07689:00853\n\
67TFK:07702:00854\n\
67TFK:07758:00670\n\
67TFK:07713:00800\n\
67TFK:07747:01132\n\
67TFK:07768:00866\n\
67TFK:07822:00492\n\
67TFK:07916:00875\n\
67TFK:06669:14643\n\
67TFK:06958:14366\n\
67TFK:07031:14730\n\
67TFK:07142:14410\n\
67TFK:07411:14663\n\
67TFK:08028:07555\n\
67TFK:08202:07396\n\
67TFK:08274:07427\n\
67TFK:08331:07228\n\
67TFK:08305:07670\n\
67TFK:08362:06627\n\
67TFK:08407:06592\n\
67TFK:08457:06583\n\
67TFK:08525:07084\n\
67TFK:08585:06545\n\
67TFK:08559:07136\n\
67TFK:08675:07210\n\
67TFK:08695:06897\n\
67TFK:08714:07041\n\
67TFK:08793:06479\n\
67TFK:08871:06958\n\
67TFK:08974:06812\n\
67TFK:09080:06487\n\
67TFK:09141:06468\n\
67TFK:09219:06620\n\
67TFK:09269:06458\n\
67TFK:09283:07513\n\
67TFK:09304:07222\n\
67TFK:09305:07502\n\
67TFK:08027:02786\n\
67TFK:07994:02854\n\
67TFK:08153:02812\n\
67TFK:08207:03316\n\
67TFK:08207:03661\n\
67TFK:08339:03038\n\
67TFK:08299:03832\n\
67TFK:08391:03477\n\
67TFK:08576:03669\n\
67TFK:08690:03828\n\
67TFK:08737:03464\n\
67TFK:08744:02628\n\
67TFK:08795:03330\n\
67TFK:08901:02585\n\
67TFK:08903:03208\n\
67TFK:08909:03541\n\
67TFK:08950:03247\n\
67TFK:08957:03580\n\
67TFK:09294:02608\n\
67TFK:09319:03782\n\
67TFK:07996:04547\n\
67TFK:08078:05011\n\
67TFK:08106:04801\n\
67TFK:08218:05035\n\
67TFK:08271:04136\n\
67TFK:08306:03980\n\
67TFK:08312:04033\n\
67TFK:08371:03899\n\
67TFK:08427:04988\n\
67TFK:08500:03977\n\
67TFK:08506:05031\n\
67TFK:08572:04754\n\
67TFK:08545:04950\n\
67TFK:08638:04127\n\
67TFK:08634:04215\n\
67TFK:08699:04822\n\
67TFK:08755:04357\n\
67TFK:08777:04329\n\
67TFK:08799:04263\n\
67TFK:08857:03946\n\
67TFK:08920:04399\n\
67TFK:08921:04824\n\
67TFK:09002:04245\n\
67TFK:09059:04074\n\
67TFK:09121:04884\n\
67TFK:09174:04513\n\
67TFK:09184:04597\n\
67TFK:09170:04658\n\
67TFK:09210:04251\n\
67TFK:09301:04731\n\
67TFK:09313:05083\n\
67TFK:07998:08553\n\
67TFK:08057:07749\n\
67TFK:08072:08747\n\
67TFK:08100:08181\n\
67TFK:08138:08588\n\
67TFK:08110:08847\n\
67TFK:08184:07796\n\
67TFK:08187:07952\n\
67TFK:08226:08197\n\
67TFK:08261:07842\n\
67TFK:08287:08774\n\
67TFK:08330:08226\n\
67TFK:08357:08260\n\
67TFK:08380:08239\n\
67TFK:08343:08648\n\
67TFK:08463:08228\n\
67TFK:08443:08904\n\
67TFK:08494:08456\n\
67TFK:08564:07793\n\
67TFK:08661:07880\n\
67TFK:08730:08890\n\
67TFK:08764:08847\n\
67TFK:08802:07980\n\
67TFK:08800:08776\n\
67TFK:08851:07816\n\
67TFK:08895:08501\n\
67TFK:08989:08160\n\
67TFK:08947:08684\n\
67TFK:09072:07799\n\
67TFK:09149:08014\n\
67TFK:09222:08341\n\
67TFK:09275:08456\n\
67TFK:09312:08862\n\
67TFK:07993:09639\n\
67TFK:08078:10093\n\
67TFK:08185:10052\n\
67TFK:08224:09595\n\
67TFK:08207:09660\n\
67TFK:08194:10203\n\
67TFK:08376:09467\n\
67TFK:08379:10040\n\
67TFK:08409:09117\n\
67TFK:08412:10203\n\
67TFK:08476:09408\n\
67TFK:08472:09711\n\
67TFK:08482:09834\n\
67TFK:08602:09888\n\
67TFK:08725:09640\n\
67TFK:08717:10157\n\
67TFK:08777:10019\n\
67TFK:08849:09623\n\
67TFK:08972:10090\n\
67TFK:09102:09144\n\
67TFK:09163:09124\n\
67TFK:00668:10663\n\
67TFK:00795:11023\n\
67TFK:00956:11337\n\
67TFK:01088:10924\n\
67TFK:01164:10441\n\
67TFK:01236:10959\n\
67TFK:06725:11976\n\
67TFK:06727:12060\n\
67TFK:06841:11595\n\
67TFK:06829:12820\n\
67TFK:06946:12321\n\
67TFK:06943:12819\n\
67TFK:06964:12612\n\
67TFK:07082:11896\n\
67TFK:07192:12532\n\
67TFK:07245:11704\n\
67TFK:07275:12211\n\
67TFK:07442:11932\n\
67TFK:07594:11700\n\
67TFK:07603:12059\n\
67TFK:07569:12436\n\
67TFK:07576:12494\n\
67TFK:07713:11780\n\
67TFK:07751:12853\n\
67TFK:07786:12250\n\
67TFK:07800:12462\n\
67TFK:07815:11800\n\
67TFK:04005:13894\n\
67TFK:04146:13940\n\
67TFK:04389:12888\n\
67TFK:04352:13591\n\
67TFK:04533:12948\n\
67TFK:04515:13446\n\
67TFK:04547:13332\n\
67TFK:04595:13434\n\
67TFK:04689:13752\n\
67TFK:04708:13937\n\
67TFK:04871:13968\n\
67TFK:04951:12904\n\
67TFK:04969:13265\n\
67TFK:04984:14072\n\
67TFK:05002:13695\n\
67TFK:05177:13489\n\
67TFK:05270:13074\n\
67TFK:05289:13422\n\
67TFK:04317:14459\n\
67TFK:04456:14875\n\
67TFK:04535:14754\n\
67TFK:04584:14920\n\
67TFK:04975:14301\n\
67TFK:04971:14331\n\
67TFK:04076:12325\n\
67TFK:04103:12575\n\
67TFK:04136:12598\n\
67TFK:04231:11760\n\
67TFK:04254:11983\n\
67TFK:04284:12736\n\
67TFK:04398:12730\n\
67TFK:04545:12039\n\
67TFK:04590:11765\n\
67TFK:04550:11859\n\
67TFK:04625:12635\n\
67TFK:04838:11812\n\
67TFK:04831:12069\n\
67TFK:04961:11810\n\
67TFK:04977:12325\n\
67TFK:05171:12351\n\
67TFK:05277:11976\n\
67TFK:04050:10914\n\
67TFK:04092:11122\n\
67TFK:04046:11273\n\
67TFK:04106:11181\n\
67TFK:04306:10421\n\
67TFK:04490:10392\n\
67TFK:04561:11153\n\
67TFK:04585:11212\n\
67TFK:04600:10660\n\
67TFK:04880:11372\n\
67TFK:04884:11511\n\
67TFK:05041:11537\n\
67TFK:05162:11242\n\
67TFK:05228:10374\n\
67TFK:03999:09280\n\
67TFK:04153:09299\n\
67TFK:04168:09899\n\
67TFK:04237:09395\n\
67TFK:04250:09848\n\
67TFK:04286:09835\n\
67TFK:04293:09838\n\
67TFK:04252:10062\n\
67TFK:04326:09251\n\
67TFK:04314:10192\n\
67TFK:04374:09583\n\
67TFK:04391:10168\n\
67TFK:04419:09595\n\
67TFK:04442:09860\n\
67TFK:04421:09897\n\
67TFK:04478:09477\n\
67TFK:04497:09087\n\
67TFK:04538:09364\n\
67TFK:04595:10104\n\
67TFK:04676:09400\n\
67TFK:04719:09848\n\
67TFK:04839:09189\n\
67TFK:05083:10203\n\
67TFK:05129:09526\n\
67TFK:05184:09614\n\
67TFK:05184:10089\n\
67TFK:05235:09460\n\
67TFK:05255:09384\n\
67TFK:05313:09841\n\
67TFK:04001:07925\n\
67TFK:04072:07870\n\
67TFK:04055:08084\n\
67TFK:04055:08356\n\
67TFK:04062:08731\n\
67TFK:04117:07871\n\
67TFK:04124:08844\n\
67TFK:04185:08849\n\
67TFK:04234:08562\n\
67TFK:04291:08476\n\
67TFK:04295:08937\n\
67TFK:04337:08101\n\
67TFK:04428:08483\n\
67TFK:04469:08947\n\
67TFK:04537:08995\n\
67TFK:04592:08177\n\
67TFK:04586:08336\n\
67TFK:04581:08801\n\
67TFK:04682:08051\n\
67TFK:04689:08849\n\
67TFK:04738:07851\n\
67TFK:04699:08208\n\
67TFK:04730:08829\n\
67TFK:04696:08887\n\
67TFK:04859:08429\n\
67TFK:04944:07940\n\
67TFK:04901:08519\n\
67TFK:04978:08071\n\
67TFK:05164:07801\n\
67TFK:05239:08431\n\
67TFK:05249:08413\n\
67TFK:04003:07481\n\
67TFK:04082:06682\n\
67TFK:04072:06867\n\
67TFK:04083:07107\n\
67TFK:04096:07208\n\
67TFK:04160:06823\n\
67TFK:04272:06451\n\
67TFK:04251:06594\n\
67TFK:04274:06757\n\
67TFK:04335:06583\n\
67TFK:04356:07217\n\
67TFK:04444:06488\n\
67TFK:04442:06834\n\
67TFK:04478:06763\n\
67TFK:04673:06838\n\
67TFK:04765:06572\n\
67TFK:04924:06667\n\
67TFK:04932:06854\n\
67TFK:04994:06616\n\
67TFK:05027:07140\n\
67TFK:05074:06770\n\
67TFK:05184:07634\n\
67TFK:05212:07231\n\
67TFK:05268:07296\n\
67TFK:05305:07070\n\
67TFK:06085:00706\n\
67TFK:06173:00685\n\
67TFK:06153:00908\n\
67TFK:06213:01215\n\
67TFK:06298:00500\n\
67TFK:06407:00775\n\
67TFK:04127:05316\n\
67TFK:04136:05552\n\
67TFK:04117:05652\n\
67TFK:04163:05604\n\
67TFK:04201:05322\n\
67TFK:04464:06296\n\
67TFK:04564:05443\n\
67TFK:04592:06115\n\
67TFK:04674:05355\n\
67TFK:04679:05672\n\
67TFK:04731:06205\n\
67TFK:04765:05634\n\
67TFK:04776:05953\n\
67TFK:04836:05340\n\
67TFK:04845:05365\n\
67TFK:04826:05932\n\
67TFK:04814:06383\n\
67TFK:04894:06100\n\
67TFK:04904:06063\n\
67TFK:04931:06160\n\
67TFK:04957:05548\n\
67TFK:04974:06182\n\
67TFK:05005:05430\n\
67TFK:05047:05599\n\
67TFK:05077:05703\n\
67TFK:05241:05326\n\
67TFK:05205:06269\n\
67TFK:05248:06368\n\
67TFK:08537:14264\n\
67TFK:08564:14249\n\
67TFK:08237:13409\n\
67TFK:08247:13322\n\
67TFK:08359:12935\n\
67TFK:08354:13424\n\
67TFK:08409:13244\n\
67TFK:08425:13611\n\
67TFK:08443:13426\n\
67TFK:08468:13571\n\
67TFK:08493:13019\n\
67TFK:08587:13388\n\
67TFK:08639:13345\n\
67TFK:08672:12966\n\
67TFK:08766:13808\n\
67TFK:08821:14146\n\
67TFK:08842:13096\n\
67TFK:08896:12972\n\
67TFK:08895:13857\n\
67TFK:08970:12994\n\
67TFK:08965:13599\n\
67TFK:09082:13576\n\
67TFK:09134:13562\n\
67TFK:09194:13613\n\
67TFK:08176:11903\n\
67TFK:08176:12485\n\
67TFK:08332:11934\n\
67TFK:08521:11687\n\
67TFK:08536:11966\n\
67TFK:08549:11956\n\
67TFK:08692:11957\n\
67TFK:08757:12515\n\
67TFK:08801:11808\n\
67TFK:08933:12765\n\
67TFK:08934:12754\n\
67TFK:09041:12782\n\
67TFK:09133:12413\n\
67TFK:09183:12754\n\
67TFK:09259:11918\n\
67TFK:09293:12032\n\
67TFK:05393:13480\n\
67TFK:05435:13961\n\
67TFK:05823:12929\n\
67TFK:05924:13011\n\
67TFK:05921:13257\n\
67TFK:06048:13925\n\
67TFK:06090:13434\n\
67TFK:06140:13658\n\
67TFK:06606:12962\n\
67TFK:06630:13119\n\
67TFK:06645:13499\n\
67TFK:06638:14158\n\
67TFK:06267:14318\n\
67TFK:06418:14632\n\
67TFK:08016:11491\n\
67TFK:08082:11213\n\
67TFK:08195:10336\n\
67TFK:08213:10488\n\
67TFK:08236:10933\n\
67TFK:08299:10371\n\
67TFK:08346:11470\n\
67TFK:08488:11252\n\
67TFK:08497:11350\n\
67TFK:08544:10601\n\
67TFK:08588:10706\n\
67TFK:08683:11303\n\
67TFK:08737:11588\n\
67TFK:08843:10640\n\
67TFK:08912:10754\n\
67TFK:08990:10712\n\
67TFK:08966:10778\n\
67TFK:08956:10928\n\
67TFK:09073:11076\n\
67TFK:09123:10377\n\
67TFK:09156:11142\n\
67TFK:04140:03516\n\
67TFK:04140:03693\n\
67TFK:04148:03819\n\
67TFK:04272:03602\n\
67TFK:04252:03676\n\
67TFK:04310:03846\n\
67TFK:04370:03290\n\
67TFK:04350:03737\n\
67TFK:04437:03082\n\
67TFK:04428:03640\n\
67TFK:04427:03687\n\
67TFK:04450:03583\n\
67TFK:04476:03772\n\
67TFK:04504:02970\n\
67TFK:04507:03030\n\
67TFK:04501:03846\n\
67TFK:04559:02707\n\
67TFK:04731:02714\n\
67TFK:04838:03093\n\
67TFK:04873:03595\n\
67TFK:04951:03432\n\
67TFK:05185:03459\n\
67TFK:05232:03131\n\
67TFK:05249:03345\n\
67TFK:05383:03230\n\
67TFK:05425:03296\n\
67TFK:05415:03830\n\
67TFK:05443:02603\n\
67TFK:05512:03151\n\
67TFK:05514:03302\n\
67TFK:05479:03418\n\
67TFK:05549:02916\n\
67TFK:05610:03596\n\
67TFK:05649:03792\n\
67TFK:05766:03499\n\
67TFK:05799:03688\n\
67TFK:05867:03509\n\
67TFK:05970:02796\n\
67TFK:05970:03045\n\
67TFK:05930:03135\n\
67TFK:06025:03039\n\
67TFK:05981:03455\n\
67TFK:06042:02780\n\
67TFK:06039:03302\n\
67TFK:06105:02661\n\
67TFK:06120:02913\n\
67TFK:06082:03025\n\
67TFK:06167:02753\n\
67TFK:06209:02632\n\
67TFK:06212:03248\n\
67TFK:06248:03813\n\
67TFK:06332:03389\n\
67TFK:06443:02695\n\
67TFK:06466:03470\n\
67TFK:06428:03813\n\
67TFK:06508:02932\n\
67TFK:06596:03735\n\
67TFK:06653:03465\n\
67TFK:05389:05430\n\
67TFK:05528:06084\n\
67TFK:05609:06182\n\
67TFK:05675:05632\n\
67TFK:05659:05702\n\
67TFK:05730:05450\n\
67TFK:05752:06332\n\
67TFK:05824:05480\n\
67TFK:05803:05654\n\
67TFK:05963:05715\n\
67TFK:05976:06033\n\
67TFK:05991:05212\n\
67TFK:06042:05966\n\
67TFK:06053:06072\n\
67TFK:06272:05269\n\
67TFK:06262:05631\n\
67TFK:06254:06076\n\
67TFK:06258:06351\n\
67TFK:06313:05347\n\
67TFK:06285:06036\n\
67TFK:06324:06114\n\
67TFK:06367:05225\n\
67TFK:06451:05937\n\
67TFK:06493:05757\n\
67TFK:06520:05930\n\
67TFK:06592:05271\n\
67TFK:04036:04086\n\
67TFK:04021:05076\n\
67TFK:04055:04128\n\
67TFK:04071:04808\n\
67TFK:04164:04569\n\
67TFK:04276:04240\n\
67TFK:04288:04592\n\
67TFK:04338:04931\n\
67TFK:04507:04539\n\
67TFK:04593:04063\n\
67TFK:04559:04701\n\
67TFK:04635:04549\n\
67TFK:04674:04920\n\
67TFK:04716:04516\n\
67TFK:04755:04052\n\
67TFK:04792:05043\n\
67TFK:04855:03933\n\
67TFK:04871:04467\n\
67TFK:04894:04822\n\
67TFK:05121:03914\n\
67TFK:05120:04531\n\
67TFK:05187:04471\n\
67TFK:05319:04249\n\
67TFK:05322:04927\n\
67TFK:05314:05032\n\
67TFK:05341:07740\n\
67TFK:05355:08228\n\
67TFK:05360:08858\n\
67TFK:05336:08931\n\
67TFK:05341:08937\n\
67TFK:05407:07747\n\
67TFK:05396:08192\n\
67TFK:05395:08323\n\
67TFK:05537:08255\n\
67TFK:05569:08972\n\
67TFK:05741:08195\n\
67TFK:05795:08631\n\
67TFK:05808:08961\n\
67TFK:05849:07943\n\
67TFK:05905:07817\n\
67TFK:05883:07850\n\
67TFK:05951:07728\n\
67TFK:05961:08183\n\
67TFK:05940:08709\n\
67TFK:06037:08072\n\
67TFK:06169:08367\n\
67TFK:06135:08564\n\
67TFK:06238:08039\n\
67TFK:06251:09001\n\
67TFK:06359:08360\n\
67TFK:06380:07889\n\
67TFK:06395:08847\n\
67TFK:06452:08686\n\
67TFK:06456:08799\n\
67TFK:06522:08312\n\
67TFK:05330:09109\n\
67TFK:05484:10261\n\
67TFK:05624:09364\n\
67TFK:05680:09199\n\
67TFK:05827:09202\n\
67TFK:05783:09933\n\
67TFK:05833:09828\n\
67TFK:05887:09142\n\
67TFK:05886:09770\n\
67TFK:05883:10238\n\
67TFK:05931:09575\n\
67TFK:05965:09780\n\
67TFK:06024:09400\n\
67TFK:06054:09222\n\
67TFK:06180:10168\n\
67TFK:06241:09085\n\
67TFK:06355:09754\n\
67TFK:06409:09297\n\
67TFK:06442:09052\n\
67TFK:06435:09261\n\
67TFK:06470:09222\n\
67TFK:06473:10231\n\
67TFK:05412:11815\n\
67TFK:05771:12703\n\
67TFK:05786:12088\n\
67TFK:05852:11975\n\
67TFK:05843:11994\n\
67TFK:05941:12522\n\
67TFK:06112:11681\n\
67TFK:06123:12831\n\
67TFK:06221:12306\n\
67TFK:06307:12743\n\
67TFK:06355:11681\n\
67TFK:06412:11876\n\
67TFK:06500:12596\n\
67TFK:06579:11754\n\
67TFK:06606:12026\n\
67TFK:06649:12749\n\
67TFK:04029:01540\n\
67TFK:04076:01384\n\
67TFK:04079:02529\n\
67TFK:04233:01748\n\
67TFK:04265:02435\n\
67TFK:04445:02001\n\
67TFK:04453:02168\n\
67TFK:04489:02392\n\
67TFK:04568:01871\n\
67TFK:04593:02465\n\
67TFK:04630:01560\n\
67TFK:04692:01351\n\
67TFK:04679:01539\n\
67TFK:04649:01817\n\
67TFK:04675:02047\n\
67TFK:04845:02309\n\
67TFK:05029:01464\n\
67TFK:05091:01787\n\
67TFK:05090:02363\n\
67TFK:05092:02395\n\
67TFK:05130:01316\n\
67TFK:05139:02439\n\
67TFK:05147:01409\n\
67TFK:05241:01786\n\
67TFK:05232:01871\n\
67TFK:05273:02434\n\
67TFK:05319:01744\n\
67TFK:02698:13135\n\
67TFK:02830:13373\n\
67TFK:03011:13666\n\
67TFK:03047:13984\n\
67TFK:03262:13004\n\
67TFK:03242:13567\n\
67TFK:03294:13251\n\
67TFK:03405:13667\n\
67TFK:03384:13764\n\
67TFK:03424:13776\n\
67TFK:03482:13847\n\
67TFK:03492:13987\n\
67TFK:03648:13651\n\
67TFK:03631:13823\n\
67TFK:03693:13378\n\
67TFK:03829:12988\n\
67TFK:03865:12911\n\
67TFK:03866:13447\n\
67TFK:03890:13996\n\
67TFK:03991:12886\n\
67TFK:02713:12818\n\
67TFK:03055:11895\n\
67TFK:03023:12049\n\
67TFK:03093:12046\n\
67TFK:03412:11968\n\
67TFK:03501:12795\n\
67TFK:03571:12441\n\
67TFK:03685:12404\n\
67TFK:03841:12263\n\
67TFK:03858:12847\n\
67TFK:03881:12534\n\
67TFK:03928:11692\n\
67TFK:03944:12285\n\
67TFK:02704:09453\n\
67TFK:02740:09495\n\
67TFK:02895:09359\n\
67TFK:02984:09064\n\
67TFK:03157:09562\n\
67TFK:03131:09949\n\
67TFK:03184:09156\n\
67TFK:03178:10196\n\
67TFK:03310:09634\n\
67TFK:03302:09853\n\
67TFK:03325:10118\n\
67TFK:03373:09117\n\
67TFK:03394:10244\n\
67TFK:03513:09332\n\
67TFK:03513:09629\n\
67TFK:03517:09947\n\
67TFK:03600:09023\n\
67TFK:03599:09401\n\
67TFK:03600:09626\n\
67TFK:03725:09135\n\
67TFK:03736:09451\n\
67TFK:03823:09749\n\
67TFK:03958:10083\n\
67TFK:03924:10116\n\
67TFK:02724:05415\n\
67TFK:02782:05961\n\
67TFK:02834:05350\n\
67TFK:02835:06139\n\
67TFK:02976:06274\n\
67TFK:02977:06379\n\
67TFK:03112:05288\n\
67TFK:03085:05549\n\
67TFK:03098:05560\n\
67TFK:03093:05944\n\
67TFK:03071:06322\n\
67TFK:03148:05173\n\
67TFK:03124:05613\n\
67TFK:03153:05766\n\
67TFK:03209:05195\n\
67TFK:03189:05462\n\
67TFK:03227:05563\n\
67TFK:03285:05776\n\
67TFK:03384:06226\n\
67TFK:03489:05188\n\
67TFK:03547:05202\n\
67TFK:03555:05828\n\
67TFK:03592:05616\n\
67TFK:03707:05795\n\
67TFK:03759:06346\n\
67TFK:03799:05415\n\
67TFK:03907:05969\n\
67TFK:08063:01454\n\
67TFK:08127:01427\n\
67TFK:08113:02003\n\
67TFK:08218:01355\n\
67TFK:08265:01702\n\
67TFK:08425:02200\n\
67TFK:08486:01601\n\
67TFK:08525:01341\n\
67TFK:08673:02388\n\
67TFK:08802:01611\n\
67TFK:08971:01527\n\
67TFK:09160:01610\n\
67TFK:09185:01878\n\
67TFK:09159:02150\n\
67TFK:09214:01473\n\
67TFK:09243:01703\n\
67TFK:09285:02195\n\
67TFK:09300:02464\n\
67TFK:02690:01583\n\
67TFK:02791:01689\n\
67TFK:02795:01967\n\
67TFK:02886:01295\n\
67TFK:02874:01623\n\
67TFK:02864:01842\n\
67TFK:02894:02235\n\
67TFK:02951:02176\n\
67TFK:03010:01605\n\
67TFK:02990:02212\n\
67TFK:03027:02069\n\
67TFK:03101:01559\n\
67TFK:03168:01415\n\
67TFK:03173:02489\n\
67TFK:03273:01797\n\
67TFK:03302:01953\n\
67TFK:03349:01505\n\
67TFK:03372:01600\n\
67TFK:03460:01527\n\
67TFK:03420:02075\n\
67TFK:03493:02148\n\
67TFK:03521:01544\n\
67TFK:03525:02178\n\
67TFK:03582:02329\n\
67TFK:03646:01517\n\
67TFK:03656:01559\n\
67TFK:03616:02258\n\
67TFK:03690:01783\n\
67TFK:03682:01955\n\
67TFK:03701:02004\n\
67TFK:03685:02054\n\
67TFK:03783:02084\n\
67TFK:03887:02424\n\
67TFK:03897:02459\n\
67TFK:03935:02450\n\
67TFK:02751:00991\n\
67TFK:03146:00551\n\
67TFK:03179:00573\n\
67TFK:03358:00371\n\
67TFK:03420:00397\n\
67TFK:03582:00849\n\
67TFK:03601:01246\n\
67TFK:03629:01061\n\
67TFK:03731:00951\n\
67TFK:03782:00423\n\
67TFK:03855:00467\n\
67TFK:03852:00826\n\
67TFK:03916:01005\n\
67TFK:01455:11502\n\
67TFK:01533:10999\n\
67TFK:01606:10496\n\
67TFK:01783:10777\n\
67TFK:01808:10903\n\
67TFK:02053:11439\n\
67TFK:02162:10668\n\
67TFK:02188:11350\n\
67TFK:02267:11207\n\
67TFK:02375:11563\n\
67TFK:02533:10904\n\
67TFK:01823:14432\n\
67TFK:01871:14537\n\
67TFK:02293:14568\n\
67TFK:02332:14723\n\
67TFK:02492:14346\n\
67TFK:01447:13211\n\
67TFK:01491:14118\n\
67TFK:01707:13504\n\
67TFK:01745:13304\n\
67TFK:01924:13089\n\
67TFK:01950:13064\n\
67TFK:02075:13013\n\
67TFK:02047:13851\n\
67TFK:02133:14071\n\
67TFK:02194:13500\n\
67TFK:02381:13154\n\
67TFK:02640:13320\n\
67TFK:08000:06312\n\
67TFK:08071:05993\n\
67TFK:08042:06297\n\
67TFK:08143:06143\n\
67TFK:08208:05621\n\
67TFK:08330:06417\n\
67TFK:08388:05224\n\
67TFK:08361:05393\n\
67TFK:08364:05515\n\
67TFK:08485:05384\n\
67TFK:08635:05482\n\
67TFK:08706:06084\n\
67TFK:08792:05440\n\
67TFK:08802:05513\n\
67TFK:08823:05797\n\
67TFK:08941:05193\n\
67TFK:08930:05466\n\
67TFK:08915:05534\n\
67TFK:09029:05692\n\
67TFK:09052:06363\n\
67TFK:09113:06273\n\
67TFK:09215:05641\n\
67TFK:09296:06115\n\
67TFK:09403:06380\n\
67TFK:09461:05561\n\
67TFK:09460:05853\n\
67TFK:09553:06085\n\
67TFK:09531:06180\n\
67TFK:09524:06235\n\
67TFK:09611:05729\n\
67TFK:09643:06045\n\
67TFK:09711:05153\n\
67TFK:09729:06364\n\
67TFK:09785:05339\n\
67TFK:09908:06422\n\
67TFK:10087:05848\n\
67TFK:10174:05545\n\
67TFK:10188:05789\n\
67TFK:10265:05199\n\
67TFK:10241:05272\n\
67TFK:10242:05335\n\
67TFK:10388:06381\n\
67TFK:10425:05592\n\
67TFK:06911:12904\n\
67TFK:07106:13359\n\
67TFK:07066:13810\n\
67TFK:07465:13366\n\
67TFK:07506:13984\n\
67TFK:07570:13601\n\
67TFK:07623:13449\n\
67TFK:07640:14060\n\
67TFK:07698:13727\n\
67TFK:07928:13837\n\
67TFK:02769:02677\n\
67TFK:02781:03601\n\
67TFK:02846:02967\n\
67TFK:02850:03172\n\
67TFK:03004:02908\n\
67TFK:02976:03424\n\
67TFK:02994:03520\n\
67TFK:03061:03006\n\
67TFK:03046:03853\n\
67TFK:03097:02961\n\
67TFK:03102:03014\n\
67TFK:03162:03075\n\
67TFK:03299:03817\n\
67TFK:03365:03255\n\
67TFK:03472:03293\n\
67TFK:03486:03531\n\
67TFK:03509:03702\n\
67TFK:03518:02605\n\
67TFK:03608:02972\n\
67TFK:03597:03174\n\
67TFK:03594:03444\n\
67TFK:03593:03541\n\
67TFK:03636:02809\n\
67TFK:03652:02891\n\
67TFK:03632:03159\n\
67TFK:03710:03378\n\
67TFK:03747:02667\n\
67TFK:03742:03258\n\
67TFK:03742:03822\n\
67TFK:03886:02686\n\
67TFK:03942:03110\n\
67TFK:03976:02687\n\
67TFK:02697:06739\n\
67TFK:02757:06836\n\
67TFK:02906:06627\n\
67TFK:02927:07075\n\
67TFK:03061:06442\n\
67TFK:03094:07514\n\
67TFK:03178:07379\n\
67TFK:03284:07222\n\
67TFK:03357:07544\n\
67TFK:03333:07686\n\
67TFK:03453:06509\n\
67TFK:03456:07128\n\
67TFK:03516:06895\n\
67TFK:03576:06758\n\
67TFK:03583:06832\n\
67TFK:03595:06885\n\
67TFK:03584:07461\n\
67TFK:03693:06596\n\
67TFK:03816:06721\n\
67TFK:03861:06699\n\
67TFK:03920:06915\n\
67TFK:03944:07333\n\
67TFK:04090:00756\n\
67TFK:04109:01032\n\
67TFK:04146:01055\n\
67TFK:04270:00499\n\
67TFK:04306:01223\n\
67TFK:04522:00699\n\
67TFK:04499:00902\n\
67TFK:04564:00273\n\
67TFK:04559:01064\n\
67TFK:04777:01059\n\
67TFK:04975:01092\n\
67TFK:05038:00877\n\
67TFK:02678:14769\n\
67TFK:02813:14181\n\
67TFK:02888:14905\n\
67TFK:02923:14269\n\
67TFK:02952:14718\n\
67TFK:02990:14282\n\
67TFK:03175:14344\n\
67TFK:03254:14481\n\
67TFK:03440:14732\n\
67TFK:03782:14303\n\
67TFK:03802:14468\n\
67TFK:03802:14951\n\
67TFK:02681:11278\n\
67TFK:02718:10540\n\
67TFK:03075:10820\n\
67TFK:03133:10700\n\
67TFK:03210:11021\n\
67TFK:03197:11088\n\
67TFK:03263:10321\n\
67TFK:03280:10829\n\
67TFK:03374:10650\n\
67TFK:03448:10330\n\
67TFK:03498:10758\n\
67TFK:03470:11071\n\
67TFK:03848:11438\n\
67TFK:03892:10687\n\
67TFK:01646:01004\n\
67TFK:01863:01285\n\
67TFK:02033:01109\n\
67TFK:02270:00916\n\
67TFK:02297:00796\n\
67TFK:02318:01249\n\
67TFK:02365:00710\n\
67TFK:02378:00961\n\
67TFK:02384:00811\n\
67TFK:02618:00951\n\
67TFK:02684:08654\n\
67TFK:02719:07832\n\
67TFK:02751:08411\n\
67TFK:02882:07860\n\
67TFK:02936:08175\n\
67TFK:02957:08790\n\
67TFK:03070:07839\n\
67TFK:03212:08651\n\
67TFK:03331:08513\n\
67TFK:03421:08901\n\
67TFK:03588:07756\n\
67TFK:03859:08985\n\
67TFK:03909:08388\n\
67TFK:03902:08461\n\
67TFK:03878:08823\n\
67TFK:03980:07797\n\
67TFK:03977:08199\n\
')
