# Supplementary material for: The Oxidative Metabolism of Fossil Hydrocarbons and Sulfide Minerals by the Lithobiontic Microbial Community Inhabiting Deep Subterrestrial Kupferschiefer Black Shale
Source: Front Microbiol. 2018 May 15;9:972. doi: 10.3389/fmicb.2018.00972 (PMC5962744; doi:10.3389/fmicb.2018.00972)
Supplement: Supplementary file 3 [file Presentation_1.ZIP › R19_filter-trim_BSc60_sup207_krona.html.files/node462.members.0.js]

data('67TFK:01927:12287\n\
67TFK:01930:12263\n\
67TFK:02337:12856\n\
67TFK:02692:04019\n\
67TFK:03194:04040\n\
67TFK:03318:04079\n\
67TFK:03495:04344\n\
67TFK:03749:03884\n\
67TFK:03912:04727\n\
67TFK:03976:04028\n\
67TFK:00448:04651\n\
67TFK:01032:01743\n\
67TFK:01314:01311\n\
67TFK:00731:09361\n\
67TFK:00841:09156\n\
67TFK:00864:09343\n\
67TFK:01045:10134\n\
67TFK:00605:08114\n\
67TFK:00896:08408\n\
67TFK:01172:08709\n\
67TFK:00563:07612\n\
67TFK:00677:07542\n\
67TFK:01127:07366\n\
67TFK:01168:07532\n\
67TFK:01177:07587\n\
67TFK:01176:07660\n\
67TFK:00819:05842\n\
67TFK:00957:05596\n\
67TFK:01260:12653\n\
67TFK:09805:06811\n\
67TFK:10168:06947\n\
67TFK:10253:07408\n\
67TFK:07000:03619\n\
67TFK:07872:02740\n\
67TFK:09339:04504\n\
67TFK:09828:04796\n\
67TFK:09880:04897\n\
67TFK:10158:03966\n\
67TFK:09463:02663\n\
67TFK:10547:03075\n\
67TFK:01368:03352\n\
67TFK:01937:04447\n\
67TFK:02493:04166\n\
67TFK:02595:04342\n\
67TFK:01436:05155\n\
67TFK:01597:05328\n\
67TFK:01915:06390\n\
67TFK:02265:06157\n\
67TFK:01436:07492\n\
67TFK:02399:07239\n\
67TFK:02604:06608\n\
67TFK:01342:02557\n\
67TFK:01787:01320\n\
67TFK:02115:01947\n\
67TFK:02031:08716\n\
67TFK:02488:08231\n\
67TFK:02051:09701\n\
67TFK:02247:09804\n\
67TFK:02378:09478\n\
67TFK:02509:10085\n\
67TFK:05593:04537\n\
67TFK:06068:04764\n\
67TFK:06127:03877\n\
67TFK:10125:08451\n\
67TFK:10431:08975\n\
67TFK:09470:10248\n\
67TFK:10235:09428\n\
67TFK:10529:09385\n\
67TFK:09355:10605\n\
67TFK:09490:10404\n\
67TFK:09532:11322\n\
67TFK:06233:07379\n\
67TFK:06512:07222\n\
67TFK:06603:07176\n\
67TFK:07034:01977\n\
67TFK:07505:01841\n\
67TFK:07663:02346\n\
67TFK:06749:04379\n\
67TFK:06732:04733\n\
67TFK:06771:04093\n\
67TFK:06993:05129\n\
67TFK:07050:04356\n\
67TFK:07112:04411\n\
67TFK:07393:04074\n\
67TFK:07608:04411\n\
67TFK:07728:04040\n\
67TFK:07869:04455\n\
67TFK:07246:06847\n\
67TFK:07385:07187\n\
67TFK:07423:07425\n\
67TFK:07974:07051\n\
67TFK:07004:06058\n\
67TFK:07314:05224\n\
67TFK:07352:05206\n\
67TFK:07448:05378\n\
67TFK:07062:09751\n\
67TFK:07429:09385\n\
67TFK:06787:08930\n\
67TFK:07561:07732\n\
67TFK:06843:10959\n\
67TFK:07951:10769\n\
67TFK:07958:10832\n\
67TFK:00971:03136\n\
67TFK:01256:03401\n\
67TFK:05660:02127\n\
67TFK:05749:01855\n\
67TFK:06124:02321\n\
67TFK:06374:02101\n\
67TFK:06512:02526\n\
67TFK:08359:00972\n\
67TFK:07545:00804\n\
67TFK:07928:00707\n\
67TFK:07529:14186\n\
67TFK:07873:14303\n\
67TFK:08578:06683\n\
67TFK:08613:07370\n\
67TFK:08360:03448\n\
67TFK:08762:03392\n\
67TFK:09073:02760\n\
67TFK:08033:05130\n\
67TFK:08213:04902\n\
67TFK:08422:04218\n\
67TFK:09055:05060\n\
67TFK:09219:04558\n\
67TFK:08488:08605\n\
67TFK:08874:08355\n\
67TFK:08994:08535\n\
67TFK:09230:08442\n\
67TFK:08064:10281\n\
67TFK:00837:10462\n\
67TFK:00865:10395\n\
67TFK:04132:13094\n\
67TFK:04230:13449\n\
67TFK:04945:13017\n\
67TFK:05076:13364\n\
67TFK:05046:14552\n\
67TFK:04066:12055\n\
67TFK:04062:12512\n\
67TFK:04596:12639\n\
67TFK:04247:10547\n\
67TFK:04264:11059\n\
67TFK:04327:10935\n\
67TFK:04910:10802\n\
67TFK:04415:09215\n\
67TFK:04600:09379\n\
67TFK:04727:09823\n\
67TFK:05019:09618\n\
67TFK:04039:08823\n\
67TFK:04543:08023\n\
67TFK:04039:07687\n\
67TFK:04286:07071\n\
67TFK:04399:06869\n\
67TFK:05252:06895\n\
67TFK:06570:01119\n\
67TFK:04320:06000\n\
67TFK:04457:05894\n\
67TFK:04616:05479\n\
67TFK:05072:06156\n\
67TFK:08838:13326\n\
67TFK:08936:12888\n\
67TFK:08439:11714\n\
67TFK:08619:12652\n\
67TFK:08845:11779\n\
67TFK:06164:13634\n\
67TFK:06264:13099\n\
67TFK:06382:13218\n\
67TFK:08808:11590\n\
67TFK:09299:11106\n\
67TFK:03998:03333\n\
67TFK:04055:03096\n\
67TFK:04468:03120\n\
67TFK:04889:03348\n\
67TFK:05208:03749\n\
67TFK:05301:03012\n\
67TFK:06026:02607\n\
67TFK:06106:03007\n\
67TFK:06336:03426\n\
67TFK:06339:05183\n\
67TFK:06397:05531\n\
67TFK:06499:06431\n\
67TFK:04498:04680\n\
67TFK:04555:04708\n\
67TFK:05012:04465\n\
67TFK:06135:08800\n\
67TFK:06564:08714\n\
67TFK:06333:10185\n\
67TFK:05415:11778\n\
67TFK:06491:11771\n\
67TFK:04292:02204\n\
67TFK:05083:02520\n\
67TFK:05207:01557\n\
67TFK:02771:11623\n\
67TFK:03728:12399\n\
67TFK:03507:09927\n\
67TFK:03460:05165\n\
67TFK:03648:05343\n\
67TFK:03983:05163\n\
67TFK:08093:02556\n\
67TFK:08230:01459\n\
67TFK:08488:02528\n\
67TFK:08574:01593\n\
67TFK:08551:02480\n\
67TFK:03061:01836\n\
67TFK:03455:01710\n\
67TFK:03573:01710\n\
67TFK:03836:01799\n\
67TFK:02918:00916\n\
67TFK:03009:00575\n\
67TFK:03316:01117\n\
67TFK:03573:00962\n\
67TFK:03943:01264\n\
67TFK:01408:10374\n\
67TFK:01437:10326\n\
67TFK:01962:10990\n\
67TFK:01952:11382\n\
67TFK:02062:10652\n\
67TFK:02233:14416\n\
67TFK:02502:13403\n\
67TFK:02660:13336\n\
67TFK:07998:05718\n\
67TFK:08123:06090\n\
67TFK:08239:05716\n\
67TFK:08483:05428\n\
67TFK:08767:06230\n\
67TFK:09120:05687\n\
67TFK:10376:05550\n\
67TFK:06799:12981\n\
67TFK:07597:12920\n\
67TFK:02702:03335\n\
67TFK:02677:03818\n\
67TFK:02721:03039\n\
67TFK:02894:03661\n\
67TFK:03061:03458\n\
67TFK:03205:02645\n\
67TFK:03614:02836\n\
67TFK:03433:07725\n\
67TFK:04272:00619\n\
67TFK:03091:11069\n\
67TFK:03924:10318\n\
67TFK:02503:00787\n\
67TFK:02644:01116\n\
67TFK:02862:08441\n\
67TFK:03861:07913\n\
')
