# Supplementary material for: The Oxidative Metabolism of Fossil Hydrocarbons and Sulfide Minerals by the Lithobiontic Microbial Community Inhabiting Deep Subterrestrial Kupferschiefer Black Shale
Source: Front Microbiol. 2018 May 15;9:972. doi: 10.3389/fmicb.2018.00972 (PMC5962744; doi:10.3389/fmicb.2018.00972)
Supplement: Supplementary file 3 [file Presentation_1.ZIP › R19_filter-trim_BSc60_sup207_krona.html.files/node821.members.0.js]

data('67TFK:01730:11625\n\
67TFK:01792:12312\n\
67TFK:02241:11852\n\
67TFK:02579:12012\n\
67TFK:02807:04864\n\
67TFK:03353:04177\n\
67TFK:03504:04375\n\
67TFK:03491:04825\n\
67TFK:03598:04576\n\
67TFK:03594:05063\n\
67TFK:03727:04736\n\
67TFK:03964:04247\n\
67TFK:00278:04925\n\
67TFK:00358:04069\n\
67TFK:00924:04910\n\
67TFK:00504:10115\n\
67TFK:00552:09408\n\
67TFK:00598:09767\n\
67TFK:00670:08696\n\
67TFK:00802:07915\n\
67TFK:00822:08749\n\
67TFK:00996:08349\n\
67TFK:01279:08385\n\
67TFK:00440:07051\n\
67TFK:00694:07260\n\
67TFK:00910:06815\n\
67TFK:00589:05258\n\
67TFK:00905:11711\n\
67TFK:09645:06459\n\
67TFK:07111:03110\n\
67TFK:07532:03631\n\
67TFK:09596:03751\n\
67TFK:10371:02904\n\
67TFK:09791:12843\n\
67TFK:09936:11745\n\
67TFK:10140:12174\n\
67TFK:10184:12108\n\
67TFK:01404:03502\n\
67TFK:01524:03094\n\
67TFK:01541:02878\n\
67TFK:02218:03766\n\
67TFK:02335:02701\n\
67TFK:02430:03587\n\
67TFK:01572:03948\n\
67TFK:02275:04986\n\
67TFK:01482:05790\n\
67TFK:01726:06286\n\
67TFK:02063:05536\n\
67TFK:02201:05225\n\
67TFK:02203:05513\n\
67TFK:01356:06782\n\
67TFK:01509:06994\n\
67TFK:02480:07018\n\
67TFK:02309:02393\n\
67TFK:02320:02457\n\
67TFK:01816:08151\n\
67TFK:01915:07815\n\
67TFK:02516:08506\n\
67TFK:02598:08725\n\
67TFK:01362:09882\n\
67TFK:06313:04293\n\
67TFK:06642:04895\n\
67TFK:09555:13184\n\
67TFK:09364:08901\n\
67TFK:09885:09443\n\
67TFK:10080:09471\n\
67TFK:10256:09068\n\
67TFK:09439:11078\n\
67TFK:05505:07689\n\
67TFK:05678:07146\n\
67TFK:05832:07311\n\
67TFK:05993:06900\n\
67TFK:06000:07691\n\
67TFK:05505:10755\n\
67TFK:06112:11575\n\
67TFK:06165:10906\n\
67TFK:09675:02500\n\
67TFK:09907:02111\n\
67TFK:06750:01595\n\
67TFK:06996:01716\n\
67TFK:07441:01987\n\
67TFK:07620:02322\n\
67TFK:07868:02484\n\
67TFK:07119:04597\n\
67TFK:07971:07181\n\
67TFK:06903:05558\n\
67TFK:07183:06249\n\
67TFK:07438:06308\n\
67TFK:06826:10111\n\
67TFK:07228:09422\n\
67TFK:07889:09304\n\
67TFK:07017:08037\n\
67TFK:07353:07843\n\
67TFK:07562:08613\n\
67TFK:07043:10390\n\
67TFK:07208:10783\n\
67TFK:01003:02962\n\
67TFK:01270:03212\n\
67TFK:01312:02676\n\
67TFK:05495:01816\n\
67TFK:05676:01953\n\
67TFK:06114:01647\n\
67TFK:06341:01966\n\
67TFK:08683:00922\n\
67TFK:08748:00969\n\
67TFK:08992:01194\n\
67TFK:07232:00971\n\
67TFK:08134:07316\n\
67TFK:08897:06891\n\
67TFK:09036:07642\n\
67TFK:09205:06711\n\
67TFK:09275:06676\n\
67TFK:08553:03183\n\
67TFK:08688:03031\n\
67TFK:08079:04116\n\
67TFK:08622:04748\n\
67TFK:08677:04898\n\
67TFK:08621:08667\n\
67TFK:09251:08699\n\
67TFK:08282:10299\n\
67TFK:08629:09855\n\
67TFK:00684:11437\n\
67TFK:00817:11215\n\
67TFK:01059:11192\n\
67TFK:07086:11873\n\
67TFK:07222:11654\n\
67TFK:07237:12450\n\
67TFK:07659:12625\n\
67TFK:07782:12390\n\
67TFK:04822:13124\n\
67TFK:04424:12726\n\
67TFK:03998:10526\n\
67TFK:04467:10666\n\
67TFK:05112:10996\n\
67TFK:04818:09690\n\
67TFK:05324:10028\n\
67TFK:04383:08429\n\
67TFK:04577:08071\n\
67TFK:05023:07739\n\
67TFK:04868:07039\n\
67TFK:05048:06851\n\
67TFK:05602:00877\n\
67TFK:04326:06261\n\
67TFK:04902:06206\n\
67TFK:04965:05648\n\
67TFK:04997:05858\n\
67TFK:05113:05230\n\
67TFK:08276:13838\n\
67TFK:08535:12067\n\
67TFK:05529:13867\n\
67TFK:05612:12883\n\
67TFK:06039:12907\n\
67TFK:08092:11322\n\
67TFK:08328:11471\n\
67TFK:04525:02721\n\
67TFK:04907:03535\n\
67TFK:05621:03563\n\
67TFK:05750:02953\n\
67TFK:05781:03710\n\
67TFK:06292:03501\n\
67TFK:06442:03740\n\
67TFK:06599:03819\n\
67TFK:05537:05167\n\
67TFK:06423:06279\n\
67TFK:04340:04803\n\
67TFK:04443:04931\n\
67TFK:04875:04581\n\
67TFK:06305:07858\n\
67TFK:06655:07886\n\
67TFK:05732:09121\n\
67TFK:05354:12179\n\
67TFK:05382:12280\n\
67TFK:05642:11975\n\
67TFK:04201:02297\n\
67TFK:05041:02421\n\
67TFK:05223:01363\n\
67TFK:02891:13590\n\
67TFK:03081:13535\n\
67TFK:03309:12907\n\
67TFK:03378:12743\n\
67TFK:03827:12421\n\
67TFK:02898:09747\n\
67TFK:03147:09304\n\
67TFK:03500:09221\n\
67TFK:03588:09749\n\
67TFK:03654:09117\n\
67TFK:03987:09505\n\
67TFK:03016:06005\n\
67TFK:03076:06427\n\
67TFK:03152:05729\n\
67TFK:03169:06217\n\
67TFK:03415:05755\n\
67TFK:08003:01377\n\
67TFK:08224:02371\n\
67TFK:08439:01430\n\
67TFK:02886:02195\n\
67TFK:03437:02056\n\
67TFK:03471:01696\n\
67TFK:03869:02068\n\
67TFK:03252:00529\n\
67TFK:03295:00733\n\
67TFK:03869:00859\n\
67TFK:01894:11019\n\
67TFK:01582:13206\n\
67TFK:01882:13309\n\
67TFK:08412:05691\n\
67TFK:08549:05794\n\
67TFK:09577:06004\n\
67TFK:07297:13963\n\
67TFK:07393:13809\n\
67TFK:02735:03058\n\
67TFK:02762:03247\n\
67TFK:03598:02929\n\
67TFK:03361:06490\n\
67TFK:03686:07144\n\
67TFK:04719:00427\n\
67TFK:03034:14418\n\
67TFK:03756:14863\n\
67TFK:02797:10610\n\
67TFK:02960:11256\n\
67TFK:03943:10372\n\
67TFK:03927:10993\n\
67TFK:02107:01078\n\
67TFK:02703:08103\n\
67TFK:03540:08667\n\
67TFK:03592:08471\n\
67TFK:03660:08273\n\
67TFK:03687:08931\n\
67TFK:03965:08286\n\
')
