# Supplementary material for: The Oxidative Metabolism of Fossil Hydrocarbons and Sulfide Minerals by the Lithobiontic Microbial Community Inhabiting Deep Subterrestrial Kupferschiefer Black Shale
Source: Front Microbiol. 2018 May 15;9:972. doi: 10.3389/fmicb.2018.00972 (PMC5962744; doi:10.3389/fmicb.2018.00972)
Supplement: Supplementary file 3 [file Presentation_1.ZIP › R19_filter-trim_BSc60_sup207_krona.html.files/node1.members.0.js]

data('67TFK:01349:12499\n\
67TFK:01367:12535\n\
67TFK:01358:12643\n\
67TFK:01421:11780\n\
67TFK:01386:11796\n\
67TFK:01391:12024\n\
67TFK:01392:12001\n\
67TFK:01427:12077\n\
67TFK:01387:12116\n\
67TFK:01414:12186\n\
67TFK:01398:12329\n\
67TFK:01398:12739\n\
67TFK:01415:12753\n\
67TFK:01457:11864\n\
67TFK:01471:11873\n\
67TFK:01473:11868\n\
67TFK:01439:11898\n\
67TFK:01462:11975\n\
67TFK:01475:12083\n\
67TFK:01444:12419\n\
67TFK:01467:12568\n\
67TFK:01440:12625\n\
67TFK:01479:12767\n\
67TFK:01513:11880\n\
67TFK:01488:12057\n\
67TFK:01515:12048\n\
67TFK:01521:12054\n\
67TFK:01499:12102\n\
67TFK:01509:12379\n\
67TFK:01528:12631\n\
67TFK:01482:12699\n\
67TFK:01494:12753\n\
67TFK:01519:12815\n\
67TFK:01543:11640\n\
67TFK:01561:11631\n\
67TFK:01565:11809\n\
67TFK:01559:12212\n\
67TFK:01565:12267\n\
67TFK:01568:12324\n\
67TFK:01548:12379\n\
67TFK:01540:12421\n\
67TFK:01579:12456\n\
67TFK:01534:12566\n\
67TFK:01533:12592\n\
67TFK:01580:12623\n\
67TFK:01566:12865\n\
67TFK:01631:11640\n\
67TFK:01621:11837\n\
67TFK:01601:11888\n\
67TFK:01585:12021\n\
67TFK:01611:12067\n\
67TFK:01594:12248\n\
67TFK:01609:12362\n\
67TFK:01623:12371\n\
67TFK:01603:12427\n\
67TFK:01616:12435\n\
67TFK:01589:12528\n\
67TFK:01584:12592\n\
67TFK:01592:12767\n\
67TFK:01639:11750\n\
67TFK:01652:11757\n\
67TFK:01653:11768\n\
67TFK:01670:11809\n\
67TFK:01645:11962\n\
67TFK:01634:12032\n\
67TFK:01635:12431\n\
67TFK:01653:12431\n\
67TFK:01643:12449\n\
67TFK:01671:12468\n\
67TFK:01657:12685\n\
67TFK:01673:12646\n\
67TFK:01676:12731\n\
67TFK:01667:12745\n\
67TFK:01719:11857\n\
67TFK:01727:12279\n\
67TFK:01706:12609\n\
67TFK:01714:12667\n\
67TFK:01684:12739\n\
67TFK:01699:12830\n\
67TFK:01769:11946\n\
67TFK:01780:12260\n\
67TFK:01733:12372\n\
67TFK:01748:12351\n\
67TFK:01762:12524\n\
67TFK:01739:12556\n\
67TFK:01769:12623\n\
67TFK:01748:12677\n\
67TFK:01737:12707\n\
67TFK:01742:12771\n\
67TFK:01823:11680\n\
67TFK:01812:11878\n\
67TFK:01813:11982\n\
67TFK:01829:12044\n\
67TFK:01799:12217\n\
67TFK:01800:12202\n\
67TFK:01828:12197\n\
67TFK:01793:12491\n\
67TFK:01810:12472\n\
67TFK:01828:12608\n\
67TFK:01820:12651\n\
67TFK:01825:12787\n\
67TFK:01839:11684\n\
67TFK:01865:11654\n\
67TFK:01873:11897\n\
67TFK:01837:11986\n\
67TFK:01852:11950\n\
67TFK:01868:12172\n\
67TFK:01847:12243\n\
67TFK:01847:12391\n\
67TFK:01837:12743\n\
67TFK:01852:12841\n\
67TFK:01921:11602\n\
67TFK:01929:11640\n\
67TFK:01918:11797\n\
67TFK:01883:11847\n\
67TFK:01912:12053\n\
67TFK:01919:12094\n\
67TFK:01915:12279\n\
67TFK:01926:12287\n\
67TFK:01906:12415\n\
67TFK:01931:12451\n\
67TFK:01931:12548\n\
67TFK:01940:11714\n\
67TFK:01974:11943\n\
67TFK:01976:11957\n\
67TFK:01960:12194\n\
67TFK:01963:12245\n\
67TFK:01963:12385\n\
67TFK:01934:12459\n\
67TFK:01979:12519\n\
67TFK:01943:12549\n\
67TFK:01950:12754\n\
67TFK:02010:11843\n\
67TFK:01983:11985\n\
67TFK:01982:12251\n\
67TFK:02009:12546\n\
67TFK:02020:12695\n\
67TFK:02028:12783\n\
67TFK:02022:12852\n\
67TFK:02034:11611\n\
67TFK:02048:11667\n\
67TFK:02048:11858\n\
67TFK:02052:12071\n\
67TFK:02067:12101\n\
67TFK:02044:12306\n\
67TFK:02068:12294\n\
67TFK:02070:12331\n\
67TFK:02056:12346\n\
67TFK:02036:12609\n\
67TFK:02042:12666\n\
67TFK:02071:12767\n\
67TFK:02103:11736\n\
67TFK:02095:12203\n\
67TFK:02123:12244\n\
67TFK:02126:12334\n\
67TFK:02085:12550\n\
67TFK:02126:12808\n\
67TFK:02139:11665\n\
67TFK:02146:11825\n\
67TFK:02134:11876\n\
67TFK:02152:11943\n\
67TFK:02138:12109\n\
67TFK:02146:12299\n\
67TFK:02142:12349\n\
67TFK:02159:12356\n\
67TFK:02137:12493\n\
67TFK:02158:12499\n\
67TFK:02132:12665\n\
67TFK:02139:12750\n\
67TFK:02136:12842\n\
67TFK:02200:12100\n\
67TFK:02209:12095\n\
67TFK:02228:12380\n\
67TFK:02215:12493\n\
67TFK:02186:12572\n\
67TFK:02203:12644\n\
67TFK:02236:12051\n\
67TFK:02258:12150\n\
67TFK:02258:12298\n\
67TFK:02232:12384\n\
67TFK:02264:12573\n\
67TFK:02247:12851\n\
67TFK:02323:11735\n\
67TFK:02299:11776\n\
67TFK:02331:11839\n\
67TFK:02311:11949\n\
67TFK:02299:12069\n\
67TFK:02304:12122\n\
67TFK:02304:12196\n\
67TFK:02308:12774\n\
67TFK:02288:12875\n\
67TFK:02366:11729\n\
67TFK:02349:12044\n\
67TFK:02371:12492\n\
67TFK:02413:11624\n\
67TFK:02387:11692\n\
67TFK:02410:11708\n\
67TFK:02422:11853\n\
67TFK:02420:12023\n\
67TFK:02395:12068\n\
67TFK:02416:12124\n\
67TFK:02416:12202\n\
67TFK:02426:12273\n\
67TFK:02393:12635\n\
67TFK:02398:12811\n\
67TFK:02479:11623\n\
67TFK:02449:11841\n\
67TFK:02441:11844\n\
67TFK:02462:12018\n\
67TFK:02444:12047\n\
67TFK:02468:12064\n\
67TFK:02471:12069\n\
67TFK:02481:12156\n\
67TFK:02445:12822\n\
67TFK:02469:12796\n\
67TFK:02448:12875\n\
67TFK:02516:11614\n\
67TFK:02497:11723\n\
67TFK:02508:11728\n\
67TFK:02507:11955\n\
67TFK:02506:12041\n\
67TFK:02516:12097\n\
67TFK:02517:12197\n\
67TFK:02512:12349\n\
67TFK:02497:12563\n\
67TFK:02503:12651\n\
67TFK:02505:12842\n\
67TFK:02555:11631\n\
67TFK:02571:11603\n\
67TFK:02569:11778\n\
67TFK:02554:11875\n\
67TFK:02542:11946\n\
67TFK:02574:12067\n\
67TFK:02558:12124\n\
67TFK:02561:12118\n\
67TFK:02561:12202\n\
67TFK:02579:12238\n\
67TFK:02566:12742\n\
67TFK:02569:12813\n\
67TFK:02613:11603\n\
67TFK:02605:11647\n\
67TFK:02582:11707\n\
67TFK:02619:12075\n\
67TFK:02601:12594\n\
67TFK:02615:12784\n\
67TFK:02652:11608\n\
67TFK:02642:11988\n\
67TFK:02647:12054\n\
67TFK:02641:12255\n\
67TFK:02652:12251\n\
67TFK:02644:12541\n\
67TFK:02654:12695\n\
67TFK:02664:03991\n\
67TFK:02704:03995\n\
67TFK:02665:04028\n\
67TFK:02688:04014\n\
67TFK:02693:04101\n\
67TFK:02682:04133\n\
67TFK:02685:04137\n\
67TFK:02697:04165\n\
67TFK:02700:04215\n\
67TFK:02688:04319\n\
67TFK:02704:04323\n\
67TFK:02705:04389\n\
67TFK:02677:04466\n\
67TFK:02678:04466\n\
67TFK:02691:04500\n\
67TFK:02693:04479\n\
67TFK:02698:04866\n\
67TFK:02696:04997\n\
67TFK:02716:03919\n\
67TFK:02715:04023\n\
67TFK:02754:04134\n\
67TFK:02715:04383\n\
67TFK:02747:04375\n\
67TFK:02715:04431\n\
67TFK:02744:04447\n\
67TFK:02732:04505\n\
67TFK:02739:04759\n\
67TFK:02749:04815\n\
67TFK:02749:04847\n\
67TFK:02750:04879\n\
67TFK:02733:05064\n\
67TFK:02763:05078\n\
67TFK:02811:03907\n\
67TFK:02768:03931\n\
67TFK:02768:04087\n\
67TFK:02774:04144\n\
67TFK:02801:04200\n\
67TFK:02790:04218\n\
67TFK:02792:04215\n\
67TFK:02785:04359\n\
67TFK:02775:04380\n\
67TFK:02779:04563\n\
67TFK:02810:04662\n\
67TFK:02811:04856\n\
67TFK:02812:04893\n\
67TFK:02817:03990\n\
67TFK:02848:04004\n\
67TFK:02835:04103\n\
67TFK:02858:04083\n\
67TFK:02818:04189\n\
67TFK:02846:04347\n\
67TFK:02823:04372\n\
67TFK:02828:04410\n\
67TFK:02851:04534\n\
67TFK:02857:04592\n\
67TFK:02822:04854\n\
67TFK:02854:04964\n\
67TFK:02861:05097\n\
67TFK:02897:03874\n\
67TFK:02869:04013\n\
67TFK:02901:03973\n\
67TFK:02908:04026\n\
67TFK:02869:04255\n\
67TFK:02892:04440\n\
67TFK:02899:04423\n\
67TFK:02864:04501\n\
67TFK:02876:04515\n\
67TFK:02865:04620\n\
67TFK:02864:04765\n\
67TFK:02896:04864\n\
67TFK:02892:05061\n\
67TFK:02872:05085\n\
67TFK:02931:03943\n\
67TFK:02920:04025\n\
67TFK:02933:04163\n\
67TFK:02921:04177\n\
67TFK:02923:04176\n\
67TFK:02929:04190\n\
67TFK:02929:04279\n\
67TFK:02940:04276\n\
67TFK:02951:04424\n\
67TFK:02935:04496\n\
67TFK:02958:04464\n\
67TFK:02919:04558\n\
67TFK:02921:04590\n\
67TFK:02914:04634\n\
67TFK:02926:04676\n\
67TFK:02928:04664\n\
67TFK:02949:04888\n\
67TFK:02917:05021\n\
67TFK:02954:05042\n\
67TFK:02915:05078\n\
67TFK:02965:03899\n\
67TFK:02994:03900\n\
67TFK:02990:03915\n\
67TFK:03006:04094\n\
67TFK:02997:04483\n\
67TFK:02978:04679\n\
67TFK:02979:04701\n\
67TFK:03007:04678\n\
67TFK:02986:04728\n\
67TFK:02989:04737\n\
67TFK:02998:04815\n\
67TFK:03012:04856\n\
67TFK:03009:04911\n\
67TFK:02967:04929\n\
67TFK:02969:04995\n\
67TFK:02988:04997\n\
67TFK:02980:05046\n\
67TFK:02987:05014\n\
67TFK:02991:05119\n\
67TFK:03043:03972\n\
67TFK:03034:04096\n\
67TFK:03014:04159\n\
67TFK:03017:04239\n\
67TFK:03029:04214\n\
67TFK:03046:04215\n\
67TFK:03061:04542\n\
67TFK:03049:04882\n\
67TFK:03038:05132\n\
67TFK:03094:03932\n\
67TFK:03109:03963\n\
67TFK:03074:04009\n\
67TFK:03103:04122\n\
67TFK:03099:04336\n\
67TFK:03101:04443\n\
67TFK:03107:04467\n\
67TFK:03082:04673\n\
67TFK:03081:04739\n\
67TFK:03085:04751\n\
67TFK:03108:04783\n\
67TFK:03081:04983\n\
67TFK:03106:04994\n\
67TFK:03079:05017\n\
67TFK:03071:05095\n\
67TFK:03104:05065\n\
67TFK:03145:03934\n\
67TFK:03151:04064\n\
67TFK:03122:04123\n\
67TFK:03159:04162\n\
67TFK:03130:04167\n\
67TFK:03132:04246\n\
67TFK:03149:04311\n\
67TFK:03161:04347\n\
67TFK:03124:04408\n\
67TFK:03148:04401\n\
67TFK:03159:04375\n\
67TFK:03153:04536\n\
67TFK:03143:04923\n\
67TFK:03145:04956\n\
67TFK:03129:05039\n\
67TFK:03149:05033\n\
67TFK:03116:05079\n\
67TFK:03134:05102\n\
67TFK:03195:04055\n\
67TFK:03179:04078\n\
67TFK:03212:04100\n\
67TFK:03167:04403\n\
67TFK:03173:04413\n\
67TFK:03166:04561\n\
67TFK:03167:04547\n\
67TFK:03210:04599\n\
67TFK:03182:04668\n\
67TFK:03168:04814\n\
67TFK:03173:04847\n\
67TFK:03171:04958\n\
67TFK:03178:04980\n\
67TFK:03212:05145\n\
67TFK:03257:03978\n\
67TFK:03237:04044\n\
67TFK:03240:04036\n\
67TFK:03260:04204\n\
67TFK:03236:04241\n\
67TFK:03240:04220\n\
67TFK:03239:04268\n\
67TFK:03242:04363\n\
67TFK:03225:04408\n\
67TFK:03259:04438\n\
67TFK:03260:04511\n\
67TFK:03243:04770\n\
67TFK:03223:04914\n\
67TFK:03248:04964\n\
67TFK:03249:05126\n\
67TFK:03305:03930\n\
67TFK:03285:04103\n\
67TFK:03289:04104\n\
67TFK:03310:04099\n\
67TFK:03266:04189\n\
67TFK:03278:04406\n\
67TFK:03291:04398\n\
67TFK:03280:04445\n\
67TFK:03295:04457\n\
67TFK:03288:04709\n\
67TFK:03275:04715\n\
67TFK:03285:04725\n\
67TFK:03264:04816\n\
67TFK:03276:04833\n\
67TFK:03291:04867\n\
67TFK:03303:04911\n\
67TFK:03312:04866\n\
67TFK:03293:04954\n\
67TFK:03265:04966\n\
67TFK:03298:05143\n\
67TFK:03335:03980\n\
67TFK:03335:04072\n\
67TFK:03355:04485\n\
67TFK:03316:04561\n\
67TFK:03350:04775\n\
67TFK:03355:04817\n\
67TFK:03362:04928\n\
67TFK:03357:05067\n\
67TFK:03324:05137\n\
67TFK:03338:05115\n\
67TFK:03410:04020\n\
67TFK:03389:04109\n\
67TFK:03400:04203\n\
67TFK:03395:04243\n\
67TFK:03401:04262\n\
67TFK:03391:04316\n\
67TFK:03380:04479\n\
67TFK:03409:04507\n\
67TFK:03393:04656\n\
67TFK:03404:04679\n\
67TFK:03378:04742\n\
67TFK:03401:04734\n\
67TFK:03382:04777\n\
67TFK:03389:05041\n\
67TFK:03370:05128\n\
67TFK:03376:05119\n\
67TFK:03426:03911\n\
67TFK:03423:04021\n\
67TFK:03437:04155\n\
67TFK:03449:04227\n\
67TFK:03428:04293\n\
67TFK:03433:04380\n\
67TFK:03439:04518\n\
67TFK:03451:04606\n\
67TFK:03414:04661\n\
67TFK:03426:04700\n\
67TFK:03455:04671\n\
67TFK:03448:04755\n\
67TFK:03461:04868\n\
67TFK:03495:03926\n\
67TFK:03508:03919\n\
67TFK:03511:03926\n\
67TFK:03494:04403\n\
67TFK:03495:04549\n\
67TFK:03498:04522\n\
67TFK:03465:04564\n\
67TFK:03500:04573\n\
67TFK:03503:04588\n\
67TFK:03511:04632\n\
67TFK:03504:04784\n\
67TFK:03502:04919\n\
67TFK:03500:04975\n\
67TFK:03474:05044\n\
67TFK:03561:03953\n\
67TFK:03551:03973\n\
67TFK:03555:04004\n\
67TFK:03523:04058\n\
67TFK:03549:04140\n\
67TFK:03550:04205\n\
67TFK:03517:04309\n\
67TFK:03524:04325\n\
67TFK:03528:04359\n\
67TFK:03548:04405\n\
67TFK:03558:04452\n\
67TFK:03532:04637\n\
67TFK:03548:04785\n\
67TFK:03535:04847\n\
67TFK:03538:04913\n\
67TFK:03528:04990\n\
67TFK:03546:05043\n\
67TFK:03555:05041\n\
67TFK:03531:05149\n\
67TFK:03568:03951\n\
67TFK:03592:04150\n\
67TFK:03594:04150\n\
67TFK:03602:04277\n\
67TFK:03612:04302\n\
67TFK:03569:04314\n\
67TFK:03571:04578\n\
67TFK:03588:04813\n\
67TFK:03603:04801\n\
67TFK:03588:04942\n\
67TFK:03566:05100\n\
67TFK:03607:05067\n\
67TFK:03567:05124\n\
67TFK:03620:03945\n\
67TFK:03648:03963\n\
67TFK:03631:04036\n\
67TFK:03663:04116\n\
67TFK:03621:04340\n\
67TFK:03632:04329\n\
67TFK:03660:04476\n\
67TFK:03622:04516\n\
67TFK:03626:04564\n\
67TFK:03650:04647\n\
67TFK:03651:04647\n\
67TFK:03651:04675\n\
67TFK:03631:04980\n\
67TFK:03691:03925\n\
67TFK:03674:03975\n\
67TFK:03678:04064\n\
67TFK:03713:04112\n\
67TFK:03697:04176\n\
67TFK:03669:04227\n\
67TFK:03671:04336\n\
67TFK:03680:04423\n\
67TFK:03687:04540\n\
67TFK:03696:04531\n\
67TFK:03670:04652\n\
67TFK:03694:04621\n\
67TFK:03700:04861\n\
67TFK:03668:04877\n\
67TFK:03671:04940\n\
67TFK:03702:05007\n\
67TFK:03688:05038\n\
67TFK:03670:05071\n\
67TFK:03680:05147\n\
67TFK:03718:03876\n\
67TFK:03757:03869\n\
67TFK:03758:03960\n\
67TFK:03726:04057\n\
67TFK:03756:04052\n\
67TFK:03734:04131\n\
67TFK:03741:04154\n\
67TFK:03727:04247\n\
67TFK:03740:04229\n\
67TFK:03748:04363\n\
67TFK:03726:04619\n\
67TFK:03731:04624\n\
67TFK:03763:04654\n\
67TFK:03758:04700\n\
67TFK:03728:04936\n\
67TFK:03739:05071\n\
67TFK:03756:05089\n\
67TFK:03733:05120\n\
67TFK:03777:03904\n\
67TFK:03803:04046\n\
67TFK:03776:04132\n\
67TFK:03773:04189\n\
67TFK:03791:04175\n\
67TFK:03772:04264\n\
67TFK:03765:04354\n\
67TFK:03779:04363\n\
67TFK:03813:04420\n\
67TFK:03773:04556\n\
67TFK:03781:04893\n\
67TFK:03808:04892\n\
67TFK:03794:04999\n\
67TFK:03808:05046\n\
67TFK:03767:05078\n\
67TFK:03862:03907\n\
67TFK:03820:04087\n\
67TFK:03829:04206\n\
67TFK:03848:04315\n\
67TFK:03828:04578\n\
67TFK:03831:04577\n\
67TFK:03827:04661\n\
67TFK:03859:04672\n\
67TFK:03847:04746\n\
67TFK:03823:04811\n\
67TFK:03815:04922\n\
67TFK:03825:04992\n\
67TFK:03884:03865\n\
67TFK:03869:03976\n\
67TFK:03877:03976\n\
67TFK:03910:04011\n\
67TFK:03909:04044\n\
67TFK:03907:04172\n\
67TFK:03897:04214\n\
67TFK:03901:04281\n\
67TFK:03878:04452\n\
67TFK:03879:04531\n\
67TFK:03866:04605\n\
67TFK:03885:04622\n\
67TFK:03866:04667\n\
67TFK:03891:04680\n\
67TFK:03873:04777\n\
67TFK:03869:04880\n\
67TFK:03904:04886\n\
67TFK:03874:04991\n\
67TFK:03909:04972\n\
67TFK:03894:05021\n\
67TFK:03920:03955\n\
67TFK:03959:03987\n\
67TFK:03938:04015\n\
67TFK:03928:04193\n\
67TFK:03931:04199\n\
67TFK:03937:04212\n\
67TFK:03959:04189\n\
67TFK:03916:04309\n\
67TFK:03944:04324\n\
67TFK:03945:04354\n\
67TFK:03955:04402\n\
67TFK:03922:04426\n\
67TFK:03936:04437\n\
67TFK:03948:04563\n\
67TFK:03917:04640\n\
67TFK:03925:04860\n\
67TFK:03959:04841\n\
67TFK:03934:04891\n\
67TFK:03946:04962\n\
67TFK:03940:05064\n\
67TFK:03966:03992\n\
67TFK:03994:04034\n\
67TFK:03978:04086\n\
67TFK:03969:04363\n\
67TFK:03990:04345\n\
67TFK:03964:04451\n\
67TFK:03990:04442\n\
67TFK:03991:04497\n\
67TFK:03965:04574\n\
67TFK:03967:04711\n\
67TFK:03978:04712\n\
67TFK:03994:04750\n\
67TFK:03971:04886\n\
67TFK:03978:04945\n\
67TFK:03993:04939\n\
67TFK:00240:04897\n\
67TFK:00253:03956\n\
67TFK:00275:03922\n\
67TFK:00276:04213\n\
67TFK:00264:04264\n\
67TFK:00271:04266\n\
67TFK:00291:04783\n\
67TFK:00254:04870\n\
67TFK:00258:04909\n\
67TFK:00253:04930\n\
67TFK:00268:05138\n\
67TFK:00300:04046\n\
67TFK:00345:04090\n\
67TFK:00349:04256\n\
67TFK:00344:04267\n\
67TFK:00344:04329\n\
67TFK:00342:04611\n\
67TFK:00310:04714\n\
67TFK:00335:04743\n\
67TFK:00335:05028\n\
67TFK:00353:03921\n\
67TFK:00377:04020\n\
67TFK:00399:04277\n\
67TFK:00395:04361\n\
67TFK:00353:04430\n\
67TFK:00383:04593\n\
67TFK:00357:04640\n\
67TFK:00386:04620\n\
67TFK:00358:04699\n\
67TFK:00361:04758\n\
67TFK:00360:04792\n\
67TFK:00387:04790\n\
67TFK:00395:04811\n\
67TFK:00350:04836\n\
67TFK:00366:05110\n\
67TFK:00438:03988\n\
67TFK:00446:04043\n\
67TFK:00421:04095\n\
67TFK:00427:04070\n\
67TFK:00408:04161\n\
67TFK:00426:04123\n\
67TFK:00436:04162\n\
67TFK:00435:04401\n\
67TFK:00428:04420\n\
67TFK:00431:04449\n\
67TFK:00449:04617\n\
67TFK:00437:04696\n\
67TFK:00401:04742\n\
67TFK:00430:04936\n\
67TFK:00471:03959\n\
67TFK:00483:03953\n\
67TFK:00468:03970\n\
67TFK:00480:04044\n\
67TFK:00485:04048\n\
67TFK:00462:04085\n\
67TFK:00455:04199\n\
67TFK:00458:04188\n\
67TFK:00454:04247\n\
67TFK:00495:04421\n\
67TFK:00474:04556\n\
67TFK:00461:04631\n\
67TFK:00486:04782\n\
67TFK:00489:04991\n\
67TFK:00497:04968\n\
67TFK:00504:03912\n\
67TFK:00530:03978\n\
67TFK:00539:04093\n\
67TFK:00527:04135\n\
67TFK:00531:04338\n\
67TFK:00546:04392\n\
67TFK:00521:04439\n\
67TFK:00532:04467\n\
67TFK:00545:04531\n\
67TFK:00518:04660\n\
67TFK:00511:04777\n\
67TFK:00527:05040\n\
67TFK:00561:03942\n\
67TFK:00552:03984\n\
67TFK:00586:03994\n\
67TFK:00599:03991\n\
67TFK:00576:04157\n\
67TFK:00590:04132\n\
67TFK:00553:04205\n\
67TFK:00581:04362\n\
67TFK:00573:04500\n\
67TFK:00598:04590\n\
67TFK:00555:04638\n\
67TFK:00580:04800\n\
67TFK:00594:04782\n\
67TFK:00561:04909\n\
67TFK:00594:04889\n\
67TFK:00580:04923\n\
67TFK:00563:04990\n\
67TFK:00575:04983\n\
67TFK:00590:05099\n\
67TFK:00585:05120\n\
67TFK:00640:03968\n\
67TFK:00634:04020\n\
67TFK:00643:04104\n\
67TFK:00649:04155\n\
67TFK:00623:04307\n\
67TFK:00629:04270\n\
67TFK:00644:04376\n\
67TFK:00612:04428\n\
67TFK:00634:04628\n\
67TFK:00606:04694\n\
67TFK:00608:04696\n\
67TFK:00602:04848\n\
67TFK:00609:04951\n\
67TFK:00618:04918\n\
67TFK:00605:05069\n\
67TFK:00659:04134\n\
67TFK:00677:04221\n\
67TFK:00692:04334\n\
67TFK:00662:04388\n\
67TFK:00654:04459\n\
67TFK:00678:04499\n\
67TFK:00679:04496\n\
67TFK:00657:04593\n\
67TFK:00679:04690\n\
67TFK:00687:04764\n\
67TFK:00695:04792\n\
67TFK:00682:04834\n\
67TFK:00699:05004\n\
67TFK:00667:05091\n\
67TFK:00669:05075\n\
67TFK:00669:05078\n\
67TFK:00687:05094\n\
67TFK:00744:03878\n\
67TFK:00719:03944\n\
67TFK:00726:03964\n\
67TFK:00711:04074\n\
67TFK:00748:04075\n\
67TFK:00730:04180\n\
67TFK:00731:04175\n\
67TFK:00748:04190\n\
67TFK:00718:04289\n\
67TFK:00717:04372\n\
67TFK:00728:04398\n\
67TFK:00721:04553\n\
67TFK:00726:04541\n\
67TFK:00728:04518\n\
67TFK:00723:04587\n\
67TFK:00716:04640\n\
67TFK:00729:04653\n\
67TFK:00700:04704\n\
67TFK:00711:04717\n\
67TFK:00716:04811\n\
67TFK:00722:04778\n\
67TFK:00703:04840\n\
67TFK:00742:04854\n\
67TFK:00741:04971\n\
67TFK:00722:05068\n\
67TFK:00743:05081\n\
67TFK:00700:05144\n\
67TFK:00754:03867\n\
67TFK:00778:04021\n\
67TFK:00787:04255\n\
67TFK:00785:04277\n\
67TFK:00755:04314\n\
67TFK:00773:04435\n\
67TFK:00789:04473\n\
67TFK:00751:04539\n\
67TFK:00785:04701\n\
67TFK:00775:04731\n\
67TFK:00751:04792\n\
67TFK:00753:04798\n\
67TFK:00777:04769\n\
67TFK:00788:04831\n\
67TFK:00758:05103\n\
67TFK:00822:03888\n\
67TFK:00808:04112\n\
67TFK:00810:04067\n\
67TFK:00811:04152\n\
67TFK:00833:04233\n\
67TFK:00825:04345\n\
67TFK:00809:04455\n\
67TFK:00802:04560\n\
67TFK:00805:04554\n\
67TFK:00849:04533\n\
67TFK:00816:04618\n\
67TFK:00837:04687\n\
67TFK:00813:04770\n\
67TFK:00827:04863\n\
67TFK:00811:04912\n\
67TFK:00815:04906\n\
67TFK:00823:04864\n\
67TFK:00825:04957\n\
67TFK:00813:05010\n\
67TFK:00824:05044\n\
67TFK:00803:05118\n\
67TFK:00816:05126\n\
67TFK:00880:03923\n\
67TFK:00890:03914\n\
67TFK:00892:03940\n\
67TFK:00859:04187\n\
67TFK:00874:04584\n\
67TFK:00881:04663\n\
67TFK:00858:04737\n\
67TFK:00850:04809\n\
67TFK:00855:04813\n\
67TFK:00861:04878\n\
67TFK:00897:04946\n\
67TFK:00871:05031\n\
67TFK:00862:05071\n\
67TFK:00869:05149\n\
67TFK:00902:03882\n\
67TFK:00909:03871\n\
67TFK:00945:03933\n\
67TFK:00915:03976\n\
67TFK:00935:04091\n\
67TFK:00916:04176\n\
67TFK:00936:04258\n\
67TFK:00904:04303\n\
67TFK:00914:04279\n\
67TFK:00921:04297\n\
67TFK:00930:04405\n\
67TFK:00937:04408\n\
67TFK:00943:04380\n\
67TFK:00946:04369\n\
67TFK:00939:04432\n\
67TFK:00917:04639\n\
67TFK:00943:04712\n\
67TFK:00948:04932\n\
67TFK:00906:05086\n\
67TFK:00918:05096\n\
67TFK:00907:05140\n\
67TFK:00959:04071\n\
67TFK:00976:04137\n\
67TFK:00953:04200\n\
67TFK:00987:04194\n\
67TFK:00974:04353\n\
67TFK:00977:04617\n\
67TFK:00965:04716\n\
67TFK:00970:04773\n\
67TFK:00967:04827\n\
67TFK:00977:04948\n\
67TFK:00959:04969\n\
67TFK:00991:05089\n\
67TFK:01027:03908\n\
67TFK:01030:03924\n\
67TFK:01046:04070\n\
67TFK:01043:04261\n\
67TFK:01029:04278\n\
67TFK:01046:04352\n\
67TFK:01031:04390\n\
67TFK:01041:04491\n\
67TFK:01015:04835\n\
67TFK:01085:04040\n\
67TFK:01088:04100\n\
67TFK:01067:04153\n\
67TFK:01069:04159\n\
67TFK:01074:04131\n\
67TFK:01074:04399\n\
67TFK:01077:04388\n\
67TFK:01052:04547\n\
67TFK:01080:04544\n\
67TFK:01086:04560\n\
67TFK:01079:04700\n\
67TFK:01087:04669\n\
67TFK:01072:04795\n\
67TFK:01064:04983\n\
67TFK:01077:05057\n\
67TFK:01099:05019\n\
67TFK:01056:05081\n\
67TFK:01104:04042\n\
67TFK:01144:04027\n\
67TFK:01121:04157\n\
67TFK:01139:04135\n\
67TFK:01146:04127\n\
67TFK:01130:04206\n\
67TFK:01145:04247\n\
67TFK:01100:04277\n\
67TFK:01123:04287\n\
67TFK:01123:04302\n\
67TFK:01133:04270\n\
67TFK:01127:04322\n\
67TFK:01144:04347\n\
67TFK:01111:04516\n\
67TFK:01116:04583\n\
67TFK:01128:04599\n\
67TFK:01126:04630\n\
67TFK:01131:04792\n\
67TFK:01144:04886\n\
67TFK:01118:05062\n\
67TFK:01160:04065\n\
67TFK:01163:04084\n\
67TFK:01171:04076\n\
67TFK:01199:04229\n\
67TFK:01151:04284\n\
67TFK:01170:04358\n\
67TFK:01167:04452\n\
67TFK:01169:04423\n\
67TFK:01177:04442\n\
67TFK:01183:04465\n\
67TFK:01171:04560\n\
67TFK:01196:04555\n\
67TFK:01152:04633\n\
67TFK:01161:04908\n\
67TFK:01182:04974\n\
67TFK:01157:05016\n\
67TFK:01239:03936\n\
67TFK:01217:04227\n\
67TFK:01247:04236\n\
67TFK:01215:04349\n\
67TFK:01218:04390\n\
67TFK:01236:04512\n\
67TFK:01203:04559\n\
67TFK:01218:04583\n\
67TFK:01212:04987\n\
67TFK:01230:04990\n\
67TFK:01269:03866\n\
67TFK:01293:03875\n\
67TFK:01292:04024\n\
67TFK:01270:04300\n\
67TFK:01266:04346\n\
67TFK:01282:04331\n\
67TFK:01299:04345\n\
67TFK:01283:04366\n\
67TFK:01275:04423\n\
67TFK:01270:04509\n\
67TFK:01277:04479\n\
67TFK:01292:04653\n\
67TFK:01274:04687\n\
67TFK:01260:04924\n\
67TFK:01264:04932\n\
67TFK:01266:04966\n\
67TFK:01254:05026\n\
67TFK:01279:05032\n\
67TFK:01279:05050\n\
67TFK:01253:05095\n\
67TFK:01260:05122\n\
67TFK:01311:03891\n\
67TFK:01311:03952\n\
67TFK:01320:03952\n\
67TFK:01317:03989\n\
67TFK:01308:04020\n\
67TFK:01315:04036\n\
67TFK:01310:04186\n\
67TFK:01315:04234\n\
67TFK:01326:04354\n\
67TFK:01313:04524\n\
67TFK:01313:04526\n\
67TFK:01304:04666\n\
67TFK:00489:02084\n\
67TFK:00498:02449\n\
67TFK:00498:02476\n\
67TFK:00516:02167\n\
67TFK:00528:02150\n\
67TFK:00501:02228\n\
67TFK:00508:02295\n\
67TFK:00510:02292\n\
67TFK:00506:02394\n\
67TFK:00520:02526\n\
67TFK:00526:02562\n\
67TFK:00578:02330\n\
67TFK:00578:02343\n\
67TFK:00580:02405\n\
67TFK:00583:02499\n\
67TFK:00594:02526\n\
67TFK:00569:02558\n\
67TFK:00617:01947\n\
67TFK:00648:01966\n\
67TFK:00641:02072\n\
67TFK:00625:02388\n\
67TFK:00604:02471\n\
67TFK:00618:02471\n\
67TFK:00689:01772\n\
67TFK:00697:01764\n\
67TFK:00675:01987\n\
67TFK:00673:02432\n\
67TFK:00687:02424\n\
67TFK:00651:02443\n\
67TFK:00659:02466\n\
67TFK:00669:02440\n\
67TFK:00689:02499\n\
67TFK:00745:01795\n\
67TFK:00747:01823\n\
67TFK:00714:01883\n\
67TFK:00729:01921\n\
67TFK:00708:02009\n\
67TFK:00723:02001\n\
67TFK:00739:02302\n\
67TFK:00743:02309\n\
67TFK:00711:02345\n\
67TFK:00721:02407\n\
67TFK:00709:02569\n\
67TFK:00759:01739\n\
67TFK:00789:02072\n\
67TFK:00793:02064\n\
67TFK:00782:02150\n\
67TFK:00787:02283\n\
67TFK:00780:02296\n\
67TFK:00796:02311\n\
67TFK:00771:02435\n\
67TFK:00777:02544\n\
67TFK:00821:01577\n\
67TFK:00809:01743\n\
67TFK:00836:01854\n\
67TFK:00828:01944\n\
67TFK:00817:02082\n\
67TFK:00824:02323\n\
67TFK:00843:02388\n\
67TFK:00801:02445\n\
67TFK:00807:02475\n\
67TFK:00834:02479\n\
67TFK:00847:02474\n\
67TFK:00890:01536\n\
67TFK:00854:01606\n\
67TFK:00871:01630\n\
67TFK:00887:01619\n\
67TFK:00874:01657\n\
67TFK:00874:01747\n\
67TFK:00870:01865\n\
67TFK:00886:01855\n\
67TFK:00889:01944\n\
67TFK:00884:02179\n\
67TFK:00894:02185\n\
67TFK:00855:02321\n\
67TFK:00864:02366\n\
67TFK:00868:02376\n\
67TFK:00881:02359\n\
67TFK:00859:02427\n\
67TFK:00850:02449\n\
67TFK:00872:02466\n\
67TFK:00895:02539\n\
67TFK:00895:02552\n\
67TFK:00936:01693\n\
67TFK:00911:01844\n\
67TFK:00906:01920\n\
67TFK:00906:01980\n\
67TFK:00914:02011\n\
67TFK:00947:02007\n\
67TFK:00900:02064\n\
67TFK:00932:02133\n\
67TFK:00913:02229\n\
67TFK:00914:02240\n\
67TFK:00903:02384\n\
67TFK:00947:02406\n\
67TFK:00925:02572\n\
67TFK:00999:01481\n\
67TFK:00961:01615\n\
67TFK:00994:01673\n\
67TFK:00970:01786\n\
67TFK:00968:01916\n\
67TFK:00984:02015\n\
67TFK:00968:02087\n\
67TFK:00996:02216\n\
67TFK:00999:02258\n\
67TFK:00955:02307\n\
67TFK:00975:02333\n\
67TFK:00981:02402\n\
67TFK:00997:02404\n\
67TFK:00989:02510\n\
67TFK:00963:02567\n\
67TFK:00986:02561\n\
67TFK:01046:01416\n\
67TFK:01041:01528\n\
67TFK:01044:01500\n\
67TFK:01045:01532\n\
67TFK:01029:01749\n\
67TFK:01039:01811\n\
67TFK:01008:01913\n\
67TFK:01018:01919\n\
67TFK:01026:01907\n\
67TFK:01006:01983\n\
67TFK:01003:02097\n\
67TFK:01026:02108\n\
67TFK:01033:02232\n\
67TFK:01049:02204\n\
67TFK:01019:02324\n\
67TFK:01034:02343\n\
67TFK:01039:02430\n\
67TFK:01082:01305\n\
67TFK:01074:01404\n\
67TFK:01090:01388\n\
67TFK:01093:01397\n\
67TFK:01062:01640\n\
67TFK:01089:01683\n\
67TFK:01076:01723\n\
67TFK:01084:01857\n\
67TFK:01094:01866\n\
67TFK:01066:01895\n\
67TFK:01095:01954\n\
67TFK:01096:02037\n\
67TFK:01085:02115\n\
67TFK:01063:02361\n\
67TFK:01091:02362\n\
67TFK:01061:02441\n\
67TFK:01068:02448\n\
67TFK:01054:02524\n\
67TFK:01051:02545\n\
67TFK:01082:02575\n\
67TFK:01123:01327\n\
67TFK:01132:01374\n\
67TFK:01109:01425\n\
67TFK:01114:01563\n\
67TFK:01102:01646\n\
67TFK:01132:01685\n\
67TFK:01139:01727\n\
67TFK:01141:01734\n\
67TFK:01115:01960\n\
67TFK:01139:01941\n\
67TFK:01110:02028\n\
67TFK:01121:02015\n\
67TFK:01129:02007\n\
67TFK:01149:02013\n\
67TFK:01103:02131\n\
67TFK:01118:02143\n\
67TFK:01102:02275\n\
67TFK:01138:02345\n\
67TFK:01123:02431\n\
67TFK:01100:02454\n\
67TFK:01105:02481\n\
67TFK:01147:02485\n\
67TFK:01138:02531\n\
67TFK:01182:01297\n\
67TFK:01150:01377\n\
67TFK:01181:01447\n\
67TFK:01162:01587\n\
67TFK:01182:01561\n\
67TFK:01163:01665\n\
67TFK:01176:01659\n\
67TFK:01195:01655\n\
67TFK:01159:01705\n\
67TFK:01178:01857\n\
67TFK:01179:02014\n\
67TFK:01178:02102\n\
67TFK:01179:02180\n\
67TFK:01184:02155\n\
67TFK:01157:02284\n\
67TFK:01181:02294\n\
67TFK:01169:02528\n\
67TFK:01221:01313\n\
67TFK:01232:01370\n\
67TFK:01205:01476\n\
67TFK:01200:01499\n\
67TFK:01209:01587\n\
67TFK:01240:01544\n\
67TFK:01203:01653\n\
67TFK:01229:01687\n\
67TFK:01240:01653\n\
67TFK:01228:01884\n\
67TFK:01219:01895\n\
67TFK:01241:01951\n\
67TFK:01248:02078\n\
67TFK:01204:02236\n\
67TFK:01215:02284\n\
67TFK:01220:02565\n\
67TFK:01290:01312\n\
67TFK:01269:01418\n\
67TFK:01278:01428\n\
67TFK:01257:01510\n\
67TFK:01258:01680\n\
67TFK:01270:01677\n\
67TFK:01255:01786\n\
67TFK:01273:01815\n\
67TFK:01268:01847\n\
67TFK:01296:01891\n\
67TFK:01289:02118\n\
67TFK:01294:02098\n\
67TFK:01253:02150\n\
67TFK:01259:02267\n\
67TFK:01264:02474\n\
67TFK:01294:02524\n\
67TFK:01277:02543\n\
67TFK:01293:02544\n\
67TFK:01303:01431\n\
67TFK:01301:02135\n\
67TFK:01313:02517\n\
67TFK:01318:02513\n\
67TFK:00951:01286\n\
67TFK:01057:01233\n\
67TFK:01101:01123\n\
67TFK:01129:01262\n\
67TFK:01185:01113\n\
67TFK:01167:01256\n\
67TFK:01292:01250\n\
67TFK:01327:01218\n\
67TFK:00423:09092\n\
67TFK:00452:09168\n\
67TFK:00454:09218\n\
67TFK:00497:09365\n\
67TFK:00482:09532\n\
67TFK:00466:09579\n\
67TFK:00466:09682\n\
67TFK:00498:09676\n\
67TFK:00464:09729\n\
67TFK:00479:09724\n\
67TFK:00482:09787\n\
67TFK:00460:09856\n\
67TFK:00468:09972\n\
67TFK:00484:10015\n\
67TFK:00492:10140\n\
67TFK:00504:09212\n\
67TFK:00505:09180\n\
67TFK:00523:09167\n\
67TFK:00511:09314\n\
67TFK:00541:09339\n\
67TFK:00514:09487\n\
67TFK:00545:09468\n\
67TFK:00545:09691\n\
67TFK:00500:09995\n\
67TFK:00517:10032\n\
67TFK:00592:09023\n\
67TFK:00574:09124\n\
67TFK:00580:09191\n\
67TFK:00567:09299\n\
67TFK:00582:09335\n\
67TFK:00562:09596\n\
67TFK:00552:09639\n\
67TFK:00559:09673\n\
67TFK:00589:09682\n\
67TFK:00596:09672\n\
67TFK:00579:09737\n\
67TFK:00580:09750\n\
67TFK:00565:09770\n\
67TFK:00563:09996\n\
67TFK:00550:10025\n\
67TFK:00578:10230\n\
67TFK:00590:10244\n\
67TFK:00618:09076\n\
67TFK:00613:09160\n\
67TFK:00615:09215\n\
67TFK:00626:09264\n\
67TFK:00617:09298\n\
67TFK:00637:09392\n\
67TFK:00607:09628\n\
67TFK:00618:10262\n\
67TFK:00663:09043\n\
67TFK:00696:09061\n\
67TFK:00653:09151\n\
67TFK:00657:09132\n\
67TFK:00690:09205\n\
67TFK:00688:09348\n\
67TFK:00662:09406\n\
67TFK:00663:09781\n\
67TFK:00685:10032\n\
67TFK:00693:10050\n\
67TFK:00694:10055\n\
67TFK:00651:10135\n\
67TFK:00680:10133\n\
67TFK:00678:10298\n\
67TFK:00728:09303\n\
67TFK:00738:09332\n\
67TFK:00726:09435\n\
67TFK:00727:09495\n\
67TFK:00738:09523\n\
67TFK:00714:09578\n\
67TFK:00733:09578\n\
67TFK:00744:09614\n\
67TFK:00737:09634\n\
67TFK:00707:09741\n\
67TFK:00731:09995\n\
67TFK:00707:10298\n\
67TFK:00718:10268\n\
67TFK:00798:09089\n\
67TFK:00799:09163\n\
67TFK:00767:09200\n\
67TFK:00750:09457\n\
67TFK:00758:09624\n\
67TFK:00770:09771\n\
67TFK:00798:09881\n\
67TFK:00784:09988\n\
67TFK:00756:10059\n\
67TFK:00758:10120\n\
67TFK:00756:10198\n\
67TFK:00768:10167\n\
67TFK:00782:10245\n\
67TFK:00821:09095\n\
67TFK:00809:09292\n\
67TFK:00810:09334\n\
67TFK:00836:09407\n\
67TFK:00805:09422\n\
67TFK:00840:09614\n\
67TFK:00842:09606\n\
67TFK:00820:09976\n\
67TFK:00834:10068\n\
67TFK:00840:10099\n\
67TFK:00811:10287\n\
67TFK:00854:09117\n\
67TFK:00872:09233\n\
67TFK:00857:09358\n\
67TFK:00862:09347\n\
67TFK:00884:09669\n\
67TFK:00864:09768\n\
67TFK:00865:09843\n\
67TFK:00879:10133\n\
67TFK:00864:10237\n\
67TFK:00947:09147\n\
67TFK:00902:09321\n\
67TFK:00901:09428\n\
67TFK:00900:09488\n\
67TFK:00918:09485\n\
67TFK:00901:09574\n\
67TFK:00947:09832\n\
67TFK:00901:09911\n\
67TFK:00916:09867\n\
67TFK:00941:09966\n\
67TFK:00956:09178\n\
67TFK:00974:09253\n\
67TFK:00994:09313\n\
67TFK:00963:09917\n\
67TFK:00993:10082\n\
67TFK:00999:10104\n\
67TFK:00958:10208\n\
67TFK:00999:10190\n\
67TFK:00953:10298\n\
67TFK:01042:09061\n\
67TFK:01007:09089\n\
67TFK:01033:09148\n\
67TFK:01020:09316\n\
67TFK:01032:09365\n\
67TFK:01019:09369\n\
67TFK:01001:09507\n\
67TFK:01040:09518\n\
67TFK:01037:09698\n\
67TFK:01007:09722\n\
67TFK:01024:09853\n\
67TFK:01010:09954\n\
67TFK:01011:10178\n\
67TFK:01042:10169\n\
67TFK:01003:10259\n\
67TFK:01034:10253\n\
67TFK:01069:09019\n\
67TFK:01072:09149\n\
67TFK:01077:09132\n\
67TFK:01060:09324\n\
67TFK:01059:09428\n\
67TFK:01065:09541\n\
67TFK:01087:09679\n\
67TFK:01075:09753\n\
67TFK:01081:09735\n\
67TFK:01096:09732\n\
67TFK:01066:09992\n\
67TFK:01057:10018\n\
67TFK:01088:10072\n\
67TFK:01063:10208\n\
67TFK:01098:10211\n\
67TFK:01102:09162\n\
67TFK:01144:09232\n\
67TFK:01104:09305\n\
67TFK:01147:09283\n\
67TFK:01142:09794\n\
67TFK:01102:09885\n\
67TFK:01125:09927\n\
67TFK:01141:09940\n\
67TFK:01131:10055\n\
67TFK:01136:10150\n\
67TFK:01125:10218\n\
67TFK:01188:09053\n\
67TFK:01182:09165\n\
67TFK:01159:09191\n\
67TFK:01179:09288\n\
67TFK:01166:09354\n\
67TFK:01177:09349\n\
67TFK:01179:09341\n\
67TFK:01185:09338\n\
67TFK:01176:09833\n\
67TFK:01175:10069\n\
67TFK:01167:10248\n\
67TFK:01190:10295\n\
67TFK:01210:09127\n\
67TFK:01235:09256\n\
67TFK:01223:09596\n\
67TFK:01235:09840\n\
67TFK:01217:09963\n\
67TFK:01209:10036\n\
67TFK:01249:10125\n\
67TFK:01282:09051\n\
67TFK:01253:09073\n\
67TFK:01281:09208\n\
67TFK:01266:09261\n\
67TFK:01290:09270\n\
67TFK:01272:09405\n\
67TFK:01272:09619\n\
67TFK:01281:09735\n\
67TFK:01258:09896\n\
67TFK:01283:09950\n\
67TFK:01275:09989\n\
67TFK:01277:10003\n\
67TFK:01257:10179\n\
67TFK:01276:10251\n\
67TFK:01305:09039\n\
67TFK:01322:09467\n\
67TFK:01309:09539\n\
67TFK:01329:09529\n\
67TFK:01329:09593\n\
67TFK:01330:09650\n\
67TFK:01305:10115\n\
67TFK:01306:10160\n\
67TFK:01321:10189\n\
67TFK:01317:10289\n\
67TFK:01329:10279\n\
67TFK:00027:07871\n\
67TFK:00048:07936\n\
67TFK:00064:07996\n\
67TFK:00063:08137\n\
67TFK:00089:08436\n\
67TFK:00052:08730\n\
67TFK:00100:07887\n\
67TFK:00135:07887\n\
67TFK:00142:08056\n\
67TFK:00148:08079\n\
67TFK:00139:08176\n\
67TFK:00137:08317\n\
67TFK:00119:08377\n\
67TFK:00125:08563\n\
67TFK:00129:08540\n\
67TFK:00142:08609\n\
67TFK:00186:08234\n\
67TFK:00190:08441\n\
67TFK:00197:08527\n\
67TFK:00155:08598\n\
67TFK:00177:08711\n\
67TFK:00197:08731\n\
67TFK:00229:07799\n\
67TFK:00248:07806\n\
67TFK:00227:07929\n\
67TFK:00219:08032\n\
67TFK:00206:08079\n\
67TFK:00219:08091\n\
67TFK:00206:08335\n\
67TFK:00226:08420\n\
67TFK:00240:08434\n\
67TFK:00224:08562\n\
67TFK:00236:08753\n\
67TFK:00255:07757\n\
67TFK:00260:07779\n\
67TFK:00292:07807\n\
67TFK:00299:07872\n\
67TFK:00260:08243\n\
67TFK:00264:08375\n\
67TFK:00269:08342\n\
67TFK:00250:08459\n\
67TFK:00281:08651\n\
67TFK:00315:07751\n\
67TFK:00337:08501\n\
67TFK:00342:08538\n\
67TFK:00323:08656\n\
67TFK:00329:08718\n\
67TFK:00310:08788\n\
67TFK:00377:07790\n\
67TFK:00356:07832\n\
67TFK:00352:08261\n\
67TFK:00353:08273\n\
67TFK:00373:08328\n\
67TFK:00380:08430\n\
67TFK:00397:08636\n\
67TFK:00396:08812\n\
67TFK:00392:09015\n\
67TFK:00444:07757\n\
67TFK:00400:07881\n\
67TFK:00436:08281\n\
67TFK:00416:08545\n\
67TFK:00418:08647\n\
67TFK:00418:08675\n\
67TFK:00411:08740\n\
67TFK:00415:08818\n\
67TFK:00451:07744\n\
67TFK:00472:07799\n\
67TFK:00485:07790\n\
67TFK:00450:07922\n\
67TFK:00453:07930\n\
67TFK:00457:07935\n\
67TFK:00462:07941\n\
67TFK:00484:08022\n\
67TFK:00450:08138\n\
67TFK:00454:08241\n\
67TFK:00496:08591\n\
67TFK:00477:08722\n\
67TFK:00472:08811\n\
67TFK:00512:07771\n\
67TFK:00531:07772\n\
67TFK:00540:07728\n\
67TFK:00530:07938\n\
67TFK:00542:07935\n\
67TFK:00506:08035\n\
67TFK:00544:08060\n\
67TFK:00509:08110\n\
67TFK:00544:08091\n\
67TFK:00509:08175\n\
67TFK:00515:08300\n\
67TFK:00535:08436\n\
67TFK:00502:08693\n\
67TFK:00532:08749\n\
67TFK:00566:07807\n\
67TFK:00550:07840\n\
67TFK:00569:07960\n\
67TFK:00582:07958\n\
67TFK:00576:08017\n\
67TFK:00589:08122\n\
67TFK:00584:08227\n\
67TFK:00580:08388\n\
67TFK:00575:08566\n\
67TFK:00577:08556\n\
67TFK:00556:08699\n\
67TFK:00646:07757\n\
67TFK:00603:07806\n\
67TFK:00628:07796\n\
67TFK:00624:08284\n\
67TFK:00637:08317\n\
67TFK:00633:08364\n\
67TFK:00622:08526\n\
67TFK:00649:08484\n\
67TFK:00647:08544\n\
67TFK:00617:08587\n\
67TFK:00622:08636\n\
67TFK:00648:08669\n\
67TFK:00646:08851\n\
67TFK:00648:08908\n\
67TFK:00641:09008\n\
67TFK:00691:07959\n\
67TFK:00652:08088\n\
67TFK:00679:08093\n\
67TFK:00685:08089\n\
67TFK:00673:08146\n\
67TFK:00677:08132\n\
67TFK:00656:08305\n\
67TFK:00680:08622\n\
67TFK:00663:08643\n\
67TFK:00660:08799\n\
67TFK:00654:08862\n\
67TFK:00679:08920\n\
67TFK:00670:08929\n\
67TFK:00731:07806\n\
67TFK:00725:07840\n\
67TFK:00732:07847\n\
67TFK:00739:08221\n\
67TFK:00717:08309\n\
67TFK:00741:08339\n\
67TFK:00743:08441\n\
67TFK:00744:08645\n\
67TFK:00704:08733\n\
67TFK:00711:08782\n\
67TFK:00736:08824\n\
67TFK:00704:08968\n\
67TFK:00793:07876\n\
67TFK:00757:07964\n\
67TFK:00796:08027\n\
67TFK:00773:08052\n\
67TFK:00772:08422\n\
67TFK:00765:08576\n\
67TFK:00765:08725\n\
67TFK:00766:08873\n\
67TFK:00764:08929\n\
67TFK:00832:07781\n\
67TFK:00840:08091\n\
67TFK:00808:08180\n\
67TFK:00812:08286\n\
67TFK:00818:08411\n\
67TFK:00820:08442\n\
67TFK:00808:08534\n\
67TFK:00803:08636\n\
67TFK:00801:08733\n\
67TFK:00829:08767\n\
67TFK:00826:08810\n\
67TFK:00827:08968\n\
67TFK:00896:07976\n\
67TFK:00857:08178\n\
67TFK:00895:08222\n\
67TFK:00889:08411\n\
67TFK:00882:08986\n\
67TFK:00907:07744\n\
67TFK:00937:07732\n\
67TFK:00923:07865\n\
67TFK:00922:07997\n\
67TFK:00922:08083\n\
67TFK:00940:08192\n\
67TFK:00919:08400\n\
67TFK:00941:08459\n\
67TFK:00918:08674\n\
67TFK:00905:08718\n\
67TFK:00926:08769\n\
67TFK:00929:08856\n\
67TFK:00918:08915\n\
67TFK:00943:08915\n\
67TFK:00966:07973\n\
67TFK:00973:08163\n\
67TFK:00999:08164\n\
67TFK:00964:08225\n\
67TFK:00998:08202\n\
67TFK:00984:08384\n\
67TFK:00982:08524\n\
67TFK:00956:08666\n\
67TFK:00998:08692\n\
67TFK:00997:08762\n\
67TFK:00979:08898\n\
67TFK:00995:08952\n\
67TFK:01045:07805\n\
67TFK:01022:07925\n\
67TFK:01046:08019\n\
67TFK:01048:08032\n\
67TFK:01033:08112\n\
67TFK:01004:08176\n\
67TFK:01018:08170\n\
67TFK:01001:08179\n\
67TFK:01005:08223\n\
67TFK:01023:08252\n\
67TFK:01008:08287\n\
67TFK:01030:08302\n\
67TFK:01039:08313\n\
67TFK:01040:08320\n\
67TFK:01025:08362\n\
67TFK:01010:08446\n\
67TFK:01021:08462\n\
67TFK:01024:08584\n\
67TFK:01026:08640\n\
67TFK:01008:08724\n\
67TFK:01013:08689\n\
67TFK:01061:07804\n\
67TFK:01078:07858\n\
67TFK:01088:08024\n\
67TFK:01059:08084\n\
67TFK:01058:08169\n\
67TFK:01091:08148\n\
67TFK:01064:08277\n\
67TFK:01051:08396\n\
67TFK:01061:08718\n\
67TFK:01072:08711\n\
67TFK:01070:08770\n\
67TFK:01097:08786\n\
67TFK:01073:08876\n\
67TFK:01082:08899\n\
67TFK:01109:07804\n\
67TFK:01130:08024\n\
67TFK:01119:08402\n\
67TFK:01129:08646\n\
67TFK:01119:08713\n\
67TFK:01107:08768\n\
67TFK:01120:08971\n\
67TFK:01143:08943\n\
67TFK:01132:09013\n\
67TFK:01160:07844\n\
67TFK:01193:08057\n\
67TFK:01151:08175\n\
67TFK:01175:08249\n\
67TFK:01199:08356\n\
67TFK:01183:08732\n\
67TFK:01167:08779\n\
67TFK:01196:08798\n\
67TFK:01211:07734\n\
67TFK:01222:07761\n\
67TFK:01230:07770\n\
67TFK:01211:07825\n\
67TFK:01245:07787\n\
67TFK:01206:08032\n\
67TFK:01227:08086\n\
67TFK:01224:08334\n\
67TFK:01216:08560\n\
67TFK:01219:08674\n\
67TFK:01216:08722\n\
67TFK:01242:08847\n\
67TFK:01241:08972\n\
67TFK:01287:07843\n\
67TFK:01294:07917\n\
67TFK:01276:08384\n\
67TFK:01298:08385\n\
67TFK:01276:08494\n\
67TFK:01295:08635\n\
67TFK:01327:07789\n\
67TFK:01328:07863\n\
67TFK:01309:07938\n\
67TFK:01306:07985\n\
67TFK:01311:07979\n\
67TFK:01315:08237\n\
67TFK:01324:08525\n\
67TFK:00133:06725\n\
67TFK:00138:06692\n\
67TFK:00143:06720\n\
67TFK:00108:06764\n\
67TFK:00169:06772\n\
67TFK:00245:06490\n\
67TFK:00232:06780\n\
67TFK:00234:06781\n\
67TFK:00249:07446\n\
67TFK:00225:07615\n\
67TFK:00290:06489\n\
67TFK:00255:06664\n\
67TFK:00265:06852\n\
67TFK:00281:07079\n\
67TFK:00261:07391\n\
67TFK:00272:07453\n\
67TFK:00278:07600\n\
67TFK:00263:07672\n\
67TFK:00315:06618\n\
67TFK:00312:06767\n\
67TFK:00343:06817\n\
67TFK:00328:06906\n\
67TFK:00340:06896\n\
67TFK:00330:06954\n\
67TFK:00302:07080\n\
67TFK:00341:07043\n\
67TFK:00313:07366\n\
67TFK:00337:07498\n\
67TFK:00319:07620\n\
67TFK:00375:06471\n\
67TFK:00372:06562\n\
67TFK:00362:06597\n\
67TFK:00382:06880\n\
67TFK:00353:06891\n\
67TFK:00395:06952\n\
67TFK:00386:07015\n\
67TFK:00362:07080\n\
67TFK:00378:07075\n\
67TFK:00373:07183\n\
67TFK:00394:07363\n\
67TFK:00355:07556\n\
67TFK:00355:07594\n\
67TFK:00374:07614\n\
67TFK:00386:07607\n\
67TFK:00433:06450\n\
67TFK:00415:06580\n\
67TFK:00435:06672\n\
67TFK:00418:06696\n\
67TFK:00424:06691\n\
67TFK:00406:06835\n\
67TFK:00417:06847\n\
67TFK:00423:06865\n\
67TFK:00442:06855\n\
67TFK:00409:06960\n\
67TFK:00407:07352\n\
67TFK:00406:07469\n\
67TFK:00412:07676\n\
67TFK:00456:06515\n\
67TFK:00469:06535\n\
67TFK:00462:06594\n\
67TFK:00458:06825\n\
67TFK:00469:07024\n\
67TFK:00452:07223\n\
67TFK:00458:07318\n\
67TFK:00486:07326\n\
67TFK:00455:07449\n\
67TFK:00475:07456\n\
67TFK:00465:07528\n\
67TFK:00469:07519\n\
67TFK:00481:07493\n\
67TFK:00465:07553\n\
67TFK:00482:07575\n\
67TFK:00489:07559\n\
67TFK:00495:07683\n\
67TFK:00496:07684\n\
67TFK:00467:07709\n\
67TFK:00500:06570\n\
67TFK:00523:06560\n\
67TFK:00527:06554\n\
67TFK:00544:06604\n\
67TFK:00534:06731\n\
67TFK:00511:06777\n\
67TFK:00544:06744\n\
67TFK:00529:07030\n\
67TFK:00538:06999\n\
67TFK:00549:07069\n\
67TFK:00549:07084\n\
67TFK:00506:07140\n\
67TFK:00504:07355\n\
67TFK:00565:06464\n\
67TFK:00553:06580\n\
67TFK:00585:06608\n\
67TFK:00560:06682\n\
67TFK:00565:06646\n\
67TFK:00581:06687\n\
67TFK:00563:06884\n\
67TFK:00584:06980\n\
67TFK:00596:06980\n\
67TFK:00596:07035\n\
67TFK:00569:07047\n\
67TFK:00563:07196\n\
67TFK:00553:07289\n\
67TFK:00556:07485\n\
67TFK:00574:07552\n\
67TFK:00626:06463\n\
67TFK:00635:06504\n\
67TFK:00638:06576\n\
67TFK:00630:06596\n\
67TFK:00614:06673\n\
67TFK:00627:06751\n\
67TFK:00600:06872\n\
67TFK:00641:06925\n\
67TFK:00628:06952\n\
67TFK:00648:07029\n\
67TFK:00603:07077\n\
67TFK:00609:07138\n\
67TFK:00627:07155\n\
67TFK:00614:07243\n\
67TFK:00648:07279\n\
67TFK:00634:07312\n\
67TFK:00603:07378\n\
67TFK:00626:07463\n\
67TFK:00616:07507\n\
67TFK:00640:07653\n\
67TFK:00662:06495\n\
67TFK:00699:06657\n\
67TFK:00662:06848\n\
67TFK:00681:06864\n\
67TFK:00679:07056\n\
67TFK:00666:07369\n\
67TFK:00676:07397\n\
67TFK:00666:07460\n\
67TFK:00677:07621\n\
67TFK:00692:07590\n\
67TFK:00696:07592\n\
67TFK:00707:06578\n\
67TFK:00735:06834\n\
67TFK:00741:07023\n\
67TFK:00746:07043\n\
67TFK:00747:07079\n\
67TFK:00747:07176\n\
67TFK:00704:07323\n\
67TFK:00714:07487\n\
67TFK:00722:07453\n\
67TFK:00711:07523\n\
67TFK:00724:07522\n\
67TFK:00731:07496\n\
67TFK:00727:07567\n\
67TFK:00767:06469\n\
67TFK:00775:06544\n\
67TFK:00763:06603\n\
67TFK:00789:06602\n\
67TFK:00778:06679\n\
67TFK:00774:06696\n\
67TFK:00777:06857\n\
67TFK:00753:07058\n\
67TFK:00774:07253\n\
67TFK:00779:07286\n\
67TFK:00752:07344\n\
67TFK:00799:07437\n\
67TFK:00772:07476\n\
67TFK:00778:07494\n\
67TFK:00773:07612\n\
67TFK:00778:07623\n\
67TFK:00806:06537\n\
67TFK:00814:06491\n\
67TFK:00816:06553\n\
67TFK:00829:06565\n\
67TFK:00841:06719\n\
67TFK:00806:06852\n\
67TFK:00814:06945\n\
67TFK:00819:07002\n\
67TFK:00825:07098\n\
67TFK:00817:07294\n\
67TFK:00827:07300\n\
67TFK:00838:07307\n\
67TFK:00834:07369\n\
67TFK:00839:07409\n\
67TFK:00804:07468\n\
67TFK:00834:07643\n\
67TFK:00835:07654\n\
67TFK:00848:07664\n\
67TFK:00866:06686\n\
67TFK:00885:06711\n\
67TFK:00898:06769\n\
67TFK:00876:06952\n\
67TFK:00883:07003\n\
67TFK:00880:07122\n\
67TFK:00888:07096\n\
67TFK:00870:07181\n\
67TFK:00894:07380\n\
67TFK:00864:07424\n\
67TFK:00871:07415\n\
67TFK:00851:07477\n\
67TFK:00873:07521\n\
67TFK:00872:07619\n\
67TFK:00888:07696\n\
67TFK:00943:06516\n\
67TFK:00944:06541\n\
67TFK:00905:06721\n\
67TFK:00915:06814\n\
67TFK:00924:06916\n\
67TFK:00936:06960\n\
67TFK:00936:06989\n\
67TFK:00924:07135\n\
67TFK:00908:07227\n\
67TFK:00941:07207\n\
67TFK:00937:07341\n\
67TFK:00941:07379\n\
67TFK:00924:07459\n\
67TFK:00945:07627\n\
67TFK:00902:07679\n\
67TFK:00943:07671\n\
67TFK:00959:06449\n\
67TFK:00987:06530\n\
67TFK:00984:06679\n\
67TFK:00952:06708\n\
67TFK:00982:06872\n\
67TFK:00953:06988\n\
67TFK:00995:06949\n\
67TFK:00957:07076\n\
67TFK:00969:07050\n\
67TFK:00973:07069\n\
67TFK:00957:07106\n\
67TFK:00974:07134\n\
67TFK:00977:07141\n\
67TFK:00960:07528\n\
67TFK:00994:07522\n\
67TFK:00977:07578\n\
67TFK:00952:07715\n\
67TFK:01006:06490\n\
67TFK:01015:06553\n\
67TFK:01033:06602\n\
67TFK:01043:06827\n\
67TFK:01041:06923\n\
67TFK:01045:06927\n\
67TFK:01024:07007\n\
67TFK:01008:07245\n\
67TFK:01014:07331\n\
67TFK:01024:07430\n\
67TFK:01032:07432\n\
67TFK:01035:07433\n\
67TFK:01015:07455\n\
67TFK:01023:07527\n\
67TFK:01061:06515\n\
67TFK:01059:06605\n\
67TFK:01063:06677\n\
67TFK:01050:07008\n\
67TFK:01095:07048\n\
67TFK:01083:07106\n\
67TFK:01064:07144\n\
67TFK:01081:07181\n\
67TFK:01060:07232\n\
67TFK:01086:07388\n\
67TFK:01098:07409\n\
67TFK:01063:07627\n\
67TFK:01123:06736\n\
67TFK:01137:06842\n\
67TFK:01147:07178\n\
67TFK:01101:07206\n\
67TFK:01122:07266\n\
67TFK:01141:07245\n\
67TFK:01132:07389\n\
67TFK:01116:07471\n\
67TFK:01114:07539\n\
67TFK:01128:07520\n\
67TFK:01106:07651\n\
67TFK:01116:07644\n\
67TFK:01160:06616\n\
67TFK:01169:06635\n\
67TFK:01195:06629\n\
67TFK:01193:06664\n\
67TFK:01161:06731\n\
67TFK:01154:07080\n\
67TFK:01183:07054\n\
67TFK:01168:07238\n\
67TFK:01198:07311\n\
67TFK:01154:07349\n\
67TFK:01156:07425\n\
67TFK:01171:07425\n\
67TFK:01192:07630\n\
67TFK:01180:07660\n\
67TFK:01236:06746\n\
67TFK:01247:07015\n\
67TFK:01213:07046\n\
67TFK:01238:07142\n\
67TFK:01232:07241\n\
67TFK:01239:07289\n\
67TFK:01220:07348\n\
67TFK:01203:07433\n\
67TFK:01221:07489\n\
67TFK:01211:07520\n\
67TFK:01241:07518\n\
67TFK:01238:07632\n\
67TFK:01261:06489\n\
67TFK:01251:06548\n\
67TFK:01262:06540\n\
67TFK:01296:07067\n\
67TFK:01252:07195\n\
67TFK:01296:07326\n\
67TFK:01264:07564\n\
67TFK:01270:07600\n\
67TFK:01261:07716\n\
67TFK:01320:06616\n\
67TFK:01326:06662\n\
67TFK:01324:06712\n\
67TFK:01305:06790\n\
67TFK:01317:06855\n\
67TFK:01328:06861\n\
67TFK:01329:06850\n\
67TFK:01327:06906\n\
67TFK:01319:07199\n\
67TFK:01312:07323\n\
67TFK:01316:07326\n\
67TFK:01311:07650\n\
67TFK:00224:05208\n\
67TFK:00236:05213\n\
67TFK:00249:05461\n\
67TFK:00226:05504\n\
67TFK:00244:05785\n\
67TFK:00241:05973\n\
67TFK:00225:06058\n\
67TFK:00290:05208\n\
67TFK:00291:05312\n\
67TFK:00282:05458\n\
67TFK:00292:05594\n\
67TFK:00285:05606\n\
67TFK:00265:05702\n\
67TFK:00266:05773\n\
67TFK:00269:05778\n\
67TFK:00286:06165\n\
67TFK:00265:06226\n\
67TFK:00323:05167\n\
67TFK:00309:05222\n\
67TFK:00326:05289\n\
67TFK:00320:05319\n\
67TFK:00307:05478\n\
67TFK:00341:05456\n\
67TFK:00323:05635\n\
67TFK:00336:05617\n\
67TFK:00348:05621\n\
67TFK:00302:05675\n\
67TFK:00336:05724\n\
67TFK:00345:05789\n\
67TFK:00346:05975\n\
67TFK:00316:06068\n\
67TFK:00303:06178\n\
67TFK:00318:06211\n\
67TFK:00328:06220\n\
67TFK:00324:06317\n\
67TFK:00372:05205\n\
67TFK:00350:05351\n\
67TFK:00363:05366\n\
67TFK:00395:05383\n\
67TFK:00365:05726\n\
67TFK:00369:05731\n\
67TFK:00398:05708\n\
67TFK:00389:05803\n\
67TFK:00365:06045\n\
67TFK:00385:06027\n\
67TFK:00378:06064\n\
67TFK:00376:06235\n\
67TFK:00393:06232\n\
67TFK:00372:06298\n\
67TFK:00373:06294\n\
67TFK:00383:06334\n\
67TFK:00366:06426\n\
67TFK:00431:05314\n\
67TFK:00411:05836\n\
67TFK:00401:06300\n\
67TFK:00422:06392\n\
67TFK:00481:05327\n\
67TFK:00477:05352\n\
67TFK:00487:05528\n\
67TFK:00450:05588\n\
67TFK:00465:05603\n\
67TFK:00461:05713\n\
67TFK:00473:05717\n\
67TFK:00491:05772\n\
67TFK:00497:05897\n\
67TFK:00486:06018\n\
67TFK:00452:06085\n\
67TFK:00454:06162\n\
67TFK:00462:06301\n\
67TFK:00480:06375\n\
67TFK:00499:06415\n\
67TFK:00541:05348\n\
67TFK:00501:05368\n\
67TFK:00549:05434\n\
67TFK:00540:05661\n\
67TFK:00542:05686\n\
67TFK:00530:05818\n\
67TFK:00515:05962\n\
67TFK:00511:06036\n\
67TFK:00540:06210\n\
67TFK:00532:06334\n\
67TFK:00532:06342\n\
67TFK:00577:05349\n\
67TFK:00556:05383\n\
67TFK:00553:05508\n\
67TFK:00567:05717\n\
67TFK:00552:05786\n\
67TFK:00598:05821\n\
67TFK:00561:05893\n\
67TFK:00579:05993\n\
67TFK:00586:05973\n\
67TFK:00575:06112\n\
67TFK:00582:06128\n\
67TFK:00593:06133\n\
67TFK:00587:06228\n\
67TFK:00590:06210\n\
67TFK:00556:06369\n\
67TFK:00622:05162\n\
67TFK:00631:05190\n\
67TFK:00607:05269\n\
67TFK:00603:05434\n\
67TFK:00628:05463\n\
67TFK:00603:05534\n\
67TFK:00643:05619\n\
67TFK:00632:05767\n\
67TFK:00641:06067\n\
67TFK:00627:06120\n\
67TFK:00638:06282\n\
67TFK:00619:06328\n\
67TFK:00661:05428\n\
67TFK:00665:05443\n\
67TFK:00659:05471\n\
67TFK:00661:05561\n\
67TFK:00666:05633\n\
67TFK:00679:05688\n\
67TFK:00661:05804\n\
67TFK:00660:05885\n\
67TFK:00655:05917\n\
67TFK:00696:05915\n\
67TFK:00661:06017\n\
67TFK:00676:06020\n\
67TFK:00694:06063\n\
67TFK:00668:06146\n\
67TFK:00686:06423\n\
67TFK:00695:06424\n\
67TFK:00712:05361\n\
67TFK:00713:05382\n\
67TFK:00713:05591\n\
67TFK:00711:05620\n\
67TFK:00720:05685\n\
67TFK:00726:05675\n\
67TFK:00737:05790\n\
67TFK:00711:05829\n\
67TFK:00720:05849\n\
67TFK:00731:05939\n\
67TFK:00711:06042\n\
67TFK:00717:06004\n\
67TFK:00724:06178\n\
67TFK:00740:06245\n\
67TFK:00726:06427\n\
67TFK:00762:05195\n\
67TFK:00786:05294\n\
67TFK:00787:05252\n\
67TFK:00759:05369\n\
67TFK:00771:05388\n\
67TFK:00788:05393\n\
67TFK:00770:05696\n\
67TFK:00750:05733\n\
67TFK:00767:05737\n\
67TFK:00784:05717\n\
67TFK:00786:05714\n\
67TFK:00786:05842\n\
67TFK:00798:05875\n\
67TFK:00771:05934\n\
67TFK:00754:05962\n\
67TFK:00787:06158\n\
67TFK:00778:06292\n\
67TFK:00798:06301\n\
67TFK:00753:06347\n\
67TFK:00823:05200\n\
67TFK:00830:05196\n\
67TFK:00814:05219\n\
67TFK:00816:05228\n\
67TFK:00804:05440\n\
67TFK:00839:05424\n\
67TFK:00843:05717\n\
67TFK:00846:05798\n\
67TFK:00826:05838\n\
67TFK:00827:06086\n\
67TFK:00857:05203\n\
67TFK:00867:05472\n\
67TFK:00883:05565\n\
67TFK:00891:05600\n\
67TFK:00853:05608\n\
67TFK:00866:05638\n\
67TFK:00876:05781\n\
67TFK:00889:05796\n\
67TFK:00860:05884\n\
67TFK:00878:05942\n\
67TFK:00855:05980\n\
67TFK:00894:06085\n\
67TFK:00872:06195\n\
67TFK:00878:06172\n\
67TFK:00890:06154\n\
67TFK:00858:06392\n\
67TFK:00915:05308\n\
67TFK:00932:05464\n\
67TFK:00910:05641\n\
67TFK:00916:05607\n\
67TFK:00940:05646\n\
67TFK:00947:05637\n\
67TFK:00902:05668\n\
67TFK:00919:05801\n\
67TFK:00948:05984\n\
67TFK:00913:06043\n\
67TFK:00938:06011\n\
67TFK:00919:06088\n\
67TFK:00925:06258\n\
67TFK:00907:06348\n\
67TFK:00920:06351\n\
67TFK:00972:05171\n\
67TFK:00982:05181\n\
67TFK:00999:05162\n\
67TFK:00955:05236\n\
67TFK:00997:05224\n\
67TFK:00954:05280\n\
67TFK:00989:05402\n\
67TFK:00982:05460\n\
67TFK:00970:05799\n\
67TFK:00999:05950\n\
67TFK:00984:06106\n\
67TFK:00988:06279\n\
67TFK:00999:06423\n\
67TFK:01009:05185\n\
67TFK:01014:05179\n\
67TFK:01030:05266\n\
67TFK:01045:05292\n\
67TFK:01040:05344\n\
67TFK:01044:05368\n\
67TFK:01029:05429\n\
67TFK:01037:05482\n\
67TFK:01025:05531\n\
67TFK:01047:05597\n\
67TFK:01013:05935\n\
67TFK:01047:05964\n\
67TFK:01027:06157\n\
67TFK:01002:06234\n\
67TFK:01021:06340\n\
67TFK:01025:06304\n\
67TFK:01005:06430\n\
67TFK:01042:06418\n\
67TFK:01099:05159\n\
67TFK:01068:05230\n\
67TFK:01075:05623\n\
67TFK:01078:05640\n\
67TFK:01065:05789\n\
67TFK:01072:05811\n\
67TFK:01073:05805\n\
67TFK:01054:06083\n\
67TFK:01066:06187\n\
67TFK:01077:06307\n\
67TFK:01092:06314\n\
67TFK:01146:05368\n\
67TFK:01134:05443\n\
67TFK:01128:05570\n\
67TFK:01131:05703\n\
67TFK:01149:05774\n\
67TFK:01134:05828\n\
67TFK:01148:05814\n\
67TFK:01142:06197\n\
67TFK:01123:06308\n\
67TFK:01140:06351\n\
67TFK:01134:06418\n\
67TFK:01137:06423\n\
67TFK:01142:06423\n\
67TFK:01174:05185\n\
67TFK:01159:05275\n\
67TFK:01186:05322\n\
67TFK:01154:05441\n\
67TFK:01175:05450\n\
67TFK:01190:05424\n\
67TFK:01157:05639\n\
67TFK:01187:05634\n\
67TFK:01160:05722\n\
67TFK:01173:05704\n\
67TFK:01157:05817\n\
67TFK:01179:05832\n\
67TFK:01189:05896\n\
67TFK:01161:06279\n\
67TFK:01168:06259\n\
67TFK:01153:06383\n\
67TFK:01226:05282\n\
67TFK:01247:05527\n\
67TFK:01217:05739\n\
67TFK:01219:05704\n\
67TFK:01221:05725\n\
67TFK:01242:05751\n\
67TFK:01215:05828\n\
67TFK:01240:05872\n\
67TFK:01223:05980\n\
67TFK:01228:05984\n\
67TFK:01236:05961\n\
67TFK:01238:05998\n\
67TFK:01292:05181\n\
67TFK:01271:05500\n\
67TFK:01294:05583\n\
67TFK:01264:05613\n\
67TFK:01272:05646\n\
67TFK:01281:05748\n\
67TFK:01297:05702\n\
67TFK:01297:05716\n\
67TFK:01252:05783\n\
67TFK:01276:06155\n\
67TFK:01294:06184\n\
67TFK:01289:06252\n\
67TFK:01316:05472\n\
67TFK:01309:05544\n\
67TFK:01314:05719\n\
67TFK:01311:05785\n\
67TFK:01305:05903\n\
67TFK:01303:06035\n\
67TFK:01324:06180\n\
67TFK:01327:06191\n\
67TFK:01305:06382\n\
67TFK:00688:11608\n\
67TFK:00696:12080\n\
67TFK:00709:11599\n\
67TFK:00701:11972\n\
67TFK:00721:12139\n\
67TFK:00764:11608\n\
67TFK:00791:11620\n\
67TFK:00775:11885\n\
67TFK:00776:11848\n\
67TFK:00790:11937\n\
67TFK:00761:12461\n\
67TFK:00769:12537\n\
67TFK:00820:11810\n\
67TFK:00816:11927\n\
67TFK:00897:11902\n\
67TFK:00894:11984\n\
67TFK:00914:11630\n\
67TFK:00918:11935\n\
67TFK:00919:11916\n\
67TFK:00947:12003\n\
67TFK:00926:12473\n\
67TFK:00907:12555\n\
67TFK:00925:12719\n\
67TFK:00957:11707\n\
67TFK:00957:11942\n\
67TFK:00998:11944\n\
67TFK:00966:12008\n\
67TFK:00975:12164\n\
67TFK:00970:12259\n\
67TFK:00952:12402\n\
67TFK:00979:12591\n\
67TFK:00962:12623\n\
67TFK:00951:12649\n\
67TFK:00966:12851\n\
67TFK:01003:11705\n\
67TFK:01019:11699\n\
67TFK:01001:11988\n\
67TFK:01031:11996\n\
67TFK:01024:12139\n\
67TFK:01002:12180\n\
67TFK:01037:12311\n\
67TFK:01031:12481\n\
67TFK:01036:12590\n\
67TFK:01047:12637\n\
67TFK:01010:12658\n\
67TFK:01020:12729\n\
67TFK:01068:11624\n\
67TFK:01058:11645\n\
67TFK:01057:11744\n\
67TFK:01065:12104\n\
67TFK:01072:12212\n\
67TFK:01067:12272\n\
67TFK:01073:12253\n\
67TFK:01067:12331\n\
67TFK:01051:12811\n\
67TFK:01124:11723\n\
67TFK:01127:11887\n\
67TFK:01131:12391\n\
67TFK:01144:12504\n\
67TFK:01145:12537\n\
67TFK:01147:12572\n\
67TFK:01120:12647\n\
67TFK:01147:12695\n\
67TFK:01177:11817\n\
67TFK:01162:11980\n\
67TFK:01187:11960\n\
67TFK:01173:12205\n\
67TFK:01166:12293\n\
67TFK:01172:12401\n\
67TFK:01153:12741\n\
67TFK:01184:12844\n\
67TFK:01221:11867\n\
67TFK:01245:11900\n\
67TFK:01205:12002\n\
67TFK:01221:12360\n\
67TFK:01206:12600\n\
67TFK:01217:12851\n\
67TFK:01282:11755\n\
67TFK:01292:11867\n\
67TFK:01257:11987\n\
67TFK:01289:11973\n\
67TFK:01270:12072\n\
67TFK:01274:12149\n\
67TFK:01297:12259\n\
67TFK:01261:12295\n\
67TFK:01299:12393\n\
67TFK:01256:12506\n\
67TFK:01263:12494\n\
67TFK:01283:12557\n\
67TFK:01273:12653\n\
67TFK:01289:12778\n\
67TFK:01292:12865\n\
67TFK:01301:11624\n\
67TFK:01308:12108\n\
67TFK:01307:12143\n\
67TFK:01315:12196\n\
67TFK:01303:12674\n\
67TFK:09342:06483\n\
67TFK:09352:06501\n\
67TFK:09358:06512\n\
67TFK:09346:06608\n\
67TFK:09328:06674\n\
67TFK:09366:06773\n\
67TFK:09334:06839\n\
67TFK:09340:06880\n\
67TFK:09362:06856\n\
67TFK:09370:06840\n\
67TFK:09362:06921\n\
67TFK:09344:07133\n\
67TFK:09361:07319\n\
67TFK:09370:07290\n\
67TFK:09324:07425\n\
67TFK:09352:07423\n\
67TFK:09333:07466\n\
67TFK:09355:07618\n\
67TFK:09381:06468\n\
67TFK:09380:06509\n\
67TFK:09384:06546\n\
67TFK:09422:06663\n\
67TFK:09413:06711\n\
67TFK:09374:06749\n\
67TFK:09406:06818\n\
67TFK:09397:06878\n\
67TFK:09382:06929\n\
67TFK:09405:07162\n\
67TFK:09401:07305\n\
67TFK:09379:07405\n\
67TFK:09378:07467\n\
67TFK:09374:07536\n\
67TFK:09399:07500\n\
67TFK:09414:07633\n\
67TFK:09455:06457\n\
67TFK:09462:06588\n\
67TFK:09470:06543\n\
67TFK:09472:06591\n\
67TFK:09445:06684\n\
67TFK:09473:06846\n\
67TFK:09425:07069\n\
67TFK:09447:07057\n\
67TFK:09438:07116\n\
67TFK:09453:07175\n\
67TFK:09455:07181\n\
67TFK:09445:07208\n\
67TFK:09432:07303\n\
67TFK:09440:07593\n\
67TFK:09476:06549\n\
67TFK:09511:06575\n\
67TFK:09495:06615\n\
67TFK:09505:06661\n\
67TFK:09493:06815\n\
67TFK:09511:06819\n\
67TFK:09517:06793\n\
67TFK:09486:07081\n\
67TFK:09519:07079\n\
67TFK:09500:07158\n\
67TFK:09492:07238\n\
67TFK:09512:07224\n\
67TFK:09486:07244\n\
67TFK:09505:07245\n\
67TFK:09515:07273\n\
67TFK:09494:07293\n\
67TFK:09495:07611\n\
67TFK:09515:07719\n\
67TFK:09524:06477\n\
67TFK:09549:06489\n\
67TFK:09565:06496\n\
67TFK:09547:06620\n\
67TFK:09569:06624\n\
67TFK:09573:06596\n\
67TFK:09525:06775\n\
67TFK:09532:07029\n\
67TFK:09536:07089\n\
67TFK:09525:07152\n\
67TFK:09525:07233\n\
67TFK:09555:07269\n\
67TFK:09553:07312\n\
67TFK:09570:07358\n\
67TFK:09567:07394\n\
67TFK:09546:07492\n\
67TFK:09539:07567\n\
67TFK:09593:06447\n\
67TFK:09584:06580\n\
67TFK:09618:06544\n\
67TFK:09574:06643\n\
67TFK:09588:06673\n\
67TFK:09609:06781\n\
67TFK:09604:06902\n\
67TFK:09617:07036\n\
67TFK:09580:07142\n\
67TFK:09616:07275\n\
67TFK:09579:07450\n\
67TFK:09580:07457\n\
67TFK:09601:07468\n\
67TFK:09574:07644\n\
67TFK:09580:07656\n\
67TFK:09668:06560\n\
67TFK:09637:06660\n\
67TFK:09658:06642\n\
67TFK:09652:06700\n\
67TFK:09655:06751\n\
67TFK:09636:06799\n\
67TFK:09665:06826\n\
67TFK:09655:06877\n\
67TFK:09670:06867\n\
67TFK:09634:06937\n\
67TFK:09639:06890\n\
67TFK:09651:06927\n\
67TFK:09631:07101\n\
67TFK:09639:07181\n\
67TFK:09642:07179\n\
67TFK:09624:07271\n\
67TFK:09627:07528\n\
67TFK:09636:07692\n\
67TFK:09679:06704\n\
67TFK:09687:06738\n\
67TFK:09688:06834\n\
67TFK:09688:06880\n\
67TFK:09674:06970\n\
67TFK:09690:06977\n\
67TFK:09710:07020\n\
67TFK:09674:07226\n\
67TFK:09723:07310\n\
67TFK:09704:07687\n\
67TFK:09749:06489\n\
67TFK:09730:06530\n\
67TFK:09734:06754\n\
67TFK:09739:06871\n\
67TFK:09731:07121\n\
67TFK:09726:07149\n\
67TFK:09730:07247\n\
67TFK:09736:07493\n\
67TFK:09744:07591\n\
67TFK:09810:06646\n\
67TFK:09796:06835\n\
67TFK:09785:06850\n\
67TFK:09776:07001\n\
67TFK:09807:07263\n\
67TFK:09823:07372\n\
67TFK:09811:07474\n\
67TFK:09814:07477\n\
67TFK:09776:07513\n\
67TFK:09775:07680\n\
67TFK:09873:06743\n\
67TFK:09828:06942\n\
67TFK:09825:07163\n\
67TFK:09840:07237\n\
67TFK:09856:07320\n\
67TFK:09858:07303\n\
67TFK:09824:07476\n\
67TFK:09845:07535\n\
67TFK:09857:07543\n\
67TFK:09868:07586\n\
67TFK:09842:07659\n\
67TFK:09882:06778\n\
67TFK:09888:06906\n\
67TFK:09920:06926\n\
67TFK:09879:06984\n\
67TFK:09917:06999\n\
67TFK:09910:07177\n\
67TFK:09898:07227\n\
67TFK:09886:07383\n\
67TFK:09909:07411\n\
67TFK:09922:07509\n\
67TFK:09904:07565\n\
67TFK:09877:07664\n\
67TFK:09927:06484\n\
67TFK:09966:06519\n\
67TFK:09931:06623\n\
67TFK:09961:06601\n\
67TFK:09954:06656\n\
67TFK:09945:06733\n\
67TFK:09964:06719\n\
67TFK:09940:06786\n\
67TFK:09954:06784\n\
67TFK:09929:06907\n\
67TFK:09943:06894\n\
67TFK:09954:06947\n\
67TFK:09928:07447\n\
67TFK:09976:06672\n\
67TFK:09987:06891\n\
67TFK:10021:07229\n\
67TFK:10017:07306\n\
67TFK:09997:07479\n\
67TFK:10002:07492\n\
67TFK:10000:07680\n\
67TFK:10061:06555\n\
67TFK:10073:06712\n\
67TFK:10048:06747\n\
67TFK:10052:06740\n\
67TFK:10055:07056\n\
67TFK:10039:07093\n\
67TFK:10056:07176\n\
67TFK:10037:07265\n\
67TFK:10032:07474\n\
67TFK:10052:07494\n\
67TFK:10045:07575\n\
67TFK:10062:07546\n\
67TFK:10065:07620\n\
67TFK:10091:06522\n\
67TFK:10094:06531\n\
67TFK:10082:06575\n\
67TFK:10101:06764\n\
67TFK:10095:06835\n\
67TFK:10086:06912\n\
67TFK:10115:07138\n\
67TFK:10075:07155\n\
67TFK:10084:07229\n\
67TFK:10097:07356\n\
67TFK:10101:07444\n\
67TFK:10077:07537\n\
67TFK:10113:07669\n\
67TFK:10151:06472\n\
67TFK:10132:06599\n\
67TFK:10162:06698\n\
67TFK:10169:06860\n\
67TFK:10150:06894\n\
67TFK:10140:07074\n\
67TFK:10126:07154\n\
67TFK:10125:07238\n\
67TFK:10135:07343\n\
67TFK:10140:07373\n\
67TFK:10143:07351\n\
67TFK:10131:07398\n\
67TFK:10165:07446\n\
67TFK:10129:07493\n\
67TFK:10137:07587\n\
67TFK:10156:07647\n\
67TFK:10188:06648\n\
67TFK:10206:06819\n\
67TFK:10212:06870\n\
67TFK:10210:07158\n\
67TFK:10219:07165\n\
67TFK:10220:07153\n\
67TFK:10213:07225\n\
67TFK:10216:07236\n\
67TFK:10178:07684\n\
67TFK:10216:07648\n\
67TFK:10272:06610\n\
67TFK:10269:06885\n\
67TFK:10253:07417\n\
67TFK:10246:07459\n\
67TFK:10227:07689\n\
67TFK:10299:06478\n\
67TFK:10296:06554\n\
67TFK:10307:06755\n\
67TFK:10299:06798\n\
67TFK:10299:06823\n\
67TFK:10283:06875\n\
67TFK:10304:06878\n\
67TFK:10294:06892\n\
67TFK:10276:06944\n\
67TFK:10311:06964\n\
67TFK:10299:07012\n\
67TFK:10285:07062\n\
67TFK:10304:07047\n\
67TFK:10314:07343\n\
67TFK:10315:07626\n\
67TFK:10304:07713\n\
67TFK:10350:06504\n\
67TFK:10362:06525\n\
67TFK:10349:06611\n\
67TFK:10350:06766\n\
67TFK:10341:06994\n\
67TFK:10368:07027\n\
67TFK:10338:07123\n\
67TFK:10341:07162\n\
67TFK:10371:07419\n\
67TFK:10376:06469\n\
67TFK:10400:06597\n\
67TFK:10398:06838\n\
67TFK:10410:06809\n\
67TFK:10416:06880\n\
67TFK:10405:07182\n\
67TFK:10420:07233\n\
67TFK:10377:07249\n\
67TFK:10414:07303\n\
67TFK:10417:07511\n\
67TFK:10377:07551\n\
67TFK:10383:07572\n\
67TFK:10394:07579\n\
67TFK:10422:07581\n\
67TFK:10377:07600\n\
67TFK:10374:07685\n\
67TFK:10379:07663\n\
67TFK:10396:07663\n\
67TFK:10396:07720\n\
67TFK:10416:07703\n\
67TFK:10431:06448\n\
67TFK:10436:06831\n\
67TFK:10441:06875\n\
67TFK:10472:07717\n\
67TFK:10525:07634\n\
67TFK:06680:02584\n\
67TFK:06670:02834\n\
67TFK:06685:02962\n\
67TFK:06692:03186\n\
67TFK:06673:03242\n\
67TFK:06686:03258\n\
67TFK:06702:03339\n\
67TFK:06660:03447\n\
67TFK:06660:03499\n\
67TFK:06677:03578\n\
67TFK:06675:03677\n\
67TFK:06741:02651\n\
67TFK:06743:02754\n\
67TFK:06714:02804\n\
67TFK:06748:02863\n\
67TFK:06735:02880\n\
67TFK:06739:02896\n\
67TFK:06718:02935\n\
67TFK:06751:03206\n\
67TFK:06753:03371\n\
67TFK:06712:03401\n\
67TFK:06719:03521\n\
67TFK:06746:03524\n\
67TFK:06752:03505\n\
67TFK:06750:03557\n\
67TFK:06724:03610\n\
67TFK:06728:03625\n\
67TFK:06737:03656\n\
67TFK:06748:03727\n\
67TFK:06775:02657\n\
67TFK:06805:02671\n\
67TFK:06769:02686\n\
67TFK:06770:02772\n\
67TFK:06792:02804\n\
67TFK:06782:02900\n\
67TFK:06765:03052\n\
67TFK:06794:03159\n\
67TFK:06784:03242\n\
67TFK:06767:03314\n\
67TFK:06782:03300\n\
67TFK:06796:03285\n\
67TFK:06770:03450\n\
67TFK:06781:03496\n\
67TFK:06760:03592\n\
67TFK:06795:03650\n\
67TFK:06805:03686\n\
67TFK:06780:03732\n\
67TFK:06795:03740\n\
67TFK:06765:03779\n\
67TFK:06788:03817\n\
67TFK:06804:03826\n\
67TFK:06848:02726\n\
67TFK:06829:02852\n\
67TFK:06814:03120\n\
67TFK:06837:03134\n\
67TFK:06815:03332\n\
67TFK:06851:03360\n\
67TFK:06838:03487\n\
67TFK:06824:03612\n\
67TFK:06846:03582\n\
67TFK:06832:03663\n\
67TFK:06810:03687\n\
67TFK:06854:03678\n\
67TFK:06828:03808\n\
67TFK:06835:03838\n\
67TFK:06870:02664\n\
67TFK:06887:02633\n\
67TFK:06892:02804\n\
67TFK:06903:02783\n\
67TFK:06883:02895\n\
67TFK:06899:03049\n\
67TFK:06873:03097\n\
67TFK:06884:03153\n\
67TFK:06898:03153\n\
67TFK:06900:03157\n\
67TFK:06879:03192\n\
67TFK:06881:03208\n\
67TFK:06862:03238\n\
67TFK:06889:03304\n\
67TFK:06871:03407\n\
67TFK:06886:03463\n\
67TFK:06877:03542\n\
67TFK:06902:03566\n\
67TFK:06899:03704\n\
67TFK:06869:03815\n\
67TFK:06908:03817\n\
67TFK:06942:02915\n\
67TFK:06935:03000\n\
67TFK:06938:02989\n\
67TFK:06956:03048\n\
67TFK:06955:03155\n\
67TFK:06957:03211\n\
67TFK:06920:03238\n\
67TFK:06928:03377\n\
67TFK:06920:03443\n\
67TFK:06939:03460\n\
67TFK:06955:03448\n\
67TFK:06943:03527\n\
67TFK:06921:03617\n\
67TFK:06928:03588\n\
67TFK:06925:03659\n\
67TFK:06946:03791\n\
67TFK:06951:03849\n\
67TFK:06974:02880\n\
67TFK:06984:02912\n\
67TFK:07002:02918\n\
67TFK:06982:02940\n\
67TFK:06990:03087\n\
67TFK:06977:03296\n\
67TFK:06977:03480\n\
67TFK:06969:03546\n\
67TFK:06996:03615\n\
67TFK:06969:03706\n\
67TFK:07002:03841\n\
67TFK:07024:02625\n\
67TFK:07020:02662\n\
67TFK:07031:02924\n\
67TFK:07029:02950\n\
67TFK:07052:03212\n\
67TFK:07057:03211\n\
67TFK:07048:03304\n\
67TFK:07030:03329\n\
67TFK:07042:03382\n\
67TFK:07044:03439\n\
67TFK:07019:03560\n\
67TFK:07044:03530\n\
67TFK:07055:03740\n\
67TFK:07091:02667\n\
67TFK:07108:02824\n\
67TFK:07099:02872\n\
67TFK:07065:02891\n\
67TFK:07067:02956\n\
67TFK:07095:02969\n\
67TFK:07084:03004\n\
67TFK:07086:03021\n\
67TFK:07097:03047\n\
67TFK:07078:03084\n\
67TFK:07083:03264\n\
67TFK:07064:03340\n\
67TFK:07101:03455\n\
67TFK:07109:03688\n\
67TFK:07075:03731\n\
67TFK:07089:03812\n\
67TFK:07112:02714\n\
67TFK:07149:02682\n\
67TFK:07158:02680\n\
67TFK:07118:02864\n\
67TFK:07150:03257\n\
67TFK:07125:03347\n\
67TFK:07111:03417\n\
67TFK:07111:03516\n\
67TFK:07128:03575\n\
67TFK:07135:03559\n\
67TFK:07128:03598\n\
67TFK:07160:02842\n\
67TFK:07200:02853\n\
67TFK:07207:02864\n\
67TFK:07162:02900\n\
67TFK:07173:02888\n\
67TFK:07164:03067\n\
67TFK:07167:03063\n\
67TFK:07203:03037\n\
67TFK:07183:03246\n\
67TFK:07184:03372\n\
67TFK:07171:03621\n\
67TFK:07177:03687\n\
67TFK:07177:03712\n\
67TFK:07166:03809\n\
67TFK:07215:02607\n\
67TFK:07222:02625\n\
67TFK:07219:02764\n\
67TFK:07222:02922\n\
67TFK:07229:02918\n\
67TFK:07237:02958\n\
67TFK:07228:02997\n\
67TFK:07244:03113\n\
67TFK:07221:03152\n\
67TFK:07257:03163\n\
67TFK:07237:03211\n\
67TFK:07248:03215\n\
67TFK:07216:03230\n\
67TFK:07248:03241\n\
67TFK:07259:03482\n\
67TFK:07237:03563\n\
67TFK:07214:03661\n\
67TFK:07285:02580\n\
67TFK:07271:02715\n\
67TFK:07266:02824\n\
67TFK:07299:02808\n\
67TFK:07266:02970\n\
67TFK:07302:02933\n\
67TFK:07270:03022\n\
67TFK:07265:03116\n\
67TFK:07261:03232\n\
67TFK:07261:03273\n\
67TFK:07271:03238\n\
67TFK:07309:03245\n\
67TFK:07266:03369\n\
67TFK:07274:03348\n\
67TFK:07289:03493\n\
67TFK:07289:03641\n\
67TFK:07271:03692\n\
67TFK:07264:03739\n\
67TFK:07337:02923\n\
67TFK:07359:02925\n\
67TFK:07317:02947\n\
67TFK:07319:02972\n\
67TFK:07319:02992\n\
67TFK:07322:03313\n\
67TFK:07321:03343\n\
67TFK:07323:03382\n\
67TFK:07351:03431\n\
67TFK:07329:03540\n\
67TFK:07339:03629\n\
67TFK:07320:03816\n\
67TFK:07357:03846\n\
67TFK:07397:02658\n\
67TFK:07381:02706\n\
67TFK:07393:02723\n\
67TFK:07373:02838\n\
67TFK:07375:02912\n\
67TFK:07408:02971\n\
67TFK:07368:03185\n\
67TFK:07363:03536\n\
67TFK:07377:03593\n\
67TFK:07375:03710\n\
67TFK:07381:03687\n\
67TFK:07439:02809\n\
67TFK:07437:02830\n\
67TFK:07429:03039\n\
67TFK:07434:03098\n\
67TFK:07447:03534\n\
67TFK:07449:03682\n\
67TFK:07415:03855\n\
67TFK:07499:02801\n\
67TFK:07495:02880\n\
67TFK:07473:02934\n\
67TFK:07499:03020\n\
67TFK:07476:03272\n\
67TFK:07507:03257\n\
67TFK:07507:03282\n\
67TFK:07495:03410\n\
67TFK:07506:03707\n\
67TFK:07480:03760\n\
67TFK:07501:03825\n\
67TFK:07508:03840\n\
67TFK:07541:02651\n\
67TFK:07555:02631\n\
67TFK:07559:02769\n\
67TFK:07511:02861\n\
67TFK:07523:02847\n\
67TFK:07533:02877\n\
67TFK:07526:02928\n\
67TFK:07551:03003\n\
67TFK:07532:03167\n\
67TFK:07554:03364\n\
67TFK:07536:03466\n\
67TFK:07547:03499\n\
67TFK:07524:03531\n\
67TFK:07535:03698\n\
67TFK:07554:03725\n\
67TFK:07519:03774\n\
67TFK:07564:02619\n\
67TFK:07566:02805\n\
67TFK:07560:03115\n\
67TFK:07595:03083\n\
67TFK:07582:03199\n\
67TFK:07570:03594\n\
67TFK:07590:03682\n\
67TFK:07608:03797\n\
67TFK:07632:02591\n\
67TFK:07651:02578\n\
67TFK:07630:02668\n\
67TFK:07625:02685\n\
67TFK:07641:02678\n\
67TFK:07630:02849\n\
67TFK:07635:02829\n\
67TFK:07641:02924\n\
67TFK:07615:02985\n\
67TFK:07630:02999\n\
67TFK:07640:03015\n\
67TFK:07619:03067\n\
67TFK:07650:03111\n\
67TFK:07653:03086\n\
67TFK:07636:03253\n\
67TFK:07641:03424\n\
67TFK:07633:03472\n\
67TFK:07653:03445\n\
67TFK:07657:03551\n\
67TFK:07611:03608\n\
67TFK:07612:03648\n\
67TFK:07623:03741\n\
67TFK:07637:03765\n\
67TFK:07624:03789\n\
67TFK:07613:03857\n\
67TFK:07666:02708\n\
67TFK:07672:02701\n\
67TFK:07675:02890\n\
67TFK:07699:02948\n\
67TFK:07701:02936\n\
67TFK:07694:03010\n\
67TFK:07679:03162\n\
67TFK:07688:03153\n\
67TFK:07678:03216\n\
67TFK:07682:03301\n\
67TFK:07668:03362\n\
67TFK:07678:03427\n\
67TFK:07706:03480\n\
67TFK:07696:03583\n\
67TFK:07675:03804\n\
67TFK:07728:02654\n\
67TFK:07723:02712\n\
67TFK:07729:02744\n\
67TFK:07710:02824\n\
67TFK:07754:02785\n\
67TFK:07714:02897\n\
67TFK:07723:02923\n\
67TFK:07758:02909\n\
67TFK:07715:02933\n\
67TFK:07711:03167\n\
67TFK:07725:03128\n\
67TFK:07713:03315\n\
67TFK:07727:03290\n\
67TFK:07719:03380\n\
67TFK:07713:03426\n\
67TFK:07745:03614\n\
67TFK:07711:03634\n\
67TFK:07718:03760\n\
67TFK:07738:03803\n\
67TFK:07767:02621\n\
67TFK:07778:02785\n\
67TFK:07803:02784\n\
67TFK:07795:03021\n\
67TFK:07792:03106\n\
67TFK:07806:03123\n\
67TFK:07787:03181\n\
67TFK:07790:03281\n\
67TFK:07785:03353\n\
67TFK:07788:03507\n\
67TFK:07778:03539\n\
67TFK:07794:03700\n\
67TFK:07775:03776\n\
67TFK:07851:02713\n\
67TFK:07835:02902\n\
67TFK:07849:02888\n\
67TFK:07842:03031\n\
67TFK:07846:03149\n\
67TFK:07829:03222\n\
67TFK:07847:03292\n\
67TFK:07819:03524\n\
67TFK:07819:03526\n\
67TFK:07847:03668\n\
67TFK:07890:02851\n\
67TFK:07872:02892\n\
67TFK:07884:02898\n\
67TFK:07892:03158\n\
67TFK:07907:03337\n\
67TFK:07888:03470\n\
67TFK:07874:03512\n\
67TFK:07891:03503\n\
67TFK:07891:03659\n\
67TFK:07874:03847\n\
67TFK:07950:02686\n\
67TFK:07952:02684\n\
67TFK:07947:02766\n\
67TFK:07933:02962\n\
67TFK:07947:03084\n\
67TFK:07926:03546\n\
67TFK:07957:03670\n\
67TFK:07920:03716\n\
67TFK:07947:03760\n\
67TFK:07934:03833\n\
67TFK:07982:02722\n\
67TFK:07961:02751\n\
67TFK:07991:02815\n\
67TFK:07986:03024\n\
67TFK:07984:03060\n\
67TFK:07989:03139\n\
67TFK:07961:03273\n\
67TFK:07970:03312\n\
67TFK:07973:03321\n\
67TFK:07985:03311\n\
67TFK:07990:03278\n\
67TFK:07989:03488\n\
67TFK:07969:03807\n\
67TFK:09346:04084\n\
67TFK:09364:04068\n\
67TFK:09355:04174\n\
67TFK:09347:04311\n\
67TFK:09363:04339\n\
67TFK:09325:04435\n\
67TFK:09364:04527\n\
67TFK:09332:04729\n\
67TFK:09347:04728\n\
67TFK:09335:04821\n\
67TFK:09343:04856\n\
67TFK:09344:04909\n\
67TFK:09359:04956\n\
67TFK:09361:05133\n\
67TFK:09375:03909\n\
67TFK:09388:03905\n\
67TFK:09386:03996\n\
67TFK:09394:03984\n\
67TFK:09395:03978\n\
67TFK:09385:04053\n\
67TFK:09395:04037\n\
67TFK:09401:04042\n\
67TFK:09391:04071\n\
67TFK:09399:04077\n\
67TFK:09417:04165\n\
67TFK:09376:04486\n\
67TFK:09374:04591\n\
67TFK:09418:04589\n\
67TFK:09378:04638\n\
67TFK:09386:04660\n\
67TFK:09403:04671\n\
67TFK:09416:04680\n\
67TFK:09397:04804\n\
67TFK:09398:04811\n\
67TFK:09388:04859\n\
67TFK:09408:04818\n\
67TFK:09417:04844\n\
67TFK:09393:04886\n\
67TFK:09408:04890\n\
67TFK:09387:04950\n\
67TFK:09386:05020\n\
67TFK:09428:03925\n\
67TFK:09464:03999\n\
67TFK:09466:04012\n\
67TFK:09431:04184\n\
67TFK:09425:04284\n\
67TFK:09467:04335\n\
67TFK:09450:04400\n\
67TFK:09440:04603\n\
67TFK:09467:04668\n\
67TFK:09460:04736\n\
67TFK:09471:04774\n\
67TFK:09434:04852\n\
67TFK:09459:04892\n\
67TFK:09424:04918\n\
67TFK:09437:04921\n\
67TFK:09435:05029\n\
67TFK:09461:05019\n\
67TFK:09506:03919\n\
67TFK:09482:04142\n\
67TFK:09510:04154\n\
67TFK:09495:04173\n\
67TFK:09516:04386\n\
67TFK:09476:04515\n\
67TFK:09482:04552\n\
67TFK:09491:04524\n\
67TFK:09501:04596\n\
67TFK:09517:04901\n\
67TFK:09490:04922\n\
67TFK:09494:04952\n\
67TFK:09512:04924\n\
67TFK:09504:04977\n\
67TFK:09486:05095\n\
67TFK:09531:04566\n\
67TFK:09539:04723\n\
67TFK:09554:04907\n\
67TFK:09531:04959\n\
67TFK:09572:05011\n\
67TFK:09564:05020\n\
67TFK:09528:05071\n\
67TFK:09555:05085\n\
67TFK:09590:03884\n\
67TFK:09595:03929\n\
67TFK:09587:04312\n\
67TFK:09583:04383\n\
67TFK:09596:04413\n\
67TFK:09598:04454\n\
67TFK:09620:04543\n\
67TFK:09583:04647\n\
67TFK:09602:04617\n\
67TFK:09602:04687\n\
67TFK:09608:04668\n\
67TFK:09605:04815\n\
67TFK:09575:04926\n\
67TFK:09613:04947\n\
67TFK:09647:03978\n\
67TFK:09669:03992\n\
67TFK:09664:04100\n\
67TFK:09633:04292\n\
67TFK:09669:04455\n\
67TFK:09633:04513\n\
67TFK:09638:04587\n\
67TFK:09671:04682\n\
67TFK:09655:04837\n\
67TFK:09647:05145\n\
67TFK:09704:03907\n\
67TFK:09701:03956\n\
67TFK:09705:04055\n\
67TFK:09709:04043\n\
67TFK:09686:04078\n\
67TFK:09702:04139\n\
67TFK:09679:04264\n\
67TFK:09683:04349\n\
67TFK:09701:04340\n\
67TFK:09716:04377\n\
67TFK:09681:04444\n\
67TFK:09694:04478\n\
67TFK:09714:04599\n\
67TFK:09702:04623\n\
67TFK:09678:04740\n\
67TFK:09685:04843\n\
67TFK:09692:04914\n\
67TFK:09681:05044\n\
67TFK:09728:03902\n\
67TFK:09732:03938\n\
67TFK:09742:04008\n\
67TFK:09733:04024\n\
67TFK:09742:04212\n\
67TFK:09756:04259\n\
67TFK:09736:04436\n\
67TFK:09728:04561\n\
67TFK:09743:04568\n\
67TFK:09737:04714\n\
67TFK:09764:04973\n\
67TFK:09732:05076\n\
67TFK:09803:03993\n\
67TFK:09778:04134\n\
67TFK:09819:04148\n\
67TFK:09776:04302\n\
67TFK:09795:04497\n\
67TFK:09784:04587\n\
67TFK:09810:04784\n\
67TFK:09783:04946\n\
67TFK:09780:04996\n\
67TFK:09787:05151\n\
67TFK:09846:03893\n\
67TFK:09834:03948\n\
67TFK:09840:03951\n\
67TFK:09857:03952\n\
67TFK:09851:04112\n\
67TFK:09846:04513\n\
67TFK:09870:04467\n\
67TFK:09836:04563\n\
67TFK:09872:04578\n\
67TFK:09864:04647\n\
67TFK:09824:04924\n\
67TFK:09837:04952\n\
67TFK:09831:05004\n\
67TFK:09838:04985\n\
67TFK:09891:03995\n\
67TFK:09895:04152\n\
67TFK:09898:04290\n\
67TFK:09905:04320\n\
67TFK:09899:04369\n\
67TFK:09918:04418\n\
67TFK:09907:04591\n\
67TFK:09894:04692\n\
67TFK:09898:04714\n\
67TFK:09887:04820\n\
67TFK:09917:05041\n\
67TFK:09876:05064\n\
67TFK:09947:03900\n\
67TFK:09972:03961\n\
67TFK:09937:04000\n\
67TFK:09968:04023\n\
67TFK:09960:04069\n\
67TFK:09938:04161\n\
67TFK:09958:04140\n\
67TFK:09966:04243\n\
67TFK:09941:04296\n\
67TFK:09935:04372\n\
67TFK:09954:04463\n\
67TFK:09972:04464\n\
67TFK:09938:04607\n\
67TFK:09959:04660\n\
67TFK:09945:04804\n\
67TFK:09960:04773\n\
67TFK:09925:04934\n\
67TFK:09935:05012\n\
67TFK:09972:05014\n\
67TFK:09965:05109\n\
67TFK:09950:05124\n\
67TFK:09986:04116\n\
67TFK:09999:04192\n\
67TFK:10004:04221\n\
67TFK:10005:04242\n\
67TFK:10013:04376\n\
67TFK:09977:04537\n\
67TFK:10012:04523\n\
67TFK:09977:04898\n\
67TFK:09986:04907\n\
67TFK:10014:04898\n\
67TFK:10004:04963\n\
67TFK:10010:04949\n\
67TFK:10015:04930\n\
67TFK:09984:04991\n\
67TFK:10008:04997\n\
67TFK:10011:05005\n\
67TFK:09991:05053\n\
67TFK:10060:03900\n\
67TFK:10028:03944\n\
67TFK:10065:03916\n\
67TFK:10029:04073\n\
67TFK:10033:04114\n\
67TFK:10030:04307\n\
67TFK:10042:04287\n\
67TFK:10061:04318\n\
67TFK:10040:04383\n\
67TFK:10028:04415\n\
67TFK:10070:04430\n\
67TFK:10050:04542\n\
67TFK:10057:04659\n\
67TFK:10029:04681\n\
67TFK:10025:04876\n\
67TFK:10071:04910\n\
67TFK:10058:04933\n\
67TFK:10037:05110\n\
67TFK:10112:03952\n\
67TFK:10118:03983\n\
67TFK:10092:04016\n\
67TFK:10123:04051\n\
67TFK:10106:04097\n\
67TFK:10111:04286\n\
67TFK:10093:04340\n\
67TFK:10093:04368\n\
67TFK:10109:04479\n\
67TFK:10079:04560\n\
67TFK:10081:04543\n\
67TFK:10095:04561\n\
67TFK:10098:04542\n\
67TFK:10101:04569\n\
67TFK:10122:04637\n\
67TFK:10082:04772\n\
67TFK:10091:04797\n\
67TFK:10119:04789\n\
67TFK:10089:04992\n\
67TFK:10105:04997\n\
67TFK:10086:05111\n\
67TFK:10115:05074\n\
67TFK:10146:03880\n\
67TFK:10142:03992\n\
67TFK:10170:03992\n\
67TFK:10171:04124\n\
67TFK:10151:04251\n\
67TFK:10161:04238\n\
67TFK:10128:04483\n\
67TFK:10153:04596\n\
67TFK:10155:04584\n\
67TFK:10165:04860\n\
67TFK:10140:04970\n\
67TFK:10143:05018\n\
67TFK:10143:05041\n\
67TFK:10208:04223\n\
67TFK:10214:04265\n\
67TFK:10219:04299\n\
67TFK:10216:04357\n\
67TFK:10174:04447\n\
67TFK:10182:04584\n\
67TFK:10216:04682\n\
67TFK:10199:04779\n\
67TFK:10182:04951\n\
67TFK:10203:04919\n\
67TFK:10217:04992\n\
67TFK:10216:05036\n\
67TFK:10245:03994\n\
67TFK:10263:04113\n\
67TFK:10238:04159\n\
67TFK:10271:04216\n\
67TFK:10254:04557\n\
67TFK:10242:04574\n\
67TFK:10247:04576\n\
67TFK:10225:04702\n\
67TFK:10235:04907\n\
67TFK:10320:04013\n\
67TFK:10320:04180\n\
67TFK:10276:04499\n\
67TFK:10277:04548\n\
67TFK:10296:04526\n\
67TFK:10319:04574\n\
67TFK:10321:04595\n\
67TFK:10302:04950\n\
67TFK:10289:05134\n\
67TFK:10332:03970\n\
67TFK:10344:04169\n\
67TFK:10365:04413\n\
67TFK:10366:04370\n\
67TFK:10337:04507\n\
67TFK:10360:04528\n\
67TFK:10347:04812\n\
67TFK:10343:04815\n\
67TFK:10358:04860\n\
67TFK:10362:04958\n\
67TFK:10372:05126\n\
67TFK:10418:04001\n\
67TFK:10398:04213\n\
67TFK:10404:04278\n\
67TFK:10405:04502\n\
67TFK:10408:04474\n\
67TFK:10394:04672\n\
67TFK:10390:04909\n\
67TFK:10418:04900\n\
67TFK:10393:04955\n\
67TFK:10400:04958\n\
67TFK:10406:04995\n\
67TFK:10425:04206\n\
67TFK:10443:04611\n\
67TFK:10431:04727\n\
67TFK:10429:04957\n\
67TFK:09372:02602\n\
67TFK:09330:02695\n\
67TFK:09351:02975\n\
67TFK:09358:02944\n\
67TFK:09349:03040\n\
67TFK:09327:03207\n\
67TFK:09373:03309\n\
67TFK:09351:03450\n\
67TFK:09326:03564\n\
67TFK:09368:03657\n\
67TFK:09366:03715\n\
67TFK:09403:02584\n\
67TFK:09403:02808\n\
67TFK:09407:02903\n\
67TFK:09383:02995\n\
67TFK:09412:03102\n\
67TFK:09420:03124\n\
67TFK:09390:03318\n\
67TFK:09405:03415\n\
67TFK:09409:03457\n\
67TFK:09374:03510\n\
67TFK:09388:03557\n\
67TFK:09389:03576\n\
67TFK:09407:03668\n\
67TFK:09419:03694\n\
67TFK:09416:03806\n\
67TFK:09459:02657\n\
67TFK:09437:02865\n\
67TFK:09438:02919\n\
67TFK:09440:02884\n\
67TFK:09453:02899\n\
67TFK:09455:02994\n\
67TFK:09443:03074\n\
67TFK:09440:03085\n\
67TFK:09467:03157\n\
67TFK:09426:03299\n\
67TFK:09447:03405\n\
67TFK:09462:03461\n\
67TFK:09473:03572\n\
67TFK:09462:03626\n\
67TFK:09434:03779\n\
67TFK:09473:03787\n\
67TFK:09444:03826\n\
67TFK:09498:02784\n\
67TFK:09486:02833\n\
67TFK:09512:03011\n\
67TFK:09474:03043\n\
67TFK:09474:03075\n\
67TFK:09483:03079\n\
67TFK:09485:03096\n\
67TFK:09486:03098\n\
67TFK:09476:03155\n\
67TFK:09504:03325\n\
67TFK:09476:03342\n\
67TFK:09483:03427\n\
67TFK:09492:03445\n\
67TFK:09487:03530\n\
67TFK:09507:03532\n\
67TFK:09514:03619\n\
67TFK:09518:03841\n\
67TFK:09561:02584\n\
67TFK:09537:02658\n\
67TFK:09543:02756\n\
67TFK:09565:02953\n\
67TFK:09568:02949\n\
67TFK:09526:02991\n\
67TFK:09532:02980\n\
67TFK:09562:03073\n\
67TFK:09545:03241\n\
67TFK:09548:03239\n\
67TFK:09560:03300\n\
67TFK:09537:03349\n\
67TFK:09551:03415\n\
67TFK:09538:03611\n\
67TFK:09551:03629\n\
67TFK:09554:03831\n\
67TFK:09580:02577\n\
67TFK:09606:02647\n\
67TFK:09614:03053\n\
67TFK:09606:03166\n\
67TFK:09596:03314\n\
67TFK:09584:03341\n\
67TFK:09610:03486\n\
67TFK:09583:03555\n\
67TFK:09613:03538\n\
67TFK:09604:03580\n\
67TFK:09588:03671\n\
67TFK:09614:03636\n\
67TFK:09606:03743\n\
67TFK:09603:03780\n\
67TFK:09608:03829\n\
67TFK:09646:02583\n\
67TFK:09651:02624\n\
67TFK:09646:02711\n\
67TFK:09665:02743\n\
67TFK:09668:02927\n\
67TFK:09638:03185\n\
67TFK:09664:03180\n\
67TFK:09629:03515\n\
67TFK:09640:03571\n\
67TFK:09673:03562\n\
67TFK:09628:03597\n\
67TFK:09662:03579\n\
67TFK:09642:03817\n\
67TFK:09633:03856\n\
67TFK:09688:02736\n\
67TFK:09719:02773\n\
67TFK:09722:02866\n\
67TFK:09705:02895\n\
67TFK:09696:03045\n\
67TFK:09696:03062\n\
67TFK:09675:03339\n\
67TFK:09678:03340\n\
67TFK:09709:03430\n\
67TFK:09718:03513\n\
67TFK:09705:03558\n\
67TFK:09700:03728\n\
67TFK:09750:02911\n\
67TFK:09731:03060\n\
67TFK:09740:03173\n\
67TFK:09772:03259\n\
67TFK:09754:03343\n\
67TFK:09743:03423\n\
67TFK:09771:03388\n\
67TFK:09740:03455\n\
67TFK:09750:03426\n\
67TFK:09756:03508\n\
67TFK:09742:03673\n\
67TFK:09726:03712\n\
67TFK:09736:03739\n\
67TFK:09753:03841\n\
67TFK:09808:02955\n\
67TFK:09807:03004\n\
67TFK:09812:03056\n\
67TFK:09775:03082\n\
67TFK:09793:03112\n\
67TFK:09796:03106\n\
67TFK:09808:03163\n\
67TFK:09793:03184\n\
67TFK:09793:03186\n\
67TFK:09787:03263\n\
67TFK:09819:03362\n\
67TFK:09795:03378\n\
67TFK:09774:03435\n\
67TFK:09859:02594\n\
67TFK:09826:02656\n\
67TFK:09831:02654\n\
67TFK:09871:02913\n\
67TFK:09855:02945\n\
67TFK:09856:02979\n\
67TFK:09830:03125\n\
67TFK:09857:03292\n\
67TFK:09868:03279\n\
67TFK:09857:03355\n\
67TFK:09850:03452\n\
67TFK:09852:03540\n\
67TFK:09867:03547\n\
67TFK:09861:03639\n\
67TFK:09840:03807\n\
67TFK:09834:03848\n\
67TFK:09908:02602\n\
67TFK:09923:02621\n\
67TFK:09906:02718\n\
67TFK:09877:02769\n\
67TFK:09907:02770\n\
67TFK:09889:02780\n\
67TFK:09878:03022\n\
67TFK:09916:03060\n\
67TFK:09891:03243\n\
67TFK:09900:03276\n\
67TFK:09916:03409\n\
67TFK:09879:03463\n\
67TFK:09915:03504\n\
67TFK:09898:03584\n\
67TFK:09914:03675\n\
67TFK:09902:03716\n\
67TFK:09909:03799\n\
67TFK:09934:02598\n\
67TFK:09924:02724\n\
67TFK:09930:02801\n\
67TFK:09947:02871\n\
67TFK:09949:02831\n\
67TFK:09963:02866\n\
67TFK:09965:02862\n\
67TFK:09934:03049\n\
67TFK:09932:03360\n\
67TFK:09932:03548\n\
67TFK:09930:03810\n\
67TFK:09952:03847\n\
67TFK:10005:02791\n\
67TFK:10008:02824\n\
67TFK:10006:02831\n\
67TFK:10018:02890\n\
67TFK:10000:02957\n\
67TFK:09975:03069\n\
67TFK:09993:03031\n\
67TFK:09987:03472\n\
67TFK:10018:03428\n\
67TFK:10018:03471\n\
67TFK:09981:03751\n\
67TFK:10024:02622\n\
67TFK:10072:02577\n\
67TFK:10031:02831\n\
67TFK:10037:02905\n\
67TFK:10052:02981\n\
67TFK:10039:03065\n\
67TFK:10070:03154\n\
67TFK:10048:03231\n\
67TFK:10040:03420\n\
67TFK:10049:03399\n\
67TFK:10045:03479\n\
67TFK:10057:03520\n\
67TFK:10065:03575\n\
67TFK:10067:03736\n\
67TFK:10096:02605\n\
67TFK:10118:02659\n\
67TFK:10093:02687\n\
67TFK:10091:02969\n\
67TFK:10105:02944\n\
67TFK:10089:03151\n\
67TFK:10078:03223\n\
67TFK:10099:03236\n\
67TFK:10105:03289\n\
67TFK:10076:03381\n\
67TFK:10086:03559\n\
67TFK:10094:03542\n\
67TFK:10076:03661\n\
67TFK:10166:02619\n\
67TFK:10155:02707\n\
67TFK:10131:02992\n\
67TFK:10144:02979\n\
67TFK:10173:03066\n\
67TFK:10134:03112\n\
67TFK:10144:03111\n\
67TFK:10145:03091\n\
67TFK:10139:03159\n\
67TFK:10137:03183\n\
67TFK:10142:03260\n\
67TFK:10167:03235\n\
67TFK:10173:03264\n\
67TFK:10143:03326\n\
67TFK:10150:03415\n\
67TFK:10160:03514\n\
67TFK:10127:03732\n\
67TFK:10195:02594\n\
67TFK:10207:02705\n\
67TFK:10218:02727\n\
67TFK:10219:02866\n\
67TFK:10198:02967\n\
67TFK:10215:02962\n\
67TFK:10176:03059\n\
67TFK:10200:03044\n\
67TFK:10222:03274\n\
67TFK:10187:03313\n\
67TFK:10189:03276\n\
67TFK:10214:03356\n\
67TFK:10192:03477\n\
67TFK:10176:03535\n\
67TFK:10194:03683\n\
67TFK:10217:03703\n\
67TFK:10224:02619\n\
67TFK:10263:02592\n\
67TFK:10257:02722\n\
67TFK:10261:03027\n\
67TFK:10246:03130\n\
67TFK:10273:03144\n\
67TFK:10246:03231\n\
67TFK:10270:03367\n\
67TFK:10261:03560\n\
67TFK:10264:03560\n\
67TFK:10310:02595\n\
67TFK:10312:02597\n\
67TFK:10286:02653\n\
67TFK:10300:02810\n\
67TFK:10280:03227\n\
67TFK:10281:03248\n\
67TFK:10290:03228\n\
67TFK:10290:03403\n\
67TFK:10281:03595\n\
67TFK:10370:02925\n\
67TFK:10356:03012\n\
67TFK:10370:03030\n\
67TFK:10362:03077\n\
67TFK:10351:03133\n\
67TFK:10372:03244\n\
67TFK:10336:03379\n\
67TFK:10382:02580\n\
67TFK:10417:02643\n\
67TFK:10411:02779\n\
67TFK:10398:02865\n\
67TFK:10388:03056\n\
67TFK:10399:03037\n\
67TFK:10398:03083\n\
67TFK:10417:03169\n\
67TFK:10374:03183\n\
67TFK:10418:03199\n\
67TFK:10395:03261\n\
67TFK:10384:03291\n\
67TFK:10410:03474\n\
67TFK:10398:03585\n\
67TFK:10432:02794\n\
67TFK:10428:02951\n\
67TFK:10454:03099\n\
67TFK:10424:03143\n\
67TFK:10435:03168\n\
67TFK:10429:03345\n\
67TFK:10431:03416\n\
67TFK:10482:02759\n\
67TFK:10552:03255\n\
67TFK:09415:01216\n\
67TFK:09443:01263\n\
67TFK:09337:11668\n\
67TFK:09327:11761\n\
67TFK:09341:11846\n\
67TFK:09335:12014\n\
67TFK:09352:11998\n\
67TFK:09358:12388\n\
67TFK:09420:11673\n\
67TFK:09391:11822\n\
67TFK:09419:12028\n\
67TFK:09380:12043\n\
67TFK:09409:12131\n\
67TFK:09421:12276\n\
67TFK:09375:12294\n\
67TFK:09402:12373\n\
67TFK:09417:12381\n\
67TFK:09401:12540\n\
67TFK:09410:12822\n\
67TFK:09468:11927\n\
67TFK:09447:12060\n\
67TFK:09424:12307\n\
67TFK:09458:12634\n\
67TFK:09462:12599\n\
67TFK:09456:12664\n\
67TFK:09444:12725\n\
67TFK:09457:12779\n\
67TFK:09470:12820\n\
67TFK:09431:12870\n\
67TFK:09499:11770\n\
67TFK:09487:11866\n\
67TFK:09503:12010\n\
67TFK:09520:12010\n\
67TFK:09509:12086\n\
67TFK:09511:12109\n\
67TFK:09487:12279\n\
67TFK:09522:12274\n\
67TFK:09485:12822\n\
67TFK:09561:11729\n\
67TFK:09530:12017\n\
67TFK:09530:12136\n\
67TFK:09568:12189\n\
67TFK:09569:12157\n\
67TFK:09552:12231\n\
67TFK:09548:12320\n\
67TFK:09533:12369\n\
67TFK:09546:12503\n\
67TFK:09532:12614\n\
67TFK:09619:11605\n\
67TFK:09602:11745\n\
67TFK:09615:11815\n\
67TFK:09582:12015\n\
67TFK:09590:12088\n\
67TFK:09599:12177\n\
67TFK:09603:12152\n\
67TFK:09617:12219\n\
67TFK:09593:12432\n\
67TFK:09578:12555\n\
67TFK:09601:12806\n\
67TFK:09653:11776\n\
67TFK:09646:11830\n\
67TFK:09665:11871\n\
67TFK:09643:12001\n\
67TFK:09646:12047\n\
67TFK:09665:12111\n\
67TFK:09634:12189\n\
67TFK:09640:12173\n\
67TFK:09650:12213\n\
67TFK:09657:12285\n\
67TFK:09627:12325\n\
67TFK:09647:12479\n\
67TFK:09669:12549\n\
67TFK:09661:12741\n\
67TFK:09655:12774\n\
67TFK:09712:11734\n\
67TFK:09696:12184\n\
67TFK:09716:12809\n\
67TFK:09695:12876\n\
67TFK:09739:11759\n\
67TFK:09732:11899\n\
67TFK:09738:11933\n\
67TFK:09737:12012\n\
67TFK:09750:12135\n\
67TFK:09759:12130\n\
67TFK:09773:12481\n\
67TFK:09754:12545\n\
67TFK:09742:12632\n\
67TFK:09767:12751\n\
67TFK:09754:12799\n\
67TFK:09820:11666\n\
67TFK:09804:11725\n\
67TFK:09789:11768\n\
67TFK:09791:11868\n\
67TFK:09805:11927\n\
67TFK:09802:12132\n\
67TFK:09799:12171\n\
67TFK:09806:12156\n\
67TFK:09812:12298\n\
67TFK:09821:12299\n\
67TFK:09797:12484\n\
67TFK:09820:12465\n\
67TFK:09776:12501\n\
67TFK:09797:12670\n\
67TFK:09802:12824\n\
67TFK:09845:12067\n\
67TFK:09836:12219\n\
67TFK:09828:12331\n\
67TFK:09830:12550\n\
67TFK:09863:12601\n\
67TFK:09870:12631\n\
67TFK:09872:12624\n\
67TFK:09851:12738\n\
67TFK:09829:12751\n\
67TFK:09886:11983\n\
67TFK:09879:12116\n\
67TFK:09906:12146\n\
67TFK:09879:12378\n\
67TFK:09876:12416\n\
67TFK:09878:12510\n\
67TFK:09879:12685\n\
67TFK:09902:12729\n\
67TFK:09934:11627\n\
67TFK:09938:11604\n\
67TFK:09954:11708\n\
67TFK:09953:12057\n\
67TFK:09957:12073\n\
67TFK:09966:12078\n\
67TFK:09931:12116\n\
67TFK:09965:12819\n\
67TFK:09994:11593\n\
67TFK:10018:11695\n\
67TFK:10017:11802\n\
67TFK:10018:11987\n\
67TFK:09991:12191\n\
67TFK:10015:12197\n\
67TFK:09977:12352\n\
67TFK:09987:12375\n\
67TFK:09995:12402\n\
67TFK:10002:12439\n\
67TFK:10032:11638\n\
67TFK:10058:11981\n\
67TFK:10064:12032\n\
67TFK:10066:12003\n\
67TFK:10051:12412\n\
67TFK:10072:12524\n\
67TFK:10112:11738\n\
67TFK:10108:11835\n\
67TFK:10113:11881\n\
67TFK:10117:11893\n\
67TFK:10092:12073\n\
67TFK:10096:12403\n\
67TFK:10148:11730\n\
67TFK:10137:11782\n\
67TFK:10159:11837\n\
67TFK:10131:12271\n\
67TFK:10173:12367\n\
67TFK:10168:12442\n\
67TFK:10161:12554\n\
67TFK:10215:11727\n\
67TFK:10182:11880\n\
67TFK:10178:11917\n\
67TFK:10221:11911\n\
67TFK:10223:12040\n\
67TFK:10208:12144\n\
67TFK:10182:12290\n\
67TFK:10192:12245\n\
67TFK:10198:12348\n\
67TFK:10222:12371\n\
67TFK:10245:11762\n\
67TFK:10226:11840\n\
67TFK:10241:11838\n\
67TFK:10282:12022\n\
67TFK:10301:12093\n\
67TFK:10323:12135\n\
67TFK:10315:12344\n\
67TFK:10343:11674\n\
67TFK:10332:11722\n\
67TFK:10347:11696\n\
67TFK:10372:12114\n\
67TFK:10347:12158\n\
67TFK:10403:11625\n\
67TFK:10406:11653\n\
67TFK:10419:11657\n\
67TFK:10382:11801\n\
67TFK:10419:11831\n\
67TFK:10380:11880\n\
67TFK:10384:11853\n\
67TFK:10418:11892\n\
67TFK:10420:11938\n\
67TFK:10388:12040\n\
67TFK:10421:12024\n\
67TFK:10419:12209\n\
67TFK:10402:12282\n\
67TFK:10422:12279\n\
67TFK:10425:11831\n\
67TFK:10455:11825\n\
67TFK:10453:12054\n\
67TFK:10430:12135\n\
67TFK:10425:12176\n\
67TFK:10492:11692\n\
67TFK:10502:11819\n\
67TFK:10506:11965\n\
67TFK:10522:12004\n\
67TFK:10525:11625\n\
67TFK:10531:11771\n\
67TFK:10542:11782\n\
67TFK:10555:11762\n\
67TFK:10541:11962\n\
67TFK:10529:12092\n\
67TFK:10606:11601\n\
67TFK:10612:11690\n\
67TFK:10588:11819\n\
67TFK:00742:12945\n\
67TFK:01044:12883\n\
67TFK:01043:13209\n\
67TFK:01007:13318\n\
67TFK:01026:13869\n\
67TFK:01061:13223\n\
67TFK:01084:13691\n\
67TFK:01142:13222\n\
67TFK:01143:13230\n\
67TFK:01141:13516\n\
67TFK:01172:13052\n\
67TFK:01192:13621\n\
67TFK:01178:13898\n\
67TFK:01244:12995\n\
67TFK:01217:13170\n\
67TFK:01203:13204\n\
67TFK:01213:13250\n\
67TFK:01227:13768\n\
67TFK:01275:13041\n\
67TFK:01299:13101\n\
67TFK:01275:13880\n\
67TFK:01271:14104\n\
67TFK:01347:02595\n\
67TFK:01374:02611\n\
67TFK:01346:02804\n\
67TFK:01354:02839\n\
67TFK:01371:02908\n\
67TFK:01332:03299\n\
67TFK:01342:03331\n\
67TFK:01339:03378\n\
67TFK:01353:03380\n\
67TFK:01377:03390\n\
67TFK:01333:03472\n\
67TFK:01381:03513\n\
67TFK:01350:03679\n\
67TFK:01381:03697\n\
67TFK:01388:02695\n\
67TFK:01401:02706\n\
67TFK:01391:03186\n\
67TFK:01398:03258\n\
67TFK:01403:03238\n\
67TFK:01387:03388\n\
67TFK:01414:03419\n\
67TFK:01405:03443\n\
67TFK:01411:03615\n\
67TFK:01442:02776\n\
67TFK:01447:02904\n\
67TFK:01443:03020\n\
67TFK:01458:03078\n\
67TFK:01459:03175\n\
67TFK:01436:03179\n\
67TFK:01441:03252\n\
67TFK:01479:03244\n\
67TFK:01465:03419\n\
67TFK:01447:03514\n\
67TFK:01475:03535\n\
67TFK:01473:03653\n\
67TFK:01474:03748\n\
67TFK:01513:02593\n\
67TFK:01500:02668\n\
67TFK:01515:02703\n\
67TFK:01482:02740\n\
67TFK:01483:02813\n\
67TFK:01502:02845\n\
67TFK:01515:02864\n\
67TFK:01487:02876\n\
67TFK:01511:02930\n\
67TFK:01522:03100\n\
67TFK:01514:03131\n\
67TFK:01509:03247\n\
67TFK:01515:03400\n\
67TFK:01530:03462\n\
67TFK:01519:03513\n\
67TFK:01502:03567\n\
67TFK:01487:03612\n\
67TFK:01526:03753\n\
67TFK:01523:03805\n\
67TFK:01549:02616\n\
67TFK:01533:02647\n\
67TFK:01562:02686\n\
67TFK:01573:02685\n\
67TFK:01580:02732\n\
67TFK:01539:02965\n\
67TFK:01546:03021\n\
67TFK:01549:03033\n\
67TFK:01580:03049\n\
67TFK:01552:03160\n\
67TFK:01550:03211\n\
67TFK:01577:03369\n\
67TFK:01532:03388\n\
67TFK:01575:03417\n\
67TFK:01539:03546\n\
67TFK:01540:03562\n\
67TFK:01563:03579\n\
67TFK:01539:03691\n\
67TFK:01571:03679\n\
67TFK:01534:03835\n\
67TFK:01547:03849\n\
67TFK:01573:03851\n\
67TFK:01599:02585\n\
67TFK:01607:02647\n\
67TFK:01620:02664\n\
67TFK:01599:02768\n\
67TFK:01628:02742\n\
67TFK:01599:02803\n\
67TFK:01613:02907\n\
67TFK:01597:03213\n\
67TFK:01620:03488\n\
67TFK:01613:03557\n\
67TFK:01612:03765\n\
67TFK:01591:03835\n\
67TFK:01677:02614\n\
67TFK:01653:02682\n\
67TFK:01666:02760\n\
67TFK:01649:02819\n\
67TFK:01680:02807\n\
67TFK:01662:02862\n\
67TFK:01653:02921\n\
67TFK:01640:02951\n\
67TFK:01635:02996\n\
67TFK:01643:03023\n\
67TFK:01649:03009\n\
67TFK:01650:03003\n\
67TFK:01657:03103\n\
67TFK:01637:03266\n\
67TFK:01654:03256\n\
67TFK:01658:03269\n\
67TFK:01661:03275\n\
67TFK:01637:03494\n\
67TFK:01646:03614\n\
67TFK:01654:03600\n\
67TFK:01653:03636\n\
67TFK:01653:03651\n\
67TFK:01668:03696\n\
67TFK:01671:03764\n\
67TFK:01685:02785\n\
67TFK:01720:02844\n\
67TFK:01699:02903\n\
67TFK:01699:03147\n\
67TFK:01694:03308\n\
67TFK:01707:03506\n\
67TFK:01714:03501\n\
67TFK:01722:03501\n\
67TFK:01688:03594\n\
67TFK:01695:03611\n\
67TFK:01779:02875\n\
67TFK:01750:02947\n\
67TFK:01763:03025\n\
67TFK:01755:03142\n\
67TFK:01761:03174\n\
67TFK:01737:03251\n\
67TFK:01737:03361\n\
67TFK:01758:03354\n\
67TFK:01736:03396\n\
67TFK:01733:03461\n\
67TFK:01780:03738\n\
67TFK:01744:03859\n\
67TFK:01788:02703\n\
67TFK:01831:03011\n\
67TFK:01797:03033\n\
67TFK:01824:03160\n\
67TFK:01797:03296\n\
67TFK:01811:03279\n\
67TFK:01785:03407\n\
67TFK:01821:03601\n\
67TFK:01782:03750\n\
67TFK:01852:02724\n\
67TFK:01852:02736\n\
67TFK:01860:02842\n\
67TFK:01859:02921\n\
67TFK:01867:02891\n\
67TFK:01872:02898\n\
67TFK:01836:03101\n\
67TFK:01842:03193\n\
67TFK:01846:03209\n\
67TFK:01872:03196\n\
67TFK:01850:03299\n\
67TFK:01845:03423\n\
67TFK:01854:03490\n\
67TFK:01860:03800\n\
67TFK:01912:02601\n\
67TFK:01887:02629\n\
67TFK:01924:02956\n\
67TFK:01925:02936\n\
67TFK:01885:02977\n\
67TFK:01882:03116\n\
67TFK:01929:03114\n\
67TFK:01887:03126\n\
67TFK:01920:03449\n\
67TFK:01904:03701\n\
67TFK:01927:03677\n\
67TFK:01900:03772\n\
67TFK:01907:03788\n\
67TFK:01974:02619\n\
67TFK:01938:02704\n\
67TFK:01961:02705\n\
67TFK:01936:02893\n\
67TFK:01947:02900\n\
67TFK:01968:02953\n\
67TFK:01954:02981\n\
67TFK:01935:03097\n\
67TFK:01945:03126\n\
67TFK:01963:03139\n\
67TFK:01961:03196\n\
67TFK:01949:03230\n\
67TFK:01981:03455\n\
67TFK:01936:03580\n\
67TFK:01937:03663\n\
67TFK:01955:03829\n\
67TFK:01991:02591\n\
67TFK:02031:02855\n\
67TFK:02029:03010\n\
67TFK:02015:03052\n\
67TFK:02006:03243\n\
67TFK:02008:03275\n\
67TFK:02021:03620\n\
67TFK:02023:03580\n\
67TFK:01985:03627\n\
67TFK:01999:03692\n\
67TFK:02017:03702\n\
67TFK:02021:03730\n\
67TFK:02035:02649\n\
67TFK:02059:02691\n\
67TFK:02032:02890\n\
67TFK:02079:02884\n\
67TFK:02051:02988\n\
67TFK:02049:03264\n\
67TFK:02063:03291\n\
67TFK:02045:03472\n\
67TFK:02069:03465\n\
67TFK:02049:03477\n\
67TFK:02043:03681\n\
67TFK:02062:03708\n\
67TFK:02034:03795\n\
67TFK:02039:03853\n\
67TFK:02088:02614\n\
67TFK:02107:02647\n\
67TFK:02108:02754\n\
67TFK:02131:02834\n\
67TFK:02129:03046\n\
67TFK:02096:03094\n\
67TFK:02091:03258\n\
67TFK:02130:03317\n\
67TFK:02095:03336\n\
67TFK:02105:03364\n\
67TFK:02090:03384\n\
67TFK:02084:03493\n\
67TFK:02110:03520\n\
67TFK:02114:03526\n\
67TFK:02128:03612\n\
67TFK:02124:03717\n\
67TFK:02155:02594\n\
67TFK:02161:02588\n\
67TFK:02137:02687\n\
67TFK:02141:02711\n\
67TFK:02169:02763\n\
67TFK:02174:02740\n\
67TFK:02141:02872\n\
67TFK:02157:02856\n\
67TFK:02164:02909\n\
67TFK:02156:03002\n\
67TFK:02142:03236\n\
67TFK:02165:03329\n\
67TFK:02136:03385\n\
67TFK:02177:03461\n\
67TFK:02161:03527\n\
67TFK:02171:03602\n\
67TFK:02157:03646\n\
67TFK:02189:02699\n\
67TFK:02214:02840\n\
67TFK:02201:02903\n\
67TFK:02203:03055\n\
67TFK:02186:03081\n\
67TFK:02206:03083\n\
67TFK:02216:03435\n\
67TFK:02186:03611\n\
67TFK:02187:03614\n\
67TFK:02231:03647\n\
67TFK:02183:03769\n\
67TFK:02224:03859\n\
67TFK:02237:02755\n\
67TFK:02269:02974\n\
67TFK:02262:03032\n\
67TFK:02237:03211\n\
67TFK:02262:03274\n\
67TFK:02245:03327\n\
67TFK:02261:03437\n\
67TFK:02254:03495\n\
67TFK:02268:03503\n\
67TFK:02279:03487\n\
67TFK:02265:03551\n\
67TFK:02265:03717\n\
67TFK:02287:02597\n\
67TFK:02297:02582\n\
67TFK:02316:02638\n\
67TFK:02316:02675\n\
67TFK:02292:02860\n\
67TFK:02305:02828\n\
67TFK:02285:02902\n\
67TFK:02294:02976\n\
67TFK:02317:03017\n\
67TFK:02290:03109\n\
67TFK:02295:03188\n\
67TFK:02289:03328\n\
67TFK:02325:03452\n\
67TFK:02287:03506\n\
67TFK:02291:03561\n\
67TFK:02296:03538\n\
67TFK:02300:03554\n\
67TFK:02317:03531\n\
67TFK:02310:03736\n\
67TFK:02332:02642\n\
67TFK:02345:02859\n\
67TFK:02337:02907\n\
67TFK:02378:02930\n\
67TFK:02337:03116\n\
67TFK:02340:03107\n\
67TFK:02340:03183\n\
67TFK:02369:03279\n\
67TFK:02346:03338\n\
67TFK:02376:03354\n\
67TFK:02336:03401\n\
67TFK:02362:03566\n\
67TFK:02336:03622\n\
67TFK:02368:03657\n\
67TFK:02350:03767\n\
67TFK:02410:02682\n\
67TFK:02422:02726\n\
67TFK:02389:02883\n\
67TFK:02408:02949\n\
67TFK:02411:02964\n\
67TFK:02382:03064\n\
67TFK:02427:03103\n\
67TFK:02392:03170\n\
67TFK:02407:03298\n\
67TFK:02421:03373\n\
67TFK:02415:03566\n\
67TFK:02394:03637\n\
67TFK:02391:03768\n\
67TFK:02393:03824\n\
67TFK:02408:03790\n\
67TFK:02383:03849\n\
67TFK:02479:02624\n\
67TFK:02465:02689\n\
67TFK:02474:02720\n\
67TFK:02432:02801\n\
67TFK:02443:02807\n\
67TFK:02448:02812\n\
67TFK:02479:02951\n\
67TFK:02444:03071\n\
67TFK:02475:03041\n\
67TFK:02433:03260\n\
67TFK:02459:03295\n\
67TFK:02472:03285\n\
67TFK:02443:03330\n\
67TFK:02474:03434\n\
67TFK:02435:03550\n\
67TFK:02475:03527\n\
67TFK:02459:03751\n\
67TFK:02466:03770\n\
67TFK:02440:03849\n\
67TFK:02445:03841\n\
67TFK:02491:02686\n\
67TFK:02514:02688\n\
67TFK:02517:02711\n\
67TFK:02522:02696\n\
67TFK:02531:02829\n\
67TFK:02499:02887\n\
67TFK:02505:02879\n\
67TFK:02530:03006\n\
67TFK:02516:03043\n\
67TFK:02504:03141\n\
67TFK:02514:03131\n\
67TFK:02530:03263\n\
67TFK:02528:03351\n\
67TFK:02517:03420\n\
67TFK:02525:03582\n\
67TFK:02525:03646\n\
67TFK:02516:03689\n\
67TFK:02530:03711\n\
67TFK:02564:02660\n\
67TFK:02579:02715\n\
67TFK:02561:02726\n\
67TFK:02557:02782\n\
67TFK:02578:02832\n\
67TFK:02533:03011\n\
67TFK:02534:02977\n\
67TFK:02557:03024\n\
67TFK:02533:03034\n\
67TFK:02546:03250\n\
67TFK:02545:03292\n\
67TFK:02534:03439\n\
67TFK:02577:03640\n\
67TFK:02575:03678\n\
67TFK:02549:03775\n\
67TFK:02559:03810\n\
67TFK:02545:03851\n\
67TFK:02599:02578\n\
67TFK:02622:02898\n\
67TFK:02614:02998\n\
67TFK:02590:03203\n\
67TFK:02583:03274\n\
67TFK:02585:03304\n\
67TFK:02612:03325\n\
67TFK:02625:03451\n\
67TFK:02622:03495\n\
67TFK:02590:03548\n\
67TFK:02598:03792\n\
67TFK:02621:03846\n\
67TFK:02643:02623\n\
67TFK:02633:02825\n\
67TFK:02643:02866\n\
67TFK:02647:02948\n\
67TFK:02651:02948\n\
67TFK:02655:02966\n\
67TFK:02634:03752\n\
67TFK:02661:03771\n\
67TFK:01334:03883\n\
67TFK:01374:03997\n\
67TFK:01379:03979\n\
67TFK:01335:04214\n\
67TFK:01355:04216\n\
67TFK:01346:04364\n\
67TFK:01373:04451\n\
67TFK:01375:04576\n\
67TFK:01359:04733\n\
67TFK:01354:04902\n\
67TFK:01342:04997\n\
67TFK:01364:05015\n\
67TFK:01349:05115\n\
67TFK:01390:03879\n\
67TFK:01388:03942\n\
67TFK:01403:03939\n\
67TFK:01398:04038\n\
67TFK:01425:04056\n\
67TFK:01397:04135\n\
67TFK:01391:04236\n\
67TFK:01411:04256\n\
67TFK:01405:04319\n\
67TFK:01413:04342\n\
67TFK:01426:04513\n\
67TFK:01393:04594\n\
67TFK:01430:04678\n\
67TFK:01423:04954\n\
67TFK:01384:04984\n\
67TFK:01413:04994\n\
67TFK:01400:05071\n\
67TFK:01412:05100\n\
67TFK:01458:04055\n\
67TFK:01443:04138\n\
67TFK:01450:04191\n\
67TFK:01454:04267\n\
67TFK:01436:04361\n\
67TFK:01432:04412\n\
67TFK:01472:04649\n\
67TFK:01442:04697\n\
67TFK:01433:04766\n\
67TFK:01433:04868\n\
67TFK:01479:04961\n\
67TFK:01481:04932\n\
67TFK:01481:04939\n\
67TFK:01475:05112\n\
67TFK:01526:03885\n\
67TFK:01486:03925\n\
67TFK:01490:03979\n\
67TFK:01502:04062\n\
67TFK:01518:04040\n\
67TFK:01499:04182\n\
67TFK:01521:04232\n\
67TFK:01523:04239\n\
67TFK:01526:04312\n\
67TFK:01491:04430\n\
67TFK:01516:04441\n\
67TFK:01508:04551\n\
67TFK:01509:04735\n\
67TFK:01482:04938\n\
67TFK:01557:03953\n\
67TFK:01558:03939\n\
67TFK:01551:04026\n\
67TFK:01554:04019\n\
67TFK:01532:04086\n\
67TFK:01547:04094\n\
67TFK:01557:04152\n\
67TFK:01563:04213\n\
67TFK:01569:04175\n\
67TFK:01541:04568\n\
67TFK:01538:04728\n\
67TFK:01532:04794\n\
67TFK:01579:04895\n\
67TFK:01574:04998\n\
67TFK:01575:05023\n\
67TFK:01575:05029\n\
67TFK:01552:05069\n\
67TFK:01573:05140\n\
67TFK:01582:03929\n\
67TFK:01587:03929\n\
67TFK:01606:03942\n\
67TFK:01614:03923\n\
67TFK:01599:04000\n\
67TFK:01603:04003\n\
67TFK:01585:04186\n\
67TFK:01608:04166\n\
67TFK:01611:04174\n\
67TFK:01605:04226\n\
67TFK:01611:04235\n\
67TFK:01607:04356\n\
67TFK:01614:04345\n\
67TFK:01606:04572\n\
67TFK:01596:04776\n\
67TFK:01597:04898\n\
67TFK:01613:04983\n\
67TFK:01596:05030\n\
67TFK:01618:05104\n\
67TFK:01653:04011\n\
67TFK:01662:03999\n\
67TFK:01675:04162\n\
67TFK:01641:04257\n\
67TFK:01652:04220\n\
67TFK:01667:04242\n\
67TFK:01636:04284\n\
67TFK:01656:04330\n\
67TFK:01670:04377\n\
67TFK:01664:04466\n\
67TFK:01658:04557\n\
67TFK:01646:04761\n\
67TFK:01659:04849\n\
67TFK:01645:04892\n\
67TFK:01665:05006\n\
67TFK:01682:03955\n\
67TFK:01693:03921\n\
67TFK:01694:04030\n\
67TFK:01716:04061\n\
67TFK:01729:04022\n\
67TFK:01710:04144\n\
67TFK:01689:04235\n\
67TFK:01692:04435\n\
67TFK:01698:04441\n\
67TFK:01688:04531\n\
67TFK:01693:04524\n\
67TFK:01690:04711\n\
67TFK:01707:04712\n\
67TFK:01710:04706\n\
67TFK:01722:04833\n\
67TFK:01687:04870\n\
67TFK:01703:04948\n\
67TFK:01693:04966\n\
67TFK:01705:04971\n\
67TFK:01710:05067\n\
67TFK:01755:03921\n\
67TFK:01757:03917\n\
67TFK:01745:04052\n\
67TFK:01742:04075\n\
67TFK:01771:04068\n\
67TFK:01750:04157\n\
67TFK:01765:04189\n\
67TFK:01760:04267\n\
67TFK:01775:04290\n\
67TFK:01763:04430\n\
67TFK:01751:04580\n\
67TFK:01757:04653\n\
67TFK:01763:04966\n\
67TFK:01772:05011\n\
67TFK:01778:05023\n\
67TFK:01773:05127\n\
67TFK:01797:03865\n\
67TFK:01788:04328\n\
67TFK:01804:04333\n\
67TFK:01787:05112\n\
67TFK:01807:05142\n\
67TFK:01880:03940\n\
67TFK:01866:04027\n\
67TFK:01840:04112\n\
67TFK:01860:04101\n\
67TFK:01866:04084\n\
67TFK:01873:04255\n\
67TFK:01875:04382\n\
67TFK:01838:04489\n\
67TFK:01880:04617\n\
67TFK:01861:04717\n\
67TFK:01869:04719\n\
67TFK:01842:04921\n\
67TFK:01859:05077\n\
67TFK:01873:05070\n\
67TFK:01878:05095\n\
67TFK:01845:05126\n\
67TFK:01867:05151\n\
67TFK:01895:03919\n\
67TFK:01900:04256\n\
67TFK:01926:04340\n\
67TFK:01917:04372\n\
67TFK:01910:04444\n\
67TFK:01919:04516\n\
67TFK:01886:04596\n\
67TFK:01907:04645\n\
67TFK:01912:04661\n\
67TFK:01882:04717\n\
67TFK:01928:04791\n\
67TFK:01931:04765\n\
67TFK:01890:05013\n\
67TFK:01921:04983\n\
67TFK:01928:05009\n\
67TFK:01963:03866\n\
67TFK:01968:03892\n\
67TFK:01978:03984\n\
67TFK:01956:04285\n\
67TFK:01938:04326\n\
67TFK:01960:04365\n\
67TFK:01977:04482\n\
67TFK:01965:04658\n\
67TFK:01957:04888\n\
67TFK:01946:04952\n\
67TFK:01959:04920\n\
67TFK:01969:04916\n\
67TFK:01950:05006\n\
67TFK:01945:05112\n\
67TFK:02024:03872\n\
67TFK:02021:04131\n\
67TFK:02025:04212\n\
67TFK:01997:04316\n\
67TFK:02003:04415\n\
67TFK:02030:04502\n\
67TFK:02015:04624\n\
67TFK:02024:04688\n\
67TFK:02031:04693\n\
67TFK:02023:04802\n\
67TFK:02031:04802\n\
67TFK:02018:04989\n\
67TFK:01983:05045\n\
67TFK:02027:05038\n\
67TFK:02036:03865\n\
67TFK:02077:03868\n\
67TFK:02032:03980\n\
67TFK:02032:03986\n\
67TFK:02054:03967\n\
67TFK:02052:04129\n\
67TFK:02064:04252\n\
67TFK:02067:04438\n\
67TFK:02075:04479\n\
67TFK:02052:04597\n\
67TFK:02051:04628\n\
67TFK:02067:04634\n\
67TFK:02081:04656\n\
67TFK:02041:05120\n\
67TFK:02099:03901\n\
67TFK:02107:04088\n\
67TFK:02089:04139\n\
67TFK:02130:04180\n\
67TFK:02110:04321\n\
67TFK:02123:04339\n\
67TFK:02128:04373\n\
67TFK:02092:04423\n\
67TFK:02100:04466\n\
67TFK:02089:04555\n\
67TFK:02097:04576\n\
67TFK:02125:04670\n\
67TFK:02109:04717\n\
67TFK:02131:04729\n\
67TFK:02122:04808\n\
67TFK:02101:04911\n\
67TFK:02115:04979\n\
67TFK:02105:05037\n\
67TFK:02167:03923\n\
67TFK:02172:04051\n\
67TFK:02169:04067\n\
67TFK:02173:04109\n\
67TFK:02173:04800\n\
67TFK:02138:04899\n\
67TFK:02149:04874\n\
67TFK:02135:04992\n\
67TFK:02175:04989\n\
67TFK:02217:03903\n\
67TFK:02218:03894\n\
67TFK:02193:03959\n\
67TFK:02195:03959\n\
67TFK:02228:03925\n\
67TFK:02187:03987\n\
67TFK:02195:04007\n\
67TFK:02196:03964\n\
67TFK:02212:04097\n\
67TFK:02227:04079\n\
67TFK:02224:04513\n\
67TFK:02220:04531\n\
67TFK:02190:04671\n\
67TFK:02190:04707\n\
67TFK:02209:04777\n\
67TFK:02208:04816\n\
67TFK:02222:04959\n\
67TFK:02273:03880\n\
67TFK:02244:03954\n\
67TFK:02249:03952\n\
67TFK:02240:04047\n\
67TFK:02278:04050\n\
67TFK:02277:04189\n\
67TFK:02258:04227\n\
67TFK:02247:04439\n\
67TFK:02277:04484\n\
67TFK:02236:04528\n\
67TFK:02263:04686\n\
67TFK:02264:04789\n\
67TFK:02269:04766\n\
67TFK:02241:04860\n\
67TFK:02232:04957\n\
67TFK:02281:05007\n\
67TFK:02320:03901\n\
67TFK:02285:04043\n\
67TFK:02288:04055\n\
67TFK:02303:04074\n\
67TFK:02303:04150\n\
67TFK:02295:04543\n\
67TFK:02306:04625\n\
67TFK:02316:04689\n\
67TFK:02328:05057\n\
67TFK:02377:04014\n\
67TFK:02358:04126\n\
67TFK:02371:04114\n\
67TFK:02364:04312\n\
67TFK:02374:04280\n\
67TFK:02348:04416\n\
67TFK:02379:04451\n\
67TFK:02343:04516\n\
67TFK:02346:04636\n\
67TFK:02343:04676\n\
67TFK:02332:04737\n\
67TFK:02341:04765\n\
67TFK:02333:04913\n\
67TFK:02368:04916\n\
67TFK:02370:04957\n\
67TFK:02348:05098\n\
67TFK:02416:03960\n\
67TFK:02416:04051\n\
67TFK:02402:04501\n\
67TFK:02409:04570\n\
67TFK:02394:04659\n\
67TFK:02389:04687\n\
67TFK:02391:04763\n\
67TFK:02387:04811\n\
67TFK:02390:04869\n\
67TFK:02425:04898\n\
67TFK:02414:04976\n\
67TFK:02431:04990\n\
67TFK:02400:05116\n\
67TFK:02471:03912\n\
67TFK:02480:03874\n\
67TFK:02441:03914\n\
67TFK:02453:03970\n\
67TFK:02455:04005\n\
67TFK:02441:04099\n\
67TFK:02448:04111\n\
67TFK:02465:04234\n\
67TFK:02438:04319\n\
67TFK:02445:04323\n\
67TFK:02475:04557\n\
67TFK:02456:04617\n\
67TFK:02462:04621\n\
67TFK:02441:04740\n\
67TFK:02460:04748\n\
67TFK:02468:04815\n\
67TFK:02440:05095\n\
67TFK:02507:03920\n\
67TFK:02522:03920\n\
67TFK:02514:04062\n\
67TFK:02490:04081\n\
67TFK:02512:04126\n\
67TFK:02521:04234\n\
67TFK:02511:04297\n\
67TFK:02506:04335\n\
67TFK:02518:04319\n\
67TFK:02483:04422\n\
67TFK:02516:04633\n\
67TFK:02483:04681\n\
67TFK:02484:04887\n\
67TFK:02516:04870\n\
67TFK:02495:05000\n\
67TFK:02527:04964\n\
67TFK:02514:05057\n\
67TFK:02489:05139\n\
67TFK:02514:05124\n\
67TFK:02558:04164\n\
67TFK:02536:04286\n\
67TFK:02541:04379\n\
67TFK:02556:04383\n\
67TFK:02562:04390\n\
67TFK:02544:04416\n\
67TFK:02549:04430\n\
67TFK:02536:04475\n\
67TFK:02542:04481\n\
67TFK:02566:04536\n\
67TFK:02571:04523\n\
67TFK:02537:04567\n\
67TFK:02544:04668\n\
67TFK:02556:04740\n\
67TFK:02533:04773\n\
67TFK:02569:04773\n\
67TFK:02539:04892\n\
67TFK:02574:04889\n\
67TFK:02547:05041\n\
67TFK:02579:05136\n\
67TFK:02589:03883\n\
67TFK:02618:03868\n\
67TFK:02594:03988\n\
67TFK:02600:03973\n\
67TFK:02597:04040\n\
67TFK:02604:04042\n\
67TFK:02610:04077\n\
67TFK:02596:04203\n\
67TFK:02604:04259\n\
67TFK:02583:04445\n\
67TFK:02622:04489\n\
67TFK:02589:04592\n\
67TFK:02625:04603\n\
67TFK:02602:04832\n\
67TFK:02621:04949\n\
67TFK:02607:05027\n\
67TFK:02614:05059\n\
67TFK:02634:03909\n\
67TFK:02662:03895\n\
67TFK:02663:03892\n\
67TFK:02642:04001\n\
67TFK:02634:04079\n\
67TFK:02639:04199\n\
67TFK:02659:04235\n\
67TFK:02662:04260\n\
67TFK:02641:04350\n\
67TFK:02663:04451\n\
67TFK:02649:04471\n\
67TFK:02659:04552\n\
67TFK:02637:04742\n\
67TFK:02643:04741\n\
67TFK:02650:05005\n\
67TFK:01337:05176\n\
67TFK:01368:05175\n\
67TFK:01337:05284\n\
67TFK:01349:05365\n\
67TFK:01336:05543\n\
67TFK:01343:05639\n\
67TFK:01342:05730\n\
67TFK:01372:05732\n\
67TFK:01334:05764\n\
67TFK:01338:05859\n\
67TFK:01372:05852\n\
67TFK:01363:05941\n\
67TFK:01350:05976\n\
67TFK:01370:05968\n\
67TFK:01381:06047\n\
67TFK:01335:06119\n\
67TFK:01366:06190\n\
67TFK:01334:06217\n\
67TFK:01355:06214\n\
67TFK:01369:06214\n\
67TFK:01364:06263\n\
67TFK:01379:06330\n\
67TFK:01381:06431\n\
67TFK:01417:05268\n\
67TFK:01421:05296\n\
67TFK:01423:05297\n\
67TFK:01398:05617\n\
67TFK:01431:06014\n\
67TFK:01406:06131\n\
67TFK:01406:06166\n\
67TFK:01411:06183\n\
67TFK:01399:06274\n\
67TFK:01386:06366\n\
67TFK:01447:05218\n\
67TFK:01468:05340\n\
67TFK:01441:05700\n\
67TFK:01434:05718\n\
67TFK:01434:05719\n\
67TFK:01445:05941\n\
67TFK:01444:06021\n\
67TFK:01450:06045\n\
67TFK:01467:06057\n\
67TFK:01474:06065\n\
67TFK:01456:06152\n\
67TFK:01463:06297\n\
67TFK:01437:06342\n\
67TFK:01473:06430\n\
67TFK:01501:05245\n\
67TFK:01510:05203\n\
67TFK:01502:05299\n\
67TFK:01513:05269\n\
67TFK:01524:05600\n\
67TFK:01509:05632\n\
67TFK:01515:05695\n\
67TFK:01486:05752\n\
67TFK:01497:05767\n\
67TFK:01516:05828\n\
67TFK:01519:05950\n\
67TFK:01525:05915\n\
67TFK:01528:05998\n\
67TFK:01503:06008\n\
67TFK:01513:06107\n\
67TFK:01531:06153\n\
67TFK:01506:06204\n\
67TFK:01501:06264\n\
67TFK:01521:06325\n\
67TFK:01524:06329\n\
67TFK:01529:06323\n\
67TFK:01488:06438\n\
67TFK:01548:05177\n\
67TFK:01558:05385\n\
67TFK:01579:05667\n\
67TFK:01564:05732\n\
67TFK:01564:05797\n\
67TFK:01550:05870\n\
67TFK:01571:05899\n\
67TFK:01566:05911\n\
67TFK:01560:05986\n\
67TFK:01561:06000\n\
67TFK:01548:06087\n\
67TFK:01607:05166\n\
67TFK:01590:05307\n\
67TFK:01601:05414\n\
67TFK:01619:05446\n\
67TFK:01586:05684\n\
67TFK:01621:05779\n\
67TFK:01602:05882\n\
67TFK:01597:05974\n\
67TFK:01608:05996\n\
67TFK:01613:05973\n\
67TFK:01628:05993\n\
67TFK:01593:06096\n\
67TFK:01615:06106\n\
67TFK:01617:06146\n\
67TFK:01604:06164\n\
67TFK:01676:05187\n\
67TFK:01659:05232\n\
67TFK:01658:05267\n\
67TFK:01678:05312\n\
67TFK:01636:05401\n\
67TFK:01680:05389\n\
67TFK:01633:05762\n\
67TFK:01661:05847\n\
67TFK:01651:05871\n\
67TFK:01658:05874\n\
67TFK:01671:05869\n\
67TFK:01649:05912\n\
67TFK:01650:05936\n\
67TFK:01681:06066\n\
67TFK:01647:06300\n\
67TFK:01632:06362\n\
67TFK:01658:06403\n\
67TFK:01667:06420\n\
67TFK:01707:05316\n\
67TFK:01696:05354\n\
67TFK:01710:05469\n\
67TFK:01725:05776\n\
67TFK:01730:05848\n\
67TFK:01698:05909\n\
67TFK:01687:05994\n\
67TFK:01696:05981\n\
67TFK:01707:06356\n\
67TFK:01714:06412\n\
67TFK:01767:05170\n\
67TFK:01746:05294\n\
67TFK:01748:05256\n\
67TFK:01778:05336\n\
67TFK:01752:05428\n\
67TFK:01775:05410\n\
67TFK:01750:05638\n\
67TFK:01773:05640\n\
67TFK:01760:05796\n\
67TFK:01766:05755\n\
67TFK:01751:05883\n\
67TFK:01781:05866\n\
67TFK:01747:05956\n\
67TFK:01768:06000\n\
67TFK:01775:06216\n\
67TFK:01732:06278\n\
67TFK:01744:06279\n\
67TFK:01759:06291\n\
67TFK:01765:06409\n\
67TFK:01773:06432\n\
67TFK:01800:05386\n\
67TFK:01805:05445\n\
67TFK:01808:05662\n\
67TFK:01814:05918\n\
67TFK:01786:06101\n\
67TFK:01820:06165\n\
67TFK:01836:05225\n\
67TFK:01843:05452\n\
67TFK:01851:05469\n\
67TFK:01881:05482\n\
67TFK:01880:05528\n\
67TFK:01832:05611\n\
67TFK:01841:05749\n\
67TFK:01842:05779\n\
67TFK:01871:05920\n\
67TFK:01847:05956\n\
67TFK:01868:05979\n\
67TFK:01868:06012\n\
67TFK:01877:06201\n\
67TFK:01903:05266\n\
67TFK:01887:05338\n\
67TFK:01927:05378\n\
67TFK:01902:05482\n\
67TFK:01898:05693\n\
67TFK:01891:05751\n\
67TFK:01902:05716\n\
67TFK:01914:05721\n\
67TFK:01928:05716\n\
67TFK:01889:05757\n\
67TFK:01918:05803\n\
67TFK:01931:05897\n\
67TFK:01885:06036\n\
67TFK:01916:06095\n\
67TFK:01922:06203\n\
67TFK:01910:06335\n\
67TFK:01893:06352\n\
67TFK:01883:06408\n\
67TFK:01967:05200\n\
67TFK:01970:05189\n\
67TFK:01946:05268\n\
67TFK:01940:05309\n\
67TFK:01967:05381\n\
67TFK:01970:05381\n\
67TFK:01975:05545\n\
67TFK:01956:05553\n\
67TFK:01958:05618\n\
67TFK:01944:05656\n\
67TFK:01980:05783\n\
67TFK:01970:05926\n\
67TFK:01966:06088\n\
67TFK:01939:06200\n\
67TFK:01951:06234\n\
67TFK:01978:06314\n\
67TFK:01972:06353\n\
67TFK:02022:05180\n\
67TFK:02009:05443\n\
67TFK:01986:05479\n\
67TFK:02010:05589\n\
67TFK:02018:05563\n\
67TFK:02018:05723\n\
67TFK:02023:05960\n\
67TFK:02001:06004\n\
67TFK:02007:06035\n\
67TFK:01992:06077\n\
67TFK:02003:06286\n\
67TFK:02019:06298\n\
67TFK:02027:06263\n\
67TFK:02020:06320\n\
67TFK:02022:06348\n\
67TFK:02023:06350\n\
67TFK:01989:06408\n\
67TFK:02072:05210\n\
67TFK:02047:05264\n\
67TFK:02066:05418\n\
67TFK:02069:05426\n\
67TFK:02068:05486\n\
67TFK:02047:05537\n\
67TFK:02053:05502\n\
67TFK:02077:05551\n\
67TFK:02059:05587\n\
67TFK:02043:05647\n\
67TFK:02047:05709\n\
67TFK:02073:05890\n\
67TFK:02056:05937\n\
67TFK:02062:06037\n\
67TFK:02051:06105\n\
67TFK:02055:06136\n\
67TFK:02066:06157\n\
67TFK:02051:06286\n\
67TFK:02077:06335\n\
67TFK:02106:05424\n\
67TFK:02110:05409\n\
67TFK:02087:05551\n\
67TFK:02117:05765\n\
67TFK:02117:05807\n\
67TFK:02092:05941\n\
67TFK:02093:05919\n\
67TFK:02114:05950\n\
67TFK:02120:06000\n\
67TFK:02114:06038\n\
67TFK:02103:06376\n\
67TFK:02116:06365\n\
67TFK:02155:05261\n\
67TFK:02155:05289\n\
67TFK:02147:05310\n\
67TFK:02151:05359\n\
67TFK:02168:05362\n\
67TFK:02164:05425\n\
67TFK:02169:05435\n\
67TFK:02145:05496\n\
67TFK:02141:05659\n\
67TFK:02155:05700\n\
67TFK:02140:05846\n\
67TFK:02155:05815\n\
67TFK:02158:05895\n\
67TFK:02162:05901\n\
67TFK:02141:05984\n\
67TFK:02140:06033\n\
67TFK:02171:06009\n\
67TFK:02160:06194\n\
67TFK:02166:06241\n\
67TFK:02158:06346\n\
67TFK:02135:06400\n\
67TFK:02166:06366\n\
67TFK:02140:06416\n\
67TFK:02211:05210\n\
67TFK:02203:05326\n\
67TFK:02198:05400\n\
67TFK:02231:05464\n\
67TFK:02203:05536\n\
67TFK:02204:05545\n\
67TFK:02215:05532\n\
67TFK:02184:05657\n\
67TFK:02221:05772\n\
67TFK:02194:06046\n\
67TFK:02208:06253\n\
67TFK:02221:06354\n\
67TFK:02253:05355\n\
67TFK:02255:05374\n\
67TFK:02277:05480\n\
67TFK:02273:05592\n\
67TFK:02247:05696\n\
67TFK:02252:05738\n\
67TFK:02273:05742\n\
67TFK:02260:05813\n\
67TFK:02243:05944\n\
67TFK:02235:05996\n\
67TFK:02266:05980\n\
67TFK:02259:06045\n\
67TFK:02265:06164\n\
67TFK:02324:05245\n\
67TFK:02331:05514\n\
67TFK:02317:05738\n\
67TFK:02328:05731\n\
67TFK:02290:05833\n\
67TFK:02298:05972\n\
67TFK:02315:05963\n\
67TFK:02286:06051\n\
67TFK:02293:06263\n\
67TFK:02317:06372\n\
67TFK:02349:05199\n\
67TFK:02355:05207\n\
67TFK:02334:05327\n\
67TFK:02351:05350\n\
67TFK:02335:05433\n\
67TFK:02355:05415\n\
67TFK:02338:05482\n\
67TFK:02353:05466\n\
67TFK:02374:05577\n\
67TFK:02348:05686\n\
67TFK:02359:05692\n\
67TFK:02343:06052\n\
67TFK:02359:06194\n\
67TFK:02347:06210\n\
67TFK:02417:05202\n\
67TFK:02383:05264\n\
67TFK:02387:05255\n\
67TFK:02398:05374\n\
67TFK:02395:05497\n\
67TFK:02405:05643\n\
67TFK:02416:05672\n\
67TFK:02387:05837\n\
67TFK:02420:05816\n\
67TFK:02414:05900\n\
67TFK:02427:06006\n\
67TFK:02399:06152\n\
67TFK:02395:06222\n\
67TFK:02389:06270\n\
67TFK:02414:06287\n\
67TFK:02411:06349\n\
67TFK:02475:05179\n\
67TFK:02432:05255\n\
67TFK:02457:05298\n\
67TFK:02459:05284\n\
67TFK:02449:05434\n\
67TFK:02467:05407\n\
67TFK:02444:05463\n\
67TFK:02462:05501\n\
67TFK:02435:05520\n\
67TFK:02446:05528\n\
67TFK:02449:05578\n\
67TFK:02469:05696\n\
67TFK:02471:05658\n\
67TFK:02434:05794\n\
67TFK:02469:05855\n\
67TFK:02476:05940\n\
67TFK:02456:05961\n\
67TFK:02440:06320\n\
67TFK:02524:05169\n\
67TFK:02506:05263\n\
67TFK:02484:05459\n\
67TFK:02522:05495\n\
67TFK:02489:05615\n\
67TFK:02503:05708\n\
67TFK:02512:05708\n\
67TFK:02527:05734\n\
67TFK:02502:05840\n\
67TFK:02487:06004\n\
67TFK:02515:06108\n\
67TFK:02483:06218\n\
67TFK:02526:06294\n\
67TFK:02527:06264\n\
67TFK:02486:06319\n\
67TFK:02502:06348\n\
67TFK:02515:06402\n\
67TFK:02554:05187\n\
67TFK:02547:05474\n\
67TFK:02549:05455\n\
67TFK:02568:05546\n\
67TFK:02579:05788\n\
67TFK:02575:05813\n\
67TFK:02533:05889\n\
67TFK:02537:05883\n\
67TFK:02557:05875\n\
67TFK:02560:05859\n\
67TFK:02535:05958\n\
67TFK:02563:05991\n\
67TFK:02541:06039\n\
67TFK:02558:06370\n\
67TFK:02568:06432\n\
67TFK:02601:05315\n\
67TFK:02615:05331\n\
67TFK:02594:05397\n\
67TFK:02631:05423\n\
67TFK:02611:05532\n\
67TFK:02582:05566\n\
67TFK:02602:05588\n\
67TFK:02587:05621\n\
67TFK:02594:05634\n\
67TFK:02630:05739\n\
67TFK:02592:05845\n\
67TFK:02612:05830\n\
67TFK:02596:05913\n\
67TFK:02619:05905\n\
67TFK:02602:05996\n\
67TFK:02624:06028\n\
67TFK:02588:06095\n\
67TFK:02584:06320\n\
67TFK:02604:06374\n\
67TFK:02609:06398\n\
67TFK:02610:06391\n\
67TFK:02646:05430\n\
67TFK:02634:05499\n\
67TFK:02636:05490\n\
67TFK:02643:05453\n\
67TFK:02638:05514\n\
67TFK:02659:05574\n\
67TFK:02636:05612\n\
67TFK:02639:05934\n\
67TFK:02639:06000\n\
67TFK:02636:06096\n\
67TFK:02662:06175\n\
67TFK:01336:06770\n\
67TFK:01380:06955\n\
67TFK:01353:07030\n\
67TFK:01362:07136\n\
67TFK:01354:07337\n\
67TFK:01351:07376\n\
67TFK:01377:07428\n\
67TFK:01352:07506\n\
67TFK:01351:07668\n\
67TFK:01361:07674\n\
67TFK:01332:07721\n\
67TFK:01409:06515\n\
67TFK:01401:06843\n\
67TFK:01398:06978\n\
67TFK:01402:07044\n\
67TFK:01408:07095\n\
67TFK:01423:07100\n\
67TFK:01428:07147\n\
67TFK:01404:07227\n\
67TFK:01426:07234\n\
67TFK:01430:07230\n\
67TFK:01388:07296\n\
67TFK:01407:07300\n\
67TFK:01390:07515\n\
67TFK:01422:07491\n\
67TFK:01431:07512\n\
67TFK:01422:07589\n\
67TFK:01398:07662\n\
67TFK:01430:07650\n\
67TFK:01453:06475\n\
67TFK:01478:07366\n\
67TFK:01450:07639\n\
67TFK:01459:07650\n\
67TFK:01440:07727\n\
67TFK:01496:06578\n\
67TFK:01514:06618\n\
67TFK:01485:06689\n\
67TFK:01521:06827\n\
67TFK:01502:06888\n\
67TFK:01518:06993\n\
67TFK:01524:07033\n\
67TFK:01502:07220\n\
67TFK:01515:07372\n\
67TFK:01496:07427\n\
67TFK:01511:07561\n\
67TFK:01483:07659\n\
67TFK:01513:07708\n\
67TFK:01545:06465\n\
67TFK:01569:06457\n\
67TFK:01572:06447\n\
67TFK:01575:06477\n\
67TFK:01568:06607\n\
67TFK:01539:06659\n\
67TFK:01540:06702\n\
67TFK:01549:06704\n\
67TFK:01539:06908\n\
67TFK:01534:07075\n\
67TFK:01546:07082\n\
67TFK:01534:07179\n\
67TFK:01536:07152\n\
67TFK:01541:07187\n\
67TFK:01552:07295\n\
67TFK:01572:07338\n\
67TFK:01578:07379\n\
67TFK:01575:07626\n\
67TFK:01552:07650\n\
67TFK:01626:06569\n\
67TFK:01626:06588\n\
67TFK:01623:06625\n\
67TFK:01587:06730\n\
67TFK:01596:06767\n\
67TFK:01594:06828\n\
67TFK:01620:06927\n\
67TFK:01619:06977\n\
67TFK:01622:06958\n\
67TFK:01621:07440\n\
67TFK:01625:07669\n\
67TFK:01633:06471\n\
67TFK:01661:06464\n\
67TFK:01661:06565\n\
67TFK:01646:06592\n\
67TFK:01676:06639\n\
67TFK:01655:06674\n\
67TFK:01674:06663\n\
67TFK:01681:06711\n\
67TFK:01642:06810\n\
67TFK:01644:06860\n\
67TFK:01654:06960\n\
67TFK:01644:07007\n\
67TFK:01675:07069\n\
67TFK:01637:07123\n\
67TFK:01675:07140\n\
67TFK:01643:07202\n\
67TFK:01651:07314\n\
67TFK:01669:07489\n\
67TFK:01672:07480\n\
67TFK:01677:07444\n\
67TFK:01637:07635\n\
67TFK:01676:07635\n\
67TFK:01678:07628\n\
67TFK:01645:07670\n\
67TFK:01674:07692\n\
67TFK:01703:06512\n\
67TFK:01691:06570\n\
67TFK:01722:06599\n\
67TFK:01687:06808\n\
67TFK:01709:06854\n\
67TFK:01718:06882\n\
67TFK:01725:06844\n\
67TFK:01696:06946\n\
67TFK:01717:06999\n\
67TFK:01704:07128\n\
67TFK:01728:07188\n\
67TFK:01720:07272\n\
67TFK:01769:06452\n\
67TFK:01763:06606\n\
67TFK:01762:06673\n\
67TFK:01746:06737\n\
67TFK:01758:06715\n\
67TFK:01766:06774\n\
67TFK:01762:06976\n\
67TFK:01740:07032\n\
67TFK:01755:07027\n\
67TFK:01781:07022\n\
67TFK:01749:07070\n\
67TFK:01738:07103\n\
67TFK:01736:07213\n\
67TFK:01743:07193\n\
67TFK:01764:07199\n\
67TFK:01747:07244\n\
67TFK:01748:07481\n\
67TFK:01750:07543\n\
67TFK:01819:06629\n\
67TFK:01818:06683\n\
67TFK:01809:06782\n\
67TFK:01825:06759\n\
67TFK:01810:06989\n\
67TFK:01805:07059\n\
67TFK:01807:07043\n\
67TFK:01810:07087\n\
67TFK:01826:07330\n\
67TFK:01788:07531\n\
67TFK:01814:07556\n\
67TFK:01815:07547\n\
67TFK:01807:07721\n\
67TFK:01819:07690\n\
67TFK:01832:06550\n\
67TFK:01835:06577\n\
67TFK:01841:06556\n\
67TFK:01851:06639\n\
67TFK:01870:06646\n\
67TFK:01875:06777\n\
67TFK:01832:06839\n\
67TFK:01834:06819\n\
67TFK:01848:07127\n\
67TFK:01837:07251\n\
67TFK:01860:07263\n\
67TFK:01879:07456\n\
67TFK:01868:07542\n\
67TFK:01854:07632\n\
67TFK:01870:07618\n\
67TFK:01872:07638\n\
67TFK:01848:07657\n\
67TFK:01912:06497\n\
67TFK:01902:06544\n\
67TFK:01883:06827\n\
67TFK:01909:06802\n\
67TFK:01922:06967\n\
67TFK:01929:07039\n\
67TFK:01921:07164\n\
67TFK:01897:07223\n\
67TFK:01905:07193\n\
67TFK:01897:07437\n\
67TFK:01896:07497\n\
67TFK:01914:07497\n\
67TFK:01924:07502\n\
67TFK:01899:07613\n\
67TFK:01907:07636\n\
67TFK:01929:07653\n\
67TFK:01890:07717\n\
67TFK:01972:06480\n\
67TFK:01939:06511\n\
67TFK:01969:06510\n\
67TFK:01970:06741\n\
67TFK:01951:07008\n\
67TFK:01936:07065\n\
67TFK:01953:07163\n\
67TFK:01971:07306\n\
67TFK:01944:07341\n\
67TFK:01970:07364\n\
67TFK:01959:07397\n\
67TFK:01962:07720\n\
67TFK:02000:06607\n\
67TFK:02014:06602\n\
67TFK:02019:06600\n\
67TFK:02010:06989\n\
67TFK:01988:07037\n\
67TFK:01993:07007\n\
67TFK:01996:07055\n\
67TFK:02015:07146\n\
67TFK:02009:07260\n\
67TFK:02014:07531\n\
67TFK:02029:07497\n\
67TFK:01998:07547\n\
67TFK:02021:07593\n\
67TFK:02036:06522\n\
67TFK:02067:06605\n\
67TFK:02081:06610\n\
67TFK:02034:07114\n\
67TFK:02034:07248\n\
67TFK:02034:07267\n\
67TFK:02074:07285\n\
67TFK:02034:07411\n\
67TFK:02092:06520\n\
67TFK:02130:06568\n\
67TFK:02115:06687\n\
67TFK:02113:06774\n\
67TFK:02115:06879\n\
67TFK:02126:06977\n\
67TFK:02108:07106\n\
67TFK:02116:07231\n\
67TFK:02118:07261\n\
67TFK:02094:07388\n\
67TFK:02101:07401\n\
67TFK:02088:07446\n\
67TFK:02114:07541\n\
67TFK:02114:07640\n\
67TFK:02163:06841\n\
67TFK:02173:06867\n\
67TFK:02176:06876\n\
67TFK:02148:07076\n\
67TFK:02168:07125\n\
67TFK:02171:07416\n\
67TFK:02181:07520\n\
67TFK:02147:07634\n\
67TFK:02200:06479\n\
67TFK:02194:06582\n\
67TFK:02199:06623\n\
67TFK:02215:06832\n\
67TFK:02229:06839\n\
67TFK:02228:06868\n\
67TFK:02223:06931\n\
67TFK:02198:06999\n\
67TFK:02202:07168\n\
67TFK:02199:07237\n\
67TFK:02199:07264\n\
67TFK:02231:07394\n\
67TFK:02216:07482\n\
67TFK:02207:07634\n\
67TFK:02202:07669\n\
67TFK:02255:06492\n\
67TFK:02244:06583\n\
67TFK:02271:07164\n\
67TFK:02263:07319\n\
67TFK:02268:07309\n\
67TFK:02259:07346\n\
67TFK:02273:07440\n\
67TFK:02258:07577\n\
67TFK:02262:07636\n\
67TFK:02272:07607\n\
67TFK:02282:06547\n\
67TFK:02316:06755\n\
67TFK:02306:06876\n\
67TFK:02298:06978\n\
67TFK:02288:07131\n\
67TFK:02311:07212\n\
67TFK:02286:07326\n\
67TFK:02290:07468\n\
67TFK:02317:07586\n\
67TFK:02341:06448\n\
67TFK:02346:06503\n\
67TFK:02362:06578\n\
67TFK:02376:06574\n\
67TFK:02334:06727\n\
67TFK:02357:06735\n\
67TFK:02332:06827\n\
67TFK:02342:06960\n\
67TFK:02355:07034\n\
67TFK:02359:07047\n\
67TFK:02343:07364\n\
67TFK:02365:07415\n\
67TFK:02372:07480\n\
67TFK:02367:07567\n\
67TFK:02360:07684\n\
67TFK:02387:06490\n\
67TFK:02405:06583\n\
67TFK:02391:06629\n\
67TFK:02420:06640\n\
67TFK:02400:06804\n\
67TFK:02385:06890\n\
67TFK:02396:07274\n\
67TFK:02428:07283\n\
67TFK:02429:07299\n\
67TFK:02408:07553\n\
67TFK:02412:07544\n\
67TFK:02409:07624\n\
67TFK:02462:06623\n\
67TFK:02474:06593\n\
67TFK:02480:06597\n\
67TFK:02450:06782\n\
67TFK:02476:06816\n\
67TFK:02435:06918\n\
67TFK:02468:07425\n\
67TFK:02444:07483\n\
67TFK:02477:07563\n\
67TFK:02445:07614\n\
67TFK:02480:07653\n\
67TFK:02483:06501\n\
67TFK:02518:06594\n\
67TFK:02530:06763\n\
67TFK:02503:06967\n\
67TFK:02527:07150\n\
67TFK:02527:07287\n\
67TFK:02515:07329\n\
67TFK:02485:07342\n\
67TFK:02522:07517\n\
67TFK:02539:06507\n\
67TFK:02554:06498\n\
67TFK:02561:06644\n\
67TFK:02564:06703\n\
67TFK:02550:06757\n\
67TFK:02573:06895\n\
67TFK:02570:06978\n\
67TFK:02581:06943\n\
67TFK:02535:07229\n\
67TFK:02548:07202\n\
67TFK:02572:07228\n\
67TFK:02574:07260\n\
67TFK:02558:07354\n\
67TFK:02578:07380\n\
67TFK:02551:07428\n\
67TFK:02562:07390\n\
67TFK:02576:07442\n\
67TFK:02581:07646\n\
67TFK:02560:07694\n\
67TFK:02596:06452\n\
67TFK:02619:06445\n\
67TFK:02628:06449\n\
67TFK:02629:06441\n\
67TFK:02601:06568\n\
67TFK:02613:06549\n\
67TFK:02600:06669\n\
67TFK:02631:06672\n\
67TFK:02625:06748\n\
67TFK:02613:06812\n\
67TFK:02629:07070\n\
67TFK:02592:07092\n\
67TFK:02620:07168\n\
67TFK:02628:07183\n\
67TFK:02621:07219\n\
67TFK:02599:07272\n\
67TFK:02623:07253\n\
67TFK:02582:07349\n\
67TFK:02626:07453\n\
67TFK:02589:07668\n\
67TFK:02628:07677\n\
67TFK:02641:06564\n\
67TFK:02649:06602\n\
67TFK:02661:06625\n\
67TFK:02633:07302\n\
67TFK:02636:07507\n\
67TFK:02637:07567\n\
67TFK:01361:01421\n\
67TFK:01372:01399\n\
67TFK:01347:01642\n\
67TFK:01374:01673\n\
67TFK:01343:01781\n\
67TFK:01340:01904\n\
67TFK:01377:01950\n\
67TFK:01345:02018\n\
67TFK:01333:02336\n\
67TFK:01376:02350\n\
67TFK:01361:02418\n\
67TFK:01340:02514\n\
67TFK:01420:01837\n\
67TFK:01398:01977\n\
67TFK:01409:01978\n\
67TFK:01409:02026\n\
67TFK:01431:01996\n\
67TFK:01428:02066\n\
67TFK:01426:02111\n\
67TFK:01428:02380\n\
67TFK:01400:02508\n\
67TFK:01471:01463\n\
67TFK:01440:01527\n\
67TFK:01459:01499\n\
67TFK:01465:01508\n\
67TFK:01446:01572\n\
67TFK:01453:01777\n\
67TFK:01440:01797\n\
67TFK:01451:01829\n\
67TFK:01469:01912\n\
67TFK:01444:02172\n\
67TFK:01435:02328\n\
67TFK:01449:02289\n\
67TFK:01458:02343\n\
67TFK:01481:02449\n\
67TFK:01458:02518\n\
67TFK:01467:02489\n\
67TFK:01468:02545\n\
67TFK:01479:02571\n\
67TFK:01530:01845\n\
67TFK:01487:02047\n\
67TFK:01525:02074\n\
67TFK:01484:02123\n\
67TFK:01511:02170\n\
67TFK:01524:02171\n\
67TFK:01514:02359\n\
67TFK:01521:02377\n\
67TFK:01550:01313\n\
67TFK:01558:01472\n\
67TFK:01535:01535\n\
67TFK:01546:01492\n\
67TFK:01579:01499\n\
67TFK:01549:01630\n\
67TFK:01550:01796\n\
67TFK:01540:01918\n\
67TFK:01559:01991\n\
67TFK:01578:02003\n\
67TFK:01537:02138\n\
67TFK:01535:02264\n\
67TFK:01564:02330\n\
67TFK:01576:02524\n\
67TFK:01605:01581\n\
67TFK:01613:01572\n\
67TFK:01613:01622\n\
67TFK:01624:01630\n\
67TFK:01609:01663\n\
67TFK:01595:01786\n\
67TFK:01597:01792\n\
67TFK:01629:01988\n\
67TFK:01625:02492\n\
67TFK:01672:01292\n\
67TFK:01679:01411\n\
67TFK:01658:01513\n\
67TFK:01677:01503\n\
67TFK:01673:01635\n\
67TFK:01648:01737\n\
67TFK:01662:01795\n\
67TFK:01647:01908\n\
67TFK:01680:01891\n\
67TFK:01635:02225\n\
67TFK:01681:02379\n\
67TFK:01654:02433\n\
67TFK:01664:02436\n\
67TFK:01666:02562\n\
67TFK:01713:01329\n\
67TFK:01723:01314\n\
67TFK:01707:01353\n\
67TFK:01710:01367\n\
67TFK:01715:01447\n\
67TFK:01699:01774\n\
67TFK:01682:01864\n\
67TFK:01725:02010\n\
67TFK:01682:02191\n\
67TFK:01700:02294\n\
67TFK:01729:02329\n\
67TFK:01712:02376\n\
67TFK:01770:01321\n\
67TFK:01750:01455\n\
67TFK:01735:01882\n\
67TFK:01742:01857\n\
67TFK:01745:01913\n\
67TFK:01738:02240\n\
67TFK:01781:02255\n\
67TFK:01761:02533\n\
67TFK:01781:02504\n\
67TFK:01798:01367\n\
67TFK:01810:01468\n\
67TFK:01827:01452\n\
67TFK:01826:01594\n\
67TFK:01825:01645\n\
67TFK:01786:01836\n\
67TFK:01806:01821\n\
67TFK:01790:01851\n\
67TFK:01792:01864\n\
67TFK:01803:01897\n\
67TFK:01802:01955\n\
67TFK:01815:02031\n\
67TFK:01811:02059\n\
67TFK:01815:02143\n\
67TFK:01801:02234\n\
67TFK:01821:02197\n\
67TFK:01832:01426\n\
67TFK:01836:01420\n\
67TFK:01833:01536\n\
67TFK:01848:01515\n\
67TFK:01875:01620\n\
67TFK:01838:01867\n\
67TFK:01873:01841\n\
67TFK:01870:02121\n\
67TFK:01850:02153\n\
67TFK:01877:02546\n\
67TFK:01889:01497\n\
67TFK:01924:01497\n\
67TFK:01913:01580\n\
67TFK:01911:01613\n\
67TFK:01893:01649\n\
67TFK:01899:01781\n\
67TFK:01906:01800\n\
67TFK:01923:01815\n\
67TFK:01915:01973\n\
67TFK:01921:01983\n\
67TFK:01917:02077\n\
67TFK:01903:02107\n\
67TFK:01910:02127\n\
67TFK:01891:02165\n\
67TFK:01885:02228\n\
67TFK:01883:02354\n\
67TFK:01924:02555\n\
67TFK:01932:01362\n\
67TFK:01936:01413\n\
67TFK:01954:01586\n\
67TFK:01961:01577\n\
67TFK:01939:01776\n\
67TFK:01977:01784\n\
67TFK:01957:01820\n\
67TFK:01938:01942\n\
67TFK:01981:02123\n\
67TFK:01961:02139\n\
67TFK:01976:02223\n\
67TFK:01937:02294\n\
67TFK:01940:02306\n\
67TFK:01954:02289\n\
67TFK:01957:02304\n\
67TFK:01957:02327\n\
67TFK:01958:02309\n\
67TFK:01974:02315\n\
67TFK:01960:02432\n\
67TFK:01949:02558\n\
67TFK:01996:01537\n\
67TFK:02028:01575\n\
67TFK:01997:01706\n\
67TFK:01993:01817\n\
67TFK:01994:01863\n\
67TFK:02022:01948\n\
67TFK:02024:02036\n\
67TFK:01998:02136\n\
67TFK:02021:02099\n\
67TFK:02021:02300\n\
67TFK:02001:02521\n\
67TFK:02010:02546\n\
67TFK:02041:01569\n\
67TFK:02065:01573\n\
67TFK:02070:01615\n\
67TFK:02062:01682\n\
67TFK:02067:01782\n\
67TFK:02043:01808\n\
67TFK:02055:01850\n\
67TFK:02038:01905\n\
67TFK:02051:01907\n\
67TFK:02068:02320\n\
67TFK:02078:02420\n\
67TFK:02059:02461\n\
67TFK:02060:02570\n\
67TFK:02083:01340\n\
67TFK:02104:01412\n\
67TFK:02112:01403\n\
67TFK:02131:01630\n\
67TFK:02104:01776\n\
67TFK:02123:02025\n\
67TFK:02086:02070\n\
67TFK:02116:02141\n\
67TFK:02122:02196\n\
67TFK:02089:02242\n\
67TFK:02107:02310\n\
67TFK:02082:02417\n\
67TFK:02083:02492\n\
67TFK:02113:02536\n\
67TFK:02128:02528\n\
67TFK:02116:02566\n\
67TFK:02152:01353\n\
67TFK:02162:01532\n\
67TFK:02150:01559\n\
67TFK:02146:01630\n\
67TFK:02137:01726\n\
67TFK:02148:01709\n\
67TFK:02145:01794\n\
67TFK:02168:01805\n\
67TFK:02156:01854\n\
67TFK:02159:01860\n\
67TFK:02142:01978\n\
67TFK:02151:02121\n\
67TFK:02166:02184\n\
67TFK:02153:02211\n\
67TFK:02170:02360\n\
67TFK:02226:01474\n\
67TFK:02219:01519\n\
67TFK:02214:01539\n\
67TFK:02207:01601\n\
67TFK:02200:01755\n\
67TFK:02204:01986\n\
67TFK:02195:02228\n\
67TFK:02207:02191\n\
67TFK:02185:02260\n\
67TFK:02197:02264\n\
67TFK:02204:02393\n\
67TFK:02188:02492\n\
67TFK:02251:01325\n\
67TFK:02252:01320\n\
67TFK:02260:01394\n\
67TFK:02272:01424\n\
67TFK:02278:01539\n\
67TFK:02261:01612\n\
67TFK:02276:01618\n\
67TFK:02239:01683\n\
67TFK:02234:01800\n\
67TFK:02281:01937\n\
67TFK:02245:01996\n\
67TFK:02262:02098\n\
67TFK:02253:02435\n\
67TFK:02279:02438\n\
67TFK:02330:01307\n\
67TFK:02314:01371\n\
67TFK:02296:01528\n\
67TFK:02299:01586\n\
67TFK:02307:01645\n\
67TFK:02313:01659\n\
67TFK:02294:01700\n\
67TFK:02326:01856\n\
67TFK:02312:01950\n\
67TFK:02292:02046\n\
67TFK:02317:02084\n\
67TFK:02297:02111\n\
67TFK:02316:02088\n\
67TFK:02307:02168\n\
67TFK:02282:02203\n\
67TFK:02284:02244\n\
67TFK:02320:02276\n\
67TFK:02331:02326\n\
67TFK:02318:02438\n\
67TFK:02320:02492\n\
67TFK:02330:02510\n\
67TFK:02305:02573\n\
67TFK:02313:02543\n\
67TFK:02377:01397\n\
67TFK:02357:01438\n\
67TFK:02381:01442\n\
67TFK:02339:01517\n\
67TFK:02345:01491\n\
67TFK:02346:01964\n\
67TFK:02373:02187\n\
67TFK:02340:02279\n\
67TFK:02366:02257\n\
67TFK:02346:02558\n\
67TFK:02393:01492\n\
67TFK:02383:01685\n\
67TFK:02428:01739\n\
67TFK:02392:02038\n\
67TFK:02401:02045\n\
67TFK:02388:02116\n\
67TFK:02415:02090\n\
67TFK:02388:02291\n\
67TFK:02410:02408\n\
67TFK:02421:02470\n\
67TFK:02451:01309\n\
67TFK:02452:01290\n\
67TFK:02433:01460\n\
67TFK:02476:01648\n\
67TFK:02447:01733\n\
67TFK:02464:01752\n\
67TFK:02438:01799\n\
67TFK:02442:01792\n\
67TFK:02445:01794\n\
67TFK:02455:01820\n\
67TFK:02456:02098\n\
67TFK:02470:02127\n\
67TFK:02465:02407\n\
67TFK:02451:02537\n\
67TFK:02502:01472\n\
67TFK:02498:01639\n\
67TFK:02488:01750\n\
67TFK:02508:01799\n\
67TFK:02516:01789\n\
67TFK:02489:01931\n\
67TFK:02496:01936\n\
67TFK:02494:01989\n\
67TFK:02529:02102\n\
67TFK:02504:02156\n\
67TFK:02526:02162\n\
67TFK:02497:02400\n\
67TFK:02489:02515\n\
67TFK:02579:01336\n\
67TFK:02581:01389\n\
67TFK:02560:01440\n\
67TFK:02534:01499\n\
67TFK:02579:01553\n\
67TFK:02539:01593\n\
67TFK:02547:01822\n\
67TFK:02535:01880\n\
67TFK:02575:01885\n\
67TFK:02540:01962\n\
67TFK:02540:02019\n\
67TFK:02536:02294\n\
67TFK:02540:02339\n\
67TFK:02560:02348\n\
67TFK:02568:02389\n\
67TFK:02553:02555\n\
67TFK:02571:02555\n\
67TFK:02572:02539\n\
67TFK:02589:01323\n\
67TFK:02592:01294\n\
67TFK:02604:01555\n\
67TFK:02588:01639\n\
67TFK:02620:01661\n\
67TFK:02591:01704\n\
67TFK:02584:01858\n\
67TFK:02610:01927\n\
67TFK:02622:01969\n\
67TFK:02616:02201\n\
67TFK:02622:02193\n\
67TFK:02594:02249\n\
67TFK:02625:02320\n\
67TFK:02600:02379\n\
67TFK:02631:02384\n\
67TFK:02600:02406\n\
67TFK:02615:02543\n\
67TFK:02636:01288\n\
67TFK:02656:01380\n\
67TFK:02661:01433\n\
67TFK:02640:01458\n\
67TFK:02638:01513\n\
67TFK:02659:01695\n\
67TFK:02635:02269\n\
67TFK:02634:02483\n\
67TFK:02663:02461\n\
67TFK:02635:02545\n\
67TFK:02656:02564\n\
67TFK:01337:07739\n\
67TFK:01371:07875\n\
67TFK:01365:07918\n\
67TFK:01356:08064\n\
67TFK:01349:08147\n\
67TFK:01360:08161\n\
67TFK:01357:08323\n\
67TFK:01337:08328\n\
67TFK:01374:08466\n\
67TFK:01374:08535\n\
67TFK:01344:08620\n\
67TFK:01344:08763\n\
67TFK:01378:08828\n\
67TFK:01394:07790\n\
67TFK:01396:07845\n\
67TFK:01420:07850\n\
67TFK:01385:08024\n\
67TFK:01412:08149\n\
67TFK:01419:08152\n\
67TFK:01385:08556\n\
67TFK:01399:08753\n\
67TFK:01396:08823\n\
67TFK:01385:08941\n\
67TFK:01447:08075\n\
67TFK:01453:08238\n\
67TFK:01467:08443\n\
67TFK:01452:08484\n\
67TFK:01477:08538\n\
67TFK:01457:08607\n\
67TFK:01436:08923\n\
67TFK:01492:07909\n\
67TFK:01527:08252\n\
67TFK:01524:08344\n\
67TFK:01521:08411\n\
67TFK:01523:08427\n\
67TFK:01488:08599\n\
67TFK:01531:08665\n\
67TFK:01531:08726\n\
67TFK:01514:08795\n\
67TFK:01514:08805\n\
67TFK:01514:08939\n\
67TFK:01563:07763\n\
67TFK:01562:07803\n\
67TFK:01554:07845\n\
67TFK:01570:07839\n\
67TFK:01553:07973\n\
67TFK:01535:08024\n\
67TFK:01541:08007\n\
67TFK:01549:08008\n\
67TFK:01555:08014\n\
67TFK:01559:08206\n\
67TFK:01572:08402\n\
67TFK:01573:08398\n\
67TFK:01546:08835\n\
67TFK:01587:07740\n\
67TFK:01588:07923\n\
67TFK:01611:08011\n\
67TFK:01620:08084\n\
67TFK:01590:08147\n\
67TFK:01623:08171\n\
67TFK:01622:08318\n\
67TFK:01630:08512\n\
67TFK:01626:08849\n\
67TFK:01630:08923\n\
67TFK:01633:07763\n\
67TFK:01654:07816\n\
67TFK:01659:07955\n\
67TFK:01669:08001\n\
67TFK:01676:08105\n\
67TFK:01638:08152\n\
67TFK:01636:08261\n\
67TFK:01640:08390\n\
67TFK:01662:08423\n\
67TFK:01649:08479\n\
67TFK:01658:08654\n\
67TFK:01650:08842\n\
67TFK:01667:08936\n\
67TFK:01728:07733\n\
67TFK:01715:07831\n\
67TFK:01702:07884\n\
67TFK:01686:08043\n\
67TFK:01711:08339\n\
67TFK:01682:08440\n\
67TFK:01725:08475\n\
67TFK:01722:08547\n\
67TFK:01690:08702\n\
67TFK:01727:08699\n\
67TFK:01708:08767\n\
67TFK:01695:08876\n\
67TFK:01729:08848\n\
67TFK:01702:08932\n\
67TFK:01733:07744\n\
67TFK:01759:07794\n\
67TFK:01753:08025\n\
67TFK:01763:08177\n\
67TFK:01772:08273\n\
67TFK:01746:08375\n\
67TFK:01770:08339\n\
67TFK:01755:08473\n\
67TFK:01772:08466\n\
67TFK:01745:08486\n\
67TFK:01778:08511\n\
67TFK:01747:08551\n\
67TFK:01764:08650\n\
67TFK:01745:08763\n\
67TFK:01767:08830\n\
67TFK:01791:07734\n\
67TFK:01823:07763\n\
67TFK:01817:08007\n\
67TFK:01830:08477\n\
67TFK:01783:08527\n\
67TFK:01792:08589\n\
67TFK:01782:08776\n\
67TFK:01808:08760\n\
67TFK:01859:07776\n\
67TFK:01849:07808\n\
67TFK:01853:07815\n\
67TFK:01834:07839\n\
67TFK:01833:08049\n\
67TFK:01881:08060\n\
67TFK:01840:08106\n\
67TFK:01874:08123\n\
67TFK:01841:08218\n\
67TFK:01852:08323\n\
67TFK:01867:08336\n\
67TFK:01833:08414\n\
67TFK:01859:08399\n\
67TFK:01859:08436\n\
67TFK:01856:08526\n\
67TFK:01866:08502\n\
67TFK:01866:08952\n\
67TFK:01925:07736\n\
67TFK:01896:07965\n\
67TFK:01896:07994\n\
67TFK:01922:08013\n\
67TFK:01923:08121\n\
67TFK:01894:08236\n\
67TFK:01892:08361\n\
67TFK:01902:08516\n\
67TFK:01895:08715\n\
67TFK:01883:08879\n\
67TFK:01921:08893\n\
67TFK:01933:07856\n\
67TFK:01979:07975\n\
67TFK:01972:08386\n\
67TFK:01946:08524\n\
67TFK:01956:08785\n\
67TFK:01969:08805\n\
67TFK:01986:07873\n\
67TFK:01991:07853\n\
67TFK:02023:07843\n\
67TFK:01982:08039\n\
67TFK:02014:08288\n\
67TFK:02001:08568\n\
67TFK:02008:08632\n\
67TFK:02002:08767\n\
67TFK:01995:08790\n\
67TFK:01986:08830\n\
67TFK:01985:08900\n\
67TFK:01999:09004\n\
67TFK:02062:07870\n\
67TFK:02059:08099\n\
67TFK:02051:08164\n\
67TFK:02040:08194\n\
67TFK:02055:08572\n\
67TFK:02033:08686\n\
67TFK:02044:08715\n\
67TFK:02049:08737\n\
67TFK:02061:08762\n\
67TFK:02061:08791\n\
67TFK:02051:08860\n\
67TFK:02081:09007\n\
67TFK:02114:07767\n\
67TFK:02120:07741\n\
67TFK:02100:07797\n\
67TFK:02129:07778\n\
67TFK:02083:08040\n\
67TFK:02092:08116\n\
67TFK:02107:08406\n\
67TFK:02095:08441\n\
67TFK:02104:08458\n\
67TFK:02094:08644\n\
67TFK:02086:08897\n\
67TFK:02082:08969\n\
67TFK:02104:08970\n\
67TFK:02173:07935\n\
67TFK:02163:08040\n\
67TFK:02178:08049\n\
67TFK:02160:08171\n\
67TFK:02146:08440\n\
67TFK:02160:08472\n\
67TFK:02164:08762\n\
67TFK:02137:08795\n\
67TFK:02181:08949\n\
67TFK:02191:07775\n\
67TFK:02188:07822\n\
67TFK:02209:07819\n\
67TFK:02183:07833\n\
67TFK:02205:07856\n\
67TFK:02225:07835\n\
67TFK:02231:07997\n\
67TFK:02189:08180\n\
67TFK:02218:08274\n\
67TFK:02185:08407\n\
67TFK:02183:08610\n\
67TFK:02212:08590\n\
67TFK:02200:08717\n\
67TFK:02223:09003\n\
67TFK:02254:07741\n\
67TFK:02269:07802\n\
67TFK:02255:07875\n\
67TFK:02268:07926\n\
67TFK:02239:07974\n\
67TFK:02250:08152\n\
67TFK:02252:08252\n\
67TFK:02270:08264\n\
67TFK:02264:08381\n\
67TFK:02279:08524\n\
67TFK:02232:08654\n\
67TFK:02256:08635\n\
67TFK:02268:08689\n\
67TFK:02278:08850\n\
67TFK:02287:07777\n\
67TFK:02307:07902\n\
67TFK:02286:08160\n\
67TFK:02309:08196\n\
67TFK:02283:08302\n\
67TFK:02292:08383\n\
67TFK:02315:08439\n\
67TFK:02302:08570\n\
67TFK:02330:08557\n\
67TFK:02286:08611\n\
67TFK:02328:08610\n\
67TFK:02311:08648\n\
67TFK:02284:08688\n\
67TFK:02302:08859\n\
67TFK:02313:08858\n\
67TFK:02283:08971\n\
67TFK:02363:07873\n\
67TFK:02366:07844\n\
67TFK:02381:07870\n\
67TFK:02341:08002\n\
67TFK:02352:08049\n\
67TFK:02357:08112\n\
67TFK:02375:08117\n\
67TFK:02365:08365\n\
67TFK:02343:08658\n\
67TFK:02340:08808\n\
67TFK:02369:08870\n\
67TFK:02419:07839\n\
67TFK:02403:07928\n\
67TFK:02405:08016\n\
67TFK:02395:08181\n\
67TFK:02400:08214\n\
67TFK:02392:08279\n\
67TFK:02428:08344\n\
67TFK:02385:08393\n\
67TFK:02409:08423\n\
67TFK:02424:08378\n\
67TFK:02389:08450\n\
67TFK:02403:08537\n\
67TFK:02400:08625\n\
67TFK:02430:08669\n\
67TFK:02413:08709\n\
67TFK:02386:08748\n\
67TFK:02412:08737\n\
67TFK:02386:08797\n\
67TFK:02426:08796\n\
67TFK:02474:07788\n\
67TFK:02439:07871\n\
67TFK:02481:08020\n\
67TFK:02479:08050\n\
67TFK:02461:08129\n\
67TFK:02481:08144\n\
67TFK:02450:08194\n\
67TFK:02462:08201\n\
67TFK:02476:08356\n\
67TFK:02470:08378\n\
67TFK:02465:08429\n\
67TFK:02466:08483\n\
67TFK:02440:08659\n\
67TFK:02479:08764\n\
67TFK:02444:08815\n\
67TFK:02466:08808\n\
67TFK:02443:08908\n\
67TFK:02529:07791\n\
67TFK:02487:07885\n\
67TFK:02488:08176\n\
67TFK:02515:08139\n\
67TFK:02518:08262\n\
67TFK:02485:08320\n\
67TFK:02489:08373\n\
67TFK:02496:08542\n\
67TFK:02525:08569\n\
67TFK:02501:08697\n\
67TFK:02530:08838\n\
67TFK:02522:08951\n\
67TFK:02572:07777\n\
67TFK:02572:07867\n\
67TFK:02580:08027\n\
67TFK:02554:08234\n\
67TFK:02532:08288\n\
67TFK:02552:08338\n\
67TFK:02571:08510\n\
67TFK:02542:08610\n\
67TFK:02580:08766\n\
67TFK:02576:08805\n\
67TFK:02541:08877\n\
67TFK:02550:08861\n\
67TFK:02554:08830\n\
67TFK:02584:07755\n\
67TFK:02596:07855\n\
67TFK:02599:07854\n\
67TFK:02593:08169\n\
67TFK:02597:08223\n\
67TFK:02602:08289\n\
67TFK:02595:08391\n\
67TFK:02590:08502\n\
67TFK:02597:08496\n\
67TFK:02626:08570\n\
67TFK:02587:08803\n\
67TFK:02635:08077\n\
67TFK:02656:08059\n\
67TFK:02636:08207\n\
67TFK:02646:08224\n\
67TFK:02648:08276\n\
67TFK:02658:08255\n\
67TFK:02633:08307\n\
67TFK:02654:08528\n\
67TFK:02649:08584\n\
67TFK:02654:08609\n\
67TFK:02656:08808\n\
67TFK:02650:08849\n\
67TFK:02661:08847\n\
67TFK:02662:08862\n\
67TFK:02653:08891\n\
67TFK:02657:09006\n\
67TFK:02662:09007\n\
67TFK:01339:09051\n\
67TFK:01360:09259\n\
67TFK:01349:09525\n\
67TFK:01363:09593\n\
67TFK:01337:09979\n\
67TFK:01339:10014\n\
67TFK:01368:09999\n\
67TFK:01368:10089\n\
67TFK:01349:10143\n\
67TFK:01343:10245\n\
67TFK:01348:10241\n\
67TFK:01362:10240\n\
67TFK:01387:09044\n\
67TFK:01420:09371\n\
67TFK:01424:09394\n\
67TFK:01386:09454\n\
67TFK:01392:09436\n\
67TFK:01389:09530\n\
67TFK:01405:09568\n\
67TFK:01408:09616\n\
67TFK:01420:09683\n\
67TFK:01389:09815\n\
67TFK:01388:09912\n\
67TFK:01407:09972\n\
67TFK:01427:10102\n\
67TFK:01394:10209\n\
67TFK:01391:10279\n\
67TFK:01462:09142\n\
67TFK:01465:09134\n\
67TFK:01448:09319\n\
67TFK:01458:09325\n\
67TFK:01454:09478\n\
67TFK:01469:09499\n\
67TFK:01433:09600\n\
67TFK:01440:09590\n\
67TFK:01468:09569\n\
67TFK:01476:09658\n\
67TFK:01451:09711\n\
67TFK:01479:09675\n\
67TFK:01460:09886\n\
67TFK:01471:09976\n\
67TFK:01438:10027\n\
67TFK:01462:10105\n\
67TFK:01471:10074\n\
67TFK:01531:09274\n\
67TFK:01531:09437\n\
67TFK:01525:09563\n\
67TFK:01527:09577\n\
67TFK:01528:09599\n\
67TFK:01490:10144\n\
67TFK:01544:09080\n\
67TFK:01575:09231\n\
67TFK:01550:09342\n\
67TFK:01579:09570\n\
67TFK:01552:09676\n\
67TFK:01548:09810\n\
67TFK:01564:09968\n\
67TFK:01567:09975\n\
67TFK:01569:09995\n\
67TFK:01573:09970\n\
67TFK:01542:10060\n\
67TFK:01571:10207\n\
67TFK:01593:09216\n\
67TFK:01599:09566\n\
67TFK:01625:09692\n\
67TFK:01626:09672\n\
67TFK:01608:09789\n\
67TFK:01622:09818\n\
67TFK:01591:09915\n\
67TFK:01607:10091\n\
67TFK:01592:10163\n\
67TFK:01678:09209\n\
67TFK:01676:09424\n\
67TFK:01676:09487\n\
67TFK:01657:09525\n\
67TFK:01679:09563\n\
67TFK:01668:09762\n\
67TFK:01640:09981\n\
67TFK:01644:10057\n\
67TFK:01667:10125\n\
67TFK:01666:10239\n\
67TFK:01704:09115\n\
67TFK:01712:09084\n\
67TFK:01690:09249\n\
67TFK:01682:09707\n\
67TFK:01713:09699\n\
67TFK:01700:09856\n\
67TFK:01697:09948\n\
67TFK:01706:09946\n\
67TFK:01719:10005\n\
67TFK:01729:09981\n\
67TFK:01684:10178\n\
67TFK:01743:09029\n\
67TFK:01779:09020\n\
67TFK:01737:09077\n\
67TFK:01765:09246\n\
67TFK:01747:09481\n\
67TFK:01750:09735\n\
67TFK:01764:10099\n\
67TFK:01756:10150\n\
67TFK:01828:09065\n\
67TFK:01792:09173\n\
67TFK:01807:09369\n\
67TFK:01817:09621\n\
67TFK:01796:09691\n\
67TFK:01782:09810\n\
67TFK:01795:09860\n\
67TFK:01800:09921\n\
67TFK:01789:10264\n\
67TFK:01810:10217\n\
67TFK:01818:10285\n\
67TFK:01847:09113\n\
67TFK:01879:09173\n\
67TFK:01873:09396\n\
67TFK:01881:09619\n\
67TFK:01870:09766\n\
67TFK:01875:09792\n\
67TFK:01862:09828\n\
67TFK:01861:09867\n\
67TFK:01866:10043\n\
67TFK:01876:10045\n\
67TFK:01859:10069\n\
67TFK:01874:10121\n\
67TFK:01850:10242\n\
67TFK:01879:10288\n\
67TFK:01931:09123\n\
67TFK:01931:09154\n\
67TFK:01910:09237\n\
67TFK:01931:09236\n\
67TFK:01890:09649\n\
67TFK:01931:09684\n\
67TFK:01883:09778\n\
67TFK:01924:09787\n\
67TFK:01915:09886\n\
67TFK:01891:10013\n\
67TFK:01893:10091\n\
67TFK:01913:10190\n\
67TFK:01936:09027\n\
67TFK:01938:09055\n\
67TFK:01944:09060\n\
67TFK:01935:09090\n\
67TFK:01950:09135\n\
67TFK:01981:09136\n\
67TFK:01979:09336\n\
67TFK:01941:09394\n\
67TFK:01976:09497\n\
67TFK:01949:09670\n\
67TFK:01972:10068\n\
67TFK:01974:10145\n\
67TFK:01952:10280\n\
67TFK:02017:09351\n\
67TFK:02018:09419\n\
67TFK:02000:09602\n\
67TFK:02031:09617\n\
67TFK:01985:09759\n\
67TFK:01990:09721\n\
67TFK:01989:09776\n\
67TFK:01985:09981\n\
67TFK:01993:09967\n\
67TFK:01993:10113\n\
67TFK:02009:10180\n\
67TFK:01997:10228\n\
67TFK:02002:10272\n\
67TFK:02043:09044\n\
67TFK:02072:09026\n\
67TFK:02076:09095\n\
67TFK:02067:09156\n\
67TFK:02038:09231\n\
67TFK:02056:09300\n\
67TFK:02044:09509\n\
67TFK:02055:09578\n\
67TFK:02065:09599\n\
67TFK:02079:09592\n\
67TFK:02051:09752\n\
67TFK:02066:09870\n\
67TFK:02066:09923\n\
67TFK:02077:10108\n\
67TFK:02099:09200\n\
67TFK:02118:09287\n\
67TFK:02106:09643\n\
67TFK:02129:09827\n\
67TFK:02085:09944\n\
67TFK:02129:09916\n\
67TFK:02100:10039\n\
67TFK:02095:10199\n\
67TFK:02092:10239\n\
67TFK:02106:10247\n\
67TFK:02176:09058\n\
67TFK:02170:09519\n\
67TFK:02175:09673\n\
67TFK:02157:09741\n\
67TFK:02134:09909\n\
67TFK:02152:09987\n\
67TFK:02134:10044\n\
67TFK:02156:10021\n\
67TFK:02137:10137\n\
67TFK:02161:10183\n\
67TFK:02224:09024\n\
67TFK:02221:09335\n\
67TFK:02193:09558\n\
67TFK:02231:09748\n\
67TFK:02190:09780\n\
67TFK:02192:09933\n\
67TFK:02243:09035\n\
67TFK:02244:09021\n\
67TFK:02232:09514\n\
67TFK:02274:09522\n\
67TFK:02272:09645\n\
67TFK:02269:09842\n\
67TFK:02235:09932\n\
67TFK:02246:09931\n\
67TFK:02280:09933\n\
67TFK:02239:09983\n\
67TFK:02257:10032\n\
67TFK:02273:10151\n\
67TFK:02265:10239\n\
67TFK:02299:09164\n\
67TFK:02295:09231\n\
67TFK:02331:09596\n\
67TFK:02287:09761\n\
67TFK:02307:09776\n\
67TFK:02312:09794\n\
67TFK:02303:09827\n\
67TFK:02316:09949\n\
67TFK:02294:10230\n\
67TFK:02337:09062\n\
67TFK:02359:09362\n\
67TFK:02357:09409\n\
67TFK:02366:09510\n\
67TFK:02371:09532\n\
67TFK:02375:09564\n\
67TFK:02358:09736\n\
67TFK:02332:09800\n\
67TFK:02342:10041\n\
67TFK:02351:10229\n\
67TFK:02385:09078\n\
67TFK:02416:09099\n\
67TFK:02422:09106\n\
67TFK:02409:09150\n\
67TFK:02396:09212\n\
67TFK:02424:09262\n\
67TFK:02385:09390\n\
67TFK:02402:09639\n\
67TFK:02402:09640\n\
67TFK:02426:09695\n\
67TFK:02402:09769\n\
67TFK:02429:09796\n\
67TFK:02385:09835\n\
67TFK:02420:09836\n\
67TFK:02409:10037\n\
67TFK:02420:10126\n\
67TFK:02385:10221\n\
67TFK:02394:10228\n\
67TFK:02402:10264\n\
67TFK:02440:09062\n\
67TFK:02462:09084\n\
67TFK:02436:09152\n\
67TFK:02460:09312\n\
67TFK:02445:09330\n\
67TFK:02460:09376\n\
67TFK:02477:09383\n\
67TFK:02457:09473\n\
67TFK:02469:09495\n\
67TFK:02468:09556\n\
67TFK:02466:09666\n\
67TFK:02440:09812\n\
67TFK:02461:09845\n\
67TFK:02450:09947\n\
67TFK:02465:09992\n\
67TFK:02432:10045\n\
67TFK:02440:10084\n\
67TFK:02438:10152\n\
67TFK:02453:10118\n\
67TFK:02499:09142\n\
67TFK:02529:09141\n\
67TFK:02525:09195\n\
67TFK:02525:09496\n\
67TFK:02485:09531\n\
67TFK:02524:09539\n\
67TFK:02488:09658\n\
67TFK:02519:09648\n\
67TFK:02503:09731\n\
67TFK:02492:09797\n\
67TFK:02482:09969\n\
67TFK:02530:10138\n\
67TFK:02512:10195\n\
67TFK:02516:10184\n\
67TFK:02514:10296\n\
67TFK:02570:09145\n\
67TFK:02545:09208\n\
67TFK:02567:09208\n\
67TFK:02537:09282\n\
67TFK:02565:09272\n\
67TFK:02577:09324\n\
67TFK:02561:09399\n\
67TFK:02580:09414\n\
67TFK:02555:09607\n\
67TFK:02539:09905\n\
67TFK:02542:10033\n\
67TFK:02548:10145\n\
67TFK:02619:09020\n\
67TFK:02591:09151\n\
67TFK:02596:09147\n\
67TFK:02619:09391\n\
67TFK:02628:09403\n\
67TFK:02609:09530\n\
67TFK:02630:09584\n\
67TFK:02588:09627\n\
67TFK:02618:10128\n\
67TFK:02604:10200\n\
67TFK:02590:10221\n\
67TFK:02592:10244\n\
67TFK:02615:10288\n\
67TFK:02662:09059\n\
67TFK:02658:09309\n\
67TFK:02637:09646\n\
67TFK:02661:09683\n\
67TFK:02645:09792\n\
67TFK:02642:09889\n\
67TFK:02654:10144\n\
67TFK:02662:10195\n\
67TFK:05366:03871\n\
67TFK:05354:03940\n\
67TFK:05335:03969\n\
67TFK:05341:04121\n\
67TFK:05358:04137\n\
67TFK:05370:04187\n\
67TFK:05375:04461\n\
67TFK:05374:04491\n\
67TFK:05365:04542\n\
67TFK:05329:04624\n\
67TFK:05344:04651\n\
67TFK:05355:04940\n\
67TFK:05376:05119\n\
67TFK:05377:05132\n\
67TFK:05411:03873\n\
67TFK:05414:03884\n\
67TFK:05395:03975\n\
67TFK:05409:03968\n\
67TFK:05416:04052\n\
67TFK:05417:04028\n\
67TFK:05381:04084\n\
67TFK:05409:04412\n\
67TFK:05397:04526\n\
67TFK:05419:04521\n\
67TFK:05379:04627\n\
67TFK:05410:04798\n\
67TFK:05412:04788\n\
67TFK:05418:04831\n\
67TFK:05380:05028\n\
67TFK:05385:05021\n\
67TFK:05400:05069\n\
67TFK:05454:03870\n\
67TFK:05472:03986\n\
67TFK:05470:04126\n\
67TFK:05436:04237\n\
67TFK:05438:04311\n\
67TFK:05440:04476\n\
67TFK:05472:04494\n\
67TFK:05428:04919\n\
67TFK:05428:04975\n\
67TFK:05462:05040\n\
67TFK:05473:05111\n\
67TFK:05480:03891\n\
67TFK:05494:04165\n\
67TFK:05496:04330\n\
67TFK:05486:04581\n\
67TFK:05478:04630\n\
67TFK:05510:04756\n\
67TFK:05488:04841\n\
67TFK:05506:04893\n\
67TFK:05527:05024\n\
67TFK:05509:05128\n\
67TFK:05568:03952\n\
67TFK:05549:04026\n\
67TFK:05573:04055\n\
67TFK:05570:04170\n\
67TFK:05540:04239\n\
67TFK:05553:04321\n\
67TFK:05535:04645\n\
67TFK:05553:04700\n\
67TFK:05566:04815\n\
67TFK:05574:04832\n\
67TFK:05571:04906\n\
67TFK:05565:05003\n\
67TFK:05577:05008\n\
67TFK:05561:05057\n\
67TFK:05539:05069\n\
67TFK:05575:05135\n\
67TFK:05612:03895\n\
67TFK:05624:03870\n\
67TFK:05592:03963\n\
67TFK:05626:04123\n\
67TFK:05584:04494\n\
67TFK:05620:04504\n\
67TFK:05609:04911\n\
67TFK:05607:05062\n\
67TFK:05676:03978\n\
67TFK:05660:04123\n\
67TFK:05659:04187\n\
67TFK:05654:04447\n\
67TFK:05642:04499\n\
67TFK:05645:04543\n\
67TFK:05673:04682\n\
67TFK:05670:04765\n\
67TFK:05666:04861\n\
67TFK:05651:04879\n\
67TFK:05718:04212\n\
67TFK:05690:04371\n\
67TFK:05685:04625\n\
67TFK:05715:04705\n\
67TFK:05703:04759\n\
67TFK:05705:04848\n\
67TFK:05702:04963\n\
67TFK:05720:05020\n\
67TFK:05702:05112\n\
67TFK:05776:03885\n\
67TFK:05732:03980\n\
67TFK:05763:03984\n\
67TFK:05771:03986\n\
67TFK:05745:04075\n\
67TFK:05759:04103\n\
67TFK:05763:04260\n\
67TFK:05749:04344\n\
67TFK:05730:04400\n\
67TFK:05770:04705\n\
67TFK:05746:04757\n\
67TFK:05761:04734\n\
67TFK:05754:05005\n\
67TFK:05769:05073\n\
67TFK:05792:03879\n\
67TFK:05805:04028\n\
67TFK:05798:04104\n\
67TFK:05811:04079\n\
67TFK:05790:04363\n\
67TFK:05778:04448\n\
67TFK:05796:04478\n\
67TFK:05815:04485\n\
67TFK:05787:04632\n\
67TFK:05796:04634\n\
67TFK:05816:04737\n\
67TFK:05788:04795\n\
67TFK:05789:04772\n\
67TFK:05796:04830\n\
67TFK:05822:04906\n\
67TFK:05798:04951\n\
67TFK:05820:05036\n\
67TFK:05832:03900\n\
67TFK:05875:03997\n\
67TFK:05836:04014\n\
67TFK:05865:04195\n\
67TFK:05857:04360\n\
67TFK:05862:04334\n\
67TFK:05866:04361\n\
67TFK:05869:04559\n\
67TFK:05872:04533\n\
67TFK:05832:04915\n\
67TFK:05833:05082\n\
67TFK:05862:05108\n\
67TFK:05911:03878\n\
67TFK:05916:03963\n\
67TFK:05892:03973\n\
67TFK:05924:04022\n\
67TFK:05884:04075\n\
67TFK:05902:04075\n\
67TFK:05895:04217\n\
67TFK:05882:04294\n\
67TFK:05896:04286\n\
67TFK:05879:04443\n\
67TFK:05889:04450\n\
67TFK:05884:04485\n\
67TFK:05884:04504\n\
67TFK:05926:04469\n\
67TFK:05903:04561\n\
67TFK:05890:04585\n\
67TFK:05898:04590\n\
67TFK:05910:04589\n\
67TFK:05883:04627\n\
67TFK:05894:04787\n\
67TFK:05966:04080\n\
67TFK:05969:04192\n\
67TFK:05959:04228\n\
67TFK:05960:04227\n\
67TFK:05964:04250\n\
67TFK:05941:04433\n\
67TFK:05945:04608\n\
67TFK:05963:04587\n\
67TFK:05939:04648\n\
67TFK:05936:04781\n\
67TFK:05940:04799\n\
67TFK:05969:04806\n\
67TFK:05974:04815\n\
67TFK:05948:04866\n\
67TFK:05966:04976\n\
67TFK:05962:05042\n\
67TFK:05973:05051\n\
67TFK:05949:05118\n\
67TFK:05978:03947\n\
67TFK:05998:03959\n\
67TFK:06008:03958\n\
67TFK:05985:04028\n\
67TFK:06001:04126\n\
67TFK:05985:04164\n\
67TFK:05986:04250\n\
67TFK:05984:04297\n\
67TFK:06019:04301\n\
67TFK:06020:04321\n\
67TFK:05990:04417\n\
67TFK:05980:04595\n\
67TFK:05984:04634\n\
67TFK:05994:04691\n\
67TFK:06026:04775\n\
67TFK:06024:04827\n\
67TFK:05987:05027\n\
67TFK:05994:05029\n\
67TFK:05987:05103\n\
67TFK:05994:05064\n\
67TFK:05995:05111\n\
67TFK:06008:05065\n\
67TFK:06047:03913\n\
67TFK:06063:03892\n\
67TFK:06061:04070\n\
67TFK:06075:04106\n\
67TFK:06074:04141\n\
67TFK:06058:04201\n\
67TFK:06042:04250\n\
67TFK:06058:04256\n\
67TFK:06076:04334\n\
67TFK:06063:04520\n\
67TFK:06062:04619\n\
67TFK:06029:04667\n\
67TFK:06050:04710\n\
67TFK:06058:04665\n\
67TFK:06032:04721\n\
67TFK:06063:04726\n\
67TFK:06031:04839\n\
67TFK:06028:04902\n\
67TFK:06071:05044\n\
67TFK:06030:05097\n\
67TFK:06077:05090\n\
67TFK:06104:04071\n\
67TFK:06117:04081\n\
67TFK:06121:04230\n\
67TFK:06124:04356\n\
67TFK:06117:04410\n\
67TFK:06078:04556\n\
67TFK:06117:04547\n\
67TFK:06120:04567\n\
67TFK:06102:04788\n\
67TFK:06081:04938\n\
67TFK:06081:04958\n\
67TFK:06131:03983\n\
67TFK:06157:04051\n\
67TFK:06165:04073\n\
67TFK:06177:04083\n\
67TFK:06172:04351\n\
67TFK:06131:04375\n\
67TFK:06153:04368\n\
67TFK:06152:04440\n\
67TFK:06168:04434\n\
67TFK:06133:04655\n\
67TFK:06129:04873\n\
67TFK:06140:04871\n\
67TFK:06141:04994\n\
67TFK:06170:05065\n\
67TFK:06177:05126\n\
67TFK:06200:03923\n\
67TFK:06196:03985\n\
67TFK:06216:04010\n\
67TFK:06186:04040\n\
67TFK:06211:04060\n\
67TFK:06218:04088\n\
67TFK:06181:04157\n\
67TFK:06215:04115\n\
67TFK:06201:04543\n\
67TFK:06183:04679\n\
67TFK:06194:04706\n\
67TFK:06204:04679\n\
67TFK:06189:04743\n\
67TFK:06219:04808\n\
67TFK:06191:04840\n\
67TFK:06208:05105\n\
67TFK:06195:05132\n\
67TFK:06199:05124\n\
67TFK:06276:04003\n\
67TFK:06236:04345\n\
67TFK:06243:04361\n\
67TFK:06264:04365\n\
67TFK:06243:04486\n\
67TFK:06263:04542\n\
67TFK:06266:04520\n\
67TFK:06277:04602\n\
67TFK:06246:04649\n\
67TFK:06247:04630\n\
67TFK:06277:04688\n\
67TFK:06264:04739\n\
67TFK:06268:04781\n\
67TFK:06270:04765\n\
67TFK:06231:04840\n\
67TFK:06257:04973\n\
67TFK:06279:03890\n\
67TFK:06314:03867\n\
67TFK:06318:03873\n\
67TFK:06326:03928\n\
67TFK:06302:03968\n\
67TFK:06285:04124\n\
67TFK:06327:04199\n\
67TFK:06324:04217\n\
67TFK:06284:04319\n\
67TFK:06288:04331\n\
67TFK:06278:04446\n\
67TFK:06285:04419\n\
67TFK:06307:04454\n\
67TFK:06289:04490\n\
67TFK:06283:04534\n\
67TFK:06297:04561\n\
67TFK:06309:04533\n\
67TFK:06305:04693\n\
67TFK:06307:05062\n\
67TFK:06316:05084\n\
67TFK:06321:05108\n\
67TFK:06281:05139\n\
67TFK:06306:05140\n\
67TFK:06338:03890\n\
67TFK:06345:03961\n\
67TFK:06369:03923\n\
67TFK:06359:04012\n\
67TFK:06363:04035\n\
67TFK:06352:04087\n\
67TFK:06365:04100\n\
67TFK:06351:04156\n\
67TFK:06334:04270\n\
67TFK:06363:04756\n\
67TFK:06369:04757\n\
67TFK:06334:04886\n\
67TFK:06345:04911\n\
67TFK:06358:04905\n\
67TFK:06329:04951\n\
67TFK:06354:05054\n\
67TFK:06356:05063\n\
67TFK:06336:05080\n\
67TFK:06335:05122\n\
67TFK:06337:05130\n\
67TFK:06367:05116\n\
67TFK:06390:04032\n\
67TFK:06405:04049\n\
67TFK:06392:04144\n\
67TFK:06415:04281\n\
67TFK:06415:04301\n\
67TFK:06384:04347\n\
67TFK:06410:04330\n\
67TFK:06404:04373\n\
67TFK:06422:04410\n\
67TFK:06425:04407\n\
67TFK:06402:04481\n\
67TFK:06402:04610\n\
67TFK:06422:04572\n\
67TFK:06401:04663\n\
67TFK:06382:04723\n\
67TFK:06398:04758\n\
67TFK:06405:04771\n\
67TFK:06402:04868\n\
67TFK:06378:04967\n\
67TFK:06405:04978\n\
67TFK:06386:05084\n\
67TFK:06458:03923\n\
67TFK:06431:03999\n\
67TFK:06459:04066\n\
67TFK:06463:04149\n\
67TFK:06434:04219\n\
67TFK:06429:04316\n\
67TFK:06450:04360\n\
67TFK:06477:04457\n\
67TFK:06449:04625\n\
67TFK:06432:04803\n\
67TFK:06440:04941\n\
67TFK:06460:04935\n\
67TFK:06448:04971\n\
67TFK:06460:05135\n\
67TFK:06514:04016\n\
67TFK:06485:04311\n\
67TFK:06497:04310\n\
67TFK:06520:04530\n\
67TFK:06504:04576\n\
67TFK:06506:04581\n\
67TFK:06524:04648\n\
67TFK:06515:04792\n\
67TFK:06504:04876\n\
67TFK:06518:04932\n\
67TFK:06478:04998\n\
67TFK:06483:04988\n\
67TFK:06500:04991\n\
67TFK:06478:05093\n\
67TFK:06490:05097\n\
67TFK:06491:05081\n\
67TFK:06492:05066\n\
67TFK:06494:05087\n\
67TFK:06564:03908\n\
67TFK:06566:04023\n\
67TFK:06570:04014\n\
67TFK:06574:04086\n\
67TFK:06550:04222\n\
67TFK:06559:04246\n\
67TFK:06545:04331\n\
67TFK:06539:04392\n\
67TFK:06533:04428\n\
67TFK:06571:04423\n\
67TFK:06577:04455\n\
67TFK:06552:04473\n\
67TFK:06562:04554\n\
67TFK:06568:04602\n\
67TFK:06569:04754\n\
67TFK:06540:04972\n\
67TFK:06567:05024\n\
67TFK:06532:05084\n\
67TFK:06556:05135\n\
67TFK:06614:03904\n\
67TFK:06596:03958\n\
67TFK:06625:03947\n\
67TFK:06583:03979\n\
67TFK:06604:03999\n\
67TFK:06582:04030\n\
67TFK:06624:04061\n\
67TFK:06618:04090\n\
67TFK:06614:04375\n\
67TFK:06599:04534\n\
67TFK:06581:04601\n\
67TFK:06606:04629\n\
67TFK:06590:04687\n\
67TFK:06623:04754\n\
67TFK:06609:04855\n\
67TFK:06623:05002\n\
67TFK:06608:05050\n\
67TFK:06610:05092\n\
67TFK:06635:03890\n\
67TFK:06656:04069\n\
67TFK:06655:04241\n\
67TFK:06637:04339\n\
67TFK:06658:04412\n\
67TFK:06644:04618\n\
67TFK:06635:04689\n\
67TFK:06645:04845\n\
67TFK:06647:04909\n\
67TFK:06635:05090\n\
67TFK:06658:05131\n\
67TFK:09364:12971\n\
67TFK:09350:13121\n\
67TFK:09328:13207\n\
67TFK:09327:13324\n\
67TFK:09350:13381\n\
67TFK:09373:13565\n\
67TFK:09391:13113\n\
67TFK:09449:12916\n\
67TFK:09464:13021\n\
67TFK:09439:13232\n\
67TFK:09424:13352\n\
67TFK:09426:13420\n\
67TFK:09446:13479\n\
67TFK:09467:13543\n\
67TFK:09480:12975\n\
67TFK:09511:12959\n\
67TFK:09518:12945\n\
67TFK:09498:13452\n\
67TFK:09477:13527\n\
67TFK:09541:12933\n\
67TFK:09552:13076\n\
67TFK:09552:13081\n\
67TFK:09529:13174\n\
67TFK:09610:13049\n\
67TFK:09632:13076\n\
67TFK:09649:13193\n\
67TFK:09626:13233\n\
67TFK:09708:12897\n\
67TFK:09773:13016\n\
67TFK:09775:13025\n\
67TFK:09799:13014\n\
67TFK:09830:12941\n\
67TFK:09834:13049\n\
67TFK:09869:13054\n\
67TFK:09965:12968\n\
67TFK:09928:12999\n\
67TFK:09329:07846\n\
67TFK:09337:07986\n\
67TFK:09336:08181\n\
67TFK:09325:08241\n\
67TFK:09335:08553\n\
67TFK:09336:08723\n\
67TFK:09365:08789\n\
67TFK:09342:08831\n\
67TFK:09338:08938\n\
67TFK:09422:07748\n\
67TFK:09398:07840\n\
67TFK:09400:07840\n\
67TFK:09395:07923\n\
67TFK:09403:07984\n\
67TFK:09399:08045\n\
67TFK:09419:08163\n\
67TFK:09385:08422\n\
67TFK:09405:08394\n\
67TFK:09410:08668\n\
67TFK:09398:08860\n\
67TFK:09397:08927\n\
67TFK:09374:08992\n\
67TFK:09444:07775\n\
67TFK:09452:07747\n\
67TFK:09437:07805\n\
67TFK:09450:07790\n\
67TFK:09473:07868\n\
67TFK:09434:08028\n\
67TFK:09445:08086\n\
67TFK:09430:08204\n\
67TFK:09454:08322\n\
67TFK:09460:08320\n\
67TFK:09435:08388\n\
67TFK:09427:08510\n\
67TFK:09463:08564\n\
67TFK:09447:08727\n\
67TFK:09464:08731\n\
67TFK:09476:07857\n\
67TFK:09482:07927\n\
67TFK:09474:08252\n\
67TFK:09521:08268\n\
67TFK:09496:08397\n\
67TFK:09499:08396\n\
67TFK:09492:08600\n\
67TFK:09479:08628\n\
67TFK:09517:08717\n\
67TFK:09490:08728\n\
67TFK:09498:08902\n\
67TFK:09491:09007\n\
67TFK:09526:07764\n\
67TFK:09536:07763\n\
67TFK:09557:07771\n\
67TFK:09554:07898\n\
67TFK:09527:08016\n\
67TFK:09568:08005\n\
67TFK:09561:08029\n\
67TFK:09535:08178\n\
67TFK:09529:08260\n\
67TFK:09545:08247\n\
67TFK:09559:08533\n\
67TFK:09543:08593\n\
67TFK:09570:08717\n\
67TFK:09538:08737\n\
67TFK:09545:08855\n\
67TFK:09564:08835\n\
67TFK:09525:08898\n\
67TFK:09591:08026\n\
67TFK:09597:08087\n\
67TFK:09583:08151\n\
67TFK:09604:08136\n\
67TFK:09595:08201\n\
67TFK:09591:08317\n\
67TFK:09599:08396\n\
67TFK:09623:08452\n\
67TFK:09596:08723\n\
67TFK:09669:08056\n\
67TFK:09672:08208\n\
67TFK:09664:08694\n\
67TFK:09665:08711\n\
67TFK:09628:08737\n\
67TFK:09669:08741\n\
67TFK:09665:08863\n\
67TFK:09634:08881\n\
67TFK:09643:09007\n\
67TFK:09701:07780\n\
67TFK:09704:07781\n\
67TFK:09709:07891\n\
67TFK:09682:08009\n\
67TFK:09722:07990\n\
67TFK:09704:08053\n\
67TFK:09691:08079\n\
67TFK:09695:08168\n\
67TFK:09688:08273\n\
67TFK:09717:08285\n\
67TFK:09689:08379\n\
67TFK:09703:08378\n\
67TFK:09691:08463\n\
67TFK:09716:08650\n\
67TFK:09678:08755\n\
67TFK:09773:07971\n\
67TFK:09725:08019\n\
67TFK:09746:08000\n\
67TFK:09754:08017\n\
67TFK:09742:08040\n\
67TFK:09763:08129\n\
67TFK:09729:08219\n\
67TFK:09766:08507\n\
67TFK:09772:08503\n\
67TFK:09773:08619\n\
67TFK:09752:08701\n\
67TFK:09763:08744\n\
67TFK:09745:08865\n\
67TFK:09780:07763\n\
67TFK:09801:07744\n\
67TFK:09791:08019\n\
67TFK:09822:08059\n\
67TFK:09799:08106\n\
67TFK:09795:08130\n\
67TFK:09814:08220\n\
67TFK:09815:08259\n\
67TFK:09786:08287\n\
67TFK:09797:08349\n\
67TFK:09782:08464\n\
67TFK:09813:08608\n\
67TFK:09806:08813\n\
67TFK:09830:07925\n\
67TFK:09835:07895\n\
67TFK:09851:07878\n\
67TFK:09846:08100\n\
67TFK:09828:08331\n\
67TFK:09850:08415\n\
67TFK:09848:08667\n\
67TFK:09914:07782\n\
67TFK:09902:07874\n\
67TFK:09920:07846\n\
67TFK:09886:07948\n\
67TFK:09915:07944\n\
67TFK:09891:07992\n\
67TFK:09895:08036\n\
67TFK:09906:08064\n\
67TFK:09903:08262\n\
67TFK:09901:08298\n\
67TFK:09878:08351\n\
67TFK:09887:08468\n\
67TFK:09922:08704\n\
67TFK:09875:08845\n\
67TFK:09882:08892\n\
67TFK:09908:08958\n\
67TFK:09911:08931\n\
67TFK:09898:08978\n\
67TFK:09934:07742\n\
67TFK:09954:08004\n\
67TFK:09933:08400\n\
67TFK:09955:08404\n\
67TFK:09953:08498\n\
67TFK:09927:08592\n\
67TFK:09955:08650\n\
67TFK:09947:08788\n\
67TFK:09942:08859\n\
67TFK:09967:09009\n\
67TFK:09969:09002\n\
67TFK:09994:07759\n\
67TFK:10019:07769\n\
67TFK:10022:07740\n\
67TFK:10011:07793\n\
67TFK:10000:07896\n\
67TFK:09991:07979\n\
67TFK:10005:08017\n\
67TFK:09989:08100\n\
67TFK:10021:08191\n\
67TFK:09976:08292\n\
67TFK:10000:08349\n\
67TFK:10019:08492\n\
67TFK:09978:08772\n\
67TFK:09988:08805\n\
67TFK:09991:08860\n\
67TFK:09977:08927\n\
67TFK:10057:07818\n\
67TFK:10051:08045\n\
67TFK:10036:08148\n\
67TFK:10061:08148\n\
67TFK:10062:08404\n\
67TFK:10047:08492\n\
67TFK:10048:08487\n\
67TFK:10043:08564\n\
67TFK:10033:08686\n\
67TFK:10041:08710\n\
67TFK:10043:08697\n\
67TFK:10051:08752\n\
67TFK:10033:08832\n\
67TFK:10052:08903\n\
67TFK:10037:08943\n\
67TFK:10090:07822\n\
67TFK:10113:08067\n\
67TFK:10113:08088\n\
67TFK:10082:08181\n\
67TFK:10101:08196\n\
67TFK:10093:08232\n\
67TFK:10102:08261\n\
67TFK:10116:08233\n\
67TFK:10119:08255\n\
67TFK:10079:08580\n\
67TFK:10074:08744\n\
67TFK:10122:08854\n\
67TFK:10160:07779\n\
67TFK:10138:07935\n\
67TFK:10127:08021\n\
67TFK:10156:08006\n\
67TFK:10169:08004\n\
67TFK:10164:08044\n\
67TFK:10128:08320\n\
67TFK:10166:08299\n\
67TFK:10170:08312\n\
67TFK:10138:08359\n\
67TFK:10170:08338\n\
67TFK:10170:08375\n\
67TFK:10142:08483\n\
67TFK:10159:08895\n\
67TFK:10179:07883\n\
67TFK:10175:07944\n\
67TFK:10205:07949\n\
67TFK:10188:08127\n\
67TFK:10210:08115\n\
67TFK:10179:08156\n\
67TFK:10186:08151\n\
67TFK:10182:08269\n\
67TFK:10209:08371\n\
67TFK:10186:08394\n\
67TFK:10217:08554\n\
67TFK:10182:08919\n\
67TFK:10204:08972\n\
67TFK:10176:09000\n\
67TFK:10189:09014\n\
67TFK:10233:07796\n\
67TFK:10264:07813\n\
67TFK:10252:08118\n\
67TFK:10268:08116\n\
67TFK:10243:08230\n\
67TFK:10256:08260\n\
67TFK:10239:08303\n\
67TFK:10264:08376\n\
67TFK:10262:08417\n\
67TFK:10255:08541\n\
67TFK:10269:08610\n\
67TFK:10263:08633\n\
67TFK:10290:07759\n\
67TFK:10311:07773\n\
67TFK:10314:07763\n\
67TFK:10294:07793\n\
67TFK:10296:08124\n\
67TFK:10301:08104\n\
67TFK:10310:08197\n\
67TFK:10321:08305\n\
67TFK:10303:08542\n\
67TFK:10293:08587\n\
67TFK:10323:08714\n\
67TFK:10307:08801\n\
67TFK:10359:07742\n\
67TFK:10346:07852\n\
67TFK:10370:07889\n\
67TFK:10340:07933\n\
67TFK:10362:08056\n\
67TFK:10344:08269\n\
67TFK:10353:08400\n\
67TFK:10328:08595\n\
67TFK:10358:08616\n\
67TFK:10345:08703\n\
67TFK:10373:08871\n\
67TFK:10331:08973\n\
67TFK:10415:07850\n\
67TFK:10377:08066\n\
67TFK:10415:08102\n\
67TFK:10389:08427\n\
67TFK:10420:08398\n\
67TFK:10422:08440\n\
67TFK:10417:08483\n\
67TFK:10380:08594\n\
67TFK:10406:08602\n\
67TFK:10405:08707\n\
67TFK:10376:09003\n\
67TFK:10444:08573\n\
67TFK:10461:08658\n\
67TFK:10517:08522\n\
67TFK:10519:08600\n\
67TFK:10476:08776\n\
67TFK:10501:08864\n\
67TFK:10506:08895\n\
67TFK:10529:07881\n\
67TFK:10550:08449\n\
67TFK:10565:08529\n\
67TFK:10569:08584\n\
67TFK:10544:08734\n\
67TFK:10530:08990\n\
67TFK:10594:08315\n\
67TFK:10613:08309\n\
67TFK:10607:08772\n\
67TFK:10622:08787\n\
67TFK:10643:08144\n\
67TFK:09367:09068\n\
67TFK:09349:09158\n\
67TFK:09339:09350\n\
67TFK:09351:09391\n\
67TFK:09325:09441\n\
67TFK:09343:09585\n\
67TFK:09364:09646\n\
67TFK:09327:09689\n\
67TFK:09332:09677\n\
67TFK:09366:09706\n\
67TFK:09353:09758\n\
67TFK:09360:09777\n\
67TFK:09347:09868\n\
67TFK:09363:10047\n\
67TFK:09366:10030\n\
67TFK:09370:10205\n\
67TFK:09371:10178\n\
67TFK:09384:09053\n\
67TFK:09381:09104\n\
67TFK:09408:09074\n\
67TFK:09409:09191\n\
67TFK:09417:09187\n\
67TFK:09387:09370\n\
67TFK:09378:09727\n\
67TFK:09383:09727\n\
67TFK:09413:09765\n\
67TFK:09392:09894\n\
67TFK:09381:09929\n\
67TFK:09390:10164\n\
67TFK:09378:10200\n\
67TFK:09470:09056\n\
67TFK:09426:09126\n\
67TFK:09445:09160\n\
67TFK:09457:09145\n\
67TFK:09468:09146\n\
67TFK:09446:09223\n\
67TFK:09470:09261\n\
67TFK:09426:09412\n\
67TFK:09447:09393\n\
67TFK:09464:09525\n\
67TFK:09457:09595\n\
67TFK:09428:09623\n\
67TFK:09429:09743\n\
67TFK:09463:09874\n\
67TFK:09469:09911\n\
67TFK:09457:09986\n\
67TFK:09438:10056\n\
67TFK:09441:10091\n\
67TFK:09461:10094\n\
67TFK:09446:10147\n\
67TFK:09425:10227\n\
67TFK:09428:10292\n\
67TFK:09483:09243\n\
67TFK:09486:09312\n\
67TFK:09509:09356\n\
67TFK:09519:09353\n\
67TFK:09478:09428\n\
67TFK:09510:09596\n\
67TFK:09519:09711\n\
67TFK:09508:09743\n\
67TFK:09475:09891\n\
67TFK:09488:10101\n\
67TFK:09496:10130\n\
67TFK:09520:10121\n\
67TFK:09500:10263\n\
67TFK:09509:10223\n\
67TFK:09536:09093\n\
67TFK:09562:09163\n\
67TFK:09529:09193\n\
67TFK:09533:09323\n\
67TFK:09527:09487\n\
67TFK:09533:09523\n\
67TFK:09557:09645\n\
67TFK:09541:09697\n\
67TFK:09562:09701\n\
67TFK:09534:09773\n\
67TFK:09553:09775\n\
67TFK:09553:09802\n\
67TFK:09564:09862\n\
67TFK:09525:09867\n\
67TFK:09546:09995\n\
67TFK:09567:10000\n\
67TFK:09561:10024\n\
67TFK:09592:09053\n\
67TFK:09610:09025\n\
67TFK:09608:09093\n\
67TFK:09616:09096\n\
67TFK:09574:09198\n\
67TFK:09607:09216\n\
67TFK:09604:09320\n\
67TFK:09582:09461\n\
67TFK:09583:09463\n\
67TFK:09619:09461\n\
67TFK:09609:09687\n\
67TFK:09582:09740\n\
67TFK:09618:09848\n\
67TFK:09604:09883\n\
67TFK:09617:09975\n\
67TFK:09623:10078\n\
67TFK:09610:10279\n\
67TFK:09652:09112\n\
67TFK:09668:09091\n\
67TFK:09638:09120\n\
67TFK:09625:09244\n\
67TFK:09649:09307\n\
67TFK:09657:09352\n\
67TFK:09629:09412\n\
67TFK:09631:09504\n\
67TFK:09643:09608\n\
67TFK:09630:09780\n\
67TFK:09642:09807\n\
67TFK:09658:09803\n\
67TFK:09666:09777\n\
67TFK:09647:09988\n\
67TFK:09651:09976\n\
67TFK:09672:10135\n\
67TFK:09655:10211\n\
67TFK:09682:09175\n\
67TFK:09693:09169\n\
67TFK:09709:09254\n\
67TFK:09680:09297\n\
67TFK:09688:09383\n\
67TFK:09684:09556\n\
67TFK:09712:09603\n\
67TFK:09723:09744\n\
67TFK:09722:09785\n\
67TFK:09680:09844\n\
67TFK:09691:09885\n\
67TFK:09678:10067\n\
67TFK:09710:10232\n\
67TFK:09741:09028\n\
67TFK:09725:09183\n\
67TFK:09732:09208\n\
67TFK:09761:09258\n\
67TFK:09727:09321\n\
67TFK:09766:09455\n\
67TFK:09734:09623\n\
67TFK:09746:09682\n\
67TFK:09735:09829\n\
67TFK:09737:10047\n\
67TFK:09730:10177\n\
67TFK:09750:10259\n\
67TFK:09813:09050\n\
67TFK:09806:09183\n\
67TFK:09802:09294\n\
67TFK:09813:09403\n\
67TFK:09815:09609\n\
67TFK:09821:09714\n\
67TFK:09792:10156\n\
67TFK:09807:10152\n\
67TFK:09862:09500\n\
67TFK:09856:09635\n\
67TFK:09840:09800\n\
67TFK:09841:09831\n\
67TFK:09869:09835\n\
67TFK:09861:09946\n\
67TFK:09833:09973\n\
67TFK:09872:10113\n\
67TFK:09868:10156\n\
67TFK:09837:10168\n\
67TFK:09885:09115\n\
67TFK:09923:09183\n\
67TFK:09903:09376\n\
67TFK:09912:09390\n\
67TFK:09876:09646\n\
67TFK:09895:09680\n\
67TFK:09906:09734\n\
67TFK:09910:09784\n\
67TFK:09908:09980\n\
67TFK:09912:10074\n\
67TFK:09904:10261\n\
67TFK:09922:10240\n\
67TFK:09914:10290\n\
67TFK:09957:09076\n\
67TFK:09971:09148\n\
67TFK:09958:09213\n\
67TFK:09945:09231\n\
67TFK:09967:09562\n\
67TFK:09945:09602\n\
67TFK:09973:09622\n\
67TFK:09954:09741\n\
67TFK:09930:09962\n\
67TFK:09943:09979\n\
67TFK:09934:10036\n\
67TFK:09962:10028\n\
67TFK:09970:10036\n\
67TFK:09936:10115\n\
67TFK:09947:10195\n\
67TFK:09926:10290\n\
67TFK:09960:10289\n\
67TFK:10017:09100\n\
67TFK:09987:09124\n\
67TFK:10014:09143\n\
67TFK:10001:09293\n\
67TFK:09986:09342\n\
67TFK:09999:09438\n\
67TFK:10011:09498\n\
67TFK:10012:09736\n\
67TFK:10016:09791\n\
67TFK:10017:09792\n\
67TFK:09979:09970\n\
67TFK:09980:10136\n\
67TFK:09990:10152\n\
67TFK:09986:10282\n\
67TFK:10066:09076\n\
67TFK:10039:09317\n\
67TFK:10053:09375\n\
67TFK:10033:09454\n\
67TFK:10073:09480\n\
67TFK:10061:09611\n\
67TFK:10045:09633\n\
67TFK:10051:10063\n\
67TFK:10070:10216\n\
67TFK:10091:09109\n\
67TFK:10088:09161\n\
67TFK:10103:09442\n\
67TFK:10122:09431\n\
67TFK:10099:09509\n\
67TFK:10113:09961\n\
67TFK:10080:10015\n\
67TFK:10146:09110\n\
67TFK:10156:09158\n\
67TFK:10150:09197\n\
67TFK:10129:09324\n\
67TFK:10141:09384\n\
67TFK:10164:09568\n\
67TFK:10130:09712\n\
67TFK:10135:09792\n\
67TFK:10173:09815\n\
67TFK:10149:09869\n\
67TFK:10152:10017\n\
67TFK:10140:10073\n\
67TFK:10168:10221\n\
67TFK:10141:10273\n\
67TFK:10153:10302\n\
67TFK:10183:09086\n\
67TFK:10203:09107\n\
67TFK:10199:09127\n\
67TFK:10199:09640\n\
67TFK:10214:09854\n\
67TFK:10210:09869\n\
67TFK:10204:10000\n\
67TFK:10233:09305\n\
67TFK:10241:09356\n\
67TFK:10262:09373\n\
67TFK:10270:09790\n\
67TFK:10315:09136\n\
67TFK:10293:09302\n\
67TFK:10312:09354\n\
67TFK:10316:09489\n\
67TFK:10292:09525\n\
67TFK:10311:10124\n\
67TFK:10322:10151\n\
67TFK:10329:09059\n\
67TFK:10349:09274\n\
67TFK:10342:09558\n\
67TFK:10353:09774\n\
67TFK:10402:09233\n\
67TFK:10406:09397\n\
67TFK:10414:09411\n\
67TFK:10383:09423\n\
67TFK:10407:09466\n\
67TFK:10377:09570\n\
67TFK:10416:09573\n\
67TFK:10454:09112\n\
67TFK:10434:09263\n\
67TFK:10436:09240\n\
67TFK:10438:09271\n\
67TFK:10437:09403\n\
67TFK:10462:09412\n\
67TFK:10447:09574\n\
67TFK:10514:09197\n\
67TFK:10515:09356\n\
67TFK:10575:09156\n\
67TFK:10615:09116\n\
67TFK:10601:09191\n\
67TFK:10588:09484\n\
67TFK:10623:09474\n\
67TFK:09328:10476\n\
67TFK:09341:10487\n\
67TFK:09349:11073\n\
67TFK:09359:11100\n\
67TFK:09368:11102\n\
67TFK:09330:11299\n\
67TFK:09333:11255\n\
67TFK:09353:11405\n\
67TFK:09370:11481\n\
67TFK:09349:11534\n\
67TFK:09367:11513\n\
67TFK:09391:10542\n\
67TFK:09416:10815\n\
67TFK:09414:10990\n\
67TFK:09378:11059\n\
67TFK:09414:11401\n\
67TFK:09391:11534\n\
67TFK:09449:10561\n\
67TFK:09463:10852\n\
67TFK:09465:10808\n\
67TFK:09426:10920\n\
67TFK:09437:11010\n\
67TFK:09439:11079\n\
67TFK:09465:11473\n\
67TFK:09483:10341\n\
67TFK:09488:10359\n\
67TFK:09480:10429\n\
67TFK:09518:10408\n\
67TFK:09483:10523\n\
67TFK:09476:10619\n\
67TFK:09474:10720\n\
67TFK:09522:10824\n\
67TFK:09505:10940\n\
67TFK:09522:10963\n\
67TFK:09516:11025\n\
67TFK:09501:11147\n\
67TFK:09488:11192\n\
67TFK:09520:11292\n\
67TFK:09498:11520\n\
67TFK:09567:10367\n\
67TFK:09556:10514\n\
67TFK:09569:10541\n\
67TFK:09530:10651\n\
67TFK:09545:10635\n\
67TFK:09526:10737\n\
67TFK:09559:10820\n\
67TFK:09539:10917\n\
67TFK:09552:11258\n\
67TFK:09541:11352\n\
67TFK:09600:10425\n\
67TFK:09582:10598\n\
67TFK:09610:10822\n\
67TFK:09623:10963\n\
67TFK:09596:11201\n\
67TFK:09625:10453\n\
67TFK:09656:10569\n\
67TFK:09673:10803\n\
67TFK:09626:10819\n\
67TFK:09657:10835\n\
67TFK:09673:10865\n\
67TFK:09658:10938\n\
67TFK:09659:11089\n\
67TFK:09630:11254\n\
67TFK:09673:11276\n\
67TFK:09646:11336\n\
67TFK:09654:11391\n\
67TFK:09672:11452\n\
67TFK:09626:11475\n\
67TFK:09657:11476\n\
67TFK:09650:11541\n\
67TFK:09711:11043\n\
67TFK:09675:11099\n\
67TFK:09701:11102\n\
67TFK:09708:11335\n\
67TFK:09750:10468\n\
67TFK:09756:10560\n\
67TFK:09743:10722\n\
67TFK:09758:10827\n\
67TFK:09751:10914\n\
67TFK:09752:11107\n\
67TFK:09761:11140\n\
67TFK:09765:11537\n\
67TFK:09784:10307\n\
67TFK:09823:10342\n\
67TFK:09796:10448\n\
67TFK:09790:10768\n\
67TFK:09807:10818\n\
67TFK:09776:11145\n\
67TFK:09822:11180\n\
67TFK:09819:11355\n\
67TFK:09800:11460\n\
67TFK:09800:11578\n\
67TFK:09808:11591\n\
67TFK:09841:10359\n\
67TFK:09854:10407\n\
67TFK:09863:10434\n\
67TFK:09867:10483\n\
67TFK:09849:10751\n\
67TFK:09862:10750\n\
67TFK:09829:10932\n\
67TFK:09845:10967\n\
67TFK:09871:11083\n\
67TFK:09840:11223\n\
67TFK:09849:11208\n\
67TFK:09872:11570\n\
67TFK:09923:10741\n\
67TFK:09878:11034\n\
67TFK:09896:11041\n\
67TFK:09897:11153\n\
67TFK:09901:11317\n\
67TFK:09916:11412\n\
67TFK:09880:11481\n\
67TFK:09923:11507\n\
67TFK:09969:10414\n\
67TFK:09944:10491\n\
67TFK:09941:10740\n\
67TFK:09955:10817\n\
67TFK:09954:10886\n\
67TFK:09954:10920\n\
67TFK:09939:11024\n\
67TFK:09973:11005\n\
67TFK:09925:11235\n\
67TFK:09979:10419\n\
67TFK:09981:10489\n\
67TFK:09990:10917\n\
67TFK:10006:11010\n\
67TFK:10016:11162\n\
67TFK:09986:11247\n\
67TFK:09975:11303\n\
67TFK:10008:11264\n\
67TFK:10023:11291\n\
67TFK:10004:11311\n\
67TFK:09995:11433\n\
67TFK:10008:11440\n\
67TFK:10001:11460\n\
67TFK:10039:10947\n\
67TFK:10035:10968\n\
67TFK:10069:11032\n\
67TFK:10035:11462\n\
67TFK:10053:11528\n\
67TFK:10039:11583\n\
67TFK:10056:11587\n\
67TFK:10102:10366\n\
67TFK:10118:10720\n\
67TFK:10105:10907\n\
67TFK:10081:11040\n\
67TFK:10080:11075\n\
67TFK:10119:11326\n\
67TFK:10074:11374\n\
67TFK:10087:11391\n\
67TFK:10079:11540\n\
67TFK:10096:11576\n\
67TFK:10138:10416\n\
67TFK:10156:10488\n\
67TFK:10150:10540\n\
67TFK:10169:10665\n\
67TFK:10171:10786\n\
67TFK:10131:10865\n\
67TFK:10170:11016\n\
67TFK:10126:11550\n\
67TFK:10191:10452\n\
67TFK:10192:10605\n\
67TFK:10214:10719\n\
67TFK:10180:10901\n\
67TFK:10211:11279\n\
67TFK:10186:11541\n\
67TFK:10194:11504\n\
67TFK:10230:10827\n\
67TFK:10244:10929\n\
67TFK:10229:11177\n\
67TFK:10232:11171\n\
67TFK:10258:11388\n\
67TFK:10269:11390\n\
67TFK:10233:11523\n\
67TFK:10264:11523\n\
67TFK:10309:10602\n\
67TFK:10318:10699\n\
67TFK:10304:10836\n\
67TFK:10299:11101\n\
67TFK:10321:11202\n\
67TFK:10320:11296\n\
67TFK:10356:10369\n\
67TFK:10341:10512\n\
67TFK:10326:10827\n\
67TFK:10366:10811\n\
67TFK:10363:10878\n\
67TFK:10369:10941\n\
67TFK:10324:11089\n\
67TFK:10324:11098\n\
67TFK:10366:11092\n\
67TFK:10325:11155\n\
67TFK:10345:11265\n\
67TFK:10343:11415\n\
67TFK:10335:11475\n\
67TFK:10350:11579\n\
67TFK:10403:10447\n\
67TFK:10375:10515\n\
67TFK:10395:10620\n\
67TFK:10378:11075\n\
67TFK:10419:11076\n\
67TFK:10386:11140\n\
67TFK:10388:11128\n\
67TFK:10422:11228\n\
67TFK:10399:11288\n\
67TFK:10404:11502\n\
67TFK:10440:10908\n\
67TFK:10471:11048\n\
67TFK:10435:11227\n\
67TFK:10428:11395\n\
67TFK:10437:11425\n\
67TFK:10435:11466\n\
67TFK:10502:11010\n\
67TFK:10495:11162\n\
67TFK:10507:11226\n\
67TFK:10496:11300\n\
67TFK:10478:11472\n\
67TFK:10552:10782\n\
67TFK:10550:11039\n\
67TFK:10567:11099\n\
67TFK:10569:11083\n\
67TFK:10537:11524\n\
67TFK:10557:11560\n\
67TFK:10576:11244\n\
67TFK:10577:11276\n\
67TFK:10603:11384\n\
67TFK:10589:11498\n\
67TFK:05333:06520\n\
67TFK:05338:06923\n\
67TFK:05370:06931\n\
67TFK:05374:07014\n\
67TFK:05334:07312\n\
67TFK:05377:07538\n\
67TFK:05393:06449\n\
67TFK:05410:06537\n\
67TFK:05395:06580\n\
67TFK:05423:06626\n\
67TFK:05396:06654\n\
67TFK:05394:06768\n\
67TFK:05386:06821\n\
67TFK:05385:06892\n\
67TFK:05395:06986\n\
67TFK:05403:07095\n\
67TFK:05398:07231\n\
67TFK:05387:07335\n\
67TFK:05379:07426\n\
67TFK:05419:07394\n\
67TFK:05424:07605\n\
67TFK:05460:06557\n\
67TFK:05467:06729\n\
67TFK:05429:06783\n\
67TFK:05476:06820\n\
67TFK:05434:06981\n\
67TFK:05475:07182\n\
67TFK:05446:07414\n\
67TFK:05453:07452\n\
67TFK:05468:07607\n\
67TFK:05437:07664\n\
67TFK:05443:07641\n\
67TFK:05456:07712\n\
67TFK:05507:06452\n\
67TFK:05526:06472\n\
67TFK:05490:06552\n\
67TFK:05484:06686\n\
67TFK:05505:06808\n\
67TFK:05521:06856\n\
67TFK:05514:06929\n\
67TFK:05527:06927\n\
67TFK:05496:07064\n\
67TFK:05508:07131\n\
67TFK:05482:07298\n\
67TFK:05485:07315\n\
67TFK:05517:07605\n\
67TFK:05503:07678\n\
67TFK:05506:07677\n\
67TFK:05561:06441\n\
67TFK:05539:06532\n\
67TFK:05550:06582\n\
67TFK:05556:06591\n\
67TFK:05536:06778\n\
67TFK:05560:06770\n\
67TFK:05569:06827\n\
67TFK:05548:06883\n\
67TFK:05556:06928\n\
67TFK:05539:07034\n\
67TFK:05564:07059\n\
67TFK:05540:07116\n\
67TFK:05537:07151\n\
67TFK:05568:07178\n\
67TFK:05563:07227\n\
67TFK:05549:07280\n\
67TFK:05531:07366\n\
67TFK:05567:07427\n\
67TFK:05541:07446\n\
67TFK:05553:07467\n\
67TFK:05553:07634\n\
67TFK:05553:07696\n\
67TFK:05615:06551\n\
67TFK:05617:06596\n\
67TFK:05597:06751\n\
67TFK:05591:06957\n\
67TFK:05603:06948\n\
67TFK:05579:07010\n\
67TFK:05625:07107\n\
67TFK:05581:07146\n\
67TFK:05621:07180\n\
67TFK:05582:07198\n\
67TFK:05602:07286\n\
67TFK:05578:07329\n\
67TFK:05622:07345\n\
67TFK:05599:07547\n\
67TFK:05605:07631\n\
67TFK:05634:06547\n\
67TFK:05648:06719\n\
67TFK:05672:06726\n\
67TFK:05628:06748\n\
67TFK:05632:06830\n\
67TFK:05672:06794\n\
67TFK:05652:06887\n\
67TFK:05645:06989\n\
67TFK:05636:07028\n\
67TFK:05635:07047\n\
67TFK:05664:07108\n\
67TFK:05670:07137\n\
67TFK:05669:07238\n\
67TFK:05640:07271\n\
67TFK:05665:07290\n\
67TFK:05635:07526\n\
67TFK:05655:07525\n\
67TFK:05637:07635\n\
67TFK:05703:06595\n\
67TFK:05710:06711\n\
67TFK:05723:06842\n\
67TFK:05714:06972\n\
67TFK:05718:07057\n\
67TFK:05701:07152\n\
67TFK:05679:07251\n\
67TFK:05720:07352\n\
67TFK:05701:07553\n\
67TFK:05680:07681\n\
67TFK:05734:06516\n\
67TFK:05735:06563\n\
67TFK:05760:06606\n\
67TFK:05728:06739\n\
67TFK:05759:06808\n\
67TFK:05761:06798\n\
67TFK:05771:06853\n\
67TFK:05741:07004\n\
67TFK:05771:07024\n\
67TFK:05755:07111\n\
67TFK:05755:07227\n\
67TFK:05766:07503\n\
67TFK:05790:06522\n\
67TFK:05800:06622\n\
67TFK:05793:06761\n\
67TFK:05810:06820\n\
67TFK:05799:06915\n\
67TFK:05821:06981\n\
67TFK:05811:07004\n\
67TFK:05786:07052\n\
67TFK:05814:07075\n\
67TFK:05817:07057\n\
67TFK:05778:07127\n\
67TFK:05800:07271\n\
67TFK:05787:07587\n\
67TFK:05791:07594\n\
67TFK:05805:07621\n\
67TFK:05865:06643\n\
67TFK:05853:06802\n\
67TFK:05838:06971\n\
67TFK:05842:06963\n\
67TFK:05857:07553\n\
67TFK:05834:07611\n\
67TFK:05864:07659\n\
67TFK:05880:06525\n\
67TFK:05919:06652\n\
67TFK:05881:06790\n\
67TFK:05908:06804\n\
67TFK:05887:07123\n\
67TFK:05888:07148\n\
67TFK:05887:07256\n\
67TFK:05912:07253\n\
67TFK:05904:07339\n\
67TFK:05911:07380\n\
67TFK:05913:07503\n\
67TFK:05893:07544\n\
67TFK:05967:06558\n\
67TFK:05948:06743\n\
67TFK:05953:06866\n\
67TFK:05950:06926\n\
67TFK:05935:06991\n\
67TFK:05950:07029\n\
67TFK:05941:07175\n\
67TFK:05976:07405\n\
67TFK:05951:07518\n\
67TFK:05967:07583\n\
67TFK:05947:07628\n\
67TFK:05954:07719\n\
67TFK:05991:06455\n\
67TFK:06027:06520\n\
67TFK:05994:06641\n\
67TFK:05980:06826\n\
67TFK:05992:06967\n\
67TFK:05997:06943\n\
67TFK:06019:07103\n\
67TFK:06022:07114\n\
67TFK:06020:07180\n\
67TFK:05988:07409\n\
67TFK:06001:07644\n\
67TFK:06046:06676\n\
67TFK:06067:06658\n\
67TFK:06045:06794\n\
67TFK:06036:06868\n\
67TFK:06055:06849\n\
67TFK:06041:07076\n\
67TFK:06049:07315\n\
67TFK:06035:07357\n\
67TFK:06033:07402\n\
67TFK:06045:07467\n\
67TFK:06074:07586\n\
67TFK:06030:07602\n\
67TFK:06057:07688\n\
67TFK:06063:07655\n\
67TFK:06107:06446\n\
67TFK:06109:06489\n\
67TFK:06110:06469\n\
67TFK:06080:06991\n\
67TFK:06084:07012\n\
67TFK:06115:07087\n\
67TFK:06080:07115\n\
67TFK:06125:07102\n\
67TFK:06090:07181\n\
67TFK:06122:07306\n\
67TFK:06092:07380\n\
67TFK:06091:07435\n\
67TFK:06095:07618\n\
67TFK:06096:07687\n\
67TFK:06157:06480\n\
67TFK:06131:06517\n\
67TFK:06155:06878\n\
67TFK:06151:06989\n\
67TFK:06164:06964\n\
67TFK:06175:06951\n\
67TFK:06151:07034\n\
67TFK:06143:07102\n\
67TFK:06161:07152\n\
67TFK:06136:07263\n\
67TFK:06151:07369\n\
67TFK:06138:07403\n\
67TFK:06152:07626\n\
67TFK:06184:06635\n\
67TFK:06220:06609\n\
67TFK:06182:06884\n\
67TFK:06182:06888\n\
67TFK:06195:06875\n\
67TFK:06191:07116\n\
67TFK:06192:07125\n\
67TFK:06208:07125\n\
67TFK:06215:07127\n\
67TFK:06218:07098\n\
67TFK:06223:07335\n\
67TFK:06191:07384\n\
67TFK:06205:07469\n\
67TFK:06191:07528\n\
67TFK:06230:06475\n\
67TFK:06249:06732\n\
67TFK:06243:06863\n\
67TFK:06235:07013\n\
67TFK:06253:07040\n\
67TFK:06272:07085\n\
67TFK:06275:07095\n\
67TFK:06262:07162\n\
67TFK:06255:07520\n\
67TFK:06252:07645\n\
67TFK:06252:07677\n\
67TFK:06235:07693\n\
67TFK:06279:06446\n\
67TFK:06286:06454\n\
67TFK:06310:06492\n\
67TFK:06323:06585\n\
67TFK:06314:06767\n\
67TFK:06293:06819\n\
67TFK:06315:06984\n\
67TFK:06308:07038\n\
67TFK:06326:06992\n\
67TFK:06281:07125\n\
67TFK:06296:07182\n\
67TFK:06304:07158\n\
67TFK:06310:07152\n\
67TFK:06311:07225\n\
67TFK:06319:07401\n\
67TFK:06293:07527\n\
67TFK:06301:07504\n\
67TFK:06322:07637\n\
67TFK:06285:07640\n\
67TFK:06327:07701\n\
67TFK:06361:06463\n\
67TFK:06347:06597\n\
67TFK:06369:06707\n\
67TFK:06371:06721\n\
67TFK:06330:06828\n\
67TFK:06341:07416\n\
67TFK:06424:06473\n\
67TFK:06401:06543\n\
67TFK:06400:06868\n\
67TFK:06408:06852\n\
67TFK:06408:06865\n\
67TFK:06418:06872\n\
67TFK:06403:06970\n\
67TFK:06406:06962\n\
67TFK:06409:06962\n\
67TFK:06420:07018\n\
67TFK:06418:07045\n\
67TFK:06392:07215\n\
67TFK:06421:07391\n\
67TFK:06423:07420\n\
67TFK:06405:07443\n\
67TFK:06385:07669\n\
67TFK:06408:07662\n\
67TFK:06414:07675\n\
67TFK:06389:07719\n\
67TFK:06406:07700\n\
67TFK:06435:06506\n\
67TFK:06456:06584\n\
67TFK:06471:06582\n\
67TFK:06451:06607\n\
67TFK:06466:06848\n\
67TFK:06457:07025\n\
67TFK:06446:07105\n\
67TFK:06445:07373\n\
67TFK:06442:07416\n\
67TFK:06442:07563\n\
67TFK:06450:07657\n\
67TFK:06481:06448\n\
67TFK:06500:06608\n\
67TFK:06486:06686\n\
67TFK:06490:06644\n\
67TFK:06503:06736\n\
67TFK:06509:06730\n\
67TFK:06483:06763\n\
67TFK:06482:06997\n\
67TFK:06491:07085\n\
67TFK:06482:07338\n\
67TFK:06485:07297\n\
67TFK:06485:07359\n\
67TFK:06503:07440\n\
67TFK:06482:07531\n\
67TFK:06506:07567\n\
67TFK:06497:07693\n\
67TFK:06561:06470\n\
67TFK:06566:06496\n\
67TFK:06547:06544\n\
67TFK:06544:06767\n\
67TFK:06551:06755\n\
67TFK:06567:06760\n\
67TFK:06532:06816\n\
67TFK:06575:06793\n\
67TFK:06566:06980\n\
67TFK:06573:06971\n\
67TFK:06546:07181\n\
67TFK:06549:07308\n\
67TFK:06559:07292\n\
67TFK:06556:07389\n\
67TFK:06561:07434\n\
67TFK:06607:06451\n\
67TFK:06590:06836\n\
67TFK:06593:06878\n\
67TFK:06624:06909\n\
67TFK:06582:07036\n\
67TFK:06613:07011\n\
67TFK:06599:07090\n\
67TFK:06621:07199\n\
67TFK:06622:07205\n\
67TFK:06606:07302\n\
67TFK:06614:07296\n\
67TFK:06596:07348\n\
67TFK:06593:07433\n\
67TFK:06597:07483\n\
67TFK:06580:07598\n\
67TFK:06599:07623\n\
67TFK:06622:07657\n\
67TFK:06626:07660\n\
67TFK:06630:06497\n\
67TFK:06634:06508\n\
67TFK:06647:06595\n\
67TFK:06632:06801\n\
67TFK:06650:06862\n\
67TFK:06647:06926\n\
67TFK:06651:07143\n\
67TFK:06645:07232\n\
67TFK:06643:07287\n\
67TFK:06632:07308\n\
67TFK:05371:10322\n\
67TFK:05366:10401\n\
67TFK:05350:10408\n\
67TFK:05365:10460\n\
67TFK:05332:10611\n\
67TFK:05370:10643\n\
67TFK:05370:10653\n\
67TFK:05355:10691\n\
67TFK:05357:10970\n\
67TFK:05329:11129\n\
67TFK:05340:11186\n\
67TFK:05373:11342\n\
67TFK:05346:11443\n\
67TFK:05369:11584\n\
67TFK:05401:10550\n\
67TFK:05423:10828\n\
67TFK:05380:11055\n\
67TFK:05399:11099\n\
67TFK:05381:11516\n\
67TFK:05404:11552\n\
67TFK:05450:10325\n\
67TFK:05468:10354\n\
67TFK:05437:10448\n\
67TFK:05456:10491\n\
67TFK:05460:10647\n\
67TFK:05467:10688\n\
67TFK:05436:10749\n\
67TFK:05441:10818\n\
67TFK:05443:11067\n\
67TFK:05431:11142\n\
67TFK:05459:11296\n\
67TFK:05471:11294\n\
67TFK:05457:11359\n\
67TFK:05445:11472\n\
67TFK:05496:10306\n\
67TFK:05481:10447\n\
67TFK:05483:10480\n\
67TFK:05493:10488\n\
67TFK:05498:10721\n\
67TFK:05482:10760\n\
67TFK:05518:10801\n\
67TFK:05512:10878\n\
67TFK:05497:10931\n\
67TFK:05494:10993\n\
67TFK:05509:10975\n\
67TFK:05500:11099\n\
67TFK:05554:10394\n\
67TFK:05563:10368\n\
67TFK:05551:10476\n\
67TFK:05559:10600\n\
67TFK:05560:10642\n\
67TFK:05576:10647\n\
67TFK:05537:10821\n\
67TFK:05563:11080\n\
67TFK:05570:11310\n\
67TFK:05575:11511\n\
67TFK:05581:10341\n\
67TFK:05605:10311\n\
67TFK:05602:10429\n\
67TFK:05606:10506\n\
67TFK:05612:10720\n\
67TFK:05590:10764\n\
67TFK:05624:10799\n\
67TFK:05597:10822\n\
67TFK:05607:10808\n\
67TFK:05626:11352\n\
67TFK:05587:11486\n\
67TFK:05618:11561\n\
67TFK:05630:10426\n\
67TFK:05636:10542\n\
67TFK:05676:10551\n\
67TFK:05631:10648\n\
67TFK:05628:10679\n\
67TFK:05645:10681\n\
67TFK:05633:10745\n\
67TFK:05628:10820\n\
67TFK:05642:10975\n\
67TFK:05667:10992\n\
67TFK:05675:11127\n\
67TFK:05630:11393\n\
67TFK:05652:11588\n\
67TFK:05661:11561\n\
67TFK:05722:10394\n\
67TFK:05683:10500\n\
67TFK:05694:10546\n\
67TFK:05696:10627\n\
67TFK:05689:10672\n\
67TFK:05725:10758\n\
67TFK:05705:11042\n\
67TFK:05717:11043\n\
67TFK:05709:11124\n\
67TFK:05679:11320\n\
67TFK:05726:11309\n\
67TFK:05703:11420\n\
67TFK:05722:11525\n\
67TFK:05746:10395\n\
67TFK:05747:10423\n\
67TFK:05747:10452\n\
67TFK:05774:10503\n\
67TFK:05733:10537\n\
67TFK:05746:10559\n\
67TFK:05751:10594\n\
67TFK:05752:10589\n\
67TFK:05731:10815\n\
67TFK:05766:10876\n\
67TFK:05772:11257\n\
67TFK:05748:11368\n\
67TFK:05777:11402\n\
67TFK:05728:11404\n\
67TFK:05764:11545\n\
67TFK:05786:10439\n\
67TFK:05808:10440\n\
67TFK:05820:10493\n\
67TFK:05821:10646\n\
67TFK:05819:10697\n\
67TFK:05809:10725\n\
67TFK:05788:10828\n\
67TFK:05795:10871\n\
67TFK:05805:10860\n\
67TFK:05788:11101\n\
67TFK:05821:11159\n\
67TFK:05784:11216\n\
67TFK:05797:11248\n\
67TFK:05817:11325\n\
67TFK:05845:10411\n\
67TFK:05865:10499\n\
67TFK:05837:10622\n\
67TFK:05866:10899\n\
67TFK:05855:11152\n\
67TFK:05829:11325\n\
67TFK:05840:11467\n\
67TFK:05919:10322\n\
67TFK:05927:10399\n\
67TFK:05898:10576\n\
67TFK:05922:10751\n\
67TFK:05905:10828\n\
67TFK:05926:10831\n\
67TFK:05906:10926\n\
67TFK:05909:11152\n\
67TFK:05886:11157\n\
67TFK:05927:11244\n\
67TFK:05881:11280\n\
67TFK:05888:11412\n\
67TFK:05916:11447\n\
67TFK:05974:10443\n\
67TFK:05960:10546\n\
67TFK:05943:11086\n\
67TFK:05951:11321\n\
67TFK:05969:11364\n\
67TFK:05935:11408\n\
67TFK:05949:11438\n\
67TFK:06006:10420\n\
67TFK:05999:10487\n\
67TFK:06024:10487\n\
67TFK:06010:10694\n\
67TFK:06004:10741\n\
67TFK:05984:10851\n\
67TFK:05994:10824\n\
67TFK:05986:10932\n\
67TFK:06016:10965\n\
67TFK:06000:11127\n\
67TFK:06009:11132\n\
67TFK:06026:11140\n\
67TFK:05983:11243\n\
67TFK:06000:11211\n\
67TFK:05986:11355\n\
67TFK:05995:11390\n\
67TFK:06010:11394\n\
67TFK:06001:11512\n\
67TFK:06001:11523\n\
67TFK:06077:10402\n\
67TFK:06040:10551\n\
67TFK:06065:10553\n\
67TFK:06050:10713\n\
67TFK:06040:10848\n\
67TFK:06062:11463\n\
67TFK:06082:10449\n\
67TFK:06103:10738\n\
67TFK:06116:10807\n\
67TFK:06102:10854\n\
67TFK:06090:10951\n\
67TFK:06079:10966\n\
67TFK:06107:11170\n\
67TFK:06120:11582\n\
67TFK:06130:10409\n\
67TFK:06149:10549\n\
67TFK:06133:10641\n\
67TFK:06163:10735\n\
67TFK:06161:10858\n\
67TFK:06156:10974\n\
67TFK:06162:11041\n\
67TFK:06167:11128\n\
67TFK:06138:11180\n\
67TFK:06164:11285\n\
67TFK:06177:11304\n\
67TFK:06168:11418\n\
67TFK:06189:10311\n\
67TFK:06207:10344\n\
67TFK:06208:10311\n\
67TFK:06203:10389\n\
67TFK:06212:10465\n\
67TFK:06184:10759\n\
67TFK:06213:10883\n\
67TFK:06179:10904\n\
67TFK:06221:11222\n\
67TFK:06191:11415\n\
67TFK:06197:11567\n\
67TFK:06225:11562\n\
67TFK:06258:10331\n\
67TFK:06228:10361\n\
67TFK:06272:10368\n\
67TFK:06258:10715\n\
67TFK:06251:10801\n\
67TFK:06276:10901\n\
67TFK:06270:10942\n\
67TFK:06232:11171\n\
67TFK:06239:11268\n\
67TFK:06243:11279\n\
67TFK:06260:11297\n\
67TFK:06231:11433\n\
67TFK:06244:11417\n\
67TFK:06234:11569\n\
67TFK:06305:10349\n\
67TFK:06290:10432\n\
67TFK:06323:10534\n\
67TFK:06281:10600\n\
67TFK:06287:10599\n\
67TFK:06327:10624\n\
67TFK:06312:10851\n\
67TFK:06292:10863\n\
67TFK:06327:11126\n\
67TFK:06299:11356\n\
67TFK:06311:11407\n\
67TFK:06320:11417\n\
67TFK:06306:11496\n\
67TFK:06304:11564\n\
67TFK:06339:10400\n\
67TFK:06353:10523\n\
67TFK:06356:10545\n\
67TFK:06342:10651\n\
67TFK:06359:10738\n\
67TFK:06356:10823\n\
67TFK:06328:11581\n\
67TFK:06384:10613\n\
67TFK:06398:10991\n\
67TFK:06389:11328\n\
67TFK:06418:11311\n\
67TFK:06420:11396\n\
67TFK:06432:10565\n\
67TFK:06472:10650\n\
67TFK:06456:11117\n\
67TFK:06473:11178\n\
67TFK:06429:11332\n\
67TFK:06432:11352\n\
67TFK:06451:11432\n\
67TFK:06457:11477\n\
67TFK:06445:11512\n\
67TFK:06521:10456\n\
67TFK:06482:10619\n\
67TFK:06489:10751\n\
67TFK:06480:10777\n\
67TFK:06487:10765\n\
67TFK:06507:10794\n\
67TFK:06506:10806\n\
67TFK:06513:10904\n\
67TFK:06524:11080\n\
67TFK:06510:11248\n\
67TFK:06478:11379\n\
67TFK:06489:11363\n\
67TFK:06491:11376\n\
67TFK:06524:11452\n\
67TFK:06520:11475\n\
67TFK:06556:10414\n\
67TFK:06554:10631\n\
67TFK:06554:10797\n\
67TFK:06565:10930\n\
67TFK:06548:10955\n\
67TFK:06563:10980\n\
67TFK:06561:11491\n\
67TFK:06549:11572\n\
67TFK:06586:10383\n\
67TFK:06593:10399\n\
67TFK:06609:10372\n\
67TFK:06594:10421\n\
67TFK:06615:10515\n\
67TFK:06602:10645\n\
67TFK:06605:10747\n\
67TFK:06623:10892\n\
67TFK:06611:10945\n\
67TFK:06581:10969\n\
67TFK:06595:11100\n\
67TFK:06621:11099\n\
67TFK:06583:11104\n\
67TFK:06613:11332\n\
67TFK:06600:11376\n\
67TFK:06618:11412\n\
67TFK:06604:11483\n\
67TFK:06611:11539\n\
67TFK:06659:10413\n\
67TFK:06630:10646\n\
67TFK:06646:10678\n\
67TFK:06652:10977\n\
67TFK:06655:11059\n\
67TFK:06640:11242\n\
67TFK:06638:11303\n\
67TFK:06629:11349\n\
67TFK:09331:01358\n\
67TFK:09364:01635\n\
67TFK:09347:01685\n\
67TFK:09350:01737\n\
67TFK:09331:01837\n\
67TFK:09350:01801\n\
67TFK:09339:01838\n\
67TFK:09372:01881\n\
67TFK:09333:02004\n\
67TFK:09366:02094\n\
67TFK:09343:02217\n\
67TFK:09362:02280\n\
67TFK:09344:02365\n\
67TFK:09336:02440\n\
67TFK:09351:02484\n\
67TFK:09330:02508\n\
67TFK:09409:01381\n\
67TFK:09374:01436\n\
67TFK:09423:01423\n\
67TFK:09408:01507\n\
67TFK:09407:01927\n\
67TFK:09422:01994\n\
67TFK:09388:02143\n\
67TFK:09418:02166\n\
67TFK:09418:02241\n\
67TFK:09416:02351\n\
67TFK:09384:02538\n\
67TFK:09451:01300\n\
67TFK:09458:01429\n\
67TFK:09433:01696\n\
67TFK:09427:01931\n\
67TFK:09463:01968\n\
67TFK:09462:02009\n\
67TFK:09464:02396\n\
67TFK:09450:02491\n\
67TFK:09491:01317\n\
67TFK:09511:01422\n\
67TFK:09485:01456\n\
67TFK:09506:01585\n\
67TFK:09519:01606\n\
67TFK:09476:01773\n\
67TFK:09483:01753\n\
67TFK:09514:01774\n\
67TFK:09474:01820\n\
67TFK:09491:01984\n\
67TFK:09489:01998\n\
67TFK:09482:02092\n\
67TFK:09519:02162\n\
67TFK:09481:02371\n\
67TFK:09518:02439\n\
67TFK:09512:02571\n\
67TFK:09528:01427\n\
67TFK:09553:01566\n\
67TFK:09550:01664\n\
67TFK:09531:01902\n\
67TFK:09567:01930\n\
67TFK:09565:01955\n\
67TFK:09526:02020\n\
67TFK:09529:02013\n\
67TFK:09544:01996\n\
67TFK:09570:01988\n\
67TFK:09526:02163\n\
67TFK:09556:02222\n\
67TFK:09558:02228\n\
67TFK:09568:02287\n\
67TFK:09526:02499\n\
67TFK:09594:01361\n\
67TFK:09579:01653\n\
67TFK:09597:01661\n\
67TFK:09585:01708\n\
67TFK:09598:01778\n\
67TFK:09614:01762\n\
67TFK:09575:02059\n\
67TFK:09586:02173\n\
67TFK:09617:02336\n\
67TFK:09621:02465\n\
67TFK:09633:01291\n\
67TFK:09635:01516\n\
67TFK:09643:01507\n\
67TFK:09665:01527\n\
67TFK:09648:01758\n\
67TFK:09649:01764\n\
67TFK:09665:01773\n\
67TFK:09637:01831\n\
67TFK:09652:01846\n\
67TFK:09666:01904\n\
67TFK:09630:01948\n\
67TFK:09631:01953\n\
67TFK:09659:01999\n\
67TFK:09658:02154\n\
67TFK:09670:02195\n\
67TFK:09671:02245\n\
67TFK:09688:01324\n\
67TFK:09698:01713\n\
67TFK:09722:01911\n\
67TFK:09675:01970\n\
67TFK:09684:02086\n\
67TFK:09685:02082\n\
67TFK:09722:02069\n\
67TFK:09710:02107\n\
67TFK:09698:02158\n\
67TFK:09686:02234\n\
67TFK:09719:02319\n\
67TFK:09698:02415\n\
67TFK:09704:02417\n\
67TFK:09715:02426\n\
67TFK:09693:02502\n\
67TFK:09703:02493\n\
67TFK:09713:02521\n\
67TFK:09696:02545\n\
67TFK:09749:01526\n\
67TFK:09731:01633\n\
67TFK:09746:01965\n\
67TFK:09749:01967\n\
67TFK:09750:01981\n\
67TFK:09752:01975\n\
67TFK:09762:02187\n\
67TFK:09729:02201\n\
67TFK:09758:02329\n\
67TFK:09747:02429\n\
67TFK:09727:02529\n\
67TFK:09771:02534\n\
67TFK:09746:02546\n\
67TFK:09804:01603\n\
67TFK:09786:01835\n\
67TFK:09820:01814\n\
67TFK:09819:01944\n\
67TFK:09782:02024\n\
67TFK:09786:02035\n\
67TFK:09818:02189\n\
67TFK:09819:02306\n\
67TFK:09783:02459\n\
67TFK:09812:02489\n\
67TFK:09808:02573\n\
67TFK:09857:01784\n\
67TFK:09833:01807\n\
67TFK:09849:01804\n\
67TFK:09847:01883\n\
67TFK:09829:01925\n\
67TFK:09825:01951\n\
67TFK:09843:02129\n\
67TFK:09830:02146\n\
67TFK:09862:02193\n\
67TFK:09830:02368\n\
67TFK:09824:02507\n\
67TFK:09915:01610\n\
67TFK:09910:01724\n\
67TFK:09923:01867\n\
67TFK:09912:01967\n\
67TFK:09899:02058\n\
67TFK:09902:02053\n\
67TFK:09896:02310\n\
67TFK:09874:02374\n\
67TFK:09891:02347\n\
67TFK:09938:01833\n\
67TFK:09937:01926\n\
67TFK:09926:02108\n\
67TFK:09949:02336\n\
67TFK:09979:01826\n\
67TFK:09983:01978\n\
67TFK:09994:02036\n\
67TFK:09984:02076\n\
67TFK:10021:02182\n\
67TFK:10009:02224\n\
67TFK:09977:02321\n\
67TFK:10002:02340\n\
67TFK:10005:02382\n\
67TFK:09982:02392\n\
67TFK:10032:01748\n\
67TFK:10045:02057\n\
67TFK:10031:02203\n\
67TFK:10041:02218\n\
67TFK:10045:02224\n\
67TFK:10054:02272\n\
67TFK:10057:02252\n\
67TFK:10028:02529\n\
67TFK:10051:02500\n\
67TFK:10027:02555\n\
67TFK:10102:02537\n\
67TFK:10116:02524\n\
67TFK:10122:02569\n\
67TFK:10161:02107\n\
67TFK:10139:02221\n\
67TFK:10163:02362\n\
67TFK:10172:02449\n\
67TFK:10172:02471\n\
67TFK:10172:02545\n\
67TFK:10177:02139\n\
67TFK:10208:02276\n\
67TFK:10197:02369\n\
67TFK:10175:02404\n\
67TFK:10182:02535\n\
67TFK:10264:02223\n\
67TFK:10270:02250\n\
67TFK:10236:02303\n\
67TFK:10247:02362\n\
67TFK:10237:02549\n\
67TFK:10307:02523\n\
67TFK:10307:02541\n\
67TFK:10368:02376\n\
67TFK:06670:01356\n\
67TFK:06686:01468\n\
67TFK:06679:01703\n\
67TFK:06689:01980\n\
67TFK:06691:01987\n\
67TFK:06697:01962\n\
67TFK:06691:02135\n\
67TFK:06679:02146\n\
67TFK:06691:02219\n\
67TFK:06707:02268\n\
67TFK:06674:02299\n\
67TFK:06698:02304\n\
67TFK:06662:02408\n\
67TFK:06751:01289\n\
67TFK:06735:01414\n\
67TFK:06728:01518\n\
67TFK:06716:01700\n\
67TFK:06745:01793\n\
67TFK:06735:01886\n\
67TFK:06742:01843\n\
67TFK:06715:02025\n\
67TFK:06742:02055\n\
67TFK:06725:02175\n\
67TFK:06759:02182\n\
67TFK:06745:02190\n\
67TFK:06713:02287\n\
67TFK:06752:02400\n\
67TFK:06722:02514\n\
67TFK:06805:01367\n\
67TFK:06768:01508\n\
67TFK:06770:01659\n\
67TFK:06794:01666\n\
67TFK:06804:01692\n\
67TFK:06805:01770\n\
67TFK:06770:01818\n\
67TFK:06797:01799\n\
67TFK:06783:01891\n\
67TFK:06782:02018\n\
67TFK:06783:02034\n\
67TFK:06800:02049\n\
67TFK:06763:02103\n\
67TFK:06785:02253\n\
67TFK:06771:02354\n\
67TFK:06803:02389\n\
67TFK:06779:02456\n\
67TFK:06807:02480\n\
67TFK:06789:02549\n\
67TFK:06831:01301\n\
67TFK:06813:01425\n\
67TFK:06841:01585\n\
67TFK:06825:01600\n\
67TFK:06849:01594\n\
67TFK:06846:01703\n\
67TFK:06812:01784\n\
67TFK:06829:01821\n\
67TFK:06858:02232\n\
67TFK:06836:02326\n\
67TFK:06813:02360\n\
67TFK:06840:02505\n\
67TFK:06829:02563\n\
67TFK:06880:01318\n\
67TFK:06890:01360\n\
67TFK:06865:01404\n\
67TFK:06867:01398\n\
67TFK:06889:01772\n\
67TFK:06867:01807\n\
67TFK:06893:01799\n\
67TFK:06906:01922\n\
67TFK:06873:02132\n\
67TFK:06897:02106\n\
67TFK:06862:02317\n\
67TFK:06903:02316\n\
67TFK:06902:02409\n\
67TFK:06863:02486\n\
67TFK:06902:02461\n\
67TFK:06866:02554\n\
67TFK:06902:02540\n\
67TFK:06926:01340\n\
67TFK:06948:01606\n\
67TFK:06948:01740\n\
67TFK:06921:01850\n\
67TFK:06920:01905\n\
67TFK:06953:01889\n\
67TFK:06955:01971\n\
67TFK:06956:01995\n\
67TFK:06956:02123\n\
67TFK:06910:02154\n\
67TFK:06957:02288\n\
67TFK:06933:02368\n\
67TFK:06957:02399\n\
67TFK:06999:01328\n\
67TFK:06998:01449\n\
67TFK:06973:01706\n\
67TFK:07002:01820\n\
67TFK:06990:02209\n\
67TFK:06967:02325\n\
67TFK:06964:02340\n\
67TFK:06962:02389\n\
67TFK:06975:02525\n\
67TFK:07020:01302\n\
67TFK:07025:01310\n\
67TFK:07042:01316\n\
67TFK:07054:01328\n\
67TFK:07056:01307\n\
67TFK:07054:01421\n\
67TFK:07053:01654\n\
67TFK:07016:01760\n\
67TFK:07023:01791\n\
67TFK:07021:01839\n\
67TFK:07027:01985\n\
67TFK:07033:01983\n\
67TFK:07010:01997\n\
67TFK:07036:02030\n\
67TFK:07038:02057\n\
67TFK:07042:02038\n\
67TFK:07018:02325\n\
67TFK:07056:02355\n\
67TFK:07090:01330\n\
67TFK:07101:01309\n\
67TFK:07069:01348\n\
67TFK:07091:01342\n\
67TFK:07100:01511\n\
67TFK:07100:01533\n\
67TFK:07104:01563\n\
67TFK:07088:01733\n\
67TFK:07067:01745\n\
67TFK:07070:01888\n\
67TFK:07094:01951\n\
67TFK:07107:01970\n\
67TFK:07068:02048\n\
67TFK:07106:02317\n\
67TFK:07105:02437\n\
67TFK:07077:02484\n\
67TFK:07098:02487\n\
67TFK:07115:01429\n\
67TFK:07141:01409\n\
67TFK:07135:01482\n\
67TFK:07141:01458\n\
67TFK:07124:01502\n\
67TFK:07152:01537\n\
67TFK:07123:01608\n\
67TFK:07117:01679\n\
67TFK:07120:01711\n\
67TFK:07121:01778\n\
67TFK:07129:01760\n\
67TFK:07123:01865\n\
67TFK:07110:02022\n\
67TFK:07119:02018\n\
67TFK:07128:02120\n\
67TFK:07125:02251\n\
67TFK:07118:02300\n\
67TFK:07123:02290\n\
67TFK:07137:02402\n\
67TFK:07141:02424\n\
67TFK:07152:02423\n\
67TFK:07126:02443\n\
67TFK:07167:01376\n\
67TFK:07166:01439\n\
67TFK:07179:01443\n\
67TFK:07205:01549\n\
67TFK:07178:01616\n\
67TFK:07173:01639\n\
67TFK:07196:01710\n\
67TFK:07201:01893\n\
67TFK:07193:01958\n\
67TFK:07199:01957\n\
67TFK:07202:01993\n\
67TFK:07165:02240\n\
67TFK:07168:02517\n\
67TFK:07219:01364\n\
67TFK:07248:01433\n\
67TFK:07236:01552\n\
67TFK:07225:01620\n\
67TFK:07215:01804\n\
67TFK:07228:01867\n\
67TFK:07220:01910\n\
67TFK:07228:02056\n\
67TFK:07243:02059\n\
67TFK:07216:02094\n\
67TFK:07233:02234\n\
67TFK:07251:02381\n\
67TFK:07215:02448\n\
67TFK:07280:01335\n\
67TFK:07283:01317\n\
67TFK:07290:01403\n\
67TFK:07294:01436\n\
67TFK:07277:01547\n\
67TFK:07296:01565\n\
67TFK:07266:01630\n\
67TFK:07273:01589\n\
67TFK:07270:01639\n\
67TFK:07283:01654\n\
67TFK:07281:01753\n\
67TFK:07282:01755\n\
67TFK:07296:01797\n\
67TFK:07294:01987\n\
67TFK:07299:02055\n\
67TFK:07303:02055\n\
67TFK:07304:02190\n\
67TFK:07265:02264\n\
67TFK:07280:02311\n\
67TFK:07278:02364\n\
67TFK:07275:02419\n\
67TFK:07346:01304\n\
67TFK:07332:01373\n\
67TFK:07354:01460\n\
67TFK:07350:01545\n\
67TFK:07337:01598\n\
67TFK:07345:01625\n\
67TFK:07314:01775\n\
67TFK:07315:01843\n\
67TFK:07332:01854\n\
67TFK:07326:02153\n\
67TFK:07356:02151\n\
67TFK:07354:02345\n\
67TFK:07359:02412\n\
67TFK:07310:02452\n\
67TFK:07337:02487\n\
67TFK:07361:01310\n\
67TFK:07378:01487\n\
67TFK:07391:01463\n\
67TFK:07403:01478\n\
67TFK:07399:01693\n\
67TFK:07361:01751\n\
67TFK:07381:01748\n\
67TFK:07407:01868\n\
67TFK:07361:01926\n\
67TFK:07398:01968\n\
67TFK:07385:02019\n\
67TFK:07386:02084\n\
67TFK:07393:02121\n\
67TFK:07398:02298\n\
67TFK:07390:02374\n\
67TFK:07389:02494\n\
67TFK:07398:02488\n\
67TFK:07400:02517\n\
67TFK:07429:01405\n\
67TFK:07446:01418\n\
67TFK:07444:01491\n\
67TFK:07425:01635\n\
67TFK:07414:01730\n\
67TFK:07449:01768\n\
67TFK:07446:02124\n\
67TFK:07419:02248\n\
67TFK:07454:02343\n\
67TFK:07454:02482\n\
67TFK:07458:02459\n\
67TFK:07425:02521\n\
67TFK:07457:02517\n\
67TFK:07415:02568\n\
67TFK:07486:01404\n\
67TFK:07491:01429\n\
67TFK:07487:01470\n\
67TFK:07483:01568\n\
67TFK:07490:01561\n\
67TFK:07499:01711\n\
67TFK:07507:01855\n\
67TFK:07502:01937\n\
67TFK:07480:02026\n\
67TFK:07505:02031\n\
67TFK:07472:02061\n\
67TFK:07488:02171\n\
67TFK:07480:02436\n\
67TFK:07475:02453\n\
67TFK:07475:02460\n\
67TFK:07488:02439\n\
67TFK:07498:02438\n\
67TFK:07499:02479\n\
67TFK:07486:02520\n\
67TFK:07486:02566\n\
67TFK:07511:01337\n\
67TFK:07514:01713\n\
67TFK:07517:01881\n\
67TFK:07522:01958\n\
67TFK:07543:01986\n\
67TFK:07543:02042\n\
67TFK:07535:02498\n\
67TFK:07552:02512\n\
67TFK:07569:01308\n\
67TFK:07604:01305\n\
67TFK:07578:01395\n\
67TFK:07606:01609\n\
67TFK:07594:01640\n\
67TFK:07590:02018\n\
67TFK:07570:02107\n\
67TFK:07573:02109\n\
67TFK:07602:02231\n\
67TFK:07566:02571\n\
67TFK:07604:02541\n\
67TFK:07606:02549\n\
67TFK:07650:01460\n\
67TFK:07643:01525\n\
67TFK:07620:01568\n\
67TFK:07624:01587\n\
67TFK:07642:01603\n\
67TFK:07642:02133\n\
67TFK:07652:02113\n\
67TFK:07655:02237\n\
67TFK:07635:02552\n\
67TFK:07648:02540\n\
67TFK:07707:01302\n\
67TFK:07701:01358\n\
67TFK:07702:01396\n\
67TFK:07678:01476\n\
67TFK:07667:01521\n\
67TFK:07706:01498\n\
67TFK:07678:01736\n\
67TFK:07682:01702\n\
67TFK:07671:01812\n\
67TFK:07677:01920\n\
67TFK:07705:01964\n\
67TFK:07704:02023\n\
67TFK:07666:02133\n\
67TFK:07663:02193\n\
67TFK:07670:02221\n\
67TFK:07681:02332\n\
67TFK:07681:02383\n\
67TFK:07706:02383\n\
67TFK:07673:02548\n\
67TFK:07733:01329\n\
67TFK:07737:01515\n\
67TFK:07758:01498\n\
67TFK:07742:01584\n\
67TFK:07748:01551\n\
67TFK:07739:01647\n\
67TFK:07741:01678\n\
67TFK:07721:01763\n\
67TFK:07750:01892\n\
67TFK:07721:01955\n\
67TFK:07721:02031\n\
67TFK:07719:02109\n\
67TFK:07734:02279\n\
67TFK:07715:02323\n\
67TFK:07748:02317\n\
67TFK:07712:02393\n\
67TFK:07719:02446\n\
67TFK:07726:02564\n\
67TFK:07735:02570\n\
67TFK:07746:02539\n\
67TFK:07773:01376\n\
67TFK:07804:01593\n\
67TFK:07782:01640\n\
67TFK:07779:01754\n\
67TFK:07808:01893\n\
67TFK:07798:02065\n\
67TFK:07784:02197\n\
67TFK:07797:02216\n\
67TFK:07801:02277\n\
67TFK:07804:02262\n\
67TFK:07771:02424\n\
67TFK:07785:02421\n\
67TFK:07796:02529\n\
67TFK:07782:02552\n\
67TFK:07830:01303\n\
67TFK:07855:01375\n\
67TFK:07838:01635\n\
67TFK:07822:01686\n\
67TFK:07843:01857\n\
67TFK:07817:01954\n\
67TFK:07852:02205\n\
67TFK:07817:02257\n\
67TFK:07842:02396\n\
67TFK:07851:02442\n\
67TFK:07835:02488\n\
67TFK:07848:02526\n\
67TFK:07818:02575\n\
67TFK:07894:01400\n\
67TFK:07869:01914\n\
67TFK:07893:01921\n\
67TFK:07903:01902\n\
67TFK:07894:01982\n\
67TFK:07877:01995\n\
67TFK:07861:02095\n\
67TFK:07871:02181\n\
67TFK:07889:02206\n\
67TFK:07860:02404\n\
67TFK:07897:02519\n\
67TFK:07921:01336\n\
67TFK:07941:01320\n\
67TFK:07923:01360\n\
67TFK:07943:01465\n\
67TFK:07941:01637\n\
67TFK:07951:01692\n\
67TFK:07939:01780\n\
67TFK:07957:01767\n\
67TFK:07950:01807\n\
67TFK:07952:01827\n\
67TFK:07953:02049\n\
67TFK:07913:02224\n\
67TFK:07916:02208\n\
67TFK:07957:02229\n\
67TFK:07928:02256\n\
67TFK:07951:02354\n\
67TFK:07923:02473\n\
67TFK:07945:02450\n\
67TFK:07917:02528\n\
67TFK:07964:01523\n\
67TFK:07967:01536\n\
67TFK:07985:01587\n\
67TFK:07976:01603\n\
67TFK:07965:01830\n\
67TFK:07979:01859\n\
67TFK:07973:01985\n\
67TFK:07966:02374\n\
67TFK:07989:02339\n\
67TFK:07961:02395\n\
67TFK:07964:02520\n\
67TFK:06706:03895\n\
67TFK:06676:04132\n\
67TFK:06709:04391\n\
67TFK:06701:04477\n\
67TFK:06669:04527\n\
67TFK:06676:04594\n\
67TFK:06689:04613\n\
67TFK:06671:04644\n\
67TFK:06686:04651\n\
67TFK:06661:04883\n\
67TFK:06678:05048\n\
67TFK:06682:05134\n\
67TFK:06724:04035\n\
67TFK:06731:04199\n\
67TFK:06724:04344\n\
67TFK:06748:04556\n\
67TFK:06719:04643\n\
67TFK:06724:04614\n\
67TFK:06749:04638\n\
67TFK:06752:04622\n\
67TFK:06751:04788\n\
67TFK:06751:04852\n\
67TFK:06753:04929\n\
67TFK:06738:05035\n\
67TFK:06777:04155\n\
67TFK:06790:04190\n\
67TFK:06760:04234\n\
67TFK:06794:04283\n\
67TFK:06775:04403\n\
67TFK:06799:04399\n\
67TFK:06764:04561\n\
67TFK:06761:04742\n\
67TFK:06780:04880\n\
67TFK:06807:05032\n\
67TFK:06843:03901\n\
67TFK:06857:04073\n\
67TFK:06840:04391\n\
67TFK:06834:04439\n\
67TFK:06825:04615\n\
67TFK:06830:04688\n\
67TFK:06840:04702\n\
67TFK:06821:04727\n\
67TFK:06822:04734\n\
67TFK:06820:04766\n\
67TFK:06834:04811\n\
67TFK:06832:04845\n\
67TFK:06820:04871\n\
67TFK:06851:04976\n\
67TFK:06855:05033\n\
67TFK:06897:03890\n\
67TFK:06900:03942\n\
67TFK:06863:04015\n\
67TFK:06881:04119\n\
67TFK:06862:04616\n\
67TFK:06902:04648\n\
67TFK:06877:04706\n\
67TFK:06880:04676\n\
67TFK:06866:04719\n\
67TFK:06871:04728\n\
67TFK:06878:04879\n\
67TFK:06889:04929\n\
67TFK:06890:04975\n\
67TFK:06914:03911\n\
67TFK:06924:03946\n\
67TFK:06947:03957\n\
67TFK:06941:03985\n\
67TFK:06942:03986\n\
67TFK:06955:03975\n\
67TFK:06922:04054\n\
67TFK:06936:04095\n\
67TFK:06914:04162\n\
67TFK:06922:04156\n\
67TFK:06925:04492\n\
67TFK:06934:04525\n\
67TFK:06913:04833\n\
67TFK:06919:04900\n\
67TFK:06932:04996\n\
67TFK:06912:05040\n\
67TFK:06917:05062\n\
67TFK:06973:03941\n\
67TFK:06985:03914\n\
67TFK:07006:03954\n\
67TFK:06970:03991\n\
67TFK:06997:04052\n\
67TFK:06966:04101\n\
67TFK:07000:04200\n\
67TFK:07001:04290\n\
67TFK:06983:04410\n\
67TFK:06999:04412\n\
67TFK:06977:04487\n\
67TFK:07002:04547\n\
67TFK:06989:04584\n\
67TFK:06997:04597\n\
67TFK:06977:04888\n\
67TFK:06960:04952\n\
67TFK:06996:04971\n\
67TFK:07017:03882\n\
67TFK:07014:03962\n\
67TFK:07015:03938\n\
67TFK:07036:04042\n\
67TFK:07044:04221\n\
67TFK:07034:04299\n\
67TFK:07049:04279\n\
67TFK:07036:04320\n\
67TFK:07031:04455\n\
67TFK:07013:04568\n\
67TFK:07055:04609\n\
67TFK:07026:04655\n\
67TFK:07012:04693\n\
67TFK:07046:04694\n\
67TFK:07010:04780\n\
67TFK:07059:04835\n\
67TFK:07015:04913\n\
67TFK:07055:04987\n\
67TFK:07043:05100\n\
67TFK:07053:05099\n\
67TFK:07082:03895\n\
67TFK:07065:03977\n\
67TFK:07096:04145\n\
67TFK:07074:04321\n\
67TFK:07105:04399\n\
67TFK:07071:04503\n\
67TFK:07089:04469\n\
67TFK:07101:04554\n\
67TFK:07107:04904\n\
67TFK:07112:04410\n\
67TFK:07147:04371\n\
67TFK:07145:04694\n\
67TFK:07146:04692\n\
67TFK:07148:04820\n\
67TFK:07157:04861\n\
67TFK:07126:04909\n\
67TFK:07129:05043\n\
67TFK:07127:05064\n\
67TFK:07165:03923\n\
67TFK:07182:04203\n\
67TFK:07160:04329\n\
67TFK:07169:04367\n\
67TFK:07198:04373\n\
67TFK:07203:04860\n\
67TFK:07206:04968\n\
67TFK:07231:03883\n\
67TFK:07247:04159\n\
67TFK:07250:04151\n\
67TFK:07230:04258\n\
67TFK:07239:04260\n\
67TFK:07253:04232\n\
67TFK:07231:04414\n\
67TFK:07239:04840\n\
67TFK:07236:04909\n\
67TFK:07218:04924\n\
67TFK:07242:04960\n\
67TFK:07308:03940\n\
67TFK:07294:03993\n\
67TFK:07308:03992\n\
67TFK:07303:04144\n\
67TFK:07275:04251\n\
67TFK:07294:04379\n\
67TFK:07275:04593\n\
67TFK:07288:04621\n\
67TFK:07283:04783\n\
67TFK:07283:04803\n\
67TFK:07287:04795\n\
67TFK:07285:05060\n\
67TFK:07317:04087\n\
67TFK:07328:04157\n\
67TFK:07344:04134\n\
67TFK:07351:04205\n\
67TFK:07324:04248\n\
67TFK:07345:04415\n\
67TFK:07345:04432\n\
67TFK:07311:04543\n\
67TFK:07353:04593\n\
67TFK:07344:04669\n\
67TFK:07327:04751\n\
67TFK:07329:04726\n\
67TFK:07333:04804\n\
67TFK:07353:04907\n\
67TFK:07317:05018\n\
67TFK:07392:03900\n\
67TFK:07368:04013\n\
67TFK:07385:04048\n\
67TFK:07362:04076\n\
67TFK:07397:04263\n\
67TFK:07367:04271\n\
67TFK:07395:04335\n\
67TFK:07388:04394\n\
67TFK:07394:04380\n\
67TFK:07368:04442\n\
67TFK:07372:04632\n\
67TFK:07383:04636\n\
67TFK:07379:04962\n\
67TFK:07387:04968\n\
67TFK:07396:05039\n\
67TFK:07409:05059\n\
67TFK:07410:03879\n\
67TFK:07425:04165\n\
67TFK:07453:04361\n\
67TFK:07418:04489\n\
67TFK:07437:04468\n\
67TFK:07443:04582\n\
67TFK:07435:04624\n\
67TFK:07444:04682\n\
67TFK:07426:05087\n\
67TFK:07456:05145\n\
67TFK:07483:03887\n\
67TFK:07468:03927\n\
67TFK:07507:04147\n\
67TFK:07477:04230\n\
67TFK:07494:04276\n\
67TFK:07491:04333\n\
67TFK:07477:04651\n\
67TFK:07506:04623\n\
67TFK:07502:04717\n\
67TFK:07505:04913\n\
67TFK:07497:05004\n\
67TFK:07473:05051\n\
67TFK:07486:05016\n\
67TFK:07502:05070\n\
67TFK:07470:05131\n\
67TFK:07511:03914\n\
67TFK:07554:03931\n\
67TFK:07558:04000\n\
67TFK:07523:04159\n\
67TFK:07532:04131\n\
67TFK:07526:04277\n\
67TFK:07532:04274\n\
67TFK:07557:04417\n\
67TFK:07518:04494\n\
67TFK:07537:04518\n\
67TFK:07519:04701\n\
67TFK:07542:04886\n\
67TFK:07551:04939\n\
67TFK:07531:05147\n\
67TFK:07605:03929\n\
67TFK:07564:04107\n\
67TFK:07571:04339\n\
67TFK:07581:04367\n\
67TFK:07586:04424\n\
67TFK:07608:04425\n\
67TFK:07597:04528\n\
67TFK:07602:04519\n\
67TFK:07569:04573\n\
67TFK:07586:04570\n\
67TFK:07575:04787\n\
67TFK:07598:04811\n\
67TFK:07599:04764\n\
67TFK:07570:04916\n\
67TFK:07580:04987\n\
67TFK:07582:05051\n\
67TFK:07598:05081\n\
67TFK:07635:03918\n\
67TFK:07657:04031\n\
67TFK:07657:04208\n\
67TFK:07638:04236\n\
67TFK:07639:04297\n\
67TFK:07652:04270\n\
67TFK:07628:04451\n\
67TFK:07646:04506\n\
67TFK:07640:04757\n\
67TFK:07620:04796\n\
67TFK:07652:04848\n\
67TFK:07638:04967\n\
67TFK:07620:05064\n\
67TFK:07700:03952\n\
67TFK:07665:04023\n\
67TFK:07673:04394\n\
67TFK:07674:04512\n\
67TFK:07666:04555\n\
67TFK:07679:04757\n\
67TFK:07709:04714\n\
67TFK:07686:04764\n\
67TFK:07691:04795\n\
67TFK:07667:04905\n\
67TFK:07687:05078\n\
67TFK:07697:05089\n\
67TFK:07727:03868\n\
67TFK:07755:03871\n\
67TFK:07745:03919\n\
67TFK:07729:04290\n\
67TFK:07738:04280\n\
67TFK:07734:04403\n\
67TFK:07757:04391\n\
67TFK:07743:04470\n\
67TFK:07726:04515\n\
67TFK:07731:04701\n\
67TFK:07730:04778\n\
67TFK:07721:04906\n\
67TFK:07727:04970\n\
67TFK:07721:05046\n\
67TFK:07738:05110\n\
67TFK:07741:05120\n\
67TFK:07803:04136\n\
67TFK:07808:04151\n\
67TFK:07809:04269\n\
67TFK:07787:04361\n\
67TFK:07786:04710\n\
67TFK:07808:04723\n\
67TFK:07764:04968\n\
67TFK:07778:05114\n\
67TFK:07814:04122\n\
67TFK:07840:04160\n\
67TFK:07835:04228\n\
67TFK:07844:04223\n\
67TFK:07859:04324\n\
67TFK:07826:04452\n\
67TFK:07858:04461\n\
67TFK:07836:04495\n\
67TFK:07854:04493\n\
67TFK:07857:04480\n\
67TFK:07834:04646\n\
67TFK:07839:04800\n\
67TFK:07850:05098\n\
67TFK:07894:04048\n\
67TFK:07883:04233\n\
67TFK:07894:04264\n\
67TFK:07873:04576\n\
67TFK:07873:04598\n\
67TFK:07907:04576\n\
67TFK:07877:04635\n\
67TFK:07867:04708\n\
67TFK:07869:04672\n\
67TFK:07870:04905\n\
67TFK:07876:04912\n\
67TFK:07880:04886\n\
67TFK:07871:04943\n\
67TFK:07878:05062\n\
67TFK:07938:03911\n\
67TFK:07938:03945\n\
67TFK:07932:04016\n\
67TFK:07920:04235\n\
67TFK:07911:04436\n\
67TFK:07911:04495\n\
67TFK:07947:04664\n\
67TFK:07913:05083\n\
67TFK:07962:03912\n\
67TFK:07980:03898\n\
67TFK:07969:03997\n\
67TFK:07965:04215\n\
67TFK:07985:04342\n\
67TFK:07978:04384\n\
67TFK:07973:04622\n\
67TFK:07989:04668\n\
67TFK:07980:04737\n\
67TFK:07980:04951\n\
67TFK:06696:06556\n\
67TFK:06703:06557\n\
67TFK:06706:06640\n\
67TFK:06708:06734\n\
67TFK:06695:06834\n\
67TFK:06680:06859\n\
67TFK:06704:06879\n\
67TFK:06668:06919\n\
67TFK:06705:06974\n\
67TFK:06663:07028\n\
67TFK:06668:07385\n\
67TFK:06698:07453\n\
67TFK:06674:07642\n\
67TFK:06703:07687\n\
67TFK:06727:06473\n\
67TFK:06748:06508\n\
67TFK:06748:06528\n\
67TFK:06726:06555\n\
67TFK:06731:06758\n\
67TFK:06755:06971\n\
67TFK:06750:06998\n\
67TFK:06754:07002\n\
67TFK:06756:07015\n\
67TFK:06719:07076\n\
67TFK:06734:07066\n\
67TFK:06744:07087\n\
67TFK:06743:07345\n\
67TFK:06737:07433\n\
67TFK:06755:07423\n\
67TFK:06721:07450\n\
67TFK:06710:07555\n\
67TFK:06724:07629\n\
67TFK:06768:06488\n\
67TFK:06779:06542\n\
67TFK:06799:06622\n\
67TFK:06807:06745\n\
67TFK:06763:06902\n\
67TFK:06809:06918\n\
67TFK:06802:07047\n\
67TFK:06768:07253\n\
67TFK:06780:07444\n\
67TFK:06800:07534\n\
67TFK:06779:07619\n\
67TFK:06766:07722\n\
67TFK:06768:07713\n\
67TFK:06851:06483\n\
67TFK:06850:06523\n\
67TFK:06825:06882\n\
67TFK:06842:06948\n\
67TFK:06823:07162\n\
67TFK:06832:07163\n\
67TFK:06850:07219\n\
67TFK:06814:07241\n\
67TFK:06823:07379\n\
67TFK:06828:07350\n\
67TFK:06859:07346\n\
67TFK:06810:07391\n\
67TFK:06827:07395\n\
67TFK:06849:07412\n\
67TFK:06855:07473\n\
67TFK:06830:07671\n\
67TFK:06834:07676\n\
67TFK:06883:06524\n\
67TFK:06901:06528\n\
67TFK:06887:06908\n\
67TFK:06899:07016\n\
67TFK:06861:07137\n\
67TFK:06889:07104\n\
67TFK:06884:07156\n\
67TFK:06883:07234\n\
67TFK:06860:07299\n\
67TFK:06882:07421\n\
67TFK:06868:07483\n\
67TFK:06866:07526\n\
67TFK:06890:07665\n\
67TFK:06957:06498\n\
67TFK:06947:06558\n\
67TFK:06923:06600\n\
67TFK:06921:06692\n\
67TFK:06927:06974\n\
67TFK:06950:07146\n\
67TFK:06957:07142\n\
67TFK:06919:07275\n\
67TFK:06954:07260\n\
67TFK:06951:07307\n\
67TFK:06919:07455\n\
67TFK:06910:07501\n\
67TFK:07001:06501\n\
67TFK:06976:06645\n\
67TFK:06994:06720\n\
67TFK:06988:06832\n\
67TFK:06983:06904\n\
67TFK:06995:07148\n\
67TFK:07020:06479\n\
67TFK:07024:06741\n\
67TFK:07024:06750\n\
67TFK:07055:06777\n\
67TFK:07020:06804\n\
67TFK:07047:06871\n\
67TFK:07039:06940\n\
67TFK:07013:07256\n\
67TFK:07015:07285\n\
67TFK:07046:07247\n\
67TFK:07029:07519\n\
67TFK:07051:07503\n\
67TFK:07077:06463\n\
67TFK:07067:06538\n\
67TFK:07076:06613\n\
67TFK:07081:06623\n\
67TFK:07085:06930\n\
67TFK:07088:06905\n\
67TFK:07077:07020\n\
67TFK:07094:07038\n\
67TFK:07098:07114\n\
67TFK:07098:07199\n\
67TFK:07101:07190\n\
67TFK:07102:07395\n\
67TFK:07091:07531\n\
67TFK:07068:07547\n\
67TFK:07093:07669\n\
67TFK:07099:07660\n\
67TFK:07157:06604\n\
67TFK:07152:06655\n\
67TFK:07156:06674\n\
67TFK:07136:06719\n\
67TFK:07144:06949\n\
67TFK:07154:07036\n\
67TFK:07126:07048\n\
67TFK:07137:07082\n\
67TFK:07145:07112\n\
67TFK:07150:07129\n\
67TFK:07122:07281\n\
67TFK:07127:07359\n\
67TFK:07152:07403\n\
67TFK:07112:07448\n\
67TFK:07137:07528\n\
67TFK:07155:07524\n\
67TFK:07139:07541\n\
67TFK:07160:06453\n\
67TFK:07172:06469\n\
67TFK:07198:06633\n\
67TFK:07192:07292\n\
67TFK:07197:07405\n\
67TFK:07203:07527\n\
67TFK:07183:07540\n\
67TFK:07208:07551\n\
67TFK:07209:07580\n\
67TFK:07171:07660\n\
67TFK:07201:07714\n\
67TFK:07223:06548\n\
67TFK:07210:06629\n\
67TFK:07210:06659\n\
67TFK:07220:06802\n\
67TFK:07236:06855\n\
67TFK:07242:06998\n\
67TFK:07214:07065\n\
67TFK:07259:07059\n\
67TFK:07221:07105\n\
67TFK:07235:07134\n\
67TFK:07235:07151\n\
67TFK:07235:07195\n\
67TFK:07235:07229\n\
67TFK:07237:07220\n\
67TFK:07252:07205\n\
67TFK:07247:07281\n\
67TFK:07211:07296\n\
67TFK:07226:07361\n\
67TFK:07238:07516\n\
67TFK:07214:07654\n\
67TFK:07239:07681\n\
67TFK:07284:06518\n\
67TFK:07294:06525\n\
67TFK:07307:06534\n\
67TFK:07276:06566\n\
67TFK:07303:06798\n\
67TFK:07302:06856\n\
67TFK:07266:06985\n\
67TFK:07278:07026\n\
67TFK:07293:07013\n\
67TFK:07276:07082\n\
67TFK:07293:07154\n\
67TFK:07278:07420\n\
67TFK:07299:07433\n\
67TFK:07271:07514\n\
67TFK:07300:07609\n\
67TFK:07324:06490\n\
67TFK:07353:06524\n\
67TFK:07345:06542\n\
67TFK:07350:06585\n\
67TFK:07328:06628\n\
67TFK:07336:06666\n\
67TFK:07349:06686\n\
67TFK:07350:06690\n\
67TFK:07332:06848\n\
67TFK:07336:06953\n\
67TFK:07316:07016\n\
67TFK:07313:07339\n\
67TFK:07346:07300\n\
67TFK:07313:07383\n\
67TFK:07334:07550\n\
67TFK:07352:07689\n\
67TFK:07409:06544\n\
67TFK:07391:06675\n\
67TFK:07386:06812\n\
67TFK:07371:06853\n\
67TFK:07409:06840\n\
67TFK:07390:06904\n\
67TFK:07405:06925\n\
67TFK:07403:07056\n\
67TFK:07379:07154\n\
67TFK:07362:07234\n\
67TFK:07390:07337\n\
67TFK:07391:07614\n\
67TFK:07418:06536\n\
67TFK:07416:06555\n\
67TFK:07419:06750\n\
67TFK:07443:06778\n\
67TFK:07432:06804\n\
67TFK:07410:06866\n\
67TFK:07435:07002\n\
67TFK:07444:07001\n\
67TFK:07429:07052\n\
67TFK:07447:07123\n\
67TFK:07438:07281\n\
67TFK:07436:07298\n\
67TFK:07448:07584\n\
67TFK:07415:07715\n\
67TFK:07500:06507\n\
67TFK:07491:06612\n\
67TFK:07468:06688\n\
67TFK:07472:06746\n\
67TFK:07476:06763\n\
67TFK:07502:06922\n\
67TFK:07494:07025\n\
67TFK:07502:07059\n\
67TFK:07484:07122\n\
67TFK:07501:07155\n\
67TFK:07463:07461\n\
67TFK:07478:07576\n\
67TFK:07465:07717\n\
67TFK:07541:06526\n\
67TFK:07511:06690\n\
67TFK:07515:06808\n\
67TFK:07537:06793\n\
67TFK:07527:06922\n\
67TFK:07513:06965\n\
67TFK:07525:06960\n\
67TFK:07528:07061\n\
67TFK:07513:07473\n\
67TFK:07516:07461\n\
67TFK:07571:06489\n\
67TFK:07560:06502\n\
67TFK:07606:06620\n\
67TFK:07564:06647\n\
67TFK:07607:06652\n\
67TFK:07587:06710\n\
67TFK:07561:06947\n\
67TFK:07561:07075\n\
67TFK:07585:07168\n\
67TFK:07560:07205\n\
67TFK:07607:07503\n\
67TFK:07650:06488\n\
67TFK:07634:06616\n\
67TFK:07615:06779\n\
67TFK:07632:06806\n\
67TFK:07624:06909\n\
67TFK:07613:07009\n\
67TFK:07628:07226\n\
67TFK:07634:07235\n\
67TFK:07638:07205\n\
67TFK:07630:07359\n\
67TFK:07627:07400\n\
67TFK:07657:07391\n\
67TFK:07631:07483\n\
67TFK:07633:07511\n\
67TFK:07654:07726\n\
67TFK:07663:06513\n\
67TFK:07691:06579\n\
67TFK:07676:06620\n\
67TFK:07689:06751\n\
67TFK:07685:06973\n\
67TFK:07670:06991\n\
67TFK:07703:07168\n\
67TFK:07706:07225\n\
67TFK:07691:07244\n\
67TFK:07662:07328\n\
67TFK:07698:07316\n\
67TFK:07660:07382\n\
67TFK:07665:07536\n\
67TFK:07663:07556\n\
67TFK:07672:07551\n\
67TFK:07662:07605\n\
67TFK:07688:07684\n\
67TFK:07743:06452\n\
67TFK:07717:06648\n\
67TFK:07732:06739\n\
67TFK:07751:06860\n\
67TFK:07758:06887\n\
67TFK:07729:07056\n\
67TFK:07724:07127\n\
67TFK:07736:07131\n\
67TFK:07754:07232\n\
67TFK:07731:07374\n\
67TFK:07732:07470\n\
67TFK:07736:07450\n\
67TFK:07800:06533\n\
67TFK:07806:06505\n\
67TFK:07781:06556\n\
67TFK:07793:06550\n\
67TFK:07788:06648\n\
67TFK:07797:06750\n\
67TFK:07793:06947\n\
67TFK:07772:07025\n\
67TFK:07791:07167\n\
67TFK:07793:07173\n\
67TFK:07806:07220\n\
67TFK:07788:07313\n\
67TFK:07775:07356\n\
67TFK:07801:07483\n\
67TFK:07760:07526\n\
67TFK:07797:07590\n\
67TFK:07836:06481\n\
67TFK:07842:06488\n\
67TFK:07818:06575\n\
67TFK:07852:06566\n\
67TFK:07824:06637\n\
67TFK:07839:06623\n\
67TFK:07855:06597\n\
67TFK:07844:06719\n\
67TFK:07839:06788\n\
67TFK:07847:06755\n\
67TFK:07811:06803\n\
67TFK:07812:06832\n\
67TFK:07832:06867\n\
67TFK:07816:07036\n\
67TFK:07837:07008\n\
67TFK:07813:07151\n\
67TFK:07829:07562\n\
67TFK:07835:07602\n\
67TFK:07855:07591\n\
67TFK:07889:06634\n\
67TFK:07896:06631\n\
67TFK:07873:06700\n\
67TFK:07892:06716\n\
67TFK:07892:06722\n\
67TFK:07904:06693\n\
67TFK:07869:06968\n\
67TFK:07873:06992\n\
67TFK:07892:07050\n\
67TFK:07880:07137\n\
67TFK:07874:07141\n\
67TFK:07909:07187\n\
67TFK:07900:07356\n\
67TFK:07887:07599\n\
67TFK:07895:07637\n\
67TFK:07886:07674\n\
67TFK:07894:07679\n\
67TFK:07933:06502\n\
67TFK:07935:06656\n\
67TFK:07955:06978\n\
67TFK:07917:07122\n\
67TFK:07940:07238\n\
67TFK:07931:07288\n\
67TFK:07940:07279\n\
67TFK:07926:07379\n\
67TFK:07951:07352\n\
67TFK:07940:07430\n\
67TFK:07947:07603\n\
67TFK:07922:07664\n\
67TFK:07971:06452\n\
67TFK:07983:06613\n\
67TFK:07963:06731\n\
67TFK:07980:07069\n\
67TFK:07969:07239\n\
67TFK:07982:07246\n\
67TFK:07991:07380\n\
67TFK:07977:07544\n\
67TFK:07973:07628\n\
67TFK:07975:07714\n\
67TFK:06695:05247\n\
67TFK:06698:05303\n\
67TFK:06680:05356\n\
67TFK:06695:05365\n\
67TFK:06662:05451\n\
67TFK:06678:05489\n\
67TFK:06695:05479\n\
67TFK:06692:05575\n\
67TFK:06705:05623\n\
67TFK:06684:05896\n\
67TFK:06701:05883\n\
67TFK:06692:05981\n\
67TFK:06677:06051\n\
67TFK:06678:06070\n\
67TFK:06686:06143\n\
67TFK:06689:06131\n\
67TFK:06695:06107\n\
67TFK:06688:06167\n\
67TFK:06661:06243\n\
67TFK:06667:06246\n\
67TFK:06697:06257\n\
67TFK:06684:06342\n\
67TFK:06736:05205\n\
67TFK:06743:05236\n\
67TFK:06755:05227\n\
67TFK:06730:05252\n\
67TFK:06722:05413\n\
67TFK:06749:05412\n\
67TFK:06712:05607\n\
67TFK:06724:05723\n\
67TFK:06731:05710\n\
67TFK:06750:05777\n\
67TFK:06746:05843\n\
67TFK:06750:05995\n\
67TFK:06720:06041\n\
67TFK:06728:06013\n\
67TFK:06726:06085\n\
67TFK:06747:06069\n\
67TFK:06721:06251\n\
67TFK:06739:06203\n\
67TFK:06738:06283\n\
67TFK:06719:06307\n\
67TFK:06723:06324\n\
67TFK:06720:06395\n\
67TFK:06770:05229\n\
67TFK:06804:05222\n\
67TFK:06799:05273\n\
67TFK:06803:05371\n\
67TFK:06778:05413\n\
67TFK:06784:05428\n\
67TFK:06793:05421\n\
67TFK:06804:05445\n\
67TFK:06789:05566\n\
67TFK:06798:05586\n\
67TFK:06781:05941\n\
67TFK:06793:06071\n\
67TFK:06776:06277\n\
67TFK:06780:06378\n\
67TFK:06790:06358\n\
67TFK:06788:06435\n\
67TFK:06858:05164\n\
67TFK:06858:05190\n\
67TFK:06849:05216\n\
67TFK:06815:05328\n\
67TFK:06834:05355\n\
67TFK:06843:05385\n\
67TFK:06837:05412\n\
67TFK:06831:05675\n\
67TFK:06854:05667\n\
67TFK:06856:05760\n\
67TFK:06830:05901\n\
67TFK:06820:05920\n\
67TFK:06823:05950\n\
67TFK:06842:05993\n\
67TFK:06821:06020\n\
67TFK:06857:06108\n\
67TFK:06834:06253\n\
67TFK:06810:06350\n\
67TFK:06828:06413\n\
67TFK:06898:05260\n\
67TFK:06869:05383\n\
67TFK:06881:05507\n\
67TFK:06876:05553\n\
67TFK:06878:05600\n\
67TFK:06882:05862\n\
67TFK:06862:06000\n\
67TFK:06905:05975\n\
67TFK:06867:06003\n\
67TFK:06873:06071\n\
67TFK:06909:06085\n\
67TFK:06874:06347\n\
67TFK:06897:06315\n\
67TFK:06864:06404\n\
67TFK:06952:05223\n\
67TFK:06953:05263\n\
67TFK:06936:05368\n\
67TFK:06950:05390\n\
67TFK:06959:05406\n\
67TFK:06920:05455\n\
67TFK:06912:05534\n\
67TFK:06920:05683\n\
67TFK:06911:05920\n\
67TFK:06940:05993\n\
67TFK:06951:06035\n\
67TFK:06936:06283\n\
67TFK:06925:06347\n\
67TFK:06915:06371\n\
67TFK:07004:05155\n\
67TFK:06994:05388\n\
67TFK:06974:05411\n\
67TFK:06968:06114\n\
67TFK:07000:06145\n\
67TFK:06963:06153\n\
67TFK:07006:06165\n\
67TFK:06999:06301\n\
67TFK:06985:06321\n\
67TFK:06986:06348\n\
67TFK:06961:06401\n\
67TFK:07014:05302\n\
67TFK:07056:05324\n\
67TFK:07017:05401\n\
67TFK:07033:05492\n\
67TFK:07016:05515\n\
67TFK:07034:05516\n\
67TFK:07025:05582\n\
67TFK:07054:05704\n\
67TFK:07049:05758\n\
67TFK:07058:05761\n\
67TFK:07044:05890\n\
67TFK:07020:06012\n\
67TFK:07011:06429\n\
67TFK:07071:05196\n\
67TFK:07080:05371\n\
67TFK:07085:05375\n\
67TFK:07070:05438\n\
67TFK:07073:05466\n\
67TFK:07088:05640\n\
67TFK:07089:05679\n\
67TFK:07097:05656\n\
67TFK:07101:05743\n\
67TFK:07066:05779\n\
67TFK:07089:05767\n\
67TFK:07103:06034\n\
67TFK:07071:06135\n\
67TFK:07073:06323\n\
67TFK:07121:05263\n\
67TFK:07123:05288\n\
67TFK:07137:05412\n\
67TFK:07158:05635\n\
67TFK:07129:05670\n\
67TFK:07132:05770\n\
67TFK:07156:05760\n\
67TFK:07123:05823\n\
67TFK:07124:05836\n\
67TFK:07132:05981\n\
67TFK:07137:06313\n\
67TFK:07124:06427\n\
67TFK:07194:05180\n\
67TFK:07187:05296\n\
67TFK:07171:05305\n\
67TFK:07188:05333\n\
67TFK:07161:05466\n\
67TFK:07164:05642\n\
67TFK:07165:05628\n\
67TFK:07176:05752\n\
67TFK:07164:05811\n\
67TFK:07209:05887\n\
67TFK:07208:05987\n\
67TFK:07189:06096\n\
67TFK:07194:06078\n\
67TFK:07168:06159\n\
67TFK:07200:06194\n\
67TFK:07160:06217\n\
67TFK:07198:06328\n\
67TFK:07176:06370\n\
67TFK:07199:06371\n\
67TFK:07227:05163\n\
67TFK:07219:05219\n\
67TFK:07229:05203\n\
67TFK:07218:05289\n\
67TFK:07223:05269\n\
67TFK:07245:05293\n\
67TFK:07216:05339\n\
67TFK:07230:05451\n\
67TFK:07224:05487\n\
67TFK:07229:05490\n\
67TFK:07221:05522\n\
67TFK:07226:05638\n\
67TFK:07246:05620\n\
67TFK:07213:05721\n\
67TFK:07216:06039\n\
67TFK:07218:06025\n\
67TFK:07211:06150\n\
67TFK:07213:06165\n\
67TFK:07230:06189\n\
67TFK:07224:06275\n\
67TFK:07213:06313\n\
67TFK:07243:06310\n\
67TFK:07283:05302\n\
67TFK:07273:05393\n\
67TFK:07294:05387\n\
67TFK:07264:05538\n\
67TFK:07271:05751\n\
67TFK:07301:05827\n\
67TFK:07264:05910\n\
67TFK:07303:05986\n\
67TFK:07288:06072\n\
67TFK:07266:06140\n\
67TFK:07309:06264\n\
67TFK:07280:06340\n\
67TFK:07287:06417\n\
67TFK:07310:05230\n\
67TFK:07314:05375\n\
67TFK:07317:05361\n\
67TFK:07355:05366\n\
67TFK:07320:05572\n\
67TFK:07321:05644\n\
67TFK:07346:05625\n\
67TFK:07346:05820\n\
67TFK:07343:05873\n\
67TFK:07359:05864\n\
67TFK:07354:05951\n\
67TFK:07312:05955\n\
67TFK:07339:06326\n\
67TFK:07327:06360\n\
67TFK:07351:06424\n\
67TFK:07402:05171\n\
67TFK:07373:05204\n\
67TFK:07383:05231\n\
67TFK:07364:05301\n\
67TFK:07400:05348\n\
67TFK:07396:05429\n\
67TFK:07365:05509\n\
67TFK:07397:05612\n\
67TFK:07400:05678\n\
67TFK:07406:05667\n\
67TFK:07374:05795\n\
67TFK:07377:05838\n\
67TFK:07400:05811\n\
67TFK:07376:06060\n\
67TFK:07405:06074\n\
67TFK:07363:06198\n\
67TFK:07393:06159\n\
67TFK:07360:06247\n\
67TFK:07455:05201\n\
67TFK:07455:05279\n\
67TFK:07411:05350\n\
67TFK:07440:05421\n\
67TFK:07411:05467\n\
67TFK:07451:05660\n\
67TFK:07424:05744\n\
67TFK:07435:05712\n\
67TFK:07435:05850\n\
67TFK:07438:05855\n\
67TFK:07452:05921\n\
67TFK:07421:05996\n\
67TFK:07411:06021\n\
67TFK:07438:06028\n\
67TFK:07445:06058\n\
67TFK:07441:06163\n\
67TFK:07439:06248\n\
67TFK:07426:06280\n\
67TFK:07424:06317\n\
67TFK:07448:06303\n\
67TFK:07450:06387\n\
67TFK:07444:06429\n\
67TFK:07482:05241\n\
67TFK:07466:05270\n\
67TFK:07464:05325\n\
67TFK:07470:05501\n\
67TFK:07483:05533\n\
67TFK:07507:05687\n\
67TFK:07460:05731\n\
67TFK:07473:05753\n\
67TFK:07471:05810\n\
67TFK:07483:05809\n\
67TFK:07484:05947\n\
67TFK:07507:06007\n\
67TFK:07470:06214\n\
67TFK:07508:06267\n\
67TFK:07468:06346\n\
67TFK:07503:06311\n\
67TFK:07506:06337\n\
67TFK:07471:06399\n\
67TFK:07489:06389\n\
67TFK:07499:06377\n\
67TFK:07463:06431\n\
67TFK:07540:05271\n\
67TFK:07548:05287\n\
67TFK:07550:05351\n\
67TFK:07552:05449\n\
67TFK:07522:05496\n\
67TFK:07551:05465\n\
67TFK:07535:05548\n\
67TFK:07548:05647\n\
67TFK:07538:06095\n\
67TFK:07541:06061\n\
67TFK:07514:06108\n\
67TFK:07546:06117\n\
67TFK:07554:06115\n\
67TFK:07556:06104\n\
67TFK:07550:06237\n\
67TFK:07556:06217\n\
67TFK:07568:05179\n\
67TFK:07573:05207\n\
67TFK:07585:05226\n\
67TFK:07596:05329\n\
67TFK:07574:05382\n\
67TFK:07602:05439\n\
67TFK:07571:05625\n\
67TFK:07577:05620\n\
67TFK:07585:05627\n\
67TFK:07601:05684\n\
67TFK:07585:05713\n\
67TFK:07588:05767\n\
67TFK:07579:05821\n\
67TFK:07589:05949\n\
67TFK:07578:05960\n\
67TFK:07564:06114\n\
67TFK:07593:06200\n\
67TFK:07585:06216\n\
67TFK:07576:06336\n\
67TFK:07586:06338\n\
67TFK:07577:06376\n\
67TFK:07599:06399\n\
67TFK:07635:05324\n\
67TFK:07611:05418\n\
67TFK:07644:05592\n\
67TFK:07627:05681\n\
67TFK:07646:05908\n\
67TFK:07619:06061\n\
67TFK:07644:06161\n\
67TFK:07640:06243\n\
67TFK:07621:06283\n\
67TFK:07637:06255\n\
67TFK:07652:06379\n\
67TFK:07701:05331\n\
67TFK:07694:05563\n\
67TFK:07666:05648\n\
67TFK:07674:05617\n\
67TFK:07704:05802\n\
67TFK:07690:05878\n\
67TFK:07709:05936\n\
67TFK:07688:05963\n\
67TFK:07666:06154\n\
67TFK:07698:06228\n\
67TFK:07704:06252\n\
67TFK:07706:06272\n\
67TFK:07692:06306\n\
67TFK:07669:06396\n\
67TFK:07756:05213\n\
67TFK:07714:05279\n\
67TFK:07714:05376\n\
67TFK:07756:05449\n\
67TFK:07711:05549\n\
67TFK:07750:05544\n\
67TFK:07723:05562\n\
67TFK:07730:05626\n\
67TFK:07728:05678\n\
67TFK:07713:05757\n\
67TFK:07733:05758\n\
67TFK:07728:05818\n\
67TFK:07739:05982\n\
67TFK:07717:06048\n\
67TFK:07757:06086\n\
67TFK:07720:06180\n\
67TFK:07722:06334\n\
67TFK:07731:06344\n\
67TFK:07764:05189\n\
67TFK:07772:05242\n\
67TFK:07777:05368\n\
67TFK:07763:05541\n\
67TFK:07772:05547\n\
67TFK:07783:05530\n\
67TFK:07777:05665\n\
67TFK:07793:05735\n\
67TFK:07761:05767\n\
67TFK:07807:05788\n\
67TFK:07802:05874\n\
67TFK:07805:05855\n\
67TFK:07805:05989\n\
67TFK:07768:06055\n\
67TFK:07801:06234\n\
67TFK:07778:06415\n\
67TFK:07855:05159\n\
67TFK:07830:05331\n\
67TFK:07842:05354\n\
67TFK:07816:05504\n\
67TFK:07824:05660\n\
67TFK:07830:05655\n\
67TFK:07849:05684\n\
67TFK:07819:05745\n\
67TFK:07838:05730\n\
67TFK:07848:05770\n\
67TFK:07852:05830\n\
67TFK:07814:06128\n\
67TFK:07820:06245\n\
67TFK:07811:06364\n\
67TFK:07887:05188\n\
67TFK:07887:05220\n\
67TFK:07869:05341\n\
67TFK:07884:05379\n\
67TFK:07889:05369\n\
67TFK:07891:05392\n\
67TFK:07906:05418\n\
67TFK:07907:05530\n\
67TFK:07876:05584\n\
67TFK:07888:05606\n\
67TFK:07890:05673\n\
67TFK:07906:05660\n\
67TFK:07909:05689\n\
67TFK:07904:05720\n\
67TFK:07895:05818\n\
67TFK:07896:05824\n\
67TFK:07906:05887\n\
67TFK:07875:05936\n\
67TFK:07886:05912\n\
67TFK:07884:06164\n\
67TFK:07905:06184\n\
67TFK:07862:06203\n\
67TFK:07876:06222\n\
67TFK:07896:06342\n\
67TFK:07869:06395\n\
67TFK:07906:06420\n\
67TFK:07954:05349\n\
67TFK:07918:05375\n\
67TFK:07925:05426\n\
67TFK:07947:05457\n\
67TFK:07952:05527\n\
67TFK:07943:05783\n\
67TFK:07912:05842\n\
67TFK:07940:05946\n\
67TFK:07957:06087\n\
67TFK:07923:06212\n\
67TFK:07911:06289\n\
67TFK:07929:06279\n\
67TFK:07914:06330\n\
67TFK:07958:06307\n\
67TFK:07956:06411\n\
67TFK:07961:05261\n\
67TFK:07972:05347\n\
67TFK:07974:05500\n\
67TFK:07977:05909\n\
67TFK:07960:06056\n\
67TFK:07980:06210\n\
67TFK:07984:06221\n\
67TFK:07984:06402\n\
67TFK:06691:09140\n\
67TFK:06660:09176\n\
67TFK:06692:09348\n\
67TFK:06688:09375\n\
67TFK:06690:09457\n\
67TFK:06700:09465\n\
67TFK:06703:09481\n\
67TFK:06684:09740\n\
67TFK:06667:09838\n\
67TFK:06691:10006\n\
67TFK:06669:10111\n\
67TFK:06709:10174\n\
67TFK:06682:10237\n\
67TFK:06689:10235\n\
67TFK:06745:09045\n\
67TFK:06710:09077\n\
67TFK:06746:09104\n\
67TFK:06712:09200\n\
67TFK:06710:09274\n\
67TFK:06734:09392\n\
67TFK:06711:09430\n\
67TFK:06712:09425\n\
67TFK:06751:09900\n\
67TFK:06710:10017\n\
67TFK:06718:10099\n\
67TFK:06754:10196\n\
67TFK:06788:09069\n\
67TFK:06782:09434\n\
67TFK:06802:09449\n\
67TFK:06786:09641\n\
67TFK:06791:09654\n\
67TFK:06785:09749\n\
67TFK:06768:09767\n\
67TFK:06802:09908\n\
67TFK:06764:09984\n\
67TFK:06809:10221\n\
67TFK:06837:09130\n\
67TFK:06820:09364\n\
67TFK:06813:09455\n\
67TFK:06813:09712\n\
67TFK:06813:09813\n\
67TFK:06813:09943\n\
67TFK:06845:09942\n\
67TFK:06846:09998\n\
67TFK:06839:10093\n\
67TFK:06835:10179\n\
67TFK:06853:10227\n\
67TFK:06877:09034\n\
67TFK:06867:09152\n\
67TFK:06898:09302\n\
67TFK:06873:09393\n\
67TFK:06868:09573\n\
67TFK:06894:09646\n\
67TFK:06870:09717\n\
67TFK:06908:09735\n\
67TFK:06865:09861\n\
67TFK:06868:10026\n\
67TFK:06871:10114\n\
67TFK:06909:10223\n\
67TFK:06886:10273\n\
67TFK:06947:09035\n\
67TFK:06957:09113\n\
67TFK:06916:09155\n\
67TFK:06958:09187\n\
67TFK:06959:09234\n\
67TFK:06956:09540\n\
67TFK:06913:09590\n\
67TFK:06956:09608\n\
67TFK:06916:09636\n\
67TFK:06926:09644\n\
67TFK:06917:09732\n\
67TFK:06942:09762\n\
67TFK:06910:09853\n\
67TFK:06957:10166\n\
67TFK:06961:09206\n\
67TFK:06991:09348\n\
67TFK:06988:09470\n\
67TFK:06963:09875\n\
67TFK:06965:09973\n\
67TFK:06979:09997\n\
67TFK:06997:09979\n\
67TFK:06980:10130\n\
67TFK:07036:09167\n\
67TFK:07025:09219\n\
67TFK:07029:09259\n\
67TFK:07015:09266\n\
67TFK:07012:09340\n\
67TFK:07017:09327\n\
67TFK:07044:09365\n\
67TFK:07045:09335\n\
67TFK:07050:09414\n\
67TFK:07025:09431\n\
67TFK:07026:09434\n\
67TFK:07053:09430\n\
67TFK:07016:09496\n\
67TFK:07013:09716\n\
67TFK:07052:09728\n\
67TFK:07053:09734\n\
67TFK:07012:09859\n\
67TFK:07045:10023\n\
67TFK:07045:10046\n\
67TFK:07044:10128\n\
67TFK:07027:10179\n\
67TFK:07050:10216\n\
67TFK:07026:10278\n\
67TFK:07029:10302\n\
67TFK:07070:09051\n\
67TFK:07064:09136\n\
67TFK:07107:09141\n\
67TFK:07108:09163\n\
67TFK:07068:09233\n\
67TFK:07088:09233\n\
67TFK:07083:09287\n\
67TFK:07101:09272\n\
67TFK:07092:09360\n\
67TFK:07075:09615\n\
67TFK:07109:09661\n\
67TFK:07085:09737\n\
67TFK:07072:09876\n\
67TFK:07068:10124\n\
67TFK:07093:10117\n\
67TFK:07100:10196\n\
67TFK:07142:09308\n\
67TFK:07123:09416\n\
67TFK:07141:09480\n\
67TFK:07129:09581\n\
67TFK:07134:09626\n\
67TFK:07142:09786\n\
67TFK:07135:09836\n\
67TFK:07142:10121\n\
67TFK:07191:09032\n\
67TFK:07177:09220\n\
67TFK:07168:09325\n\
67TFK:07164:09438\n\
67TFK:07203:09613\n\
67TFK:07201:09648\n\
67TFK:07182:09686\n\
67TFK:07206:09668\n\
67TFK:07203:10040\n\
67TFK:07240:09135\n\
67TFK:07210:09240\n\
67TFK:07250:09245\n\
67TFK:07220:09371\n\
67TFK:07240:09438\n\
67TFK:07221:09544\n\
67TFK:07233:09751\n\
67TFK:07256:09985\n\
67TFK:07244:10288\n\
67TFK:07253:10291\n\
67TFK:07260:09265\n\
67TFK:07309:09742\n\
67TFK:07303:09768\n\
67TFK:07308:09804\n\
67TFK:07300:09898\n\
67TFK:07286:10039\n\
67TFK:07264:10086\n\
67TFK:07265:10198\n\
67TFK:07268:10231\n\
67TFK:07298:10294\n\
67TFK:07358:09098\n\
67TFK:07321:09414\n\
67TFK:07351:09625\n\
67TFK:07350:09696\n\
67TFK:07340:09737\n\
67TFK:07310:09875\n\
67TFK:07311:09911\n\
67TFK:07312:09983\n\
67TFK:07348:09976\n\
67TFK:07355:10001\n\
67TFK:07322:10024\n\
67TFK:07318:10099\n\
67TFK:07316:10135\n\
67TFK:07352:10172\n\
67TFK:07386:09066\n\
67TFK:07409:09113\n\
67TFK:07371:09144\n\
67TFK:07362:09523\n\
67TFK:07382:09541\n\
67TFK:07373:09584\n\
67TFK:07403:09797\n\
67TFK:07393:10156\n\
67TFK:07389:10244\n\
67TFK:07411:09024\n\
67TFK:07447:09151\n\
67TFK:07433:09230\n\
67TFK:07457:09254\n\
67TFK:07411:09333\n\
67TFK:07421:09378\n\
67TFK:07411:09521\n\
67TFK:07435:09596\n\
67TFK:07436:09655\n\
67TFK:07422:09710\n\
67TFK:07428:09691\n\
67TFK:07417:09728\n\
67TFK:07440:09792\n\
67TFK:07425:09905\n\
67TFK:07437:10015\n\
67TFK:07458:10064\n\
67TFK:07429:10103\n\
67TFK:07438:10149\n\
67TFK:07441:10129\n\
67TFK:07478:09044\n\
67TFK:07502:09042\n\
67TFK:07478:09209\n\
67TFK:07491:09361\n\
67TFK:07474:09399\n\
67TFK:07484:09653\n\
67TFK:07499:09760\n\
67TFK:07464:09839\n\
67TFK:07494:10022\n\
67TFK:07463:10117\n\
67TFK:07518:09017\n\
67TFK:07556:09223\n\
67TFK:07548:09282\n\
67TFK:07553:09318\n\
67TFK:07510:09714\n\
67TFK:07558:09750\n\
67TFK:07547:09792\n\
67TFK:07514:10017\n\
67TFK:07557:10104\n\
67TFK:07515:10131\n\
67TFK:07546:10188\n\
67TFK:07541:10247\n\
67TFK:07601:09071\n\
67TFK:07579:09149\n\
67TFK:07603:09217\n\
67TFK:07601:09403\n\
67TFK:07605:09775\n\
67TFK:07605:09880\n\
67TFK:07579:09951\n\
67TFK:07604:10099\n\
67TFK:07598:10138\n\
67TFK:07609:10261\n\
67TFK:07626:09085\n\
67TFK:07614:09139\n\
67TFK:07613:09211\n\
67TFK:07625:09206\n\
67TFK:07627:09199\n\
67TFK:07641:09181\n\
67TFK:07658:09203\n\
67TFK:07612:09253\n\
67TFK:07623:09243\n\
67TFK:07614:09274\n\
67TFK:07649:09444\n\
67TFK:07634:09499\n\
67TFK:07618:09548\n\
67TFK:07610:09700\n\
67TFK:07627:09702\n\
67TFK:07621:09817\n\
67TFK:07627:09940\n\
67TFK:07628:10024\n\
67TFK:07663:09040\n\
67TFK:07665:09723\n\
67TFK:07694:09773\n\
67TFK:07708:09871\n\
67TFK:07671:09916\n\
67TFK:07677:10083\n\
67TFK:07697:10100\n\
67TFK:07662:10149\n\
67TFK:07753:09045\n\
67TFK:07741:09163\n\
67TFK:07742:09140\n\
67TFK:07747:09143\n\
67TFK:07758:09176\n\
67TFK:07742:09308\n\
67TFK:07728:09597\n\
67TFK:07718:09662\n\
67TFK:07732:09748\n\
67TFK:07734:09808\n\
67TFK:07714:09960\n\
67TFK:07754:09947\n\
67TFK:07774:09053\n\
67TFK:07787:09020\n\
67TFK:07761:09107\n\
67TFK:07782:09079\n\
67TFK:07762:09163\n\
67TFK:07773:09179\n\
67TFK:07774:09202\n\
67TFK:07762:09258\n\
67TFK:07781:09294\n\
67TFK:07805:09309\n\
67TFK:07772:09373\n\
67TFK:07776:09374\n\
67TFK:07803:09787\n\
67TFK:07778:10291\n\
67TFK:07843:09204\n\
67TFK:07849:09534\n\
67TFK:07858:09574\n\
67TFK:07815:09696\n\
67TFK:07822:09761\n\
67TFK:07814:09884\n\
67TFK:07844:09907\n\
67TFK:07853:10126\n\
67TFK:07826:10206\n\
67TFK:07863:09172\n\
67TFK:07897:09248\n\
67TFK:07905:09278\n\
67TFK:07875:09332\n\
67TFK:07867:09427\n\
67TFK:07871:09546\n\
67TFK:07889:09819\n\
67TFK:07877:09893\n\
67TFK:07881:09936\n\
67TFK:07891:09961\n\
67TFK:07863:09999\n\
67TFK:07874:10044\n\
67TFK:07943:09065\n\
67TFK:07911:09069\n\
67TFK:07931:09085\n\
67TFK:07942:09233\n\
67TFK:07928:09289\n\
67TFK:07930:09504\n\
67TFK:07938:09795\n\
67TFK:07943:09885\n\
67TFK:07941:10291\n\
67TFK:07967:09156\n\
67TFK:07978:09667\n\
67TFK:07975:09943\n\
67TFK:07989:09926\n\
67TFK:06706:07904\n\
67TFK:06703:07933\n\
67TFK:06684:08167\n\
67TFK:06685:08159\n\
67TFK:06690:08429\n\
67TFK:06664:08555\n\
67TFK:06688:08594\n\
67TFK:06691:08929\n\
67TFK:06750:07807\n\
67TFK:06752:07812\n\
67TFK:06728:08027\n\
67TFK:06719:08159\n\
67TFK:06711:08206\n\
67TFK:06741:08212\n\
67TFK:06750:08307\n\
67TFK:06758:08323\n\
67TFK:06714:08558\n\
67TFK:06743:08596\n\
67TFK:06741:08762\n\
67TFK:06741:08788\n\
67TFK:06766:08200\n\
67TFK:06809:08219\n\
67TFK:06805:08266\n\
67TFK:06787:08296\n\
67TFK:06761:08850\n\
67TFK:06784:09002\n\
67TFK:06848:07745\n\
67TFK:06858:07846\n\
67TFK:06850:08049\n\
67TFK:06851:08082\n\
67TFK:06851:08341\n\
67TFK:06834:08380\n\
67TFK:06851:08394\n\
67TFK:06837:08724\n\
67TFK:06821:08867\n\
67TFK:06858:08865\n\
67TFK:06811:08953\n\
67TFK:06908:07760\n\
67TFK:06908:07787\n\
67TFK:06867:07863\n\
67TFK:06900:07882\n\
67TFK:06873:08184\n\
67TFK:06897:08201\n\
67TFK:06897:08202\n\
67TFK:06866:08406\n\
67TFK:06892:08485\n\
67TFK:06872:08552\n\
67TFK:06866:08617\n\
67TFK:06903:08637\n\
67TFK:06906:08940\n\
67TFK:06928:07836\n\
67TFK:06922:07887\n\
67TFK:06944:07892\n\
67TFK:06952:07889\n\
67TFK:06930:07946\n\
67TFK:06941:07942\n\
67TFK:06948:07955\n\
67TFK:06958:08143\n\
67TFK:06922:08217\n\
67TFK:06931:08527\n\
67TFK:06930:08536\n\
67TFK:06914:08672\n\
67TFK:06932:08631\n\
67TFK:06919:08749\n\
67TFK:06926:08840\n\
67TFK:06926:08924\n\
67TFK:06927:08879\n\
67TFK:07008:07956\n\
67TFK:06996:07986\n\
67TFK:06995:08114\n\
67TFK:07005:08101\n\
67TFK:06981:08464\n\
67TFK:06981:08483\n\
67TFK:06980:08536\n\
67TFK:06979:08583\n\
67TFK:07001:08650\n\
67TFK:06993:08714\n\
67TFK:06967:08853\n\
67TFK:06998:08940\n\
67TFK:07043:07751\n\
67TFK:07041:07816\n\
67TFK:07016:07884\n\
67TFK:07032:07993\n\
67TFK:07050:07982\n\
67TFK:07046:08089\n\
67TFK:07021:08389\n\
67TFK:07040:08512\n\
67TFK:07050:08601\n\
67TFK:07021:08872\n\
67TFK:07067:07742\n\
67TFK:07065:07804\n\
67TFK:07083:07826\n\
67TFK:07089:07954\n\
67TFK:07070:08021\n\
67TFK:07066:08052\n\
67TFK:07091:08155\n\
67TFK:07096:08173\n\
67TFK:07094:08302\n\
67TFK:07105:08299\n\
67TFK:07093:08427\n\
67TFK:07063:08483\n\
67TFK:07087:08687\n\
67TFK:07064:08796\n\
67TFK:07070:08843\n\
67TFK:07067:08907\n\
67TFK:07083:08911\n\
67TFK:07128:07775\n\
67TFK:07116:07784\n\
67TFK:07119:07802\n\
67TFK:07150:07884\n\
67TFK:07121:07939\n\
67TFK:07127:08013\n\
67TFK:07150:08136\n\
67TFK:07137:08524\n\
67TFK:07120:08782\n\
67TFK:07196:07763\n\
67TFK:07181:07783\n\
67TFK:07193:07798\n\
67TFK:07195:07816\n\
67TFK:07195:07824\n\
67TFK:07178:07848\n\
67TFK:07180:07943\n\
67TFK:07182:08112\n\
67TFK:07190:08283\n\
67TFK:07174:08426\n\
67TFK:07161:08507\n\
67TFK:07170:08550\n\
67TFK:07187:08714\n\
67TFK:07198:08744\n\
67TFK:07164:08915\n\
67TFK:07186:08980\n\
67TFK:07236:07755\n\
67TFK:07254:07745\n\
67TFK:07233:07999\n\
67TFK:07226:08043\n\
67TFK:07212:08102\n\
67TFK:07213:08310\n\
67TFK:07258:08284\n\
67TFK:07220:08345\n\
67TFK:07215:08504\n\
67TFK:07253:08494\n\
67TFK:07223:08601\n\
67TFK:07238:08686\n\
67TFK:07242:08966\n\
67TFK:07277:07805\n\
67TFK:07273:07922\n\
67TFK:07277:07899\n\
67TFK:07282:07964\n\
67TFK:07279:08011\n\
67TFK:07263:08114\n\
67TFK:07309:08217\n\
67TFK:07262:08456\n\
67TFK:07277:08458\n\
67TFK:07286:08443\n\
67TFK:07291:08441\n\
67TFK:07274:08687\n\
67TFK:07292:08708\n\
67TFK:07283:08877\n\
67TFK:07279:08908\n\
67TFK:07269:09014\n\
67TFK:07359:07945\n\
67TFK:07350:08056\n\
67TFK:07336:08101\n\
67TFK:07326:08365\n\
67TFK:07319:08425\n\
67TFK:07338:08456\n\
67TFK:07344:08434\n\
67TFK:07348:08447\n\
67TFK:07341:08659\n\
67TFK:07353:08671\n\
67TFK:07311:08692\n\
67TFK:07340:08799\n\
67TFK:07323:08941\n\
67TFK:07364:07873\n\
67TFK:07364:08027\n\
67TFK:07399:08014\n\
67TFK:07382:08139\n\
67TFK:07382:08215\n\
67TFK:07365:08257\n\
67TFK:07366:08271\n\
67TFK:07398:08251\n\
67TFK:07388:08371\n\
67TFK:07363:08422\n\
67TFK:07397:08459\n\
67TFK:07388:08515\n\
67TFK:07459:08110\n\
67TFK:07457:08219\n\
67TFK:07434:08311\n\
67TFK:07455:08327\n\
67TFK:07457:08290\n\
67TFK:07429:08369\n\
67TFK:07414:08535\n\
67TFK:07447:08528\n\
67TFK:07435:08675\n\
67TFK:07455:08635\n\
67TFK:07441:08709\n\
67TFK:07475:07875\n\
67TFK:07492:07938\n\
67TFK:07507:08262\n\
67TFK:07499:08565\n\
67TFK:07500:08546\n\
67TFK:07497:08613\n\
67TFK:07471:08700\n\
67TFK:07501:08688\n\
67TFK:07470:08790\n\
67TFK:07524:07754\n\
67TFK:07540:08058\n\
67TFK:07544:08138\n\
67TFK:07557:08176\n\
67TFK:07531:08356\n\
67TFK:07534:08372\n\
67TFK:07552:08375\n\
67TFK:07537:08415\n\
67TFK:07548:08477\n\
67TFK:07552:08540\n\
67TFK:07523:08827\n\
67TFK:07516:08872\n\
67TFK:07539:08877\n\
67TFK:07523:08925\n\
67TFK:07543:08957\n\
67TFK:07550:08936\n\
67TFK:07538:08979\n\
67TFK:07568:07742\n\
67TFK:07571:07767\n\
67TFK:07585:08018\n\
67TFK:07608:07991\n\
67TFK:07609:08223\n\
67TFK:07568:08493\n\
67TFK:07575:08550\n\
67TFK:07581:08579\n\
67TFK:07600:08613\n\
67TFK:07562:08660\n\
67TFK:07570:08641\n\
67TFK:07598:08764\n\
67TFK:07603:08809\n\
67TFK:07562:08854\n\
67TFK:07598:08991\n\
67TFK:07635:07825\n\
67TFK:07658:07815\n\
67TFK:07613:07961\n\
67TFK:07656:07988\n\
67TFK:07654:08139\n\
67TFK:07638:08265\n\
67TFK:07652:08239\n\
67TFK:07630:08278\n\
67TFK:07618:08395\n\
67TFK:07610:08703\n\
67TFK:07620:08907\n\
67TFK:07634:08912\n\
67TFK:07639:08969\n\
67TFK:07660:07749\n\
67TFK:07665:07774\n\
67TFK:07679:07750\n\
67TFK:07706:07863\n\
67TFK:07695:07895\n\
67TFK:07703:07895\n\
67TFK:07708:07887\n\
67TFK:07696:07970\n\
67TFK:07703:07977\n\
67TFK:07702:08068\n\
67TFK:07662:08079\n\
67TFK:07665:08267\n\
67TFK:07667:08259\n\
67TFK:07677:08268\n\
67TFK:07669:08316\n\
67TFK:07686:08293\n\
67TFK:07686:08300\n\
67TFK:07673:08833\n\
67TFK:07682:08830\n\
67TFK:07683:08840\n\
67TFK:07703:08946\n\
67TFK:07702:08983\n\
67TFK:07719:07830\n\
67TFK:07731:07865\n\
67TFK:07712:07967\n\
67TFK:07721:07952\n\
67TFK:07749:07945\n\
67TFK:07751:08016\n\
67TFK:07730:08141\n\
67TFK:07725:08344\n\
67TFK:07746:08519\n\
67TFK:07749:08680\n\
67TFK:07730:08762\n\
67TFK:07759:08874\n\
67TFK:07753:08950\n\
67TFK:07762:07820\n\
67TFK:07807:07938\n\
67TFK:07777:08072\n\
67TFK:07775:08080\n\
67TFK:07799:08090\n\
67TFK:07791:08150\n\
67TFK:07800:08163\n\
67TFK:07766:08180\n\
67TFK:07793:08386\n\
67TFK:07803:08415\n\
67TFK:07765:08510\n\
67TFK:07771:08846\n\
67TFK:07817:07814\n\
67TFK:07828:08166\n\
67TFK:07852:08192\n\
67TFK:07858:08224\n\
67TFK:07820:08277\n\
67TFK:07850:08230\n\
67TFK:07814:08395\n\
67TFK:07857:08386\n\
67TFK:07819:08440\n\
67TFK:07831:08435\n\
67TFK:07846:08495\n\
67TFK:07826:08609\n\
67TFK:07839:08596\n\
67TFK:07846:08604\n\
67TFK:07825:08978\n\
67TFK:07867:07769\n\
67TFK:07903:07842\n\
67TFK:07885:07882\n\
67TFK:07864:08061\n\
67TFK:07865:08055\n\
67TFK:07893:08288\n\
67TFK:07885:08376\n\
67TFK:07868:08574\n\
67TFK:07898:08691\n\
67TFK:07878:08858\n\
67TFK:07906:08961\n\
67TFK:07919:07739\n\
67TFK:07933:07913\n\
67TFK:07952:07953\n\
67TFK:07917:08266\n\
67TFK:07930:08316\n\
67TFK:07940:08417\n\
67TFK:07911:08568\n\
67TFK:07918:08542\n\
67TFK:07958:08727\n\
67TFK:07942:08790\n\
67TFK:07950:08783\n\
67TFK:07911:09008\n\
67TFK:07973:07889\n\
67TFK:07978:08271\n\
67TFK:07989:08279\n\
67TFK:07961:08465\n\
67TFK:07976:08540\n\
67TFK:07978:08667\n\
67TFK:07982:08738\n\
67TFK:07963:08961\n\
67TFK:06672:10525\n\
67TFK:06692:10520\n\
67TFK:06663:10663\n\
67TFK:06674:10655\n\
67TFK:06670:10944\n\
67TFK:06680:10940\n\
67TFK:06676:10963\n\
67TFK:06664:11359\n\
67TFK:06676:11486\n\
67TFK:06732:10547\n\
67TFK:06756:10565\n\
67TFK:06759:10670\n\
67TFK:06759:10727\n\
67TFK:06721:10847\n\
67TFK:06755:10974\n\
67TFK:06721:11006\n\
67TFK:06744:11027\n\
67TFK:06732:11146\n\
67TFK:06757:11185\n\
67TFK:06741:11222\n\
67TFK:06742:11245\n\
67TFK:06713:11420\n\
67TFK:06754:11407\n\
67TFK:06740:11496\n\
67TFK:06805:10383\n\
67TFK:06792:10606\n\
67TFK:06803:10947\n\
67TFK:06780:11010\n\
67TFK:06774:11111\n\
67TFK:06792:11285\n\
67TFK:06797:11321\n\
67TFK:06771:11373\n\
67TFK:06835:10600\n\
67TFK:06823:10822\n\
67TFK:06829:10804\n\
67TFK:06830:10804\n\
67TFK:06834:10869\n\
67TFK:06847:10862\n\
67TFK:06839:10953\n\
67TFK:06853:10915\n\
67TFK:06818:11071\n\
67TFK:06844:11079\n\
67TFK:06837:11568\n\
67TFK:06893:10317\n\
67TFK:06881:10405\n\
67TFK:06887:10497\n\
67TFK:06909:10475\n\
67TFK:06882:10636\n\
67TFK:06892:10627\n\
67TFK:06885:10741\n\
67TFK:06889:10963\n\
67TFK:06894:11169\n\
67TFK:06870:11471\n\
67TFK:06928:10431\n\
67TFK:06932:10442\n\
67TFK:06912:10535\n\
67TFK:06923:10574\n\
67TFK:06918:10752\n\
67TFK:06950:11162\n\
67TFK:06928:11213\n\
67TFK:06939:11238\n\
67TFK:06914:11320\n\
67TFK:06910:11411\n\
67TFK:06935:11451\n\
67TFK:06987:10324\n\
67TFK:07009:10509\n\
67TFK:07006:10647\n\
67TFK:06968:10683\n\
67TFK:07007:10763\n\
67TFK:06990:10816\n\
67TFK:06982:11288\n\
67TFK:06989:11288\n\
67TFK:07044:10397\n\
67TFK:07017:10448\n\
67TFK:07025:10411\n\
67TFK:07057:10431\n\
67TFK:07059:10448\n\
67TFK:07011:10488\n\
67TFK:07011:10575\n\
67TFK:07037:10560\n\
67TFK:07015:10605\n\
67TFK:07052:10638\n\
67TFK:07022:10676\n\
67TFK:07042:10814\n\
67TFK:07045:10828\n\
67TFK:07040:10987\n\
67TFK:07020:11055\n\
67TFK:07057:11086\n\
67TFK:07038:11123\n\
67TFK:07039:11139\n\
67TFK:07036:11250\n\
67TFK:07017:11261\n\
67TFK:07030:11281\n\
67TFK:07029:11448\n\
67TFK:07036:11445\n\
67TFK:07021:11459\n\
67TFK:07044:11471\n\
67TFK:07050:11460\n\
67TFK:07073:10404\n\
67TFK:07107:10425\n\
67TFK:07060:10455\n\
67TFK:07102:10692\n\
67TFK:07076:10711\n\
67TFK:07094:10757\n\
67TFK:07107:10828\n\
67TFK:07060:10890\n\
67TFK:07081:10972\n\
67TFK:07107:11013\n\
67TFK:07066:11263\n\
67TFK:07103:11500\n\
67TFK:07094:11565\n\
67TFK:07132:10364\n\
67TFK:07137:10680\n\
67TFK:07185:10312\n\
67TFK:07163:10395\n\
67TFK:07176:10412\n\
67TFK:07178:10529\n\
67TFK:07181:10530\n\
67TFK:07201:10713\n\
67TFK:07164:10803\n\
67TFK:07170:10986\n\
67TFK:07160:11072\n\
67TFK:07182:11178\n\
67TFK:07183:11156\n\
67TFK:07175:11243\n\
67TFK:07171:11545\n\
67TFK:07184:11549\n\
67TFK:07221:10370\n\
67TFK:07219:10408\n\
67TFK:07251:10410\n\
67TFK:07238:10464\n\
67TFK:07240:10925\n\
67TFK:07234:11017\n\
67TFK:07212:11265\n\
67TFK:07243:11332\n\
67TFK:07235:11377\n\
67TFK:07216:11483\n\
67TFK:07221:11458\n\
67TFK:07253:11505\n\
67TFK:07220:11561\n\
67TFK:07294:10397\n\
67TFK:07274:10439\n\
67TFK:07306:10637\n\
67TFK:07261:10694\n\
67TFK:07273:11006\n\
67TFK:07275:11046\n\
67TFK:07323:10340\n\
67TFK:07340:10349\n\
67TFK:07343:10435\n\
67TFK:07345:10479\n\
67TFK:07340:10618\n\
67TFK:07338:10725\n\
67TFK:07349:10863\n\
67TFK:07345:10985\n\
67TFK:07327:11134\n\
67TFK:07326:11175\n\
67TFK:07351:11424\n\
67TFK:07316:11546\n\
67TFK:07333:11584\n\
67TFK:07391:10466\n\
67TFK:07360:10523\n\
67TFK:07361:10518\n\
67TFK:07390:10648\n\
67TFK:07375:10687\n\
67TFK:07365:10836\n\
67TFK:07383:10991\n\
67TFK:07409:11171\n\
67TFK:07381:11251\n\
67TFK:07373:11259\n\
67TFK:07451:10357\n\
67TFK:07412:10524\n\
67TFK:07424:10616\n\
67TFK:07437:10912\n\
67TFK:07429:11016\n\
67TFK:07440:11094\n\
67TFK:07438:11108\n\
67TFK:07411:11298\n\
67TFK:07412:11376\n\
67TFK:07414:11410\n\
67TFK:07506:10408\n\
67TFK:07472:10741\n\
67TFK:07476:10821\n\
67TFK:07488:11105\n\
67TFK:07504:11111\n\
67TFK:07487:11344\n\
67TFK:07496:11384\n\
67TFK:07501:11397\n\
67TFK:07478:11413\n\
67TFK:07507:11418\n\
67TFK:07506:11540\n\
67TFK:07507:11544\n\
67TFK:07542:10387\n\
67TFK:07540:10575\n\
67TFK:07558:10581\n\
67TFK:07556:10800\n\
67TFK:07512:10827\n\
67TFK:07511:10948\n\
67TFK:07540:10946\n\
67TFK:07554:11157\n\
67TFK:07518:11239\n\
67TFK:07538:11256\n\
67TFK:07523:11392\n\
67TFK:07525:11402\n\
67TFK:07541:11365\n\
67TFK:07553:11568\n\
67TFK:07576:10382\n\
67TFK:07581:10421\n\
67TFK:07580:10869\n\
67TFK:07605:10950\n\
67TFK:07595:10989\n\
67TFK:07575:11027\n\
67TFK:07594:11111\n\
67TFK:07584:11220\n\
67TFK:07596:11392\n\
67TFK:07568:11478\n\
67TFK:07630:10497\n\
67TFK:07644:10499\n\
67TFK:07658:10530\n\
67TFK:07617:10633\n\
67TFK:07642:10612\n\
67TFK:07658:10791\n\
67TFK:07636:10811\n\
67TFK:07641:10868\n\
67TFK:07651:10894\n\
67TFK:07647:10967\n\
67TFK:07637:11073\n\
67TFK:07632:11171\n\
67TFK:07650:11308\n\
67TFK:07628:11367\n\
67TFK:07625:11447\n\
67TFK:07676:10318\n\
67TFK:07678:10459\n\
67TFK:07672:10551\n\
67TFK:07700:10800\n\
67TFK:07660:11040\n\
67TFK:07690:11019\n\
67TFK:07667:11159\n\
67TFK:07683:11330\n\
67TFK:07689:11401\n\
67TFK:07679:11489\n\
67TFK:07692:11590\n\
67TFK:07723:10374\n\
67TFK:07731:10471\n\
67TFK:07721:10603\n\
67TFK:07757:10627\n\
67TFK:07755:10723\n\
67TFK:07721:10761\n\
67TFK:07720:10815\n\
67TFK:07734:10956\n\
67TFK:07748:11150\n\
67TFK:07722:11277\n\
67TFK:07753:11347\n\
67TFK:07725:11397\n\
67TFK:07740:11441\n\
67TFK:07759:11540\n\
67TFK:07792:10341\n\
67TFK:07805:10650\n\
67TFK:07798:10661\n\
67TFK:07761:10828\n\
67TFK:07766:10928\n\
67TFK:07770:11078\n\
67TFK:07795:11122\n\
67TFK:07792:11172\n\
67TFK:07796:11229\n\
67TFK:07775:11323\n\
67TFK:07785:11359\n\
67TFK:07763:11528\n\
67TFK:07800:11504\n\
67TFK:07829:10468\n\
67TFK:07812:10557\n\
67TFK:07819:10634\n\
67TFK:07827:10724\n\
67TFK:07856:10779\n\
67TFK:07827:10953\n\
67TFK:07831:10939\n\
67TFK:07834:11207\n\
67TFK:07817:11290\n\
67TFK:07848:11456\n\
67TFK:07837:11557\n\
67TFK:07882:10320\n\
67TFK:07876:10525\n\
67TFK:07865:10621\n\
67TFK:07886:10656\n\
67TFK:07871:10772\n\
67TFK:07896:10789\n\
67TFK:07876:10908\n\
67TFK:07879:10965\n\
67TFK:07905:11059\n\
67TFK:07874:11218\n\
67TFK:07878:11537\n\
67TFK:07943:10313\n\
67TFK:07920:10536\n\
67TFK:07910:10646\n\
67TFK:07949:10621\n\
67TFK:07925:10730\n\
67TFK:07950:10704\n\
67TFK:07931:10819\n\
67TFK:07940:10903\n\
67TFK:07953:10919\n\
67TFK:07949:11006\n\
67TFK:07932:11095\n\
67TFK:07937:11446\n\
67TFK:07956:11436\n\
67TFK:07948:11457\n\
67TFK:07974:10542\n\
67TFK:07965:10675\n\
67TFK:07971:10777\n\
67TFK:07984:10913\n\
67TFK:07967:11194\n\
67TFK:07983:11500\n\
67TFK:07986:11473\n\
67TFK:07988:11477\n\
67TFK:00226:03215\n\
67TFK:00244:03253\n\
67TFK:00283:03217\n\
67TFK:00271:03358\n\
67TFK:00280:03399\n\
67TFK:00277:03701\n\
67TFK:00251:03853\n\
67TFK:00294:03855\n\
67TFK:00326:03056\n\
67TFK:00342:03215\n\
67TFK:00318:03367\n\
67TFK:00306:03491\n\
67TFK:00373:03188\n\
67TFK:00389:03231\n\
67TFK:00350:03287\n\
67TFK:00354:03504\n\
67TFK:00390:03494\n\
67TFK:00371:03856\n\
67TFK:00446:03339\n\
67TFK:00422:03459\n\
67TFK:00414:03631\n\
67TFK:00400:03740\n\
67TFK:00437:03774\n\
67TFK:00441:03774\n\
67TFK:00417:03833\n\
67TFK:00495:02947\n\
67TFK:00490:03106\n\
67TFK:00463:03127\n\
67TFK:00458:03414\n\
67TFK:00467:03458\n\
67TFK:00489:03437\n\
67TFK:00495:03480\n\
67TFK:00498:03530\n\
67TFK:00479:03646\n\
67TFK:00481:03724\n\
67TFK:00514:02742\n\
67TFK:00510:02808\n\
67TFK:00521:02861\n\
67TFK:00535:03072\n\
67TFK:00548:03375\n\
67TFK:00542:03479\n\
67TFK:00523:03558\n\
67TFK:00503:03622\n\
67TFK:00524:03677\n\
67TFK:00531:03783\n\
67TFK:00581:02615\n\
67TFK:00566:02670\n\
67TFK:00588:02682\n\
67TFK:00573:02778\n\
67TFK:00564:02843\n\
67TFK:00566:03145\n\
67TFK:00572:03132\n\
67TFK:00552:03304\n\
67TFK:00565:03290\n\
67TFK:00560:03458\n\
67TFK:00569:03467\n\
67TFK:00577:03444\n\
67TFK:00586:03468\n\
67TFK:00589:03565\n\
67TFK:00580:03815\n\
67TFK:00583:03831\n\
67TFK:00594:03834\n\
67TFK:00607:02697\n\
67TFK:00613:03001\n\
67TFK:00640:03007\n\
67TFK:00633:03029\n\
67TFK:00616:03176\n\
67TFK:00617:03233\n\
67TFK:00643:03447\n\
67TFK:00607:03731\n\
67TFK:00617:03760\n\
67TFK:00639:03764\n\
67TFK:00666:02681\n\
67TFK:00687:02680\n\
67TFK:00683:02874\n\
67TFK:00674:02981\n\
67TFK:00666:03039\n\
67TFK:00695:03064\n\
67TFK:00665:03120\n\
67TFK:00698:03113\n\
67TFK:00671:03191\n\
67TFK:00673:03354\n\
67TFK:00692:03331\n\
67TFK:00680:03387\n\
67TFK:00663:03438\n\
67TFK:00652:03509\n\
67TFK:00657:03479\n\
67TFK:00664:03476\n\
67TFK:00668:03540\n\
67TFK:00691:03546\n\
67TFK:00696:03529\n\
67TFK:00672:03800\n\
67TFK:00653:03833\n\
67TFK:00711:02654\n\
67TFK:00702:02678\n\
67TFK:00722:02735\n\
67TFK:00727:02726\n\
67TFK:00722:02779\n\
67TFK:00724:03045\n\
67TFK:00743:03082\n\
67TFK:00710:03146\n\
67TFK:00712:03380\n\
67TFK:00730:03526\n\
67TFK:00738:03597\n\
67TFK:00757:02580\n\
67TFK:00764:02650\n\
67TFK:00768:02763\n\
67TFK:00756:02846\n\
67TFK:00750:02909\n\
67TFK:00769:02932\n\
67TFK:00770:03016\n\
67TFK:00757:03063\n\
67TFK:00788:03033\n\
67TFK:00764:03115\n\
67TFK:00776:03133\n\
67TFK:00791:03211\n\
67TFK:00781:03457\n\
67TFK:00786:03469\n\
67TFK:00770:03593\n\
67TFK:00777:03694\n\
67TFK:00803:02603\n\
67TFK:00832:02588\n\
67TFK:00815:02661\n\
67TFK:00826:02679\n\
67TFK:00801:02762\n\
67TFK:00806:02767\n\
67TFK:00842:02921\n\
67TFK:00829:02963\n\
67TFK:00825:03003\n\
67TFK:00836:03087\n\
67TFK:00835:03178\n\
67TFK:00810:03311\n\
67TFK:00813:03403\n\
67TFK:00816:03439\n\
67TFK:00803:03581\n\
67TFK:00812:03604\n\
67TFK:00830:03684\n\
67TFK:00857:02584\n\
67TFK:00872:02610\n\
67TFK:00883:02611\n\
67TFK:00886:02590\n\
67TFK:00875:02711\n\
67TFK:00853:02749\n\
67TFK:00880:03478\n\
67TFK:00880:03574\n\
67TFK:00861:03625\n\
67TFK:00861:03637\n\
67TFK:00870:03781\n\
67TFK:00931:02646\n\
67TFK:00901:02779\n\
67TFK:00905:02874\n\
67TFK:00920:02972\n\
67TFK:00922:02984\n\
67TFK:00931:03023\n\
67TFK:00915:03242\n\
67TFK:00915:03253\n\
67TFK:00934:03587\n\
67TFK:00936:03655\n\
67TFK:00939:03693\n\
67TFK:00920:03771\n\
67TFK:00953:02578\n\
67TFK:00978:02635\n\
67TFK:00995:02666\n\
67TFK:00967:02800\n\
67TFK:00956:02900\n\
67TFK:00976:02936\n\
67TFK:00969:03025\n\
67TFK:00998:03018\n\
67TFK:00981:03283\n\
67TFK:00951:03368\n\
67TFK:00993:03364\n\
67TFK:00971:03525\n\
67TFK:00994:03615\n\
67TFK:00981:03660\n\
67TFK:00960:03679\n\
67TFK:00981:03823\n\
67TFK:00993:03801\n\
67TFK:01002:02687\n\
67TFK:01044:02749\n\
67TFK:01005:02789\n\
67TFK:01042:02786\n\
67TFK:01015:02828\n\
67TFK:01004:03196\n\
67TFK:01049:03235\n\
67TFK:01010:03307\n\
67TFK:01021:03311\n\
67TFK:01001:03488\n\
67TFK:01002:03624\n\
67TFK:01031:03797\n\
67TFK:01056:02653\n\
67TFK:01061:02725\n\
67TFK:01081:02697\n\
67TFK:01053:02763\n\
67TFK:01059:03205\n\
67TFK:01057:03251\n\
67TFK:01070:03349\n\
67TFK:01076:03405\n\
67TFK:01073:03460\n\
67TFK:01077:03502\n\
67TFK:01096:03499\n\
67TFK:01083:03816\n\
67TFK:01078:03832\n\
67TFK:01109:02627\n\
67TFK:01112:02715\n\
67TFK:01118:02744\n\
67TFK:01141:02772\n\
67TFK:01123:02871\n\
67TFK:01108:03067\n\
67TFK:01131:03050\n\
67TFK:01119:03141\n\
67TFK:01112:03524\n\
67TFK:01115:03525\n\
67TFK:01100:03558\n\
67TFK:01115:03538\n\
67TFK:01136:03533\n\
67TFK:01124:03769\n\
67TFK:01160:02583\n\
67TFK:01166:02672\n\
67TFK:01161:02908\n\
67TFK:01175:02941\n\
67TFK:01175:03402\n\
67TFK:01153:03475\n\
67TFK:01194:03610\n\
67TFK:01153:03855\n\
67TFK:01181:03841\n\
67TFK:01243:02604\n\
67TFK:01225:02669\n\
67TFK:01205:02694\n\
67TFK:01240:02690\n\
67TFK:01216:02837\n\
67TFK:01225:02871\n\
67TFK:01234:03072\n\
67TFK:01220:03173\n\
67TFK:01227:03192\n\
67TFK:01232:03204\n\
67TFK:01207:03226\n\
67TFK:01221:03263\n\
67TFK:01218:03381\n\
67TFK:01245:03405\n\
67TFK:01234:03507\n\
67TFK:01215:03605\n\
67TFK:01230:03588\n\
67TFK:01238:03607\n\
67TFK:01214:03799\n\
67TFK:01257:02694\n\
67TFK:01284:02709\n\
67TFK:01292:02861\n\
67TFK:01290:02908\n\
67TFK:01273:03030\n\
67TFK:01276:03119\n\
67TFK:01272:03160\n\
67TFK:01263:03288\n\
67TFK:01282:03279\n\
67TFK:01253:03386\n\
67TFK:01252:03478\n\
67TFK:01258:03493\n\
67TFK:01280:03479\n\
67TFK:01255:03564\n\
67TFK:01260:03549\n\
67TFK:01276:03636\n\
67TFK:01255:03695\n\
67TFK:01258:03719\n\
67TFK:01264:03779\n\
67TFK:01315:02719\n\
67TFK:01328:02801\n\
67TFK:01326:03320\n\
67TFK:01326:03579\n\
67TFK:01300:03780\n\
67TFK:01328:03786\n\
67TFK:05340:01340\n\
67TFK:05359:01427\n\
67TFK:05345:01496\n\
67TFK:05364:01607\n\
67TFK:05375:01713\n\
67TFK:05348:01827\n\
67TFK:05373:01964\n\
67TFK:05357:02205\n\
67TFK:05373:02512\n\
67TFK:05379:01405\n\
67TFK:05392:01636\n\
67TFK:05417:01665\n\
67TFK:05382:01732\n\
67TFK:05396:01887\n\
67TFK:05406:01885\n\
67TFK:05402:01952\n\
67TFK:05390:02007\n\
67TFK:05413:02301\n\
67TFK:05378:02444\n\
67TFK:05426:02454\n\
67TFK:05459:01298\n\
67TFK:05469:01294\n\
67TFK:05470:01291\n\
67TFK:05433:01511\n\
67TFK:05429:01576\n\
67TFK:05470:01558\n\
67TFK:05462:01726\n\
67TFK:05472:01757\n\
67TFK:05439:01819\n\
67TFK:05448:01924\n\
67TFK:05470:01990\n\
67TFK:05450:02053\n\
67TFK:05477:02066\n\
67TFK:05447:02089\n\
67TFK:05457:02095\n\
67TFK:05474:02095\n\
67TFK:05476:02104\n\
67TFK:05435:02167\n\
67TFK:05470:02183\n\
67TFK:05441:02232\n\
67TFK:05432:02281\n\
67TFK:05459:02296\n\
67TFK:05474:02430\n\
67TFK:05516:01416\n\
67TFK:05481:01533\n\
67TFK:05527:01568\n\
67TFK:05523:01634\n\
67TFK:05482:01653\n\
67TFK:05492:01679\n\
67TFK:05487:01791\n\
67TFK:05507:01798\n\
67TFK:05521:01913\n\
67TFK:05507:02101\n\
67TFK:05488:02195\n\
67TFK:05496:02386\n\
67TFK:05552:01475\n\
67TFK:05563:01512\n\
67TFK:05552:01559\n\
67TFK:05563:01916\n\
67TFK:05531:02011\n\
67TFK:05550:02129\n\
67TFK:05568:02203\n\
67TFK:05548:02302\n\
67TFK:05574:02339\n\
67TFK:05622:01511\n\
67TFK:05622:01727\n\
67TFK:05610:01773\n\
67TFK:05613:01776\n\
67TFK:05607:01792\n\
67TFK:05589:01985\n\
67TFK:05620:01956\n\
67TFK:05590:01991\n\
67TFK:05583:02208\n\
67TFK:05607:02245\n\
67TFK:05615:02313\n\
67TFK:05613:02478\n\
67TFK:05637:01361\n\
67TFK:05646:01498\n\
67TFK:05650:01515\n\
67TFK:05665:01624\n\
67TFK:05644:01710\n\
67TFK:05665:01885\n\
67TFK:05642:01948\n\
67TFK:05658:01970\n\
67TFK:05665:01978\n\
67TFK:05662:02022\n\
67TFK:05666:02013\n\
67TFK:05663:02146\n\
67TFK:05669:02171\n\
67TFK:05634:02202\n\
67TFK:05663:02285\n\
67TFK:05672:02268\n\
67TFK:05653:02375\n\
67TFK:05725:01460\n\
67TFK:05680:01632\n\
67TFK:05691:01626\n\
67TFK:05714:01737\n\
67TFK:05686:01863\n\
67TFK:05718:01871\n\
67TFK:05687:01983\n\
67TFK:05707:02126\n\
67TFK:05689:02184\n\
67TFK:05696:02179\n\
67TFK:05717:02237\n\
67TFK:05680:02467\n\
67TFK:05751:01343\n\
67TFK:05731:01467\n\
67TFK:05730:01535\n\
67TFK:05741:01489\n\
67TFK:05743:01496\n\
67TFK:05774:01531\n\
67TFK:05747:01611\n\
67TFK:05775:01697\n\
67TFK:05750:01783\n\
67TFK:05768:01837\n\
67TFK:05728:01985\n\
67TFK:05762:01958\n\
67TFK:05744:02017\n\
67TFK:05764:02140\n\
67TFK:05782:01516\n\
67TFK:05781:01566\n\
67TFK:05798:01727\n\
67TFK:05804:01688\n\
67TFK:05789:01860\n\
67TFK:05796:01884\n\
67TFK:05800:02068\n\
67TFK:05797:02130\n\
67TFK:05842:01458\n\
67TFK:05849:01559\n\
67TFK:05869:01776\n\
67TFK:05828:01858\n\
67TFK:05842:02075\n\
67TFK:05838:02140\n\
67TFK:05876:02159\n\
67TFK:05848:02201\n\
67TFK:05828:02239\n\
67TFK:05870:02249\n\
67TFK:05856:02463\n\
67TFK:05908:01328\n\
67TFK:05917:01382\n\
67TFK:05912:01443\n\
67TFK:05912:01465\n\
67TFK:05892:01562\n\
67TFK:05888:01676\n\
67TFK:05912:01805\n\
67TFK:05909:01895\n\
67TFK:05919:01926\n\
67TFK:05879:01938\n\
67TFK:05903:01967\n\
67TFK:05895:02087\n\
67TFK:05912:02047\n\
67TFK:05910:02144\n\
67TFK:05881:02213\n\
67TFK:05905:02321\n\
67TFK:05914:02334\n\
67TFK:05889:02488\n\
67TFK:05902:02530\n\
67TFK:05951:01315\n\
67TFK:05951:01334\n\
67TFK:05956:01293\n\
67TFK:05977:01330\n\
67TFK:05977:01528\n\
67TFK:05932:01655\n\
67TFK:05953:01666\n\
67TFK:05929:01801\n\
67TFK:05959:01799\n\
67TFK:05931:01863\n\
67TFK:05972:01892\n\
67TFK:05928:01955\n\
67TFK:05954:01997\n\
67TFK:05962:02091\n\
67TFK:05943:02147\n\
67TFK:05953:02151\n\
67TFK:05955:02158\n\
67TFK:05959:02207\n\
67TFK:05986:01358\n\
67TFK:05988:01439\n\
67TFK:06018:01604\n\
67TFK:06023:01592\n\
67TFK:06018:01802\n\
67TFK:06020:01896\n\
67TFK:06006:01941\n\
67TFK:05983:02057\n\
67TFK:05993:02137\n\
67TFK:05997:02158\n\
67TFK:05997:02201\n\
67TFK:05992:02361\n\
67TFK:05983:02506\n\
67TFK:06064:01305\n\
67TFK:06058:01417\n\
67TFK:06067:01414\n\
67TFK:06061:01604\n\
67TFK:06069:01603\n\
67TFK:06073:01599\n\
67TFK:06029:01668\n\
67TFK:06043:01843\n\
67TFK:06047:01862\n\
67TFK:06045:01894\n\
67TFK:06043:01979\n\
67TFK:06058:02106\n\
67TFK:06039:02173\n\
67TFK:06061:02151\n\
67TFK:06074:02320\n\
67TFK:06066:02415\n\
67TFK:06036:02440\n\
67TFK:06100:01302\n\
67TFK:06087:01372\n\
67TFK:06101:01413\n\
67TFK:06111:01516\n\
67TFK:06119:01566\n\
67TFK:06079:01698\n\
67TFK:06117:01719\n\
67TFK:06114:01887\n\
67TFK:06120:02057\n\
67TFK:06085:02292\n\
67TFK:06109:02324\n\
67TFK:06099:02381\n\
67TFK:06106:02356\n\
67TFK:06115:02392\n\
67TFK:06086:02550\n\
67TFK:06111:02547\n\
67TFK:06118:02538\n\
67TFK:06167:01327\n\
67TFK:06174:01546\n\
67TFK:06163:01696\n\
67TFK:06167:01816\n\
67TFK:06145:01869\n\
67TFK:06173:01849\n\
67TFK:06129:01977\n\
67TFK:06130:01989\n\
67TFK:06152:02044\n\
67TFK:06165:02084\n\
67TFK:06130:02137\n\
67TFK:06133:02246\n\
67TFK:06148:02436\n\
67TFK:06146:02520\n\
67TFK:06153:02573\n\
67TFK:06156:02551\n\
67TFK:06194:01339\n\
67TFK:06202:01338\n\
67TFK:06221:01420\n\
67TFK:06226:01421\n\
67TFK:06222:01787\n\
67TFK:06189:01797\n\
67TFK:06218:01933\n\
67TFK:06195:02067\n\
67TFK:06207:02048\n\
67TFK:06187:02135\n\
67TFK:06214:02184\n\
67TFK:06198:02240\n\
67TFK:06245:01297\n\
67TFK:06262:01314\n\
67TFK:06251:01388\n\
67TFK:06267:01534\n\
67TFK:06266:01732\n\
67TFK:06231:01949\n\
67TFK:06245:02044\n\
67TFK:06266:02113\n\
67TFK:06246:02177\n\
67TFK:06244:02233\n\
67TFK:06260:02199\n\
67TFK:06231:02381\n\
67TFK:06242:02391\n\
67TFK:06263:02467\n\
67TFK:06239:02495\n\
67TFK:06265:02555\n\
67TFK:06308:01340\n\
67TFK:06281:01444\n\
67TFK:06278:01520\n\
67TFK:06279:01704\n\
67TFK:06307:01728\n\
67TFK:06315:01772\n\
67TFK:06296:01841\n\
67TFK:06311:01926\n\
67TFK:06327:01913\n\
67TFK:06322:01980\n\
67TFK:06289:02123\n\
67TFK:06285:02236\n\
67TFK:06309:02259\n\
67TFK:06314:02368\n\
67TFK:06299:02402\n\
67TFK:06314:02519\n\
67TFK:06320:02509\n\
67TFK:06369:01467\n\
67TFK:06330:01549\n\
67TFK:06357:01604\n\
67TFK:06344:01661\n\
67TFK:06369:01675\n\
67TFK:06343:01689\n\
67TFK:06370:01802\n\
67TFK:06367:01958\n\
67TFK:06347:02036\n\
67TFK:06367:02031\n\
67TFK:06336:02054\n\
67TFK:06365:02045\n\
67TFK:06329:02122\n\
67TFK:06346:02320\n\
67TFK:06397:01310\n\
67TFK:06427:01310\n\
67TFK:06391:01429\n\
67TFK:06380:01462\n\
67TFK:06388:01497\n\
67TFK:06415:01575\n\
67TFK:06424:01581\n\
67TFK:06400:01632\n\
67TFK:06390:01648\n\
67TFK:06395:01668\n\
67TFK:06417:01783\n\
67TFK:06421:01861\n\
67TFK:06422:01930\n\
67TFK:06382:02382\n\
67TFK:06409:02454\n\
67TFK:06470:01299\n\
67TFK:06436:01732\n\
67TFK:06445:01706\n\
67TFK:06428:01869\n\
67TFK:06462:01987\n\
67TFK:06465:01957\n\
67TFK:06476:02007\n\
67TFK:06461:02108\n\
67TFK:06458:02219\n\
67TFK:06475:02218\n\
67TFK:06470:02421\n\
67TFK:06458:02523\n\
67TFK:06487:01288\n\
67TFK:06489:01360\n\
67TFK:06500:01698\n\
67TFK:06502:01804\n\
67TFK:06494:02275\n\
67TFK:06479:02444\n\
67TFK:06539:01391\n\
67TFK:06552:01415\n\
67TFK:06572:01399\n\
67TFK:06560:01456\n\
67TFK:06577:01609\n\
67TFK:06546:01669\n\
67TFK:06552:01764\n\
67TFK:06545:01799\n\
67TFK:06537:01863\n\
67TFK:06576:01892\n\
67TFK:06576:02045\n\
67TFK:06552:02136\n\
67TFK:06551:02243\n\
67TFK:06564:02460\n\
67TFK:06529:02512\n\
67TFK:06535:02497\n\
67TFK:06575:02504\n\
67TFK:06590:01290\n\
67TFK:06615:01340\n\
67TFK:06622:01896\n\
67TFK:06613:01966\n\
67TFK:06581:02134\n\
67TFK:06618:02112\n\
67TFK:06606:02155\n\
67TFK:06593:02264\n\
67TFK:06619:02314\n\
67TFK:06595:02355\n\
67TFK:06596:02373\n\
67TFK:06593:02476\n\
67TFK:06580:02493\n\
67TFK:06598:02564\n\
67TFK:06604:02541\n\
67TFK:06646:01351\n\
67TFK:06653:01423\n\
67TFK:06652:01477\n\
67TFK:06633:01942\n\
67TFK:06657:01991\n\
67TFK:06640:02066\n\
67TFK:06642:02082\n\
67TFK:06657:02117\n\
67TFK:06639:02216\n\
67TFK:06644:02202\n\
67TFK:06638:02325\n\
67TFK:06645:02401\n\
67TFK:06647:02458\n\
67TFK:08004:00639\n\
67TFK:08024:00648\n\
67TFK:08015:00707\n\
67TFK:08031:00777\n\
67TFK:08039:00877\n\
67TFK:07997:00900\n\
67TFK:08033:01037\n\
67TFK:07996:01057\n\
67TFK:08079:00727\n\
67TFK:08071:01025\n\
67TFK:08086:01154\n\
67TFK:08071:01248\n\
67TFK:08092:00670\n\
67TFK:08131:00693\n\
67TFK:08094:00727\n\
67TFK:08114:00748\n\
67TFK:08105:00836\n\
67TFK:08094:00854\n\
67TFK:08094:00968\n\
67TFK:08121:01064\n\
67TFK:08121:01069\n\
67TFK:08137:01142\n\
67TFK:08115:01235\n\
67TFK:08119:01222\n\
67TFK:08164:00714\n\
67TFK:08168:00799\n\
67TFK:08175:00988\n\
67TFK:08166:01039\n\
67TFK:08158:01088\n\
67TFK:08153:01193\n\
67TFK:08218:00661\n\
67TFK:08206:00744\n\
67TFK:08200:00786\n\
67TFK:08211:00831\n\
67TFK:08195:00906\n\
67TFK:08234:00949\n\
67TFK:08203:01005\n\
67TFK:08223:01042\n\
67TFK:08192:01204\n\
67TFK:08225:01235\n\
67TFK:08226:01246\n\
67TFK:08228:01221\n\
67TFK:08230:01244\n\
67TFK:08237:01231\n\
67TFK:08243:00951\n\
67TFK:08274:01109\n\
67TFK:08283:01143\n\
67TFK:08243:01168\n\
67TFK:08255:01235\n\
67TFK:08341:00776\n\
67TFK:08297:00888\n\
67TFK:08331:00867\n\
67TFK:08307:00922\n\
67TFK:08309:00944\n\
67TFK:08317:00996\n\
67TFK:08332:00965\n\
67TFK:08309:01016\n\
67TFK:08322:01014\n\
67TFK:08292:01118\n\
67TFK:08295:01132\n\
67TFK:08325:01170\n\
67TFK:08339:01160\n\
67TFK:08309:01254\n\
67TFK:08363:00880\n\
67TFK:08385:00896\n\
67TFK:08361:01028\n\
67TFK:08377:01058\n\
67TFK:08358:01117\n\
67TFK:08378:01161\n\
67TFK:08414:00881\n\
67TFK:08438:00911\n\
67TFK:08438:00922\n\
67TFK:08419:01120\n\
67TFK:08426:01148\n\
67TFK:08464:00916\n\
67TFK:08455:01002\n\
67TFK:08482:01035\n\
67TFK:08448:01183\n\
67TFK:08451:01216\n\
67TFK:08468:01276\n\
67TFK:08540:01015\n\
67TFK:08497:01090\n\
67TFK:08527:01060\n\
67TFK:08587:00924\n\
67TFK:08552:01050\n\
67TFK:08565:01059\n\
67TFK:08584:01074\n\
67TFK:08542:01173\n\
67TFK:08583:01234\n\
67TFK:08574:01285\n\
67TFK:08575:01271\n\
67TFK:08583:01261\n\
67TFK:08607:00985\n\
67TFK:08603:01084\n\
67TFK:08633:01136\n\
67TFK:08638:01255\n\
67TFK:08691:00917\n\
67TFK:08667:01073\n\
67TFK:08664:01130\n\
67TFK:08665:01137\n\
67TFK:08643:01186\n\
67TFK:08643:01191\n\
67TFK:08732:00876\n\
67TFK:08726:00900\n\
67TFK:08708:01093\n\
67TFK:08730:01082\n\
67TFK:08741:01128\n\
67TFK:08705:01235\n\
67TFK:08791:00996\n\
67TFK:08746:01023\n\
67TFK:08788:01032\n\
67TFK:08758:01084\n\
67TFK:08784:01055\n\
67TFK:08783:01113\n\
67TFK:08764:01172\n\
67TFK:08770:01160\n\
67TFK:08801:00941\n\
67TFK:08809:00918\n\
67TFK:08834:00976\n\
67TFK:08794:01013\n\
67TFK:08802:01103\n\
67TFK:08792:01259\n\
67TFK:08831:01253\n\
67TFK:08855:00881\n\
67TFK:08868:01231\n\
67TFK:08911:00868\n\
67TFK:08919:00954\n\
67TFK:08932:01039\n\
67TFK:08908:01122\n\
67TFK:08933:01106\n\
67TFK:08926:01179\n\
67TFK:08934:01196\n\
67TFK:08899:01222\n\
67TFK:08971:00926\n\
67TFK:08970:01134\n\
67TFK:08973:01254\n\
67TFK:08994:00851\n\
67TFK:09006:01066\n\
67TFK:09032:01101\n\
67TFK:09030:01154\n\
67TFK:08995:01268\n\
67TFK:09059:00882\n\
67TFK:09075:00999\n\
67TFK:09081:01030\n\
67TFK:09090:01065\n\
67TFK:09080:01106\n\
67TFK:09054:01221\n\
67TFK:09140:01142\n\
67TFK:09096:01169\n\
67TFK:09138:01171\n\
67TFK:09141:01170\n\
67TFK:09112:01200\n\
67TFK:09112:01212\n\
67TFK:09119:01225\n\
67TFK:09110:01276\n\
67TFK:09166:00928\n\
67TFK:09174:00927\n\
67TFK:09170:01008\n\
67TFK:09184:01172\n\
67TFK:09195:01133\n\
67TFK:09318:01184\n\
67TFK:09322:01245\n\
67TFK:06697:00634\n\
67TFK:06663:00679\n\
67TFK:06683:00663\n\
67TFK:06700:00698\n\
67TFK:06678:00738\n\
67TFK:06669:00795\n\
67TFK:06687:00778\n\
67TFK:06667:00916\n\
67TFK:06683:00925\n\
67TFK:06681:00982\n\
67TFK:06689:00988\n\
67TFK:06739:00354\n\
67TFK:06743:00435\n\
67TFK:06750:00435\n\
67TFK:06738:00484\n\
67TFK:06738:00555\n\
67TFK:06738:00646\n\
67TFK:06728:00651\n\
67TFK:06755:00782\n\
67TFK:06724:00835\n\
67TFK:06753:00816\n\
67TFK:06733:00868\n\
67TFK:06723:00915\n\
67TFK:06756:00906\n\
67TFK:06711:01035\n\
67TFK:06741:01064\n\
67TFK:06751:01081\n\
67TFK:06722:01124\n\
67TFK:06724:01233\n\
67TFK:06770:00703\n\
67TFK:06801:00732\n\
67TFK:06786:00791\n\
67TFK:06781:00816\n\
67TFK:06779:00921\n\
67TFK:06770:01040\n\
67TFK:06774:01014\n\
67TFK:06798:01029\n\
67TFK:06810:00605\n\
67TFK:06825:00739\n\
67TFK:06834:00764\n\
67TFK:06834:00951\n\
67TFK:06907:00431\n\
67TFK:06860:00488\n\
67TFK:06885:00556\n\
67TFK:06884:00643\n\
67TFK:06875:00721\n\
67TFK:06886:00971\n\
67TFK:06903:00971\n\
67TFK:06865:01022\n\
67TFK:06891:01057\n\
67TFK:06881:01148\n\
67TFK:06886:01125\n\
67TFK:06870:01160\n\
67TFK:06867:01211\n\
67TFK:06868:01278\n\
67TFK:06876:01286\n\
67TFK:06959:00419\n\
67TFK:06917:00453\n\
67TFK:06915:00671\n\
67TFK:06927:00775\n\
67TFK:06948:00759\n\
67TFK:06948:00935\n\
67TFK:06910:00983\n\
67TFK:06935:01148\n\
67TFK:06972:00428\n\
67TFK:06971:00454\n\
67TFK:07009:00624\n\
67TFK:06965:00814\n\
67TFK:06998:00804\n\
67TFK:06999:00816\n\
67TFK:06981:00933\n\
67TFK:07009:00923\n\
67TFK:07005:00979\n\
67TFK:06974:01068\n\
67TFK:07000:01050\n\
67TFK:06982:01132\n\
67TFK:06984:01147\n\
67TFK:06986:01109\n\
67TFK:06994:01119\n\
67TFK:07004:01143\n\
67TFK:06972:01227\n\
67TFK:06960:01263\n\
67TFK:07056:00345\n\
67TFK:07052:00388\n\
67TFK:07057:00470\n\
67TFK:07024:00501\n\
67TFK:07048:00857\n\
67TFK:07029:00945\n\
67TFK:07033:01044\n\
67TFK:07010:01128\n\
67TFK:07028:01159\n\
67TFK:07036:01208\n\
67TFK:07053:01222\n\
67TFK:07060:00391\n\
67TFK:07097:00516\n\
67TFK:07098:00509\n\
67TFK:07108:00519\n\
67TFK:07066:00669\n\
67TFK:07101:00670\n\
67TFK:07086:00843\n\
67TFK:07075:00888\n\
67TFK:07071:00906\n\
67TFK:07090:00923\n\
67TFK:07072:01073\n\
67TFK:07078:01210\n\
67TFK:07090:01205\n\
67TFK:07092:01235\n\
67TFK:07152:00446\n\
67TFK:07137:00491\n\
67TFK:07125:00551\n\
67TFK:07145:00762\n\
67TFK:07148:00970\n\
67TFK:07152:00972\n\
67TFK:07156:00989\n\
67TFK:07111:01183\n\
67TFK:07112:01231\n\
67TFK:07119:01255\n\
67TFK:07177:00522\n\
67TFK:07161:00563\n\
67TFK:07195:00628\n\
67TFK:07187:00722\n\
67TFK:07205:00719\n\
67TFK:07185:00845\n\
67TFK:07179:00891\n\
67TFK:07186:00880\n\
67TFK:07174:01111\n\
67TFK:07223:00489\n\
67TFK:07256:00536\n\
67TFK:07213:00596\n\
67TFK:07238:00639\n\
67TFK:07243:00667\n\
67TFK:07225:00746\n\
67TFK:07226:00715\n\
67TFK:07259:00918\n\
67TFK:07221:01080\n\
67TFK:07239:01068\n\
67TFK:07257:01247\n\
67TFK:07274:00547\n\
67TFK:07260:00623\n\
67TFK:07293:00677\n\
67TFK:07273:00719\n\
67TFK:07296:01047\n\
67TFK:07261:01067\n\
67TFK:07299:01113\n\
67TFK:07275:01228\n\
67TFK:07281:01247\n\
67TFK:07267:01266\n\
67TFK:07277:01263\n\
67TFK:07354:00423\n\
67TFK:07354:00458\n\
67TFK:07359:00471\n\
67TFK:07334:00553\n\
67TFK:07349:00619\n\
67TFK:07318:00723\n\
67TFK:07351:00756\n\
67TFK:07319:01123\n\
67TFK:07319:01185\n\
67TFK:07349:01163\n\
67TFK:07395:00379\n\
67TFK:07385:00517\n\
67TFK:07396:00510\n\
67TFK:07408:00518\n\
67TFK:07376:00571\n\
67TFK:07383:00578\n\
67TFK:07374:00668\n\
67TFK:07382:00809\n\
67TFK:07396:00827\n\
67TFK:07401:00836\n\
67TFK:07369:00947\n\
67TFK:07400:01022\n\
67TFK:07390:01183\n\
67TFK:07426:00636\n\
67TFK:07456:00969\n\
67TFK:07453:01046\n\
67TFK:07456:01016\n\
67TFK:07443:01204\n\
67TFK:07444:01232\n\
67TFK:07459:01250\n\
67TFK:07502:00453\n\
67TFK:07482:00582\n\
67TFK:07464:00609\n\
67TFK:07468:00644\n\
67TFK:07461:00837\n\
67TFK:07485:00888\n\
67TFK:07508:00911\n\
67TFK:07494:01172\n\
67TFK:07553:00451\n\
67TFK:07529:00561\n\
67TFK:07554:00648\n\
67TFK:07527:00843\n\
67TFK:07517:00904\n\
67TFK:07536:00987\n\
67TFK:07535:01011\n\
67TFK:07533:01112\n\
67TFK:07538:01163\n\
67TFK:07533:01286\n\
67TFK:07542:01251\n\
67TFK:07591:00687\n\
67TFK:07584:00821\n\
67TFK:07594:00833\n\
67TFK:07578:00884\n\
67TFK:07603:00924\n\
67TFK:07581:00980\n\
67TFK:07582:01071\n\
67TFK:07598:01129\n\
67TFK:07587:01164\n\
67TFK:07612:00481\n\
67TFK:07620:00546\n\
67TFK:07629:00622\n\
67TFK:07620:00876\n\
67TFK:07653:00865\n\
67TFK:07651:01051\n\
67TFK:07647:01111\n\
67TFK:07615:01231\n\
67TFK:07641:01267\n\
67TFK:07674:00431\n\
67TFK:07698:00527\n\
67TFK:07689:00662\n\
67TFK:07704:00705\n\
67TFK:07661:00801\n\
67TFK:07705:00931\n\
67TFK:07666:01070\n\
67TFK:07693:01088\n\
67TFK:07666:01117\n\
67TFK:07686:01175\n\
67TFK:07706:01166\n\
67TFK:07690:01201\n\
67TFK:07748:00736\n\
67TFK:07734:00798\n\
67TFK:07757:00874\n\
67TFK:07726:00904\n\
67TFK:07743:01261\n\
67TFK:07807:00752\n\
67TFK:07798:00855\n\
67TFK:07771:01001\n\
67TFK:07777:01145\n\
67TFK:07802:01235\n\
67TFK:07760:01263\n\
67TFK:07760:01274\n\
67TFK:07786:01273\n\
67TFK:07845:00494\n\
67TFK:07813:00636\n\
67TFK:07855:00624\n\
67TFK:07813:00834\n\
67TFK:07824:00869\n\
67TFK:07814:00996\n\
67TFK:07842:00973\n\
67TFK:07841:01031\n\
67TFK:07845:01030\n\
67TFK:07839:01221\n\
67TFK:07824:01273\n\
67TFK:07899:00674\n\
67TFK:07861:00784\n\
67TFK:07874:00778\n\
67TFK:07863:00918\n\
67TFK:07879:00925\n\
67TFK:07883:01096\n\
67TFK:07884:01195\n\
67TFK:07917:00692\n\
67TFK:07943:00792\n\
67TFK:07926:00852\n\
67TFK:07918:00958\n\
67TFK:07949:01085\n\
67TFK:07933:01236\n\
67TFK:07958:01266\n\
67TFK:07977:00741\n\
67TFK:07974:00850\n\
67TFK:07966:01044\n\
67TFK:07977:01151\n\
67TFK:07974:01246\n\
67TFK:06668:14221\n\
67TFK:06683:14234\n\
67TFK:06679:14273\n\
67TFK:06665:14379\n\
67TFK:06675:14396\n\
67TFK:06662:14449\n\
67TFK:06706:14474\n\
67TFK:06687:14644\n\
67TFK:06744:14244\n\
67TFK:06712:14299\n\
67TFK:06746:14426\n\
67TFK:06750:14482\n\
67TFK:06753:14559\n\
67TFK:06760:14421\n\
67TFK:06829:14181\n\
67TFK:06845:14398\n\
67TFK:06862:14235\n\
67TFK:06894:14311\n\
67TFK:06871:14356\n\
67TFK:06893:14681\n\
67TFK:06885:14718\n\
67TFK:06863:14812\n\
67TFK:06928:14437\n\
67TFK:06943:14453\n\
67TFK:06933:14498\n\
67TFK:06955:14655\n\
67TFK:06999:14268\n\
67TFK:06982:14427\n\
67TFK:06992:14759\n\
67TFK:07022:14257\n\
67TFK:07028:14526\n\
67TFK:07010:14758\n\
67TFK:07011:14757\n\
67TFK:07102:14206\n\
67TFK:07092:14218\n\
67TFK:07100:14361\n\
67TFK:07060:14442\n\
67TFK:07108:14719\n\
67TFK:07136:14244\n\
67TFK:07159:14257\n\
67TFK:07155:14500\n\
67TFK:07133:14633\n\
67TFK:07172:14192\n\
67TFK:07182:14220\n\
67TFK:07208:14393\n\
67TFK:07246:14775\n\
67TFK:07300:14339\n\
67TFK:07266:14617\n\
67TFK:07264:14636\n\
67TFK:07305:14904\n\
67TFK:07275:14965\n\
67TFK:07322:14168\n\
67TFK:07347:14190\n\
67TFK:07311:14237\n\
67TFK:07328:14267\n\
67TFK:07359:14573\n\
67TFK:07326:14744\n\
67TFK:07311:14778\n\
67TFK:07383:14214\n\
67TFK:07384:14187\n\
67TFK:07381:14583\n\
67TFK:07398:14654\n\
67TFK:07444:14174\n\
67TFK:07423:14321\n\
67TFK:07414:14610\n\
67TFK:07445:14655\n\
67TFK:07493:14227\n\
67TFK:07505:14263\n\
67TFK:07460:14760\n\
67TFK:07551:14248\n\
67TFK:07535:14373\n\
67TFK:07540:14407\n\
67TFK:07594:14522\n\
67TFK:07653:14365\n\
67TFK:07692:14168\n\
67TFK:07709:14219\n\
67TFK:07681:14383\n\
67TFK:07669:14644\n\
67TFK:07714:14469\n\
67TFK:07797:14232\n\
67TFK:07790:14313\n\
67TFK:07764:14375\n\
67TFK:07845:14216\n\
67TFK:07862:14272\n\
67TFK:07886:14435\n\
67TFK:07868:14497\n\
67TFK:07987:14220\n\
67TFK:07989:14307\n\
67TFK:07980:14342\n\
67TFK:08025:06536\n\
67TFK:08031:06735\n\
67TFK:08018:06779\n\
67TFK:08024:06760\n\
67TFK:08010:06812\n\
67TFK:08008:06879\n\
67TFK:08022:06866\n\
67TFK:08000:06903\n\
67TFK:08019:07071\n\
67TFK:07998:07114\n\
67TFK:08040:07115\n\
67TFK:07993:07188\n\
67TFK:08024:07165\n\
67TFK:08000:07190\n\
67TFK:08001:07224\n\
67TFK:08027:07404\n\
67TFK:08031:07448\n\
67TFK:07998:07514\n\
67TFK:08026:07500\n\
67TFK:07996:07616\n\
67TFK:08008:07717\n\
67TFK:08051:06460\n\
67TFK:08042:06497\n\
67TFK:08091:06500\n\
67TFK:08054:06795\n\
67TFK:08076:06883\n\
67TFK:08059:06922\n\
67TFK:08075:07001\n\
67TFK:08079:07025\n\
67TFK:08045:07164\n\
67TFK:08047:07288\n\
67TFK:08043:07299\n\
67TFK:08057:07396\n\
67TFK:08059:07413\n\
67TFK:08077:07400\n\
67TFK:08049:07622\n\
67TFK:08110:06534\n\
67TFK:08093:06628\n\
67TFK:08120:06608\n\
67TFK:08097:06798\n\
67TFK:08128:06824\n\
67TFK:08107:06981\n\
67TFK:08110:07021\n\
67TFK:08114:07476\n\
67TFK:08106:07559\n\
67TFK:08092:07626\n\
67TFK:08105:07720\n\
67TFK:08116:07714\n\
67TFK:08143:06465\n\
67TFK:08180:06702\n\
67TFK:08182:06731\n\
67TFK:08175:06891\n\
67TFK:08160:07284\n\
67TFK:08171:07335\n\
67TFK:08175:07531\n\
67TFK:08176:07632\n\
67TFK:08184:07711\n\
67TFK:08234:06467\n\
67TFK:08196:06610\n\
67TFK:08208:06673\n\
67TFK:08211:06648\n\
67TFK:08192:07016\n\
67TFK:08239:07072\n\
67TFK:08234:07105\n\
67TFK:08209:07356\n\
67TFK:08224:07435\n\
67TFK:08266:06488\n\
67TFK:08281:06440\n\
67TFK:08281:06566\n\
67TFK:08291:06602\n\
67TFK:08260:06673\n\
67TFK:08262:06719\n\
67TFK:08249:06789\n\
67TFK:08261:06906\n\
67TFK:08242:07113\n\
67TFK:08259:07165\n\
67TFK:08260:07238\n\
67TFK:08277:07262\n\
67TFK:08261:07454\n\
67TFK:08268:07537\n\
67TFK:08312:06518\n\
67TFK:08301:06548\n\
67TFK:08315:06559\n\
67TFK:08302:06681\n\
67TFK:08316:06695\n\
67TFK:08295:06743\n\
67TFK:08321:06748\n\
67TFK:08326:06836\n\
67TFK:08314:06859\n\
67TFK:08298:06908\n\
67TFK:08316:06904\n\
67TFK:08306:07027\n\
67TFK:08315:07021\n\
67TFK:08316:07036\n\
67TFK:08323:07011\n\
67TFK:08337:07037\n\
67TFK:08318:07117\n\
67TFK:08322:07101\n\
67TFK:08308:07299\n\
67TFK:08307:07372\n\
67TFK:08324:07461\n\
67TFK:08317:07563\n\
67TFK:08372:06464\n\
67TFK:08343:06656\n\
67TFK:08355:06672\n\
67TFK:08349:06806\n\
67TFK:08374:06792\n\
67TFK:08347:06881\n\
67TFK:08347:06893\n\
67TFK:08378:06996\n\
67TFK:08366:07049\n\
67TFK:08344:07196\n\
67TFK:08372:07250\n\
67TFK:08390:07347\n\
67TFK:08351:07700\n\
67TFK:08396:06485\n\
67TFK:08405:06699\n\
67TFK:08439:06776\n\
67TFK:08440:06808\n\
67TFK:08410:06940\n\
67TFK:08435:07129\n\
67TFK:08440:07103\n\
67TFK:08409:07212\n\
67TFK:08440:07725\n\
67TFK:08446:06530\n\
67TFK:08488:06823\n\
67TFK:08458:07083\n\
67TFK:08478:07144\n\
67TFK:08471:07221\n\
67TFK:08442:07325\n\
67TFK:08465:07306\n\
67TFK:08472:07305\n\
67TFK:08455:07446\n\
67TFK:08444:07600\n\
67TFK:08465:07618\n\
67TFK:08508:06546\n\
67TFK:08528:06694\n\
67TFK:08494:06757\n\
67TFK:08517:06750\n\
67TFK:08493:06880\n\
67TFK:08495:06927\n\
67TFK:08537:06891\n\
67TFK:08531:07059\n\
67TFK:08537:07167\n\
67TFK:08500:07263\n\
67TFK:08503:07315\n\
67TFK:08522:07291\n\
67TFK:08539:07478\n\
67TFK:08533:07504\n\
67TFK:08494:07592\n\
67TFK:08587:06443\n\
67TFK:08554:06610\n\
67TFK:08568:06610\n\
67TFK:08584:06756\n\
67TFK:08562:06851\n\
67TFK:08558:07028\n\
67TFK:08549:07166\n\
67TFK:08545:07340\n\
67TFK:08559:07468\n\
67TFK:08542:07588\n\
67TFK:08564:07540\n\
67TFK:08578:07679\n\
67TFK:08641:06455\n\
67TFK:08602:06627\n\
67TFK:08638:06855\n\
67TFK:08600:06971\n\
67TFK:08639:06945\n\
67TFK:08610:07029\n\
67TFK:08592:07051\n\
67TFK:08612:07530\n\
67TFK:08592:07581\n\
67TFK:08691:06447\n\
67TFK:08677:06627\n\
67TFK:08673:06759\n\
67TFK:08662:06928\n\
67TFK:08684:06929\n\
67TFK:08654:07044\n\
67TFK:08662:07051\n\
67TFK:08662:07075\n\
67TFK:08690:07422\n\
67TFK:08674:07468\n\
67TFK:08646:07513\n\
67TFK:08696:06450\n\
67TFK:08693:06648\n\
67TFK:08694:06677\n\
67TFK:08719:06699\n\
67TFK:08740:06868\n\
67TFK:08705:06934\n\
67TFK:08700:06953\n\
67TFK:08718:07178\n\
67TFK:08703:07190\n\
67TFK:08704:07235\n\
67TFK:08709:07255\n\
67TFK:08721:07343\n\
67TFK:08717:07520\n\
67TFK:08698:07580\n\
67TFK:08713:07584\n\
67TFK:08746:06553\n\
67TFK:08742:06688\n\
67TFK:08778:06675\n\
67TFK:08790:06689\n\
67TFK:08754:06728\n\
67TFK:08743:06864\n\
67TFK:08760:06881\n\
67TFK:08772:06863\n\
67TFK:08776:07131\n\
67TFK:08761:07173\n\
67TFK:08748:07270\n\
67TFK:08755:07293\n\
67TFK:08782:07308\n\
67TFK:08769:07341\n\
67TFK:08768:07617\n\
67TFK:08746:07720\n\
67TFK:08826:06488\n\
67TFK:08834:06530\n\
67TFK:08798:06634\n\
67TFK:08825:06617\n\
67TFK:08812:06769\n\
67TFK:08813:06755\n\
67TFK:08821:06917\n\
67TFK:08818:06988\n\
67TFK:08840:06942\n\
67TFK:08835:07111\n\
67TFK:08799:07252\n\
67TFK:08838:07376\n\
67TFK:08835:07551\n\
67TFK:08814:07695\n\
67TFK:08885:06536\n\
67TFK:08882:06640\n\
67TFK:08858:06726\n\
67TFK:08860:06722\n\
67TFK:08849:06831\n\
67TFK:08861:06794\n\
67TFK:08860:07171\n\
67TFK:08864:07147\n\
67TFK:08887:07334\n\
67TFK:08923:06532\n\
67TFK:08937:06706\n\
67TFK:08940:06735\n\
67TFK:08935:06816\n\
67TFK:08905:06918\n\
67TFK:08903:07356\n\
67TFK:08908:07351\n\
67TFK:08892:07668\n\
67TFK:08937:07701\n\
67TFK:08953:06457\n\
67TFK:08987:06755\n\
67TFK:08976:06821\n\
67TFK:08983:06888\n\
67TFK:08986:06933\n\
67TFK:08954:07081\n\
67TFK:08974:07052\n\
67TFK:08948:07135\n\
67TFK:08957:07219\n\
67TFK:08957:07277\n\
67TFK:08970:07361\n\
67TFK:08988:07426\n\
67TFK:08954:07450\n\
67TFK:08975:07567\n\
67TFK:08971:07624\n\
67TFK:09005:06572\n\
67TFK:09032:06600\n\
67TFK:08997:06683\n\
67TFK:09017:06645\n\
67TFK:09028:06708\n\
67TFK:09019:06767\n\
67TFK:09040:06835\n\
67TFK:09009:07421\n\
67TFK:08998:07462\n\
67TFK:09032:07491\n\
67TFK:08999:07571\n\
67TFK:09030:07600\n\
67TFK:08999:07724\n\
67TFK:09069:06440\n\
67TFK:09057:06704\n\
67TFK:09066:06727\n\
67TFK:09043:06803\n\
67TFK:09065:06965\n\
67TFK:09049:07066\n\
67TFK:09073:07160\n\
67TFK:09052:07284\n\
67TFK:09060:07636\n\
67TFK:09113:06482\n\
67TFK:09116:06465\n\
67TFK:09131:06578\n\
67TFK:09097:06593\n\
67TFK:09106:06654\n\
67TFK:09116:06724\n\
67TFK:09136:06755\n\
67TFK:09096:06837\n\
67TFK:09100:06858\n\
67TFK:09137:06971\n\
67TFK:09135:07099\n\
67TFK:09105:07160\n\
67TFK:09114:07170\n\
67TFK:09094:07216\n\
67TFK:09105:07296\n\
67TFK:09116:07295\n\
67TFK:09102:07375\n\
67TFK:09149:06443\n\
67TFK:09183:06476\n\
67TFK:09177:06493\n\
67TFK:09146:06792\n\
67TFK:09164:06836\n\
67TFK:09178:06828\n\
67TFK:09169:06874\n\
67TFK:09172:06846\n\
67TFK:09167:06926\n\
67TFK:09169:06901\n\
67TFK:09174:06936\n\
67TFK:09171:06978\n\
67TFK:09184:07015\n\
67TFK:09151:07089\n\
67TFK:09161:07085\n\
67TFK:09174:07072\n\
67TFK:09161:07238\n\
67TFK:09151:07468\n\
67TFK:09146:07496\n\
67TFK:09142:07685\n\
67TFK:09165:07723\n\
67TFK:09223:06528\n\
67TFK:09231:06501\n\
67TFK:09219:06673\n\
67TFK:09217:06709\n\
67TFK:09212:06779\n\
67TFK:09226:06892\n\
67TFK:09193:06983\n\
67TFK:09213:06949\n\
67TFK:09217:06986\n\
67TFK:09195:07177\n\
67TFK:09234:07226\n\
67TFK:09215:07494\n\
67TFK:09274:06895\n\
67TFK:09286:07014\n\
67TFK:09243:07137\n\
67TFK:09255:07091\n\
67TFK:09244:07261\n\
67TFK:09271:07261\n\
67TFK:09279:07280\n\
67TFK:09269:07386\n\
67TFK:09243:07428\n\
67TFK:09303:06476\n\
67TFK:09314:06538\n\
67TFK:09297:06634\n\
67TFK:09301:06845\n\
67TFK:09306:06947\n\
67TFK:09310:07035\n\
67TFK:09317:07105\n\
67TFK:09292:07154\n\
67TFK:09322:07580\n\
67TFK:09312:07623\n\
67TFK:08027:02600\n\
67TFK:08005:02675\n\
67TFK:08012:02635\n\
67TFK:08022:02655\n\
67TFK:07993:02761\n\
67TFK:07995:02791\n\
67TFK:08021:02784\n\
67TFK:08018:02972\n\
67TFK:08033:03065\n\
67TFK:08023:03317\n\
67TFK:07995:03374\n\
67TFK:08004:03380\n\
67TFK:08023:03518\n\
67TFK:08035:03500\n\
67TFK:07998:03638\n\
67TFK:08039:03665\n\
67TFK:08046:02631\n\
67TFK:08069:02670\n\
67TFK:08063:02701\n\
67TFK:08087:02755\n\
67TFK:08062:02854\n\
67TFK:08058:02924\n\
67TFK:08066:02927\n\
67TFK:08083:03001\n\
67TFK:08073:03087\n\
67TFK:08060:03369\n\
67TFK:08072:03476\n\
67TFK:08076:03519\n\
67TFK:08066:03625\n\
67TFK:08072:03740\n\
67TFK:08115:02656\n\
67TFK:08099:02723\n\
67TFK:08096:02727\n\
67TFK:08124:02836\n\
67TFK:08136:02894\n\
67TFK:08123:02969\n\
67TFK:08109:03203\n\
67TFK:08121:03197\n\
67TFK:08115:03269\n\
67TFK:08136:03250\n\
67TFK:08096:03317\n\
67TFK:08111:03282\n\
67TFK:08108:03358\n\
67TFK:08120:03354\n\
67TFK:08097:03422\n\
67TFK:08105:03599\n\
67TFK:08135:03613\n\
67TFK:08176:02583\n\
67TFK:08164:02640\n\
67TFK:08182:02713\n\
67TFK:08174:02818\n\
67TFK:08175:02966\n\
67TFK:08145:02999\n\
67TFK:08160:03070\n\
67TFK:08180:03151\n\
67TFK:08162:03208\n\
67TFK:08148:03253\n\
67TFK:08180:03413\n\
67TFK:08144:03439\n\
67TFK:08157:03462\n\
67TFK:08175:03431\n\
67TFK:08147:03521\n\
67TFK:08145:03834\n\
67TFK:08219:02620\n\
67TFK:08209:02748\n\
67TFK:08197:02986\n\
67TFK:08203:03103\n\
67TFK:08199:03285\n\
67TFK:08211:03348\n\
67TFK:08196:03403\n\
67TFK:08199:03448\n\
67TFK:08198:03638\n\
67TFK:08238:03782\n\
67TFK:08205:03826\n\
67TFK:08265:02608\n\
67TFK:08255:02670\n\
67TFK:08262:02677\n\
67TFK:08280:02746\n\
67TFK:08269:02917\n\
67TFK:08268:02950\n\
67TFK:08283:03131\n\
67TFK:08272:03258\n\
67TFK:08291:03240\n\
67TFK:08277:03311\n\
67TFK:08262:03345\n\
67TFK:08255:03403\n\
67TFK:08281:03401\n\
67TFK:08247:03448\n\
67TFK:08251:03467\n\
67TFK:08285:03435\n\
67TFK:08252:03583\n\
67TFK:08256:03604\n\
67TFK:08264:03684\n\
67TFK:08283:03728\n\
67TFK:08244:03810\n\
67TFK:08301:02759\n\
67TFK:08310:02740\n\
67TFK:08310:02799\n\
67TFK:08322:02857\n\
67TFK:08329:02844\n\
67TFK:08304:02993\n\
67TFK:08334:03015\n\
67TFK:08301:03069\n\
67TFK:08307:03061\n\
67TFK:08318:03050\n\
67TFK:08321:03171\n\
67TFK:08315:03199\n\
67TFK:08340:03218\n\
67TFK:08319:03688\n\
67TFK:08330:03689\n\
67TFK:08313:03767\n\
67TFK:08325:03804\n\
67TFK:08297:03835\n\
67TFK:08346:02625\n\
67TFK:08376:02636\n\
67TFK:08380:02666\n\
67TFK:08386:02641\n\
67TFK:08368:02856\n\
67TFK:08346:02887\n\
67TFK:08361:02913\n\
67TFK:08391:02919\n\
67TFK:08351:02952\n\
67TFK:08383:03006\n\
67TFK:08350:03154\n\
67TFK:08373:03131\n\
67TFK:08381:03272\n\
67TFK:08350:03310\n\
67TFK:08345:03363\n\
67TFK:08379:03338\n\
67TFK:08387:03364\n\
67TFK:08387:03687\n\
67TFK:08355:03791\n\
67TFK:08410:02699\n\
67TFK:08428:02713\n\
67TFK:08409:02801\n\
67TFK:08431:02809\n\
67TFK:08404:02830\n\
67TFK:08430:02863\n\
67TFK:08418:02904\n\
67TFK:08399:02961\n\
67TFK:08408:02974\n\
67TFK:08418:02964\n\
67TFK:08438:02963\n\
67TFK:08409:02979\n\
67TFK:08418:03041\n\
67TFK:08404:03147\n\
67TFK:08418:03192\n\
67TFK:08395:03336\n\
67TFK:08434:03465\n\
67TFK:08427:03527\n\
67TFK:08409:03608\n\
67TFK:08411:03725\n\
67TFK:08415:03800\n\
67TFK:08431:03822\n\
67TFK:08397:03857\n\
67TFK:08446:02703\n\
67TFK:08479:02766\n\
67TFK:08451:02874\n\
67TFK:08456:02891\n\
67TFK:08458:02888\n\
67TFK:08486:02907\n\
67TFK:08453:02945\n\
67TFK:08442:03019\n\
67TFK:08451:03085\n\
67TFK:08486:03090\n\
67TFK:08472:03149\n\
67TFK:08452:03237\n\
67TFK:08462:03252\n\
67TFK:08491:03453\n\
67TFK:08459:03678\n\
67TFK:08448:03779\n\
67TFK:08466:03829\n\
67TFK:08508:02580\n\
67TFK:08511:02585\n\
67TFK:08531:02645\n\
67TFK:08511:02892\n\
67TFK:08537:02910\n\
67TFK:08510:03003\n\
67TFK:08532:03081\n\
67TFK:08505:03168\n\
67TFK:08516:03179\n\
67TFK:08536:03356\n\
67TFK:08528:03379\n\
67TFK:08538:03377\n\
67TFK:08502:03468\n\
67TFK:08535:03671\n\
67TFK:08538:03718\n\
67TFK:08507:03771\n\
67TFK:08560:02616\n\
67TFK:08552:02638\n\
67TFK:08572:02871\n\
67TFK:08561:02909\n\
67TFK:08582:02988\n\
67TFK:08555:03100\n\
67TFK:08578:03101\n\
67TFK:08589:03231\n\
67TFK:08547:03313\n\
67TFK:08570:03309\n\
67TFK:08556:03441\n\
67TFK:08563:03547\n\
67TFK:08576:03641\n\
67TFK:08620:02781\n\
67TFK:08627:02832\n\
67TFK:08595:02923\n\
67TFK:08622:02923\n\
67TFK:08620:03069\n\
67TFK:08639:03051\n\
67TFK:08618:03090\n\
67TFK:08639:03133\n\
67TFK:08633:03310\n\
67TFK:08605:03344\n\
67TFK:08640:03517\n\
67TFK:08629:03609\n\
67TFK:08633:03623\n\
67TFK:08628:03706\n\
67TFK:08605:03750\n\
67TFK:08653:02612\n\
67TFK:08657:02672\n\
67TFK:08689:02664\n\
67TFK:08679:02715\n\
67TFK:08668:02858\n\
67TFK:08649:02895\n\
67TFK:08650:02916\n\
67TFK:08668:02955\n\
67TFK:08679:03387\n\
67TFK:08646:03513\n\
67TFK:08677:03491\n\
67TFK:08657:03611\n\
67TFK:08677:03673\n\
67TFK:08702:02589\n\
67TFK:08713:02605\n\
67TFK:08719:02598\n\
67TFK:08723:02596\n\
67TFK:08714:02667\n\
67TFK:08710:02687\n\
67TFK:08729:02933\n\
67TFK:08712:03096\n\
67TFK:08720:03207\n\
67TFK:08731:03212\n\
67TFK:08712:03329\n\
67TFK:08737:03403\n\
67TFK:08713:03649\n\
67TFK:08719:03833\n\
67TFK:08742:02718\n\
67TFK:08747:02746\n\
67TFK:08751:02767\n\
67TFK:08774:02880\n\
67TFK:08746:03020\n\
67TFK:08778:03152\n\
67TFK:08781:03139\n\
67TFK:08766:03194\n\
67TFK:08764:03424\n\
67TFK:08747:03428\n\
67TFK:08770:03489\n\
67TFK:08787:03500\n\
67TFK:08751:03581\n\
67TFK:08777:03655\n\
67TFK:08762:03691\n\
67TFK:08763:03715\n\
67TFK:08743:03828\n\
67TFK:08772:03861\n\
67TFK:08802:02666\n\
67TFK:08812:02717\n\
67TFK:08812:02767\n\
67TFK:08830:02817\n\
67TFK:08819:03091\n\
67TFK:08809:03324\n\
67TFK:08809:03441\n\
67TFK:08826:03610\n\
67TFK:08811:03672\n\
67TFK:08827:03708\n\
67TFK:08830:03705\n\
67TFK:08821:03767\n\
67TFK:08877:02581\n\
67TFK:08850:02670\n\
67TFK:08887:02699\n\
67TFK:08850:02816\n\
67TFK:08864:03118\n\
67TFK:08887:03384\n\
67TFK:08847:03573\n\
67TFK:08884:03573\n\
67TFK:08853:03587\n\
67TFK:08859:03642\n\
67TFK:08852:03859\n\
67TFK:08854:03859\n\
67TFK:08893:02660\n\
67TFK:08905:02856\n\
67TFK:08899:02902\n\
67TFK:08901:02899\n\
67TFK:08914:02886\n\
67TFK:08921:02896\n\
67TFK:08940:03036\n\
67TFK:08909:03115\n\
67TFK:08941:03150\n\
67TFK:08934:03195\n\
67TFK:08940:03176\n\
67TFK:08907:03303\n\
67TFK:08923:03303\n\
67TFK:08893:03356\n\
67TFK:08909:03367\n\
67TFK:08924:03414\n\
67TFK:08895:03435\n\
67TFK:08932:03432\n\
67TFK:08927:03582\n\
67TFK:08925:03691\n\
67TFK:08905:03757\n\
67TFK:08919:03816\n\
67TFK:08964:02732\n\
67TFK:08980:02916\n\
67TFK:08984:02947\n\
67TFK:08966:03043\n\
67TFK:08967:03072\n\
67TFK:08975:03317\n\
67TFK:08977:03494\n\
67TFK:08972:03684\n\
67TFK:08979:03678\n\
67TFK:08980:03694\n\
67TFK:08982:03691\n\
67TFK:08992:02657\n\
67TFK:09036:02660\n\
67TFK:09026:02712\n\
67TFK:08999:02760\n\
67TFK:09028:03011\n\
67TFK:09003:03104\n\
67TFK:09002:03211\n\
67TFK:09013:03187\n\
67TFK:09038:03409\n\
67TFK:09001:03478\n\
67TFK:09026:03564\n\
67TFK:09037:03543\n\
67TFK:09011:03609\n\
67TFK:09017:03622\n\
67TFK:09011:03709\n\
67TFK:09037:03754\n\
67TFK:09052:02701\n\
67TFK:09069:02732\n\
67TFK:09062:02874\n\
67TFK:09080:02918\n\
67TFK:09055:03116\n\
67TFK:09066:03169\n\
67TFK:09046:03255\n\
67TFK:09064:03264\n\
67TFK:09044:03353\n\
67TFK:09076:03365\n\
67TFK:09089:03415\n\
67TFK:09052:03553\n\
67TFK:09083:03556\n\
67TFK:09042:03577\n\
67TFK:09062:03833\n\
67TFK:09137:02583\n\
67TFK:09092:02643\n\
67TFK:09092:02708\n\
67TFK:09106:02771\n\
67TFK:09137:02765\n\
67TFK:09128:03200\n\
67TFK:09132:03197\n\
67TFK:09092:03248\n\
67TFK:09093:03288\n\
67TFK:09094:03287\n\
67TFK:09104:03343\n\
67TFK:09122:03345\n\
67TFK:09117:03410\n\
67TFK:09119:03487\n\
67TFK:09117:03556\n\
67TFK:09113:03672\n\
67TFK:09120:03827\n\
67TFK:09163:02579\n\
67TFK:09145:02698\n\
67TFK:09173:02739\n\
67TFK:09157:02888\n\
67TFK:09157:03126\n\
67TFK:09164:03128\n\
67TFK:09191:03154\n\
67TFK:09155:03231\n\
67TFK:09172:03268\n\
67TFK:09173:03289\n\
67TFK:09171:03343\n\
67TFK:09174:03347\n\
67TFK:09149:03390\n\
67TFK:09176:03421\n\
67TFK:09146:03649\n\
67TFK:09158:03640\n\
67TFK:09187:03763\n\
67TFK:09212:02600\n\
67TFK:09237:02587\n\
67TFK:09240:02620\n\
67TFK:09192:02646\n\
67TFK:09206:02916\n\
67TFK:09215:03000\n\
67TFK:09235:03208\n\
67TFK:09239:03240\n\
67TFK:09217:03435\n\
67TFK:09212:03534\n\
67TFK:09211:03597\n\
67TFK:09222:03609\n\
67TFK:09230:03607\n\
67TFK:09239:03649\n\
67TFK:09196:03757\n\
67TFK:09282:02579\n\
67TFK:09274:02680\n\
67TFK:09265:02916\n\
67TFK:09272:02883\n\
67TFK:09258:03203\n\
67TFK:09263:03211\n\
67TFK:09282:03275\n\
67TFK:09277:03285\n\
67TFK:09277:03294\n\
67TFK:09256:03332\n\
67TFK:09277:03492\n\
67TFK:09244:03627\n\
67TFK:09251:03658\n\
67TFK:09289:03788\n\
67TFK:09313:02766\n\
67TFK:09321:02769\n\
67TFK:09317:02895\n\
67TFK:09316:03201\n\
67TFK:09312:03231\n\
67TFK:09298:03374\n\
67TFK:09322:03472\n\
67TFK:08014:03962\n\
67TFK:08008:04239\n\
67TFK:08026:04225\n\
67TFK:08008:04321\n\
67TFK:08000:04491\n\
67TFK:08023:04704\n\
67TFK:08027:04687\n\
67TFK:08002:05003\n\
67TFK:08005:05037\n\
67TFK:08027:05016\n\
67TFK:08006:05098\n\
67TFK:08067:03953\n\
67TFK:08078:04154\n\
67TFK:08090:04138\n\
67TFK:08086:04298\n\
67TFK:08071:04356\n\
67TFK:08063:04601\n\
67TFK:08075:04619\n\
67TFK:08088:04682\n\
67TFK:08043:04806\n\
67TFK:08047:04766\n\
67TFK:08073:04768\n\
67TFK:08061:04979\n\
67TFK:08137:03891\n\
67TFK:08092:03958\n\
67TFK:08126:03947\n\
67TFK:08139:04012\n\
67TFK:08101:04069\n\
67TFK:08107:04152\n\
67TFK:08107:04208\n\
67TFK:08140:04354\n\
67TFK:08093:04365\n\
67TFK:08106:04410\n\
67TFK:08099:04591\n\
67TFK:08107:04564\n\
67TFK:08109:04577\n\
67TFK:08125:04654\n\
67TFK:08102:04669\n\
67TFK:08122:04743\n\
67TFK:08129:04792\n\
67TFK:08114:04836\n\
67TFK:08134:04818\n\
67TFK:08115:04912\n\
67TFK:08099:04926\n\
67TFK:08106:04960\n\
67TFK:08095:04988\n\
67TFK:08109:04986\n\
67TFK:08101:05150\n\
67TFK:08148:03881\n\
67TFK:08152:04012\n\
67TFK:08188:04006\n\
67TFK:08187:04084\n\
67TFK:08146:04145\n\
67TFK:08151:04160\n\
67TFK:08153:04289\n\
67TFK:08178:04329\n\
67TFK:08188:04520\n\
67TFK:08154:04588\n\
67TFK:08170:04640\n\
67TFK:08157:04694\n\
67TFK:08178:04684\n\
67TFK:08159:04759\n\
67TFK:08144:04997\n\
67TFK:08160:05111\n\
67TFK:08174:05081\n\
67TFK:08204:03918\n\
67TFK:08203:04156\n\
67TFK:08225:04348\n\
67TFK:08230:04409\n\
67TFK:08229:04429\n\
67TFK:08215:04606\n\
67TFK:08208:04661\n\
67TFK:08273:03905\n\
67TFK:08270:03923\n\
67TFK:08285:03957\n\
67TFK:08277:04010\n\
67TFK:08285:03972\n\
67TFK:08243:04088\n\
67TFK:08290:04135\n\
67TFK:08249:04176\n\
67TFK:08249:04212\n\
67TFK:08252:04222\n\
67TFK:08261:04249\n\
67TFK:08262:04312\n\
67TFK:08259:04347\n\
67TFK:08248:04406\n\
67TFK:08263:04391\n\
67TFK:08252:04452\n\
67TFK:08288:04455\n\
67TFK:08271:04554\n\
67TFK:08255:04652\n\
67TFK:08283:04625\n\
67TFK:08261:04697\n\
67TFK:08253:04756\n\
67TFK:08257:04870\n\
67TFK:08275:04875\n\
67TFK:08268:04978\n\
67TFK:08287:04973\n\
67TFK:08289:05120\n\
67TFK:08307:03874\n\
67TFK:08335:03941\n\
67TFK:08327:04108\n\
67TFK:08335:04080\n\
67TFK:08306:04157\n\
67TFK:08319:04123\n\
67TFK:08318:04230\n\
67TFK:08323:04452\n\
67TFK:08295:04602\n\
67TFK:08311:04593\n\
67TFK:08341:04676\n\
67TFK:08294:04732\n\
67TFK:08301:04923\n\
67TFK:08300:05027\n\
67TFK:08292:05130\n\
67TFK:08365:03877\n\
67TFK:08378:03908\n\
67TFK:08379:03871\n\
67TFK:08385:03881\n\
67TFK:08360:04049\n\
67TFK:08345:04099\n\
67TFK:08346:04099\n\
67TFK:08361:04082\n\
67TFK:08362:04183\n\
67TFK:08383:04230\n\
67TFK:08386:04248\n\
67TFK:08352:04386\n\
67TFK:08373:04404\n\
67TFK:08347:04539\n\
67TFK:08375:04616\n\
67TFK:08371:04780\n\
67TFK:08372:04918\n\
67TFK:08361:05058\n\
67TFK:08368:05097\n\
67TFK:08399:03894\n\
67TFK:08414:04066\n\
67TFK:08397:04179\n\
67TFK:08410:04235\n\
67TFK:08434:04425\n\
67TFK:08402:04635\n\
67TFK:08413:04699\n\
67TFK:08431:04686\n\
67TFK:08401:04719\n\
67TFK:08425:04733\n\
67TFK:08397:04774\n\
67TFK:08427:04792\n\
67TFK:08415:04866\n\
67TFK:08415:04887\n\
67TFK:08432:04866\n\
67TFK:08410:04945\n\
67TFK:08435:04920\n\
67TFK:08397:04968\n\
67TFK:08436:04997\n\
67TFK:08437:04974\n\
67TFK:08400:05025\n\
67TFK:08433:05062\n\
67TFK:08438:05021\n\
67TFK:08434:05095\n\
67TFK:08465:03883\n\
67TFK:08459:03917\n\
67TFK:08486:03972\n\
67TFK:08449:04035\n\
67TFK:08476:04039\n\
67TFK:08469:04240\n\
67TFK:08453:04276\n\
67TFK:08455:04272\n\
67TFK:08463:04268\n\
67TFK:08476:04661\n\
67TFK:08456:04755\n\
67TFK:08446:05058\n\
67TFK:08454:05033\n\
67TFK:08444:05074\n\
67TFK:08493:03985\n\
67TFK:08507:04064\n\
67TFK:08535:04100\n\
67TFK:08530:04155\n\
67TFK:08532:04189\n\
67TFK:08509:04223\n\
67TFK:08498:04424\n\
67TFK:08529:04439\n\
67TFK:08535:04577\n\
67TFK:08509:04705\n\
67TFK:08527:04787\n\
67TFK:08541:04783\n\
67TFK:08534:04852\n\
67TFK:08493:04981\n\
67TFK:08501:05052\n\
67TFK:08503:05055\n\
67TFK:08562:03960\n\
67TFK:08567:03921\n\
67TFK:08551:04065\n\
67TFK:08581:04167\n\
67TFK:08560:04227\n\
67TFK:08556:04379\n\
67TFK:08572:04585\n\
67TFK:08580:04756\n\
67TFK:08579:04793\n\
67TFK:08590:04891\n\
67TFK:08565:04978\n\
67TFK:08561:05047\n\
67TFK:08590:05073\n\
67TFK:08576:05118\n\
67TFK:08609:04003\n\
67TFK:08613:04010\n\
67TFK:08618:04015\n\
67TFK:08610:04073\n\
67TFK:08605:04218\n\
67TFK:08630:04224\n\
67TFK:08641:04277\n\
67TFK:08594:04322\n\
67TFK:08597:04354\n\
67TFK:08605:04370\n\
67TFK:08626:04383\n\
67TFK:08597:04611\n\
67TFK:08632:04712\n\
67TFK:08613:04757\n\
67TFK:08612:04914\n\
67TFK:08598:04964\n\
67TFK:08634:05068\n\
67TFK:08672:04216\n\
67TFK:08687:04226\n\
67TFK:08668:04587\n\
67TFK:08650:04705\n\
67TFK:08687:04688\n\
67TFK:08647:04745\n\
67TFK:08684:04727\n\
67TFK:08663:04783\n\
67TFK:08644:04852\n\
67TFK:08658:04904\n\
67TFK:08661:04915\n\
67TFK:08651:05151\n\
67TFK:08678:05114\n\
67TFK:08699:03872\n\
67TFK:08715:03891\n\
67TFK:08737:03883\n\
67TFK:08697:04019\n\
67TFK:08720:04045\n\
67TFK:08740:04195\n\
67TFK:08708:04527\n\
67TFK:08713:04611\n\
67TFK:08697:04625\n\
67TFK:08698:04630\n\
67TFK:08715:04643\n\
67TFK:08720:04666\n\
67TFK:08699:04848\n\
67TFK:08703:04912\n\
67TFK:08786:03876\n\
67TFK:08786:03942\n\
67TFK:08772:04041\n\
67TFK:08748:04100\n\
67TFK:08786:04148\n\
67TFK:08778:04251\n\
67TFK:08788:04232\n\
67TFK:08744:04266\n\
67TFK:08775:04306\n\
67TFK:08787:04346\n\
67TFK:08743:04399\n\
67TFK:08763:04559\n\
67TFK:08791:04576\n\
67TFK:08747:04657\n\
67TFK:08765:04682\n\
67TFK:08748:04727\n\
67TFK:08759:04759\n\
67TFK:08776:04805\n\
67TFK:08782:04842\n\
67TFK:08771:04992\n\
67TFK:08771:05047\n\
67TFK:08795:03872\n\
67TFK:08835:03878\n\
67TFK:08794:04054\n\
67TFK:08823:04022\n\
67TFK:08798:04066\n\
67TFK:08839:04158\n\
67TFK:08814:04281\n\
67TFK:08820:04285\n\
67TFK:08827:04353\n\
67TFK:08800:04373\n\
67TFK:08796:04549\n\
67TFK:08823:04555\n\
67TFK:08841:04544\n\
67TFK:08810:04782\n\
67TFK:08817:04823\n\
67TFK:08795:04880\n\
67TFK:08816:04882\n\
67TFK:08804:04947\n\
67TFK:08860:03864\n\
67TFK:08871:03865\n\
67TFK:08861:03929\n\
67TFK:08886:03949\n\
67TFK:08888:03946\n\
67TFK:08852:04126\n\
67TFK:08883:04145\n\
67TFK:08849:04193\n\
67TFK:08854:04174\n\
67TFK:08842:04308\n\
67TFK:08856:04311\n\
67TFK:08850:04352\n\
67TFK:08862:04340\n\
67TFK:08881:04394\n\
67TFK:08870:04591\n\
67TFK:08891:04703\n\
67TFK:08844:05107\n\
67TFK:08936:03900\n\
67TFK:08908:03917\n\
67TFK:08898:04105\n\
67TFK:08906:04148\n\
67TFK:08937:04173\n\
67TFK:08924:04243\n\
67TFK:08921:04306\n\
67TFK:08918:04415\n\
67TFK:08913:04527\n\
67TFK:08937:04748\n\
67TFK:08909:04997\n\
67TFK:08920:05147\n\
67TFK:08983:04154\n\
67TFK:08975:04165\n\
67TFK:08960:04236\n\
67TFK:08944:04445\n\
67TFK:08967:04419\n\
67TFK:08985:04506\n\
67TFK:08990:04821\n\
67TFK:08946:04936\n\
67TFK:08999:03901\n\
67TFK:09002:03908\n\
67TFK:09026:03899\n\
67TFK:09041:03926\n\
67TFK:09021:03967\n\
67TFK:09025:04047\n\
67TFK:09026:04149\n\
67TFK:09032:04359\n\
67TFK:08996:04772\n\
67TFK:09037:04851\n\
67TFK:09001:04973\n\
67TFK:08997:05034\n\
67TFK:09030:05130\n\
67TFK:09064:03887\n\
67TFK:09042:03961\n\
67TFK:09050:03992\n\
67TFK:09067:04188\n\
67TFK:09087:04202\n\
67TFK:09055:04427\n\
67TFK:09046:04508\n\
67TFK:09075:04545\n\
67TFK:09073:04697\n\
67TFK:09081:04732\n\
67TFK:09058:04811\n\
67TFK:09057:04820\n\
67TFK:09046:04895\n\
67TFK:09074:04881\n\
67TFK:09075:04928\n\
67TFK:09056:04967\n\
67TFK:09132:03956\n\
67TFK:09112:03973\n\
67TFK:09113:04095\n\
67TFK:09133:04098\n\
67TFK:09136:04165\n\
67TFK:09117:04254\n\
67TFK:09097:04305\n\
67TFK:09128:04306\n\
67TFK:09136:04326\n\
67TFK:09124:04437\n\
67TFK:09104:04648\n\
67TFK:09108:04783\n\
67TFK:09095:04833\n\
67TFK:09134:04874\n\
67TFK:09134:04952\n\
67TFK:09120:04997\n\
67TFK:09105:05130\n\
67TFK:09162:03948\n\
67TFK:09157:04057\n\
67TFK:09144:04084\n\
67TFK:09165:04067\n\
67TFK:09178:04102\n\
67TFK:09179:04127\n\
67TFK:09172:04196\n\
67TFK:09158:04237\n\
67TFK:09160:04398\n\
67TFK:09176:04670\n\
67TFK:09147:04742\n\
67TFK:09155:04812\n\
67TFK:09189:04943\n\
67TFK:09230:03922\n\
67TFK:09241:04044\n\
67TFK:09213:04067\n\
67TFK:09236:04111\n\
67TFK:09222:04129\n\
67TFK:09236:04181\n\
67TFK:09223:04555\n\
67TFK:09227:04587\n\
67TFK:09202:04663\n\
67TFK:09193:04911\n\
67TFK:09208:04893\n\
67TFK:09236:04898\n\
67TFK:09200:05004\n\
67TFK:09235:04968\n\
67TFK:09221:05014\n\
67TFK:09253:03934\n\
67TFK:09243:04087\n\
67TFK:09257:04073\n\
67TFK:09290:04151\n\
67TFK:09280:04165\n\
67TFK:09250:04265\n\
67TFK:09249:04411\n\
67TFK:09267:04450\n\
67TFK:09244:04579\n\
67TFK:09260:04621\n\
67TFK:09264:04643\n\
67TFK:09255:04701\n\
67TFK:09257:04685\n\
67TFK:09258:04775\n\
67TFK:09285:04840\n\
67TFK:09242:04924\n\
67TFK:09270:04932\n\
67TFK:09284:04914\n\
67TFK:09244:05106\n\
67TFK:09317:04074\n\
67TFK:09318:04274\n\
67TFK:09296:04391\n\
67TFK:09321:04583\n\
67TFK:09305:04775\n\
67TFK:09298:04843\n\
67TFK:09304:04982\n\
67TFK:09315:05099\n\
67TFK:09318:05076\n\
67TFK:08025:07734\n\
67TFK:07994:07847\n\
67TFK:08005:07873\n\
67TFK:08031:08024\n\
67TFK:08029:08076\n\
67TFK:08038:08060\n\
67TFK:08004:08145\n\
67TFK:08012:08130\n\
67TFK:08023:08141\n\
67TFK:08034:08159\n\
67TFK:08032:08185\n\
67TFK:08007:08467\n\
67TFK:07998:08503\n\
67TFK:08037:08677\n\
67TFK:08017:08787\n\
67TFK:08005:08851\n\
67TFK:07997:08908\n\
67TFK:08020:08895\n\
67TFK:08007:09011\n\
67TFK:08057:07747\n\
67TFK:08083:07738\n\
67TFK:08046:07960\n\
67TFK:08053:08168\n\
67TFK:08083:08398\n\
67TFK:08054:08436\n\
67TFK:08074:08573\n\
67TFK:08042:08667\n\
67TFK:08086:08678\n\
67TFK:08078:08827\n\
67TFK:08070:08888\n\
67TFK:08043:08963\n\
67TFK:08082:09006\n\
67TFK:08100:07953\n\
67TFK:08103:07980\n\
67TFK:08108:08054\n\
67TFK:08132:08164\n\
67TFK:08092:08182\n\
67TFK:08108:08256\n\
67TFK:08133:08228\n\
67TFK:08099:08311\n\
67TFK:08125:08397\n\
67TFK:08112:08442\n\
67TFK:08107:08575\n\
67TFK:08109:08604\n\
67TFK:08134:08604\n\
67TFK:08113:08975\n\
67TFK:08160:07857\n\
67TFK:08159:08026\n\
67TFK:08178:08211\n\
67TFK:08151:08313\n\
67TFK:08158:08484\n\
67TFK:08150:08699\n\
67TFK:08157:08812\n\
67TFK:08152:08922\n\
67TFK:08233:07786\n\
67TFK:08219:07833\n\
67TFK:08223:07893\n\
67TFK:08227:08090\n\
67TFK:08232:08169\n\
67TFK:08219:08235\n\
67TFK:08198:08296\n\
67TFK:08203:08514\n\
67TFK:08215:08536\n\
67TFK:08212:08751\n\
67TFK:08194:08783\n\
67TFK:08201:08913\n\
67TFK:08193:08979\n\
67TFK:08266:07892\n\
67TFK:08253:07939\n\
67TFK:08291:07943\n\
67TFK:08279:08093\n\
67TFK:08282:08167\n\
67TFK:08249:08203\n\
67TFK:08270:08338\n\
67TFK:08265:08433\n\
67TFK:08260:08733\n\
67TFK:08256:08779\n\
67TFK:08293:07764\n\
67TFK:08306:07855\n\
67TFK:08338:07841\n\
67TFK:08339:07932\n\
67TFK:08297:07978\n\
67TFK:08312:08160\n\
67TFK:08337:08409\n\
67TFK:08325:08444\n\
67TFK:08300:08607\n\
67TFK:08323:08600\n\
67TFK:08319:08641\n\
67TFK:08311:08728\n\
67TFK:08363:07777\n\
67TFK:08356:07962\n\
67TFK:08342:08007\n\
67TFK:08348:07982\n\
67TFK:08342:08182\n\
67TFK:08360:08186\n\
67TFK:08387:08182\n\
67TFK:08377:08467\n\
67TFK:08350:08543\n\
67TFK:08352:08540\n\
67TFK:08363:08553\n\
67TFK:08372:08530\n\
67TFK:08342:08618\n\
67TFK:08371:08812\n\
67TFK:08367:08989\n\
67TFK:08386:08990\n\
67TFK:08400:07783\n\
67TFK:08422:07959\n\
67TFK:08393:08037\n\
67TFK:08424:08069\n\
67TFK:08405:08090\n\
67TFK:08426:08412\n\
67TFK:08396:08523\n\
67TFK:08441:08532\n\
67TFK:08420:08639\n\
67TFK:08413:08831\n\
67TFK:08433:08874\n\
67TFK:08489:07825\n\
67TFK:08452:08017\n\
67TFK:08456:08019\n\
67TFK:08444:08396\n\
67TFK:08467:08417\n\
67TFK:08464:08513\n\
67TFK:08469:08881\n\
67TFK:08483:08884\n\
67TFK:08493:07790\n\
67TFK:08511:08020\n\
67TFK:08503:08084\n\
67TFK:08532:08107\n\
67TFK:08529:08154\n\
67TFK:08497:08330\n\
67TFK:08502:08332\n\
67TFK:08496:08652\n\
67TFK:08532:08749\n\
67TFK:08542:07911\n\
67TFK:08570:08051\n\
67TFK:08584:08073\n\
67TFK:08547:08092\n\
67TFK:08578:08347\n\
67TFK:08547:08622\n\
67TFK:08564:08681\n\
67TFK:08595:07753\n\
67TFK:08635:07772\n\
67TFK:08607:07807\n\
67TFK:08595:07846\n\
67TFK:08620:08039\n\
67TFK:08629:08054\n\
67TFK:08600:08162\n\
67TFK:08634:08129\n\
67TFK:08623:08458\n\
67TFK:08629:08675\n\
67TFK:08631:08646\n\
67TFK:08640:08757\n\
67TFK:08618:08998\n\
67TFK:08648:07743\n\
67TFK:08674:07859\n\
67TFK:08659:07943\n\
67TFK:08649:08007\n\
67TFK:08680:08037\n\
67TFK:08660:08091\n\
67TFK:08662:08442\n\
67TFK:08648:08615\n\
67TFK:08649:08677\n\
67TFK:08661:09004\n\
67TFK:08702:07762\n\
67TFK:08736:08013\n\
67TFK:08701:08110\n\
67TFK:08702:08156\n\
67TFK:08692:08218\n\
67TFK:08699:08256\n\
67TFK:08712:08557\n\
67TFK:08724:08543\n\
67TFK:08733:08625\n\
67TFK:08729:08646\n\
67TFK:08711:08892\n\
67TFK:08734:08896\n\
67TFK:08788:07802\n\
67TFK:08761:07857\n\
67TFK:08766:07863\n\
67TFK:08752:07900\n\
67TFK:08779:08246\n\
67TFK:08782:08239\n\
67TFK:08742:08446\n\
67TFK:08790:08472\n\
67TFK:08775:08527\n\
67TFK:08752:08573\n\
67TFK:08782:08599\n\
67TFK:08757:08711\n\
67TFK:08755:08728\n\
67TFK:08770:08742\n\
67TFK:08757:08829\n\
67TFK:08764:08844\n\
67TFK:08787:08832\n\
67TFK:08830:07903\n\
67TFK:08807:07967\n\
67TFK:08831:07957\n\
67TFK:08797:07994\n\
67TFK:08815:08023\n\
67TFK:08805:08188\n\
67TFK:08814:08302\n\
67TFK:08818:08285\n\
67TFK:08818:08491\n\
67TFK:08796:08676\n\
67TFK:08808:08744\n\
67TFK:08810:08800\n\
67TFK:08827:08799\n\
67TFK:08839:08911\n\
67TFK:08872:07809\n\
67TFK:08852:07966\n\
67TFK:08878:08041\n\
67TFK:08861:08327\n\
67TFK:08871:08377\n\
67TFK:08873:08351\n\
67TFK:08886:08376\n\
67TFK:08848:08432\n\
67TFK:08850:08620\n\
67TFK:08871:08870\n\
67TFK:08889:09005\n\
67TFK:08930:07748\n\
67TFK:08923:07848\n\
67TFK:08936:07877\n\
67TFK:08919:07919\n\
67TFK:08903:08054\n\
67TFK:08938:08063\n\
67TFK:08901:08095\n\
67TFK:08902:08320\n\
67TFK:08918:08342\n\
67TFK:08903:08431\n\
67TFK:08914:08455\n\
67TFK:08936:08474\n\
67TFK:08917:08559\n\
67TFK:08905:08624\n\
67TFK:08901:08717\n\
67TFK:08933:08727\n\
67TFK:08911:08759\n\
67TFK:08896:08864\n\
67TFK:08927:08845\n\
67TFK:08928:08956\n\
67TFK:08941:08954\n\
67TFK:08950:07764\n\
67TFK:08980:07743\n\
67TFK:08956:07807\n\
67TFK:08947:07869\n\
67TFK:08975:07873\n\
67TFK:08957:08012\n\
67TFK:08968:08092\n\
67TFK:08966:08136\n\
67TFK:08977:08351\n\
67TFK:08943:08389\n\
67TFK:08947:08410\n\
67TFK:08958:08421\n\
67TFK:08946:08467\n\
67TFK:08978:08471\n\
67TFK:08962:08544\n\
67TFK:08980:08551\n\
67TFK:08963:08610\n\
67TFK:08947:08659\n\
67TFK:08956:08755\n\
67TFK:08995:07796\n\
67TFK:09030:07910\n\
67TFK:09033:07963\n\
67TFK:09004:08014\n\
67TFK:09032:07992\n\
67TFK:09000:08211\n\
67TFK:09037:08211\n\
67TFK:09035:08248\n\
67TFK:09039:08448\n\
67TFK:08993:08725\n\
67TFK:08998:08826\n\
67TFK:08993:08847\n\
67TFK:08997:08883\n\
67TFK:09035:08924\n\
67TFK:09055:07791\n\
67TFK:09068:07958\n\
67TFK:09065:08068\n\
67TFK:09084:08063\n\
67TFK:09068:08193\n\
67TFK:09061:08312\n\
67TFK:09089:08417\n\
67TFK:09066:08510\n\
67TFK:09045:08563\n\
67TFK:09051:08554\n\
67TFK:09062:08608\n\
67TFK:09052:08728\n\
67TFK:09082:08796\n\
67TFK:09068:08881\n\
67TFK:09068:08982\n\
67TFK:09101:07853\n\
67TFK:09116:07985\n\
67TFK:09140:08025\n\
67TFK:09094:08069\n\
67TFK:09108:08401\n\
67TFK:09122:08412\n\
67TFK:09115:08439\n\
67TFK:09127:08499\n\
67TFK:09122:08559\n\
67TFK:09092:08653\n\
67TFK:09120:08855\n\
67TFK:09178:07777\n\
67TFK:09143:07813\n\
67TFK:09184:07820\n\
67TFK:09153:07905\n\
67TFK:09146:08201\n\
67TFK:09152:08474\n\
67TFK:09153:08494\n\
67TFK:09185:08687\n\
67TFK:09159:08739\n\
67TFK:09158:08897\n\
67TFK:09163:08890\n\
67TFK:09201:07744\n\
67TFK:09237:07868\n\
67TFK:09195:08161\n\
67TFK:09240:08188\n\
67TFK:09192:08240\n\
67TFK:09197:08475\n\
67TFK:09195:08515\n\
67TFK:09221:08816\n\
67TFK:09197:08921\n\
67TFK:09216:08954\n\
67TFK:09244:07868\n\
67TFK:09251:07844\n\
67TFK:09255:07879\n\
67TFK:09253:08017\n\
67TFK:09282:08005\n\
67TFK:09252:08084\n\
67TFK:09258:08142\n\
67TFK:09259:08144\n\
67TFK:09283:08224\n\
67TFK:09253:08278\n\
67TFK:09268:08312\n\
67TFK:09259:08366\n\
67TFK:09251:08727\n\
67TFK:09280:08733\n\
67TFK:09275:08915\n\
67TFK:09246:08944\n\
67TFK:09269:08965\n\
67TFK:09285:08966\n\
67TFK:09295:07766\n\
67TFK:09301:08058\n\
67TFK:09318:08433\n\
67TFK:09297:08826\n\
67TFK:08035:09254\n\
67TFK:08039:09235\n\
67TFK:08015:09346\n\
67TFK:07992:09380\n\
67TFK:08033:09464\n\
67TFK:08036:09506\n\
67TFK:08013:09557\n\
67TFK:08036:09612\n\
67TFK:08004:09639\n\
67TFK:08007:09617\n\
67TFK:08020:09673\n\
67TFK:08009:09716\n\
67TFK:08001:09796\n\
67TFK:08009:09790\n\
67TFK:08008:09899\n\
67TFK:08004:09937\n\
67TFK:08038:10170\n\
67TFK:08051:09137\n\
67TFK:08051:09205\n\
67TFK:08053:09351\n\
67TFK:08078:09357\n\
67TFK:08070:09396\n\
67TFK:08054:09445\n\
67TFK:08074:09442\n\
67TFK:08085:09455\n\
67TFK:08053:09868\n\
67TFK:08097:09088\n\
67TFK:08129:09092\n\
67TFK:08113:09284\n\
67TFK:08141:09366\n\
67TFK:08110:09435\n\
67TFK:08111:09617\n\
67TFK:08129:09887\n\
67TFK:08122:09974\n\
67TFK:08093:10061\n\
67TFK:08132:10179\n\
67TFK:08136:10205\n\
67TFK:08102:10223\n\
67TFK:08122:10267\n\
67TFK:08158:09059\n\
67TFK:08186:09240\n\
67TFK:08144:09284\n\
67TFK:08145:09293\n\
67TFK:08184:09291\n\
67TFK:08157:09324\n\
67TFK:08178:09444\n\
67TFK:08184:09589\n\
67TFK:08178:09708\n\
67TFK:08152:09935\n\
67TFK:08182:09943\n\
67TFK:08152:10010\n\
67TFK:08168:10058\n\
67TFK:08164:10148\n\
67TFK:08150:10208\n\
67TFK:08183:10251\n\
67TFK:08217:09281\n\
67TFK:08240:09371\n\
67TFK:08225:09481\n\
67TFK:08226:09501\n\
67TFK:08195:09864\n\
67TFK:08193:09981\n\
67TFK:08219:09993\n\
67TFK:08225:10003\n\
67TFK:08228:10269\n\
67TFK:08243:09049\n\
67TFK:08254:09055\n\
67TFK:08260:09131\n\
67TFK:08269:09159\n\
67TFK:08268:09277\n\
67TFK:08260:09500\n\
67TFK:08264:09513\n\
67TFK:08267:09525\n\
67TFK:08279:09536\n\
67TFK:08245:09660\n\
67TFK:08264:09709\n\
67TFK:08246:09737\n\
67TFK:08261:09913\n\
67TFK:08250:09935\n\
67TFK:08254:10112\n\
67TFK:08274:10089\n\
67TFK:08282:10114\n\
67TFK:08254:10124\n\
67TFK:08280:10116\n\
67TFK:08319:09109\n\
67TFK:08307:09193\n\
67TFK:08336:09353\n\
67TFK:08294:09549\n\
67TFK:08322:09700\n\
67TFK:08323:09807\n\
67TFK:08320:09928\n\
67TFK:08300:09978\n\
67TFK:08341:09974\n\
67TFK:08301:10020\n\
67TFK:08324:10018\n\
67TFK:08325:10109\n\
67TFK:08331:10078\n\
67TFK:08368:09043\n\
67TFK:08388:09036\n\
67TFK:08372:09079\n\
67TFK:08376:09075\n\
67TFK:08370:09425\n\
67TFK:08358:09524\n\
67TFK:08385:09529\n\
67TFK:08387:09612\n\
67TFK:08347:09916\n\
67TFK:08346:10076\n\
67TFK:08345:10157\n\
67TFK:08361:10158\n\
67TFK:08382:10165\n\
67TFK:08420:09053\n\
67TFK:08430:09218\n\
67TFK:08432:09225\n\
67TFK:08398:09622\n\
67TFK:08419:09753\n\
67TFK:08426:09919\n\
67TFK:08400:10008\n\
67TFK:08435:09972\n\
67TFK:08410:10248\n\
67TFK:08474:09023\n\
67TFK:08469:09110\n\
67TFK:08478:09107\n\
67TFK:08471:09121\n\
67TFK:08476:09153\n\
67TFK:08447:09347\n\
67TFK:08459:09337\n\
67TFK:08489:09522\n\
67TFK:08463:09658\n\
67TFK:08484:09658\n\
67TFK:08442:09758\n\
67TFK:08444:09761\n\
67TFK:08461:09916\n\
67TFK:08488:09937\n\
67TFK:08488:10023\n\
67TFK:08451:10107\n\
67TFK:08471:10131\n\
67TFK:08456:10194\n\
67TFK:08455:10265\n\
67TFK:08466:10239\n\
67TFK:08472:10224\n\
67TFK:08530:09145\n\
67TFK:08503:09277\n\
67TFK:08524:09316\n\
67TFK:08523:09673\n\
67TFK:08538:09693\n\
67TFK:08514:09802\n\
67TFK:08516:09846\n\
67TFK:08505:09903\n\
67TFK:08493:10044\n\
67TFK:08492:10104\n\
67TFK:08501:10086\n\
67TFK:08540:10094\n\
67TFK:08517:10146\n\
67TFK:08549:09155\n\
67TFK:08579:09156\n\
67TFK:08556:09209\n\
67TFK:08546:09234\n\
67TFK:08557:09225\n\
67TFK:08543:09342\n\
67TFK:08554:09374\n\
67TFK:08560:09420\n\
67TFK:08567:09484\n\
67TFK:08576:09496\n\
67TFK:08556:09592\n\
67TFK:08542:09761\n\
67TFK:08578:09747\n\
67TFK:08563:09791\n\
67TFK:08550:10131\n\
67TFK:08547:10179\n\
67TFK:08583:10183\n\
67TFK:08598:09038\n\
67TFK:08641:09160\n\
67TFK:08639:09324\n\
67TFK:08595:09415\n\
67TFK:08609:09725\n\
67TFK:08598:09783\n\
67TFK:08602:09951\n\
67TFK:08612:09932\n\
67TFK:08618:10021\n\
67TFK:08594:10155\n\
67TFK:08635:10125\n\
67TFK:08621:10217\n\
67TFK:08670:09147\n\
67TFK:08647:09341\n\
67TFK:08688:09561\n\
67TFK:08662:09713\n\
67TFK:08656:09756\n\
67TFK:08644:09788\n\
67TFK:08672:09852\n\
67TFK:08680:09900\n\
67TFK:08683:09911\n\
67TFK:08644:09976\n\
67TFK:08685:10246\n\
67TFK:08710:09224\n\
67TFK:08709:09471\n\
67TFK:08701:09563\n\
67TFK:08719:09552\n\
67TFK:08723:09683\n\
67TFK:08738:09710\n\
67TFK:08738:09860\n\
67TFK:08715:09983\n\
67TFK:08733:10126\n\
67TFK:08737:10118\n\
67TFK:08746:09078\n\
67TFK:08780:09076\n\
67TFK:08742:09128\n\
67TFK:08767:09261\n\
67TFK:08785:09344\n\
67TFK:08743:09370\n\
67TFK:08788:09397\n\
67TFK:08788:09456\n\
67TFK:08766:09474\n\
67TFK:08743:09541\n\
67TFK:08759:09625\n\
67TFK:08751:09723\n\
67TFK:08754:09876\n\
67TFK:08758:09894\n\
67TFK:08763:09976\n\
67TFK:08743:10128\n\
67TFK:08764:10140\n\
67TFK:08765:10147\n\
67TFK:08777:10143\n\
67TFK:08758:10298\n\
67TFK:08809:09054\n\
67TFK:08831:09423\n\
67TFK:08832:09587\n\
67TFK:08823:09900\n\
67TFK:08830:09952\n\
67TFK:08818:10054\n\
67TFK:08833:10048\n\
67TFK:08836:10291\n\
67TFK:08884:09096\n\
67TFK:08884:09127\n\
67TFK:08854:09170\n\
67TFK:08877:09438\n\
67TFK:08875:09548\n\
67TFK:08862:09636\n\
67TFK:08862:09693\n\
67TFK:08853:09816\n\
67TFK:08870:09861\n\
67TFK:08862:10186\n\
67TFK:08895:09079\n\
67TFK:08933:09130\n\
67TFK:08903:09177\n\
67TFK:08903:09190\n\
67TFK:08929:09320\n\
67TFK:08897:09387\n\
67TFK:08902:09410\n\
67TFK:08897:09481\n\
67TFK:08936:09562\n\
67TFK:08912:09643\n\
67TFK:08915:09655\n\
67TFK:08913:09668\n\
67TFK:08903:09809\n\
67TFK:08928:09977\n\
67TFK:08910:10054\n\
67TFK:08913:10034\n\
67TFK:08955:09040\n\
67TFK:08979:09058\n\
67TFK:08944:09079\n\
67TFK:08988:09114\n\
67TFK:08958:09165\n\
67TFK:08956:09324\n\
67TFK:08986:09342\n\
67TFK:08948:09622\n\
67TFK:08955:09885\n\
67TFK:08957:10036\n\
67TFK:08948:10186\n\
67TFK:09024:09084\n\
67TFK:09007:09372\n\
67TFK:09033:09399\n\
67TFK:09025:09480\n\
67TFK:09007:09839\n\
67TFK:08994:09903\n\
67TFK:09004:09904\n\
67TFK:09005:09882\n\
67TFK:09039:09887\n\
67TFK:09010:09994\n\
67TFK:09034:10127\n\
67TFK:09069:09075\n\
67TFK:09059:09165\n\
67TFK:09069:09119\n\
67TFK:09062:09288\n\
67TFK:09043:10197\n\
67TFK:09105:09109\n\
67TFK:09111:09073\n\
67TFK:09105:09368\n\
67TFK:09137:09399\n\
67TFK:09118:09496\n\
67TFK:09119:09517\n\
67TFK:09095:09981\n\
67TFK:09133:10101\n\
67TFK:09108:10232\n\
67TFK:09131:10235\n\
67TFK:09153:09055\n\
67TFK:09164:09044\n\
67TFK:09145:09078\n\
67TFK:09157:09589\n\
67TFK:09152:09637\n\
67TFK:09179:10102\n\
67TFK:09154:10219\n\
67TFK:09143:10286\n\
67TFK:09226:09018\n\
67TFK:09202:09553\n\
67TFK:09213:09786\n\
67TFK:09233:09847\n\
67TFK:09197:09909\n\
67TFK:09212:09902\n\
67TFK:09206:09935\n\
67TFK:09227:09971\n\
67TFK:09214:10100\n\
67TFK:09226:10164\n\
67TFK:09241:10207\n\
67TFK:09220:10271\n\
67TFK:09249:09035\n\
67TFK:09288:09043\n\
67TFK:09268:09348\n\
67TFK:09269:09410\n\
67TFK:09282:09558\n\
67TFK:09270:09631\n\
67TFK:09270:09675\n\
67TFK:09280:09848\n\
67TFK:09288:09949\n\
67TFK:09277:09997\n\
67TFK:09257:10274\n\
67TFK:09301:09257\n\
67TFK:09305:09347\n\
67TFK:09314:09321\n\
67TFK:09305:09580\n\
67TFK:09294:09653\n\
67TFK:09310:09919\n\
67TFK:09310:10151\n\
67TFK:09310:10256\n\
67TFK:00280:11308\n\
67TFK:00481:10433\n\
67TFK:00548:10533\n\
67TFK:00547:11076\n\
67TFK:00563:10517\n\
67TFK:00587:10780\n\
67TFK:00608:10322\n\
67TFK:00606:10531\n\
67TFK:00642:10822\n\
67TFK:00610:11004\n\
67TFK:00676:10333\n\
67TFK:00669:10468\n\
67TFK:00691:10598\n\
67TFK:00681:10742\n\
67TFK:00677:10947\n\
67TFK:00658:11197\n\
67TFK:00682:11201\n\
67TFK:00678:11267\n\
67TFK:00664:11309\n\
67TFK:00700:10549\n\
67TFK:00716:10654\n\
67TFK:00718:10669\n\
67TFK:00735:10872\n\
67TFK:00720:10911\n\
67TFK:00721:11078\n\
67TFK:00721:11081\n\
67TFK:00784:10510\n\
67TFK:00779:10808\n\
67TFK:00771:10984\n\
67TFK:00788:11256\n\
67TFK:00762:11502\n\
67TFK:00832:10311\n\
67TFK:00812:10407\n\
67TFK:00824:10432\n\
67TFK:00816:10536\n\
67TFK:00839:10524\n\
67TFK:00805:10590\n\
67TFK:00808:10588\n\
67TFK:00810:10575\n\
67TFK:00813:10672\n\
67TFK:00805:10813\n\
67TFK:00838:10838\n\
67TFK:00849:10894\n\
67TFK:00817:11031\n\
67TFK:00834:11080\n\
67TFK:00836:11509\n\
67TFK:00850:10396\n\
67TFK:00852:10591\n\
67TFK:00858:10934\n\
67TFK:00870:10925\n\
67TFK:00871:11026\n\
67TFK:00862:11075\n\
67TFK:00856:11398\n\
67TFK:00874:11356\n\
67TFK:00875:11563\n\
67TFK:00922:10354\n\
67TFK:00919:10533\n\
67TFK:00900:10584\n\
67TFK:00946:10564\n\
67TFK:00902:10633\n\
67TFK:00902:10746\n\
67TFK:00922:10942\n\
67TFK:00944:10924\n\
67TFK:00920:11004\n\
67TFK:00949:11012\n\
67TFK:00946:11140\n\
67TFK:00904:11577\n\
67TFK:00954:10328\n\
67TFK:00975:10360\n\
67TFK:00953:10739\n\
67TFK:00952:10773\n\
67TFK:00990:10775\n\
67TFK:00978:11023\n\
67TFK:00981:11113\n\
67TFK:00969:11163\n\
67TFK:00970:11267\n\
67TFK:00953:11561\n\
67TFK:01020:10351\n\
67TFK:01029:10365\n\
67TFK:01010:10568\n\
67TFK:01023:10567\n\
67TFK:01002:10606\n\
67TFK:01045:10649\n\
67TFK:01030:10679\n\
67TFK:01008:10822\n\
67TFK:01010:11002\n\
67TFK:01016:11100\n\
67TFK:01023:11079\n\
67TFK:01042:11319\n\
67TFK:01033:11550\n\
67TFK:01060:10462\n\
67TFK:01085:10473\n\
67TFK:01080:10616\n\
67TFK:01099:10911\n\
67TFK:01093:10977\n\
67TFK:01066:11088\n\
67TFK:01099:11241\n\
67TFK:01061:11294\n\
67TFK:01075:11261\n\
67TFK:01089:11267\n\
67TFK:01071:11584\n\
67TFK:01098:11585\n\
67TFK:01142:10715\n\
67TFK:01142:10726\n\
67TFK:01113:10809\n\
67TFK:01134:10889\n\
67TFK:01103:10968\n\
67TFK:01102:11023\n\
67TFK:01121:11004\n\
67TFK:01124:11008\n\
67TFK:01136:11015\n\
67TFK:01104:11069\n\
67TFK:01142:11245\n\
67TFK:01123:11316\n\
67TFK:01115:11528\n\
67TFK:01160:10519\n\
67TFK:01167:10562\n\
67TFK:01184:10887\n\
67TFK:01175:10951\n\
67TFK:01152:10988\n\
67TFK:01213:10355\n\
67TFK:01216:10389\n\
67TFK:01227:10410\n\
67TFK:01235:10406\n\
67TFK:01214:10461\n\
67TFK:01218:10486\n\
67TFK:01239:10762\n\
67TFK:01205:10849\n\
67TFK:01211:10826\n\
67TFK:01222:11045\n\
67TFK:01226:11035\n\
67TFK:01210:11190\n\
67TFK:01233:11253\n\
67TFK:01211:11414\n\
67TFK:01272:10398\n\
67TFK:01295:10384\n\
67TFK:01264:10425\n\
67TFK:01281:10482\n\
67TFK:01272:10579\n\
67TFK:01256:10774\n\
67TFK:01258:10788\n\
67TFK:01279:10963\n\
67TFK:01291:11095\n\
67TFK:01276:11204\n\
67TFK:01268:11562\n\
67TFK:01308:10723\n\
67TFK:01310:10887\n\
67TFK:01328:11558\n\
67TFK:06668:11761\n\
67TFK:06685:11764\n\
67TFK:06708:11821\n\
67TFK:06697:11855\n\
67TFK:06686:11911\n\
67TFK:06685:12067\n\
67TFK:06665:12281\n\
67TFK:06707:12275\n\
67TFK:06703:12332\n\
67TFK:06706:12362\n\
67TFK:06661:12583\n\
67TFK:06665:12550\n\
67TFK:06678:12562\n\
67TFK:06679:12692\n\
67TFK:06699:12702\n\
67TFK:06695:12746\n\
67TFK:06666:12834\n\
67TFK:06702:12801\n\
67TFK:06748:11624\n\
67TFK:06736:11648\n\
67TFK:06725:11898\n\
67TFK:06737:11927\n\
67TFK:06757:11912\n\
67TFK:06716:11972\n\
67TFK:06724:12022\n\
67TFK:06757:12267\n\
67TFK:06723:12303\n\
67TFK:06756:12518\n\
67TFK:06726:12737\n\
67TFK:06736:12734\n\
67TFK:06722:12831\n\
67TFK:06735:12855\n\
67TFK:06766:11663\n\
67TFK:06779:11752\n\
67TFK:06800:11851\n\
67TFK:06806:11917\n\
67TFK:06787:12000\n\
67TFK:06802:12419\n\
67TFK:06797:12580\n\
67TFK:06770:12602\n\
67TFK:06829:11599\n\
67TFK:06851:11600\n\
67TFK:06835:11680\n\
67TFK:06859:11683\n\
67TFK:06829:11796\n\
67TFK:06827:12152\n\
67TFK:06843:12144\n\
67TFK:06834:12843\n\
67TFK:06875:11888\n\
67TFK:06868:11929\n\
67TFK:06884:11914\n\
67TFK:06878:12024\n\
67TFK:06893:12026\n\
67TFK:06866:12216\n\
67TFK:06907:12261\n\
67TFK:06888:12410\n\
67TFK:06881:12588\n\
67TFK:06904:12656\n\
67TFK:06862:12826\n\
67TFK:06930:11616\n\
67TFK:06912:11665\n\
67TFK:06943:12083\n\
67TFK:06927:12267\n\
67TFK:06920:12337\n\
67TFK:06917:12451\n\
67TFK:06915:12723\n\
67TFK:06969:11959\n\
67TFK:06984:11944\n\
67TFK:06985:11962\n\
67TFK:06982:12052\n\
67TFK:07001:12259\n\
67TFK:06991:12742\n\
67TFK:07014:11642\n\
67TFK:07050:12037\n\
67TFK:07051:12071\n\
67TFK:07011:12152\n\
67TFK:07035:12176\n\
67TFK:07054:12199\n\
67TFK:07059:12459\n\
67TFK:07058:12555\n\
67TFK:07029:12687\n\
67TFK:07016:12717\n\
67TFK:07028:12774\n\
67TFK:07083:11876\n\
67TFK:07099:12049\n\
67TFK:07102:12374\n\
67TFK:07085:12551\n\
67TFK:07092:12580\n\
67TFK:07064:12796\n\
67TFK:07120:11651\n\
67TFK:07148:11803\n\
67TFK:07121:12052\n\
67TFK:07159:12044\n\
67TFK:07125:12106\n\
67TFK:07132:12235\n\
67TFK:07147:12217\n\
67TFK:07156:12226\n\
67TFK:07114:12338\n\
67TFK:07110:12623\n\
67TFK:07121:12662\n\
67TFK:07112:12788\n\
67TFK:07163:11629\n\
67TFK:07204:11928\n\
67TFK:07171:11986\n\
67TFK:07187:12058\n\
67TFK:07182:12099\n\
67TFK:07174:12365\n\
67TFK:07174:12417\n\
67TFK:07179:12413\n\
67TFK:07202:12620\n\
67TFK:07171:12687\n\
67TFK:07181:12653\n\
67TFK:07172:12715\n\
67TFK:07166:12751\n\
67TFK:07173:12877\n\
67TFK:07247:11731\n\
67TFK:07224:11853\n\
67TFK:07258:11861\n\
67TFK:07216:11986\n\
67TFK:07234:12135\n\
67TFK:07210:12289\n\
67TFK:07210:12310\n\
67TFK:07241:12380\n\
67TFK:07235:12411\n\
67TFK:07251:12516\n\
67TFK:07211:12705\n\
67TFK:07288:11783\n\
67TFK:07286:11883\n\
67TFK:07307:12045\n\
67TFK:07262:12199\n\
67TFK:07278:12348\n\
67TFK:07335:11881\n\
67TFK:07350:12029\n\
67TFK:07322:12065\n\
67TFK:07318:12476\n\
67TFK:07336:12522\n\
67TFK:07337:12524\n\
67TFK:07347:12513\n\
67TFK:07407:11631\n\
67TFK:07384:11693\n\
67TFK:07360:11865\n\
67TFK:07384:12051\n\
67TFK:07401:12418\n\
67TFK:07394:12640\n\
67TFK:07415:11855\n\
67TFK:07454:12006\n\
67TFK:07455:12025\n\
67TFK:07438:12043\n\
67TFK:07411:12115\n\
67TFK:07436:12155\n\
67TFK:07429:12227\n\
67TFK:07416:12418\n\
67TFK:07499:11680\n\
67TFK:07472:11762\n\
67TFK:07501:11831\n\
67TFK:07503:11984\n\
67TFK:07468:12143\n\
67TFK:07507:12422\n\
67TFK:07484:12443\n\
67TFK:07466:12534\n\
67TFK:07553:11606\n\
67TFK:07538:12061\n\
67TFK:07537:12468\n\
67TFK:07541:12533\n\
67TFK:07608:11623\n\
67TFK:07572:11795\n\
67TFK:07589:11978\n\
67TFK:07573:12020\n\
67TFK:07586:12212\n\
67TFK:07563:12249\n\
67TFK:07563:12358\n\
67TFK:07570:12786\n\
67TFK:07622:11664\n\
67TFK:07651:11715\n\
67TFK:07640:11793\n\
67TFK:07612:11884\n\
67TFK:07645:11957\n\
67TFK:07611:12046\n\
67TFK:07612:12125\n\
67TFK:07626:12463\n\
67TFK:07647:12453\n\
67TFK:07641:12661\n\
67TFK:07632:12755\n\
67TFK:07628:12793\n\
67TFK:07690:11768\n\
67TFK:07665:11956\n\
67TFK:07702:12087\n\
67TFK:07683:12281\n\
67TFK:07698:12418\n\
67TFK:07677:12458\n\
67TFK:07678:12447\n\
67TFK:07675:12703\n\
67TFK:07754:11979\n\
67TFK:07731:12050\n\
67TFK:07754:12071\n\
67TFK:07711:12177\n\
67TFK:07719:12184\n\
67TFK:07744:12269\n\
67TFK:07710:12306\n\
67TFK:07729:12322\n\
67TFK:07737:12394\n\
67TFK:07752:12492\n\
67TFK:07739:12587\n\
67TFK:07763:11635\n\
67TFK:07779:11607\n\
67TFK:07800:11924\n\
67TFK:07769:12031\n\
67TFK:07766:12157\n\
67TFK:07801:12179\n\
67TFK:07790:12448\n\
67TFK:07784:12788\n\
67TFK:07841:11676\n\
67TFK:07839:11726\n\
67TFK:07843:12684\n\
67TFK:07833:12716\n\
67TFK:07832:12746\n\
67TFK:07883:11675\n\
67TFK:07898:11758\n\
67TFK:07867:11851\n\
67TFK:07879:11985\n\
67TFK:07866:12090\n\
67TFK:07861:12120\n\
67TFK:07876:12330\n\
67TFK:07894:12378\n\
67TFK:07874:12416\n\
67TFK:07890:12783\n\
67TFK:07896:12743\n\
67TFK:07882:12825\n\
67TFK:07924:11687\n\
67TFK:07929:11744\n\
67TFK:07913:11843\n\
67TFK:07939:11879\n\
67TFK:07944:11905\n\
67TFK:07949:11912\n\
67TFK:07949:11938\n\
67TFK:07911:12052\n\
67TFK:07946:12263\n\
67TFK:07939:12413\n\
67TFK:07931:12459\n\
67TFK:07914:12561\n\
67TFK:07956:12650\n\
67TFK:07957:12668\n\
67TFK:07987:11704\n\
67TFK:07970:12069\n\
67TFK:07965:12327\n\
67TFK:07969:12598\n\
67TFK:07970:12775\n\
67TFK:07971:12877\n\
67TFK:04010:12894\n\
67TFK:04000:12946\n\
67TFK:04018:12968\n\
67TFK:04008:13002\n\
67TFK:04005:13063\n\
67TFK:04010:13047\n\
67TFK:04023:13125\n\
67TFK:04017:13170\n\
67TFK:04035:13138\n\
67TFK:03998:13191\n\
67TFK:04016:13322\n\
67TFK:04016:13416\n\
67TFK:04025:13420\n\
67TFK:04028:13653\n\
67TFK:04030:13636\n\
67TFK:04021:13694\n\
67TFK:04035:13909\n\
67TFK:04037:13976\n\
67TFK:04042:13958\n\
67TFK:04016:14003\n\
67TFK:04066:13222\n\
67TFK:04079:13544\n\
67TFK:04090:13619\n\
67TFK:04050:13826\n\
67TFK:04080:13877\n\
67TFK:04091:13835\n\
67TFK:04087:13994\n\
67TFK:04104:12927\n\
67TFK:04114:13089\n\
67TFK:04116:13145\n\
67TFK:04114:13337\n\
67TFK:04138:13457\n\
67TFK:04097:13825\n\
67TFK:04099:14058\n\
67TFK:04126:14033\n\
67TFK:04159:12997\n\
67TFK:04173:13044\n\
67TFK:04156:13113\n\
67TFK:04172:13114\n\
67TFK:04164:13241\n\
67TFK:04152:13794\n\
67TFK:04182:14089\n\
67TFK:04222:12969\n\
67TFK:04217:13218\n\
67TFK:04217:13338\n\
67TFK:04196:13485\n\
67TFK:04235:13824\n\
67TFK:04217:14109\n\
67TFK:04295:12997\n\
67TFK:04268:13192\n\
67TFK:04278:13182\n\
67TFK:04284:13181\n\
67TFK:04280:13434\n\
67TFK:04274:13511\n\
67TFK:04256:13933\n\
67TFK:04283:14078\n\
67TFK:04319:13057\n\
67TFK:04325:13049\n\
67TFK:04309:13172\n\
67TFK:04340:13169\n\
67TFK:04323:13250\n\
67TFK:04339:13235\n\
67TFK:04328:13296\n\
67TFK:04322:13436\n\
67TFK:04296:13537\n\
67TFK:04332:13828\n\
67TFK:04306:13892\n\
67TFK:04310:13975\n\
67TFK:04336:14023\n\
67TFK:04323:14132\n\
67TFK:04355:12983\n\
67TFK:04357:13060\n\
67TFK:04348:13553\n\
67TFK:04382:13616\n\
67TFK:04361:13802\n\
67TFK:04372:13973\n\
67TFK:04383:14079\n\
67TFK:04413:13046\n\
67TFK:04436:13278\n\
67TFK:04436:13288\n\
67TFK:04401:13402\n\
67TFK:04445:13385\n\
67TFK:04432:13489\n\
67TFK:04416:13539\n\
67TFK:04429:13850\n\
67TFK:04402:13933\n\
67TFK:04439:14073\n\
67TFK:04399:14143\n\
67TFK:04446:12957\n\
67TFK:04490:13081\n\
67TFK:04458:13273\n\
67TFK:04470:13231\n\
67TFK:04471:13684\n\
67TFK:04466:13875\n\
67TFK:04477:13859\n\
67TFK:04449:13883\n\
67TFK:04514:12896\n\
67TFK:04499:12993\n\
67TFK:04525:13171\n\
67TFK:04522:13209\n\
67TFK:04526:13354\n\
67TFK:04499:13611\n\
67TFK:04540:13940\n\
67TFK:04540:13959\n\
67TFK:04499:14147\n\
67TFK:04557:12933\n\
67TFK:04547:13163\n\
67TFK:04588:13195\n\
67TFK:04558:13368\n\
67TFK:04546:13400\n\
67TFK:04553:14040\n\
67TFK:04547:14088\n\
67TFK:04614:13017\n\
67TFK:04606:13131\n\
67TFK:04638:13422\n\
67TFK:04601:13447\n\
67TFK:04607:13767\n\
67TFK:04598:13807\n\
67TFK:04638:14007\n\
67TFK:04629:14098\n\
67TFK:04669:12890\n\
67TFK:04684:12998\n\
67TFK:04657:13222\n\
67TFK:04689:13558\n\
67TFK:04690:13548\n\
67TFK:04657:13690\n\
67TFK:04656:14079\n\
67TFK:04679:14040\n\
67TFK:04672:14123\n\
67TFK:04712:13151\n\
67TFK:04718:13390\n\
67TFK:04731:13875\n\
67TFK:04712:13999\n\
67TFK:04742:13983\n\
67TFK:04772:13322\n\
67TFK:04803:12928\n\
67TFK:04806:12975\n\
67TFK:04840:12977\n\
67TFK:04797:13122\n\
67TFK:04829:13315\n\
67TFK:04797:13495\n\
67TFK:04833:13670\n\
67TFK:04842:13691\n\
67TFK:04797:13792\n\
67TFK:04799:13991\n\
67TFK:04812:14014\n\
67TFK:04881:13025\n\
67TFK:04857:13207\n\
67TFK:04895:13246\n\
67TFK:04881:13340\n\
67TFK:04864:13388\n\
67TFK:04870:13420\n\
67TFK:04870:13463\n\
67TFK:04889:13436\n\
67TFK:04886:13518\n\
67TFK:04860:13640\n\
67TFK:04865:13780\n\
67TFK:04848:14010\n\
67TFK:04883:13984\n\
67TFK:04925:12968\n\
67TFK:04906:13023\n\
67TFK:04907:13192\n\
67TFK:04905:13565\n\
67TFK:04912:13738\n\
67TFK:04982:12884\n\
67TFK:04980:13012\n\
67TFK:04950:13038\n\
67TFK:04993:13200\n\
67TFK:04972:13289\n\
67TFK:04954:13603\n\
67TFK:04969:13713\n\
67TFK:04996:12988\n\
67TFK:05032:13062\n\
67TFK:05024:13131\n\
67TFK:05034:13226\n\
67TFK:05030:13351\n\
67TFK:05025:13477\n\
67TFK:05036:13627\n\
67TFK:05003:13709\n\
67TFK:05058:12950\n\
67TFK:05053:12993\n\
67TFK:05053:13075\n\
67TFK:05048:13281\n\
67TFK:05066:13316\n\
67TFK:05054:13608\n\
67TFK:05053:14082\n\
67TFK:05109:12958\n\
67TFK:05136:13154\n\
67TFK:05142:13232\n\
67TFK:05142:13274\n\
67TFK:05117:13322\n\
67TFK:05118:13477\n\
67TFK:05141:13501\n\
67TFK:05137:13602\n\
67TFK:05106:13647\n\
67TFK:05119:13764\n\
67TFK:05145:13757\n\
67TFK:05120:14013\n\
67TFK:05178:12980\n\
67TFK:05153:13067\n\
67TFK:05168:13069\n\
67TFK:05153:13443\n\
67TFK:05162:13515\n\
67TFK:05152:13915\n\
67TFK:05186:13967\n\
67TFK:05161:14101\n\
67TFK:05224:13005\n\
67TFK:05232:13293\n\
67TFK:05242:13290\n\
67TFK:05274:12915\n\
67TFK:05264:13207\n\
67TFK:05263:13261\n\
67TFK:05275:13268\n\
67TFK:05286:13376\n\
67TFK:05287:13844\n\
67TFK:05281:13971\n\
67TFK:05283:13937\n\
67TFK:05289:13936\n\
67TFK:05295:13940\n\
67TFK:05309:13076\n\
67TFK:05305:13715\n\
67TFK:05306:13716\n\
67TFK:05299:13758\n\
67TFK:05315:13872\n\
67TFK:05301:13994\n\
67TFK:03997:14205\n\
67TFK:04035:14241\n\
67TFK:04002:15076\n\
67TFK:04075:14315\n\
67TFK:04048:14615\n\
67TFK:04069:14570\n\
67TFK:04050:14622\n\
67TFK:04080:14779\n\
67TFK:04089:14804\n\
67TFK:04061:14843\n\
67TFK:04060:14893\n\
67TFK:04136:14397\n\
67TFK:04135:14438\n\
67TFK:04124:14500\n\
67TFK:04121:14540\n\
67TFK:04144:14620\n\
67TFK:04148:14187\n\
67TFK:04169:14443\n\
67TFK:04189:14591\n\
67TFK:04161:14653\n\
67TFK:04228:14223\n\
67TFK:04234:14405\n\
67TFK:04220:14638\n\
67TFK:04219:15024\n\
67TFK:04258:14412\n\
67TFK:04293:14385\n\
67TFK:04289:14488\n\
67TFK:04253:14717\n\
67TFK:04284:14824\n\
67TFK:04290:14863\n\
67TFK:04336:14396\n\
67TFK:04301:14661\n\
67TFK:04323:14791\n\
67TFK:04346:14414\n\
67TFK:04352:14451\n\
67TFK:04388:14452\n\
67TFK:04361:14552\n\
67TFK:04350:14783\n\
67TFK:04408:14232\n\
67TFK:04405:14270\n\
67TFK:04419:14276\n\
67TFK:04432:14413\n\
67TFK:04404:14444\n\
67TFK:04408:14424\n\
67TFK:04434:14428\n\
67TFK:04416:14594\n\
67TFK:04417:14582\n\
67TFK:04439:14573\n\
67TFK:04427:14865\n\
67TFK:04436:14862\n\
67TFK:04435:14940\n\
67TFK:04426:15087\n\
67TFK:04456:14172\n\
67TFK:04465:14270\n\
67TFK:04474:14415\n\
67TFK:04478:14389\n\
67TFK:04449:14458\n\
67TFK:04487:14484\n\
67TFK:04490:14636\n\
67TFK:04483:14958\n\
67TFK:04537:14300\n\
67TFK:04527:14533\n\
67TFK:04515:14640\n\
67TFK:04527:14636\n\
67TFK:04515:14680\n\
67TFK:04496:14750\n\
67TFK:04538:14739\n\
67TFK:04510:14822\n\
67TFK:04567:14200\n\
67TFK:04594:14186\n\
67TFK:04585:14324\n\
67TFK:04549:14528\n\
67TFK:04576:14608\n\
67TFK:04548:14628\n\
67TFK:04574:14683\n\
67TFK:04547:14758\n\
67TFK:04572:14736\n\
67TFK:04612:14287\n\
67TFK:04619:14356\n\
67TFK:04600:14408\n\
67TFK:04638:14388\n\
67TFK:04611:14606\n\
67TFK:04631:14629\n\
67TFK:04625:14785\n\
67TFK:04621:14962\n\
67TFK:04625:15105\n\
67TFK:04682:14218\n\
67TFK:04669:14387\n\
67TFK:04680:14383\n\
67TFK:04692:14498\n\
67TFK:04677:14611\n\
67TFK:04676:14626\n\
67TFK:04670:14921\n\
67TFK:04670:14986\n\
67TFK:04717:14200\n\
67TFK:04697:14296\n\
67TFK:04756:14270\n\
67TFK:04778:14401\n\
67TFK:04760:14466\n\
67TFK:04774:14498\n\
67TFK:04786:15168\n\
67TFK:04796:14409\n\
67TFK:04845:14444\n\
67TFK:04798:14673\n\
67TFK:04894:14186\n\
67TFK:04866:14264\n\
67TFK:04878:14295\n\
67TFK:04869:14456\n\
67TFK:04889:14745\n\
67TFK:04917:14467\n\
67TFK:04967:14315\n\
67TFK:04983:14347\n\
67TFK:04965:14394\n\
67TFK:04946:14578\n\
67TFK:05032:14425\n\
67TFK:05020:14511\n\
67TFK:05070:14267\n\
67TFK:05079:14379\n\
67TFK:05053:14545\n\
67TFK:05153:14199\n\
67TFK:05156:14212\n\
67TFK:05184:14196\n\
67TFK:05201:14206\n\
67TFK:05229:14291\n\
67TFK:04024:11606\n\
67TFK:04016:11766\n\
67TFK:04001:11889\n\
67TFK:04023:11863\n\
67TFK:04004:11931\n\
67TFK:03996:12223\n\
67TFK:04044:12430\n\
67TFK:04035:12652\n\
67TFK:04015:12773\n\
67TFK:03998:12808\n\
67TFK:04027:12801\n\
67TFK:04088:11654\n\
67TFK:04075:11718\n\
67TFK:04081:11748\n\
67TFK:04095:11810\n\
67TFK:04060:11855\n\
67TFK:04081:12003\n\
67TFK:04057:12158\n\
67TFK:04059:12448\n\
67TFK:04051:12666\n\
67TFK:04056:12781\n\
67TFK:04075:12775\n\
67TFK:04137:11636\n\
67TFK:04104:11666\n\
67TFK:04097:11786\n\
67TFK:04098:11779\n\
67TFK:04117:11885\n\
67TFK:04120:11881\n\
67TFK:04144:11849\n\
67TFK:04105:11979\n\
67TFK:04145:11989\n\
67TFK:04127:11999\n\
67TFK:04096:12577\n\
67TFK:04125:12592\n\
67TFK:04099:12857\n\
67TFK:04165:11716\n\
67TFK:04167:11739\n\
67TFK:04190:11733\n\
67TFK:04190:11804\n\
67TFK:04152:11957\n\
67TFK:04187:12186\n\
67TFK:04149:12378\n\
67TFK:04146:12602\n\
67TFK:04149:12688\n\
67TFK:04171:12732\n\
67TFK:04194:12765\n\
67TFK:04156:12830\n\
67TFK:04166:12846\n\
67TFK:04182:12844\n\
67TFK:04241:11690\n\
67TFK:04238:11780\n\
67TFK:04207:12098\n\
67TFK:04242:12106\n\
67TFK:04207:12297\n\
67TFK:04202:12441\n\
67TFK:04222:12724\n\
67TFK:04258:11797\n\
67TFK:04263:11864\n\
67TFK:04250:12107\n\
67TFK:04288:12205\n\
67TFK:04277:12386\n\
67TFK:04292:12566\n\
67TFK:04286:12598\n\
67TFK:04317:11623\n\
67TFK:04299:11672\n\
67TFK:04336:11780\n\
67TFK:04312:12355\n\
67TFK:04314:12364\n\
67TFK:04338:12519\n\
67TFK:04395:11662\n\
67TFK:04382:11769\n\
67TFK:04393:11793\n\
67TFK:04356:11865\n\
67TFK:04366:12064\n\
67TFK:04381:12159\n\
67TFK:04381:12657\n\
67TFK:04402:11655\n\
67TFK:04399:11700\n\
67TFK:04432:11881\n\
67TFK:04398:11989\n\
67TFK:04428:11950\n\
67TFK:04418:12202\n\
67TFK:04438:12425\n\
67TFK:04420:12517\n\
67TFK:04404:12691\n\
67TFK:04399:12732\n\
67TFK:04403:12756\n\
67TFK:04406:12831\n\
67TFK:04477:11614\n\
67TFK:04486:11635\n\
67TFK:04459:11719\n\
67TFK:04458:11902\n\
67TFK:04461:11999\n\
67TFK:04466:12044\n\
67TFK:04458:12272\n\
67TFK:04449:12411\n\
67TFK:04487:12437\n\
67TFK:04449:12458\n\
67TFK:04479:12641\n\
67TFK:04482:12680\n\
67TFK:04448:12848\n\
67TFK:04507:11790\n\
67TFK:04525:11783\n\
67TFK:04530:12069\n\
67TFK:04504:12291\n\
67TFK:04513:12260\n\
67TFK:04538:12410\n\
67TFK:04503:12595\n\
67TFK:04565:11639\n\
67TFK:04585:11609\n\
67TFK:04577:11691\n\
67TFK:04576:11698\n\
67TFK:04588:11707\n\
67TFK:04578:11756\n\
67TFK:04562:11878\n\
67TFK:04584:12736\n\
67TFK:04590:12847\n\
67TFK:04643:12026\n\
67TFK:04605:12131\n\
67TFK:04637:12180\n\
67TFK:04608:12220\n\
67TFK:04628:12299\n\
67TFK:04639:12339\n\
67TFK:04624:12654\n\
67TFK:04620:12733\n\
67TFK:04599:12860\n\
67TFK:04674:11760\n\
67TFK:04689:11839\n\
67TFK:04685:12288\n\
67TFK:04651:12505\n\
67TFK:04689:12703\n\
67TFK:04680:12836\n\
67TFK:04686:12864\n\
67TFK:04714:11626\n\
67TFK:04736:11652\n\
67TFK:04711:12012\n\
67TFK:04706:12461\n\
67TFK:04745:12588\n\
67TFK:04728:12823\n\
67TFK:04782:11714\n\
67TFK:04767:11935\n\
67TFK:04747:12047\n\
67TFK:04774:12102\n\
67TFK:04751:12436\n\
67TFK:04793:12482\n\
67TFK:04750:12495\n\
67TFK:04746:12688\n\
67TFK:04774:12833\n\
67TFK:04786:12842\n\
67TFK:04788:12844\n\
67TFK:04800:11818\n\
67TFK:04808:12131\n\
67TFK:04813:12244\n\
67TFK:04845:12343\n\
67TFK:04838:12548\n\
67TFK:04838:12815\n\
67TFK:04848:11622\n\
67TFK:04854:11642\n\
67TFK:04863:11832\n\
67TFK:04884:11929\n\
67TFK:04861:12025\n\
67TFK:04889:12123\n\
67TFK:04867:12265\n\
67TFK:04883:12440\n\
67TFK:04892:12518\n\
67TFK:04855:12623\n\
67TFK:04890:12816\n\
67TFK:04901:12199\n\
67TFK:04934:12235\n\
67TFK:04933:12394\n\
67TFK:04919:12468\n\
67TFK:04915:12539\n\
67TFK:04922:12632\n\
67TFK:04913:12839\n\
67TFK:04896:12876\n\
67TFK:04920:12847\n\
67TFK:04921:12855\n\
67TFK:04953:11607\n\
67TFK:04967:11687\n\
67TFK:04951:11856\n\
67TFK:04984:11907\n\
67TFK:04948:12242\n\
67TFK:04992:12273\n\
67TFK:04951:12510\n\
67TFK:04950:12669\n\
67TFK:04980:12664\n\
67TFK:04991:12761\n\
67TFK:04983:12878\n\
67TFK:05008:11687\n\
67TFK:05038:11698\n\
67TFK:05031:11787\n\
67TFK:05045:11877\n\
67TFK:05005:12033\n\
67TFK:05032:12007\n\
67TFK:05001:12046\n\
67TFK:05005:12279\n\
67TFK:05041:12255\n\
67TFK:05016:12472\n\
67TFK:05032:12515\n\
67TFK:04998:12542\n\
67TFK:04997:12647\n\
67TFK:05034:12701\n\
67TFK:05011:12742\n\
67TFK:05053:11616\n\
67TFK:05079:11651\n\
67TFK:05055:11987\n\
67TFK:05066:12145\n\
67TFK:05091:12193\n\
67TFK:05086:12344\n\
67TFK:05067:12424\n\
67TFK:05079:12525\n\
67TFK:05085:12775\n\
67TFK:05131:11600\n\
67TFK:05113:12013\n\
67TFK:05124:12106\n\
67TFK:05112:12345\n\
67TFK:05100:12473\n\
67TFK:05107:12772\n\
67TFK:05147:11735\n\
67TFK:05156:11909\n\
67TFK:05192:12050\n\
67TFK:05160:12475\n\
67TFK:05186:12499\n\
67TFK:05172:12623\n\
67TFK:05189:12631\n\
67TFK:05199:11927\n\
67TFK:05213:11954\n\
67TFK:05240:12108\n\
67TFK:05218:12304\n\
67TFK:05223:12402\n\
67TFK:05207:12656\n\
67TFK:05273:11726\n\
67TFK:05261:11884\n\
67TFK:05262:11926\n\
67TFK:05284:12079\n\
67TFK:05247:12372\n\
67TFK:05274:12470\n\
67TFK:05256:12539\n\
67TFK:05271:12565\n\
67TFK:05259:12599\n\
67TFK:05296:11743\n\
67TFK:05297:11983\n\
67TFK:05301:11988\n\
67TFK:05308:12066\n\
67TFK:05308:12175\n\
67TFK:05301:12318\n\
67TFK:03999:10387\n\
67TFK:04035:10377\n\
67TFK:03997:10434\n\
67TFK:04014:10841\n\
67TFK:04031:11004\n\
67TFK:04031:11163\n\
67TFK:04014:11294\n\
67TFK:04035:11329\n\
67TFK:04036:11324\n\
67TFK:04026:11382\n\
67TFK:04024:11590\n\
67TFK:04090:10835\n\
67TFK:04064:10879\n\
67TFK:04082:10985\n\
67TFK:04076:11006\n\
67TFK:04083:11032\n\
67TFK:04050:11154\n\
67TFK:04075:11263\n\
67TFK:04091:11347\n\
67TFK:04060:11357\n\
67TFK:04145:10346\n\
67TFK:04106:10356\n\
67TFK:04111:10364\n\
67TFK:04133:10367\n\
67TFK:04113:10759\n\
67TFK:04132:10757\n\
67TFK:04120:11096\n\
67TFK:04124:11077\n\
67TFK:04128:11087\n\
67TFK:04126:11256\n\
67TFK:04134:11492\n\
67TFK:04117:11504\n\
67TFK:04101:11583\n\
67TFK:04160:10325\n\
67TFK:04173:10319\n\
67TFK:04154:10357\n\
67TFK:04164:10469\n\
67TFK:04166:10583\n\
67TFK:04189:10643\n\
67TFK:04165:10661\n\
67TFK:04192:10664\n\
67TFK:04147:10759\n\
67TFK:04163:10789\n\
67TFK:04173:10774\n\
67TFK:04185:10799\n\
67TFK:04153:10856\n\
67TFK:04171:10998\n\
67TFK:04190:11282\n\
67TFK:04180:11548\n\
67TFK:04150:11585\n\
67TFK:04191:11568\n\
67TFK:04233:10337\n\
67TFK:04200:10401\n\
67TFK:04229:10596\n\
67TFK:04237:10660\n\
67TFK:04225:10746\n\
67TFK:04234:10946\n\
67TFK:04237:10926\n\
67TFK:04211:10986\n\
67TFK:04199:11044\n\
67TFK:04215:11124\n\
67TFK:04210:11264\n\
67TFK:04241:11348\n\
67TFK:04214:11433\n\
67TFK:04232:11545\n\
67TFK:04250:10341\n\
67TFK:04247:10434\n\
67TFK:04247:10668\n\
67TFK:04249:10934\n\
67TFK:04263:10942\n\
67TFK:04292:10909\n\
67TFK:04263:10985\n\
67TFK:04292:11002\n\
67TFK:04249:11319\n\
67TFK:04277:11400\n\
67TFK:04251:11423\n\
67TFK:04276:11426\n\
67TFK:04281:11501\n\
67TFK:04268:11526\n\
67TFK:04336:10361\n\
67TFK:04322:10510\n\
67TFK:04340:10616\n\
67TFK:04321:10854\n\
67TFK:04304:10910\n\
67TFK:04323:10951\n\
67TFK:04309:11166\n\
67TFK:04343:11473\n\
67TFK:04348:10325\n\
67TFK:04368:10329\n\
67TFK:04356:10501\n\
67TFK:04381:10473\n\
67TFK:04387:10775\n\
67TFK:04358:11324\n\
67TFK:04392:11444\n\
67TFK:04348:11519\n\
67TFK:04376:11516\n\
67TFK:04382:11573\n\
67TFK:04436:10320\n\
67TFK:04421:10447\n\
67TFK:04407:10518\n\
67TFK:04436:10649\n\
67TFK:04413:10659\n\
67TFK:04407:10745\n\
67TFK:04431:10730\n\
67TFK:04398:10892\n\
67TFK:04401:11019\n\
67TFK:04423:11025\n\
67TFK:04444:11296\n\
67TFK:04429:11337\n\
67TFK:04398:11395\n\
67TFK:04416:11391\n\
67TFK:04398:11517\n\
67TFK:04453:10353\n\
67TFK:04463:10323\n\
67TFK:04448:10445\n\
67TFK:04457:10473\n\
67TFK:04479:10535\n\
67TFK:04449:10603\n\
67TFK:04488:10701\n\
67TFK:04490:10704\n\
67TFK:04491:10735\n\
67TFK:04476:10851\n\
67TFK:04483:10858\n\
67TFK:04460:11312\n\
67TFK:04495:11442\n\
67TFK:04471:11520\n\
67TFK:04472:11570\n\
67TFK:04527:10470\n\
67TFK:04498:10863\n\
67TFK:04501:10855\n\
67TFK:04522:10899\n\
67TFK:04545:10860\n\
67TFK:04533:10907\n\
67TFK:04516:11136\n\
67TFK:04511:11355\n\
67TFK:04527:11573\n\
67TFK:04588:10384\n\
67TFK:04590:10384\n\
67TFK:04558:10439\n\
67TFK:04591:10550\n\
67TFK:04568:10583\n\
67TFK:04580:10619\n\
67TFK:04585:10869\n\
67TFK:04585:10964\n\
67TFK:04585:10968\n\
67TFK:04589:10956\n\
67TFK:04564:11089\n\
67TFK:04579:11098\n\
67TFK:04583:11412\n\
67TFK:04586:11442\n\
67TFK:04584:11532\n\
67TFK:04588:11548\n\
67TFK:04622:10322\n\
67TFK:04641:10421\n\
67TFK:04617:10501\n\
67TFK:04608:10635\n\
67TFK:04629:10624\n\
67TFK:04618:10882\n\
67TFK:04630:10875\n\
67TFK:04644:10949\n\
67TFK:04640:11095\n\
67TFK:04610:11106\n\
67TFK:04602:11311\n\
67TFK:04612:11383\n\
67TFK:04622:11370\n\
67TFK:04599:11581\n\
67TFK:04668:10493\n\
67TFK:04663:10557\n\
67TFK:04664:10599\n\
67TFK:04675:10888\n\
67TFK:04666:10926\n\
67TFK:04654:10977\n\
67TFK:04676:10986\n\
67TFK:04660:11123\n\
67TFK:04667:11200\n\
67TFK:04676:11191\n\
67TFK:04681:11232\n\
67TFK:04671:11268\n\
67TFK:04688:11451\n\
67TFK:04699:10346\n\
67TFK:04740:10356\n\
67TFK:04700:10505\n\
67TFK:04711:10701\n\
67TFK:04711:10844\n\
67TFK:04709:10926\n\
67TFK:04728:11103\n\
67TFK:04701:11160\n\
67TFK:04737:11250\n\
67TFK:04756:10306\n\
67TFK:04778:10632\n\
67TFK:04761:10931\n\
67TFK:04761:10939\n\
67TFK:04783:11341\n\
67TFK:04774:11365\n\
67TFK:04791:11458\n\
67TFK:04749:11559\n\
67TFK:04844:10315\n\
67TFK:04812:10389\n\
67TFK:04822:10364\n\
67TFK:04837:10508\n\
67TFK:04814:10580\n\
67TFK:04840:10701\n\
67TFK:04824:10732\n\
67TFK:04800:10812\n\
67TFK:04817:10830\n\
67TFK:04822:11146\n\
67TFK:04836:11144\n\
67TFK:04800:11241\n\
67TFK:04836:11262\n\
67TFK:04819:11450\n\
67TFK:04836:11573\n\
67TFK:04882:10326\n\
67TFK:04885:10312\n\
67TFK:04864:10409\n\
67TFK:04880:10470\n\
67TFK:04878:10682\n\
67TFK:04848:11058\n\
67TFK:04874:11086\n\
67TFK:04872:11207\n\
67TFK:04866:11463\n\
67TFK:04862:11586\n\
67TFK:04930:10395\n\
67TFK:04945:10549\n\
67TFK:04900:10894\n\
67TFK:04912:10911\n\
67TFK:04924:11110\n\
67TFK:04940:11492\n\
67TFK:04945:11471\n\
67TFK:04969:10347\n\
67TFK:04984:10328\n\
67TFK:04995:10362\n\
67TFK:04994:10492\n\
67TFK:04977:10547\n\
67TFK:04986:10687\n\
67TFK:04981:10835\n\
67TFK:04984:10877\n\
67TFK:04974:10980\n\
67TFK:04953:11074\n\
67TFK:04976:11195\n\
67TFK:05043:10316\n\
67TFK:05039:10395\n\
67TFK:05045:10376\n\
67TFK:04998:10431\n\
67TFK:05044:10504\n\
67TFK:05031:10610\n\
67TFK:05026:10878\n\
67TFK:05017:11018\n\
67TFK:05012:11073\n\
67TFK:05003:11391\n\
67TFK:05024:11355\n\
67TFK:05084:10374\n\
67TFK:05068:10424\n\
67TFK:05082:10417\n\
67TFK:05065:10577\n\
67TFK:05082:10652\n\
67TFK:05049:10705\n\
67TFK:05054:10760\n\
67TFK:05055:10829\n\
67TFK:05076:10902\n\
67TFK:05088:10912\n\
67TFK:05095:10916\n\
67TFK:05061:10974\n\
67TFK:05053:11029\n\
67TFK:05083:11043\n\
67TFK:05073:11114\n\
67TFK:05089:11244\n\
67TFK:05132:10320\n\
67TFK:05113:10359\n\
67TFK:05099:10455\n\
67TFK:05128:10663\n\
67TFK:05131:10758\n\
67TFK:05121:10956\n\
67TFK:05103:11092\n\
67TFK:05113:11167\n\
67TFK:05143:11210\n\
67TFK:05117:11451\n\
67TFK:05126:11427\n\
67TFK:05136:11443\n\
67TFK:05117:11558\n\
67TFK:05143:11578\n\
67TFK:05193:10549\n\
67TFK:05156:10617\n\
67TFK:05163:10649\n\
67TFK:05149:10695\n\
67TFK:05172:10888\n\
67TFK:05187:10876\n\
67TFK:05160:11122\n\
67TFK:05187:11218\n\
67TFK:05192:11293\n\
67TFK:05177:11467\n\
67TFK:05192:11580\n\
67TFK:05196:10408\n\
67TFK:05242:10421\n\
67TFK:05241:10478\n\
67TFK:05237:10535\n\
67TFK:05237:10543\n\
67TFK:05215:10842\n\
67TFK:05239:10839\n\
67TFK:05229:10870\n\
67TFK:05240:10952\n\
67TFK:05216:10992\n\
67TFK:05219:11091\n\
67TFK:05200:11322\n\
67TFK:05226:11365\n\
67TFK:05233:11360\n\
67TFK:05203:11467\n\
67TFK:05220:11572\n\
67TFK:05284:10318\n\
67TFK:05260:10355\n\
67TFK:05295:10419\n\
67TFK:05248:10535\n\
67TFK:05254:10789\n\
67TFK:05291:10787\n\
67TFK:05256:11043\n\
67TFK:05273:11097\n\
67TFK:05294:11075\n\
67TFK:05280:11132\n\
67TFK:05268:11155\n\
67TFK:05296:10654\n\
67TFK:05315:10732\n\
67TFK:05317:10885\n\
67TFK:05326:10879\n\
67TFK:05304:11118\n\
67TFK:04015:09149\n\
67TFK:04003:09274\n\
67TFK:04002:09342\n\
67TFK:04023:09376\n\
67TFK:04014:09421\n\
67TFK:04023:09659\n\
67TFK:04018:09753\n\
67TFK:04017:09835\n\
67TFK:04039:09993\n\
67TFK:04026:10088\n\
67TFK:04035:10144\n\
67TFK:04011:10190\n\
67TFK:04015:10218\n\
67TFK:04083:09361\n\
67TFK:04086:09519\n\
67TFK:04047:09582\n\
67TFK:04049:09633\n\
67TFK:04058:09617\n\
67TFK:04064:09780\n\
67TFK:04071:10042\n\
67TFK:04047:10175\n\
67TFK:04048:10215\n\
67TFK:04077:10272\n\
67TFK:04105:09129\n\
67TFK:04123:09131\n\
67TFK:04133:09350\n\
67TFK:04118:09499\n\
67TFK:04099:09835\n\
67TFK:04110:09892\n\
67TFK:04116:09870\n\
67TFK:04105:09988\n\
67TFK:04117:10044\n\
67TFK:04122:10064\n\
67TFK:04144:10194\n\
67TFK:04146:09056\n\
67TFK:04188:09036\n\
67TFK:04189:09035\n\
67TFK:04149:09143\n\
67TFK:04162:09169\n\
67TFK:04178:09179\n\
67TFK:04165:09248\n\
67TFK:04191:09294\n\
67TFK:04146:09481\n\
67TFK:04151:09503\n\
67TFK:04147:09823\n\
67TFK:04160:10052\n\
67TFK:04189:10026\n\
67TFK:04191:10019\n\
67TFK:04171:10214\n\
67TFK:04153:10298\n\
67TFK:04193:10277\n\
67TFK:04212:09096\n\
67TFK:04229:09109\n\
67TFK:04222:09312\n\
67TFK:04232:09290\n\
67TFK:04196:09403\n\
67TFK:04243:09460\n\
67TFK:04202:09492\n\
67TFK:04199:09588\n\
67TFK:04232:09678\n\
67TFK:04212:09723\n\
67TFK:04231:09919\n\
67TFK:04234:10166\n\
67TFK:04293:09137\n\
67TFK:04278:09199\n\
67TFK:04295:09339\n\
67TFK:04284:09481\n\
67TFK:04250:09547\n\
67TFK:04262:09587\n\
67TFK:04276:09676\n\
67TFK:04294:09693\n\
67TFK:04256:09724\n\
67TFK:04263:09859\n\
67TFK:04246:09876\n\
67TFK:04264:09972\n\
67TFK:04270:10011\n\
67TFK:04292:10053\n\
67TFK:04265:10161\n\
67TFK:04301:09094\n\
67TFK:04311:09164\n\
67TFK:04326:09344\n\
67TFK:04318:09386\n\
67TFK:04326:09464\n\
67TFK:04324:09610\n\
67TFK:04323:09681\n\
67TFK:04345:09848\n\
67TFK:04312:09940\n\
67TFK:04296:10004\n\
67TFK:04336:09992\n\
67TFK:04338:10113\n\
67TFK:04343:10116\n\
67TFK:04317:10176\n\
67TFK:04327:10220\n\
67TFK:04340:10282\n\
67TFK:04351:09033\n\
67TFK:04355:09156\n\
67TFK:04351:09222\n\
67TFK:04353:09403\n\
67TFK:04357:09730\n\
67TFK:04382:09798\n\
67TFK:04367:09919\n\
67TFK:04382:10053\n\
67TFK:04369:10265\n\
67TFK:04381:10217\n\
67TFK:04415:09152\n\
67TFK:04425:09150\n\
67TFK:04433:09127\n\
67TFK:04434:09196\n\
67TFK:04421:09292\n\
67TFK:04426:09330\n\
67TFK:04428:09508\n\
67TFK:04421:09521\n\
67TFK:04420:09739\n\
67TFK:04428:09798\n\
67TFK:04440:09785\n\
67TFK:04400:09822\n\
67TFK:04412:09836\n\
67TFK:04404:09949\n\
67TFK:04408:09930\n\
67TFK:04437:09948\n\
67TFK:04406:10038\n\
67TFK:04424:10283\n\
67TFK:04471:09397\n\
67TFK:04472:09406\n\
67TFK:04457:09644\n\
67TFK:04469:09762\n\
67TFK:04464:10045\n\
67TFK:04474:10122\n\
67TFK:04478:10225\n\
67TFK:04486:10225\n\
67TFK:04499:09051\n\
67TFK:04525:09023\n\
67TFK:04507:09160\n\
67TFK:04502:09300\n\
67TFK:04506:09373\n\
67TFK:04521:09375\n\
67TFK:04528:09386\n\
67TFK:04506:09446\n\
67TFK:04529:09516\n\
67TFK:04531:09655\n\
67TFK:04544:09891\n\
67TFK:04502:10144\n\
67TFK:04520:10221\n\
67TFK:04580:09097\n\
67TFK:04581:09111\n\
67TFK:04583:09155\n\
67TFK:04551:09181\n\
67TFK:04566:09484\n\
67TFK:04593:09468\n\
67TFK:04546:09559\n\
67TFK:04554:09625\n\
67TFK:04589:09731\n\
67TFK:04553:09817\n\
67TFK:04549:10059\n\
67TFK:04551:10056\n\
67TFK:04553:10210\n\
67TFK:04578:10235\n\
67TFK:04564:10295\n\
67TFK:04603:09115\n\
67TFK:04642:09235\n\
67TFK:04624:09325\n\
67TFK:04605:09426\n\
67TFK:04604:09472\n\
67TFK:04640:09752\n\
67TFK:04629:09799\n\
67TFK:04602:09851\n\
67TFK:04606:09849\n\
67TFK:04649:09052\n\
67TFK:04663:09269\n\
67TFK:04655:09355\n\
67TFK:04662:09345\n\
67TFK:04667:09436\n\
67TFK:04659:09554\n\
67TFK:04653:09759\n\
67TFK:04661:09937\n\
67TFK:04685:09930\n\
67TFK:04691:09990\n\
67TFK:04692:09988\n\
67TFK:04691:10034\n\
67TFK:04664:10078\n\
67TFK:04702:09065\n\
67TFK:04711:09048\n\
67TFK:04732:09027\n\
67TFK:04706:09095\n\
67TFK:04725:09115\n\
67TFK:04743:09140\n\
67TFK:04720:09280\n\
67TFK:04725:09414\n\
67TFK:04709:09427\n\
67TFK:04716:09453\n\
67TFK:04714:09651\n\
67TFK:04721:09634\n\
67TFK:04729:09715\n\
67TFK:04696:09783\n\
67TFK:04723:09909\n\
67TFK:04723:09968\n\
67TFK:04730:10026\n\
67TFK:04708:10139\n\
67TFK:04700:10181\n\
67TFK:04768:09151\n\
67TFK:04754:09189\n\
67TFK:04747:09233\n\
67TFK:04757:09260\n\
67TFK:04770:09241\n\
67TFK:04789:09646\n\
67TFK:04760:09686\n\
67TFK:04750:10052\n\
67TFK:04764:10228\n\
67TFK:04782:10241\n\
67TFK:04782:10302\n\
67TFK:04798:09105\n\
67TFK:04828:09099\n\
67TFK:04839:09095\n\
67TFK:04843:09136\n\
67TFK:04807:09312\n\
67TFK:04813:09548\n\
67TFK:04838:09563\n\
67TFK:04812:09756\n\
67TFK:04811:09879\n\
67TFK:04823:09911\n\
67TFK:04834:09987\n\
67TFK:04801:10166\n\
67TFK:04836:10169\n\
67TFK:04847:09162\n\
67TFK:04859:09171\n\
67TFK:04884:09280\n\
67TFK:04865:09404\n\
67TFK:04867:09434\n\
67TFK:04874:09456\n\
67TFK:04866:09545\n\
67TFK:04891:09539\n\
67TFK:04871:09686\n\
67TFK:04854:09764\n\
67TFK:04863:09732\n\
67TFK:04860:09947\n\
67TFK:04858:10172\n\
67TFK:04862:10169\n\
67TFK:04874:10201\n\
67TFK:04906:09283\n\
67TFK:04940:09299\n\
67TFK:04901:09351\n\
67TFK:04903:09563\n\
67TFK:04918:09549\n\
67TFK:04913:09673\n\
67TFK:04919:09712\n\
67TFK:04902:09922\n\
67TFK:04922:10023\n\
67TFK:04912:10129\n\
67TFK:04932:10149\n\
67TFK:04944:10122\n\
67TFK:04906:10223\n\
67TFK:04916:10280\n\
67TFK:04952:09336\n\
67TFK:04963:09431\n\
67TFK:04968:09436\n\
67TFK:04995:09626\n\
67TFK:04980:09757\n\
67TFK:04961:09939\n\
67TFK:04947:10161\n\
67TFK:04993:10118\n\
67TFK:04972:10296\n\
67TFK:04998:09054\n\
67TFK:05025:09499\n\
67TFK:05043:09492\n\
67TFK:05042:09738\n\
67TFK:05043:09879\n\
67TFK:05026:09987\n\
67TFK:05052:09067\n\
67TFK:05089:09244\n\
67TFK:05090:09348\n\
67TFK:05063:09399\n\
67TFK:05092:09428\n\
67TFK:05095:09640\n\
67TFK:05091:09789\n\
67TFK:05052:09831\n\
67TFK:05088:09993\n\
67TFK:05083:10091\n\
67TFK:05079:10221\n\
67TFK:05142:09075\n\
67TFK:05125:09279\n\
67TFK:05100:09336\n\
67TFK:05140:09320\n\
67TFK:05115:09442\n\
67TFK:05142:09614\n\
67TFK:05114:09630\n\
67TFK:05139:09803\n\
67TFK:05101:09996\n\
67TFK:05124:10085\n\
67TFK:05110:10183\n\
67TFK:05100:10219\n\
67TFK:05106:10227\n\
67TFK:05108:10217\n\
67TFK:05149:09146\n\
67TFK:05181:09126\n\
67TFK:05184:09222\n\
67TFK:05194:09303\n\
67TFK:05158:09451\n\
67TFK:05166:09422\n\
67TFK:05190:09593\n\
67TFK:05159:09658\n\
67TFK:05180:09705\n\
67TFK:05191:09774\n\
67TFK:05194:09819\n\
67TFK:05146:09880\n\
67TFK:05197:09138\n\
67TFK:05197:09228\n\
67TFK:05218:09432\n\
67TFK:05227:09486\n\
67TFK:05200:09705\n\
67TFK:05215:09966\n\
67TFK:05205:10075\n\
67TFK:05273:09066\n\
67TFK:05259:09184\n\
67TFK:05250:09243\n\
67TFK:05258:09347\n\
67TFK:05272:09333\n\
67TFK:05255:09401\n\
67TFK:05259:09417\n\
67TFK:05295:09460\n\
67TFK:05284:09468\n\
67TFK:05270:09558\n\
67TFK:05288:09914\n\
67TFK:05259:09965\n\
67TFK:05293:09962\n\
67TFK:05283:10143\n\
67TFK:05259:10176\n\
67TFK:05304:09419\n\
67TFK:05320:09627\n\
67TFK:05309:09779\n\
67TFK:05310:09807\n\
67TFK:05304:09974\n\
67TFK:05323:10141\n\
67TFK:05318:10258\n\
67TFK:04000:07881\n\
67TFK:04013:07939\n\
67TFK:04034:08171\n\
67TFK:04034:08215\n\
67TFK:04001:08247\n\
67TFK:04006:08461\n\
67TFK:04013:08535\n\
67TFK:04022:08756\n\
67TFK:04075:07730\n\
67TFK:04071:07813\n\
67TFK:04073:08582\n\
67TFK:04051:08882\n\
67TFK:04091:09003\n\
67TFK:04096:08185\n\
67TFK:04136:08194\n\
67TFK:04128:08263\n\
67TFK:04109:08325\n\
67TFK:04117:08284\n\
67TFK:04097:08333\n\
67TFK:04138:08383\n\
67TFK:04123:08604\n\
67TFK:04135:08611\n\
67TFK:04125:08780\n\
67TFK:04132:08823\n\
67TFK:04102:08891\n\
67TFK:04189:07820\n\
67TFK:04181:07923\n\
67TFK:04161:08086\n\
67TFK:04158:08309\n\
67TFK:04175:08285\n\
67TFK:04186:08283\n\
67TFK:04186:08392\n\
67TFK:04160:08557\n\
67TFK:04170:08550\n\
67TFK:04176:08701\n\
67TFK:04168:08788\n\
67TFK:04177:08815\n\
67TFK:04176:08851\n\
67TFK:04183:08941\n\
67TFK:04243:07793\n\
67TFK:04240:07914\n\
67TFK:04236:07992\n\
67TFK:04205:08058\n\
67TFK:04207:08092\n\
67TFK:04196:08235\n\
67TFK:04198:08554\n\
67TFK:04223:08611\n\
67TFK:04229:08721\n\
67TFK:04237:08708\n\
67TFK:04200:08777\n\
67TFK:04217:08780\n\
67TFK:04253:07870\n\
67TFK:04287:07862\n\
67TFK:04246:07923\n\
67TFK:04250:07888\n\
67TFK:04266:08428\n\
67TFK:04289:08432\n\
67TFK:04250:08555\n\
67TFK:04271:08840\n\
67TFK:04247:08949\n\
67TFK:04250:08952\n\
67TFK:04279:08951\n\
67TFK:04285:08983\n\
67TFK:04297:07755\n\
67TFK:04303:07905\n\
67TFK:04317:07911\n\
67TFK:04332:07943\n\
67TFK:04299:08008\n\
67TFK:04307:08091\n\
67TFK:04305:08302\n\
67TFK:04320:08328\n\
67TFK:04335:08442\n\
67TFK:04305:08512\n\
67TFK:04336:08774\n\
67TFK:04343:08733\n\
67TFK:04331:08904\n\
67TFK:04354:07863\n\
67TFK:04380:07865\n\
67TFK:04348:08051\n\
67TFK:04363:08036\n\
67TFK:04358:08270\n\
67TFK:04349:08298\n\
67TFK:04371:08445\n\
67TFK:04348:08489\n\
67TFK:04368:08595\n\
67TFK:04361:08754\n\
67TFK:04375:08749\n\
67TFK:04391:08809\n\
67TFK:04384:08864\n\
67TFK:04353:08988\n\
67TFK:04401:07767\n\
67TFK:04405:07754\n\
67TFK:04435:07778\n\
67TFK:04426:07898\n\
67TFK:04440:08027\n\
67TFK:04427:08065\n\
67TFK:04404:08279\n\
67TFK:04414:08298\n\
67TFK:04403:08360\n\
67TFK:04425:08369\n\
67TFK:04433:08350\n\
67TFK:04401:08380\n\
67TFK:04438:08399\n\
67TFK:04424:08556\n\
67TFK:04445:08645\n\
67TFK:04417:08712\n\
67TFK:04439:08687\n\
67TFK:04421:08761\n\
67TFK:04443:08849\n\
67TFK:04411:08882\n\
67TFK:04422:08935\n\
67TFK:04418:09013\n\
67TFK:04457:07977\n\
67TFK:04488:08287\n\
67TFK:04455:08344\n\
67TFK:04490:08420\n\
67TFK:04493:08383\n\
67TFK:04475:08470\n\
67TFK:04447:08724\n\
67TFK:04448:09004\n\
67TFK:04454:09010\n\
67TFK:04461:09006\n\
67TFK:04535:08036\n\
67TFK:04522:08175\n\
67TFK:04533:08279\n\
67TFK:04534:08312\n\
67TFK:04545:08320\n\
67TFK:04519:08400\n\
67TFK:04508:08553\n\
67TFK:04576:07812\n\
67TFK:04589:07825\n\
67TFK:04554:07958\n\
67TFK:04582:07964\n\
67TFK:04581:08137\n\
67TFK:04594:08139\n\
67TFK:04558:08220\n\
67TFK:04556:08463\n\
67TFK:04550:08534\n\
67TFK:04560:08584\n\
67TFK:04569:08608\n\
67TFK:04592:08625\n\
67TFK:04594:08688\n\
67TFK:04547:08868\n\
67TFK:04552:08850\n\
67TFK:04559:08920\n\
67TFK:04567:08917\n\
67TFK:04631:07746\n\
67TFK:04610:07792\n\
67TFK:04638:07866\n\
67TFK:04624:08063\n\
67TFK:04633:08049\n\
67TFK:04631:08121\n\
67TFK:04635:08176\n\
67TFK:04638:08424\n\
67TFK:04615:08496\n\
67TFK:04603:08688\n\
67TFK:04625:08687\n\
67TFK:04630:08686\n\
67TFK:04612:08815\n\
67TFK:04630:08783\n\
67TFK:04636:08867\n\
67TFK:04617:08963\n\
67TFK:04674:07757\n\
67TFK:04678:07792\n\
67TFK:04674:07932\n\
67TFK:04648:08030\n\
67TFK:04672:08069\n\
67TFK:04680:08042\n\
67TFK:04673:08177\n\
67TFK:04666:08238\n\
67TFK:04677:08306\n\
67TFK:04668:08344\n\
67TFK:04686:08516\n\
67TFK:04679:08549\n\
67TFK:04666:08730\n\
67TFK:04653:08964\n\
67TFK:04706:07778\n\
67TFK:04735:08082\n\
67TFK:04710:08541\n\
67TFK:04723:08643\n\
67TFK:04708:08713\n\
67TFK:04698:08737\n\
67TFK:04733:08863\n\
67TFK:04710:08977\n\
67TFK:04751:07821\n\
67TFK:04782:08194\n\
67TFK:04795:08216\n\
67TFK:04761:08268\n\
67TFK:04757:08289\n\
67TFK:04767:08324\n\
67TFK:04774:08331\n\
67TFK:04770:08515\n\
67TFK:04752:08601\n\
67TFK:04776:08589\n\
67TFK:04767:08884\n\
67TFK:04834:07744\n\
67TFK:04808:07911\n\
67TFK:04838:08123\n\
67TFK:04798:08269\n\
67TFK:04838:08270\n\
67TFK:04814:08326\n\
67TFK:04822:08443\n\
67TFK:04836:08450\n\
67TFK:04841:08770\n\
67TFK:04808:08973\n\
67TFK:04833:08936\n\
67TFK:04833:09011\n\
67TFK:04859:07818\n\
67TFK:04858:07917\n\
67TFK:04869:07922\n\
67TFK:04877:07888\n\
67TFK:04877:08270\n\
67TFK:04877:08310\n\
67TFK:04894:08291\n\
67TFK:04886:08374\n\
67TFK:04858:08392\n\
67TFK:04870:08392\n\
67TFK:04895:08435\n\
67TFK:04895:08470\n\
67TFK:04859:08503\n\
67TFK:04855:08574\n\
67TFK:04865:08580\n\
67TFK:04864:08647\n\
67TFK:04851:08863\n\
67TFK:04854:08969\n\
67TFK:04916:07809\n\
67TFK:04944:07845\n\
67TFK:04899:07914\n\
67TFK:04910:07980\n\
67TFK:04945:08025\n\
67TFK:04934:08142\n\
67TFK:04902:08216\n\
67TFK:04928:08252\n\
67TFK:04942:08325\n\
67TFK:04903:08372\n\
67TFK:04908:08351\n\
67TFK:04930:08421\n\
67TFK:04942:08724\n\
67TFK:04912:08749\n\
67TFK:04911:08899\n\
67TFK:04950:07864\n\
67TFK:04958:07860\n\
67TFK:04974:07899\n\
67TFK:04995:08122\n\
67TFK:04991:08141\n\
67TFK:04990:08314\n\
67TFK:04946:08421\n\
67TFK:04966:08684\n\
67TFK:04971:08826\n\
67TFK:04978:08838\n\
67TFK:04995:08832\n\
67TFK:04949:08939\n\
67TFK:05007:07731\n\
67TFK:05023:07992\n\
67TFK:05013:08073\n\
67TFK:05024:08047\n\
67TFK:05033:08088\n\
67TFK:05006:08171\n\
67TFK:05011:08186\n\
67TFK:05022:08184\n\
67TFK:05036:08228\n\
67TFK:05013:08315\n\
67TFK:05002:08407\n\
67TFK:05010:08421\n\
67TFK:05016:08420\n\
67TFK:05028:08463\n\
67TFK:05002:08480\n\
67TFK:05022:08543\n\
67TFK:05012:08632\n\
67TFK:05000:08760\n\
67TFK:05036:08882\n\
67TFK:05013:08934\n\
67TFK:05059:08136\n\
67TFK:05068:08142\n\
67TFK:05088:08551\n\
67TFK:05058:08579\n\
67TFK:05067:08593\n\
67TFK:05085:08717\n\
67TFK:05059:08799\n\
67TFK:05090:08892\n\
67TFK:05129:07793\n\
67TFK:05111:07841\n\
67TFK:05129:07832\n\
67TFK:05121:07914\n\
67TFK:05115:08018\n\
67TFK:05134:08008\n\
67TFK:05119:08071\n\
67TFK:05131:08060\n\
67TFK:05124:08084\n\
67TFK:05122:08636\n\
67TFK:05097:08683\n\
67TFK:05120:08732\n\
67TFK:05111:08823\n\
67TFK:05122:08919\n\
67TFK:05167:07941\n\
67TFK:05147:07981\n\
67TFK:05166:08028\n\
67TFK:05162:08127\n\
67TFK:05163:08129\n\
67TFK:05151:08265\n\
67TFK:05164:08251\n\
67TFK:05170:08233\n\
67TFK:05190:08316\n\
67TFK:05194:08288\n\
67TFK:05162:08620\n\
67TFK:05189:08628\n\
67TFK:05168:08728\n\
67TFK:05151:08794\n\
67TFK:05239:07935\n\
67TFK:05243:07963\n\
67TFK:05196:08037\n\
67TFK:05233:08085\n\
67TFK:05219:08155\n\
67TFK:05217:08305\n\
67TFK:05232:08355\n\
67TFK:05200:08410\n\
67TFK:05216:08540\n\
67TFK:05199:08790\n\
67TFK:05231:08795\n\
67TFK:05213:08927\n\
67TFK:05221:08892\n\
67TFK:05251:07804\n\
67TFK:05267:07861\n\
67TFK:05261:08115\n\
67TFK:05291:08112\n\
67TFK:05259:08278\n\
67TFK:05295:08343\n\
67TFK:05294:08448\n\
67TFK:05291:08530\n\
67TFK:05250:08646\n\
67TFK:05292:08711\n\
67TFK:05250:08987\n\
67TFK:05294:08998\n\
67TFK:05319:07915\n\
67TFK:05326:07918\n\
67TFK:05305:07940\n\
67TFK:05313:08021\n\
67TFK:05306:08293\n\
67TFK:05321:08317\n\
67TFK:05296:08364\n\
67TFK:05313:08448\n\
67TFK:05321:08481\n\
67TFK:05302:08532\n\
67TFK:05301:08757\n\
67TFK:05323:08765\n\
67TFK:04031:06655\n\
67TFK:04037:06680\n\
67TFK:04004:06715\n\
67TFK:03998:06742\n\
67TFK:04010:06744\n\
67TFK:03999:06877\n\
67TFK:04023:06892\n\
67TFK:04022:06943\n\
67TFK:04014:07076\n\
67TFK:04019:07088\n\
67TFK:04005:07102\n\
67TFK:04008:07090\n\
67TFK:04023:07134\n\
67TFK:04039:07273\n\
67TFK:03998:07334\n\
67TFK:04025:07297\n\
67TFK:04030:07380\n\
67TFK:04024:07448\n\
67TFK:04013:07525\n\
67TFK:04010:07635\n\
67TFK:04026:07708\n\
67TFK:04083:06453\n\
67TFK:04072:06532\n\
67TFK:04075:06599\n\
67TFK:04069:06687\n\
67TFK:04048:06703\n\
67TFK:04073:07006\n\
67TFK:04080:07010\n\
67TFK:04073:07094\n\
67TFK:04072:07150\n\
67TFK:04068:07196\n\
67TFK:04046:07303\n\
67TFK:04051:07293\n\
67TFK:04073:07444\n\
67TFK:04080:07442\n\
67TFK:04052:07523\n\
67TFK:04100:06664\n\
67TFK:04096:06739\n\
67TFK:04097:06729\n\
67TFK:04130:06779\n\
67TFK:04107:07006\n\
67TFK:04109:07017\n\
67TFK:04111:07260\n\
67TFK:04100:07373\n\
67TFK:04110:07368\n\
67TFK:04135:07423\n\
67TFK:04102:07457\n\
67TFK:04143:07648\n\
67TFK:04164:06726\n\
67TFK:04161:07027\n\
67TFK:04192:07027\n\
67TFK:04173:07160\n\
67TFK:04157:07199\n\
67TFK:04154:07418\n\
67TFK:04159:07408\n\
67TFK:04186:07429\n\
67TFK:04164:07460\n\
67TFK:04159:07503\n\
67TFK:04160:07592\n\
67TFK:04162:07599\n\
67TFK:04178:07668\n\
67TFK:04180:07665\n\
67TFK:04181:07663\n\
67TFK:04182:07675\n\
67TFK:04228:06533\n\
67TFK:04229:06556\n\
67TFK:04238:06596\n\
67TFK:04235:06743\n\
67TFK:04225:06883\n\
67TFK:04224:07000\n\
67TFK:04213:07204\n\
67TFK:04230:07328\n\
67TFK:04223:07389\n\
67TFK:04227:07412\n\
67TFK:04220:07544\n\
67TFK:04274:06475\n\
67TFK:04275:06613\n\
67TFK:04276:06719\n\
67TFK:04256:06779\n\
67TFK:04264:06887\n\
67TFK:04291:06850\n\
67TFK:04274:07089\n\
67TFK:04288:07190\n\
67TFK:04276:07412\n\
67TFK:04274:07583\n\
67TFK:04266:07652\n\
67TFK:04332:06530\n\
67TFK:04345:06540\n\
67TFK:04319:06641\n\
67TFK:04310:06709\n\
67TFK:04319:06751\n\
67TFK:04303:06981\n\
67TFK:04311:07030\n\
67TFK:04311:07225\n\
67TFK:04333:07236\n\
67TFK:04322:07353\n\
67TFK:04319:07534\n\
67TFK:04341:07689\n\
67TFK:04370:06476\n\
67TFK:04376:06577\n\
67TFK:04362:06644\n\
67TFK:04380:06651\n\
67TFK:04393:06907\n\
67TFK:04391:06958\n\
67TFK:04363:07248\n\
67TFK:04365:07269\n\
67TFK:04351:07315\n\
67TFK:04385:07323\n\
67TFK:04353:07431\n\
67TFK:04348:07460\n\
67TFK:04389:07459\n\
67TFK:04346:07562\n\
67TFK:04368:07560\n\
67TFK:04376:07582\n\
67TFK:04427:06480\n\
67TFK:04396:06789\n\
67TFK:04441:06810\n\
67TFK:04416:06963\n\
67TFK:04415:07122\n\
67TFK:04434:07623\n\
67TFK:04447:06459\n\
67TFK:04459:06475\n\
67TFK:04483:06446\n\
67TFK:04452:06601\n\
67TFK:04452:06602\n\
67TFK:04456:06618\n\
67TFK:04475:06756\n\
67TFK:04458:06873\n\
67TFK:04495:06911\n\
67TFK:04456:07228\n\
67TFK:04474:07191\n\
67TFK:04457:07345\n\
67TFK:04458:07445\n\
67TFK:04458:07527\n\
67TFK:04446:07617\n\
67TFK:04449:07665\n\
67TFK:04462:07674\n\
67TFK:04490:07674\n\
67TFK:04519:06472\n\
67TFK:04513:06540\n\
67TFK:04524:06627\n\
67TFK:04541:06624\n\
67TFK:04507:06722\n\
67TFK:04519:06823\n\
67TFK:04534:06909\n\
67TFK:04519:07065\n\
67TFK:04498:07256\n\
67TFK:04507:07281\n\
67TFK:04509:07438\n\
67TFK:04533:07530\n\
67TFK:04518:07562\n\
67TFK:04544:07709\n\
67TFK:04569:06591\n\
67TFK:04572:06663\n\
67TFK:04592:06772\n\
67TFK:04556:06823\n\
67TFK:04550:06850\n\
67TFK:04558:06972\n\
67TFK:04584:06963\n\
67TFK:04592:06990\n\
67TFK:04595:07266\n\
67TFK:04556:07353\n\
67TFK:04564:07380\n\
67TFK:04566:07346\n\
67TFK:04582:07373\n\
67TFK:04553:07420\n\
67TFK:04556:07456\n\
67TFK:04571:07533\n\
67TFK:04580:07680\n\
67TFK:04584:07727\n\
67TFK:04611:06539\n\
67TFK:04603:06671\n\
67TFK:04606:06714\n\
67TFK:04631:06801\n\
67TFK:04637:06920\n\
67TFK:04638:06934\n\
67TFK:04598:07036\n\
67TFK:04607:07085\n\
67TFK:04604:07174\n\
67TFK:04636:07142\n\
67TFK:04639:07169\n\
67TFK:04641:07198\n\
67TFK:04645:07238\n\
67TFK:04636:07433\n\
67TFK:04642:07476\n\
67TFK:04618:07521\n\
67TFK:04597:07576\n\
67TFK:04619:07595\n\
67TFK:04643:07673\n\
67TFK:04685:06468\n\
67TFK:04676:06516\n\
67TFK:04670:06655\n\
67TFK:04650:06696\n\
67TFK:04668:06763\n\
67TFK:04653:06917\n\
67TFK:04663:07028\n\
67TFK:04685:07032\n\
67TFK:04692:07040\n\
67TFK:04651:07111\n\
67TFK:04659:07108\n\
67TFK:04662:07108\n\
67TFK:04674:07295\n\
67TFK:04672:07413\n\
67TFK:04676:07459\n\
67TFK:04661:07551\n\
67TFK:04673:07567\n\
67TFK:04714:06467\n\
67TFK:04742:06781\n\
67TFK:04716:06821\n\
67TFK:04726:06859\n\
67TFK:04744:06988\n\
67TFK:04720:07142\n\
67TFK:04708:07210\n\
67TFK:04723:07224\n\
67TFK:04703:07261\n\
67TFK:04709:07382\n\
67TFK:04715:07385\n\
67TFK:04720:07358\n\
67TFK:04710:07466\n\
67TFK:04734:07690\n\
67TFK:04758:06469\n\
67TFK:04785:06525\n\
67TFK:04783:06581\n\
67TFK:04795:06557\n\
67TFK:04786:06628\n\
67TFK:04793:06623\n\
67TFK:04781:06687\n\
67TFK:04771:06768\n\
67TFK:04778:06753\n\
67TFK:04757:06976\n\
67TFK:04779:07058\n\
67TFK:04754:07133\n\
67TFK:04770:07185\n\
67TFK:04786:07144\n\
67TFK:04775:07345\n\
67TFK:04781:07359\n\
67TFK:04748:07453\n\
67TFK:04752:07466\n\
67TFK:04753:07476\n\
67TFK:04782:07524\n\
67TFK:04786:07508\n\
67TFK:04763:07608\n\
67TFK:04776:07620\n\
67TFK:04798:06626\n\
67TFK:04804:06910\n\
67TFK:04844:07371\n\
67TFK:04813:07481\n\
67TFK:04841:07445\n\
67TFK:04816:07652\n\
67TFK:04838:07693\n\
67TFK:04884:06603\n\
67TFK:04851:06678\n\
67TFK:04870:06643\n\
67TFK:04864:06758\n\
67TFK:04889:06756\n\
67TFK:04892:06829\n\
67TFK:04851:06881\n\
67TFK:04849:06908\n\
67TFK:04895:07013\n\
67TFK:04861:07219\n\
67TFK:04887:07419\n\
67TFK:04852:07653\n\
67TFK:04898:06757\n\
67TFK:04906:06835\n\
67TFK:04913:06821\n\
67TFK:04925:07033\n\
67TFK:04909:07046\n\
67TFK:04941:07069\n\
67TFK:04908:07143\n\
67TFK:04920:07325\n\
67TFK:04928:07328\n\
67TFK:04930:07453\n\
67TFK:04933:07682\n\
67TFK:04913:07724\n\
67TFK:04927:07714\n\
67TFK:04994:06639\n\
67TFK:04972:06830\n\
67TFK:04962:06911\n\
67TFK:04980:06909\n\
67TFK:04985:06902\n\
67TFK:04960:07010\n\
67TFK:04947:07082\n\
67TFK:04979:07099\n\
67TFK:04993:07181\n\
67TFK:04988:07310\n\
67TFK:04958:07371\n\
67TFK:04980:07515\n\
67TFK:04962:07556\n\
67TFK:04963:07589\n\
67TFK:04965:07575\n\
67TFK:04966:07670\n\
67TFK:04972:07650\n\
67TFK:04971:07700\n\
67TFK:05000:06575\n\
67TFK:05004:06605\n\
67TFK:05022:06599\n\
67TFK:05036:06687\n\
67TFK:05018:06715\n\
67TFK:05035:06804\n\
67TFK:05030:06853\n\
67TFK:05014:06892\n\
67TFK:05037:06894\n\
67TFK:05015:06977\n\
67TFK:05004:07035\n\
67TFK:05026:07076\n\
67TFK:05013:07101\n\
67TFK:05002:07143\n\
67TFK:05043:07192\n\
67TFK:05040:07279\n\
67TFK:05003:07464\n\
67TFK:05003:07480\n\
67TFK:05043:07549\n\
67TFK:05014:07655\n\
67TFK:05058:06484\n\
67TFK:05075:06573\n\
67TFK:05074:06647\n\
67TFK:05091:06696\n\
67TFK:05053:06785\n\
67TFK:05072:06953\n\
67TFK:05049:07029\n\
67TFK:05047:07060\n\
67TFK:05058:07234\n\
67TFK:05067:07369\n\
67TFK:05062:07394\n\
67TFK:05056:07533\n\
67TFK:05078:07558\n\
67TFK:05069:07686\n\
67TFK:05091:07660\n\
67TFK:05071:07724\n\
67TFK:05130:06516\n\
67TFK:05143:06499\n\
67TFK:05131:06584\n\
67TFK:05145:06578\n\
67TFK:05117:06786\n\
67TFK:05109:06796\n\
67TFK:05118:06892\n\
67TFK:05096:06953\n\
67TFK:05098:07051\n\
67TFK:05140:07054\n\
67TFK:05111:07162\n\
67TFK:05123:07225\n\
67TFK:05111:07282\n\
67TFK:05117:07248\n\
67TFK:05108:07492\n\
67TFK:05144:07533\n\
67TFK:05133:07594\n\
67TFK:05177:06455\n\
67TFK:05160:06516\n\
67TFK:05168:06569\n\
67TFK:05192:06648\n\
67TFK:05187:06723\n\
67TFK:05156:06824\n\
67TFK:05186:06811\n\
67TFK:05176:06876\n\
67TFK:05182:06856\n\
67TFK:05147:06893\n\
67TFK:05177:06933\n\
67TFK:05146:06972\n\
67TFK:05168:07105\n\
67TFK:05167:07148\n\
67TFK:05194:07224\n\
67TFK:05194:07305\n\
67TFK:05178:07425\n\
67TFK:05185:07584\n\
67TFK:05192:07627\n\
67TFK:05198:06463\n\
67TFK:05221:06499\n\
67TFK:05199:06579\n\
67TFK:05216:06687\n\
67TFK:05208:06735\n\
67TFK:05242:06700\n\
67TFK:05232:07012\n\
67TFK:05211:07068\n\
67TFK:05237:07047\n\
67TFK:05213:07492\n\
67TFK:05223:07570\n\
67TFK:05218:07628\n\
67TFK:05209:07681\n\
67TFK:05239:07649\n\
67TFK:05271:06491\n\
67TFK:05266:06556\n\
67TFK:05279:06568\n\
67TFK:05270:06630\n\
67TFK:05251:06734\n\
67TFK:05253:06724\n\
67TFK:05276:06851\n\
67TFK:05271:07014\n\
67TFK:05285:07177\n\
67TFK:05255:07336\n\
67TFK:05269:07522\n\
67TFK:05278:07534\n\
67TFK:05261:07724\n\
67TFK:05303:06941\n\
67TFK:05318:07143\n\
67TFK:05372:01012\n\
67TFK:05344:01270\n\
67TFK:05406:00881\n\
67TFK:05394:01100\n\
67TFK:05433:00973\n\
67TFK:05474:01061\n\
67TFK:05435:01236\n\
67TFK:05451:01203\n\
67TFK:05438:01283\n\
67TFK:05525:00979\n\
67TFK:05478:01252\n\
67TFK:05542:00778\n\
67TFK:05530:01085\n\
67TFK:05534:01122\n\
67TFK:05608:00898\n\
67TFK:05670:01129\n\
67TFK:05684:00886\n\
67TFK:05712:00935\n\
67TFK:05716:01103\n\
67TFK:05769:00521\n\
67TFK:05728:00673\n\
67TFK:05739:00800\n\
67TFK:05753:01104\n\
67TFK:05768:01104\n\
67TFK:05758:01228\n\
67TFK:05812:00261\n\
67TFK:05827:00499\n\
67TFK:05797:00596\n\
67TFK:05861:00297\n\
67TFK:05858:01017\n\
67TFK:05869:01006\n\
67TFK:05878:00233\n\
67TFK:05901:00239\n\
67TFK:05890:00543\n\
67TFK:05883:01130\n\
67TFK:05910:01116\n\
67TFK:05885:01179\n\
67TFK:05937:00824\n\
67TFK:05973:00894\n\
67TFK:05978:00419\n\
67TFK:06019:00736\n\
67TFK:06000:00849\n\
67TFK:06019:01040\n\
67TFK:06074:00232\n\
67TFK:06072:00548\n\
67TFK:06075:00526\n\
67TFK:06030:00772\n\
67TFK:06054:01161\n\
67TFK:06097:00393\n\
67TFK:06113:00422\n\
67TFK:06121:00840\n\
67TFK:06112:00876\n\
67TFK:06078:01001\n\
67TFK:06095:01027\n\
67TFK:06117:01147\n\
67TFK:06110:01270\n\
67TFK:06157:00388\n\
67TFK:06165:00420\n\
67TFK:06155:00568\n\
67TFK:06148:00762\n\
67TFK:06162:01045\n\
67TFK:06160:01080\n\
67TFK:06129:01148\n\
67TFK:06179:00241\n\
67TFK:06203:00241\n\
67TFK:06210:00311\n\
67TFK:06206:00522\n\
67TFK:06208:00669\n\
67TFK:06212:00659\n\
67TFK:06207:00732\n\
67TFK:06184:00780\n\
67TFK:06202:00825\n\
67TFK:06216:01081\n\
67TFK:06181:01140\n\
67TFK:06207:01109\n\
67TFK:06205:01151\n\
67TFK:06205:01185\n\
67TFK:06244:00422\n\
67TFK:06239:00481\n\
67TFK:06249:00486\n\
67TFK:06270:00554\n\
67TFK:06272:00624\n\
67TFK:06245:00697\n\
67TFK:06261:00752\n\
67TFK:06270:00791\n\
67TFK:06245:00860\n\
67TFK:06247:00943\n\
67TFK:06243:01121\n\
67TFK:06246:01131\n\
67TFK:06231:01219\n\
67TFK:06259:01218\n\
67TFK:06263:01285\n\
67TFK:06292:00337\n\
67TFK:06317:00460\n\
67TFK:06282:00578\n\
67TFK:06280:00746\n\
67TFK:06297:00701\n\
67TFK:06317:00728\n\
67TFK:06295:00820\n\
67TFK:06295:00906\n\
67TFK:06279:00955\n\
67TFK:06313:01087\n\
67TFK:06303:01232\n\
67TFK:06303:01247\n\
67TFK:06281:01279\n\
67TFK:06344:00428\n\
67TFK:06353:00567\n\
67TFK:06365:00557\n\
67TFK:06377:00749\n\
67TFK:06350:00763\n\
67TFK:06358:00772\n\
67TFK:06351:00938\n\
67TFK:06361:01040\n\
67TFK:06350:01201\n\
67TFK:06403:00399\n\
67TFK:06387:00543\n\
67TFK:06378:00667\n\
67TFK:06390:00691\n\
67TFK:06427:00703\n\
67TFK:06426:00867\n\
67TFK:06386:00948\n\
67TFK:06413:00957\n\
67TFK:06399:01157\n\
67TFK:06414:01164\n\
67TFK:06398:01227\n\
67TFK:06460:00418\n\
67TFK:06455:00497\n\
67TFK:06429:00594\n\
67TFK:06475:00655\n\
67TFK:06452:00722\n\
67TFK:06447:00801\n\
67TFK:06430:01218\n\
67TFK:06508:00349\n\
67TFK:06503:00363\n\
67TFK:06503:00541\n\
67TFK:06488:00612\n\
67TFK:06480:00737\n\
67TFK:06509:00789\n\
67TFK:06502:00810\n\
67TFK:06508:01072\n\
67TFK:06545:00532\n\
67TFK:06555:00555\n\
67TFK:06565:00748\n\
67TFK:06573:00760\n\
67TFK:06534:00825\n\
67TFK:06574:00829\n\
67TFK:06539:00904\n\
67TFK:06535:01066\n\
67TFK:06595:00440\n\
67TFK:06579:00526\n\
67TFK:06613:00563\n\
67TFK:06615:00830\n\
67TFK:06622:00816\n\
67TFK:06584:00958\n\
67TFK:06616:00971\n\
67TFK:06622:00975\n\
67TFK:06627:00975\n\
67TFK:06621:01012\n\
67TFK:06581:01137\n\
67TFK:06582:01198\n\
67TFK:06644:00777\n\
67TFK:06650:00772\n\
67TFK:06637:00847\n\
67TFK:06628:00858\n\
67TFK:06657:00925\n\
67TFK:06639:01244\n\
67TFK:04023:05312\n\
67TFK:04023:05337\n\
67TFK:04011:05364\n\
67TFK:04033:05578\n\
67TFK:04037:05853\n\
67TFK:04037:05861\n\
67TFK:04016:06096\n\
67TFK:04034:06138\n\
67TFK:04025:06155\n\
67TFK:04007:06222\n\
67TFK:03998:06367\n\
67TFK:04001:06393\n\
67TFK:04010:06426\n\
67TFK:04066:05168\n\
67TFK:04059:05216\n\
67TFK:04061:05255\n\
67TFK:04051:05304\n\
67TFK:04080:05361\n\
67TFK:04094:05382\n\
67TFK:04052:05630\n\
67TFK:04057:05703\n\
67TFK:04056:06099\n\
67TFK:04086:06245\n\
67TFK:04100:05181\n\
67TFK:04135:05331\n\
67TFK:04105:05679\n\
67TFK:04125:05692\n\
67TFK:04129:05695\n\
67TFK:04137:05709\n\
67TFK:04119:05767\n\
67TFK:04135:05778\n\
67TFK:04122:05854\n\
67TFK:04106:05989\n\
67TFK:04162:05243\n\
67TFK:04190:05208\n\
67TFK:04173:05464\n\
67TFK:04168:05518\n\
67TFK:04175:05514\n\
67TFK:04177:05696\n\
67TFK:04170:05728\n\
67TFK:04181:05946\n\
67TFK:04180:06198\n\
67TFK:04153:06227\n\
67TFK:04192:06247\n\
67TFK:04205:05156\n\
67TFK:04238:05162\n\
67TFK:04211:05275\n\
67TFK:04218:05291\n\
67TFK:04213:05317\n\
67TFK:04233:05375\n\
67TFK:04238:05412\n\
67TFK:04204:05565\n\
67TFK:04207:05771\n\
67TFK:04222:05880\n\
67TFK:04236:05894\n\
67TFK:04228:05947\n\
67TFK:04237:05935\n\
67TFK:04213:05952\n\
67TFK:04235:05994\n\
67TFK:04219:06032\n\
67TFK:04241:06021\n\
67TFK:04211:06063\n\
67TFK:04216:06053\n\
67TFK:04237:06211\n\
67TFK:04215:06323\n\
67TFK:04201:06391\n\
67TFK:04291:05212\n\
67TFK:04287:05282\n\
67TFK:04272:05329\n\
67TFK:04254:05380\n\
67TFK:04255:05356\n\
67TFK:04277:05364\n\
67TFK:04275:05473\n\
67TFK:04248:05586\n\
67TFK:04281:05555\n\
67TFK:04266:05617\n\
67TFK:04255:05753\n\
67TFK:04279:05891\n\
67TFK:04258:05903\n\
67TFK:04272:05930\n\
67TFK:04273:05947\n\
67TFK:04273:06031\n\
67TFK:04257:06099\n\
67TFK:04268:06084\n\
67TFK:04295:06123\n\
67TFK:04279:06155\n\
67TFK:04247:06234\n\
67TFK:04336:05178\n\
67TFK:04320:05240\n\
67TFK:04336:05221\n\
67TFK:04325:05278\n\
67TFK:04344:05296\n\
67TFK:04315:05302\n\
67TFK:04299:05373\n\
67TFK:04321:05454\n\
67TFK:04338:05465\n\
67TFK:04296:05633\n\
67TFK:04314:05687\n\
67TFK:04321:05891\n\
67TFK:04327:05858\n\
67TFK:04304:05933\n\
67TFK:04313:06027\n\
67TFK:04306:06056\n\
67TFK:04310:06191\n\
67TFK:04321:06316\n\
67TFK:04335:06339\n\
67TFK:04300:06355\n\
67TFK:04345:06435\n\
67TFK:04376:05166\n\
67TFK:04372:05210\n\
67TFK:04390:05274\n\
67TFK:04349:05364\n\
67TFK:04364:05426\n\
67TFK:04365:05475\n\
67TFK:04385:05475\n\
67TFK:04353:05545\n\
67TFK:04368:05537\n\
67TFK:04352:05674\n\
67TFK:04354:05732\n\
67TFK:04393:05729\n\
67TFK:04359:05814\n\
67TFK:04352:06052\n\
67TFK:04354:06326\n\
67TFK:04388:06436\n\
67TFK:04427:05162\n\
67TFK:04427:05219\n\
67TFK:04397:05289\n\
67TFK:04406:05263\n\
67TFK:04419:05496\n\
67TFK:04435:05454\n\
67TFK:04437:05453\n\
67TFK:04420:05531\n\
67TFK:04433:05514\n\
67TFK:04422:05622\n\
67TFK:04439:05709\n\
67TFK:04436:05762\n\
67TFK:04405:05872\n\
67TFK:04433:05873\n\
67TFK:04435:05914\n\
67TFK:04400:06148\n\
67TFK:04398:06177\n\
67TFK:04422:06192\n\
67TFK:04404:06250\n\
67TFK:04397:06294\n\
67TFK:04427:06286\n\
67TFK:04437:06384\n\
67TFK:04456:05170\n\
67TFK:04451:05230\n\
67TFK:04453:05216\n\
67TFK:04489:05205\n\
67TFK:04462:05295\n\
67TFK:04448:05408\n\
67TFK:04458:05614\n\
67TFK:04453:05677\n\
67TFK:04487:05724\n\
67TFK:04447:05804\n\
67TFK:04455:05941\n\
67TFK:04460:05915\n\
67TFK:04494:06265\n\
67TFK:04460:06362\n\
67TFK:04531:05351\n\
67TFK:04498:05386\n\
67TFK:04507:05423\n\
67TFK:04542:05469\n\
67TFK:04505:05539\n\
67TFK:04501:05596\n\
67TFK:04538:05673\n\
67TFK:04509:05715\n\
67TFK:04523:05760\n\
67TFK:04519:05930\n\
67TFK:04509:06077\n\
67TFK:04501:06189\n\
67TFK:04527:06179\n\
67TFK:04523:06257\n\
67TFK:04569:05311\n\
67TFK:04567:05443\n\
67TFK:04578:05486\n\
67TFK:04575:05616\n\
67TFK:04593:05747\n\
67TFK:04551:05843\n\
67TFK:04570:05817\n\
67TFK:04549:06008\n\
67TFK:04593:06159\n\
67TFK:04587:06223\n\
67TFK:04553:06260\n\
67TFK:04561:06412\n\
67TFK:04641:05224\n\
67TFK:04625:05329\n\
67TFK:04626:05344\n\
67TFK:04630:05347\n\
67TFK:04610:05474\n\
67TFK:04616:05483\n\
67TFK:04632:05555\n\
67TFK:04606:05642\n\
67TFK:04634:06001\n\
67TFK:04628:06170\n\
67TFK:04602:06324\n\
67TFK:04664:05271\n\
67TFK:04673:05300\n\
67TFK:04678:05349\n\
67TFK:04685:05315\n\
67TFK:04646:05395\n\
67TFK:04695:05392\n\
67TFK:04686:05511\n\
67TFK:04682:05674\n\
67TFK:04647:05821\n\
67TFK:04688:05856\n\
67TFK:04670:05980\n\
67TFK:04681:06011\n\
67TFK:04656:06271\n\
67TFK:04659:06301\n\
67TFK:04663:06319\n\
67TFK:04661:06356\n\
67TFK:04663:06387\n\
67TFK:04706:05179\n\
67TFK:04700:05235\n\
67TFK:04736:05238\n\
67TFK:04722:05338\n\
67TFK:04703:05480\n\
67TFK:04714:05852\n\
67TFK:04741:05862\n\
67TFK:04706:05956\n\
67TFK:04705:06048\n\
67TFK:04708:06029\n\
67TFK:04708:06052\n\
67TFK:04743:06119\n\
67TFK:04740:06213\n\
67TFK:04729:06325\n\
67TFK:04734:06347\n\
67TFK:04726:06354\n\
67TFK:04698:06421\n\
67TFK:04759:05191\n\
67TFK:04754:05280\n\
67TFK:04772:05385\n\
67TFK:04780:05383\n\
67TFK:04750:05623\n\
67TFK:04776:05753\n\
67TFK:04774:05937\n\
67TFK:04775:05950\n\
67TFK:04783:06033\n\
67TFK:04771:06171\n\
67TFK:04794:06156\n\
67TFK:04763:06392\n\
67TFK:04782:06352\n\
67TFK:04780:06424\n\
67TFK:04822:05165\n\
67TFK:04839:05282\n\
67TFK:04814:05529\n\
67TFK:04840:05631\n\
67TFK:04797:05693\n\
67TFK:04839:05720\n\
67TFK:04826:05937\n\
67TFK:04798:05971\n\
67TFK:04844:05957\n\
67TFK:04801:06059\n\
67TFK:04824:06108\n\
67TFK:04828:06147\n\
67TFK:04826:06260\n\
67TFK:04830:06256\n\
67TFK:04858:05377\n\
67TFK:04888:05527\n\
67TFK:04885:05752\n\
67TFK:04891:05855\n\
67TFK:04871:05961\n\
67TFK:04849:06033\n\
67TFK:04849:06076\n\
67TFK:04870:06058\n\
67TFK:04857:06235\n\
67TFK:04879:06388\n\
67TFK:04906:05221\n\
67TFK:04919:05283\n\
67TFK:04920:05279\n\
67TFK:04930:05328\n\
67TFK:04910:05355\n\
67TFK:04916:05406\n\
67TFK:04938:05578\n\
67TFK:04941:05563\n\
67TFK:04910:05716\n\
67TFK:04896:05769\n\
67TFK:04942:05845\n\
67TFK:04945:05809\n\
67TFK:04911:06208\n\
67TFK:04995:05803\n\
67TFK:04974:06014\n\
67TFK:04976:06021\n\
67TFK:04994:06029\n\
67TFK:04982:06245\n\
67TFK:04965:06307\n\
67TFK:05044:05384\n\
67TFK:04997:05471\n\
67TFK:04996:05533\n\
67TFK:05010:05624\n\
67TFK:05030:05722\n\
67TFK:04998:05813\n\
67TFK:05044:05804\n\
67TFK:05010:05877\n\
67TFK:05029:05927\n\
67TFK:05038:05980\n\
67TFK:05030:06094\n\
67TFK:05007:06134\n\
67TFK:05024:06188\n\
67TFK:05036:06166\n\
67TFK:05007:06310\n\
67TFK:05006:06394\n\
67TFK:05017:06370\n\
67TFK:05089:05180\n\
67TFK:05090:05212\n\
67TFK:05062:05412\n\
67TFK:05069:05409\n\
67TFK:05087:05459\n\
67TFK:05053:05754\n\
67TFK:05068:05800\n\
67TFK:05054:05894\n\
67TFK:05056:05912\n\
67TFK:05070:05904\n\
67TFK:05052:05974\n\
67TFK:05088:05953\n\
67TFK:05070:06019\n\
67TFK:05068:06090\n\
67TFK:05095:06076\n\
67TFK:05069:06194\n\
67TFK:05071:06370\n\
67TFK:05114:05251\n\
67TFK:05115:05437\n\
67TFK:05122:05447\n\
67TFK:05134:05410\n\
67TFK:05102:05500\n\
67TFK:05123:05528\n\
67TFK:05110:05686\n\
67TFK:05105:05719\n\
67TFK:05142:05756\n\
67TFK:05125:05815\n\
67TFK:05103:05910\n\
67TFK:05109:06060\n\
67TFK:05143:06137\n\
67TFK:05119:06210\n\
67TFK:05121:06240\n\
67TFK:05112:06258\n\
67TFK:05143:06285\n\
67TFK:05144:06284\n\
67TFK:05193:05188\n\
67TFK:05154:05211\n\
67TFK:05169:05218\n\
67TFK:05180:05337\n\
67TFK:05166:05392\n\
67TFK:05148:05420\n\
67TFK:05149:05464\n\
67TFK:05163:05476\n\
67TFK:05147:05511\n\
67TFK:05164:05627\n\
67TFK:05150:05662\n\
67TFK:05180:05765\n\
67TFK:05190:05968\n\
67TFK:05149:06014\n\
67TFK:05173:06136\n\
67TFK:05157:06203\n\
67TFK:05161:06219\n\
67TFK:05161:06284\n\
67TFK:05169:06285\n\
67TFK:05165:06350\n\
67TFK:05182:06405\n\
67TFK:05219:05274\n\
67TFK:05200:05544\n\
67TFK:05223:05546\n\
67TFK:05211:05673\n\
67TFK:05243:05706\n\
67TFK:05210:06261\n\
67TFK:05219:06291\n\
67TFK:05207:06361\n\
67TFK:05263:05203\n\
67TFK:05272:05345\n\
67TFK:05276:05396\n\
67TFK:05285:05442\n\
67TFK:05248:05462\n\
67TFK:05263:05527\n\
67TFK:05246:05575\n\
67TFK:05254:06050\n\
67TFK:05252:06095\n\
67TFK:05290:06229\n\
67TFK:05248:06398\n\
67TFK:05302:05215\n\
67TFK:05307:05250\n\
67TFK:05309:05459\n\
67TFK:05313:05483\n\
67TFK:05301:05515\n\
67TFK:05307:05603\n\
67TFK:05306:05800\n\
67TFK:05310:05967\n\
67TFK:05317:06094\n\
67TFK:05304:06239\n\
67TFK:05307:06420\n\
67TFK:08113:14368\n\
67TFK:08173:14183\n\
67TFK:08226:14252\n\
67TFK:08253:14227\n\
67TFK:08309:14269\n\
67TFK:08332:14304\n\
67TFK:08318:14338\n\
67TFK:08299:14516\n\
67TFK:08343:14183\n\
67TFK:08355:14201\n\
67TFK:08403:14172\n\
67TFK:08419:14245\n\
67TFK:08435:14221\n\
67TFK:08440:14317\n\
67TFK:08462:14229\n\
67TFK:08514:14340\n\
67TFK:08561:14287\n\
67TFK:08613:14262\n\
67TFK:08750:14240\n\
67TFK:08009:13061\n\
67TFK:07992:13184\n\
67TFK:08018:13356\n\
67TFK:08023:13489\n\
67TFK:08038:13488\n\
67TFK:08011:13589\n\
67TFK:07998:13807\n\
67TFK:08005:13834\n\
67TFK:08007:13901\n\
67TFK:08013:13997\n\
67TFK:08089:12991\n\
67TFK:08062:13046\n\
67TFK:08068:13134\n\
67TFK:08052:13211\n\
67TFK:08067:13354\n\
67TFK:08046:13584\n\
67TFK:08047:13930\n\
67TFK:08136:12926\n\
67TFK:08093:12933\n\
67TFK:08096:13005\n\
67TFK:08093:13415\n\
67TFK:08098:13451\n\
67TFK:08117:13475\n\
67TFK:08110:13517\n\
67TFK:08117:13934\n\
67TFK:08136:13971\n\
67TFK:08133:14091\n\
67TFK:08180:12993\n\
67TFK:08190:13094\n\
67TFK:08185:13138\n\
67TFK:08185:13286\n\
67TFK:08180:13491\n\
67TFK:08160:13687\n\
67TFK:08163:13683\n\
67TFK:08166:14073\n\
67TFK:08165:14165\n\
67TFK:08179:14144\n\
67TFK:08231:13193\n\
67TFK:08240:13682\n\
67TFK:08237:13758\n\
67TFK:08223:13819\n\
67TFK:08218:13956\n\
67TFK:08220:13972\n\
67TFK:08195:14006\n\
67TFK:08212:14103\n\
67TFK:08231:14115\n\
67TFK:08249:12932\n\
67TFK:08259:13015\n\
67TFK:08245:13109\n\
67TFK:08274:13365\n\
67TFK:08275:13385\n\
67TFK:08289:13436\n\
67TFK:08260:13508\n\
67TFK:08273:13823\n\
67TFK:08302:13053\n\
67TFK:08339:13076\n\
67TFK:08329:13317\n\
67TFK:08332:13526\n\
67TFK:08326:13624\n\
67TFK:08306:13855\n\
67TFK:08316:13835\n\
67TFK:08336:13910\n\
67TFK:08366:13100\n\
67TFK:08368:13539\n\
67TFK:08369:13560\n\
67TFK:08367:13723\n\
67TFK:08367:13886\n\
67TFK:08377:14115\n\
67TFK:08367:14158\n\
67TFK:08391:14165\n\
67TFK:08422:13124\n\
67TFK:08434:13190\n\
67TFK:08428:13419\n\
67TFK:08403:13669\n\
67TFK:08398:13749\n\
67TFK:08420:13938\n\
67TFK:08414:13999\n\
67TFK:08415:13983\n\
67TFK:08479:12912\n\
67TFK:08490:13011\n\
67TFK:08485:13079\n\
67TFK:08456:13162\n\
67TFK:08456:13328\n\
67TFK:08471:13458\n\
67TFK:08468:13556\n\
67TFK:08445:13671\n\
67TFK:08458:13818\n\
67TFK:08474:14069\n\
67TFK:08530:13026\n\
67TFK:08503:13094\n\
67TFK:08539:13149\n\
67TFK:08506:13416\n\
67TFK:08520:13655\n\
67TFK:08498:13706\n\
67TFK:08492:13815\n\
67TFK:08539:13815\n\
67TFK:08500:13858\n\
67TFK:08534:14149\n\
67TFK:08587:12894\n\
67TFK:08555:13065\n\
67TFK:08564:13140\n\
67TFK:08563:13188\n\
67TFK:08552:13286\n\
67TFK:08561:13501\n\
67TFK:08558:13638\n\
67TFK:08570:13944\n\
67TFK:08580:13932\n\
67TFK:08596:12886\n\
67TFK:08592:12984\n\
67TFK:08613:13035\n\
67TFK:08631:13420\n\
67TFK:08636:13640\n\
67TFK:08592:13818\n\
67TFK:08598:13969\n\
67TFK:08656:12982\n\
67TFK:08642:13072\n\
67TFK:08685:13479\n\
67TFK:08651:13639\n\
67TFK:08674:13652\n\
67TFK:08658:13754\n\
67TFK:08644:13903\n\
67TFK:08693:12882\n\
67TFK:08727:12941\n\
67TFK:08739:13060\n\
67TFK:08706:13274\n\
67TFK:08700:13281\n\
67TFK:08698:14020\n\
67TFK:08722:14003\n\
67TFK:08692:14035\n\
67TFK:08715:14032\n\
67TFK:08714:14116\n\
67TFK:08733:14126\n\
67TFK:08739:14095\n\
67TFK:08732:14155\n\
67TFK:08783:12937\n\
67TFK:08767:13064\n\
67TFK:08742:13125\n\
67TFK:08748:13122\n\
67TFK:08767:13133\n\
67TFK:08772:13197\n\
67TFK:08753:13272\n\
67TFK:08755:13351\n\
67TFK:08758:13365\n\
67TFK:08787:13398\n\
67TFK:08778:13723\n\
67TFK:08788:13744\n\
67TFK:08755:13990\n\
67TFK:08796:12883\n\
67TFK:08835:12920\n\
67TFK:08794:12968\n\
67TFK:08814:13051\n\
67TFK:08824:13244\n\
67TFK:08814:13298\n\
67TFK:08821:13438\n\
67TFK:08793:13509\n\
67TFK:08796:13975\n\
67TFK:08798:13960\n\
67TFK:08813:13963\n\
67TFK:08816:13961\n\
67TFK:08795:13986\n\
67TFK:08801:14010\n\
67TFK:08846:13056\n\
67TFK:08860:13441\n\
67TFK:08873:13470\n\
67TFK:08874:13576\n\
67TFK:08850:13640\n\
67TFK:08851:13753\n\
67TFK:08868:13790\n\
67TFK:08861:13927\n\
67TFK:08893:13174\n\
67TFK:08932:13412\n\
67TFK:08921:13568\n\
67TFK:08900:13868\n\
67TFK:08925:14060\n\
67TFK:08936:14092\n\
67TFK:08972:12888\n\
67TFK:08987:12991\n\
67TFK:08944:13142\n\
67TFK:08949:13327\n\
67TFK:08953:13734\n\
67TFK:09014:12901\n\
67TFK:09013:13122\n\
67TFK:09008:14084\n\
67TFK:09062:13040\n\
67TFK:09058:13278\n\
67TFK:09066:13255\n\
67TFK:09091:13318\n\
67TFK:09071:13443\n\
67TFK:09074:13651\n\
67TFK:09062:13810\n\
67TFK:09043:13839\n\
67TFK:09059:13873\n\
67TFK:09124:13051\n\
67TFK:09141:13080\n\
67TFK:09126:13265\n\
67TFK:09137:13373\n\
67TFK:09119:13431\n\
67TFK:09189:13080\n\
67TFK:09177:13184\n\
67TFK:09185:13226\n\
67TFK:09159:13340\n\
67TFK:09150:13724\n\
67TFK:09167:13737\n\
67TFK:09151:13792\n\
67TFK:09181:13824\n\
67TFK:09159:13904\n\
67TFK:09238:12915\n\
67TFK:09240:12888\n\
67TFK:09227:13071\n\
67TFK:09208:13152\n\
67TFK:09226:13158\n\
67TFK:09225:13217\n\
67TFK:09213:13540\n\
67TFK:09213:13656\n\
67TFK:09234:13685\n\
67TFK:09230:13856\n\
67TFK:09235:13920\n\
67TFK:09281:13218\n\
67TFK:09272:13360\n\
67TFK:09254:13720\n\
67TFK:09287:13696\n\
67TFK:09289:13852\n\
67TFK:09279:13880\n\
67TFK:09300:13068\n\
67TFK:09320:13031\n\
67TFK:09312:13175\n\
67TFK:09292:13389\n\
67TFK:08009:11622\n\
67TFK:08016:11700\n\
67TFK:08038:11958\n\
67TFK:08007:12013\n\
67TFK:07994:12152\n\
67TFK:08003:12211\n\
67TFK:07992:12428\n\
67TFK:08010:12474\n\
67TFK:08016:12538\n\
67TFK:08032:12567\n\
67TFK:08043:11649\n\
67TFK:08048:11900\n\
67TFK:08053:12121\n\
67TFK:08065:12324\n\
67TFK:08073:12332\n\
67TFK:08082:12406\n\
67TFK:08061:12515\n\
67TFK:08069:12497\n\
67TFK:08049:12593\n\
67TFK:08076:12715\n\
67TFK:08085:12737\n\
67TFK:08105:11774\n\
67TFK:08101:12180\n\
67TFK:08127:12185\n\
67TFK:08095:12318\n\
67TFK:08098:12359\n\
67TFK:08131:12444\n\
67TFK:08120:12773\n\
67TFK:08122:12852\n\
67TFK:08166:11680\n\
67TFK:08172:11752\n\
67TFK:08177:11890\n\
67TFK:08145:11903\n\
67TFK:08154:11909\n\
67TFK:08172:12080\n\
67TFK:08163:12223\n\
67TFK:08152:12256\n\
67TFK:08149:12464\n\
67TFK:08190:12444\n\
67TFK:08154:12510\n\
67TFK:08164:12581\n\
67TFK:08184:12566\n\
67TFK:08178:12820\n\
67TFK:08202:11656\n\
67TFK:08204:11646\n\
67TFK:08192:11852\n\
67TFK:08203:11952\n\
67TFK:08206:11985\n\
67TFK:08206:12127\n\
67TFK:08213:12848\n\
67TFK:08258:11705\n\
67TFK:08273:11855\n\
67TFK:08289:11928\n\
67TFK:08244:11958\n\
67TFK:08262:12180\n\
67TFK:08263:12229\n\
67TFK:08269:12195\n\
67TFK:08254:12350\n\
67TFK:08262:12347\n\
67TFK:08246:12487\n\
67TFK:08256:12528\n\
67TFK:08262:12740\n\
67TFK:08287:12832\n\
67TFK:08285:12844\n\
67TFK:08296:11667\n\
67TFK:08318:11726\n\
67TFK:08335:11882\n\
67TFK:08294:11925\n\
67TFK:08322:12020\n\
67TFK:08318:12070\n\
67TFK:08323:12126\n\
67TFK:08295:12520\n\
67TFK:08316:12533\n\
67TFK:08325:12641\n\
67TFK:08299:12680\n\
67TFK:08324:12652\n\
67TFK:08329:12731\n\
67TFK:08294:12763\n\
67TFK:08316:12795\n\
67TFK:08316:12835\n\
67TFK:08322:12796\n\
67TFK:08313:12877\n\
67TFK:08316:12868\n\
67TFK:08369:11754\n\
67TFK:08343:11793\n\
67TFK:08362:11890\n\
67TFK:08391:11878\n\
67TFK:08368:11964\n\
67TFK:08347:12376\n\
67TFK:08356:12346\n\
67TFK:08365:12367\n\
67TFK:08358:12441\n\
67TFK:08381:12399\n\
67TFK:08386:12479\n\
67TFK:08388:12463\n\
67TFK:08347:12861\n\
67TFK:08422:11647\n\
67TFK:08417:11713\n\
67TFK:08433:11870\n\
67TFK:08397:12222\n\
67TFK:08427:12465\n\
67TFK:08431:12478\n\
67TFK:08395:12494\n\
67TFK:08438:12545\n\
67TFK:08438:12597\n\
67TFK:08430:12669\n\
67TFK:08392:12745\n\
67TFK:08403:12820\n\
67TFK:08448:11691\n\
67TFK:08467:12061\n\
67TFK:08445:12236\n\
67TFK:08486:12203\n\
67TFK:08467:12293\n\
67TFK:08469:12345\n\
67TFK:08447:12438\n\
67TFK:08485:12405\n\
67TFK:08485:12483\n\
67TFK:08459:12508\n\
67TFK:08467:12494\n\
67TFK:08463:12561\n\
67TFK:08473:12564\n\
67TFK:08485:12632\n\
67TFK:08461:12648\n\
67TFK:08478:12820\n\
67TFK:08527:11676\n\
67TFK:08523:11720\n\
67TFK:08505:11782\n\
67TFK:08500:11843\n\
67TFK:08518:11906\n\
67TFK:08506:11970\n\
67TFK:08503:12224\n\
67TFK:08495:12309\n\
67TFK:08522:12302\n\
67TFK:08535:12316\n\
67TFK:08494:12372\n\
67TFK:08514:12471\n\
67TFK:08532:12514\n\
67TFK:08538:12860\n\
67TFK:08570:11656\n\
67TFK:08553:11790\n\
67TFK:08557:11812\n\
67TFK:08579:12164\n\
67TFK:08588:12162\n\
67TFK:08548:12331\n\
67TFK:08567:12329\n\
67TFK:08559:12427\n\
67TFK:08564:12507\n\
67TFK:08603:11762\n\
67TFK:08615:11804\n\
67TFK:08607:11871\n\
67TFK:08625:11843\n\
67TFK:08604:11925\n\
67TFK:08637:11897\n\
67TFK:08620:11976\n\
67TFK:08606:12000\n\
67TFK:08634:12319\n\
67TFK:08603:12420\n\
67TFK:08606:12439\n\
67TFK:08596:12452\n\
67TFK:08630:12553\n\
67TFK:08593:12644\n\
67TFK:08632:12677\n\
67TFK:08593:12845\n\
67TFK:08685:11627\n\
67TFK:08663:11800\n\
67TFK:08661:12030\n\
67TFK:08668:12110\n\
67TFK:08647:12144\n\
67TFK:08711:11744\n\
67TFK:08735:11859\n\
67TFK:08711:12174\n\
67TFK:08727:12148\n\
67TFK:08741:12142\n\
67TFK:08710:12509\n\
67TFK:08692:12622\n\
67TFK:08703:12759\n\
67TFK:08733:12768\n\
67TFK:08712:12831\n\
67TFK:08719:12836\n\
67TFK:08726:12810\n\
67TFK:08732:12853\n\
67TFK:08759:11608\n\
67TFK:08758:11754\n\
67TFK:08775:12178\n\
67TFK:08788:12603\n\
67TFK:08786:12776\n\
67TFK:08794:11647\n\
67TFK:08839:11733\n\
67TFK:08839:11948\n\
67TFK:08797:12248\n\
67TFK:08803:12474\n\
67TFK:08812:12871\n\
67TFK:08831:12876\n\
67TFK:08886:11687\n\
67TFK:08891:11650\n\
67TFK:08867:11828\n\
67TFK:08870:11815\n\
67TFK:08851:11900\n\
67TFK:08906:11594\n\
67TFK:08895:11757\n\
67TFK:08908:12057\n\
67TFK:08927:12043\n\
67TFK:08897:12251\n\
67TFK:08901:12547\n\
67TFK:08923:12559\n\
67TFK:08919:12729\n\
67TFK:08968:11620\n\
67TFK:08973:11694\n\
67TFK:08973:11779\n\
67TFK:08983:11806\n\
67TFK:08978:11933\n\
67TFK:08990:12172\n\
67TFK:08987:12223\n\
67TFK:08980:12521\n\
67TFK:08948:12577\n\
67TFK:08971:12811\n\
67TFK:09034:11718\n\
67TFK:09010:11755\n\
67TFK:09034:12039\n\
67TFK:09014:12173\n\
67TFK:09024:12251\n\
67TFK:09030:12290\n\
67TFK:09020:12457\n\
67TFK:09018:12515\n\
67TFK:09008:12545\n\
67TFK:09014:12835\n\
67TFK:09019:12795\n\
67TFK:09081:11774\n\
67TFK:09055:11811\n\
67TFK:09089:11969\n\
67TFK:09081:12023\n\
67TFK:09050:12066\n\
67TFK:09066:12194\n\
67TFK:09043:12736\n\
67TFK:09066:12760\n\
67TFK:09115:11592\n\
67TFK:09102:11681\n\
67TFK:09112:11660\n\
67TFK:09113:11750\n\
67TFK:09134:11798\n\
67TFK:09118:12794\n\
67TFK:09148:11606\n\
67TFK:09142:11652\n\
67TFK:09186:11691\n\
67TFK:09158:11823\n\
67TFK:09162:11987\n\
67TFK:09177:11972\n\
67TFK:09142:12032\n\
67TFK:09169:12037\n\
67TFK:09176:12017\n\
67TFK:09172:12195\n\
67TFK:09168:12667\n\
67TFK:09148:12780\n\
67TFK:09191:12849\n\
67TFK:09194:12221\n\
67TFK:09240:12745\n\
67TFK:09248:11624\n\
67TFK:09254:11665\n\
67TFK:09278:11685\n\
67TFK:09289:11690\n\
67TFK:09246:11694\n\
67TFK:09285:11903\n\
67TFK:09288:12276\n\
67TFK:09260:12406\n\
67TFK:09251:12629\n\
67TFK:09262:12829\n\
67TFK:09301:11639\n\
67TFK:09313:11612\n\
67TFK:09316:11965\n\
67TFK:09298:12572\n\
67TFK:09311:12838\n\
67TFK:05365:12994\n\
67TFK:05341:13079\n\
67TFK:05372:13030\n\
67TFK:05340:13144\n\
67TFK:05359:13138\n\
67TFK:05335:13195\n\
67TFK:05364:13598\n\
67TFK:05341:13636\n\
67TFK:05348:13640\n\
67TFK:05349:13665\n\
67TFK:05359:13864\n\
67TFK:05355:14154\n\
67TFK:05379:12998\n\
67TFK:05412:13126\n\
67TFK:05387:13146\n\
67TFK:05406:13225\n\
67TFK:05417:13320\n\
67TFK:05401:13341\n\
67TFK:05418:13844\n\
67TFK:05399:14010\n\
67TFK:05406:14139\n\
67TFK:05457:13134\n\
67TFK:05450:13199\n\
67TFK:05468:13203\n\
67TFK:05457:13954\n\
67TFK:05435:14112\n\
67TFK:05506:12971\n\
67TFK:05480:13036\n\
67TFK:05489:13079\n\
67TFK:05495:13334\n\
67TFK:05510:13752\n\
67TFK:05515:13803\n\
67TFK:05508:13918\n\
67TFK:05517:14096\n\
67TFK:05565:12889\n\
67TFK:05538:13020\n\
67TFK:05567:13091\n\
67TFK:05553:13132\n\
67TFK:05562:13365\n\
67TFK:05577:13378\n\
67TFK:05536:13538\n\
67TFK:05572:13796\n\
67TFK:05561:13832\n\
67TFK:05536:13909\n\
67TFK:05584:12883\n\
67TFK:05600:13044\n\
67TFK:05619:13212\n\
67TFK:05588:13464\n\
67TFK:05625:13523\n\
67TFK:05623:13617\n\
67TFK:05621:13703\n\
67TFK:05589:13868\n\
67TFK:05597:13902\n\
67TFK:05618:14095\n\
67TFK:05650:12972\n\
67TFK:05639:13333\n\
67TFK:05652:13586\n\
67TFK:05651:13828\n\
67TFK:05647:14068\n\
67TFK:05665:14143\n\
67TFK:05706:13031\n\
67TFK:05704:13176\n\
67TFK:05709:13253\n\
67TFK:05683:13305\n\
67TFK:05687:13391\n\
67TFK:05700:13477\n\
67TFK:05713:13550\n\
67TFK:05718:13580\n\
67TFK:05697:13872\n\
67TFK:05717:13867\n\
67TFK:05686:13894\n\
67TFK:05712:13954\n\
67TFK:05726:14056\n\
67TFK:05726:14164\n\
67TFK:05760:13147\n\
67TFK:05773:13133\n\
67TFK:05741:13312\n\
67TFK:05753:13318\n\
67TFK:05734:13339\n\
67TFK:05776:13439\n\
67TFK:05731:13500\n\
67TFK:05768:13615\n\
67TFK:05737:13718\n\
67TFK:05734:13800\n\
67TFK:05753:14144\n\
67TFK:05798:12930\n\
67TFK:05787:13036\n\
67TFK:05815:13039\n\
67TFK:05793:13267\n\
67TFK:05818:13399\n\
67TFK:05819:13386\n\
67TFK:05818:13515\n\
67TFK:05817:13638\n\
67TFK:05787:13735\n\
67TFK:05792:13753\n\
67TFK:05822:13801\n\
67TFK:05876:13053\n\
67TFK:05876:13128\n\
67TFK:05869:13143\n\
67TFK:05840:13484\n\
67TFK:05866:13949\n\
67TFK:05876:13976\n\
67TFK:05925:12909\n\
67TFK:05889:12959\n\
67TFK:05915:13076\n\
67TFK:05920:13284\n\
67TFK:05883:13472\n\
67TFK:05908:13499\n\
67TFK:05913:13596\n\
67TFK:05925:13614\n\
67TFK:05889:13846\n\
67TFK:05890:13979\n\
67TFK:05939:12888\n\
67TFK:05966:12918\n\
67TFK:05958:12999\n\
67TFK:05943:13035\n\
67TFK:05947:13069\n\
67TFK:05970:13052\n\
67TFK:05944:13128\n\
67TFK:05936:13370\n\
67TFK:05943:13358\n\
67TFK:05935:13608\n\
67TFK:05939:13659\n\
67TFK:05962:13706\n\
67TFK:05938:13804\n\
67TFK:05959:14000\n\
67TFK:05983:12924\n\
67TFK:06000:12923\n\
67TFK:06020:12924\n\
67TFK:06015:12960\n\
67TFK:05995:13104\n\
67TFK:05995:13412\n\
67TFK:05978:13616\n\
67TFK:06003:13984\n\
67TFK:06058:12983\n\
67TFK:06067:13022\n\
67TFK:06077:12999\n\
67TFK:06072:13045\n\
67TFK:06034:13132\n\
67TFK:06042:13379\n\
67TFK:06068:13394\n\
67TFK:06054:13454\n\
67TFK:06056:13769\n\
67TFK:06060:13964\n\
67TFK:06056:13990\n\
67TFK:06099:12966\n\
67TFK:06092:13112\n\
67TFK:06115:13130\n\
67TFK:06122:13264\n\
67TFK:06082:13340\n\
67TFK:06083:13532\n\
67TFK:06106:13873\n\
67TFK:06084:14124\n\
67TFK:06166:13000\n\
67TFK:06139:13134\n\
67TFK:06166:13262\n\
67TFK:06159:13287\n\
67TFK:06135:13339\n\
67TFK:06131:13579\n\
67TFK:06149:13537\n\
67TFK:06155:13543\n\
67TFK:06164:13799\n\
67TFK:06147:13860\n\
67TFK:06152:13985\n\
67TFK:06139:14115\n\
67TFK:06202:12995\n\
67TFK:06203:13028\n\
67TFK:06207:13018\n\
67TFK:06179:13058\n\
67TFK:06188:13049\n\
67TFK:06186:13312\n\
67TFK:06221:13345\n\
67TFK:06199:13710\n\
67TFK:06184:13775\n\
67TFK:06198:13963\n\
67TFK:06206:13947\n\
67TFK:06217:14004\n\
67TFK:06258:12995\n\
67TFK:06228:13186\n\
67TFK:06275:13298\n\
67TFK:06243:13485\n\
67TFK:06247:13498\n\
67TFK:06259:13570\n\
67TFK:06260:13653\n\
67TFK:06276:13861\n\
67TFK:06269:14105\n\
67TFK:06308:13020\n\
67TFK:06322:13075\n\
67TFK:06281:13149\n\
67TFK:06308:13537\n\
67TFK:06282:13770\n\
67TFK:06312:13735\n\
67TFK:06283:13806\n\
67TFK:06306:13823\n\
67TFK:06289:13834\n\
67TFK:06326:13868\n\
67TFK:06336:12902\n\
67TFK:06330:12969\n\
67TFK:06337:13000\n\
67TFK:06373:13018\n\
67TFK:06347:13400\n\
67TFK:06372:13394\n\
67TFK:06329:13623\n\
67TFK:06355:13598\n\
67TFK:06353:14093\n\
67TFK:06381:12916\n\
67TFK:06391:12947\n\
67TFK:06402:13263\n\
67TFK:06383:13374\n\
67TFK:06394:13344\n\
67TFK:06397:13397\n\
67TFK:06413:13393\n\
67TFK:06421:13446\n\
67TFK:06404:13656\n\
67TFK:06409:13839\n\
67TFK:06416:13842\n\
67TFK:06421:13947\n\
67TFK:06393:14013\n\
67TFK:06401:14143\n\
67TFK:06469:13013\n\
67TFK:06450:13166\n\
67TFK:06476:13273\n\
67TFK:06441:13478\n\
67TFK:06469:13483\n\
67TFK:06460:13574\n\
67TFK:06477:13686\n\
67TFK:06456:13781\n\
67TFK:06487:12946\n\
67TFK:06502:12994\n\
67TFK:06505:13009\n\
67TFK:06497:13040\n\
67TFK:06516:13486\n\
67TFK:06513:13616\n\
67TFK:06552:13213\n\
67TFK:06558:13297\n\
67TFK:06559:13381\n\
67TFK:06572:13539\n\
67TFK:06533:13983\n\
67TFK:06559:13997\n\
67TFK:06554:14144\n\
67TFK:06555:14156\n\
67TFK:06615:12987\n\
67TFK:06578:13362\n\
67TFK:06609:13452\n\
67TFK:06616:13678\n\
67TFK:06627:13863\n\
67TFK:06582:13892\n\
67TFK:06612:13968\n\
67TFK:06617:14071\n\
67TFK:06583:14133\n\
67TFK:06653:13050\n\
67TFK:06630:13603\n\
67TFK:06639:14103\n\
67TFK:05476:14230\n\
67TFK:05469:14504\n\
67TFK:05514:14535\n\
67TFK:05502:14577\n\
67TFK:05556:14246\n\
67TFK:05575:14519\n\
67TFK:05590:14360\n\
67TFK:05623:14601\n\
67TFK:05662:14326\n\
67TFK:05668:14496\n\
67TFK:05634:14635\n\
67TFK:05707:14347\n\
67TFK:05720:14370\n\
67TFK:05683:14632\n\
67TFK:05733:14988\n\
67TFK:05809:14249\n\
67TFK:05910:14747\n\
67TFK:05897:14960\n\
67TFK:05879:15035\n\
67TFK:05962:14249\n\
67TFK:05943:14562\n\
67TFK:05988:14202\n\
67TFK:06063:14231\n\
67TFK:06073:15018\n\
67TFK:06093:14181\n\
67TFK:06172:14520\n\
67TFK:06159:14856\n\
67TFK:06215:14291\n\
67TFK:06182:14417\n\
67TFK:06217:14843\n\
67TFK:06272:14380\n\
67TFK:06254:14461\n\
67TFK:06282:14188\n\
67TFK:06294:14196\n\
67TFK:06304:14180\n\
67TFK:06278:14258\n\
67TFK:06296:14246\n\
67TFK:06306:14334\n\
67TFK:06321:14698\n\
67TFK:06293:14993\n\
67TFK:06335:14177\n\
67TFK:06338:14314\n\
67TFK:06339:14301\n\
67TFK:06373:14359\n\
67TFK:06330:14391\n\
67TFK:06367:14376\n\
67TFK:06334:14592\n\
67TFK:06368:14632\n\
67TFK:06358:14983\n\
67TFK:06396:14284\n\
67TFK:06388:14359\n\
67TFK:06419:14543\n\
67TFK:06388:14622\n\
67TFK:06421:14753\n\
67TFK:06417:14893\n\
67TFK:06384:14999\n\
67TFK:06420:14995\n\
67TFK:06477:14212\n\
67TFK:06467:14272\n\
67TFK:06470:14281\n\
67TFK:06456:14552\n\
67TFK:06462:14519\n\
67TFK:06449:14828\n\
67TFK:06510:14315\n\
67TFK:06497:14432\n\
67TFK:06490:14541\n\
67TFK:06486:14766\n\
67TFK:06559:14306\n\
67TFK:06547:14529\n\
67TFK:06543:14688\n\
67TFK:06557:14701\n\
67TFK:06571:14953\n\
67TFK:06606:14418\n\
67TFK:06616:14741\n\
67TFK:06603:14772\n\
67TFK:06651:14193\n\
67TFK:08040:10354\n\
67TFK:08002:10763\n\
67TFK:08016:10824\n\
67TFK:08022:11096\n\
67TFK:08004:11453\n\
67TFK:08008:11430\n\
67TFK:08028:11480\n\
67TFK:08041:11562\n\
67TFK:08064:10340\n\
67TFK:08060:10519\n\
67TFK:08043:10654\n\
67TFK:08043:10697\n\
67TFK:08058:10805\n\
67TFK:08082:11058\n\
67TFK:08053:11188\n\
67TFK:08045:11254\n\
67TFK:08069:11369\n\
67TFK:08049:11411\n\
67TFK:08072:11424\n\
67TFK:08086:11466\n\
67TFK:08108:10728\n\
67TFK:08109:10757\n\
67TFK:08120:10778\n\
67TFK:08137:10836\n\
67TFK:08097:10903\n\
67TFK:08118:11150\n\
67TFK:08139:11241\n\
67TFK:08125:11264\n\
67TFK:08104:11396\n\
67TFK:08106:11462\n\
67TFK:08128:11469\n\
67TFK:08145:10309\n\
67TFK:08151:10329\n\
67TFK:08165:10336\n\
67TFK:08156:10376\n\
67TFK:08188:10429\n\
67TFK:08163:10516\n\
67TFK:08182:10612\n\
67TFK:08191:10840\n\
67TFK:08174:10865\n\
67TFK:08178:10875\n\
67TFK:08170:11306\n\
67TFK:08156:11399\n\
67TFK:08153:11422\n\
67TFK:08160:11455\n\
67TFK:08163:11457\n\
67TFK:08214:10340\n\
67TFK:08212:10442\n\
67TFK:08227:10510\n\
67TFK:08239:10688\n\
67TFK:08237:10740\n\
67TFK:08206:10960\n\
67TFK:08218:11011\n\
67TFK:08194:11071\n\
67TFK:08218:11499\n\
67TFK:08235:11503\n\
67TFK:08192:11532\n\
67TFK:08273:10409\n\
67TFK:08281:10471\n\
67TFK:08274:10582\n\
67TFK:08244:10721\n\
67TFK:08260:10731\n\
67TFK:08274:10715\n\
67TFK:08279:10847\n\
67TFK:08269:10903\n\
67TFK:08251:10916\n\
67TFK:08257:11232\n\
67TFK:08290:11215\n\
67TFK:08258:11300\n\
67TFK:08255:11428\n\
67TFK:08251:11501\n\
67TFK:08329:10422\n\
67TFK:08331:10583\n\
67TFK:08334:10564\n\
67TFK:08307:10621\n\
67TFK:08317:10723\n\
67TFK:08296:10755\n\
67TFK:08292:10882\n\
67TFK:08331:11001\n\
67TFK:08329:11249\n\
67TFK:08301:11295\n\
67TFK:08293:11346\n\
67TFK:08296:11435\n\
67TFK:08332:11495\n\
67TFK:08337:11540\n\
67TFK:08368:10333\n\
67TFK:08379:10596\n\
67TFK:08354:10725\n\
67TFK:08348:10885\n\
67TFK:08358:10870\n\
67TFK:08364:11205\n\
67TFK:08355:11294\n\
67TFK:08345:11344\n\
67TFK:08438:10314\n\
67TFK:08439:10339\n\
67TFK:08404:10384\n\
67TFK:08427:10544\n\
67TFK:08397:10782\n\
67TFK:08401:10767\n\
67TFK:08397:10891\n\
67TFK:08420:10871\n\
67TFK:08420:10943\n\
67TFK:08422:11020\n\
67TFK:08438:11032\n\
67TFK:08405:11179\n\
67TFK:08421:11175\n\
67TFK:08426:11331\n\
67TFK:08408:11513\n\
67TFK:08424:11559\n\
67TFK:08448:10652\n\
67TFK:08446:10846\n\
67TFK:08449:11108\n\
67TFK:08479:11222\n\
67TFK:08480:11242\n\
67TFK:08443:11275\n\
67TFK:08459:11469\n\
67TFK:08488:11565\n\
67TFK:08508:10445\n\
67TFK:08522:10649\n\
67TFK:08504:10659\n\
67TFK:08535:10723\n\
67TFK:08527:10790\n\
67TFK:08497:10869\n\
67TFK:08537:11175\n\
67TFK:08527:11395\n\
67TFK:08538:11532\n\
67TFK:08515:11561\n\
67TFK:08545:10420\n\
67TFK:08566:10476\n\
67TFK:08577:10522\n\
67TFK:08560:10585\n\
67TFK:08586:10780\n\
67TFK:08581:10851\n\
67TFK:08575:10919\n\
67TFK:08551:10995\n\
67TFK:08590:10996\n\
67TFK:08547:11196\n\
67TFK:08572:11169\n\
67TFK:08589:11192\n\
67TFK:08549:11377\n\
67TFK:08551:11431\n\
67TFK:08581:11426\n\
67TFK:08585:11522\n\
67TFK:08593:10372\n\
67TFK:08622:10391\n\
67TFK:08610:10593\n\
67TFK:08637:10692\n\
67TFK:08592:10723\n\
67TFK:08636:11034\n\
67TFK:08597:11328\n\
67TFK:08636:11402\n\
67TFK:08639:11396\n\
67TFK:08680:10540\n\
67TFK:08678:10596\n\
67TFK:08676:10683\n\
67TFK:08642:10974\n\
67TFK:08674:11101\n\
67TFK:08642:11240\n\
67TFK:08643:11268\n\
67TFK:08676:11415\n\
67TFK:08659:11573\n\
67TFK:08700:10710\n\
67TFK:08717:10709\n\
67TFK:08706:10772\n\
67TFK:08741:10951\n\
67TFK:08707:10956\n\
67TFK:08693:11042\n\
67TFK:08701:11035\n\
67TFK:08698:11109\n\
67TFK:08700:11150\n\
67TFK:08718:11292\n\
67TFK:08732:11298\n\
67TFK:08724:11539\n\
67TFK:08732:11554\n\
67TFK:08774:10377\n\
67TFK:08787:10444\n\
67TFK:08766:10564\n\
67TFK:08762:10698\n\
67TFK:08777:11064\n\
67TFK:08762:11276\n\
67TFK:08771:11467\n\
67TFK:08747:11556\n\
67TFK:08799:10676\n\
67TFK:08825:10730\n\
67TFK:08818:10769\n\
67TFK:08822:10814\n\
67TFK:08829:10992\n\
67TFK:08836:11137\n\
67TFK:08822:11346\n\
67TFK:08802:11432\n\
67TFK:08839:11428\n\
67TFK:08870:10501\n\
67TFK:08889:10487\n\
67TFK:08855:10620\n\
67TFK:08856:10748\n\
67TFK:08876:10778\n\
67TFK:08859:10813\n\
67TFK:08869:11028\n\
67TFK:08878:11328\n\
67TFK:08891:11304\n\
67TFK:08896:10769\n\
67TFK:08906:10755\n\
67TFK:08909:10763\n\
67TFK:08895:11027\n\
67TFK:08913:11166\n\
67TFK:08894:11271\n\
67TFK:08931:11265\n\
67TFK:08913:11337\n\
67TFK:08937:11355\n\
67TFK:08930:11423\n\
67TFK:08935:11520\n\
67TFK:08973:10716\n\
67TFK:08977:10706\n\
67TFK:08963:10815\n\
67TFK:08944:10909\n\
67TFK:08966:10958\n\
67TFK:08968:11177\n\
67TFK:08951:11224\n\
67TFK:08978:11243\n\
67TFK:08969:11327\n\
67TFK:08959:11394\n\
67TFK:08989:11493\n\
67TFK:09001:10460\n\
67TFK:08992:10624\n\
67TFK:09013:10718\n\
67TFK:09029:10762\n\
67TFK:09025:10994\n\
67TFK:09030:11044\n\
67TFK:08992:11146\n\
67TFK:08994:11144\n\
67TFK:09009:11177\n\
67TFK:09000:11235\n\
67TFK:09004:11387\n\
67TFK:09007:11497\n\
67TFK:09031:11511\n\
67TFK:09042:10458\n\
67TFK:09044:10608\n\
67TFK:09086:10626\n\
67TFK:09069:10723\n\
67TFK:09053:10876\n\
67TFK:09091:10916\n\
67TFK:09066:11002\n\
67TFK:09088:10979\n\
67TFK:09063:11048\n\
67TFK:09064:11316\n\
67TFK:09064:11340\n\
67TFK:09068:11357\n\
67TFK:09057:11515\n\
67TFK:09062:11515\n\
67TFK:09074:11549\n\
67TFK:09100:10328\n\
67TFK:09107:10389\n\
67TFK:09138:10662\n\
67TFK:09118:10955\n\
67TFK:09109:11077\n\
67TFK:09119:11217\n\
67TFK:09093:11307\n\
67TFK:09128:11397\n\
67TFK:09138:11557\n\
67TFK:09154:10597\n\
67TFK:09161:10640\n\
67TFK:09187:10643\n\
67TFK:09178:10738\n\
67TFK:09190:10707\n\
67TFK:09183:10798\n\
67TFK:09152:10804\n\
67TFK:09183:10810\n\
67TFK:09186:10831\n\
67TFK:09153:10939\n\
67TFK:09173:11081\n\
67TFK:09174:11059\n\
67TFK:09169:11343\n\
67TFK:09188:11321\n\
67TFK:09183:11477\n\
67TFK:09147:11506\n\
67TFK:09142:11571\n\
67TFK:09201:10496\n\
67TFK:09220:10677\n\
67TFK:09219:10936\n\
67TFK:09233:11001\n\
67TFK:09192:11090\n\
67TFK:09246:10355\n\
67TFK:09262:10452\n\
67TFK:09264:10500\n\
67TFK:09248:10539\n\
67TFK:09281:10902\n\
67TFK:09248:10939\n\
67TFK:09283:10907\n\
67TFK:09276:10999\n\
67TFK:09271:11182\n\
67TFK:09249:11242\n\
67TFK:09278:11391\n\
67TFK:09251:11432\n\
67TFK:09249:11559\n\
67TFK:09313:10343\n\
67TFK:09306:10578\n\
67TFK:09299:10862\n\
67TFK:09306:11012\n\
67TFK:09314:11065\n\
67TFK:09299:11153\n\
67TFK:09307:11425\n\
67TFK:09307:11515\n\
67TFK:04013:02680\n\
67TFK:04021:02679\n\
67TFK:04034:02734\n\
67TFK:04045:02736\n\
67TFK:04020:02824\n\
67TFK:04024:02814\n\
67TFK:04009:02828\n\
67TFK:04031:02828\n\
67TFK:04031:02998\n\
67TFK:04023:03039\n\
67TFK:03997:03142\n\
67TFK:04002:03183\n\
67TFK:04021:03250\n\
67TFK:04028:03285\n\
67TFK:04032:03356\n\
67TFK:04004:03433\n\
67TFK:04035:03488\n\
67TFK:04042:03598\n\
67TFK:04030:03693\n\
67TFK:04038:03748\n\
67TFK:04018:03807\n\
67TFK:04046:02780\n\
67TFK:04086:02847\n\
67TFK:04048:02947\n\
67TFK:04059:03035\n\
67TFK:04055:03109\n\
67TFK:04065:03304\n\
67TFK:04066:03298\n\
67TFK:04048:03410\n\
67TFK:04070:03376\n\
67TFK:04076:03463\n\
67TFK:04076:03465\n\
67TFK:04048:03530\n\
67TFK:04057:03631\n\
67TFK:04078:03666\n\
67TFK:04055:03709\n\
67TFK:04047:03733\n\
67TFK:04127:02652\n\
67TFK:04136:02667\n\
67TFK:04107:02706\n\
67TFK:04115:02731\n\
67TFK:04128:02932\n\
67TFK:04127:03019\n\
67TFK:04107:03100\n\
67TFK:04098:03323\n\
67TFK:04138:03394\n\
67TFK:04127:03558\n\
67TFK:04145:03553\n\
67TFK:04111:03620\n\
67TFK:04125:03739\n\
67TFK:04131:03753\n\
67TFK:04122:03818\n\
67TFK:04190:02685\n\
67TFK:04185:02771\n\
67TFK:04166:02892\n\
67TFK:04155:03004\n\
67TFK:04191:02979\n\
67TFK:04153:03151\n\
67TFK:04163:03171\n\
67TFK:04167:03132\n\
67TFK:04188:03160\n\
67TFK:04174:03293\n\
67TFK:04176:03356\n\
67TFK:04165:03422\n\
67TFK:04163:03535\n\
67TFK:04240:02611\n\
67TFK:04227:02677\n\
67TFK:04229:02884\n\
67TFK:04208:03037\n\
67TFK:04245:03027\n\
67TFK:04205:03087\n\
67TFK:04200:03253\n\
67TFK:04202:03248\n\
67TFK:04233:03322\n\
67TFK:04235:03306\n\
67TFK:04217:03472\n\
67TFK:04215:03480\n\
67TFK:04225:03492\n\
67TFK:04239:03481\n\
67TFK:04208:03604\n\
67TFK:04212:03592\n\
67TFK:04216:03847\n\
67TFK:04278:02696\n\
67TFK:04258:03067\n\
67TFK:04252:03109\n\
67TFK:04290:03079\n\
67TFK:04274:03136\n\
67TFK:04260:03221\n\
67TFK:04262:03235\n\
67TFK:04266:03300\n\
67TFK:04273:03346\n\
67TFK:04270:03416\n\
67TFK:04272:03377\n\
67TFK:04248:03427\n\
67TFK:04252:03472\n\
67TFK:04264:03449\n\
67TFK:04251:03522\n\
67TFK:04267:03539\n\
67TFK:04282:03549\n\
67TFK:04281:03596\n\
67TFK:04292:03603\n\
67TFK:04275:03680\n\
67TFK:04283:03796\n\
67TFK:04308:02625\n\
67TFK:04327:02608\n\
67TFK:04331:02608\n\
67TFK:04300:02651\n\
67TFK:04308:02660\n\
67TFK:04317:02886\n\
67TFK:04321:02922\n\
67TFK:04337:03019\n\
67TFK:04330:03060\n\
67TFK:04343:03101\n\
67TFK:04323:03219\n\
67TFK:04297:03264\n\
67TFK:04334:03350\n\
67TFK:04313:03603\n\
67TFK:04297:03806\n\
67TFK:04315:03854\n\
67TFK:04351:02670\n\
67TFK:04349:02698\n\
67TFK:04371:02779\n\
67TFK:04358:02877\n\
67TFK:04374:02900\n\
67TFK:04393:03160\n\
67TFK:04370:03263\n\
67TFK:04371:03261\n\
67TFK:04381:03367\n\
67TFK:04395:03344\n\
67TFK:04392:03481\n\
67TFK:04356:03571\n\
67TFK:04346:03774\n\
67TFK:04386:03857\n\
67TFK:04399:02662\n\
67TFK:04404:02653\n\
67TFK:04421:02646\n\
67TFK:04396:02706\n\
67TFK:04439:02791\n\
67TFK:04444:02887\n\
67TFK:04405:03240\n\
67TFK:04437:03319\n\
67TFK:04400:03376\n\
67TFK:04433:03567\n\
67TFK:04435:03572\n\
67TFK:04405:03604\n\
67TFK:04414:03773\n\
67TFK:04422:03728\n\
67TFK:04410:03819\n\
67TFK:04458:02680\n\
67TFK:04450:02834\n\
67TFK:04478:02844\n\
67TFK:04459:02986\n\
67TFK:04453:03048\n\
67TFK:04446:03076\n\
67TFK:04467:03095\n\
67TFK:04486:03096\n\
67TFK:04451:03172\n\
67TFK:04453:03305\n\
67TFK:04454:03517\n\
67TFK:04456:03553\n\
67TFK:04493:03777\n\
67TFK:04482:03835\n\
67TFK:04496:02635\n\
67TFK:04513:02881\n\
67TFK:04504:02962\n\
67TFK:04514:02952\n\
67TFK:04537:03016\n\
67TFK:04506:03052\n\
67TFK:04519:03120\n\
67TFK:04539:03388\n\
67TFK:04502:03468\n\
67TFK:04508:03515\n\
67TFK:04515:03515\n\
67TFK:04540:03559\n\
67TFK:04509:03603\n\
67TFK:04524:03581\n\
67TFK:04540:03645\n\
67TFK:04510:03683\n\
67TFK:04519:03826\n\
67TFK:04580:02612\n\
67TFK:04580:02616\n\
67TFK:04582:02582\n\
67TFK:04590:02719\n\
67TFK:04594:02875\n\
67TFK:04569:02901\n\
67TFK:04568:03062\n\
67TFK:04579:03035\n\
67TFK:04550:03137\n\
67TFK:04582:03252\n\
67TFK:04549:03286\n\
67TFK:04577:03357\n\
67TFK:04591:03371\n\
67TFK:04580:03396\n\
67TFK:04579:03439\n\
67TFK:04622:02661\n\
67TFK:04626:02708\n\
67TFK:04596:02728\n\
67TFK:04630:03050\n\
67TFK:04599:03097\n\
67TFK:04635:03143\n\
67TFK:04645:03139\n\
67TFK:04644:03394\n\
67TFK:04644:03423\n\
67TFK:04597:03439\n\
67TFK:04610:03511\n\
67TFK:04608:03766\n\
67TFK:04653:02611\n\
67TFK:04678:02734\n\
67TFK:04682:02784\n\
67TFK:04680:02868\n\
67TFK:04681:02907\n\
67TFK:04684:02889\n\
67TFK:04692:03023\n\
67TFK:04694:03044\n\
67TFK:04683:03143\n\
67TFK:04670:03201\n\
67TFK:04678:03285\n\
67TFK:04671:03419\n\
67TFK:04684:03497\n\
67TFK:04666:03788\n\
67TFK:04689:03849\n\
67TFK:04704:02675\n\
67TFK:04709:02982\n\
67TFK:04716:03256\n\
67TFK:04734:03346\n\
67TFK:04727:03443\n\
67TFK:04731:03484\n\
67TFK:04734:03561\n\
67TFK:04738:03555\n\
67TFK:04700:03658\n\
67TFK:04714:03745\n\
67TFK:04725:03737\n\
67TFK:04730:03751\n\
67TFK:04707:03847\n\
67TFK:04727:03851\n\
67TFK:04794:02609\n\
67TFK:04754:02639\n\
67TFK:04759:02667\n\
67TFK:04775:02628\n\
67TFK:04748:02716\n\
67TFK:04766:02745\n\
67TFK:04787:02912\n\
67TFK:04794:02979\n\
67TFK:04794:03085\n\
67TFK:04782:03223\n\
67TFK:04788:03215\n\
67TFK:04762:03234\n\
67TFK:04772:03249\n\
67TFK:04760:03277\n\
67TFK:04758:03380\n\
67TFK:04767:03461\n\
67TFK:04779:03531\n\
67TFK:04787:03556\n\
67TFK:04753:03715\n\
67TFK:04772:03793\n\
67TFK:04817:02616\n\
67TFK:04822:02625\n\
67TFK:04821:02643\n\
67TFK:04832:02670\n\
67TFK:04826:02745\n\
67TFK:04796:03117\n\
67TFK:04808:03096\n\
67TFK:04802:03191\n\
67TFK:04803:03344\n\
67TFK:04814:03420\n\
67TFK:04824:03424\n\
67TFK:04825:03423\n\
67TFK:04804:03547\n\
67TFK:04808:03627\n\
67TFK:04814:03760\n\
67TFK:04854:02692\n\
67TFK:04863:02860\n\
67TFK:04852:03063\n\
67TFK:04865:03247\n\
67TFK:04852:03306\n\
67TFK:04847:03355\n\
67TFK:04855:03357\n\
67TFK:04890:03352\n\
67TFK:04873:03652\n\
67TFK:04861:03716\n\
67TFK:04884:03731\n\
67TFK:04873:03860\n\
67TFK:04899:02636\n\
67TFK:04945:02743\n\
67TFK:04901:02870\n\
67TFK:04927:02916\n\
67TFK:04916:03091\n\
67TFK:04922:03192\n\
67TFK:04926:03352\n\
67TFK:04973:02639\n\
67TFK:04995:02688\n\
67TFK:04948:02807\n\
67TFK:04963:02802\n\
67TFK:04979:02790\n\
67TFK:04947:02916\n\
67TFK:04964:02897\n\
67TFK:04970:03138\n\
67TFK:04977:03135\n\
67TFK:04949:03184\n\
67TFK:04975:03240\n\
67TFK:04984:03406\n\
67TFK:04979:03477\n\
67TFK:04955:03562\n\
67TFK:04973:03571\n\
67TFK:04974:03579\n\
67TFK:04987:03583\n\
67TFK:04979:03822\n\
67TFK:04969:03859\n\
67TFK:05017:02593\n\
67TFK:05037:02637\n\
67TFK:04996:02828\n\
67TFK:05040:02933\n\
67TFK:05041:02928\n\
67TFK:05039:03017\n\
67TFK:05033:03102\n\
67TFK:05011:03191\n\
67TFK:05045:03255\n\
67TFK:05039:03356\n\
67TFK:05044:03380\n\
67TFK:05044:03420\n\
67TFK:05010:03561\n\
67TFK:05014:03589\n\
67TFK:05027:03640\n\
67TFK:05034:03660\n\
67TFK:04999:03703\n\
67TFK:05032:03743\n\
67TFK:05005:03824\n\
67TFK:05056:02611\n\
67TFK:05053:02636\n\
67TFK:05077:02653\n\
67TFK:05056:02831\n\
67TFK:05062:02848\n\
67TFK:05065:03143\n\
67TFK:05047:03332\n\
67TFK:05081:03333\n\
67TFK:05077:03458\n\
67TFK:05070:03487\n\
67TFK:05074:03493\n\
67TFK:05053:03597\n\
67TFK:05054:03690\n\
67TFK:05062:03729\n\
67TFK:05061:03863\n\
67TFK:05121:02631\n\
67TFK:05105:02772\n\
67TFK:05131:02852\n\
67TFK:05118:03109\n\
67TFK:05132:03134\n\
67TFK:05128:03366\n\
67TFK:05124:03405\n\
67TFK:05134:03381\n\
67TFK:05107:03464\n\
67TFK:05144:03449\n\
67TFK:05104:03486\n\
67TFK:05134:03521\n\
67TFK:05127:03625\n\
67TFK:05112:03674\n\
67TFK:05122:03657\n\
67TFK:05110:03822\n\
67TFK:05148:02582\n\
67TFK:05194:03154\n\
67TFK:05149:03259\n\
67TFK:05176:03322\n\
67TFK:05180:03720\n\
67TFK:05188:03687\n\
67TFK:05146:03756\n\
67TFK:05172:03759\n\
67TFK:05200:02576\n\
67TFK:05231:02612\n\
67TFK:05216:02665\n\
67TFK:05224:02909\n\
67TFK:05244:02952\n\
67TFK:05238:03007\n\
67TFK:05198:03100\n\
67TFK:05212:03244\n\
67TFK:05217:03324\n\
67TFK:05245:03569\n\
67TFK:05206:03592\n\
67TFK:05196:03663\n\
67TFK:05220:03701\n\
67TFK:05199:03839\n\
67TFK:05251:02656\n\
67TFK:05257:02738\n\
67TFK:05286:02764\n\
67TFK:05279:02793\n\
67TFK:05276:02878\n\
67TFK:05256:02942\n\
67TFK:05261:03085\n\
67TFK:05263:03144\n\
67TFK:05267:03156\n\
67TFK:05274:03286\n\
67TFK:05280:03284\n\
67TFK:05281:03330\n\
67TFK:05275:03382\n\
67TFK:05255:03608\n\
67TFK:05283:03576\n\
67TFK:05254:03709\n\
67TFK:05259:03750\n\
67TFK:05265:03745\n\
67TFK:05285:03730\n\
67TFK:05293:03754\n\
67TFK:05278:03798\n\
67TFK:05303:02937\n\
67TFK:05299:03239\n\
67TFK:05326:03262\n\
67TFK:05299:03278\n\
67TFK:05314:03549\n\
67TFK:05299:03760\n\
67TFK:05377:02737\n\
67TFK:05357:02912\n\
67TFK:05335:02939\n\
67TFK:05352:02988\n\
67TFK:05368:03202\n\
67TFK:05372:03235\n\
67TFK:05374:03237\n\
67TFK:05344:03560\n\
67TFK:05363:03666\n\
67TFK:05352:03699\n\
67TFK:05374:03831\n\
67TFK:05402:02708\n\
67TFK:05402:02879\n\
67TFK:05399:02964\n\
67TFK:05421:03022\n\
67TFK:05397:03049\n\
67TFK:05419:03103\n\
67TFK:05412:03185\n\
67TFK:05393:03274\n\
67TFK:05386:03367\n\
67TFK:05403:03371\n\
67TFK:05421:03433\n\
67TFK:05404:03513\n\
67TFK:05395:03622\n\
67TFK:05402:03607\n\
67TFK:05414:03817\n\
67TFK:05434:02615\n\
67TFK:05461:02593\n\
67TFK:05452:02641\n\
67TFK:05464:02698\n\
67TFK:05437:02767\n\
67TFK:05460:02856\n\
67TFK:05439:02903\n\
67TFK:05438:02967\n\
67TFK:05473:03072\n\
67TFK:05455:03149\n\
67TFK:05476:03163\n\
67TFK:05430:03268\n\
67TFK:05453:03299\n\
67TFK:05454:03322\n\
67TFK:05436:03461\n\
67TFK:05459:03497\n\
67TFK:05476:03621\n\
67TFK:05431:03655\n\
67TFK:05436:03808\n\
67TFK:05438:03812\n\
67TFK:05434:03837\n\
67TFK:05441:03829\n\
67TFK:05490:02584\n\
67TFK:05507:02679\n\
67TFK:05491:02833\n\
67TFK:05499:02842\n\
67TFK:05498:03003\n\
67TFK:05501:03036\n\
67TFK:05523:03052\n\
67TFK:05508:03122\n\
67TFK:05527:03296\n\
67TFK:05513:03385\n\
67TFK:05492:03437\n\
67TFK:05497:03672\n\
67TFK:05554:02614\n\
67TFK:05548:02996\n\
67TFK:05534:03157\n\
67TFK:05530:03231\n\
67TFK:05554:03227\n\
67TFK:05566:03254\n\
67TFK:05536:03395\n\
67TFK:05571:03543\n\
67TFK:05569:03680\n\
67TFK:05570:03728\n\
67TFK:05576:03813\n\
67TFK:05627:02658\n\
67TFK:05590:02774\n\
67TFK:05617:02751\n\
67TFK:05610:02991\n\
67TFK:05580:03066\n\
67TFK:05589:03122\n\
67TFK:05624:03148\n\
67TFK:05607:03229\n\
67TFK:05590:03334\n\
67TFK:05585:03390\n\
67TFK:05614:03385\n\
67TFK:05592:03441\n\
67TFK:05612:03453\n\
67TFK:05622:03502\n\
67TFK:05601:03629\n\
67TFK:05583:03840\n\
67TFK:05640:02607\n\
67TFK:05646:02598\n\
67TFK:05649:02715\n\
67TFK:05658:02854\n\
67TFK:05664:02833\n\
67TFK:05669:02938\n\
67TFK:05654:03073\n\
67TFK:05652:03139\n\
67TFK:05635:03222\n\
67TFK:05655:03305\n\
67TFK:05641:03498\n\
67TFK:05650:03610\n\
67TFK:05652:03700\n\
67TFK:05667:03775\n\
67TFK:05668:03732\n\
67TFK:05678:03050\n\
67TFK:05718:03058\n\
67TFK:05721:03056\n\
67TFK:05680:03107\n\
67TFK:05696:03215\n\
67TFK:05706:03183\n\
67TFK:05712:03188\n\
67TFK:05696:03231\n\
67TFK:05684:03695\n\
67TFK:05702:03686\n\
67TFK:05732:02645\n\
67TFK:05776:02756\n\
67TFK:05749:02910\n\
67TFK:05743:03003\n\
67TFK:05764:02985\n\
67TFK:05762:03089\n\
67TFK:05729:03153\n\
67TFK:05732:03375\n\
67TFK:05738:03446\n\
67TFK:05729:03569\n\
67TFK:05729:03693\n\
67TFK:05811:02610\n\
67TFK:05825:02602\n\
67TFK:05792:02635\n\
67TFK:05823:02655\n\
67TFK:05794:02693\n\
67TFK:05786:02763\n\
67TFK:05819:02790\n\
67TFK:05780:02853\n\
67TFK:05785:02874\n\
67TFK:05819:02867\n\
67TFK:05817:03171\n\
67TFK:05823:03276\n\
67TFK:05783:03416\n\
67TFK:05785:03421\n\
67TFK:05803:03406\n\
67TFK:05788:03464\n\
67TFK:05801:03555\n\
67TFK:05788:03592\n\
67TFK:05793:03603\n\
67TFK:05808:03644\n\
67TFK:05820:03645\n\
67TFK:05798:03684\n\
67TFK:05825:03814\n\
67TFK:05838:02643\n\
67TFK:05843:02747\n\
67TFK:05853:02898\n\
67TFK:05855:02994\n\
67TFK:05850:03052\n\
67TFK:05835:03173\n\
67TFK:05874:03130\n\
67TFK:05864:03263\n\
67TFK:05865:03264\n\
67TFK:05851:03288\n\
67TFK:05836:03365\n\
67TFK:05860:03475\n\
67TFK:05877:03571\n\
67TFK:05850:03702\n\
67TFK:05828:03752\n\
67TFK:05833:03751\n\
67TFK:05838:03808\n\
67TFK:05863:03785\n\
67TFK:05870:03810\n\
67TFK:05915:02606\n\
67TFK:05915:02639\n\
67TFK:05886:02730\n\
67TFK:05914:02790\n\
67TFK:05890:02844\n\
67TFK:05902:02874\n\
67TFK:05882:02903\n\
67TFK:05890:02890\n\
67TFK:05916:02989\n\
67TFK:05879:03191\n\
67TFK:05885:03220\n\
67TFK:05917:03263\n\
67TFK:05902:03313\n\
67TFK:05883:03504\n\
67TFK:05909:03481\n\
67TFK:05911:03525\n\
67TFK:05926:03495\n\
67TFK:05884:03528\n\
67TFK:05923:03627\n\
67TFK:05909:03731\n\
67TFK:05918:03738\n\
67TFK:05924:03734\n\
67TFK:05930:02719\n\
67TFK:05944:02748\n\
67TFK:05951:02729\n\
67TFK:05970:02774\n\
67TFK:05977:02793\n\
67TFK:05934:03135\n\
67TFK:05975:03139\n\
67TFK:05975:03251\n\
67TFK:05954:03291\n\
67TFK:05974:03385\n\
67TFK:05946:03530\n\
67TFK:05929:03750\n\
67TFK:05982:02704\n\
67TFK:05981:02740\n\
67TFK:06014:02767\n\
67TFK:05995:02803\n\
67TFK:05988:03209\n\
67TFK:06023:03230\n\
67TFK:06027:03398\n\
67TFK:06025:03525\n\
67TFK:06003:03724\n\
67TFK:06073:02676\n\
67TFK:06075:02715\n\
67TFK:06039:02738\n\
67TFK:06059:02759\n\
67TFK:06031:02839\n\
67TFK:06035:03039\n\
67TFK:06068:03031\n\
67TFK:06073:03086\n\
67TFK:06034:03147\n\
67TFK:06044:03146\n\
67TFK:06044:03195\n\
67TFK:06043:03233\n\
67TFK:06041:03503\n\
67TFK:06067:03660\n\
67TFK:06031:03685\n\
67TFK:06031:03693\n\
67TFK:06054:03781\n\
67TFK:06042:03857\n\
67TFK:06047:03839\n\
67TFK:06095:02672\n\
67TFK:06121:02721\n\
[truncated: 436,278 more chars]
