# Supplementary material for: The Oxidative Metabolism of Fossil Hydrocarbons and Sulfide Minerals by the Lithobiontic Microbial Community Inhabiting Deep Subterrestrial Kupferschiefer Black Shale
Source: Front Microbiol. 2018 May 15;9:972. doi: 10.3389/fmicb.2018.00972 (PMC5962744; doi:10.3389/fmicb.2018.00972)
Supplement: Supplementary file 3 [file Presentation_1.ZIP › R19_filter-trim_BSc60_sup207_krona.html.files/node134.members.0.js]

data('67TFK:01431:12080\n\
67TFK:01456:12484\n\
67TFK:01870:12462\n\
67TFK:02414:12271\n\
67TFK:02448:11955\n\
67TFK:02803:03948\n\
67TFK:03292:03986\n\
67TFK:03361:04542\n\
67TFK:03612:04051\n\
67TFK:03673:04663\n\
67TFK:03983:04220\n\
67TFK:00687:04925\n\
67TFK:01193:04980\n\
67TFK:01207:04636\n\
67TFK:00926:02203\n\
67TFK:00993:02424\n\
67TFK:01331:01696\n\
67TFK:01318:02211\n\
67TFK:00571:09300\n\
67TFK:00594:09899\n\
67TFK:01092:09617\n\
67TFK:01120:09392\n\
67TFK:01174:09516\n\
67TFK:01208:10251\n\
67TFK:00250:08308\n\
67TFK:00684:08014\n\
67TFK:00838:08856\n\
67TFK:00394:06725\n\
67TFK:00551:07292\n\
67TFK:01146:06752\n\
67TFK:01111:07255\n\
67TFK:01327:06903\n\
67TFK:00507:05956\n\
67TFK:00558:05569\n\
67TFK:00726:05932\n\
67TFK:00752:05659\n\
67TFK:00758:06035\n\
67TFK:00868:05892\n\
67TFK:00930:05616\n\
67TFK:01046:06425\n\
67TFK:01311:05478\n\
67TFK:09401:07391\n\
67TFK:09376:07557\n\
67TFK:09725:06449\n\
67TFK:09798:06895\n\
67TFK:10070:07632\n\
67TFK:10067:07691\n\
67TFK:10236:06491\n\
67TFK:10349:07295\n\
67TFK:06799:02687\n\
67TFK:07042:02609\n\
67TFK:07059:02740\n\
67TFK:07190:02613\n\
67TFK:07342:03703\n\
67TFK:07689:03828\n\
67TFK:07737:02998\n\
67TFK:07941:03152\n\
67TFK:07913:03571\n\
67TFK:09593:04376\n\
67TFK:09700:05109\n\
67TFK:09834:04123\n\
67TFK:09452:03159\n\
67TFK:09894:02890\n\
67TFK:09902:03641\n\
67TFK:10003:02593\n\
67TFK:10124:03012\n\
67TFK:10220:02863\n\
67TFK:09791:12404\n\
67TFK:09888:12693\n\
67TFK:01467:03704\n\
67TFK:01679:03063\n\
67TFK:02437:03673\n\
67TFK:02539:03330\n\
67TFK:01573:04960\n\
67TFK:01625:04948\n\
67TFK:02179:05148\n\
67TFK:02202:05095\n\
67TFK:02267:04417\n\
67TFK:02370:04743\n\
67TFK:01342:06150\n\
67TFK:01390:06186\n\
67TFK:01623:05552\n\
67TFK:01665:06050\n\
67TFK:01668:06285\n\
67TFK:01686:05745\n\
67TFK:02255:05188\n\
67TFK:02232:05687\n\
67TFK:02462:06426\n\
67TFK:01479:07479\n\
67TFK:01530:07621\n\
67TFK:01822:07459\n\
67TFK:02031:06525\n\
67TFK:02139:06514\n\
67TFK:02319:06652\n\
67TFK:02379:06649\n\
67TFK:01396:02037\n\
67TFK:01589:02126\n\
67TFK:01738:01884\n\
67TFK:01738:02266\n\
67TFK:01805:02512\n\
67TFK:02072:01605\n\
67TFK:02141:02043\n\
67TFK:02192:02104\n\
67TFK:02370:01907\n\
67TFK:02348:01953\n\
67TFK:02580:01919\n\
67TFK:02652:01360\n\
67TFK:01725:07927\n\
67TFK:02309:08144\n\
67TFK:02586:09000\n\
67TFK:01367:09596\n\
67TFK:01651:09631\n\
67TFK:01929:10140\n\
67TFK:01993:09934\n\
67TFK:05383:04236\n\
67TFK:05719:04698\n\
67TFK:05849:04751\n\
67TFK:05884:04916\n\
67TFK:06213:04165\n\
67TFK:06247:03924\n\
67TFK:06284:04678\n\
67TFK:06396:04768\n\
67TFK:09342:13291\n\
67TFK:09326:08871\n\
67TFK:09371:08881\n\
67TFK:09793:08717\n\
67TFK:10307:07792\n\
67TFK:10410:08199\n\
67TFK:10398:08543\n\
67TFK:09588:09280\n\
67TFK:10005:09339\n\
67TFK:10088:10136\n\
67TFK:10375:09353\n\
67TFK:10637:09135\n\
67TFK:09454:11580\n\
67TFK:05368:07229\n\
67TFK:05530:07153\n\
67TFK:05852:06978\n\
67TFK:06008:07555\n\
67TFK:06019:07602\n\
67TFK:06114:07371\n\
67TFK:06190:07567\n\
67TFK:06368:07062\n\
67TFK:06386:06712\n\
67TFK:06423:07587\n\
67TFK:06571:07483\n\
67TFK:05540:10324\n\
67TFK:05797:11275\n\
67TFK:05851:11049\n\
67TFK:06199:10986\n\
67TFK:06460:10719\n\
67TFK:09470:01861\n\
67TFK:09592:02574\n\
67TFK:09656:01608\n\
67TFK:09692:01967\n\
67TFK:09719:02506\n\
67TFK:09850:01923\n\
67TFK:10040:02022\n\
67TFK:06742:01949\n\
67TFK:06716:02228\n\
67TFK:06738:02413\n\
67TFK:06917:02530\n\
67TFK:07228:01580\n\
67TFK:07299:01291\n\
67TFK:07341:01367\n\
67TFK:07540:03999\n\
67TFK:07602:04115\n\
67TFK:07628:04559\n\
67TFK:07943:04263\n\
67TFK:07031:06876\n\
67TFK:07492:07678\n\
67TFK:07829:06949\n\
67TFK:07882:06928\n\
67TFK:07907:07103\n\
67TFK:06691:05610\n\
67TFK:06768:05397\n\
67TFK:06787:05935\n\
67TFK:06945:06403\n\
67TFK:07446:06255\n\
67TFK:07734:05169\n\
67TFK:07745:05179\n\
67TFK:07934:05381\n\
67TFK:06722:10011\n\
67TFK:07241:09378\n\
67TFK:07734:09223\n\
67TFK:06791:08484\n\
67TFK:06838:07958\n\
67TFK:07635:08371\n\
67TFK:07934:08518\n\
67TFK:06871:11071\n\
67TFK:07088:11584\n\
67TFK:00370:03425\n\
67TFK:00623:03050\n\
67TFK:00687:03529\n\
67TFK:00766:03757\n\
67TFK:00914:03178\n\
67TFK:00953:03788\n\
67TFK:01009:03304\n\
67TFK:01093:02787\n\
67TFK:01152:03648\n\
67TFK:01325:03012\n\
67TFK:05701:02289\n\
67TFK:05869:02191\n\
67TFK:06115:02413\n\
67TFK:06130:01968\n\
67TFK:06395:02387\n\
67TFK:06467:02574\n\
67TFK:06503:02096\n\
67TFK:08001:00888\n\
67TFK:08158:00751\n\
67TFK:08475:01182\n\
67TFK:06683:00902\n\
67TFK:06738:00723\n\
67TFK:07093:01113\n\
67TFK:07260:01095\n\
67TFK:07411:00473\n\
67TFK:07067:14185\n\
67TFK:07276:14482\n\
67TFK:08537:06732\n\
67TFK:08575:06612\n\
67TFK:08898:07486\n\
67TFK:09206:06730\n\
67TFK:08083:03069\n\
67TFK:08153:02655\n\
67TFK:08213:02958\n\
67TFK:08468:03117\n\
67TFK:08605:02864\n\
67TFK:09020:03350\n\
67TFK:08160:04644\n\
67TFK:08180:04733\n\
67TFK:08245:04632\n\
67TFK:08592:03980\n\
67TFK:08765:04958\n\
67TFK:08845:04030\n\
67TFK:08858:04049\n\
67TFK:08965:03868\n\
67TFK:09055:04460\n\
67TFK:09235:04725\n\
67TFK:09282:03867\n\
67TFK:08212:08871\n\
67TFK:08248:08425\n\
67TFK:08323:08355\n\
67TFK:08605:07759\n\
67TFK:09240:08993\n\
67TFK:08086:09923\n\
67TFK:08218:09309\n\
67TFK:08369:10170\n\
67TFK:08655:09792\n\
67TFK:08673:09907\n\
67TFK:08663:10077\n\
67TFK:08900:09600\n\
67TFK:09094:09487\n\
67TFK:09172:09648\n\
67TFK:00786:11166\n\
67TFK:01133:10919\n\
67TFK:06839:11760\n\
67TFK:06830:12832\n\
67TFK:07004:12691\n\
67TFK:07029:11818\n\
67TFK:07137:11897\n\
67TFK:07156:12279\n\
67TFK:07437:12263\n\
67TFK:07650:12768\n\
67TFK:04060:13182\n\
67TFK:04122:13100\n\
67TFK:04115:14565\n\
67TFK:04357:14415\n\
67TFK:04440:14348\n\
67TFK:04001:11650\n\
67TFK:04131:11598\n\
67TFK:04348:11719\n\
67TFK:04509:12810\n\
67TFK:05094:12871\n\
67TFK:04000:11272\n\
67TFK:04205:10564\n\
67TFK:04479:10350\n\
67TFK:04450:11127\n\
67TFK:04587:10476\n\
67TFK:04650:10725\n\
67TFK:04716:11374\n\
67TFK:05017:10402\n\
67TFK:05079:10461\n\
67TFK:05181:10342\n\
67TFK:05293:10745\n\
67TFK:04150:10127\n\
67TFK:04325:10255\n\
67TFK:04380:09628\n\
67TFK:04404:09726\n\
67TFK:04476:10253\n\
67TFK:04599:09384\n\
67TFK:04659:09977\n\
67TFK:04763:10021\n\
67TFK:04944:10230\n\
67TFK:04242:08997\n\
67TFK:04975:07974\n\
67TFK:05054:08678\n\
67TFK:04099:06633\n\
67TFK:04116:07390\n\
67TFK:04374:06743\n\
67TFK:04388:07153\n\
67TFK:04432:07222\n\
67TFK:04447:07463\n\
67TFK:04638:06811\n\
67TFK:04651:07009\n\
67TFK:04711:06811\n\
67TFK:04758:06604\n\
67TFK:04839:07281\n\
67TFK:05028:06939\n\
67TFK:05043:07506\n\
67TFK:05128:06495\n\
67TFK:04163:05266\n\
67TFK:04265:05406\n\
67TFK:04417:05219\n\
67TFK:04452:05293\n\
67TFK:04557:05356\n\
67TFK:04632:05770\n\
67TFK:04797:05506\n\
67TFK:05071:05369\n\
67TFK:05276:06321\n\
67TFK:08261:13064\n\
67TFK:08549:13121\n\
67TFK:08737:13053\n\
67TFK:08921:13758\n\
67TFK:08302:12738\n\
67TFK:08397:11597\n\
67TFK:08539:11631\n\
67TFK:08730:11771\n\
67TFK:08824:12105\n\
67TFK:08805:12253\n\
67TFK:05539:13509\n\
67TFK:06040:14113\n\
67TFK:08148:10368\n\
67TFK:08605:11435\n\
67TFK:08707:10358\n\
67TFK:08759:10389\n\
67TFK:04283:03383\n\
67TFK:04433:02971\n\
67TFK:04405:03168\n\
67TFK:04397:03253\n\
67TFK:04448:02914\n\
67TFK:04565:03309\n\
67TFK:04686:02966\n\
67TFK:04965:02759\n\
67TFK:05087:03511\n\
67TFK:05286:03818\n\
67TFK:05562:03101\n\
67TFK:05640:03586\n\
67TFK:05667:03666\n\
67TFK:05737:02968\n\
67TFK:05787:03386\n\
67TFK:05840:03222\n\
67TFK:05906:03213\n\
67TFK:06124:03692\n\
67TFK:06142:03265\n\
67TFK:06193:03783\n\
67TFK:05586:06003\n\
67TFK:05823:05245\n\
67TFK:05797:06283\n\
67TFK:05847:05340\n\
67TFK:06561:06380\n\
67TFK:04142:04235\n\
67TFK:04221:04018\n\
67TFK:04658:03866\n\
67TFK:04777:04446\n\
67TFK:04808:05007\n\
67TFK:04813:04970\n\
67TFK:04885:04350\n\
67TFK:04954:04996\n\
67TFK:05126:04047\n\
67TFK:05203:03984\n\
67TFK:05290:05029\n\
67TFK:05600:08344\n\
67TFK:05669:08800\n\
67TFK:05699:08584\n\
67TFK:05798:08779\n\
67TFK:05977:08623\n\
67TFK:06152:07955\n\
67TFK:06276:07928\n\
67TFK:06380:08175\n\
67TFK:06613:08568\n\
67TFK:05531:10078\n\
67TFK:05609:09217\n\
67TFK:05673:09398\n\
67TFK:05825:09991\n\
67TFK:05818:10046\n\
67TFK:06036:09956\n\
67TFK:06136:09096\n\
67TFK:06215:09126\n\
67TFK:06215:09467\n\
67TFK:06228:09176\n\
67TFK:06391:09224\n\
67TFK:06437:09390\n\
67TFK:06522:09074\n\
67TFK:05453:12144\n\
67TFK:05575:12015\n\
67TFK:05860:12490\n\
67TFK:06326:12408\n\
67TFK:04042:01990\n\
67TFK:04071:02470\n\
67TFK:04280:01777\n\
67TFK:04760:01952\n\
67TFK:04915:02405\n\
67TFK:02730:13759\n\
67TFK:02886:14034\n\
67TFK:03183:13534\n\
67TFK:03309:13355\n\
67TFK:03506:13909\n\
67TFK:03896:13159\n\
67TFK:03962:13307\n\
67TFK:02869:12670\n\
67TFK:02917:11733\n\
67TFK:03318:12240\n\
67TFK:03704:12194\n\
67TFK:03736:12800\n\
67TFK:03925:11727\n\
67TFK:02973:10176\n\
67TFK:03206:09492\n\
67TFK:03580:09353\n\
67TFK:03791:09685\n\
67TFK:03912:09145\n\
67TFK:03870:09192\n\
67TFK:02748:06427\n\
67TFK:03169:06148\n\
67TFK:03310:05316\n\
67TFK:03342:06218\n\
67TFK:03380:05359\n\
67TFK:03596:05700\n\
67TFK:03597:06332\n\
67TFK:03865:05984\n\
67TFK:08069:02122\n\
67TFK:08380:02070\n\
67TFK:08401:02283\n\
67TFK:08750:01483\n\
67TFK:02801:01931\n\
67TFK:02940:02087\n\
67TFK:02926:02542\n\
67TFK:03034:02157\n\
67TFK:03215:01778\n\
67TFK:03358:01624\n\
67TFK:03552:01464\n\
67TFK:01557:10484\n\
67TFK:01636:11143\n\
67TFK:02080:11244\n\
67TFK:02386:10477\n\
67TFK:02447:10691\n\
67TFK:02435:10786\n\
67TFK:01603:13047\n\
67TFK:01753:13112\n\
67TFK:02357:13384\n\
67TFK:02549:13170\n\
67TFK:08023:05316\n\
67TFK:09130:05291\n\
67TFK:09555:06282\n\
67TFK:09605:05157\n\
67TFK:09937:05325\n\
67TFK:10370:05224\n\
67TFK:06940:13700\n\
67TFK:07253:13503\n\
67TFK:07845:13465\n\
67TFK:02880:03164\n\
67TFK:02991:02797\n\
67TFK:03170:03775\n\
67TFK:03483:03152\n\
67TFK:03540:02767\n\
67TFK:03654:02669\n\
67TFK:03749:03700\n\
67TFK:03781:02986\n\
67TFK:03864:02839\n\
67TFK:03654:07433\n\
67TFK:03766:06879\n\
67TFK:02796:14387\n\
67TFK:02783:14456\n\
67TFK:03305:14794\n\
67TFK:02884:10534\n\
67TFK:03184:11366\n\
67TFK:03217:10628\n\
67TFK:03780:10968\n\
67TFK:01685:01051\n\
67TFK:01711:01058\n\
67TFK:01949:00735\n\
67TFK:02173:00829\n\
67TFK:02188:01149\n\
67TFK:02652:00954\n\
67TFK:02759:07873\n\
67TFK:03017:07806\n\
67TFK:03496:08332\n\
67TFK:03741:07762\n\
67TFK:03745:08717\n\
67TFK:03742:08838\n\
67TFK:03815:08706\n\
')
