# Supplementary material for: The Oxidative Metabolism of Fossil Hydrocarbons and Sulfide Minerals by the Lithobiontic Microbial Community Inhabiting Deep Subterrestrial Kupferschiefer Black Shale
Source: Front Microbiol. 2018 May 15;9:972. doi: 10.3389/fmicb.2018.00972 (PMC5962744; doi:10.3389/fmicb.2018.00972)
Supplement: Supplementary file 3 [file Presentation_1.ZIP › R19_filter-trim_BSc60_sup207_krona.html.files/node612.members.0.js]

data('67TFK:01374:11770\n\
67TFK:01865:11830\n\
67TFK:01895:12195\n\
67TFK:02492:12778\n\
67TFK:03113:04274\n\
67TFK:03578:04630\n\
67TFK:03612:05128\n\
67TFK:03840:04706\n\
67TFK:03934:04844\n\
67TFK:00728:04715\n\
67TFK:00810:02523\n\
67TFK:01257:01967\n\
67TFK:00558:07950\n\
67TFK:00808:08697\n\
67TFK:00496:06608\n\
67TFK:00735:07593\n\
67TFK:01112:06959\n\
67TFK:00281:05302\n\
67TFK:00613:06152\n\
67TFK:00757:05225\n\
67TFK:00944:05160\n\
67TFK:01019:05430\n\
67TFK:00714:11935\n\
67TFK:09379:07221\n\
67TFK:09468:07291\n\
67TFK:07199:03613\n\
67TFK:07464:02735\n\
67TFK:07770:02902\n\
67TFK:10092:04491\n\
67TFK:09341:12813\n\
67TFK:09430:11937\n\
67TFK:09514:12259\n\
67TFK:10143:11636\n\
67TFK:01670:03407\n\
67TFK:01743:02594\n\
67TFK:01750:03463\n\
67TFK:01750:03676\n\
67TFK:02549:02729\n\
67TFK:02605:02824\n\
67TFK:01419:04604\n\
67TFK:01931:05097\n\
67TFK:02042:03864\n\
67TFK:02377:04246\n\
67TFK:02536:05602\n\
67TFK:01577:07456\n\
67TFK:02111:06956\n\
67TFK:01522:01422\n\
67TFK:01657:01932\n\
67TFK:01681:02460\n\
67TFK:02028:01288\n\
67TFK:02287:01502\n\
67TFK:02334:02101\n\
67TFK:02598:01877\n\
67TFK:02632:02015\n\
67TFK:01930:08427\n\
67TFK:02067:08655\n\
67TFK:02108:07920\n\
67TFK:02277:08371\n\
67TFK:01943:09424\n\
67TFK:05615:04547\n\
67TFK:05578:04791\n\
67TFK:05759:04551\n\
67TFK:06123:04089\n\
67TFK:06565:04775\n\
67TFK:06576:04883\n\
67TFK:09534:08964\n\
67TFK:09854:08358\n\
67TFK:10387:07863\n\
67TFK:09466:10193\n\
67TFK:09491:10362\n\
67TFK:09568:11244\n\
67TFK:09745:10547\n\
67TFK:09882:10749\n\
67TFK:05661:07727\n\
67TFK:05416:10508\n\
67TFK:05407:10963\n\
67TFK:06057:11551\n\
67TFK:09546:02050\n\
67TFK:09939:02436\n\
67TFK:06813:01599\n\
67TFK:07832:01555\n\
67TFK:06723:04008\n\
67TFK:07017:04380\n\
67TFK:07318:04748\n\
67TFK:07836:04387\n\
67TFK:07946:04000\n\
67TFK:07958:05049\n\
67TFK:07511:07167\n\
67TFK:07837:07575\n\
67TFK:06774:05647\n\
67TFK:07145:05688\n\
67TFK:07136:06311\n\
67TFK:07184:05187\n\
67TFK:07627:06239\n\
67TFK:07706:05342\n\
67TFK:07394:09579\n\
67TFK:07618:09178\n\
67TFK:07595:10923\n\
67TFK:00554:03340\n\
67TFK:00899:03189\n\
67TFK:00949:03286\n\
67TFK:01243:03816\n\
67TFK:06454:01755\n\
67TFK:06610:01662\n\
67TFK:08009:01058\n\
67TFK:06670:00572\n\
67TFK:06864:01053\n\
67TFK:07224:00696\n\
67TFK:07327:00832\n\
67TFK:07137:14724\n\
67TFK:08161:07652\n\
67TFK:08454:06959\n\
67TFK:08549:06819\n\
67TFK:08938:07459\n\
67TFK:08294:03343\n\
67TFK:08486:03818\n\
67TFK:08826:03732\n\
67TFK:09001:03484\n\
67TFK:08745:04029\n\
67TFK:09124:04203\n\
67TFK:09265:03876\n\
67TFK:08157:08928\n\
67TFK:09313:08441\n\
67TFK:08288:09604\n\
67TFK:09079:09116\n\
67TFK:00532:10764\n\
67TFK:00775:11418\n\
67TFK:00824:11113\n\
67TFK:01194:10980\n\
67TFK:04054:13229\n\
67TFK:04348:12988\n\
67TFK:04685:12955\n\
67TFK:04098:12083\n\
67TFK:04691:12027\n\
67TFK:04733:12814\n\
67TFK:04791:11875\n\
67TFK:05214:11986\n\
67TFK:05240:12653\n\
67TFK:04675:10987\n\
67TFK:05133:10437\n\
67TFK:04176:10172\n\
67TFK:04257:10195\n\
67TFK:05276:09260\n\
67TFK:04467:08374\n\
67TFK:04798:08005\n\
67TFK:04999:07314\n\
67TFK:04295:05292\n\
67TFK:04480:06374\n\
67TFK:05018:05888\n\
67TFK:05199:06067\n\
67TFK:08464:14353\n\
67TFK:08648:13229\n\
67TFK:09271:12280\n\
67TFK:05459:12966\n\
67TFK:08277:10495\n\
67TFK:08584:11195\n\
67TFK:08811:11281\n\
67TFK:04163:03160\n\
67TFK:04764:03804\n\
67TFK:06043:03583\n\
67TFK:06224:03177\n\
67TFK:06389:03808\n\
67TFK:06465:02908\n\
67TFK:05589:05252\n\
67TFK:05660:05228\n\
67TFK:06175:05740\n\
67TFK:06466:05663\n\
67TFK:06479:06291\n\
67TFK:04763:05083\n\
67TFK:05357:08642\n\
67TFK:05572:07920\n\
67TFK:05551:08205\n\
67TFK:05584:09487\n\
67TFK:06130:09245\n\
67TFK:05644:11605\n\
67TFK:05819:12241\n\
67TFK:05918:12639\n\
67TFK:05984:12633\n\
67TFK:06354:12473\n\
67TFK:04006:02367\n\
67TFK:04325:02328\n\
67TFK:02998:13737\n\
67TFK:03193:12084\n\
67TFK:03812:12034\n\
67TFK:03818:11742\n\
67TFK:02671:10201\n\
67TFK:03114:09996\n\
67TFK:03716:10020\n\
67TFK:08359:01762\n\
67TFK:08516:01740\n\
67TFK:08655:01930\n\
67TFK:02772:01880\n\
67TFK:03420:00884\n\
67TFK:03540:00513\n\
67TFK:01473:10458\n\
67TFK:01538:11145\n\
67TFK:02017:11070\n\
67TFK:02052:11100\n\
67TFK:01758:14295\n\
67TFK:08091:05383\n\
67TFK:08705:06157\n\
67TFK:08846:05549\n\
67TFK:08901:05957\n\
67TFK:09116:06397\n\
67TFK:09295:05255\n\
67TFK:10288:06045\n\
67TFK:07733:13029\n\
67TFK:07713:13731\n\
67TFK:02762:02705\n\
67TFK:02816:02948\n\
67TFK:03256:03095\n\
67TFK:03632:03516\n\
67TFK:03936:03169\n\
67TFK:02855:07424\n\
67TFK:03734:07644\n\
67TFK:03807:06845\n\
67TFK:03792:07636\n\
67TFK:02971:14360\n\
67TFK:03524:14908\n\
67TFK:02694:10400\n\
67TFK:02707:10476\n\
67TFK:03826:10308\n\
67TFK:03905:10901\n\
67TFK:03400:08544\n\
67TFK:03476:08904\n\
67TFK:03726:08832\n\
')
