# Supplementary material for: The Oxidative Metabolism of Fossil Hydrocarbons and Sulfide Minerals by the Lithobiontic Microbial Community Inhabiting Deep Subterrestrial Kupferschiefer Black Shale
Source: Front Microbiol. 2018 May 15;9:972. doi: 10.3389/fmicb.2018.00972 (PMC5962744; doi:10.3389/fmicb.2018.00972)
Supplement: Supplementary file 3 [file Presentation_1.ZIP › R19_filter-trim_BSc60_sup207_krona.html.files/node838.members.0.js]

data('67TFK:01340:11658\n\
67TFK:01425:12105\n\
67TFK:01467:12204\n\
67TFK:01803:12726\n\
67TFK:01870:12275\n\
67TFK:01978:12511\n\
67TFK:02019:12404\n\
67TFK:02232:11623\n\
67TFK:02362:12859\n\
67TFK:02525:12791\n\
67TFK:02604:12265\n\
67TFK:02605:12540\n\
67TFK:02610:12591\n\
67TFK:02675:03960\n\
67TFK:02722:04683\n\
67TFK:02783:04301\n\
67TFK:02907:04362\n\
67TFK:02945:04912\n\
67TFK:03004:04193\n\
67TFK:02965:04740\n\
67TFK:03021:04234\n\
67TFK:03050:04404\n\
67TFK:03093:04823\n\
67TFK:03076:05116\n\
67TFK:03184:04166\n\
67TFK:03222:04256\n\
67TFK:03265:04090\n\
67TFK:03345:04318\n\
67TFK:03314:04565\n\
67TFK:03319:05052\n\
67TFK:03376:04496\n\
67TFK:03440:04602\n\
67TFK:03433:04892\n\
67TFK:03538:04401\n\
67TFK:03621:04295\n\
67TFK:03615:04384\n\
67TFK:03812:04067\n\
67TFK:03802:04569\n\
67TFK:03773:04712\n\
67TFK:03873:04833\n\
67TFK:03893:05093\n\
67TFK:03968:03924\n\
67TFK:00307:04497\n\
67TFK:00499:04096\n\
67TFK:00480:04785\n\
67TFK:00516:04319\n\
67TFK:00644:04954\n\
67TFK:00670:04645\n\
67TFK:00751:04041\n\
67TFK:00815:04745\n\
67TFK:00874:04564\n\
67TFK:01041:04855\n\
67TFK:01124:04544\n\
67TFK:01129:05106\n\
67TFK:01217:04703\n\
67TFK:01212:04837\n\
67TFK:01255:04711\n\
67TFK:01287:05081\n\
67TFK:00587:02461\n\
67TFK:00793:02244\n\
67TFK:00845:02095\n\
67TFK:00845:02160\n\
67TFK:00885:01730\n\
67TFK:00893:01740\n\
67TFK:00939:01580\n\
67TFK:00944:02523\n\
67TFK:00990:02265\n\
67TFK:01046:01386\n\
67TFK:01025:01971\n\
67TFK:01138:01726\n\
67TFK:01180:02028\n\
67TFK:01227:01526\n\
67TFK:01313:01475\n\
67TFK:01317:02103\n\
67TFK:00273:09073\n\
67TFK:00505:09081\n\
67TFK:00654:09764\n\
67TFK:00726:09324\n\
67TFK:00867:09418\n\
67TFK:00914:09358\n\
67TFK:00904:09919\n\
67TFK:01039:10065\n\
67TFK:01103:09559\n\
67TFK:01298:09477\n\
67TFK:00034:08151\n\
67TFK:00238:07892\n\
67TFK:00301:08085\n\
67TFK:00372:08131\n\
67TFK:00449:08046\n\
67TFK:00400:08307\n\
67TFK:00500:08707\n\
67TFK:00631:08313\n\
67TFK:00644:08412\n\
67TFK:00696:07809\n\
67TFK:00684:07976\n\
67TFK:00753:08349\n\
67TFK:00800:07787\n\
67TFK:01016:08112\n\
67TFK:01163:07893\n\
67TFK:01177:08348\n\
67TFK:01266:08859\n\
67TFK:00337:07354\n\
67TFK:00371:07010\n\
67TFK:00527:07091\n\
67TFK:00640:06587\n\
67TFK:00669:07087\n\
67TFK:00690:07125\n\
67TFK:00681:07681\n\
67TFK:00746:06859\n\
67TFK:00771:06571\n\
67TFK:00862:07474\n\
67TFK:00931:06935\n\
67TFK:00926:07439\n\
67TFK:01208:07174\n\
67TFK:01240:07362\n\
67TFK:01252:07560\n\
67TFK:00473:05546\n\
67TFK:00453:05792\n\
67TFK:00507:05828\n\
67TFK:00532:06022\n\
67TFK:00635:05636\n\
67TFK:00750:05350\n\
67TFK:00763:06237\n\
67TFK:00828:05538\n\
67TFK:00962:06118\n\
67TFK:01021:05998\n\
67TFK:01062:05154\n\
67TFK:01071:05750\n\
67TFK:01172:05906\n\
67TFK:01202:05443\n\
67TFK:01225:05791\n\
67TFK:01276:05175\n\
67TFK:01268:05315\n\
67TFK:01282:06431\n\
67TFK:00946:11911\n\
67TFK:00990:11835\n\
67TFK:00987:12039\n\
67TFK:01304:11614\n\
67TFK:09406:06874\n\
67TFK:09533:06613\n\
67TFK:09729:06632\n\
67TFK:09921:07334\n\
67TFK:09960:07368\n\
67TFK:09971:07483\n\
67TFK:09945:07673\n\
67TFK:10020:07600\n\
67TFK:10049:06676\n\
67TFK:10077:06648\n\
67TFK:10087:07076\n\
67TFK:10134:07578\n\
67TFK:10192:07327\n\
67TFK:10225:06588\n\
67TFK:10230:06666\n\
67TFK:10273:07373\n\
67TFK:10289:07520\n\
67TFK:06676:03234\n\
67TFK:06755:02914\n\
67TFK:06906:03030\n\
67TFK:06882:03110\n\
67TFK:06875:03623\n\
67TFK:06898:03806\n\
67TFK:06959:03110\n\
67TFK:06910:03488\n\
67TFK:06991:03664\n\
67TFK:07002:03761\n\
67TFK:07037:02673\n\
67TFK:07043:03383\n\
67TFK:07090:03060\n\
67TFK:07174:03407\n\
67TFK:07410:03152\n\
67TFK:07418:03421\n\
67TFK:07595:03388\n\
67TFK:07652:03688\n\
67TFK:07686:02671\n\
67TFK:07707:02908\n\
67TFK:07748:03522\n\
67TFK:07843:03585\n\
67TFK:07902:02825\n\
67TFK:07881:03359\n\
67TFK:07931:02941\n\
67TFK:07968:03587\n\
67TFK:07986:03838\n\
67TFK:09355:04833\n\
67TFK:09423:04732\n\
67TFK:09444:03961\n\
67TFK:09448:04354\n\
67TFK:09450:04631\n\
67TFK:09509:04739\n\
67TFK:09580:04700\n\
67TFK:09666:04140\n\
67TFK:09678:05138\n\
67TFK:09735:03890\n\
67TFK:09821:04226\n\
67TFK:09876:04157\n\
67TFK:09927:04146\n\
67TFK:10186:04335\n\
67TFK:10187:05064\n\
67TFK:10325:04212\n\
67TFK:10397:04397\n\
67TFK:09393:03624\n\
67TFK:09462:02874\n\
67TFK:09483:02633\n\
67TFK:09489:03693\n\
67TFK:09560:03091\n\
67TFK:09540:03187\n\
67TFK:09594:02801\n\
67TFK:09588:03057\n\
67TFK:09600:03289\n\
67TFK:09664:03512\n\
67TFK:09677:02663\n\
67TFK:09847:03809\n\
67TFK:10177:03063\n\
67TFK:10187:03203\n\
67TFK:10365:03712\n\
67TFK:10431:02668\n\
67TFK:09515:11657\n\
67TFK:09477:12727\n\
67TFK:09745:12175\n\
67TFK:09830:11943\n\
67TFK:10079:11939\n\
67TFK:10078:12548\n\
67TFK:01390:02899\n\
67TFK:01425:02914\n\
67TFK:01400:03056\n\
67TFK:01391:03539\n\
67TFK:01433:03299\n\
67TFK:01509:03634\n\
67TFK:01595:03236\n\
67TFK:01676:02891\n\
67TFK:01670:03527\n\
67TFK:01742:03265\n\
67TFK:01790:03580\n\
67TFK:01860:02959\n\
67TFK:01911:03228\n\
67TFK:01972:02982\n\
67TFK:02121:02993\n\
67TFK:02131:03822\n\
67TFK:02204:02788\n\
67TFK:02205:03491\n\
67TFK:02194:03759\n\
67TFK:02280:03427\n\
67TFK:02262:03626\n\
67TFK:02279:03710\n\
67TFK:02446:02939\n\
67TFK:02460:02944\n\
67TFK:02588:03007\n\
67TFK:02654:02951\n\
67TFK:01365:04735\n\
67TFK:01468:04617\n\
67TFK:01483:04937\n\
67TFK:01748:04413\n\
67TFK:01745:04452\n\
67TFK:01806:04421\n\
67TFK:01785:04627\n\
67TFK:01900:04143\n\
67TFK:01975:04880\n\
67TFK:01982:05038\n\
67TFK:02049:03866\n\
67TFK:02125:04332\n\
67TFK:02231:04844\n\
67TFK:02268:05122\n\
67TFK:02418:04819\n\
67TFK:02408:05002\n\
67TFK:02445:03877\n\
67TFK:02454:04283\n\
67TFK:02470:04643\n\
67TFK:02533:04272\n\
67TFK:02566:04523\n\
67TFK:02558:05100\n\
67TFK:02616:03878\n\
67TFK:02632:04606\n\
67TFK:01423:06130\n\
67TFK:01612:05917\n\
67TFK:01644:05922\n\
67TFK:01940:05655\n\
67TFK:02018:06156\n\
67TFK:02043:06364\n\
67TFK:02113:05303\n\
67TFK:02132:05226\n\
67TFK:02217:05369\n\
67TFK:02276:05393\n\
67TFK:02244:06308\n\
67TFK:02375:06244\n\
67TFK:02369:06282\n\
67TFK:02417:05791\n\
67TFK:02538:05345\n\
67TFK:02546:05639\n\
67TFK:02535:06167\n\
67TFK:02580:06330\n\
67TFK:02622:06071\n\
67TFK:01386:06596\n\
67TFK:01429:07683\n\
67TFK:01479:06750\n\
67TFK:01708:06929\n\
67TFK:01780:07086\n\
67TFK:01910:07359\n\
67TFK:01938:06526\n\
67TFK:01975:06798\n\
67TFK:01968:07237\n\
67TFK:02062:06492\n\
67TFK:02071:06656\n\
67TFK:02198:07027\n\
67TFK:02266:06576\n\
67TFK:02516:06600\n\
67TFK:02572:07433\n\
67TFK:02588:07521\n\
67TFK:01374:01929\n\
67TFK:01478:01567\n\
67TFK:01443:02346\n\
67TFK:01485:01851\n\
67TFK:01500:01896\n\
67TFK:01503:01945\n\
67TFK:01548:01307\n\
67TFK:01551:02056\n\
67TFK:01657:01925\n\
67TFK:01719:01628\n\
67TFK:01803:01992\n\
67TFK:01869:02475\n\
67TFK:01891:02443\n\
67TFK:01972:02270\n\
67TFK:01993:01354\n\
67TFK:02011:01541\n\
67TFK:02088:02459\n\
67TFK:02229:02396\n\
67TFK:02261:01636\n\
67TFK:02306:01657\n\
67TFK:02345:02117\n\
67TFK:02413:01521\n\
67TFK:02550:02530\n\
67TFK:02597:02168\n\
67TFK:02659:02477\n\
67TFK:01585:08634\n\
67TFK:01675:08650\n\
67TFK:01868:08310\n\
67TFK:01928:07871\n\
67TFK:02026:08848\n\
67TFK:02119:08382\n\
67TFK:02141:07956\n\
67TFK:02146:08535\n\
67TFK:02191:08236\n\
67TFK:02298:08016\n\
67TFK:02314:08573\n\
67TFK:02423:08173\n\
67TFK:02631:08717\n\
67TFK:02624:08739\n\
67TFK:01360:09387\n\
67TFK:01664:09559\n\
67TFK:01649:09686\n\
67TFK:01656:10015\n\
67TFK:01725:09143\n\
67TFK:01704:09783\n\
67TFK:01731:09925\n\
67TFK:01775:09669\n\
67TFK:01844:09352\n\
67TFK:01911:09371\n\
67TFK:02021:09584\n\
67TFK:02297:09483\n\
67TFK:02330:09963\n\
67TFK:02364:09847\n\
67TFK:02407:09214\n\
67TFK:02482:09532\n\
67TFK:02493:10204\n\
67TFK:02548:09588\n\
67TFK:02645:09402\n\
67TFK:05336:05065\n\
67TFK:05513:03988\n\
67TFK:05571:04256\n\
67TFK:05806:04191\n\
67TFK:05798:04547\n\
67TFK:05912:03864\n\
67TFK:06025:04018\n\
67TFK:05978:04733\n\
67TFK:06050:04187\n\
67TFK:06029:04221\n\
67TFK:06033:04962\n\
67TFK:06098:03892\n\
67TFK:06108:04383\n\
67TFK:06217:04362\n\
67TFK:06247:04938\n\
67TFK:06310:03985\n\
67TFK:06282:05146\n\
67TFK:06351:04435\n\
67TFK:06339:04927\n\
67TFK:06463:04104\n\
67TFK:06458:04730\n\
67TFK:06522:04913\n\
67TFK:09689:13153\n\
67TFK:09697:13166\n\
67TFK:09384:08296\n\
67TFK:09490:08133\n\
67TFK:09549:08083\n\
67TFK:09533:08239\n\
67TFK:09630:08051\n\
67TFK:09687:08676\n\
67TFK:09940:08564\n\
67TFK:10027:08655\n\
67TFK:10097:07755\n\
67TFK:10079:07790\n\
67TFK:10217:08366\n\
67TFK:10272:08034\n\
67TFK:10240:08688\n\
67TFK:09338:09348\n\
67TFK:09471:09104\n\
67TFK:09494:09045\n\
67TFK:09599:09979\n\
67TFK:09662:09490\n\
67TFK:09708:09692\n\
67TFK:09711:09996\n\
67TFK:09748:09115\n\
67TFK:09782:09077\n\
67TFK:09783:09641\n\
67TFK:09847:09504\n\
67TFK:09910:09079\n\
67TFK:09982:09315\n\
67TFK:09994:09531\n\
67TFK:09992:10137\n\
67TFK:10167:09251\n\
67TFK:10190:09688\n\
67TFK:10209:10203\n\
67TFK:10243:09054\n\
67TFK:10307:09304\n\
67TFK:10333:09720\n\
67TFK:10404:09664\n\
67TFK:09479:10431\n\
67TFK:09576:11072\n\
67TFK:09692:11251\n\
67TFK:09802:10761\n\
67TFK:09805:11273\n\
67TFK:09881:10660\n\
67TFK:09903:11512\n\
67TFK:10045:10793\n\
67TFK:10406:11519\n\
67TFK:05465:06542\n\
67TFK:05442:07476\n\
67TFK:05534:07310\n\
67TFK:05606:07523\n\
67TFK:05673:07521\n\
67TFK:05726:06767\n\
67TFK:05743:06845\n\
67TFK:05764:07337\n\
67TFK:05832:06466\n\
67TFK:05891:06513\n\
67TFK:05899:06491\n\
67TFK:05936:06453\n\
67TFK:05972:07150\n\
67TFK:06004:06581\n\
67TFK:06096:07258\n\
67TFK:06118:07462\n\
67TFK:06195:07047\n\
67TFK:06322:06921\n\
67TFK:06402:06723\n\
67TFK:06394:07554\n\
67TFK:06461:07344\n\
67TFK:06475:07625\n\
67TFK:06569:07422\n\
67TFK:06645:06768\n\
67TFK:05390:10430\n\
67TFK:05498:10741\n\
67TFK:05570:10829\n\
67TFK:05585:10673\n\
67TFK:05585:10913\n\
67TFK:05673:10700\n\
67TFK:05853:10780\n\
67TFK:05854:10857\n\
67TFK:05881:10991\n\
67TFK:05890:11232\n\
67TFK:06148:10627\n\
67TFK:06131:11477\n\
67TFK:06186:10739\n\
67TFK:06225:10764\n\
67TFK:06381:11099\n\
67TFK:06441:10806\n\
67TFK:06529:11015\n\
67TFK:06566:11489\n\
67TFK:09325:01499\n\
67TFK:09363:02530\n\
67TFK:09410:02014\n\
67TFK:09441:01442\n\
67TFK:09539:01492\n\
67TFK:09563:02570\n\
67TFK:09594:02094\n\
67TFK:09595:02426\n\
67TFK:09662:01691\n\
67TFK:09686:01672\n\
67TFK:09698:01951\n\
67TFK:09848:02421\n\
67TFK:09936:01732\n\
67TFK:10141:02514\n\
67TFK:06681:01906\n\
67TFK:06839:02309\n\
67TFK:06842:02510\n\
67TFK:06885:01626\n\
67TFK:06866:01762\n\
67TFK:06908:01929\n\
67TFK:06901:02154\n\
67TFK:06865:02496\n\
67TFK:06991:02546\n\
67TFK:07013:01959\n\
67TFK:07037:02563\n\
67TFK:07092:01319\n\
67TFK:07080:02565\n\
67TFK:07119:02420\n\
67TFK:07182:02071\n\
67TFK:07245:02327\n\
67TFK:07268:01890\n\
67TFK:07357:02199\n\
67TFK:07409:01780\n\
67TFK:07526:01705\n\
67TFK:07592:01608\n\
67TFK:07624:01760\n\
67TFK:07756:01612\n\
67TFK:07877:02107\n\
67TFK:07930:01321\n\
67TFK:07939:02349\n\
67TFK:06846:04151\n\
67TFK:06836:04255\n\
67TFK:06818:04591\n\
67TFK:06863:03907\n\
67TFK:07041:04761\n\
67TFK:07102:04601\n\
67TFK:07116:04041\n\
67TFK:07155:04906\n\
67TFK:07161:04278\n\
67TFK:07188:04904\n\
67TFK:07239:04806\n\
67TFK:07292:04181\n\
67TFK:07372:04896\n\
67TFK:07399:05032\n\
67TFK:07458:03951\n\
67TFK:07486:04997\n\
67TFK:07496:05137\n\
67TFK:07511:04783\n\
67TFK:07686:04483\n\
67TFK:07735:04389\n\
67TFK:07766:04589\n\
67TFK:07863:03992\n\
67TFK:06676:06701\n\
67TFK:06663:07228\n\
67TFK:06683:07318\n\
67TFK:06703:07297\n\
67TFK:06737:06710\n\
67TFK:06720:07105\n\
67TFK:06755:07159\n\
67TFK:06775:07174\n\
67TFK:06999:06556\n\
67TFK:06980:07249\n\
67TFK:06962:07408\n\
67TFK:07041:06466\n\
67TFK:07053:06716\n\
67TFK:07042:07295\n\
67TFK:07032:07609\n\
67TFK:07177:07616\n\
67TFK:07301:06972\n\
67TFK:07279:07389\n\
67TFK:07465:07406\n\
67TFK:07710:06850\n\
67TFK:07726:07726\n\
67TFK:07857:06709\n\
67TFK:07928:06459\n\
67TFK:07940:06441\n\
67TFK:07917:07090\n\
67TFK:06695:06234\n\
67TFK:06730:06434\n\
67TFK:06833:05420\n\
67TFK:06942:06049\n\
67TFK:06928:06288\n\
67TFK:07052:05455\n\
67TFK:07064:05352\n\
67TFK:07128:05537\n\
67TFK:07205:05863\n\
67TFK:07325:05200\n\
67TFK:07333:05916\n\
67TFK:07362:05671\n\
67TFK:07426:05180\n\
67TFK:07441:06272\n\
67TFK:07535:05738\n\
67TFK:07665:05224\n\
67TFK:07692:05543\n\
67TFK:07795:05485\n\
67TFK:07886:05722\n\
67TFK:07916:05222\n\
67TFK:06672:09571\n\
67TFK:06706:09839\n\
67TFK:06739:09142\n\
67TFK:06770:10147\n\
67TFK:06772:10180\n\
67TFK:06837:09297\n\
67TFK:06858:09935\n\
67TFK:06954:09230\n\
67TFK:06920:09620\n\
67TFK:06911:09746\n\
67TFK:07237:09766\n\
67TFK:07310:09776\n\
67TFK:07337:09967\n\
67TFK:07534:09391\n\
67TFK:07539:09390\n\
67TFK:07521:10139\n\
67TFK:07598:09938\n\
67TFK:07646:09325\n\
67TFK:07639:10303\n\
67TFK:07738:09633\n\
67TFK:07748:09618\n\
67TFK:07799:09363\n\
67TFK:07766:10240\n\
67TFK:07841:09492\n\
67TFK:07894:09903\n\
67TFK:07923:09081\n\
67TFK:06778:08470\n\
67TFK:06808:08637\n\
67TFK:06861:07922\n\
67TFK:07128:07782\n\
67TFK:07143:07780\n\
67TFK:07177:08521\n\
67TFK:07256:07772\n\
67TFK:07250:08827\n\
67TFK:07272:07949\n\
67TFK:07523:09008\n\
67TFK:07611:08016\n\
67TFK:07858:08204\n\
67TFK:07991:08702\n\
67TFK:06704:10343\n\
67TFK:06703:10406\n\
67TFK:06722:10387\n\
67TFK:06747:10598\n\
67TFK:06744:11297\n\
67TFK:06888:11046\n\
67TFK:06883:11288\n\
67TFK:06935:10712\n\
67TFK:07029:10514\n\
67TFK:07099:11181\n\
67TFK:07125:10633\n\
67TFK:07121:10808\n\
67TFK:07183:10801\n\
67TFK:07582:10398\n\
67TFK:07605:10468\n\
67TFK:07566:10739\n\
67TFK:07644:10435\n\
67TFK:07813:10686\n\
67TFK:07829:11097\n\
67TFK:07826:11169\n\
67TFK:07887:11325\n\
67TFK:07933:10358\n\
67TFK:07956:11515\n\
67TFK:07970:11234\n\
67TFK:00277:03100\n\
67TFK:00278:03426\n\
67TFK:00558:03480\n\
67TFK:00581:03489\n\
67TFK:00566:03530\n\
67TFK:00616:02943\n\
67TFK:00614:03311\n\
67TFK:00606:03700\n\
67TFK:00672:02833\n\
67TFK:00777:03298\n\
67TFK:00925:02812\n\
67TFK:01011:03819\n\
67TFK:01095:03083\n\
67TFK:01068:03437\n\
67TFK:01143:02584\n\
67TFK:01136:02771\n\
67TFK:05374:01636\n\
67TFK:05462:01751\n\
67TFK:05554:01634\n\
67TFK:05692:01343\n\
67TFK:05690:02211\n\
67TFK:05768:02373\n\
67TFK:05813:02409\n\
67TFK:05861:01758\n\
67TFK:05902:02256\n\
67TFK:06001:01654\n\
67TFK:06150:02406\n\
67TFK:06176:02540\n\
67TFK:06226:01397\n\
67TFK:06254:02229\n\
67TFK:06367:01412\n\
67TFK:06345:02548\n\
67TFK:06384:01444\n\
67TFK:06379:01698\n\
67TFK:06398:02395\n\
67TFK:06473:01488\n\
67TFK:06467:01722\n\
67TFK:06470:02206\n\
67TFK:06444:02429\n\
67TFK:08196:01243\n\
67TFK:08333:01138\n\
67TFK:08397:01028\n\
67TFK:08447:01221\n\
67TFK:08779:00938\n\
67TFK:08935:01266\n\
67TFK:06683:00964\n\
67TFK:06803:00623\n\
67TFK:06806:01217\n\
67TFK:06855:00443\n\
67TFK:07058:00351\n\
67TFK:07085:00672\n\
67TFK:07126:00658\n\
67TFK:07114:00928\n\
67TFK:07246:00671\n\
67TFK:07255:00977\n\
67TFK:07295:00888\n\
67TFK:07357:00549\n\
67TFK:07467:00622\n\
67TFK:07594:00869\n\
67TFK:07616:00545\n\
67TFK:07750:00687\n\
67TFK:07832:01106\n\
67TFK:07950:00824\n\
67TFK:06796:14717\n\
67TFK:06820:14396\n\
67TFK:07002:14449\n\
67TFK:07502:14672\n\
67TFK:07708:14486\n\
67TFK:07942:14210\n\
67TFK:08014:06810\n\
67TFK:08061:06470\n\
67TFK:08064:07650\n\
67TFK:08142:07233\n\
67TFK:08270:07344\n\
67TFK:08341:06984\n\
67TFK:08329:07325\n\
67TFK:08380:06829\n\
67TFK:08371:06895\n\
67TFK:08523:07160\n\
67TFK:08713:07168\n\
67TFK:08773:07038\n\
67TFK:08810:07214\n\
67TFK:08842:07270\n\
67TFK:08925:06598\n\
67TFK:08992:07724\n\
67TFK:09081:07000\n\
67TFK:09115:06515\n\
67TFK:09172:06489\n\
67TFK:09274:06554\n\
67TFK:09248:07017\n\
67TFK:08000:03103\n\
67TFK:08000:03729\n\
67TFK:08031:03847\n\
67TFK:08060:02807\n\
67TFK:08046:03537\n\
67TFK:08129:03648\n\
67TFK:08245:03438\n\
67TFK:08273:03509\n\
67TFK:08324:02839\n\
67TFK:08307:03762\n\
67TFK:08377:03097\n\
67TFK:08423:02996\n\
67TFK:08474:02788\n\
67TFK:08638:03522\n\
67TFK:08682:03378\n\
67TFK:08940:03287\n\
67TFK:08930:03758\n\
67TFK:09019:03138\n\
67TFK:09103:02700\n\
67TFK:09122:02909\n\
67TFK:09122:03629\n\
67TFK:09179:02908\n\
67TFK:09201:02725\n\
67TFK:08187:04935\n\
67TFK:08391:04548\n\
67TFK:08411:04217\n\
67TFK:08523:04034\n\
67TFK:08504:04274\n\
67TFK:08531:04593\n\
67TFK:08539:04760\n\
67TFK:08526:05093\n\
67TFK:08610:04777\n\
67TFK:08656:03894\n\
67TFK:08648:04251\n\
67TFK:08744:04236\n\
67TFK:08770:04531\n\
67TFK:08930:04866\n\
67TFK:09158:05112\n\
67TFK:09202:04807\n\
67TFK:09199:04870\n\
67TFK:09202:04917\n\
67TFK:09286:03910\n\
67TFK:08027:08554\n\
67TFK:08107:08655\n\
67TFK:08106:08773\n\
67TFK:08206:08199\n\
67TFK:08250:08416\n\
67TFK:08361:08063\n\
67TFK:08406:08702\n\
67TFK:08533:07919\n\
67TFK:08529:08072\n\
67TFK:08581:07921\n\
67TFK:08547:08940\n\
67TFK:08576:08960\n\
67TFK:08734:07792\n\
67TFK:08708:08219\n\
67TFK:08889:07941\n\
67TFK:08898:08357\n\
67TFK:08912:08690\n\
67TFK:09190:08659\n\
67TFK:09254:08060\n\
67TFK:09316:08532\n\
67TFK:07998:10249\n\
67TFK:08043:09615\n\
67TFK:08162:09223\n\
67TFK:08143:09538\n\
67TFK:08179:09745\n\
67TFK:08225:09577\n\
67TFK:08251:09085\n\
67TFK:08292:09796\n\
67TFK:08605:09697\n\
67TFK:08788:09729\n\
67TFK:08789:09748\n\
67TFK:08969:09835\n\
67TFK:09166:09317\n\
67TFK:09175:09368\n\
67TFK:09247:09791\n\
67TFK:09306:09092\n\
67TFK:09307:09670\n\
67TFK:00802:10644\n\
67TFK:00940:11000\n\
67TFK:00913:11488\n\
67TFK:00967:10330\n\
67TFK:01233:11379\n\
67TFK:01298:10999\n\
67TFK:06708:12504\n\
67TFK:06698:12644\n\
67TFK:06807:12664\n\
67TFK:06850:12630\n\
67TFK:06829:12743\n\
67TFK:06973:11663\n\
67TFK:06964:12462\n\
67TFK:07012:12752\n\
67TFK:07117:12424\n\
67TFK:07132:12612\n\
67TFK:07229:12292\n\
67TFK:07228:12579\n\
67TFK:07265:11866\n\
67TFK:07684:11819\n\
67TFK:07898:12424\n\
67TFK:07948:11696\n\
67TFK:07972:11613\n\
67TFK:07989:12090\n\
67TFK:04062:13191\n\
67TFK:04108:13082\n\
67TFK:04225:13060\n\
67TFK:04236:13637\n\
67TFK:04436:14054\n\
67TFK:04494:13690\n\
67TFK:04466:13983\n\
67TFK:04640:13845\n\
67TFK:04626:13922\n\
67TFK:04663:13248\n\
67TFK:04795:14095\n\
67TFK:04880:14159\n\
67TFK:04967:13248\n\
67TFK:05082:13579\n\
67TFK:05278:13276\n\
67TFK:04380:14471\n\
67TFK:04480:14313\n\
67TFK:04478:14837\n\
67TFK:04844:14280\n\
67TFK:04096:11619\n\
67TFK:04173:12214\n\
67TFK:04215:12287\n\
67TFK:04320:12640\n\
67TFK:04394:12034\n\
67TFK:04534:12762\n\
67TFK:04617:12184\n\
67TFK:04785:12646\n\
67TFK:04821:11613\n\
67TFK:04881:12353\n\
67TFK:04854:12761\n\
67TFK:04930:11890\n\
67TFK:04956:12271\n\
67TFK:05037:11646\n\
67TFK:05091:11856\n\
67TFK:05167:11723\n\
67TFK:05250:11612\n\
67TFK:04008:10356\n\
67TFK:04023:10559\n\
67TFK:04049:10583\n\
67TFK:04228:10587\n\
67TFK:04368:11076\n\
67TFK:04390:11364\n\
67TFK:04528:10315\n\
67TFK:04510:10495\n\
67TFK:04616:11351\n\
67TFK:04772:11387\n\
67TFK:04913:11512\n\
67TFK:05106:10700\n\
67TFK:05184:11049\n\
67TFK:05308:10374\n\
67TFK:04052:09300\n\
67TFK:04057:09548\n\
67TFK:04244:09090\n\
67TFK:04337:09033\n\
67TFK:04326:09206\n\
67TFK:04514:09857\n\
67TFK:04546:09344\n\
67TFK:04647:09867\n\
67TFK:04774:09310\n\
67TFK:04779:09371\n\
67TFK:04761:09768\n\
67TFK:04940:09407\n\
67TFK:04962:09702\n\
67TFK:05073:10023\n\
67TFK:05194:09151\n\
67TFK:05278:09124\n\
67TFK:04024:08198\n\
67TFK:04249:07876\n\
67TFK:04385:08835\n\
67TFK:04441:07962\n\
67TFK:04454:07860\n\
67TFK:04520:08498\n\
67TFK:04636:08828\n\
67TFK:04738:08585\n\
67TFK:04743:08608\n\
67TFK:04772:08207\n\
67TFK:04826:08682\n\
67TFK:04943:07886\n\
67TFK:04942:08006\n\
67TFK:04919:08651\n\
67TFK:05042:08175\n\
67TFK:05049:07809\n\
67TFK:05186:08458\n\
67TFK:05149:08807\n\
67TFK:05278:07926\n\
67TFK:05278:08625\n\
67TFK:05306:08116\n\
67TFK:04029:07698\n\
67TFK:04048:07183\n\
67TFK:04116:07596\n\
67TFK:04485:07158\n\
67TFK:04736:07058\n\
67TFK:04768:07380\n\
67TFK:04767:07400\n\
67TFK:04815:06811\n\
67TFK:05096:07110\n\
67TFK:05245:06597\n\
67TFK:05233:06981\n\
67TFK:05206:07284\n\
67TFK:06009:00798\n\
67TFK:06274:00644\n\
67TFK:06349:00276\n\
67TFK:06511:00990\n\
67TFK:06513:01048\n\
67TFK:06573:00775\n\
67TFK:06580:00633\n\
67TFK:06648:00450\n\
67TFK:04041:05250\n\
67TFK:04086:05661\n\
67TFK:04103:05369\n\
67TFK:04199:05352\n\
67TFK:04250:05455\n\
67TFK:04262:05827\n\
67TFK:04292:06328\n\
67TFK:04333:06025\n\
67TFK:04370:05155\n\
67TFK:04383:05980\n\
67TFK:04438:05405\n\
67TFK:04490:06150\n\
67TFK:04491:06178\n\
67TFK:04610:05840\n\
67TFK:04733:05570\n\
67TFK:04777:05801\n\
67TFK:04763:06019\n\
67TFK:04856:05311\n\
67TFK:04922:05549\n\
67TFK:04897:05594\n\
67TFK:04958:05268\n\
67TFK:04968:05526\n\
67TFK:04969:06151\n\
67TFK:04962:06203\n\
67TFK:05022:06430\n\
67TFK:05132:05499\n\
67TFK:05247:05978\n\
67TFK:05286:05963\n\
67TFK:05310:06043\n\
67TFK:08008:14210\n\
67TFK:08028:13397\n\
67TFK:08011:13668\n\
67TFK:08182:13770\n\
67TFK:08253:13636\n\
67TFK:08389:13663\n\
67TFK:08514:13714\n\
67TFK:08895:13731\n\
67TFK:08928:13992\n\
67TFK:09000:13149\n\
67TFK:09059:13685\n\
67TFK:09198:13773\n\
67TFK:09265:13091\n\
67TFK:08020:12408\n\
67TFK:08175:11899\n\
67TFK:08268:12669\n\
67TFK:08324:12194\n\
67TFK:08435:12328\n\
67TFK:08537:11975\n\
67TFK:08721:11630\n\
67TFK:08950:12146\n\
67TFK:09145:11630\n\
67TFK:09193:12272\n\
67TFK:09287:12818\n\
67TFK:09294:11744\n\
67TFK:05339:12938\n\
67TFK:05553:13356\n\
67TFK:05547:13584\n\
67TFK:05590:13146\n\
67TFK:05680:12921\n\
67TFK:05721:14080\n\
67TFK:05815:13016\n\
67TFK:05791:14027\n\
67TFK:06120:13428\n\
67TFK:06201:13530\n\
67TFK:06254:13007\n\
67TFK:06267:13091\n\
67TFK:06260:13544\n\
67TFK:06595:14043\n\
67TFK:06280:14781\n\
67TFK:06312:14970\n\
67TFK:06411:14900\n\
67TFK:06609:14283\n\
67TFK:08015:10572\n\
67TFK:08126:10652\n\
67TFK:08180:10305\n\
67TFK:08150:10431\n\
67TFK:08161:11150\n\
67TFK:08261:11052\n\
67TFK:08343:10508\n\
67TFK:08491:11164\n\
67TFK:08463:11538\n\
67TFK:08494:10649\n\
67TFK:08539:10744\n\
67TFK:08682:10323\n\
67TFK:08736:11484\n\
67TFK:08884:11371\n\
67TFK:08956:10903\n\
67TFK:09023:10389\n\
67TFK:09131:11122\n\
67TFK:09182:10940\n\
67TFK:09175:11330\n\
67TFK:09315:11384\n\
67TFK:04094:03340\n\
67TFK:04149:03682\n\
67TFK:04338:02897\n\
67TFK:04303:03283\n\
67TFK:04477:03182\n\
67TFK:04564:02808\n\
67TFK:04590:03467\n\
67TFK:04692:02828\n\
67TFK:04782:02785\n\
67TFK:04817:02878\n\
67TFK:04808:03585\n\
67TFK:04813:03623\n\
67TFK:04934:03178\n\
67TFK:04989:02803\n\
67TFK:05026:02677\n\
67TFK:05050:02999\n\
67TFK:05112:02619\n\
67TFK:05106:03658\n\
67TFK:05235:02967\n\
67TFK:05198:03440\n\
67TFK:05437:02663\n\
67TFK:05611:02775\n\
67TFK:05600:02837\n\
67TFK:05662:03720\n\
67TFK:05703:02938\n\
67TFK:05691:03738\n\
67TFK:05811:02951\n\
67TFK:05785:03466\n\
67TFK:05901:03112\n\
67TFK:06133:03059\n\
67TFK:06188:03428\n\
67TFK:06229:03579\n\
67TFK:06299:02605\n\
67TFK:06312:03135\n\
67TFK:06314:03461\n\
67TFK:06392:03219\n\
67TFK:06445:03762\n\
67TFK:06442:03793\n\
67TFK:06483:03213\n\
67TFK:06589:03424\n\
67TFK:06612:03475\n\
67TFK:05371:06145\n\
67TFK:05473:05711\n\
67TFK:05694:05527\n\
67TFK:05708:05778\n\
67TFK:05825:06208\n\
67TFK:05870:05968\n\
67TFK:06015:06048\n\
67TFK:06148:05377\n\
67TFK:06131:06008\n\
67TFK:06178:05651\n\
67TFK:06292:05183\n\
67TFK:06308:05736\n\
67TFK:06279:05813\n\
67TFK:06322:05821\n\
67TFK:06286:06242\n\
67TFK:06331:06406\n\
67TFK:06456:05544\n\
67TFK:06476:06120\n\
67TFK:06499:06130\n\
67TFK:06577:05854\n\
67TFK:04039:04086\n\
67TFK:04123:04970\n\
67TFK:04180:04025\n\
67TFK:04241:04527\n\
67TFK:04214:05054\n\
67TFK:04249:04838\n\
67TFK:04327:04013\n\
67TFK:04322:04602\n\
67TFK:04297:04623\n\
67TFK:04422:04243\n\
67TFK:04437:04756\n\
67TFK:04638:04970\n\
67TFK:04646:05099\n\
67TFK:04847:04278\n\
67TFK:04953:05105\n\
67TFK:04998:04380\n\
67TFK:05211:04178\n\
67TFK:05231:04808\n\
67TFK:05311:04261\n\
67TFK:05304:04286\n\
67TFK:05309:04837\n\
67TFK:05343:07964\n\
67TFK:05418:08399\n\
67TFK:05443:07988\n\
67TFK:05597:07751\n\
67TFK:05745:08756\n\
67TFK:05813:08308\n\
67TFK:05829:09005\n\
67TFK:05915:07785\n\
67TFK:05917:08412\n\
67TFK:05904:08727\n\
67TFK:05953:08047\n\
67TFK:05943:08671\n\
67TFK:05985:07774\n\
67TFK:06028:07813\n\
67TFK:06058:08696\n\
67TFK:06126:08860\n\
67TFK:06198:08313\n\
67TFK:05557:09070\n\
67TFK:05655:09669\n\
67TFK:05734:10047\n\
67TFK:05816:09749\n\
67TFK:05921:09858\n\
67TFK:06038:09614\n\
67TFK:06105:09135\n\
67TFK:06151:09075\n\
67TFK:06293:09420\n\
67TFK:06321:09800\n\
67TFK:06371:09764\n\
67TFK:06334:09858\n\
67TFK:06423:09361\n\
67TFK:06562:09770\n\
67TFK:06593:09195\n\
67TFK:06583:09560\n\
67TFK:05379:12325\n\
67TFK:05803:12401\n\
67TFK:05863:12086\n\
67TFK:05918:12787\n\
67TFK:05969:12018\n\
67TFK:06087:11943\n\
67TFK:06174:12794\n\
67TFK:06182:12351\n\
67TFK:06221:12515\n\
67TFK:06226:12824\n\
67TFK:06257:12395\n\
67TFK:06306:12094\n\
67TFK:06374:12516\n\
67TFK:06658:11980\n\
67TFK:04022:01765\n\
67TFK:04075:01324\n\
67TFK:04094:02382\n\
67TFK:04139:02239\n\
67TFK:04181:01606\n\
67TFK:04226:01589\n\
67TFK:04245:02220\n\
67TFK:04336:01560\n\
67TFK:04340:01779\n\
67TFK:04396:01834\n\
67TFK:04627:02043\n\
67TFK:04652:02297\n\
67TFK:04714:01553\n\
67TFK:04731:01841\n\
67TFK:04776:01929\n\
67TFK:04944:01729\n\
67TFK:05035:01655\n\
67TFK:05034:02075\n\
67TFK:05075:02042\n\
67TFK:05191:02565\n\
67TFK:05204:01338\n\
67TFK:02843:13722\n\
67TFK:02919:13547\n\
67TFK:03086:14078\n\
67TFK:03329:13344\n\
67TFK:03333:13753\n\
67TFK:03330:13847\n\
67TFK:03372:13627\n\
67TFK:03389:13835\n\
67TFK:03510:13728\n\
67TFK:03504:13955\n\
67TFK:03589:13187\n\
67TFK:03635:13082\n\
67TFK:03736:13020\n\
67TFK:02833:11995\n\
67TFK:02814:12827\n\
67TFK:02969:11880\n\
67TFK:02999:12687\n\
67TFK:03108:11601\n\
67TFK:03146:12171\n\
67TFK:03212:11679\n\
67TFK:03241:11940\n\
67TFK:03323:11915\n\
67TFK:03646:11763\n\
67TFK:03770:11960\n\
67TFK:03890:12276\n\
67TFK:02724:10058\n\
67TFK:02804:09469\n\
67TFK:02827:09510\n\
67TFK:02943:10120\n\
67TFK:03004:09375\n\
67TFK:03057:09695\n\
67TFK:03250:10031\n\
67TFK:03269:09084\n\
67TFK:03421:10232\n\
67TFK:03475:09336\n\
67TFK:03480:09480\n\
67TFK:03570:09809\n\
67TFK:03593:10208\n\
67TFK:03710:09520\n\
67TFK:03756:10300\n\
67TFK:03833:09040\n\
67TFK:03900:10072\n\
67TFK:03969:09256\n\
67TFK:02775:06200\n\
67TFK:02909:05284\n\
67TFK:02911:05348\n\
67TFK:02891:05863\n\
67TFK:02912:06404\n\
67TFK:02948:06029\n\
67TFK:02972:06007\n\
67TFK:03178:05222\n\
67TFK:03305:06037\n\
67TFK:03378:05499\n\
67TFK:03461:06378\n\
67TFK:03547:06091\n\
67TFK:03594:05771\n\
67TFK:03660:05670\n\
67TFK:03638:06108\n\
67TFK:03687:06231\n\
67TFK:03785:05338\n\
67TFK:03775:06225\n\
67TFK:03872:05432\n\
67TFK:03915:05722\n\
67TFK:03989:05221\n\
67TFK:08034:01973\n\
67TFK:08058:02145\n\
67TFK:08085:02536\n\
67TFK:08110:01420\n\
67TFK:08121:02186\n\
67TFK:08238:02392\n\
67TFK:08327:02557\n\
67TFK:08521:01800\n\
67TFK:08714:01599\n\
67TFK:08782:02030\n\
67TFK:08767:02309\n\
67TFK:08820:01803\n\
67TFK:08869:01315\n\
67TFK:08887:02158\n\
67TFK:08916:01392\n\
67TFK:08974:01491\n\
67TFK:09115:01616\n\
67TFK:09250:01956\n\
67TFK:09314:02169\n\
67TFK:09319:02447\n\
67TFK:02791:01342\n\
67TFK:02805:01826\n\
67TFK:02924:01634\n\
67TFK:03024:01383\n\
67TFK:03100:01949\n\
67TFK:03093:02341\n\
67TFK:03206:01780\n\
67TFK:03263:01685\n\
67TFK:03217:02350\n\
67TFK:03278:02545\n\
67TFK:03335:01707\n\
67TFK:03343:02101\n\
67TFK:03353:02255\n\
67TFK:03405:01461\n\
67TFK:03384:02189\n\
67TFK:03459:01377\n\
67TFK:03480:01917\n\
67TFK:03484:02060\n\
67TFK:03570:02137\n\
67TFK:03645:02080\n\
67TFK:03695:02167\n\
67TFK:03741:01890\n\
67TFK:03746:02354\n\
67TFK:03770:01299\n\
67TFK:03792:01718\n\
67TFK:03772:02142\n\
67TFK:03782:02244\n\
67TFK:03826:01799\n\
67TFK:03860:01975\n\
67TFK:03867:01986\n\
67TFK:03924:02193\n\
67TFK:02667:00952\n\
67TFK:02774:00634\n\
67TFK:02908:00919\n\
67TFK:03213:01070\n\
67TFK:03250:00912\n\
67TFK:03332:00724\n\
67TFK:03399:00426\n\
67TFK:03515:01125\n\
67TFK:03600:00448\n\
67TFK:03638:00933\n\
67TFK:03767:00727\n\
67TFK:03852:01108\n\
67TFK:01489:10917\n\
67TFK:01583:10836\n\
67TFK:01659:10372\n\
67TFK:01661:10777\n\
67TFK:01854:10441\n\
67TFK:01889:10919\n\
67TFK:01947:10967\n\
67TFK:01993:10971\n\
67TFK:02059:10835\n\
67TFK:02042:11421\n\
67TFK:02315:10655\n\
67TFK:02365:10884\n\
67TFK:02405:11065\n\
67TFK:02482:10738\n\
67TFK:02180:14732\n\
67TFK:02592:14254\n\
67TFK:01353:13536\n\
67TFK:01825:13543\n\
67TFK:01847:14042\n\
67TFK:01861:14133\n\
67TFK:01925:13360\n\
67TFK:01954:13806\n\
67TFK:02206:14103\n\
67TFK:02301:13171\n\
67TFK:02414:14135\n\
67TFK:02477:13421\n\
67TFK:02502:14135\n\
67TFK:02616:14045\n\
67TFK:02653:13682\n\
67TFK:08058:05751\n\
67TFK:08073:06289\n\
67TFK:08471:05332\n\
67TFK:08452:05470\n\
67TFK:08583:05355\n\
67TFK:08630:05160\n\
67TFK:08626:06388\n\
67TFK:08787:05371\n\
67TFK:08790:06138\n\
67TFK:08822:06144\n\
67TFK:08883:05161\n\
67TFK:08928:06095\n\
67TFK:08954:05251\n\
67TFK:08966:05371\n\
67TFK:08954:05478\n\
67TFK:08975:06275\n\
67TFK:09018:05572\n\
67TFK:09024:05557\n\
67TFK:09116:05911\n\
67TFK:09303:06006\n\
67TFK:09314:06260\n\
67TFK:09367:05539\n\
67TFK:09545:06247\n\
67TFK:09588:06348\n\
67TFK:09757:06121\n\
67TFK:09884:06326\n\
67TFK:10069:05507\n\
67TFK:10039:05592\n\
67TFK:10069:05571\n\
67TFK:10042:06253\n\
67TFK:10096:05528\n\
67TFK:10106:06189\n\
67TFK:10168:05184\n\
67TFK:10160:05574\n\
67TFK:06897:13176\n\
67TFK:07211:12927\n\
67TFK:07375:13268\n\
67TFK:07403:13952\n\
67TFK:07638:13571\n\
67TFK:07670:14093\n\
67TFK:07936:13292\n\
67TFK:02771:03863\n\
67TFK:03157:03275\n\
67TFK:03202:03043\n\
67TFK:03184:03800\n\
67TFK:03248:03044\n\
67TFK:03361:02893\n\
67TFK:03332:03403\n\
67TFK:03479:03067\n\
67TFK:03538:02619\n\
67TFK:03518:02840\n\
67TFK:03565:03520\n\
67TFK:03614:03039\n\
67TFK:03673:02828\n\
67TFK:03717:03123\n\
67TFK:03823:02591\n\
67TFK:03893:03139\n\
67TFK:03928:02598\n\
67TFK:03924:03402\n\
67TFK:03936:03852\n\
67TFK:03979:03396\n\
67TFK:02700:07647\n\
67TFK:02732:06480\n\
67TFK:02795:07223\n\
67TFK:02857:07571\n\
67TFK:02883:06646\n\
67TFK:02927:07697\n\
67TFK:03027:06528\n\
67TFK:03133:06687\n\
67TFK:03133:06773\n\
67TFK:03176:07417\n\
67TFK:03294:06874\n\
67TFK:03378:06980\n\
67TFK:03450:06895\n\
67TFK:03602:07371\n\
67TFK:03576:07420\n\
67TFK:03635:07248\n\
67TFK:03695:06807\n\
67TFK:03696:06935\n\
67TFK:03714:07275\n\
67TFK:03847:07330\n\
67TFK:04114:00565\n\
67TFK:04260:01085\n\
67TFK:04258:01147\n\
67TFK:04395:00400\n\
67TFK:04424:01076\n\
67TFK:04753:01013\n\
67TFK:02678:14883\n\
67TFK:02977:14300\n\
67TFK:02982:14553\n\
67TFK:03111:14938\n\
67TFK:03245:14545\n\
67TFK:03315:14804\n\
67TFK:03387:14436\n\
67TFK:03651:14834\n\
67TFK:03668:14690\n\
67TFK:02740:10700\n\
67TFK:02749:10673\n\
67TFK:02786:10650\n\
67TFK:02888:11070\n\
67TFK:02961:11390\n\
67TFK:03052:11569\n\
67TFK:03090:10491\n\
67TFK:03080:10942\n\
67TFK:03217:10971\n\
67TFK:03274:11019\n\
67TFK:03285:11287\n\
67TFK:03450:10616\n\
67TFK:03867:10692\n\
67TFK:03947:10316\n\
67TFK:03969:11092\n\
67TFK:01410:01199\n\
67TFK:01545:01204\n\
67TFK:01687:00967\n\
67TFK:01917:01187\n\
67TFK:02081:01126\n\
67TFK:02137:00812\n\
67TFK:02234:00847\n\
67TFK:02410:01138\n\
67TFK:02434:00994\n\
67TFK:02555:00849\n\
67TFK:02731:08710\n\
67TFK:02825:08347\n\
67TFK:02937:07747\n\
67TFK:03156:08264\n\
67TFK:03145:08298\n\
67TFK:03230:08046\n\
67TFK:03280:07927\n\
67TFK:03413:08280\n\
67TFK:03427:08133\n\
67TFK:03494:08219\n\
67TFK:03655:08852\n\
67TFK:03738:08453\n\
67TFK:03796:08409\n\
67TFK:03893:08142\n\
67TFK:03894:08320\n\
67TFK:03917:07820\n\
')
