# Supplementary material for: The Oxidative Metabolism of Fossil Hydrocarbons and Sulfide Minerals by the Lithobiontic Microbial Community Inhabiting Deep Subterrestrial Kupferschiefer Black Shale
Source: Front Microbiol. 2018 May 15;9:972. doi: 10.3389/fmicb.2018.00972 (PMC5962744; doi:10.3389/fmicb.2018.00972)
Supplement: Supplementary file 3 [file Presentation_1.ZIP › R19_filter-trim_BSc60_sup207_krona.html.files/node153.members.0.js]

data('67TFK:01428:11700\n\
67TFK:01595:11604\n\
67TFK:01708:11920\n\
67TFK:02345:12240\n\
67TFK:02665:04654\n\
67TFK:02730:04456\n\
67TFK:02922:04285\n\
67TFK:03649:04163\n\
67TFK:03891:04523\n\
67TFK:00263:04744\n\
67TFK:00481:04016\n\
67TFK:00757:03871\n\
67TFK:00898:04105\n\
67TFK:01010:04679\n\
67TFK:01294:04309\n\
67TFK:00845:02280\n\
67TFK:00536:09704\n\
67TFK:00627:09042\n\
67TFK:01290:09076\n\
67TFK:00709:08191\n\
67TFK:01145:08469\n\
67TFK:01175:08018\n\
67TFK:00310:06614\n\
67TFK:00417:07544\n\
67TFK:00527:07244\n\
67TFK:00531:07347\n\
67TFK:00699:06850\n\
67TFK:00676:07223\n\
67TFK:00689:07516\n\
67TFK:00770:06864\n\
67TFK:01112:06730\n\
67TFK:01187:06629\n\
67TFK:01186:07634\n\
67TFK:00241:05628\n\
67TFK:00847:06376\n\
67TFK:00877:05749\n\
67TFK:01231:05333\n\
67TFK:01267:05579\n\
67TFK:01300:05520\n\
67TFK:01136:12460\n\
67TFK:09403:06513\n\
67TFK:09861:06495\n\
67TFK:09985:07027\n\
67TFK:10082:07167\n\
67TFK:10166:07216\n\
67TFK:06755:03090\n\
67TFK:06926:02750\n\
67TFK:07011:03309\n\
67TFK:07097:02720\n\
67TFK:07140:03717\n\
67TFK:07312:03663\n\
67TFK:07369:03203\n\
67TFK:07458:03492\n\
67TFK:07702:02729\n\
67TFK:07720:03104\n\
67TFK:07723:03421\n\
67TFK:07915:02819\n\
67TFK:09375:04462\n\
67TFK:09375:04846\n\
67TFK:09387:04833\n\
67TFK:09389:05065\n\
67TFK:10057:04210\n\
67TFK:10120:04919\n\
67TFK:09373:03220\n\
67TFK:09661:02910\n\
67TFK:09854:03395\n\
67TFK:10088:02943\n\
67TFK:10097:03436\n\
67TFK:10195:02935\n\
67TFK:09333:12007\n\
67TFK:09840:11867\n\
67TFK:10012:11623\n\
67TFK:01287:13451\n\
67TFK:01485:03077\n\
67TFK:01586:03225\n\
67TFK:01812:03843\n\
67TFK:01885:03674\n\
67TFK:01934:02796\n\
67TFK:02271:03438\n\
67TFK:02451:02860\n\
67TFK:01760:04532\n\
67TFK:01907:04059\n\
67TFK:01930:04735\n\
67TFK:01952:04659\n\
67TFK:02010:04261\n\
67TFK:02062:04332\n\
67TFK:02311:05145\n\
67TFK:02404:04267\n\
67TFK:02528:04528\n\
67TFK:02540:04360\n\
67TFK:02593:04569\n\
67TFK:01506:05892\n\
67TFK:01794:05834\n\
67TFK:01850:05360\n\
67TFK:02431:05423\n\
67TFK:02448:05252\n\
67TFK:01408:06450\n\
67TFK:01450:07145\n\
67TFK:01577:07547\n\
67TFK:02209:06777\n\
67TFK:02375:07590\n\
67TFK:02626:07397\n\
67TFK:01542:01567\n\
67TFK:01809:01431\n\
67TFK:02040:01743\n\
67TFK:02122:01320\n\
67TFK:02249:01505\n\
67TFK:02390:01539\n\
67TFK:01345:08308\n\
67TFK:01565:08822\n\
67TFK:01928:08528\n\
67TFK:01959:07788\n\
67TFK:02014:07736\n\
67TFK:02395:08392\n\
67TFK:01869:10104\n\
67TFK:02059:09895\n\
67TFK:02281:09038\n\
67TFK:02296:09612\n\
67TFK:02340:09988\n\
67TFK:02627:10045\n\
67TFK:05627:04403\n\
67TFK:05777:04333\n\
67TFK:05815:04096\n\
67TFK:06174:05109\n\
67TFK:06646:04220\n\
67TFK:09620:08692\n\
67TFK:10288:08988\n\
67TFK:09359:09419\n\
67TFK:09500:09554\n\
67TFK:09600:10265\n\
67TFK:09639:09246\n\
67TFK:10044:10217\n\
67TFK:09548:10869\n\
67TFK:09720:11136\n\
67TFK:09939:10432\n\
67TFK:05507:07548\n\
67TFK:05587:07159\n\
67TFK:05795:06716\n\
67TFK:05867:06594\n\
67TFK:05914:06863\n\
67TFK:05958:07059\n\
67TFK:06171:06695\n\
67TFK:06215:07330\n\
67TFK:06452:07368\n\
67TFK:05340:11295\n\
67TFK:05343:11256\n\
67TFK:06147:10985\n\
67TFK:06402:11211\n\
67TFK:09337:02025\n\
67TFK:09421:01500\n\
67TFK:09448:01528\n\
67TFK:09543:01737\n\
67TFK:09541:02457\n\
67TFK:09584:02099\n\
67TFK:09798:02125\n\
67TFK:09976:02541\n\
67TFK:10185:02527\n\
67TFK:06713:02574\n\
67TFK:07007:01826\n\
67TFK:07153:02184\n\
67TFK:07143:02298\n\
67TFK:07294:02164\n\
67TFK:07631:02352\n\
67TFK:07667:02139\n\
67TFK:07732:02414\n\
67TFK:07775:01633\n\
67TFK:07772:02405\n\
67TFK:07837:01464\n\
67TFK:06719:04011\n\
67TFK:06750:04659\n\
67TFK:06810:03885\n\
67TFK:06898:04723\n\
67TFK:06875:05143\n\
67TFK:06992:05150\n\
67TFK:07240:04591\n\
67TFK:07464:03954\n\
67TFK:07779:04471\n\
67TFK:07886:04230\n\
67TFK:07907:04366\n\
67TFK:07909:04882\n\
67TFK:07935:04759\n\
67TFK:06687:06563\n\
67TFK:06682:06855\n\
67TFK:06742:07578\n\
67TFK:07629:07393\n\
67TFK:06857:05927\n\
67TFK:06889:05643\n\
67TFK:07036:05476\n\
67TFK:07163:06247\n\
67TFK:07279:05921\n\
67TFK:07334:06370\n\
67TFK:07635:05553\n\
67TFK:07674:05983\n\
67TFK:07721:05763\n\
67TFK:06875:09527\n\
67TFK:06976:09252\n\
67TFK:07280:09702\n\
67TFK:07870:09751\n\
67TFK:06966:07838\n\
67TFK:07213:08219\n\
67TFK:07470:08541\n\
67TFK:07468:08995\n\
67TFK:06788:11521\n\
67TFK:07232:10959\n\
67TFK:07718:10754\n\
67TFK:00696:03239\n\
67TFK:01019:03066\n\
67TFK:01048:03111\n\
67TFK:01190:02996\n\
67TFK:05548:01969\n\
67TFK:05598:01618\n\
67TFK:05634:01693\n\
67TFK:05700:01863\n\
67TFK:06066:01432\n\
67TFK:06288:01817\n\
67TFK:06570:02133\n\
67TFK:08287:01283\n\
67TFK:06792:00588\n\
67TFK:06795:00586\n\
67TFK:07158:00614\n\
67TFK:07342:00575\n\
67TFK:07369:00934\n\
67TFK:07371:01046\n\
67TFK:07413:01098\n\
67TFK:08045:07339\n\
67TFK:08293:06888\n\
67TFK:08696:07692\n\
67TFK:09286:07107\n\
67TFK:08194:02932\n\
67TFK:08324:03402\n\
67TFK:08714:03264\n\
67TFK:08848:03858\n\
67TFK:08971:03415\n\
67TFK:09214:03235\n\
67TFK:09264:03216\n\
67TFK:08599:04690\n\
67TFK:08712:04078\n\
67TFK:09169:04922\n\
67TFK:08024:08982\n\
67TFK:08061:08320\n\
67TFK:08188:08395\n\
67TFK:09134:07953\n\
67TFK:08023:09427\n\
67TFK:08051:10270\n\
67TFK:08104:09739\n\
67TFK:08289:09361\n\
67TFK:08450:09041\n\
67TFK:08478:09093\n\
67TFK:08639:09128\n\
67TFK:08811:09971\n\
67TFK:08992:10100\n\
67TFK:00894:10772\n\
67TFK:00987:10702\n\
67TFK:01080:10752\n\
67TFK:01192:10505\n\
67TFK:06730:12385\n\
67TFK:07034:12501\n\
67TFK:07740:12206\n\
67TFK:04357:13796\n\
67TFK:04694:13149\n\
67TFK:04747:13752\n\
67TFK:05063:13113\n\
67TFK:05107:13909\n\
67TFK:04343:14576\n\
67TFK:05016:14365\n\
67TFK:04184:11645\n\
67TFK:04211:12128\n\
67TFK:04286:11656\n\
67TFK:04720:11639\n\
67TFK:04753:12603\n\
67TFK:04794:12785\n\
67TFK:04964:11630\n\
67TFK:04982:12588\n\
67TFK:05138:12367\n\
67TFK:05242:12032\n\
67TFK:04137:10556\n\
67TFK:04268:10713\n\
67TFK:04421:11399\n\
67TFK:04400:11483\n\
67TFK:04639:11111\n\
67TFK:04606:11185\n\
67TFK:05099:10667\n\
67TFK:05162:10422\n\
67TFK:05175:11483\n\
67TFK:05180:11519\n\
67TFK:05273:10335\n\
67TFK:05288:11330\n\
67TFK:04469:09710\n\
67TFK:04607:09989\n\
67TFK:05190:10087\n\
67TFK:04029:08575\n\
67TFK:04085:08375\n\
67TFK:04051:08749\n\
67TFK:04111:08317\n\
67TFK:04945:08083\n\
67TFK:05112:07813\n\
67TFK:05303:07989\n\
67TFK:04125:06446\n\
67TFK:04126:06744\n\
67TFK:04400:07496\n\
67TFK:04672:07502\n\
67TFK:04717:06998\n\
67TFK:05070:07584\n\
67TFK:06333:00277\n\
67TFK:04457:06062\n\
67TFK:04590:05722\n\
67TFK:04608:05491\n\
67TFK:04954:05494\n\
67TFK:08989:14263\n\
67TFK:08176:12092\n\
67TFK:08402:12024\n\
67TFK:08990:11812\n\
67TFK:05549:13322\n\
67TFK:05753:12973\n\
67TFK:05757:13971\n\
67TFK:05896:13259\n\
67TFK:06071:13272\n\
67TFK:06146:13674\n\
67TFK:06187:14034\n\
67TFK:06281:13080\n\
67TFK:08066:10710\n\
67TFK:08272:10864\n\
67TFK:08503:10371\n\
67TFK:08689:11159\n\
67TFK:08744:10529\n\
67TFK:08837:11052\n\
67TFK:04086:03063\n\
67TFK:04246:02755\n\
67TFK:04582:02856\n\
67TFK:04607:02918\n\
67TFK:05264:03255\n\
67TFK:05457:02791\n\
67TFK:06062:03844\n\
67TFK:06487:02652\n\
67TFK:05346:05227\n\
67TFK:05359:05782\n\
67TFK:05416:05774\n\
67TFK:05799:05180\n\
67TFK:05867:05973\n\
67TFK:05918:05561\n\
67TFK:06106:05184\n\
67TFK:06158:05742\n\
67TFK:06138:05932\n\
67TFK:06306:05480\n\
67TFK:06348:05167\n\
67TFK:06343:05462\n\
67TFK:04270:04047\n\
67TFK:04342:04084\n\
67TFK:04392:04056\n\
67TFK:04503:04313\n\
67TFK:04675:04996\n\
67TFK:04739:04428\n\
67TFK:04839:04677\n\
67TFK:04906:04949\n\
67TFK:05078:05094\n\
67TFK:05109:03933\n\
67TFK:05271:05000\n\
67TFK:05497:08479\n\
67TFK:05794:08307\n\
67TFK:06186:08161\n\
67TFK:06601:08196\n\
67TFK:05582:09407\n\
67TFK:05606:09470\n\
67TFK:05966:09840\n\
67TFK:05964:10223\n\
67TFK:05987:09759\n\
67TFK:06204:09804\n\
67TFK:06345:09235\n\
67TFK:05472:12562\n\
67TFK:05517:11739\n\
67TFK:06396:12216\n\
67TFK:06642:12848\n\
67TFK:04140:01454\n\
67TFK:04230:02238\n\
67TFK:05029:01566\n\
67TFK:05005:01609\n\
67TFK:05063:01811\n\
67TFK:05083:02145\n\
67TFK:05201:01416\n\
67TFK:05213:01683\n\
67TFK:05258:01888\n\
67TFK:03919:13338\n\
67TFK:02718:11833\n\
67TFK:03681:12589\n\
67TFK:02764:09546\n\
67TFK:03256:09380\n\
67TFK:03789:10261\n\
67TFK:03219:06011\n\
67TFK:03221:06158\n\
67TFK:03269:06132\n\
67TFK:08387:01785\n\
67TFK:08386:02280\n\
67TFK:08581:01704\n\
67TFK:08854:01908\n\
67TFK:09059:01499\n\
67TFK:09066:01537\n\
67TFK:09287:01389\n\
67TFK:02699:02564\n\
67TFK:02884:02034\n\
67TFK:02968:02031\n\
67TFK:03189:02061\n\
67TFK:03340:01547\n\
67TFK:03389:01809\n\
67TFK:03382:02420\n\
67TFK:03454:02376\n\
67TFK:03527:01298\n\
67TFK:03614:01782\n\
67TFK:03796:02396\n\
67TFK:03160:00729\n\
67TFK:03394:00452\n\
67TFK:03947:01209\n\
67TFK:01686:11210\n\
67TFK:02065:10733\n\
67TFK:02318:11424\n\
67TFK:02400:10487\n\
67TFK:02582:10613\n\
67TFK:01388:13323\n\
67TFK:01721:13656\n\
67TFK:02254:13330\n\
67TFK:02556:13346\n\
67TFK:08395:05228\n\
67TFK:08544:05660\n\
67TFK:08570:06138\n\
67TFK:08989:05436\n\
67TFK:09159:05329\n\
67TFK:09164:06178\n\
67TFK:09345:05630\n\
67TFK:09343:05693\n\
67TFK:09458:05862\n\
67TFK:09474:06352\n\
67TFK:09657:05430\n\
67TFK:10031:05881\n\
67TFK:06773:13608\n\
67TFK:07728:13446\n\
67TFK:02735:02736\n\
67TFK:03075:03425\n\
67TFK:03103:03785\n\
67TFK:03682:02599\n\
67TFK:03917:03644\n\
67TFK:02923:06853\n\
67TFK:02961:07213\n\
67TFK:03587:07395\n\
67TFK:03751:07219\n\
67TFK:03968:06592\n\
67TFK:04029:01163\n\
67TFK:04488:01127\n\
67TFK:04607:01131\n\
67TFK:02688:10557\n\
67TFK:02893:10949\n\
67TFK:02976:10681\n\
67TFK:03260:11134\n\
67TFK:03227:11562\n\
67TFK:03694:11344\n\
67TFK:03747:10896\n\
67TFK:02409:00996\n\
67TFK:02478:01054\n\
67TFK:02924:07976\n\
67TFK:02961:08780\n\
67TFK:02994:08739\n\
67TFK:03204:07749\n\
67TFK:03386:08821\n\
67TFK:03818:08344\n\
')
