# Supplementary material for: The Oxidative Metabolism of Fossil Hydrocarbons and Sulfide Minerals by the Lithobiontic Microbial Community Inhabiting Deep Subterrestrial Kupferschiefer Black Shale
Source: Front Microbiol. 2018 May 15;9:972. doi: 10.3389/fmicb.2018.00972 (PMC5962744; doi:10.3389/fmicb.2018.00972)
Supplement: Supplementary file 3 [file Presentation_1.ZIP › R19_filter-trim_BSc60_sup207_krona.html.files/node278.members.0.js]

data('67TFK:01596:12624\n\
67TFK:01780:12308\n\
67TFK:01840:11841\n\
67TFK:01971:11670\n\
67TFK:02674:04149\n\
67TFK:02697:05129\n\
67TFK:02901:04374\n\
67TFK:03110:04288\n\
67TFK:03094:04756\n\
67TFK:03090:04810\n\
67TFK:03229:04620\n\
67TFK:03302:04673\n\
67TFK:03444:04306\n\
67TFK:03490:03917\n\
67TFK:03470:04931\n\
67TFK:03548:04669\n\
67TFK:03654:04267\n\
67TFK:03819:04903\n\
67TFK:03984:04372\n\
67TFK:00237:04155\n\
67TFK:00312:04381\n\
67TFK:00341:04857\n\
67TFK:00382:04559\n\
67TFK:00540:05011\n\
67TFK:00515:05044\n\
67TFK:00662:04149\n\
67TFK:00672:04608\n\
67TFK:00721:04941\n\
67TFK:00817:04373\n\
67TFK:00862:04688\n\
67TFK:01185:04834\n\
67TFK:01213:04830\n\
67TFK:00643:02210\n\
67TFK:00974:02034\n\
67TFK:00997:02309\n\
67TFK:01271:01950\n\
67TFK:01323:02322\n\
67TFK:00562:10046\n\
67TFK:00734:09821\n\
67TFK:00876:09850\n\
67TFK:00877:10189\n\
67TFK:00952:10192\n\
67TFK:01036:09719\n\
67TFK:01180:09332\n\
67TFK:00363:08685\n\
67TFK:00540:08330\n\
67TFK:00567:08700\n\
67TFK:00626:08115\n\
67TFK:00801:08786\n\
67TFK:00862:08146\n\
67TFK:00418:06604\n\
67TFK:00793:07357\n\
67TFK:00833:07371\n\
67TFK:00873:07031\n\
67TFK:00895:07270\n\
67TFK:00881:07502\n\
67TFK:00981:06895\n\
67TFK:01043:06451\n\
67TFK:01028:06641\n\
67TFK:01147:06729\n\
67TFK:01138:07379\n\
67TFK:00360:05305\n\
67TFK:00434:05551\n\
67TFK:00700:05847\n\
67TFK:00965:05657\n\
67TFK:01014:05491\n\
67TFK:01071:05685\n\
67TFK:01115:05572\n\
67TFK:01179:05888\n\
67TFK:00887:12316\n\
67TFK:00904:12432\n\
67TFK:01033:12195\n\
67TFK:01139:12186\n\
67TFK:01316:12044\n\
67TFK:09417:07638\n\
67TFK:09615:06876\n\
67TFK:09769:06828\n\
67TFK:09781:06744\n\
67TFK:09925:06871\n\
67TFK:10084:06618\n\
67TFK:10314:06637\n\
67TFK:10401:06484\n\
67TFK:06736:03820\n\
67TFK:07130:02788\n\
67TFK:07276:03022\n\
67TFK:07414:02739\n\
67TFK:07687:02991\n\
67TFK:07737:03652\n\
67TFK:07811:02907\n\
67TFK:07885:03566\n\
67TFK:09355:04098\n\
67TFK:09338:04314\n\
67TFK:09469:04078\n\
67TFK:09456:04849\n\
67TFK:09526:04294\n\
67TFK:09558:04287\n\
67TFK:09723:04234\n\
67TFK:09915:04855\n\
67TFK:10006:04345\n\
67TFK:10107:05038\n\
67TFK:09563:02589\n\
67TFK:09721:03406\n\
67TFK:09838:02880\n\
67TFK:09861:02989\n\
67TFK:09971:02924\n\
67TFK:10099:03675\n\
67TFK:10131:03207\n\
67TFK:10199:03244\n\
67TFK:09558:12656\n\
67TFK:09682:12466\n\
67TFK:09751:12535\n\
67TFK:09877:12030\n\
67TFK:10023:11683\n\
67TFK:09986:12823\n\
67TFK:10261:12019\n\
67TFK:01516:02758\n\
67TFK:01493:03813\n\
67TFK:01626:02967\n\
67TFK:01629:03026\n\
67TFK:01745:02925\n\
67TFK:01746:03228\n\
67TFK:01763:03417\n\
67TFK:01790:03709\n\
67TFK:01817:03783\n\
67TFK:01957:02771\n\
67TFK:01988:03094\n\
67TFK:02505:03252\n\
67TFK:02542:03243\n\
67TFK:02575:03435\n\
67TFK:02607:02717\n\
67TFK:02661:03425\n\
67TFK:01503:04203\n\
67TFK:01516:04213\n\
67TFK:01760:03964\n\
67TFK:01853:04042\n\
67TFK:01862:05034\n\
67TFK:01929:04260\n\
67TFK:01884:04826\n\
67TFK:02382:04154\n\
67TFK:01489:06152\n\
67TFK:01600:06319\n\
67TFK:01684:05451\n\
67TFK:01819:06263\n\
67TFK:01861:05656\n\
67TFK:01943:05323\n\
67TFK:01990:05172\n\
67TFK:02133:05633\n\
67TFK:01526:06561\n\
67TFK:01562:07134\n\
67TFK:01646:07306\n\
67TFK:01744:07543\n\
67TFK:01933:06481\n\
67TFK:02027:06453\n\
67TFK:02019:07118\n\
67TFK:02049:07143\n\
67TFK:02067:07550\n\
67TFK:02071:07582\n\
67TFK:02146:06567\n\
67TFK:02137:07367\n\
67TFK:02226:06864\n\
67TFK:02265:07145\n\
67TFK:02411:07692\n\
67TFK:02506:07199\n\
67TFK:01358:01579\n\
67TFK:01552:01533\n\
67TFK:01570:01490\n\
67TFK:01748:02067\n\
67TFK:02082:01693\n\
67TFK:02285:02471\n\
67TFK:02367:01338\n\
67TFK:02335:02121\n\
67TFK:02424:02045\n\
67TFK:02656:01797\n\
67TFK:02141:08207\n\
67TFK:01391:09727\n\
67TFK:01420:09979\n\
67TFK:01605:09855\n\
67TFK:01723:09648\n\
67TFK:02126:09179\n\
67TFK:02134:09219\n\
67TFK:02423:09506\n\
67TFK:05517:03892\n\
67TFK:05711:03965\n\
67TFK:05684:04681\n\
67TFK:05717:05043\n\
67TFK:05709:05146\n\
67TFK:05737:04333\n\
67TFK:05772:04458\n\
67TFK:05765:04773\n\
67TFK:05778:04027\n\
67TFK:05912:04428\n\
67TFK:06132:04533\n\
67TFK:06180:04811\n\
67TFK:06242:05039\n\
67TFK:06516:05001\n\
67TFK:06646:04170\n\
67TFK:09331:13361\n\
67TFK:09713:12996\n\
67TFK:09713:13018\n\
67TFK:09460:08607\n\
67TFK:09482:07964\n\
67TFK:09828:08118\n\
67TFK:09878:08355\n\
67TFK:09912:08917\n\
67TFK:09953:07841\n\
67TFK:09949:08898\n\
67TFK:10518:07844\n\
67TFK:09413:10085\n\
67TFK:09442:10064\n\
67TFK:09609:09090\n\
67TFK:10052:09696\n\
67TFK:10297:09548\n\
67TFK:10555:09205\n\
67TFK:10575:09225\n\
67TFK:09414:10621\n\
67TFK:09470:10752\n\
67TFK:09457:11234\n\
67TFK:09514:11170\n\
67TFK:09542:10837\n\
67TFK:09650:10721\n\
67TFK:05369:06612\n\
67TFK:05363:07548\n\
67TFK:05559:06580\n\
67TFK:06134:07272\n\
67TFK:06415:06891\n\
67TFK:05385:11502\n\
67TFK:05495:10934\n\
67TFK:05565:11235\n\
67TFK:05689:11143\n\
67TFK:06186:11293\n\
67TFK:06239:11106\n\
67TFK:06249:11255\n\
67TFK:06487:11400\n\
67TFK:06556:10512\n\
67TFK:06600:10999\n\
67TFK:09332:01792\n\
67TFK:09979:02404\n\
67TFK:06695:01372\n\
67TFK:06682:02460\n\
67TFK:06779:02489\n\
67TFK:06839:01473\n\
67TFK:07557:01828\n\
67TFK:07689:01354\n\
67TFK:07949:01896\n\
67TFK:06712:04986\n\
67TFK:06792:04134\n\
67TFK:06918:04046\n\
67TFK:06947:04664\n\
67TFK:07026:04701\n\
67TFK:07149:03968\n\
67TFK:07570:03939\n\
67TFK:07617:04082\n\
67TFK:07610:04936\n\
67TFK:07895:04046\n\
67TFK:07888:04567\n\
67TFK:07924:04131\n\
67TFK:07947:04315\n\
67TFK:06680:07186\n\
67TFK:06715:06780\n\
67TFK:06720:06994\n\
67TFK:06824:07668\n\
67TFK:06996:06821\n\
67TFK:07002:07032\n\
67TFK:06977:07178\n\
67TFK:06974:07484\n\
67TFK:07021:07456\n\
67TFK:07106:07555\n\
67TFK:07252:06526\n\
67TFK:07401:07240\n\
67TFK:07372:07377\n\
67TFK:07539:07367\n\
67TFK:07629:07168\n\
67TFK:07686:07706\n\
67TFK:07797:07721\n\
67TFK:07810:07125\n\
67TFK:07870:06498\n\
67TFK:07863:07491\n\
67TFK:07971:07075\n\
67TFK:06813:06267\n\
67TFK:06940:05282\n\
67TFK:06956:05556\n\
67TFK:06995:05349\n\
67TFK:07214:05816\n\
67TFK:07302:05609\n\
67TFK:07495:05872\n\
67TFK:07557:06358\n\
67TFK:07772:05432\n\
67TFK:07900:06205\n\
67TFK:06739:09122\n\
67TFK:06785:09397\n\
67TFK:06861:09056\n\
67TFK:06923:09813\n\
67TFK:07180:09625\n\
67TFK:07258:09228\n\
67TFK:07278:10150\n\
67TFK:07353:10234\n\
67TFK:07428:09560\n\
67TFK:07746:09413\n\
67TFK:07779:09337\n\
67TFK:07775:09368\n\
67TFK:06679:08249\n\
67TFK:06949:08045\n\
67TFK:07048:08372\n\
67TFK:07076:08666\n\
67TFK:07120:07857\n\
67TFK:07594:08342\n\
67TFK:07659:08369\n\
67TFK:07644:08640\n\
67TFK:06667:11263\n\
67TFK:06898:11489\n\
67TFK:07189:11192\n\
67TFK:07403:10711\n\
67TFK:07492:10793\n\
67TFK:07692:10325\n\
67TFK:07711:11244\n\
67TFK:07885:11343\n\
67TFK:07951:10420\n\
67TFK:00430:03665\n\
67TFK:00560:03473\n\
67TFK:00651:03594\n\
67TFK:00876:02952\n\
67TFK:00870:03824\n\
67TFK:00977:03535\n\
67TFK:01039:03230\n\
67TFK:01174:03267\n\
67TFK:01298:03150\n\
67TFK:01266:03641\n\
67TFK:05350:01603\n\
67TFK:05404:01339\n\
67TFK:05462:02071\n\
67TFK:05677:02057\n\
67TFK:05754:01469\n\
67TFK:05902:01771\n\
67TFK:05907:02162\n\
67TFK:06009:01856\n\
67TFK:05983:02213\n\
67TFK:06123:02538\n\
67TFK:06267:02140\n\
67TFK:06335:02492\n\
67TFK:06432:02428\n\
67TFK:06554:01317\n\
67TFK:08367:01032\n\
67TFK:08404:01103\n\
67TFK:06786:00640\n\
67TFK:06779:00724\n\
67TFK:06996:00455\n\
67TFK:07085:00615\n\
67TFK:07124:00573\n\
67TFK:07195:01231\n\
67TFK:07284:00554\n\
67TFK:07705:00440\n\
67TFK:07684:00646\n\
67TFK:07667:01266\n\
67TFK:07799:00528\n\
67TFK:07803:01142\n\
67TFK:07927:01057\n\
67TFK:07887:14215\n\
67TFK:08024:06886\n\
67TFK:08038:07671\n\
67TFK:08066:07307\n\
67TFK:08376:06659\n\
67TFK:08359:07019\n\
67TFK:08380:07069\n\
67TFK:08367:07293\n\
67TFK:08516:07561\n\
67TFK:08512:07604\n\
67TFK:08707:07035\n\
67TFK:08820:07352\n\
67TFK:08815:07717\n\
67TFK:08881:07068\n\
67TFK:08875:07244\n\
67TFK:09051:06523\n\
67TFK:08091:03485\n\
67TFK:08057:03672\n\
67TFK:08212:02897\n\
67TFK:08429:02865\n\
67TFK:08504:03479\n\
67TFK:08628:03256\n\
67TFK:08599:03732\n\
67TFK:08669:02585\n\
67TFK:08659:03792\n\
67TFK:08927:02688\n\
67TFK:08969:03797\n\
67TFK:09070:03846\n\
67TFK:09156:03195\n\
67TFK:09280:03001\n\
67TFK:08027:04156\n\
67TFK:08008:04404\n\
67TFK:08022:04868\n\
67TFK:08121:04833\n\
67TFK:08267:04488\n\
67TFK:08570:04142\n\
67TFK:08693:04570\n\
67TFK:08896:04761\n\
67TFK:09013:03931\n\
67TFK:09093:04754\n\
67TFK:09307:04527\n\
67TFK:08042:08744\n\
67TFK:08201:08064\n\
67TFK:08552:07795\n\
67TFK:08639:07923\n\
67TFK:08900:07904\n\
67TFK:09214:08168\n\
67TFK:09222:08201\n\
67TFK:09216:08334\n\
67TFK:09305:08986\n\
67TFK:08017:09290\n\
67TFK:08019:09746\n\
67TFK:08242:09597\n\
67TFK:08446:09509\n\
67TFK:08548:09938\n\
67TFK:08611:09928\n\
67TFK:08727:09067\n\
67TFK:08707:09266\n\
67TFK:08926:09139\n\
67TFK:09036:09040\n\
67TFK:09010:10245\n\
67TFK:00766:11143\n\
67TFK:00780:11474\n\
67TFK:00953:10577\n\
67TFK:01199:10921\n\
67TFK:01304:11357\n\
67TFK:06849:12436\n\
67TFK:07248:11633\n\
67TFK:07351:12065\n\
67TFK:07816:12491\n\
67TFK:07991:12628\n\
67TFK:04062:13067\n\
67TFK:04084:13440\n\
67TFK:04124:13800\n\
67TFK:04198:14107\n\
67TFK:04547:14143\n\
67TFK:04653:13266\n\
67TFK:04953:12953\n\
67TFK:04963:12949\n\
67TFK:04960:13433\n\
67TFK:05126:13107\n\
67TFK:04322:15140\n\
67TFK:04351:14625\n\
67TFK:04391:14819\n\
67TFK:04769:14829\n\
67TFK:04513:11898\n\
67TFK:04652:11852\n\
67TFK:04673:12772\n\
67TFK:04886:11773\n\
67TFK:04921:12435\n\
67TFK:04948:12112\n\
67TFK:05058:12136\n\
67TFK:05201:12002\n\
67TFK:05273:12824\n\
67TFK:04104:11573\n\
67TFK:04238:11269\n\
67TFK:04420:10910\n\
67TFK:04510:10731\n\
67TFK:04900:11269\n\
67TFK:05165:11018\n\
67TFK:05234:10644\n\
67TFK:04004:09677\n\
67TFK:04132:09057\n\
67TFK:04292:09442\n\
67TFK:04460:09384\n\
67TFK:04514:09841\n\
67TFK:04583:10265\n\
67TFK:04701:09097\n\
67TFK:04792:10150\n\
67TFK:04925:10253\n\
67TFK:04977:09068\n\
67TFK:05052:09893\n\
67TFK:05107:09359\n\
67TFK:04341:07949\n\
67TFK:04457:08643\n\
67TFK:04567:08997\n\
67TFK:04649:08730\n\
67TFK:04786:08652\n\
67TFK:04862:07940\n\
67TFK:04881:07966\n\
67TFK:04916:08013\n\
67TFK:05166:08336\n\
67TFK:05253:08235\n\
67TFK:05265:08632\n\
67TFK:05325:08128\n\
67TFK:04005:06537\n\
67TFK:04149:07412\n\
67TFK:04226:06490\n\
67TFK:04274:07051\n\
67TFK:04426:07107\n\
67TFK:04437:07318\n\
67TFK:04558:06529\n\
67TFK:04666:06779\n\
67TFK:04670:06781\n\
67TFK:04809:07466\n\
67TFK:04858:06611\n\
67TFK:04856:07631\n\
67TFK:05003:07209\n\
67TFK:05309:07125\n\
67TFK:05531:00925\n\
67TFK:06013:00759\n\
67TFK:06318:00661\n\
67TFK:06465:01167\n\
67TFK:06509:00870\n\
67TFK:04013:06100\n\
67TFK:04229:06148\n\
67TFK:04387:05967\n\
67TFK:04394:05966\n\
67TFK:04505:05299\n\
67TFK:04563:05748\n\
67TFK:04652:05324\n\
67TFK:04662:05333\n\
67TFK:04904:05528\n\
67TFK:05016:05863\n\
67TFK:08821:14183\n\
67TFK:08007:13344\n\
67TFK:08293:13272\n\
67TFK:08356:13050\n\
67TFK:08560:13917\n\
67TFK:08646:13712\n\
67TFK:08244:12537\n\
67TFK:08424:12269\n\
67TFK:08877:11627\n\
67TFK:09055:12838\n\
67TFK:05359:12925\n\
67TFK:05361:13044\n\
67TFK:05345:14127\n\
67TFK:05394:13437\n\
67TFK:05411:13441\n\
67TFK:05461:13226\n\
67TFK:05873:13004\n\
67TFK:05876:13932\n\
67TFK:06157:13054\n\
67TFK:06274:13356\n\
67TFK:06376:13152\n\
67TFK:06456:13136\n\
67TFK:06501:13429\n\
67TFK:05546:14262\n\
67TFK:06292:14191\n\
67TFK:08067:10600\n\
67TFK:08334:10860\n\
67TFK:08388:11176\n\
67TFK:08519:11366\n\
67TFK:08746:11170\n\
67TFK:08751:11458\n\
67TFK:08799:11242\n\
67TFK:08935:11180\n\
67TFK:08933:11344\n\
67TFK:09107:11205\n\
67TFK:09164:10685\n\
67TFK:04157:03431\n\
67TFK:04230:02644\n\
67TFK:04235:02778\n\
67TFK:04280:03428\n\
67TFK:04292:03586\n\
67TFK:04322:03312\n\
67TFK:04527:02997\n\
67TFK:04943:03456\n\
67TFK:05022:02797\n\
67TFK:05273:03096\n\
67TFK:05731:02931\n\
67TFK:05791:03190\n\
67TFK:05787:03840\n\
67TFK:05830:03728\n\
67TFK:05878:03163\n\
67TFK:06061:03102\n\
67TFK:06086:03000\n\
67TFK:06125:03655\n\
67TFK:06175:03771\n\
67TFK:06326:03750\n\
67TFK:06334:03203\n\
67TFK:06399:02992\n\
67TFK:06468:02925\n\
67TFK:06621:03115\n\
67TFK:06606:03347\n\
67TFK:05385:05677\n\
67TFK:05398:06059\n\
67TFK:05446:05824\n\
67TFK:05519:05294\n\
67TFK:05548:05295\n\
67TFK:05738:06242\n\
67TFK:05796:05663\n\
67TFK:06030:06104\n\
67TFK:06083:05565\n\
67TFK:06082:05660\n\
67TFK:06108:05969\n\
67TFK:06166:05583\n\
67TFK:06576:06229\n\
67TFK:06603:05749\n\
67TFK:04324:05079\n\
67TFK:04520:04540\n\
67TFK:04570:05010\n\
67TFK:04578:05083\n\
67TFK:04622:04863\n\
67TFK:04932:04106\n\
67TFK:04942:04732\n\
67TFK:04963:04037\n\
67TFK:05068:04291\n\
67TFK:05143:04354\n\
67TFK:05133:04887\n\
67TFK:05288:04811\n\
67TFK:05367:08118\n\
67TFK:05356:08248\n\
67TFK:05382:08475\n\
67TFK:05695:08622\n\
67TFK:05804:07963\n\
67TFK:06367:08868\n\
67TFK:06516:07984\n\
67TFK:06546:08588\n\
67TFK:05826:09590\n\
67TFK:05840:09763\n\
67TFK:05896:09945\n\
67TFK:06146:09086\n\
67TFK:06238:10005\n\
67TFK:06507:10059\n\
67TFK:06649:09437\n\
67TFK:05680:11758\n\
67TFK:05690:12001\n\
67TFK:05815:12555\n\
67TFK:05892:12513\n\
67TFK:06053:12828\n\
67TFK:06301:12150\n\
67TFK:06336:11868\n\
67TFK:06386:12194\n\
67TFK:04252:01880\n\
67TFK:04340:02536\n\
67TFK:04353:01680\n\
67TFK:04562:02066\n\
67TFK:04649:01439\n\
67TFK:04732:01357\n\
67TFK:04847:01819\n\
67TFK:04987:01629\n\
67TFK:05084:01919\n\
67TFK:05100:01932\n\
67TFK:05146:02174\n\
67TFK:05218:01400\n\
67TFK:02813:13400\n\
67TFK:02844:13462\n\
67TFK:02848:14003\n\
67TFK:03157:13928\n\
67TFK:03257:13136\n\
67TFK:03352:13430\n\
67TFK:03470:13341\n\
67TFK:03534:13505\n\
67TFK:03598:13183\n\
67TFK:03670:13297\n\
67TFK:03790:13823\n\
67TFK:03782:13970\n\
67TFK:03897:13101\n\
67TFK:03052:12562\n\
67TFK:03066:12358\n\
67TFK:03299:11867\n\
67TFK:03298:12258\n\
67TFK:03809:12340\n\
67TFK:02928:09078\n\
67TFK:02998:09517\n\
67TFK:03105:09655\n\
67TFK:03296:09021\n\
67TFK:03362:09234\n\
67TFK:03437:09745\n\
67TFK:03520:10092\n\
67TFK:03621:09613\n\
67TFK:03719:09880\n\
67TFK:03785:09440\n\
67TFK:03837:10291\n\
67TFK:03906:10271\n\
67TFK:02689:05338\n\
67TFK:02877:05997\n\
67TFK:02985:05627\n\
67TFK:03023:05175\n\
67TFK:03064:06048\n\
67TFK:03177:05866\n\
67TFK:03264:06008\n\
67TFK:03534:05785\n\
67TFK:03555:05843\n\
67TFK:03648:06177\n\
67TFK:03803:05529\n\
67TFK:08126:02069\n\
67TFK:08168:01751\n\
67TFK:08286:02515\n\
67TFK:08461:02387\n\
67TFK:08624:01859\n\
67TFK:08730:02453\n\
67TFK:08751:02108\n\
67TFK:08757:02496\n\
67TFK:08941:02191\n\
67TFK:09140:01422\n\
67TFK:09133:01683\n\
67TFK:02790:01585\n\
67TFK:02793:01585\n\
67TFK:02819:02050\n\
67TFK:02864:01999\n\
67TFK:02937:01942\n\
67TFK:02944:02019\n\
67TFK:03008:01327\n\
67TFK:02965:01402\n\
67TFK:03113:02514\n\
67TFK:03138:01704\n\
67TFK:03130:02427\n\
67TFK:03424:01774\n\
67TFK:03438:02142\n\
67TFK:03489:01451\n\
67TFK:03511:02367\n\
67TFK:03517:01525\n\
67TFK:03562:01570\n\
67TFK:03607:02012\n\
67TFK:03354:00968\n\
67TFK:03388:01210\n\
67TFK:03810:00337\n\
67TFK:03953:00720\n\
67TFK:03925:00868\n\
67TFK:03979:01114\n\
67TFK:01523:10990\n\
67TFK:01590:11528\n\
67TFK:01679:11257\n\
67TFK:01754:11272\n\
67TFK:02118:10990\n\
67TFK:02163:10745\n\
67TFK:02657:11543\n\
67TFK:02113:14607\n\
67TFK:02292:14540\n\
67TFK:01424:13566\n\
67TFK:01809:13187\n\
67TFK:02011:13500\n\
67TFK:02174:14020\n\
67TFK:02235:13637\n\
67TFK:02431:13396\n\
67TFK:02478:13109\n\
67TFK:02522:13241\n\
67TFK:02575:13308\n\
67TFK:02533:13753\n\
67TFK:02598:13865\n\
67TFK:08234:06046\n\
67TFK:08273:05242\n\
67TFK:08306:06294\n\
67TFK:08458:05627\n\
67TFK:08520:05246\n\
67TFK:08499:05723\n\
67TFK:08922:06125\n\
67TFK:08991:05328\n\
67TFK:09095:05869\n\
67TFK:09245:05307\n\
67TFK:09378:05614\n\
67TFK:09436:05394\n\
67TFK:09593:05443\n\
67TFK:09702:05620\n\
67TFK:09783:06311\n\
67TFK:09940:06200\n\
67TFK:06804:14008\n\
67TFK:06910:13447\n\
67TFK:07047:13423\n\
67TFK:07391:13675\n\
67TFK:07560:12994\n\
67TFK:07643:13957\n\
67TFK:02942:02644\n\
67TFK:03018:03436\n\
67TFK:03087:02637\n\
67TFK:03110:02666\n\
67TFK:03164:03823\n\
67TFK:03228:03402\n\
67TFK:03281:02622\n\
67TFK:03272:02664\n\
67TFK:03355:03535\n\
67TFK:03426:03541\n\
67TFK:03603:03681\n\
67TFK:03637:03417\n\
67TFK:03636:03562\n\
67TFK:03668:03487\n\
67TFK:03861:02596\n\
67TFK:03888:03388\n\
67TFK:03899:03486\n\
67TFK:03992:03788\n\
67TFK:03010:06902\n\
67TFK:03063:07607\n\
67TFK:03219:06643\n\
67TFK:03349:06895\n\
67TFK:03445:06823\n\
67TFK:03507:06923\n\
67TFK:03526:06596\n\
67TFK:03516:07475\n\
67TFK:03598:07643\n\
67TFK:03625:07274\n\
67TFK:03722:07198\n\
67TFK:04208:00805\n\
67TFK:04407:01161\n\
67TFK:04557:00776\n\
67TFK:04643:00957\n\
67TFK:04794:00655\n\
67TFK:05005:00899\n\
67TFK:03038:14887\n\
67TFK:03120:14656\n\
67TFK:03263:14790\n\
67TFK:03626:14834\n\
67TFK:03725:14477\n\
67TFK:03734:14607\n\
67TFK:02763:11419\n\
67TFK:02761:11459\n\
67TFK:02776:11036\n\
67TFK:03069:10807\n\
67TFK:03254:10932\n\
67TFK:03277:10317\n\
67TFK:03611:11137\n\
67TFK:03689:10584\n\
67TFK:03982:11304\n\
67TFK:02630:00889\n\
67TFK:02802:08736\n\
67TFK:02871:08863\n\
67TFK:02926:08501\n\
67TFK:03205:08830\n\
67TFK:03241:08437\n\
67TFK:03492:08590\n\
67TFK:03785:08565\n\
67TFK:03914:08054\n\
')
