# Supplementary material for: The Oxidative Metabolism of Fossil Hydrocarbons and Sulfide Minerals by the Lithobiontic Microbial Community Inhabiting Deep Subterrestrial Kupferschiefer Black Shale
Source: Front Microbiol. 2018 May 15;9:972. doi: 10.3389/fmicb.2018.00972 (PMC5962744; doi:10.3389/fmicb.2018.00972)
Supplement: Supplementary file 3 [file Presentation_1.ZIP › R19_filter-trim_BSc60_sup207_krona.html.files/node573.members.0.js]

data('67TFK:01353:12170\n\
67TFK:02416:12198\n\
67TFK:03298:05072\n\
67TFK:03328:04653\n\
67TFK:03343:04907\n\
67TFK:03534:04795\n\
67TFK:03568:04319\n\
67TFK:03734:04657\n\
67TFK:03869:04362\n\
67TFK:03993:04565\n\
67TFK:00301:03999\n\
67TFK:00355:04213\n\
67TFK:00481:03902\n\
67TFK:00719:04195\n\
67TFK:00935:03977\n\
67TFK:00966:03954\n\
67TFK:01064:04295\n\
67TFK:01063:04397\n\
67TFK:01295:04233\n\
67TFK:00521:02193\n\
67TFK:00775:01862\n\
67TFK:00876:01520\n\
67TFK:00954:02536\n\
67TFK:01073:02379\n\
67TFK:01056:02531\n\
67TFK:01219:01556\n\
67TFK:01288:02423\n\
67TFK:00546:09044\n\
67TFK:01065:09575\n\
67TFK:00173:08285\n\
67TFK:00514:08959\n\
67TFK:00475:07004\n\
67TFK:00517:07529\n\
67TFK:00801:06451\n\
67TFK:01005:07402\n\
67TFK:01290:07607\n\
67TFK:00234:06275\n\
67TFK:00566:05361\n\
67TFK:00553:05685\n\
67TFK:00917:05787\n\
67TFK:00980:05708\n\
67TFK:01028:06236\n\
67TFK:01286:05887\n\
67TFK:01267:06186\n\
67TFK:00702:11688\n\
67TFK:01017:12428\n\
67TFK:01215:12804\n\
67TFK:09455:07224\n\
67TFK:09586:07532\n\
67TFK:09689:06662\n\
67TFK:09795:06845\n\
67TFK:10292:06505\n\
67TFK:06722:03805\n\
67TFK:06946:03744\n\
67TFK:06970:02780\n\
67TFK:06999:02827\n\
67TFK:07096:02576\n\
67TFK:07091:03520\n\
67TFK:07169:03264\n\
67TFK:07195:03690\n\
67TFK:07326:02737\n\
67TFK:07384:02920\n\
67TFK:07411:03861\n\
67TFK:07632:02604\n\
67TFK:07930:03354\n\
67TFK:07991:03289\n\
67TFK:07987:03499\n\
67TFK:09367:03899\n\
67TFK:09548:04313\n\
67TFK:09651:04436\n\
67TFK:09719:04161\n\
67TFK:09919:04539\n\
67TFK:09934:04701\n\
67TFK:10073:04194\n\
67TFK:10282:04595\n\
67TFK:10305:04886\n\
67TFK:09435:02904\n\
67TFK:09718:03090\n\
67TFK:09733:02867\n\
67TFK:09845:03631\n\
67TFK:09874:03406\n\
67TFK:09506:12264\n\
67TFK:09818:12788\n\
67TFK:10278:12152\n\
67TFK:10276:12412\n\
67TFK:01472:03079\n\
67TFK:01432:03852\n\
67TFK:01494:03546\n\
67TFK:01588:03067\n\
67TFK:01679:02979\n\
67TFK:01854:02943\n\
67TFK:02104:02826\n\
67TFK:02098:03375\n\
67TFK:02318:03020\n\
67TFK:02504:03719\n\
67TFK:01374:04699\n\
67TFK:01861:04507\n\
67TFK:02020:04207\n\
67TFK:02018:04684\n\
67TFK:02090:04187\n\
67TFK:02175:04805\n\
67TFK:02241:05147\n\
67TFK:02324:04998\n\
67TFK:02339:03964\n\
67TFK:02391:04961\n\
67TFK:01351:05156\n\
67TFK:01954:05901\n\
67TFK:02103:05358\n\
67TFK:02144:06312\n\
67TFK:02203:06094\n\
67TFK:02392:06272\n\
67TFK:02416:06347\n\
67TFK:01702:06677\n\
67TFK:01691:07279\n\
67TFK:01876:07366\n\
67TFK:02002:06470\n\
67TFK:02180:06830\n\
67TFK:02326:06838\n\
67TFK:02498:06844\n\
67TFK:02546:06554\n\
67TFK:02657:07572\n\
67TFK:01547:02560\n\
67TFK:01917:02509\n\
67TFK:01953:01593\n\
67TFK:02072:01356\n\
67TFK:02065:02373\n\
67TFK:02136:02173\n\
67TFK:02414:01426\n\
67TFK:02454:01679\n\
67TFK:02478:02072\n\
67TFK:01570:08389\n\
67TFK:01594:08351\n\
67TFK:01766:08097\n\
67TFK:01800:08028\n\
67TFK:01997:08860\n\
67TFK:02222:08071\n\
67TFK:02272:08049\n\
67TFK:02339:08096\n\
67TFK:01411:09540\n\
67TFK:01529:09305\n\
67TFK:02026:09440\n\
67TFK:02487:09365\n\
67TFK:02643:09819\n\
67TFK:05741:04423\n\
67TFK:06042:03870\n\
67TFK:06188:03914\n\
67TFK:06618:04585\n\
67TFK:09623:12970\n\
67TFK:09610:13359\n\
67TFK:09952:13005\n\
67TFK:09685:08379\n\
67TFK:09789:07784\n\
67TFK:10147:07817\n\
67TFK:10124:08529\n\
67TFK:10190:08310\n\
67TFK:10367:07808\n\
67TFK:09348:09531\n\
67TFK:09574:09217\n\
67TFK:09792:09209\n\
67TFK:09870:09586\n\
67TFK:09841:09638\n\
67TFK:09882:09685\n\
67TFK:09347:10825\n\
67TFK:09361:11316\n\
67TFK:09389:10919\n\
67TFK:09484:10667\n\
67TFK:09500:11115\n\
67TFK:10134:10345\n\
67TFK:10335:10815\n\
67TFK:10526:10964\n\
67TFK:10576:11195\n\
67TFK:05403:07007\n\
67TFK:05621:07051\n\
67TFK:06348:07556\n\
67TFK:06589:06812\n\
67TFK:06000:11069\n\
67TFK:06204:11020\n\
67TFK:06523:11348\n\
67TFK:06639:11019\n\
67TFK:09402:01690\n\
67TFK:09433:02567\n\
67TFK:09651:01755\n\
67TFK:09917:02400\n\
67TFK:06969:01471\n\
67TFK:07222:01571\n\
67TFK:07287:01981\n\
67TFK:07344:02052\n\
67TFK:07489:02512\n\
67TFK:07579:01302\n\
67TFK:07642:01326\n\
67TFK:07800:02014\n\
67TFK:06953:04291\n\
67TFK:07077:05124\n\
67TFK:07170:03910\n\
67TFK:07306:05030\n\
67TFK:07497:04725\n\
67TFK:07722:04413\n\
67TFK:06700:07038\n\
67TFK:06977:06842\n\
67TFK:06973:07393\n\
67TFK:07152:07592\n\
67TFK:07200:06617\n\
67TFK:07198:07315\n\
67TFK:07594:06478\n\
67TFK:07745:07472\n\
67TFK:07768:06800\n\
67TFK:07843:06572\n\
67TFK:06713:05215\n\
67TFK:06849:05629\n\
67TFK:06954:05528\n\
67TFK:06966:05834\n\
67TFK:07220:05557\n\
67TFK:07441:06300\n\
67TFK:07698:05905\n\
67TFK:07946:06407\n\
67TFK:07988:06004\n\
67TFK:06849:09768\n\
67TFK:06870:09113\n\
67TFK:07029:10081\n\
67TFK:07261:09681\n\
67TFK:07530:10113\n\
67TFK:07701:09464\n\
67TFK:07670:09818\n\
67TFK:07866:09258\n\
67TFK:07904:09364\n\
67TFK:07954:09133\n\
67TFK:06705:08571\n\
67TFK:06955:08507\n\
67TFK:06929:08956\n\
67TFK:07168:09002\n\
67TFK:07507:07889\n\
67TFK:07820:08593\n\
67TFK:07939:08307\n\
67TFK:06734:11384\n\
67TFK:06761:10477\n\
67TFK:06874:10958\n\
67TFK:06980:10338\n\
67TFK:07091:10443\n\
67TFK:07139:11096\n\
67TFK:07282:10587\n\
67TFK:07751:10471\n\
67TFK:07807:11304\n\
67TFK:07849:10571\n\
67TFK:07817:10761\n\
67TFK:00562:03417\n\
67TFK:00685:03510\n\
67TFK:00655:03639\n\
67TFK:00962:03001\n\
67TFK:05358:01927\n\
67TFK:05742:02228\n\
67TFK:05914:01715\n\
67TFK:06109:02096\n\
67TFK:06145:01933\n\
67TFK:06377:01792\n\
67TFK:06425:02201\n\
67TFK:08122:01055\n\
67TFK:08291:00933\n\
67TFK:08857:01260\n\
67TFK:06848:00603\n\
67TFK:06975:00376\n\
67TFK:07004:00592\n\
67TFK:07218:00509\n\
67TFK:07221:00513\n\
67TFK:07425:01188\n\
67TFK:07530:01150\n\
67TFK:07613:00587\n\
67TFK:07711:00939\n\
67TFK:06746:14275\n\
67TFK:06799:14760\n\
67TFK:08551:07716\n\
67TFK:08604:07121\n\
67TFK:08727:06692\n\
67TFK:08490:02753\n\
67TFK:08532:02883\n\
67TFK:08645:03316\n\
67TFK:08709:03184\n\
67TFK:08883:03762\n\
67TFK:08968:03316\n\
67TFK:09085:03435\n\
67TFK:09157:02856\n\
67TFK:09277:03015\n\
67TFK:08208:04224\n\
67TFK:08320:04074\n\
67TFK:08386:03936\n\
67TFK:08371:05072\n\
67TFK:08614:04838\n\
67TFK:08960:04954\n\
67TFK:09078:04787\n\
67TFK:09229:05055\n\
67TFK:09258:04879\n\
67TFK:09316:04865\n\
67TFK:09320:04978\n\
67TFK:08711:08208\n\
67TFK:08761:08573\n\
67TFK:08802:07954\n\
67TFK:09010:08057\n\
67TFK:09095:07866\n\
67TFK:09245:08410\n\
67TFK:08298:09978\n\
67TFK:08377:09923\n\
67TFK:08819:09458\n\
67TFK:09053:10291\n\
67TFK:09248:09260\n\
67TFK:09310:09524\n\
67TFK:00704:10662\n\
67TFK:06745:12730\n\
67TFK:06775:11758\n\
67TFK:06796:12084\n\
67TFK:07706:12344\n\
67TFK:07744:11661\n\
67TFK:07803:11663\n\
67TFK:04791:13450\n\
67TFK:05084:12928\n\
67TFK:05301:12951\n\
67TFK:04571:14392\n\
67TFK:04237:12282\n\
67TFK:05252:11786\n\
67TFK:04154:11502\n\
67TFK:04336:11045\n\
67TFK:04639:10605\n\
67TFK:04660:10704\n\
67TFK:04678:11222\n\
67TFK:04039:10118\n\
67TFK:04070:09112\n\
67TFK:04326:09060\n\
67TFK:04408:09892\n\
67TFK:04463:10290\n\
67TFK:04558:09097\n\
67TFK:04749:10151\n\
67TFK:04830:10035\n\
67TFK:04920:09708\n\
67TFK:04901:09771\n\
67TFK:04971:09099\n\
67TFK:05047:09710\n\
67TFK:05180:09732\n\
67TFK:04135:08279\n\
67TFK:04309:08141\n\
67TFK:04394:07795\n\
67TFK:04467:07766\n\
67TFK:04465:08387\n\
67TFK:04533:08204\n\
67TFK:04645:08018\n\
67TFK:04816:08274\n\
67TFK:04980:07785\n\
67TFK:04946:08483\n\
67TFK:05229:08022\n\
67TFK:05225:08816\n\
67TFK:04003:07378\n\
67TFK:04388:07298\n\
67TFK:04482:06795\n\
67TFK:04536:06584\n\
67TFK:04507:06899\n\
67TFK:04503:07425\n\
67TFK:05119:07611\n\
67TFK:05240:06912\n\
67TFK:06203:00812\n\
67TFK:06221:01023\n\
67TFK:06447:00826\n\
67TFK:04137:06019\n\
67TFK:04296:06037\n\
67TFK:04332:06291\n\
67TFK:04409:05632\n\
67TFK:04604:06260\n\
67TFK:04903:05946\n\
67TFK:05049:05486\n\
67TFK:05220:05907\n\
67TFK:08125:14449\n\
67TFK:08261:14231\n\
67TFK:08020:14123\n\
67TFK:08293:13231\n\
67TFK:08407:14103\n\
67TFK:08675:13067\n\
67TFK:08718:13382\n\
67TFK:08819:13493\n\
67TFK:08290:12847\n\
67TFK:08498:12828\n\
67TFK:08641:11638\n\
67TFK:08958:12139\n\
67TFK:09287:12812\n\
67TFK:05973:13881\n\
67TFK:06255:13584\n\
67TFK:08143:11231\n\
67TFK:08174:11431\n\
67TFK:08668:10313\n\
67TFK:08797:11573\n\
67TFK:09141:11298\n\
67TFK:09320:10835\n\
67TFK:04166:02683\n\
67TFK:04276:03697\n\
67TFK:04451:03482\n\
67TFK:04749:03147\n\
67TFK:05180:03680\n\
67TFK:05340:03255\n\
67TFK:05399:03424\n\
67TFK:05394:03527\n\
67TFK:05597:03277\n\
67TFK:05668:03744\n\
67TFK:05876:03690\n\
67TFK:06136:03377\n\
67TFK:06346:03387\n\
67TFK:06531:03109\n\
67TFK:06535:03847\n\
67TFK:06635:02606\n\
67TFK:06637:02754\n\
67TFK:05434:05910\n\
67TFK:05533:05975\n\
67TFK:05960:06152\n\
67TFK:06170:05684\n\
67TFK:06142:05775\n\
67TFK:06252:05293\n\
67TFK:06396:06329\n\
67TFK:06473:05803\n\
67TFK:06569:05349\n\
67TFK:04151:04469\n\
67TFK:04246:04842\n\
67TFK:04370:03934\n\
67TFK:04378:04795\n\
67TFK:04532:04053\n\
67TFK:04915:04285\n\
67TFK:04994:03969\n\
67TFK:05054:03876\n\
67TFK:05078:04340\n\
67TFK:05104:04307\n\
67TFK:05099:04882\n\
67TFK:05326:04129\n\
67TFK:05406:08162\n\
67TFK:05873:07906\n\
67TFK:05871:08749\n\
67TFK:05988:07872\n\
67TFK:06217:08924\n\
67TFK:06246:08355\n\
67TFK:06584:08819\n\
67TFK:05404:09513\n\
67TFK:05399:10103\n\
67TFK:05423:10123\n\
67TFK:05464:10242\n\
67TFK:05786:09890\n\
67TFK:06555:09043\n\
67TFK:06553:09810\n\
67TFK:05340:11997\n\
67TFK:05745:12317\n\
67TFK:05952:11761\n\
67TFK:06089:12489\n\
67TFK:06368:12444\n\
67TFK:04064:01974\n\
67TFK:04523:01868\n\
67TFK:04567:02178\n\
67TFK:04790:01330\n\
67TFK:04762:01912\n\
67TFK:04909:01310\n\
67TFK:05010:01775\n\
67TFK:05281:02266\n\
67TFK:03221:14088\n\
67TFK:03283:13559\n\
67TFK:03403:14011\n\
67TFK:03646:13919\n\
67TFK:03675:13144\n\
67TFK:03790:13147\n\
67TFK:03907:14021\n\
67TFK:02866:12347\n\
67TFK:03278:12406\n\
67TFK:03666:12474\n\
67TFK:03951:12295\n\
67TFK:02930:09471\n\
67TFK:02927:09980\n\
67TFK:03231:09649\n\
67TFK:03311:09683\n\
67TFK:03918:10265\n\
67TFK:02710:06235\n\
67TFK:02812:05908\n\
67TFK:03131:06206\n\
67TFK:03259:06014\n\
67TFK:03410:05433\n\
67TFK:03384:06426\n\
67TFK:03661:05155\n\
67TFK:03777:05811\n\
67TFK:08082:02276\n\
67TFK:08151:02376\n\
67TFK:08210:02224\n\
67TFK:08341:01613\n\
67TFK:08614:01382\n\
67TFK:08884:02093\n\
67TFK:02770:02020\n\
67TFK:02792:02565\n\
67TFK:02989:01860\n\
67TFK:02964:02299\n\
67TFK:03083:01518\n\
67TFK:03237:02430\n\
67TFK:03392:02510\n\
67TFK:03598:01777\n\
67TFK:03748:01572\n\
67TFK:03739:01770\n\
67TFK:02711:01191\n\
67TFK:03473:00608\n\
67TFK:03766:01174\n\
67TFK:03959:00433\n\
67TFK:01523:10683\n\
67TFK:01595:11069\n\
67TFK:01725:10498\n\
67TFK:01762:11287\n\
67TFK:02050:11350\n\
67TFK:02137:11503\n\
67TFK:02211:11559\n\
67TFK:01367:13533\n\
67TFK:01586:13229\n\
67TFK:08289:06054\n\
67TFK:08512:05363\n\
67TFK:08516:06059\n\
67TFK:08653:06364\n\
67TFK:09000:05256\n\
67TFK:09136:05168\n\
67TFK:09382:05995\n\
67TFK:09429:05194\n\
67TFK:09553:05487\n\
67TFK:09556:05572\n\
67TFK:10118:06400\n\
67TFK:10180:06321\n\
67TFK:10174:06419\n\
67TFK:10298:06324\n\
67TFK:06927:14069\n\
67TFK:06999:13377\n\
67TFK:07033:13640\n\
67TFK:07582:13110\n\
67TFK:07579:13529\n\
67TFK:07916:13078\n\
67TFK:02771:03537\n\
67TFK:02822:03065\n\
67TFK:03012:02847\n\
67TFK:03059:02619\n\
67TFK:03040:03511\n\
67TFK:03052:03804\n\
67TFK:03121:03472\n\
67TFK:03212:03714\n\
67TFK:03246:02577\n\
67TFK:03407:03170\n\
67TFK:03673:03615\n\
67TFK:02753:06975\n\
67TFK:03018:07391\n\
67TFK:03071:07239\n\
67TFK:03243:07704\n\
67TFK:03475:07431\n\
67TFK:03568:07315\n\
67TFK:03614:07279\n\
67TFK:03781:06695\n\
67TFK:03808:06748\n\
67TFK:03828:07103\n\
67TFK:04826:01069\n\
67TFK:03256:14545\n\
67TFK:03417:14475\n\
67TFK:02835:10903\n\
67TFK:02908:11295\n\
67TFK:03033:10530\n\
67TFK:03604:11211\n\
67TFK:03854:10715\n\
67TFK:03887:10574\n\
67TFK:01356:01213\n\
67TFK:01696:01220\n\
67TFK:01836:01030\n\
67TFK:01976:01035\n\
67TFK:02276:01042\n\
67TFK:02353:00668\n\
67TFK:02515:01005\n\
67TFK:02532:01028\n\
67TFK:02537:01155\n\
67TFK:03001:08782\n\
67TFK:03198:08190\n\
67TFK:03415:07983\n\
67TFK:03801:08471\n\
67TFK:03826:08259\n\
67TFK:03907:08363\n\
67TFK:03931:08666\n\
')
