# Supplementary material for: The Oxidative Metabolism of Fossil Hydrocarbons and Sulfide Minerals by the Lithobiontic Microbial Community Inhabiting Deep Subterrestrial Kupferschiefer Black Shale
Source: Front Microbiol. 2018 May 15;9:972. doi: 10.3389/fmicb.2018.00972 (PMC5962744; doi:10.3389/fmicb.2018.00972)
Supplement: Supplementary file 3 [file Presentation_1.ZIP › R19_filter-trim_BSc60_sup207_krona.html.files/node149.members.0.js]

data('67TFK:01451:12215\n\
67TFK:01894:11666\n\
67TFK:02485:12588\n\
67TFK:03386:04033\n\
67TFK:03665:04057\n\
67TFK:03712:04084\n\
67TFK:03983:03998\n\
67TFK:00546:04581\n\
67TFK:00491:02077\n\
67TFK:00844:02210\n\
67TFK:00938:10149\n\
67TFK:00514:08186\n\
67TFK:00630:08862\n\
67TFK:00319:07552\n\
67TFK:01131:06991\n\
67TFK:01297:06616\n\
67TFK:00428:05895\n\
67TFK:00718:05811\n\
67TFK:01026:06220\n\
67TFK:09477:06538\n\
67TFK:09645:07676\n\
67TFK:09992:06489\n\
67TFK:10021:07463\n\
67TFK:06666:03264\n\
67TFK:06703:03423\n\
67TFK:06711:03484\n\
67TFK:06749:03700\n\
67TFK:06791:03462\n\
67TFK:07393:03653\n\
67TFK:07695:03606\n\
67TFK:07946:03317\n\
67TFK:09644:04559\n\
67TFK:09867:03113\n\
67TFK:09457:11908\n\
67TFK:09495:11728\n\
67TFK:01333:03588\n\
67TFK:01662:03755\n\
67TFK:02157:03449\n\
67TFK:02461:02893\n\
67TFK:01512:04133\n\
67TFK:01895:04560\n\
67TFK:01967:04054\n\
67TFK:01703:05537\n\
67TFK:02104:07490\n\
67TFK:02209:07331\n\
67TFK:01459:01631\n\
67TFK:01460:02346\n\
67TFK:02439:01374\n\
67TFK:01473:08927\n\
67TFK:01649:08564\n\
67TFK:02026:08937\n\
67TFK:02603:08096\n\
67TFK:01642:09419\n\
67TFK:02270:09197\n\
67TFK:05630:04271\n\
67TFK:06004:04175\n\
67TFK:06068:04602\n\
67TFK:06382:04315\n\
67TFK:06521:04675\n\
67TFK:06531:04927\n\
67TFK:06649:04550\n\
67TFK:09505:08873\n\
67TFK:09911:10232\n\
67TFK:10322:09329\n\
67TFK:09488:10556\n\
67TFK:10248:11139\n\
67TFK:05544:06654\n\
67TFK:06164:06895\n\
67TFK:06219:07404\n\
67TFK:05449:11065\n\
67TFK:05648:10337\n\
67TFK:05641:11059\n\
67TFK:05888:10815\n\
67TFK:06357:10604\n\
67TFK:09799:02094\n\
67TFK:06750:01610\n\
67TFK:06998:02229\n\
67TFK:07204:02217\n\
67TFK:07347:01662\n\
67TFK:07502:02169\n\
67TFK:07816:02443\n\
67TFK:06749:04218\n\
67TFK:07949:04601\n\
67TFK:07981:04021\n\
67TFK:06825:06782\n\
67TFK:06964:06516\n\
67TFK:07063:07107\n\
67TFK:07251:06769\n\
67TFK:07276:06674\n\
67TFK:07544:06492\n\
67TFK:07672:07212\n\
67TFK:06688:06215\n\
67TFK:07116:05722\n\
67TFK:07743:05415\n\
67TFK:07839:06028\n\
67TFK:07876:05592\n\
67TFK:06984:10027\n\
67TFK:07377:09316\n\
67TFK:07543:09296\n\
67TFK:07637:09095\n\
67TFK:06766:08698\n\
67TFK:06904:08748\n\
67TFK:07199:07996\n\
67TFK:07943:08800\n\
67TFK:00952:03098\n\
67TFK:01140:03637\n\
67TFK:01307:03704\n\
67TFK:05901:01717\n\
67TFK:06260:02167\n\
67TFK:06413:01792\n\
67TFK:08190:00628\n\
67TFK:07280:00744\n\
67TFK:07063:14769\n\
67TFK:07509:14441\n\
67TFK:08180:07387\n\
67TFK:08715:07392\n\
67TFK:08989:07521\n\
67TFK:09027:06840\n\
67TFK:08408:03623\n\
67TFK:08621:02619\n\
67TFK:09140:02707\n\
67TFK:09162:02679\n\
67TFK:08097:04377\n\
67TFK:08526:04110\n\
67TFK:08677:04786\n\
67TFK:09071:09393\n\
67TFK:06728:12340\n\
67TFK:07496:12522\n\
67TFK:04227:13360\n\
67TFK:04342:13695\n\
67TFK:04735:14167\n\
67TFK:04959:13175\n\
67TFK:05136:13552\n\
67TFK:05315:13896\n\
67TFK:04188:12027\n\
67TFK:05132:11566\n\
67TFK:04198:07958\n\
67TFK:04659:07821\n\
67TFK:04710:07866\n\
67TFK:04817:08751\n\
67TFK:04440:06578\n\
67TFK:04450:06905\n\
67TFK:05181:06537\n\
67TFK:05160:07008\n\
67TFK:06508:01247\n\
67TFK:04378:05314\n\
67TFK:04485:05488\n\
67TFK:04446:05769\n\
67TFK:04712:05282\n\
67TFK:04907:05314\n\
67TFK:05178:06230\n\
67TFK:08467:13727\n\
67TFK:08749:13453\n\
67TFK:08664:11433\n\
67TFK:09020:10351\n\
67TFK:09062:10427\n\
67TFK:04412:02609\n\
67TFK:04785:03104\n\
67TFK:04889:03729\n\
67TFK:05647:02679\n\
67TFK:05639:03039\n\
67TFK:05635:03652\n\
67TFK:05680:03148\n\
67TFK:06338:02854\n\
67TFK:06329:03035\n\
67TFK:05596:05372\n\
67TFK:06169:06004\n\
67TFK:06517:05704\n\
67TFK:04804:05082\n\
67TFK:06074:07995\n\
67TFK:06210:08117\n\
67TFK:06474:07806\n\
67TFK:06463:08803\n\
67TFK:05394:10119\n\
67TFK:06396:09035\n\
67TFK:05690:11890\n\
67TFK:05946:12010\n\
67TFK:06475:12343\n\
67TFK:03327:12811\n\
67TFK:03811:12586\n\
67TFK:03795:12700\n\
67TFK:03906:12751\n\
67TFK:03246:10242\n\
67TFK:08291:02140\n\
67TFK:08690:01487\n\
67TFK:09040:01532\n\
67TFK:09089:01600\n\
67TFK:02808:01644\n\
67TFK:02697:01040\n\
67TFK:03049:00725\n\
67TFK:03872:00438\n\
67TFK:03904:00928\n\
67TFK:02588:10682\n\
67TFK:02632:10612\n\
67TFK:02554:14633\n\
67TFK:01431:12908\n\
67TFK:08028:05196\n\
67TFK:08371:05520\n\
67TFK:08870:05174\n\
67TFK:08943:06126\n\
67TFK:09237:05159\n\
67TFK:09193:05290\n\
67TFK:09209:05417\n\
67TFK:09486:06234\n\
67TFK:10140:06375\n\
67TFK:06786:14162\n\
67TFK:02929:03398\n\
67TFK:03359:02812\n\
67TFK:03548:02918\n\
67TFK:03704:02761\n\
67TFK:02736:07479\n\
67TFK:03630:06924\n\
67TFK:03616:07363\n\
67TFK:03909:06724\n\
67TFK:04677:01190\n\
67TFK:03060:10385\n\
67TFK:03471:10890\n\
67TFK:03834:11486\n\
67TFK:03969:11135\n\
67TFK:01335:01260\n\
67TFK:02405:00777\n\
67TFK:03568:07918\n\
67TFK:03892:08325\n\
')
