# Supplementary material for: The Oxidative Metabolism of Fossil Hydrocarbons and Sulfide Minerals by the Lithobiontic Microbial Community Inhabiting Deep Subterrestrial Kupferschiefer Black Shale
Source: Front Microbiol. 2018 May 15;9:972. doi: 10.3389/fmicb.2018.00972 (PMC5962744; doi:10.3389/fmicb.2018.00972)
Supplement: Supplementary file 3 [file Presentation_1.ZIP › R19_filter-trim_BSc60_sup207_krona.html.files/node216.members.0.js]

data('67TFK:01752:03775\n\
67TFK:02634:03174\n\
67TFK:09818:08422\n\
67TFK:09790:08819\n\
67TFK:06871:00952\n\
67TFK:04304:10627\n\
67TFK:06474:14241\n\
67TFK:04717:03554\n\
67TFK:04146:04701\n\
67TFK:02041:13306\n\
')
