# Supplementary material for: The Oxidative Metabolism of Fossil Hydrocarbons and Sulfide Minerals by the Lithobiontic Microbial Community Inhabiting Deep Subterrestrial Kupferschiefer Black Shale
Source: Front Microbiol. 2018 May 15;9:972. doi: 10.3389/fmicb.2018.00972 (PMC5962744; doi:10.3389/fmicb.2018.00972)
Supplement: Supplementary file 3 [file Presentation_1.ZIP › R19_filter-trim_BSc60_sup207_krona.html.files/node596.members.0.js]

data('67TFK:01341:12018\n\
67TFK:01383:12268\n\
67TFK:01767:12059\n\
67TFK:01879:12329\n\
67TFK:01996:12288\n\
67TFK:02152:11768\n\
67TFK:02384:12379\n\
67TFK:02722:04704\n\
67TFK:02972:04180\n\
67TFK:03180:04105\n\
67TFK:03187:04657\n\
67TFK:03167:04947\n\
67TFK:03242:03900\n\
67TFK:03608:04309\n\
67TFK:03695:04983\n\
67TFK:03929:04941\n\
67TFK:00299:04858\n\
67TFK:00291:05018\n\
67TFK:00310:05120\n\
67TFK:00424:04720\n\
67TFK:00589:04235\n\
67TFK:00580:04694\n\
67TFK:00615:04907\n\
67TFK:00853:04061\n\
67TFK:00963:03952\n\
67TFK:01031:04772\n\
67TFK:01088:04714\n\
67TFK:01064:04821\n\
67TFK:01223:05036\n\
67TFK:00686:01849\n\
67TFK:00720:02168\n\
67TFK:00818:01885\n\
67TFK:01049:02271\n\
67TFK:01162:01527\n\
67TFK:01207:01855\n\
67TFK:00881:09433\n\
67TFK:00284:08835\n\
67TFK:01102:08058\n\
67TFK:01174:08723\n\
67TFK:01273:08011\n\
67TFK:00504:07394\n\
67TFK:00792:07425\n\
67TFK:00843:07093\n\
67TFK:00971:07645\n\
67TFK:00593:05643\n\
67TFK:00686:05756\n\
67TFK:01274:05219\n\
67TFK:00976:12576\n\
67TFK:09440:06979\n\
67TFK:09890:06706\n\
67TFK:09989:06828\n\
67TFK:10122:07422\n\
67TFK:10367:06555\n\
67TFK:06743:03596\n\
67TFK:06787:03565\n\
67TFK:07035:02945\n\
67TFK:07151:02953\n\
67TFK:07203:02820\n\
67TFK:07511:03664\n\
67TFK:07527:03647\n\
67TFK:07710:03244\n\
67TFK:07953:03519\n\
67TFK:09341:04206\n\
67TFK:09537:04722\n\
67TFK:09744:04149\n\
67TFK:09733:04779\n\
67TFK:09807:04528\n\
67TFK:09804:04813\n\
67TFK:10011:04807\n\
67TFK:10311:04112\n\
67TFK:09407:02925\n\
67TFK:09483:02723\n\
67TFK:09510:03362\n\
67TFK:09597:02634\n\
67TFK:09576:03458\n\
67TFK:09791:03501\n\
67TFK:09834:03683\n\
67TFK:10028:02595\n\
67TFK:10102:03127\n\
67TFK:10104:03536\n\
67TFK:10116:03617\n\
67TFK:10342:03317\n\
67TFK:09562:12442\n\
67TFK:09604:12759\n\
67TFK:10200:11795\n\
67TFK:10224:11649\n\
67TFK:00974:13824\n\
67TFK:01168:13496\n\
67TFK:01335:03082\n\
67TFK:01589:03003\n\
67TFK:01605:03754\n\
67TFK:01744:03580\n\
67TFK:01821:02704\n\
67TFK:01867:02658\n\
67TFK:01844:03703\n\
67TFK:01898:02904\n\
67TFK:02092:03760\n\
67TFK:02274:03472\n\
67TFK:02294:02800\n\
67TFK:02336:03294\n\
67TFK:02393:02738\n\
67TFK:01490:04878\n\
67TFK:01907:04575\n\
67TFK:02168:04251\n\
67TFK:02271:04835\n\
67TFK:02353:04203\n\
67TFK:02591:03932\n\
67TFK:02602:04934\n\
67TFK:02056:05697\n\
67TFK:02220:06341\n\
67TFK:02396:05322\n\
67TFK:02421:05846\n\
67TFK:02469:05283\n\
67TFK:01423:06782\n\
67TFK:01548:07268\n\
67TFK:01608:07640\n\
67TFK:02015:06950\n\
67TFK:02057:06593\n\
67TFK:02177:06941\n\
67TFK:02429:07555\n\
67TFK:02498:06450\n\
67TFK:02540:06793\n\
67TFK:02596:06787\n\
67TFK:01705:02240\n\
67TFK:01783:02498\n\
67TFK:01852:01811\n\
67TFK:01980:02199\n\
67TFK:02018:01727\n\
67TFK:02319:02401\n\
67TFK:02469:02368\n\
67TFK:01372:08255\n\
67TFK:01455:07991\n\
67TFK:01682:08268\n\
67TFK:01854:08131\n\
67TFK:02614:08668\n\
67TFK:02637:08960\n\
67TFK:01453:09490\n\
67TFK:01442:10006\n\
67TFK:01488:10211\n\
67TFK:01640:09279\n\
67TFK:01961:10021\n\
67TFK:02081:09909\n\
67TFK:02274:09818\n\
67TFK:02317:10199\n\
67TFK:05370:04405\n\
67TFK:05427:04555\n\
67TFK:06088:05099\n\
67TFK:06201:04134\n\
67TFK:06211:04448\n\
67TFK:06193:04980\n\
67TFK:06386:04991\n\
67TFK:06509:04002\n\
67TFK:06619:03870\n\
67TFK:06596:04280\n\
67TFK:09771:13076\n\
67TFK:09340:08225\n\
67TFK:09615:08244\n\
67TFK:09683:07983\n\
67TFK:09848:08168\n\
67TFK:09992:08982\n\
67TFK:10436:08781\n\
67TFK:09335:10059\n\
67TFK:09632:09135\n\
67TFK:09891:09895\n\
67TFK:09988:09701\n\
67TFK:10096:09665\n\
67TFK:10204:09479\n\
67TFK:10216:09672\n\
67TFK:09422:10557\n\
67TFK:09620:10503\n\
67TFK:09747:11084\n\
67TFK:09980:10554\n\
67TFK:05632:06631\n\
67TFK:05786:07631\n\
67TFK:05929:06581\n\
67TFK:06038:06663\n\
67TFK:06096:07151\n\
67TFK:06256:07670\n\
67TFK:06515:07140\n\
67TFK:05413:10957\n\
67TFK:05408:11394\n\
67TFK:05579:11011\n\
67TFK:05587:11327\n\
67TFK:05637:11299\n\
67TFK:05957:10842\n\
67TFK:06247:11583\n\
67TFK:06289:10854\n\
67TFK:06395:11474\n\
67TFK:06433:10396\n\
67TFK:09385:01850\n\
67TFK:09481:02479\n\
67TFK:09875:02215\n\
67TFK:10040:01912\n\
67TFK:06827:01687\n\
67TFK:06949:02280\n\
67TFK:06973:02294\n\
67TFK:07089:02058\n\
67TFK:07066:02419\n\
67TFK:07115:01633\n\
67TFK:07189:01811\n\
67TFK:07182:02168\n\
67TFK:07323:01943\n\
67TFK:07363:01425\n\
67TFK:07468:02564\n\
67TFK:07567:01930\n\
67TFK:07634:01632\n\
67TFK:07741:02118\n\
67TFK:07757:02293\n\
67TFK:07795:02517\n\
67TFK:07830:01942\n\
67TFK:07119:04051\n\
67TFK:07248:03897\n\
67TFK:07359:04209\n\
67TFK:07391:05101\n\
67TFK:07499:04608\n\
67TFK:07486:04621\n\
67TFK:07597:04067\n\
67TFK:07659:04277\n\
67TFK:07722:04285\n\
67TFK:07773:04340\n\
67TFK:06862:07261\n\
67TFK:07098:06512\n\
67TFK:07468:07034\n\
67TFK:07620:06961\n\
67TFK:07661:07347\n\
67TFK:07757:06763\n\
67TFK:07924:06816\n\
67TFK:06787:05861\n\
67TFK:06874:05555\n\
67TFK:06931:05395\n\
67TFK:06933:05820\n\
67TFK:06988:05400\n\
67TFK:07100:05710\n\
67TFK:07170:05402\n\
67TFK:07432:05667\n\
67TFK:07484:06047\n\
67TFK:07596:05908\n\
67TFK:07580:06338\n\
67TFK:07686:05718\n\
67TFK:07744:06308\n\
67TFK:07988:05944\n\
67TFK:06671:09278\n\
67TFK:06726:09134\n\
67TFK:06798:09836\n\
67TFK:06829:09568\n\
67TFK:07044:09990\n\
67TFK:07063:09894\n\
67TFK:07180:09727\n\
67TFK:07205:09975\n\
67TFK:07416:09482\n\
67TFK:07691:09348\n\
67TFK:07797:09862\n\
67TFK:07863:09651\n\
67TFK:06687:08465\n\
67TFK:06858:07852\n\
67TFK:06929:07960\n\
67TFK:07040:08055\n\
67TFK:07086:08472\n\
67TFK:07454:07900\n\
67TFK:07617:08767\n\
67TFK:07738:08166\n\
67TFK:07896:08153\n\
67TFK:07980:08786\n\
67TFK:06712:10431\n\
67TFK:06720:11438\n\
67TFK:07275:10429\n\
67TFK:07442:11262\n\
67TFK:07670:10552\n\
67TFK:00505:02964\n\
67TFK:00585:03862\n\
67TFK:00742:03390\n\
67TFK:01109:02968\n\
67TFK:01325:03384\n\
67TFK:05561:02053\n\
67TFK:05770:01667\n\
67TFK:05739:01996\n\
67TFK:06055:01592\n\
67TFK:06148:01608\n\
67TFK:06458:02074\n\
67TFK:06525:01975\n\
67TFK:06628:01598\n\
67TFK:08184:00840\n\
67TFK:08271:00900\n\
67TFK:08273:01112\n\
67TFK:08446:01021\n\
67TFK:08878:01024\n\
67TFK:06699:00444\n\
67TFK:06967:00558\n\
67TFK:07001:00920\n\
67TFK:06988:00991\n\
67TFK:07002:01168\n\
67TFK:07157:00813\n\
67TFK:07257:00757\n\
67TFK:07512:01031\n\
67TFK:07625:00739\n\
67TFK:07953:01034\n\
67TFK:06867:14773\n\
67TFK:07300:14768\n\
67TFK:07865:14285\n\
67TFK:08119:06583\n\
67TFK:08330:06550\n\
67TFK:08437:06606\n\
67TFK:08510:06535\n\
67TFK:08720:07598\n\
67TFK:08742:07533\n\
67TFK:09051:06977\n\
67TFK:09126:06526\n\
67TFK:09188:07535\n\
67TFK:09193:06643\n\
67TFK:09197:07371\n\
67TFK:08019:03770\n\
67TFK:08194:02717\n\
67TFK:08236:02896\n\
67TFK:08301:02994\n\
67TFK:08658:03041\n\
67TFK:08735:03415\n\
67TFK:08699:03663\n\
67TFK:08826:02627\n\
67TFK:08921:03451\n\
67TFK:08978:02755\n\
67TFK:09254:02887\n\
67TFK:09253:03546\n\
67TFK:07998:04162\n\
67TFK:08132:04968\n\
67TFK:08174:05001\n\
67TFK:08236:04885\n\
67TFK:08432:03968\n\
67TFK:08405:04161\n\
67TFK:08423:04886\n\
67TFK:08767:04002\n\
67TFK:08817:04729\n\
67TFK:08872:04683\n\
67TFK:09051:04797\n\
67TFK:09046:04880\n\
67TFK:09233:04033\n\
67TFK:09221:04124\n\
67TFK:09237:04879\n\
67TFK:09319:03945\n\
67TFK:08017:08992\n\
67TFK:08050:08791\n\
67TFK:08162:08594\n\
67TFK:08344:08800\n\
67TFK:09016:07830\n\
67TFK:09119:08514\n\
67TFK:08542:09504\n\
67TFK:08656:09146\n\
67TFK:00728:11003\n\
67TFK:00784:10380\n\
67TFK:01275:11251\n\
67TFK:06752:12013\n\
67TFK:07564:11964\n\
67TFK:07906:11791\n\
67TFK:04613:13548\n\
67TFK:04803:13530\n\
67TFK:05111:13116\n\
67TFK:04033:14548\n\
67TFK:04037:14667\n\
67TFK:04118:12363\n\
67TFK:04212:12323\n\
67TFK:05029:12012\n\
67TFK:05169:11671\n\
67TFK:05276:12287\n\
67TFK:04137:10723\n\
67TFK:04155:10616\n\
67TFK:04378:11511\n\
67TFK:04748:11519\n\
67TFK:05036:10585\n\
67TFK:04152:09054\n\
67TFK:04282:09247\n\
67TFK:04420:09849\n\
67TFK:04608:09408\n\
67TFK:04695:09086\n\
67TFK:04725:09077\n\
67TFK:04925:09452\n\
67TFK:05125:09861\n\
67TFK:04246:08123\n\
67TFK:04333:07832\n\
67TFK:04367:07920\n\
67TFK:04937:08062\n\
67TFK:04915:08405\n\
67TFK:04970:08364\n\
67TFK:05031:08320\n\
67TFK:05066:08062\n\
67TFK:05193:08226\n\
67TFK:04044:07098\n\
67TFK:04148:06629\n\
67TFK:04162:06732\n\
67TFK:04242:07022\n\
67TFK:04270:06610\n\
67TFK:04423:07272\n\
67TFK:04672:07081\n\
67TFK:04782:07040\n\
67TFK:04756:07328\n\
67TFK:04876:06673\n\
67TFK:05016:07108\n\
67TFK:05062:07188\n\
67TFK:05091:07260\n\
67TFK:05240:07176\n\
67TFK:06001:00967\n\
67TFK:06181:00936\n\
67TFK:04033:05387\n\
67TFK:04125:05300\n\
67TFK:04212:05244\n\
67TFK:04282:05272\n\
67TFK:04369:05211\n\
67TFK:04449:05546\n\
67TFK:04518:06427\n\
67TFK:04709:05504\n\
67TFK:04861:05456\n\
67TFK:05149:05879\n\
67TFK:05238:05675\n\
67TFK:08001:13123\n\
67TFK:08118:13103\n\
67TFK:08511:13402\n\
67TFK:08551:14009\n\
67TFK:08661:14104\n\
67TFK:08931:12970\n\
67TFK:08179:11763\n\
67TFK:08175:12410\n\
67TFK:08246:12663\n\
67TFK:08393:12227\n\
67TFK:08400:12387\n\
67TFK:08652:12826\n\
67TFK:05463:13064\n\
67TFK:05711:13393\n\
67TFK:05824:13771\n\
67TFK:05895:14147\n\
67TFK:06006:13008\n\
67TFK:06084:13603\n\
67TFK:06634:13317\n\
67TFK:06633:13366\n\
67TFK:05971:14795\n\
67TFK:06482:14636\n\
67TFK:08219:11156\n\
67TFK:08462:10928\n\
67TFK:08634:11495\n\
67TFK:08742:10855\n\
67TFK:08882:11468\n\
67TFK:08907:10644\n\
67TFK:08961:11519\n\
67TFK:09102:10345\n\
67TFK:09120:10619\n\
67TFK:09261:10338\n\
67TFK:04005:03311\n\
67TFK:04249:02868\n\
67TFK:04630:02972\n\
67TFK:04656:03564\n\
67TFK:04710:03365\n\
67TFK:04735:03797\n\
67TFK:04751:03745\n\
67TFK:04850:02615\n\
67TFK:04874:03061\n\
67TFK:04877:03259\n\
67TFK:04923:03322\n\
67TFK:04950:03449\n\
67TFK:05143:02665\n\
67TFK:05244:03041\n\
67TFK:05249:03563\n\
67TFK:05342:03820\n\
67TFK:05381:03511\n\
67TFK:05771:03679\n\
67TFK:06054:03110\n\
67TFK:06501:03291\n\
67TFK:06561:02881\n\
67TFK:05570:05399\n\
67TFK:05760:05475\n\
67TFK:05899:05733\n\
67TFK:05927:05915\n\
67TFK:06025:05722\n\
67TFK:06199:06311\n\
67TFK:06264:05656\n\
67TFK:06489:05806\n\
67TFK:04025:04456\n\
67TFK:04219:04379\n\
67TFK:04316:04841\n\
67TFK:04348:04197\n\
67TFK:04592:04363\n\
67TFK:04648:03897\n\
67TFK:04682:04331\n\
67TFK:04682:04760\n\
67TFK:05076:05148\n\
67TFK:05121:04858\n\
67TFK:05142:05015\n\
67TFK:05396:08247\n\
67TFK:05920:07922\n\
67TFK:06384:08652\n\
67TFK:05342:09923\n\
67TFK:05606:09041\n\
67TFK:05709:10045\n\
67TFK:05791:09580\n\
67TFK:05825:09581\n\
67TFK:05883:09656\n\
67TFK:06026:09250\n\
67TFK:06236:10152\n\
67TFK:06425:09919\n\
67TFK:06434:09367\n\
67TFK:06500:09333\n\
67TFK:06621:09698\n\
67TFK:06648:09838\n\
67TFK:05438:11948\n\
67TFK:05506:12589\n\
67TFK:05667:12701\n\
67TFK:05721:11949\n\
67TFK:05738:11976\n\
67TFK:05826:11944\n\
67TFK:05939:11815\n\
67TFK:06135:12719\n\
67TFK:06331:12231\n\
67TFK:06582:12523\n\
67TFK:04066:02187\n\
67TFK:04118:01465\n\
67TFK:04339:01385\n\
67TFK:04354:01479\n\
67TFK:04607:01889\n\
67TFK:04666:01360\n\
67TFK:04774:02075\n\
67TFK:05295:02095\n\
67TFK:02849:13682\n\
67TFK:02947:13320\n\
67TFK:03009:13211\n\
67TFK:03016:13427\n\
67TFK:03117:14084\n\
67TFK:03308:13515\n\
67TFK:03321:12921\n\
67TFK:03354:13511\n\
67TFK:03401:13801\n\
67TFK:03613:13735\n\
67TFK:03833:13877\n\
67TFK:02730:12596\n\
67TFK:03029:12468\n\
67TFK:03097:12164\n\
67TFK:03726:12303\n\
67TFK:02813:09074\n\
67TFK:02782:10187\n\
67TFK:02906:09856\n\
67TFK:02958:09367\n\
67TFK:03305:09191\n\
67TFK:03335:09199\n\
67TFK:03872:10226\n\
67TFK:03037:05252\n\
67TFK:03033:06047\n\
67TFK:03238:05638\n\
67TFK:03464:05375\n\
67TFK:03482:05392\n\
67TFK:03606:05842\n\
67TFK:03664:05812\n\
67TFK:03673:05923\n\
67TFK:03753:05489\n\
67TFK:03806:05881\n\
67TFK:03856:05641\n\
67TFK:03930:05333\n\
67TFK:03938:05910\n\
67TFK:08093:01940\n\
67TFK:08135:02575\n\
67TFK:08219:01297\n\
67TFK:08235:01979\n\
67TFK:08255:01762\n\
67TFK:08334:02167\n\
67TFK:08788:01682\n\
67TFK:08857:02318\n\
67TFK:09074:01642\n\
67TFK:09245:01521\n\
67TFK:02666:01830\n\
67TFK:02728:01777\n\
67TFK:03172:01557\n\
67TFK:03210:02070\n\
67TFK:03220:01908\n\
67TFK:03374:02078\n\
67TFK:03500:01811\n\
67TFK:03492:02034\n\
67TFK:03618:01934\n\
67TFK:03866:01731\n\
67TFK:03907:02055\n\
67TFK:03888:02092\n\
67TFK:03897:02514\n\
67TFK:03958:01452\n\
67TFK:03939:02370\n\
67TFK:03964:02033\n\
67TFK:03104:00790\n\
67TFK:03280:00508\n\
67TFK:03277:00699\n\
67TFK:03408:01026\n\
67TFK:03589:00967\n\
67TFK:03610:01049\n\
67TFK:03917:01219\n\
67TFK:01527:10603\n\
67TFK:01545:10434\n\
67TFK:01751:10789\n\
67TFK:01781:10881\n\
67TFK:01947:10680\n\
67TFK:02161:11071\n\
67TFK:02266:11450\n\
67TFK:02518:10605\n\
67TFK:02587:10809\n\
67TFK:01406:13464\n\
67TFK:01913:13099\n\
67TFK:02078:13730\n\
67TFK:08055:06132\n\
67TFK:08086:06302\n\
67TFK:08110:05258\n\
67TFK:08221:05620\n\
67TFK:08396:06322\n\
67TFK:08442:05361\n\
67TFK:08888:05423\n\
67TFK:08919:05203\n\
67TFK:09027:05205\n\
67TFK:09039:05540\n\
67TFK:09052:05377\n\
67TFK:09304:05544\n\
67TFK:09346:06421\n\
67TFK:09521:05181\n\
67TFK:09505:05472\n\
67TFK:09490:06282\n\
67TFK:09529:05819\n\
67TFK:09693:06324\n\
67TFK:09747:05271\n\
67TFK:09843:05662\n\
67TFK:10021:05264\n\
67TFK:10094:05599\n\
67TFK:10076:06228\n\
67TFK:10332:06047\n\
67TFK:10367:06094\n\
67TFK:06780:13235\n\
67TFK:06805:13371\n\
67TFK:06965:13051\n\
67TFK:07161:13325\n\
67TFK:07277:13410\n\
67TFK:07270:13884\n\
67TFK:07317:13285\n\
67TFK:07571:13187\n\
67TFK:02787:02604\n\
67TFK:02848:02807\n\
67TFK:03166:02612\n\
67TFK:03190:02637\n\
67TFK:03257:03712\n\
67TFK:03401:03446\n\
67TFK:03418:03211\n\
67TFK:03595:03683\n\
67TFK:03761:03801\n\
67TFK:03795:02609\n\
67TFK:03878:03064\n\
67TFK:02732:07142\n\
67TFK:02879:06884\n\
67TFK:03310:07066\n\
67TFK:03522:06670\n\
67TFK:03664:06618\n\
67TFK:03867:06903\n\
67TFK:04246:01205\n\
67TFK:05187:00943\n\
67TFK:03035:14588\n\
67TFK:03149:14736\n\
67TFK:03487:14170\n\
67TFK:03541:14240\n\
67TFK:03546:14487\n\
67TFK:03608:14348\n\
67TFK:02757:10911\n\
67TFK:02887:11289\n\
67TFK:03074:10795\n\
67TFK:03070:10942\n\
67TFK:03249:10604\n\
67TFK:03373:10492\n\
67TFK:03703:10985\n\
67TFK:03744:10509\n\
67TFK:03730:10986\n\
67TFK:01587:01282\n\
67TFK:02128:01193\n\
67TFK:02301:01146\n\
67TFK:02698:08164\n\
67TFK:02665:08636\n\
67TFK:02781:07911\n\
67TFK:02814:07838\n\
67TFK:03000:08240\n\
67TFK:03020:07858\n\
67TFK:03014:07944\n\
67TFK:03351:08696\n\
67TFK:03402:08695\n\
67TFK:03628:08832\n\
67TFK:03780:08552\n\
67TFK:03932:08632\n\
')
