# Supplementary material for: The Oxidative Metabolism of Fossil Hydrocarbons and Sulfide Minerals by the Lithobiontic Microbial Community Inhabiting Deep Subterrestrial Kupferschiefer Black Shale
Source: Front Microbiol. 2018 May 15;9:972. doi: 10.3389/fmicb.2018.00972 (PMC5962744; doi:10.3389/fmicb.2018.00972)
Supplement: Supplementary file 3 [file Presentation_1.ZIP › R19_filter-trim_BSc60_sup207_krona.html.files/node1167.members.0.js]

data('67TFK:01734:12259\n\
67TFK:01998:11944\n\
67TFK:03233:04532\n\
67TFK:03268:03930\n\
67TFK:03725:04457\n\
67TFK:03743:04879\n\
67TFK:03789:04387\n\
67TFK:03864:04665\n\
67TFK:00626:09294\n\
67TFK:00609:09687\n\
67TFK:00189:08138\n\
67TFK:00482:08957\n\
67TFK:01118:07787\n\
67TFK:01196:07318\n\
67TFK:01287:06789\n\
67TFK:01294:07387\n\
67TFK:00640:05895\n\
67TFK:01306:05830\n\
67TFK:09409:06759\n\
67TFK:10119:06452\n\
67TFK:07063:03171\n\
67TFK:07069:03159\n\
67TFK:07210:03074\n\
67TFK:07693:03062\n\
67TFK:09423:03938\n\
67TFK:09436:04601\n\
67TFK:09456:04704\n\
67TFK:09985:03945\n\
67TFK:09329:02908\n\
67TFK:09427:03512\n\
67TFK:09682:03679\n\
67TFK:09879:02868\n\
67TFK:09936:03437\n\
67TFK:10214:03265\n\
67TFK:10238:02651\n\
67TFK:09856:12200\n\
67TFK:10064:11699\n\
67TFK:00976:13675\n\
67TFK:01051:14107\n\
67TFK:01337:02824\n\
67TFK:01442:03048\n\
67TFK:01469:03514\n\
67TFK:01592:02597\n\
67TFK:02068:03167\n\
67TFK:02038:03821\n\
67TFK:02166:03214\n\
67TFK:01335:04558\n\
67TFK:01511:04416\n\
67TFK:01678:03919\n\
67TFK:01785:04373\n\
67TFK:01946:04958\n\
67TFK:02290:03903\n\
67TFK:01623:05996\n\
67TFK:01831:06092\n\
67TFK:01828:06135\n\
67TFK:02245:06129\n\
67TFK:02235:06243\n\
67TFK:02314:05999\n\
67TFK:02420:05532\n\
67TFK:01931:06750\n\
67TFK:02166:06691\n\
67TFK:02422:07047\n\
67TFK:02620:06587\n\
67TFK:01609:01379\n\
67TFK:01614:02181\n\
67TFK:01615:02552\n\
67TFK:01991:02059\n\
67TFK:01993:02534\n\
67TFK:02394:01526\n\
67TFK:02441:01752\n\
67TFK:02159:08065\n\
67TFK:02398:08608\n\
67TFK:02490:07743\n\
67TFK:01426:09856\n\
67TFK:02410:09628\n\
67TFK:02443:09619\n\
67TFK:05386:05069\n\
67TFK:05638:04509\n\
67TFK:05760:04166\n\
67TFK:05807:04715\n\
67TFK:06075:03971\n\
67TFK:06087:04013\n\
67TFK:09431:12927\n\
67TFK:09346:08144\n\
67TFK:09730:07850\n\
67TFK:09790:08499\n\
67TFK:10083:08888\n\
67TFK:09435:09950\n\
67TFK:09644:09019\n\
67TFK:09676:09422\n\
67TFK:09731:09134\n\
67TFK:09665:11586\n\
67TFK:09759:10493\n\
67TFK:10310:11239\n\
67TFK:05768:07295\n\
67TFK:05986:07570\n\
67TFK:06601:07727\n\
67TFK:05483:11284\n\
67TFK:05920:10603\n\
67TFK:06127:11092\n\
67TFK:06532:10979\n\
67TFK:09428:01483\n\
67TFK:09445:02573\n\
67TFK:09759:01544\n\
67TFK:06750:02277\n\
67TFK:06830:02400\n\
67TFK:07063:01553\n\
67TFK:07639:02283\n\
67TFK:07713:01784\n\
67TFK:07764:01823\n\
67TFK:07492:04128\n\
67TFK:07634:04670\n\
67TFK:07720:04915\n\
67TFK:07799:04168\n\
67TFK:06955:06527\n\
67TFK:07220:07130\n\
67TFK:07659:06608\n\
67TFK:07887:07373\n\
67TFK:06690:06368\n\
67TFK:06717:05763\n\
67TFK:06779:05669\n\
67TFK:06765:06122\n\
67TFK:06948:06220\n\
67TFK:07330:05666\n\
67TFK:07889:05779\n\
67TFK:07068:09036\n\
67TFK:07384:09175\n\
67TFK:07435:09818\n\
67TFK:07488:09477\n\
67TFK:07514:09400\n\
67TFK:07749:09640\n\
67TFK:07759:09843\n\
67TFK:07787:09374\n\
67TFK:07844:09028\n\
67TFK:07888:09419\n\
67TFK:06827:08262\n\
67TFK:06912:08656\n\
67TFK:07199:08758\n\
67TFK:07442:08737\n\
67TFK:07673:08504\n\
67TFK:06980:11303\n\
67TFK:07248:10995\n\
67TFK:07359:10884\n\
67TFK:07422:10567\n\
67TFK:07783:10671\n\
67TFK:00494:03183\n\
67TFK:00677:03051\n\
67TFK:00998:03290\n\
67TFK:01282:03220\n\
67TFK:05381:01358\n\
67TFK:05713:01963\n\
67TFK:06529:02270\n\
67TFK:08084:00671\n\
67TFK:08166:00998\n\
67TFK:08202:00838\n\
67TFK:08784:01083\n\
67TFK:08776:01253\n\
67TFK:08816:01246\n\
67TFK:06790:01046\n\
67TFK:06863:00901\n\
67TFK:07039:00484\n\
67TFK:07269:00614\n\
67TFK:07740:00632\n\
67TFK:07272:14636\n\
67TFK:07654:14545\n\
67TFK:08158:07674\n\
67TFK:08204:06768\n\
67TFK:08237:07703\n\
67TFK:08657:07188\n\
67TFK:08697:06547\n\
67TFK:08831:06563\n\
67TFK:09307:07356\n\
67TFK:08140:03617\n\
67TFK:08655:02711\n\
67TFK:09172:03734\n\
67TFK:08060:04672\n\
67TFK:08205:04987\n\
67TFK:08337:04373\n\
67TFK:08295:04498\n\
67TFK:08380:04060\n\
67TFK:08439:05045\n\
67TFK:09127:04281\n\
67TFK:08337:08441\n\
67TFK:08912:08088\n\
67TFK:09041:07921\n\
67TFK:09236:07739\n\
67TFK:09276:08292\n\
67TFK:08891:09407\n\
67TFK:00801:10863\n\
67TFK:01021:11523\n\
67TFK:07236:11641\n\
67TFK:07957:12026\n\
67TFK:04292:13705\n\
67TFK:04790:13933\n\
67TFK:04928:13204\n\
67TFK:04453:14220\n\
67TFK:04025:11848\n\
67TFK:04522:12065\n\
67TFK:04581:12855\n\
67TFK:04776:12445\n\
67TFK:04986:12334\n\
67TFK:04312:11515\n\
67TFK:04444:11456\n\
67TFK:05082:10412\n\
67TFK:05069:10694\n\
67TFK:05106:11258\n\
67TFK:05174:10380\n\
67TFK:05200:10391\n\
67TFK:05230:11268\n\
67TFK:05280:11472\n\
67TFK:04040:09427\n\
67TFK:04210:09032\n\
67TFK:04240:09612\n\
67TFK:04283:09259\n\
67TFK:04893:09790\n\
67TFK:05144:10052\n\
67TFK:04304:07967\n\
67TFK:04370:07905\n\
67TFK:05247:08012\n\
67TFK:05273:07980\n\
67TFK:04116:07630\n\
67TFK:04282:07135\n\
67TFK:04541:07570\n\
67TFK:04905:07558\n\
67TFK:05300:06846\n\
67TFK:06060:01076\n\
67TFK:04054:06438\n\
67TFK:04182:06425\n\
67TFK:04565:05850\n\
67TFK:04981:05361\n\
67TFK:05176:05971\n\
67TFK:08026:14244\n\
67TFK:08776:13006\n\
67TFK:08929:12976\n\
67TFK:08084:12075\n\
67TFK:09195:12402\n\
67TFK:05430:13409\n\
67TFK:05816:12901\n\
67TFK:06481:13022\n\
67TFK:06521:13784\n\
67TFK:06595:13360\n\
67TFK:06058:14609\n\
67TFK:06605:14397\n\
67TFK:08057:10852\n\
67TFK:08646:11546\n\
67TFK:08838:10538\n\
67TFK:08807:11516\n\
67TFK:08844:10314\n\
67TFK:08945:11539\n\
67TFK:04177:03806\n\
67TFK:04317:02815\n\
67TFK:04335:03175\n\
67TFK:04499:03589\n\
67TFK:05066:03419\n\
67TFK:05197:03392\n\
67TFK:05576:03294\n\
67TFK:06187:03817\n\
67TFK:06471:03192\n\
67TFK:06209:05269\n\
67TFK:06450:05400\n\
67TFK:06628:06112\n\
67TFK:04204:04556\n\
67TFK:04272:04177\n\
67TFK:04503:03980\n\
67TFK:04837:04829\n\
67TFK:05098:04125\n\
67TFK:05257:04649\n\
67TFK:05600:07796\n\
67TFK:05726:07956\n\
67TFK:05728:08588\n\
67TFK:06069:08839\n\
67TFK:06245:08883\n\
67TFK:05535:09274\n\
67TFK:05859:09134\n\
67TFK:05863:09130\n\
67TFK:06151:09835\n\
67TFK:06288:09604\n\
67TFK:05453:12137\n\
67TFK:04013:02389\n\
67TFK:04243:02481\n\
67TFK:04482:02070\n\
67TFK:04613:01931\n\
67TFK:04704:02507\n\
67TFK:04789:01730\n\
67TFK:04752:02549\n\
67TFK:05202:01816\n\
67TFK:05305:02246\n\
67TFK:02775:13115\n\
67TFK:02782:13560\n\
67TFK:03774:13956\n\
67TFK:03957:13216\n\
67TFK:02733:11651\n\
67TFK:03033:12792\n\
67TFK:03079:12614\n\
67TFK:03810:11657\n\
67TFK:02680:10212\n\
67TFK:02763:09445\n\
67TFK:02948:09424\n\
67TFK:03089:10050\n\
67TFK:03229:10031\n\
67TFK:03250:10224\n\
67TFK:03420:09404\n\
67TFK:03889:09888\n\
67TFK:03975:09517\n\
67TFK:03124:05498\n\
67TFK:03498:06311\n\
67TFK:03700:06314\n\
67TFK:03973:05484\n\
67TFK:08981:01947\n\
67TFK:08964:01990\n\
67TFK:09101:01814\n\
67TFK:02665:01872\n\
67TFK:02753:02563\n\
67TFK:02788:01247\n\
67TFK:01380:10590\n\
67TFK:01463:10798\n\
67TFK:01656:11361\n\
67TFK:02068:10528\n\
67TFK:02475:11525\n\
67TFK:02595:10374\n\
67TFK:01968:14603\n\
67TFK:02322:13336\n\
67TFK:02438:13287\n\
67TFK:08002:05209\n\
67TFK:08032:06016\n\
67TFK:08458:05943\n\
67TFK:09213:06394\n\
67TFK:09508:06321\n\
67TFK:09959:05757\n\
67TFK:10281:05858\n\
67TFK:10414:05877\n\
67TFK:06747:13907\n\
67TFK:07630:13345\n\
67TFK:02715:02880\n\
67TFK:02741:03728\n\
67TFK:03495:03076\n\
67TFK:03499:03438\n\
67TFK:03668:03143\n\
67TFK:03857:03332\n\
67TFK:03895:03358\n\
67TFK:02734:06599\n\
67TFK:03191:06584\n\
67TFK:04677:01106\n\
67TFK:03116:10910\n\
67TFK:03491:10900\n\
67TFK:03479:10976\n\
67TFK:03627:11484\n\
67TFK:03840:10500\n\
67TFK:01835:00991\n\
67TFK:02514:00919\n\
67TFK:02877:08491\n\
67TFK:03177:07968\n\
67TFK:03623:08173\n\
')
