# Supplementary material for: The Oxidative Metabolism of Fossil Hydrocarbons and Sulfide Minerals by the Lithobiontic Microbial Community Inhabiting Deep Subterrestrial Kupferschiefer Black Shale
Source: Front Microbiol. 2018 May 15;9:972. doi: 10.3389/fmicb.2018.00972 (PMC5962744; doi:10.3389/fmicb.2018.00972)
Supplement: Supplementary file 3 [file Presentation_1.ZIP › R19_filter-trim_BSc60_sup207_krona.html.files/node1542.members.0.js]

data('67TFK:03203:04956\n\
67TFK:03898:04276\n\
67TFK:03945:04931\n\
67TFK:00283:04545\n\
67TFK:01093:02178\n\
67TFK:00795:09526\n\
67TFK:00652:08786\n\
67TFK:00982:08123\n\
67TFK:01265:07822\n\
67TFK:01306:07861\n\
67TFK:00945:05979\n\
67TFK:01253:06284\n\
67TFK:09814:06665\n\
67TFK:09887:06661\n\
67TFK:06865:03636\n\
67TFK:09451:03953\n\
67TFK:09510:04452\n\
67TFK:09496:04813\n\
67TFK:09622:04678\n\
67TFK:10280:04757\n\
67TFK:10250:03020\n\
67TFK:01347:03195\n\
67TFK:01819:02681\n\
67TFK:01541:03922\n\
67TFK:01539:04368\n\
67TFK:01442:07709\n\
67TFK:02473:02223\n\
67TFK:02606:01453\n\
67TFK:02581:08235\n\
67TFK:02463:09024\n\
67TFK:06119:04514\n\
67TFK:10104:08768\n\
67TFK:09364:09243\n\
67TFK:10233:10875\n\
67TFK:05385:07040\n\
67TFK:05795:06649\n\
67TFK:06293:07125\n\
67TFK:06286:07289\n\
67TFK:06391:07520\n\
67TFK:06547:07518\n\
67TFK:06150:10714\n\
67TFK:07175:02505\n\
67TFK:07762:02361\n\
67TFK:06969:04452\n\
67TFK:07971:04985\n\
67TFK:07488:06979\n\
67TFK:06736:06233\n\
67TFK:06979:06165\n\
67TFK:07865:06361\n\
67TFK:07928:05815\n\
67TFK:07083:09119\n\
67TFK:07615:09207\n\
67TFK:07765:09409\n\
67TFK:06711:08566\n\
67TFK:06891:08075\n\
67TFK:07780:07850\n\
67TFK:07868:10318\n\
67TFK:00955:03034\n\
67TFK:01132:03251\n\
67TFK:05472:02167\n\
67TFK:05898:02157\n\
67TFK:06404:02143\n\
67TFK:09076:01197\n\
67TFK:07042:00456\n\
67TFK:07686:01239\n\
67TFK:07385:14250\n\
67TFK:07979:14204\n\
67TFK:08160:07597\n\
67TFK:08734:06477\n\
67TFK:08949:06520\n\
67TFK:08484:03681\n\
67TFK:08637:03932\n\
67TFK:09253:03899\n\
67TFK:08147:08585\n\
67TFK:09198:08245\n\
67TFK:09278:07941\n\
67TFK:09192:10095\n\
67TFK:01023:10981\n\
67TFK:04788:13720\n\
67TFK:04672:14248\n\
67TFK:04251:12468\n\
67TFK:04769:12267\n\
67TFK:04631:08368\n\
67TFK:05011:08529\n\
67TFK:04561:07186\n\
67TFK:04577:07250\n\
67TFK:04619:07337\n\
67TFK:04949:07071\n\
67TFK:06302:00751\n\
67TFK:04504:05213\n\
67TFK:04801:05885\n\
67TFK:08388:12916\n\
67TFK:09102:14005\n\
67TFK:08903:11633\n\
67TFK:09096:11490\n\
67TFK:09223:10356\n\
67TFK:04040:03242\n\
67TFK:04556:02957\n\
67TFK:05063:03086\n\
67TFK:06278:03458\n\
67TFK:06014:05230\n\
67TFK:05233:03961\n\
67TFK:06434:07824\n\
67TFK:06466:08914\n\
67TFK:05410:09265\n\
67TFK:05649:11606\n\
67TFK:05740:11614\n\
67TFK:05080:01605\n\
67TFK:03046:13508\n\
67TFK:03197:11673\n\
67TFK:02837:09069\n\
67TFK:03531:05378\n\
67TFK:03786:06143\n\
67TFK:08960:01407\n\
67TFK:03009:01711\n\
67TFK:01474:10555\n\
67TFK:01531:10684\n\
67TFK:02173:10571\n\
67TFK:02229:11084\n\
67TFK:01408:13717\n\
67TFK:01471:13061\n\
67TFK:08879:06316\n\
67TFK:09972:05892\n\
67TFK:10076:05891\n\
67TFK:10175:06296\n\
67TFK:06797:13235\n\
67TFK:06989:12915\n\
67TFK:07295:13272\n\
67TFK:07563:13306\n\
67TFK:02844:02719\n\
67TFK:03074:03068\n\
67TFK:02718:10393\n\
67TFK:02333:01046\n\
67TFK:03580:08839\n\
')
