# Supplementary material for: The Oxidative Metabolism of Fossil Hydrocarbons and Sulfide Minerals by the Lithobiontic Microbial Community Inhabiting Deep Subterrestrial Kupferschiefer Black Shale
Source: Front Microbiol. 2018 May 15;9:972. doi: 10.3389/fmicb.2018.00972 (PMC5962744; doi:10.3389/fmicb.2018.00972)
Supplement: Supplementary file 3 [file Presentation_1.ZIP › R19_filter-trim_BSc60_sup207_krona.html.files/node1459.members.0.js]

data('67TFK:01593:12112\n\
67TFK:02022:12232\n\
67TFK:02084:12106\n\
67TFK:02809:04057\n\
67TFK:02907:04487\n\
67TFK:03078:05146\n\
67TFK:03595:04877\n\
67TFK:00929:05102\n\
67TFK:01263:04409\n\
67TFK:00525:02037\n\
67TFK:00451:08434\n\
67TFK:00666:08427\n\
67TFK:01178:08440\n\
67TFK:01327:07997\n\
67TFK:00524:07601\n\
67TFK:01257:07552\n\
67TFK:00460:05239\n\
67TFK:00757:05848\n\
67TFK:09788:06571\n\
67TFK:10323:07371\n\
67TFK:07868:03099\n\
67TFK:09684:04211\n\
67TFK:09704:04518\n\
67TFK:09758:04770\n\
67TFK:09956:03901\n\
67TFK:09443:02680\n\
67TFK:09699:02875\n\
67TFK:09367:11785\n\
67TFK:09498:11871\n\
67TFK:09804:12158\n\
67TFK:01281:13320\n\
67TFK:01450:03186\n\
67TFK:01609:03036\n\
67TFK:01811:02815\n\
67TFK:02602:02992\n\
67TFK:01422:05651\n\
67TFK:01842:05205\n\
67TFK:01890:05482\n\
67TFK:02456:06255\n\
67TFK:01782:07607\n\
67TFK:02404:07154\n\
67TFK:01626:01928\n\
67TFK:01763:02267\n\
67TFK:02234:01619\n\
67TFK:02463:02575\n\
67TFK:01626:08977\n\
67TFK:01985:08032\n\
67TFK:02152:08698\n\
67TFK:02227:07778\n\
67TFK:02423:08571\n\
67TFK:02663:08900\n\
67TFK:01933:09186\n\
67TFK:02632:09164\n\
67TFK:02663:09235\n\
67TFK:05842:04384\n\
67TFK:05550:06810\n\
67TFK:05590:07338\n\
67TFK:05685:07404\n\
67TFK:05793:07564\n\
67TFK:06508:06841\n\
67TFK:06551:06843\n\
67TFK:05587:11259\n\
67TFK:06190:11113\n\
67TFK:09387:01675\n\
67TFK:07687:02026\n\
67TFK:07758:02010\n\
67TFK:07094:04617\n\
67TFK:07449:03947\n\
67TFK:07659:04473\n\
67TFK:07810:04829\n\
67TFK:07357:07084\n\
67TFK:07452:06621\n\
67TFK:06704:05426\n\
67TFK:06768:05708\n\
67TFK:06973:05524\n\
67TFK:07689:06269\n\
67TFK:07831:06216\n\
67TFK:06767:09725\n\
67TFK:07422:09195\n\
67TFK:07032:08384\n\
67TFK:07251:08700\n\
67TFK:06710:10819\n\
67TFK:06760:11291\n\
67TFK:06843:11206\n\
67TFK:07349:10603\n\
67TFK:07897:11077\n\
67TFK:05469:01457\n\
67TFK:07994:00884\n\
67TFK:08201:01127\n\
67TFK:07400:01057\n\
67TFK:08788:06891\n\
67TFK:07996:02598\n\
67TFK:08103:03272\n\
67TFK:08482:03797\n\
67TFK:08768:03559\n\
67TFK:08967:03854\n\
67TFK:08997:03547\n\
67TFK:09129:02902\n\
67TFK:08026:05044\n\
67TFK:08759:03994\n\
67TFK:08940:04189\n\
67TFK:09141:04671\n\
67TFK:08852:09809\n\
67TFK:08922:10240\n\
67TFK:09261:09595\n\
67TFK:00836:11444\n\
67TFK:01035:11504\n\
67TFK:07058:11655\n\
67TFK:07270:11829\n\
67TFK:07338:11808\n\
67TFK:07660:11733\n\
67TFK:07815:12163\n\
67TFK:07898:11642\n\
67TFK:05009:13892\n\
67TFK:04035:12752\n\
67TFK:04670:11887\n\
67TFK:04233:10332\n\
67TFK:04435:10745\n\
67TFK:04491:10920\n\
67TFK:04761:10486\n\
67TFK:04986:10843\n\
67TFK:05218:11059\n\
67TFK:04850:09785\n\
67TFK:05057:09992\n\
67TFK:05258:09020\n\
67TFK:04002:08109\n\
67TFK:04924:08167\n\
67TFK:04031:06808\n\
67TFK:04122:07409\n\
67TFK:04461:06899\n\
67TFK:05241:07340\n\
67TFK:05196:07396\n\
67TFK:05594:01152\n\
67TFK:06485:01184\n\
67TFK:05021:05254\n\
67TFK:05058:05399\n\
67TFK:05079:05377\n\
67TFK:09023:13003\n\
67TFK:09042:13545\n\
67TFK:08086:12415\n\
67TFK:09015:12801\n\
67TFK:06572:13656\n\
67TFK:04549:02597\n\
67TFK:04925:02812\n\
67TFK:04965:03241\n\
67TFK:05107:03216\n\
67TFK:06325:03102\n\
67TFK:06590:05554\n\
67TFK:04295:04737\n\
67TFK:04331:05010\n\
67TFK:04688:04748\n\
67TFK:04997:04899\n\
67TFK:05063:03983\n\
67TFK:05878:08823\n\
67TFK:06447:07998\n\
67TFK:05456:09222\n\
67TFK:05457:09777\n\
67TFK:05616:10168\n\
67TFK:05933:09153\n\
67TFK:05993:12017\n\
67TFK:04357:02410\n\
67TFK:04934:01836\n\
67TFK:05281:02568\n\
67TFK:03651:11634\n\
67TFK:03081:09786\n\
67TFK:03181:09162\n\
67TFK:02864:05777\n\
67TFK:03769:05987\n\
67TFK:03980:05592\n\
67TFK:08054:01680\n\
67TFK:08173:02219\n\
67TFK:08160:02337\n\
67TFK:08559:01667\n\
67TFK:08760:01645\n\
67TFK:09015:02419\n\
67TFK:02730:01612\n\
67TFK:03557:01755\n\
67TFK:03639:02425\n\
67TFK:02946:01216\n\
67TFK:03888:01097\n\
67TFK:01687:10532\n\
67TFK:01734:11377\n\
67TFK:01798:10609\n\
67TFK:02492:10593\n\
67TFK:02420:13697\n\
67TFK:08070:05645\n\
67TFK:08194:06065\n\
67TFK:08580:06343\n\
67TFK:08818:05370\n\
67TFK:09540:06184\n\
67TFK:09752:06268\n\
67TFK:09811:05651\n\
67TFK:10419:05157\n\
67TFK:07592:13211\n\
67TFK:07945:13012\n\
67TFK:02703:02772\n\
67TFK:02817:07052\n\
67TFK:02833:07560\n\
67TFK:02953:06576\n\
67TFK:04354:01223\n\
67TFK:03358:11228\n\
67TFK:01921:00953\n\
67TFK:02409:01193\n\
67TFK:02937:08396\n\
67TFK:03077:08294\n\
67TFK:03505:08579\n\
67TFK:03631:08013\n\
')
