# Supplementary material for: The Oxidative Metabolism of Fossil Hydrocarbons and Sulfide Minerals by the Lithobiontic Microbial Community Inhabiting Deep Subterrestrial Kupferschiefer Black Shale
Source: Front Microbiol. 2018 May 15;9:972. doi: 10.3389/fmicb.2018.00972 (PMC5962744; doi:10.3389/fmicb.2018.00972)
Supplement: Supplementary file 3 [file Presentation_1.ZIP › R19_filter-trim_BSc60_sup207_krona.html.files/node519.members.0.js]

data('67TFK:01334:12081\n\
67TFK:01511:12086\n\
67TFK:02148:12176\n\
67TFK:02576:11665\n\
67TFK:02757:04322\n\
67TFK:02995:04106\n\
67TFK:03440:04809\n\
67TFK:03589:04932\n\
67TFK:03813:04125\n\
67TFK:03918:04923\n\
67TFK:00435:04841\n\
67TFK:00559:04856\n\
67TFK:00597:04846\n\
67TFK:00646:04450\n\
67TFK:00650:04663\n\
67TFK:00819:04954\n\
67TFK:00972:04799\n\
67TFK:01041:04428\n\
67TFK:01164:04319\n\
67TFK:00528:02482\n\
67TFK:00707:01978\n\
67TFK:00846:01495\n\
67TFK:01014:02466\n\
67TFK:01293:01295\n\
67TFK:00521:09269\n\
67TFK:00872:09505\n\
67TFK:01294:09835\n\
67TFK:00398:08770\n\
67TFK:00527:08739\n\
67TFK:00631:08965\n\
67TFK:00830:07887\n\
67TFK:00868:08670\n\
67TFK:00526:07155\n\
67TFK:00816:05577\n\
67TFK:00892:05664\n\
67TFK:00885:06267\n\
67TFK:01077:05359\n\
67TFK:01234:05670\n\
67TFK:10002:06506\n\
67TFK:07141:03665\n\
67TFK:07517:03314\n\
67TFK:07576:03027\n\
67TFK:07629:03108\n\
67TFK:07899:02630\n\
67TFK:09337:04179\n\
67TFK:09377:04219\n\
67TFK:09600:04463\n\
67TFK:09634:03881\n\
67TFK:10170:04676\n\
67TFK:09337:03248\n\
67TFK:09600:02964\n\
67TFK:09752:03220\n\
67TFK:10034:03685\n\
67TFK:10334:03072\n\
67TFK:10343:03142\n\
67TFK:09565:11929\n\
67TFK:09694:11784\n\
67TFK:01188:13607\n\
67TFK:01485:03286\n\
67TFK:01495:03742\n\
67TFK:01648:02601\n\
67TFK:02377:02876\n\
67TFK:02653:02779\n\
67TFK:01361:04871\n\
67TFK:01829:04903\n\
67TFK:01967:03874\n\
67TFK:02177:04080\n\
67TFK:02453:04108\n\
67TFK:02538:04506\n\
67TFK:01340:06308\n\
67TFK:01551:05672\n\
67TFK:01590:05881\n\
67TFK:01705:05826\n\
67TFK:01947:05676\n\
67TFK:01564:07312\n\
67TFK:01614:07415\n\
67TFK:01856:06579\n\
67TFK:01980:07384\n\
67TFK:02280:06905\n\
67TFK:02234:07531\n\
67TFK:02553:06929\n\
67TFK:01547:02357\n\
67TFK:01624:01344\n\
67TFK:01615:01594\n\
67TFK:01785:02541\n\
67TFK:01917:02133\n\
67TFK:01953:02023\n\
67TFK:02160:01678\n\
67TFK:02219:01415\n\
67TFK:02216:02538\n\
67TFK:02495:01335\n\
67TFK:02498:02266\n\
67TFK:01504:07899\n\
67TFK:01701:08626\n\
67TFK:02263:08776\n\
67TFK:02319:08191\n\
67TFK:02404:08058\n\
67TFK:02546:08754\n\
67TFK:02650:07877\n\
67TFK:01431:10003\n\
67TFK:01463:10179\n\
67TFK:01536:09807\n\
67TFK:01693:09952\n\
67TFK:01873:09459\n\
67TFK:02193:09526\n\
67TFK:02397:09247\n\
67TFK:02543:10049\n\
67TFK:02643:09780\n\
67TFK:05484:04800\n\
67TFK:05666:03864\n\
67TFK:05701:04874\n\
67TFK:05814:04214\n\
67TFK:06080:03876\n\
67TFK:06316:04238\n\
67TFK:06368:04319\n\
67TFK:06485:04906\n\
67TFK:09518:08133\n\
67TFK:09613:07791\n\
67TFK:09600:07978\n\
67TFK:09864:08876\n\
67TFK:09916:08107\n\
67TFK:10140:08659\n\
67TFK:09504:09364\n\
67TFK:09536:09235\n\
67TFK:09739:09223\n\
67TFK:09951:09999\n\
67TFK:10010:09840\n\
67TFK:10034:09759\n\
67TFK:10024:09920\n\
67TFK:10067:09970\n\
67TFK:10237:09052\n\
67TFK:09464:11111\n\
67TFK:09546:10484\n\
67TFK:09538:10537\n\
67TFK:09531:11236\n\
67TFK:09636:10461\n\
67TFK:09797:10815\n\
67TFK:10162:11455\n\
67TFK:05347:06473\n\
67TFK:05451:06608\n\
67TFK:05610:07086\n\
67TFK:05657:07710\n\
67TFK:05768:07166\n\
67TFK:05828:07720\n\
67TFK:05905:06578\n\
67TFK:06236:06984\n\
67TFK:06335:07294\n\
67TFK:05593:11430\n\
67TFK:05822:11470\n\
67TFK:06102:10403\n\
67TFK:06117:10354\n\
67TFK:06205:11105\n\
67TFK:06248:11574\n\
67TFK:06527:11224\n\
67TFK:06575:10480\n\
67TFK:09455:01826\n\
67TFK:09607:02496\n\
67TFK:09872:02341\n\
67TFK:06677:01318\n\
67TFK:06800:01652\n\
67TFK:06886:02431\n\
67TFK:06942:02503\n\
67TFK:07542:01361\n\
67TFK:07578:01779\n\
67TFK:07593:02022\n\
67TFK:07608:02527\n\
67TFK:07824:01824\n\
67TFK:07859:01909\n\
67TFK:06748:05003\n\
67TFK:07320:04370\n\
67TFK:07692:04328\n\
67TFK:07940:04353\n\
67TFK:07977:03906\n\
67TFK:06915:06447\n\
67TFK:06946:06760\n\
67TFK:07095:06923\n\
67TFK:07463:06759\n\
67TFK:07641:07132\n\
67TFK:07778:06979\n\
67TFK:06736:06188\n\
67TFK:06838:06237\n\
67TFK:07253:05797\n\
67TFK:07260:05867\n\
67TFK:07531:10243\n\
67TFK:07707:09668\n\
67TFK:07781:09817\n\
67TFK:06847:07864\n\
67TFK:07153:08769\n\
67TFK:07491:07754\n\
67TFK:07751:07848\n\
67TFK:06969:10989\n\
67TFK:07016:11212\n\
67TFK:07424:11295\n\
67TFK:07491:10890\n\
67TFK:07814:11147\n\
67TFK:01044:02888\n\
67TFK:01143:02580\n\
67TFK:01327:03041\n\
67TFK:06389:01519\n\
67TFK:08035:00510\n\
67TFK:08386:01051\n\
67TFK:09037:00923\n\
67TFK:06977:01240\n\
67TFK:07118:00727\n\
67TFK:07283:01078\n\
67TFK:07358:00790\n\
67TFK:07338:00859\n\
67TFK:07446:00940\n\
67TFK:07306:14352\n\
67TFK:07717:14408\n\
67TFK:08078:07456\n\
67TFK:08142:07696\n\
67TFK:08313:07287\n\
67TFK:08345:07553\n\
67TFK:08419:06498\n\
67TFK:08914:07064\n\
67TFK:09290:06747\n\
67TFK:08055:02792\n\
67TFK:08203:03543\n\
67TFK:08247:03817\n\
67TFK:08326:03145\n\
67TFK:08779:03676\n\
67TFK:08839:02698\n\
67TFK:08899:02982\n\
67TFK:09096:03045\n\
67TFK:09092:03176\n\
67TFK:09254:03381\n\
67TFK:08553:04115\n\
67TFK:08728:04299\n\
67TFK:08705:04557\n\
67TFK:08788:04279\n\
67TFK:08786:04487\n\
67TFK:08365:07984\n\
67TFK:08488:08090\n\
67TFK:08657:08523\n\
67TFK:08914:08926\n\
67TFK:09205:07979\n\
67TFK:09232:08594\n\
67TFK:08191:09735\n\
67TFK:08178:09922\n\
67TFK:08217:09891\n\
67TFK:08316:09382\n\
67TFK:08345:09849\n\
67TFK:08499:09642\n\
67TFK:08787:09584\n\
67TFK:00772:10632\n\
67TFK:00847:10693\n\
67TFK:07526:11927\n\
67TFK:07686:12048\n\
67TFK:07744:11597\n\
67TFK:07724:12540\n\
67TFK:07739:12660\n\
67TFK:04142:13060\n\
67TFK:04301:13936\n\
67TFK:04522:12950\n\
67TFK:04142:12016\n\
67TFK:04675:12876\n\
67TFK:04827:12507\n\
67TFK:04201:10750\n\
67TFK:04317:11473\n\
67TFK:04595:10986\n\
67TFK:04546:11042\n\
67TFK:04570:11277\n\
67TFK:04020:09538\n\
67TFK:04022:09595\n\
67TFK:04137:10033\n\
67TFK:04246:10073\n\
67TFK:04321:10121\n\
67TFK:04921:09274\n\
67TFK:05311:10081\n\
67TFK:04357:08489\n\
67TFK:04501:08197\n\
67TFK:04661:08229\n\
67TFK:04766:07880\n\
67TFK:05042:08220\n\
67TFK:05102:08224\n\
67TFK:05193:08057\n\
67TFK:05158:08795\n\
67TFK:03998:07313\n\
67TFK:04179:07086\n\
67TFK:04198:07626\n\
67TFK:04462:07300\n\
67TFK:04570:07525\n\
67TFK:04669:07543\n\
67TFK:04815:07440\n\
67TFK:04958:06967\n\
67TFK:05001:07454\n\
67TFK:05159:07334\n\
67TFK:05310:07452\n\
67TFK:05448:00786\n\
67TFK:05631:00743\n\
67TFK:05854:00941\n\
67TFK:06195:01014\n\
67TFK:04037:05930\n\
67TFK:04124:05395\n\
67TFK:04243:05953\n\
67TFK:04459:05693\n\
67TFK:04448:05759\n\
67TFK:04622:05169\n\
67TFK:04638:05711\n\
67TFK:04596:06060\n\
67TFK:05226:05875\n\
67TFK:08375:14270\n\
67TFK:08908:13143\n\
67TFK:08029:12541\n\
67TFK:08287:11692\n\
67TFK:08480:12175\n\
67TFK:09187:12470\n\
67TFK:09244:11984\n\
67TFK:09301:12351\n\
67TFK:05525:13261\n\
67TFK:05794:13074\n\
67TFK:05994:13548\n\
67TFK:06173:14476\n\
67TFK:08236:10440\n\
67TFK:08769:10596\n\
67TFK:09087:10772\n\
67TFK:09170:11098\n\
67TFK:04646:02648\n\
67TFK:04809:02955\n\
67TFK:04966:03087\n\
67TFK:05205:03222\n\
67TFK:05268:03682\n\
67TFK:05396:02626\n\
67TFK:05548:03244\n\
67TFK:05896:03583\n\
67TFK:06247:02954\n\
67TFK:06594:02824\n\
67TFK:06613:03207\n\
67TFK:05462:05828\n\
67TFK:05616:06288\n\
67TFK:05709:05188\n\
67TFK:05787:05959\n\
67TFK:05879:05563\n\
67TFK:06449:06287\n\
67TFK:06487:06129\n\
67TFK:06488:06286\n\
67TFK:06637:05721\n\
67TFK:04363:04257\n\
67TFK:04387:04813\n\
67TFK:04516:04330\n\
67TFK:04690:04591\n\
67TFK:04743:04832\n\
67TFK:05262:04976\n\
67TFK:05445:07886\n\
67TFK:05451:08439\n\
67TFK:05460:08819\n\
67TFK:05917:08026\n\
67TFK:05890:08789\n\
67TFK:06331:07919\n\
67TFK:06636:08652\n\
67TFK:05402:09964\n\
67TFK:05558:10190\n\
67TFK:05615:10037\n\
67TFK:05792:09380\n\
67TFK:06398:09588\n\
67TFK:06416:10276\n\
67TFK:05395:11752\n\
67TFK:06127:12421\n\
67TFK:04060:01427\n\
67TFK:04428:01456\n\
67TFK:04412:02567\n\
67TFK:04508:02304\n\
67TFK:04854:02328\n\
67TFK:04969:02287\n\
67TFK:05030:01847\n\
67TFK:05174:01529\n\
67TFK:05227:01293\n\
67TFK:05261:02196\n\
67TFK:03027:13481\n\
67TFK:03683:13565\n\
67TFK:03846:12924\n\
67TFK:02690:12648\n\
67TFK:02770:11670\n\
67TFK:03076:12396\n\
67TFK:03120:11798\n\
67TFK:03666:12303\n\
67TFK:03764:12879\n\
67TFK:02750:09774\n\
67TFK:02766:09695\n\
67TFK:02769:10264\n\
67TFK:03420:09273\n\
67TFK:03603:09785\n\
67TFK:03814:09492\n\
67TFK:02910:06394\n\
67TFK:03280:05369\n\
67TFK:03536:06271\n\
67TFK:03644:05293\n\
67TFK:08008:01547\n\
67TFK:08209:01746\n\
67TFK:08269:01864\n\
67TFK:08370:02011\n\
67TFK:08523:01513\n\
67TFK:08674:01500\n\
67TFK:08847:01972\n\
67TFK:08847:02356\n\
67TFK:08986:01661\n\
67TFK:02708:02472\n\
67TFK:02742:02037\n\
67TFK:02775:02372\n\
67TFK:02873:01742\n\
67TFK:03045:02050\n\
67TFK:03214:01757\n\
67TFK:02822:00515\n\
67TFK:02819:00994\n\
67TFK:02910:00845\n\
67TFK:02942:00847\n\
67TFK:03659:00836\n\
67TFK:01494:10564\n\
67TFK:01484:11328\n\
67TFK:01799:11371\n\
67TFK:01878:10727\n\
67TFK:02317:11099\n\
67TFK:02488:11534\n\
67TFK:02597:11217\n\
67TFK:02570:13079\n\
67TFK:02585:13651\n\
67TFK:02654:13679\n\
67TFK:08163:05304\n\
67TFK:08649:06173\n\
67TFK:08709:06086\n\
67TFK:08902:06124\n\
67TFK:08988:05637\n\
67TFK:09674:05617\n\
67TFK:09730:05239\n\
67TFK:09784:05322\n\
67TFK:10083:05170\n\
67TFK:06741:13313\n\
67TFK:06879:13579\n\
67TFK:06953:12886\n\
67TFK:07073:13886\n\
67TFK:07362:13348\n\
67TFK:07365:13850\n\
67TFK:07830:13342\n\
67TFK:02742:03213\n\
67TFK:02845:03284\n\
67TFK:02936:03521\n\
67TFK:03156:03413\n\
67TFK:03299:03082\n\
67TFK:03474:03286\n\
67TFK:02799:07283\n\
67TFK:02870:06572\n\
67TFK:03160:07507\n\
67TFK:03279:06465\n\
67TFK:03406:06882\n\
67TFK:03461:06592\n\
67TFK:03641:07205\n\
67TFK:03740:07610\n\
67TFK:03870:07723\n\
67TFK:04350:00320\n\
67TFK:04388:00900\n\
67TFK:04717:00378\n\
67TFK:03193:14958\n\
67TFK:02753:11579\n\
67TFK:03027:10806\n\
67TFK:03105:10501\n\
67TFK:03340:10887\n\
67TFK:03330:11050\n\
67TFK:03793:10816\n\
67TFK:03981:11250\n\
67TFK:02395:01284\n\
67TFK:02444:00898\n\
67TFK:02812:08794\n\
67TFK:02819:07823\n\
67TFK:03403:09001\n\
67TFK:03716:07941\n\
')
