# Supplementary material for: The Oxidative Metabolism of Fossil Hydrocarbons and Sulfide Minerals by the Lithobiontic Microbial Community Inhabiting Deep Subterrestrial Kupferschiefer Black Shale
Source: Front Microbiol. 2018 May 15;9:972. doi: 10.3389/fmicb.2018.00972 (PMC5962744; doi:10.3389/fmicb.2018.00972)
Supplement: Supplementary file 3 [file Presentation_1.ZIP › R19_filter-trim_BSc60_sup207_krona.html.files/node1107.members.0.js]

data('67TFK:01347:12131\n\
67TFK:02173:12459\n\
67TFK:03113:04051\n\
67TFK:03197:04287\n\
67TFK:03364:05130\n\
67TFK:03424:05052\n\
67TFK:00304:04239\n\
67TFK:00393:04970\n\
67TFK:00940:04425\n\
67TFK:01261:03972\n\
67TFK:00577:09692\n\
67TFK:00929:09087\n\
67TFK:00134:08009\n\
67TFK:00187:08354\n\
67TFK:00359:08316\n\
67TFK:00475:07831\n\
67TFK:00865:06547\n\
67TFK:00911:06302\n\
67TFK:01092:05397\n\
67TFK:00689:11777\n\
67TFK:00736:11847\n\
67TFK:01007:11735\n\
67TFK:09541:07382\n\
67TFK:10406:06840\n\
67TFK:07595:03785\n\
67TFK:09953:04644\n\
67TFK:09925:03535\n\
67TFK:10298:03168\n\
67TFK:09375:11937\n\
67TFK:09650:12048\n\
67TFK:09762:12303\n\
67TFK:09875:11670\n\
67TFK:10409:11826\n\
67TFK:01568:03831\n\
67TFK:02395:03217\n\
67TFK:02579:03675\n\
67TFK:01531:04521\n\
67TFK:02524:04559\n\
67TFK:02104:06163\n\
67TFK:02290:06349\n\
67TFK:02648:05494\n\
67TFK:02100:06879\n\
67TFK:02372:07602\n\
67TFK:02397:06452\n\
67TFK:01465:01584\n\
67TFK:01664:02468\n\
67TFK:02001:02129\n\
67TFK:01998:02342\n\
67TFK:02071:02004\n\
67TFK:02152:01895\n\
67TFK:02177:01992\n\
67TFK:02203:02174\n\
67TFK:02335:02457\n\
67TFK:02552:02146\n\
67TFK:02614:08285\n\
67TFK:01372:09631\n\
67TFK:01423:10003\n\
67TFK:01663:09165\n\
67TFK:01880:09683\n\
67TFK:02310:09621\n\
67TFK:05386:05104\n\
67TFK:05717:04861\n\
67TFK:05709:05076\n\
67TFK:05892:04076\n\
67TFK:06417:04945\n\
67TFK:06554:04903\n\
67TFK:09497:07831\n\
67TFK:09806:08499\n\
67TFK:09955:08573\n\
67TFK:09820:09047\n\
67TFK:09633:11008\n\
67TFK:10264:11457\n\
67TFK:05788:07111\n\
67TFK:06190:06853\n\
67TFK:06229:06626\n\
67TFK:06643:07073\n\
67TFK:05457:10679\n\
67TFK:05656:10458\n\
67TFK:05869:11027\n\
67TFK:06504:10843\n\
67TFK:09385:02420\n\
67TFK:09607:01901\n\
67TFK:09745:01460\n\
67TFK:09806:02250\n\
67TFK:09987:02068\n\
67TFK:10100:01839\n\
67TFK:06700:01293\n\
67TFK:07278:02327\n\
67TFK:06987:04525\n\
67TFK:07451:05115\n\
67TFK:07523:04523\n\
67TFK:07768:04194\n\
67TFK:07920:03889\n\
67TFK:06876:05947\n\
67TFK:07058:06154\n\
67TFK:07366:06232\n\
67TFK:07546:05692\n\
67TFK:07712:05414\n\
67TFK:07887:05219\n\
67TFK:06696:09710\n\
67TFK:07340:09022\n\
67TFK:07402:09431\n\
67TFK:07524:09794\n\
67TFK:07159:08578\n\
67TFK:07236:08704\n\
67TFK:07309:08149\n\
67TFK:07260:08275\n\
67TFK:07438:08617\n\
67TFK:07881:08523\n\
67TFK:07155:11253\n\
67TFK:07686:11087\n\
67TFK:00499:03183\n\
67TFK:06199:01290\n\
67TFK:08317:01096\n\
67TFK:06744:00551\n\
67TFK:07316:00885\n\
67TFK:07322:00889\n\
67TFK:07980:01263\n\
67TFK:06739:14488\n\
67TFK:06916:14438\n\
67TFK:07428:14505\n\
67TFK:08066:07141\n\
67TFK:08218:07453\n\
67TFK:09275:07485\n\
67TFK:08085:03038\n\
67TFK:08214:02690\n\
67TFK:08791:03139\n\
67TFK:08944:03397\n\
67TFK:09055:03469\n\
67TFK:08409:04646\n\
67TFK:08531:04993\n\
67TFK:08562:04700\n\
67TFK:08949:04419\n\
67TFK:09119:03880\n\
67TFK:08589:10061\n\
67TFK:08687:10125\n\
67TFK:00795:11430\n\
67TFK:07012:12095\n\
67TFK:07694:12509\n\
67TFK:04134:13658\n\
67TFK:04252:13149\n\
67TFK:04795:13483\n\
67TFK:04577:14444\n\
67TFK:04640:14415\n\
67TFK:04612:14855\n\
67TFK:04968:14574\n\
67TFK:04536:12315\n\
67TFK:04614:11923\n\
67TFK:04947:12531\n\
67TFK:04979:12849\n\
67TFK:04832:11140\n\
67TFK:04741:09860\n\
67TFK:05061:09693\n\
67TFK:04088:08969\n\
67TFK:04181:07991\n\
67TFK:04327:08698\n\
67TFK:04525:08887\n\
67TFK:04192:06771\n\
67TFK:04185:06998\n\
67TFK:04838:06767\n\
67TFK:04438:05379\n\
67TFK:04556:05625\n\
67TFK:04888:06389\n\
67TFK:04973:05907\n\
67TFK:08505:13263\n\
67TFK:08773:13812\n\
67TFK:08953:13873\n\
67TFK:08443:12362\n\
67TFK:08565:12016\n\
67TFK:08763:11753\n\
67TFK:09260:12556\n\
67TFK:05636:13513\n\
67TFK:05768:13664\n\
67TFK:08075:10817\n\
67TFK:08980:11303\n\
67TFK:09129:11498\n\
67TFK:09284:10940\n\
67TFK:04024:03303\n\
67TFK:04513:03683\n\
67TFK:04703:02845\n\
67TFK:05230:02956\n\
67TFK:05339:03505\n\
67TFK:05545:02596\n\
67TFK:05583:03580\n\
67TFK:05880:02782\n\
67TFK:06166:03612\n\
67TFK:06266:02875\n\
67TFK:06289:02581\n\
67TFK:05415:06015\n\
67TFK:05918:05740\n\
67TFK:06240:05562\n\
67TFK:04169:04839\n\
67TFK:04195:04997\n\
67TFK:04268:04107\n\
67TFK:04311:04798\n\
67TFK:04370:03991\n\
67TFK:04724:04364\n\
67TFK:05135:04500\n\
67TFK:05158:04240\n\
67TFK:05322:04889\n\
67TFK:05343:08954\n\
67TFK:05957:07772\n\
67TFK:06313:08004\n\
67TFK:06454:08513\n\
67TFK:06498:07998\n\
67TFK:06540:07758\n\
67TFK:05470:09290\n\
67TFK:05677:09635\n\
67TFK:06124:09918\n\
67TFK:06174:09523\n\
67TFK:06415:09276\n\
67TFK:06204:12316\n\
67TFK:04446:01311\n\
67TFK:04912:01483\n\
67TFK:03463:13813\n\
67TFK:03680:13857\n\
67TFK:03917:14050\n\
67TFK:02814:12417\n\
67TFK:02982:12561\n\
67TFK:03951:11944\n\
67TFK:03336:09701\n\
67TFK:03680:05425\n\
67TFK:03826:05991\n\
67TFK:03822:06336\n\
67TFK:08261:02035\n\
67TFK:08318:02259\n\
67TFK:08749:01482\n\
67TFK:09150:01864\n\
67TFK:02831:02439\n\
67TFK:02961:02231\n\
67TFK:03118:01404\n\
67TFK:03286:01525\n\
67TFK:03890:01422\n\
67TFK:02695:01203\n\
67TFK:01540:11251\n\
67TFK:01889:11448\n\
67TFK:01744:14286\n\
67TFK:02253:14420\n\
67TFK:02611:14211\n\
67TFK:02290:13189\n\
67TFK:08051:05459\n\
67TFK:08505:05979\n\
67TFK:08659:05480\n\
67TFK:08947:05993\n\
67TFK:09239:06002\n\
67TFK:09790:06251\n\
67TFK:09946:05767\n\
67TFK:10195:05573\n\
67TFK:03481:02985\n\
67TFK:03952:03837\n\
67TFK:03994:03671\n\
67TFK:03381:06866\n\
67TFK:03600:06941\n\
67TFK:04180:00960\n\
67TFK:03989:14359\n\
67TFK:03197:11422\n\
67TFK:03216:11387\n\
67TFK:03400:10310\n\
67TFK:03496:10964\n\
67TFK:01689:01267\n\
67TFK:02255:01190\n\
67TFK:03017:08553\n\
67TFK:03110:07867\n\
67TFK:03148:08067\n\
67TFK:03259:07927\n\
')
