# Supplementary material for: The Oxidative Metabolism of Fossil Hydrocarbons and Sulfide Minerals by the Lithobiontic Microbial Community Inhabiting Deep Subterrestrial Kupferschiefer Black Shale
Source: Front Microbiol. 2018 May 15;9:972. doi: 10.3389/fmicb.2018.00972 (PMC5962744; doi:10.3389/fmicb.2018.00972)
Supplement: Supplementary file 3 [file Presentation_1.ZIP › R19_filter-trim_BSc60_sup207_krona.html.files/node965.members.0.js]

data('67TFK:01609:12706\n\
67TFK:02339:12489\n\
67TFK:02441:11760\n\
67TFK:02565:11983\n\
67TFK:03082:03997\n\
67TFK:03106:04590\n\
67TFK:03345:04247\n\
67TFK:03575:05123\n\
67TFK:03686:04745\n\
67TFK:00858:04811\n\
67TFK:00705:02035\n\
67TFK:00949:01788\n\
67TFK:00493:09815\n\
67TFK:00737:09738\n\
67TFK:00915:09789\n\
67TFK:01022:09064\n\
67TFK:01123:10214\n\
67TFK:01289:09498\n\
67TFK:00311:07913\n\
67TFK:00442:08462\n\
67TFK:01217:07130\n\
67TFK:00939:05235\n\
67TFK:00900:05766\n\
67TFK:09907:07128\n\
67TFK:06706:02957\n\
67TFK:06701:03122\n\
67TFK:07095:03801\n\
67TFK:07480:03576\n\
67TFK:07753:03055\n\
67TFK:09458:03896\n\
67TFK:09768:03876\n\
67TFK:09368:03263\n\
67TFK:09816:12776\n\
67TFK:09981:11685\n\
67TFK:01603:03409\n\
67TFK:01947:02602\n\
67TFK:02191:02765\n\
67TFK:02240:03149\n\
67TFK:02208:04740\n\
67TFK:02425:04400\n\
67TFK:01404:05959\n\
67TFK:02396:05664\n\
67TFK:02546:06190\n\
67TFK:01931:06878\n\
67TFK:02342:07380\n\
67TFK:01351:02010\n\
67TFK:01902:01535\n\
67TFK:02126:02509\n\
67TFK:02333:01917\n\
67TFK:01756:08994\n\
67TFK:01942:08341\n\
67TFK:01347:09427\n\
67TFK:02313:09091\n\
67TFK:02556:09181\n\
67TFK:05748:04951\n\
67TFK:05838:05117\n\
67TFK:06074:04142\n\
67TFK:06170:04908\n\
67TFK:09510:08554\n\
67TFK:09378:10220\n\
67TFK:09684:09084\n\
67TFK:09354:11502\n\
67TFK:10378:11590\n\
67TFK:05443:07624\n\
67TFK:06393:07105\n\
67TFK:06379:07615\n\
67TFK:05357:11260\n\
67TFK:06286:10473\n\
67TFK:09327:02266\n\
67TFK:09380:02253\n\
67TFK:10093:02532\n\
67TFK:07549:02264\n\
67TFK:07976:01910\n\
67TFK:06676:05112\n\
67TFK:07226:04895\n\
67TFK:07426:04492\n\
67TFK:07509:04607\n\
67TFK:06674:07417\n\
67TFK:06884:07261\n\
67TFK:07369:07562\n\
67TFK:07472:06770\n\
67TFK:07908:06503\n\
67TFK:06891:05736\n\
67TFK:06962:09075\n\
67TFK:06990:10267\n\
67TFK:07898:10297\n\
67TFK:06701:08617\n\
67TFK:07568:08246\n\
67TFK:07599:08908\n\
67TFK:07480:11122\n\
67TFK:00678:02806\n\
67TFK:00951:03399\n\
67TFK:00983:03644\n\
67TFK:05717:01856\n\
67TFK:06196:01515\n\
67TFK:06260:01467\n\
67TFK:08277:06922\n\
67TFK:08266:07526\n\
67TFK:08466:06531\n\
67TFK:08936:07602\n\
67TFK:09194:07405\n\
67TFK:09243:07400\n\
67TFK:08134:03783\n\
67TFK:08120:07920\n\
67TFK:08612:08479\n\
67TFK:08912:08369\n\
67TFK:08937:08613\n\
67TFK:08251:10287\n\
67TFK:08628:09025\n\
67TFK:08614:09281\n\
67TFK:08914:09109\n\
67TFK:09281:09387\n\
67TFK:00952:11367\n\
67TFK:06784:12232\n\
67TFK:07988:12599\n\
67TFK:04939:13129\n\
67TFK:04161:11759\n\
67TFK:04157:12684\n\
67TFK:04311:11595\n\
67TFK:05159:12737\n\
67TFK:04043:09451\n\
67TFK:04292:09820\n\
67TFK:04489:09790\n\
67TFK:04566:09133\n\
67TFK:05086:09741\n\
67TFK:04464:08694\n\
67TFK:04780:08071\n\
67TFK:04080:06472\n\
67TFK:04145:07569\n\
67TFK:04973:06745\n\
67TFK:05695:00535\n\
67TFK:06062:00403\n\
67TFK:04029:05635\n\
67TFK:04253:05272\n\
67TFK:04277:06068\n\
67TFK:04387:06192\n\
67TFK:08407:12111\n\
67TFK:08497:11726\n\
67TFK:08556:11777\n\
67TFK:09152:12051\n\
67TFK:06136:14880\n\
67TFK:08184:10931\n\
67TFK:09206:11159\n\
67TFK:04079:03015\n\
67TFK:04272:02707\n\
67TFK:04988:03410\n\
67TFK:05070:03074\n\
67TFK:05117:03073\n\
67TFK:05654:02612\n\
67TFK:05708:03036\n\
67TFK:06251:03100\n\
67TFK:05589:05553\n\
67TFK:06140:05520\n\
67TFK:06334:05480\n\
67TFK:06460:05760\n\
67TFK:06574:05927\n\
67TFK:06610:06331\n\
67TFK:04516:04396\n\
67TFK:04708:04315\n\
67TFK:05033:04975\n\
67TFK:05220:04481\n\
67TFK:05783:08416\n\
67TFK:06085:08644\n\
67TFK:06274:08984\n\
67TFK:06421:08907\n\
67TFK:05526:10214\n\
67TFK:06347:09574\n\
67TFK:06469:09832\n\
67TFK:06622:11929\n\
67TFK:04001:01997\n\
67TFK:04305:01917\n\
67TFK:04476:02015\n\
67TFK:05051:02291\n\
67TFK:05102:02336\n\
67TFK:05151:02398\n\
67TFK:05314:01529\n\
67TFK:03382:13009\n\
67TFK:02863:11797\n\
67TFK:03916:12312\n\
67TFK:02996:09768\n\
67TFK:03477:10072\n\
67TFK:03576:09758\n\
67TFK:02687:06299\n\
67TFK:02772:05331\n\
67TFK:03017:05206\n\
67TFK:03178:05452\n\
67TFK:03492:05668\n\
67TFK:03827:05487\n\
67TFK:08186:02077\n\
67TFK:08512:02144\n\
67TFK:03968:01880\n\
67TFK:02625:10444\n\
67TFK:02634:14748\n\
67TFK:02136:14114\n\
67TFK:07999:06040\n\
67TFK:08297:05294\n\
67TFK:08467:05792\n\
67TFK:08475:06430\n\
67TFK:08531:05562\n\
67TFK:09199:06149\n\
67TFK:09247:05928\n\
67TFK:10340:06063\n\
67TFK:02668:03008\n\
67TFK:03146:02758\n\
67TFK:03400:03401\n\
67TFK:03444:03485\n\
67TFK:03697:07679\n\
67TFK:03910:07397\n\
67TFK:04784:01262\n\
67TFK:02845:14339\n\
67TFK:03093:14343\n\
67TFK:02862:08426\n\
67TFK:03281:08224\n\
67TFK:03666:08484\n\
')
