# Supplementary material for: The Oxidative Metabolism of Fossil Hydrocarbons and Sulfide Minerals by the Lithobiontic Microbial Community Inhabiting Deep Subterrestrial Kupferschiefer Black Shale
Source: Front Microbiol. 2018 May 15;9:972. doi: 10.3389/fmicb.2018.00972 (PMC5962744; doi:10.3389/fmicb.2018.00972)
Supplement: Supplementary file 3 [file Presentation_1.ZIP › R19_filter-trim_BSc60_sup207_krona.html.files/node910.members.0.js]

data('67TFK:02476:12549\n\
67TFK:02584:12479\n\
67TFK:02663:11618\n\
67TFK:02645:11683\n\
67TFK:02894:03990\n\
67TFK:02965:04472\n\
67TFK:03025:04680\n\
67TFK:03127:03875\n\
67TFK:03277:04673\n\
67TFK:03369:04087\n\
67TFK:03560:04848\n\
67TFK:03624:04602\n\
67TFK:03712:04208\n\
67TFK:00823:04090\n\
67TFK:00966:04153\n\
67TFK:01010:04077\n\
67TFK:01213:05062\n\
67TFK:00851:01682\n\
67TFK:00311:08615\n\
67TFK:00640:08678\n\
67TFK:00325:07362\n\
67TFK:00390:07601\n\
67TFK:00502:07018\n\
67TFK:00824:07017\n\
67TFK:01247:06940\n\
67TFK:00936:06403\n\
67TFK:01218:06051\n\
67TFK:01268:06124\n\
67TFK:01070:11622\n\
67TFK:01068:12025\n\
67TFK:09437:07434\n\
67TFK:10008:07294\n\
67TFK:10215:06792\n\
67TFK:06828:03831\n\
67TFK:07388:02992\n\
67TFK:07575:02638\n\
67TFK:07856:03852\n\
67TFK:07969:03064\n\
67TFK:09521:04633\n\
67TFK:09832:04535\n\
67TFK:09406:03588\n\
67TFK:09687:03303\n\
67TFK:09927:03088\n\
67TFK:09968:03105\n\
67TFK:10147:03206\n\
67TFK:09474:11736\n\
67TFK:10428:11741\n\
67TFK:01091:12959\n\
67TFK:01529:03089\n\
67TFK:01633:03661\n\
67TFK:02344:03625\n\
67TFK:02357:03768\n\
67TFK:02394:03794\n\
67TFK:01363:03888\n\
67TFK:01560:04528\n\
67TFK:01808:04505\n\
67TFK:01945:04376\n\
67TFK:02078:03945\n\
67TFK:02047:04400\n\
67TFK:02404:04695\n\
67TFK:02544:04983\n\
67TFK:01979:05191\n\
67TFK:02193:05760\n\
67TFK:01393:06762\n\
67TFK:01569:07685\n\
67TFK:01650:07228\n\
67TFK:01964:07387\n\
67TFK:02007:07571\n\
67TFK:01421:01895\n\
67TFK:01511:02047\n\
67TFK:01622:01412\n\
67TFK:01661:02479\n\
67TFK:01820:01802\n\
67TFK:02553:02418\n\
67TFK:01475:07828\n\
67TFK:01649:08725\n\
67TFK:01711:07840\n\
67TFK:01740:08385\n\
67TFK:01822:08642\n\
67TFK:02473:09370\n\
67TFK:05919:04694\n\
67TFK:09598:12964\n\
67TFK:09588:08512\n\
67TFK:09689:07748\n\
67TFK:09971:07864\n\
67TFK:10104:08640\n\
67TFK:09454:09813\n\
67TFK:09778:10175\n\
67TFK:09886:09195\n\
67TFK:09557:11444\n\
67TFK:05471:06686\n\
67TFK:05765:07096\n\
67TFK:05931:07638\n\
67TFK:06508:07244\n\
67TFK:06641:06445\n\
67TFK:05523:10463\n\
67TFK:06169:11251\n\
67TFK:06369:10705\n\
67TFK:06614:10575\n\
67TFK:09358:02188\n\
67TFK:09431:02272\n\
67TFK:09758:01884\n\
67TFK:09971:02485\n\
67TFK:10044:02323\n\
67TFK:07666:01606\n\
67TFK:07885:02511\n\
67TFK:07082:04719\n\
67TFK:07114:04148\n\
67TFK:06727:06870\n\
67TFK:06897:07634\n\
67TFK:06989:07089\n\
67TFK:07542:06489\n\
67TFK:07553:06774\n\
67TFK:07540:07057\n\
67TFK:07539:07190\n\
67TFK:06945:06148\n\
67TFK:07339:06300\n\
67TFK:07491:05887\n\
67TFK:07936:05619\n\
67TFK:07981:05945\n\
67TFK:06762:09115\n\
67TFK:07416:09234\n\
67TFK:07800:09803\n\
67TFK:06717:08851\n\
67TFK:06787:08078\n\
67TFK:07219:07974\n\
67TFK:07590:07901\n\
67TFK:07831:08267\n\
67TFK:06909:10599\n\
67TFK:06920:11026\n\
67TFK:07079:10474\n\
67TFK:01247:03078\n\
67TFK:06051:01886\n\
67TFK:06344:01504\n\
67TFK:08106:01074\n\
67TFK:08337:01280\n\
67TFK:08578:01211\n\
67TFK:06669:01261\n\
67TFK:07066:00620\n\
67TFK:07108:01029\n\
67TFK:07103:01225\n\
67TFK:07450:00707\n\
67TFK:07627:01013\n\
67TFK:08570:06503\n\
67TFK:09098:06607\n\
67TFK:09141:07008\n\
67TFK:08460:03006\n\
67TFK:08480:03206\n\
67TFK:08529:03515\n\
67TFK:08704:02713\n\
67TFK:08899:02719\n\
67TFK:08985:03646\n\
67TFK:09140:02654\n\
67TFK:08148:03948\n\
67TFK:08245:05002\n\
67TFK:08640:04154\n\
67TFK:08916:04083\n\
67TFK:08934:04072\n\
67TFK:08927:04410\n\
67TFK:08146:08251\n\
67TFK:08855:08028\n\
67TFK:08165:09650\n\
67TFK:08678:10067\n\
67TFK:08730:10024\n\
67TFK:08983:09403\n\
67TFK:09066:09711\n\
67TFK:00819:11331\n\
67TFK:06860:12721\n\
67TFK:07347:11970\n\
67TFK:07857:12667\n\
67TFK:07961:12425\n\
67TFK:04047:14066\n\
67TFK:04304:14058\n\
67TFK:04390:14730\n\
67TFK:04583:14631\n\
67TFK:04075:11730\n\
67TFK:04498:12327\n\
67TFK:04695:11988\n\
67TFK:04807:11724\n\
67TFK:05234:12709\n\
67TFK:04041:10404\n\
67TFK:04178:10880\n\
67TFK:04367:10738\n\
67TFK:04377:10721\n\
67TFK:04965:08833\n\
67TFK:05080:07846\n\
67TFK:05121:08886\n\
67TFK:04043:06860\n\
67TFK:04092:07560\n\
67TFK:04332:06877\n\
67TFK:04693:06669\n\
67TFK:04862:06987\n\
67TFK:05057:06615\n\
67TFK:05124:07046\n\
67TFK:05734:00691\n\
67TFK:06603:01062\n\
67TFK:04020:05579\n\
67TFK:04098:05600\n\
67TFK:04342:05164\n\
67TFK:04525:05726\n\
67TFK:04657:06397\n\
67TFK:04789:05391\n\
67TFK:04874:05918\n\
67TFK:04861:06063\n\
67TFK:04990:06196\n\
67TFK:08270:14325\n\
67TFK:08340:14100\n\
67TFK:08347:13263\n\
67TFK:08981:13632\n\
67TFK:09269:12887\n\
67TFK:09293:12248\n\
67TFK:05595:13450\n\
67TFK:06326:13786\n\
67TFK:08762:10691\n\
67TFK:09274:10419\n\
67TFK:09323:10576\n\
67TFK:04032:02904\n\
67TFK:04317:03751\n\
67TFK:05023:03634\n\
67TFK:05030:03849\n\
67TFK:05719:02733\n\
67TFK:06137:03253\n\
67TFK:06326:03182\n\
67TFK:06619:02693\n\
67TFK:05424:05564\n\
67TFK:05411:05720\n\
67TFK:06554:05329\n\
67TFK:04011:04969\n\
67TFK:04096:04663\n\
67TFK:05260:04301\n\
67TFK:05954:07814\n\
67TFK:05928:07894\n\
67TFK:06649:07755\n\
67TFK:05366:09070\n\
67TFK:05450:09737\n\
67TFK:05492:10032\n\
67TFK:05577:09782\n\
67TFK:05745:09277\n\
67TFK:05802:09738\n\
67TFK:05924:09243\n\
67TFK:06085:09672\n\
67TFK:05402:12618\n\
67TFK:05598:11850\n\
67TFK:05830:12139\n\
67TFK:06365:12172\n\
67TFK:04868:02276\n\
67TFK:05216:02348\n\
67TFK:05284:01862\n\
67TFK:03046:13733\n\
67TFK:03376:14037\n\
67TFK:02846:09278\n\
67TFK:03065:09624\n\
67TFK:03383:09229\n\
67TFK:03385:09892\n\
67TFK:03474:09675\n\
67TFK:03651:09471\n\
67TFK:03778:10123\n\
67TFK:03800:10176\n\
67TFK:02778:05555\n\
67TFK:02857:05851\n\
67TFK:02890:06295\n\
67TFK:03339:05668\n\
67TFK:03919:06087\n\
67TFK:08076:02295\n\
67TFK:08491:02425\n\
67TFK:08615:02169\n\
67TFK:09190:01328\n\
67TFK:02804:02413\n\
67TFK:03069:01288\n\
67TFK:03073:02242\n\
67TFK:03269:02571\n\
67TFK:03613:01564\n\
67TFK:03670:02047\n\
67TFK:03746:02483\n\
67TFK:03862:01895\n\
67TFK:03218:00948\n\
67TFK:03557:01126\n\
67TFK:01550:10968\n\
67TFK:02010:11554\n\
67TFK:02109:10543\n\
67TFK:02217:10940\n\
67TFK:01922:14517\n\
67TFK:01435:13342\n\
67TFK:08150:06016\n\
67TFK:08326:05195\n\
67TFK:08703:05898\n\
67TFK:08818:05535\n\
67TFK:09705:05232\n\
67TFK:10055:05998\n\
67TFK:10272:06423\n\
67TFK:10294:05328\n\
67TFK:10355:05946\n\
67TFK:07133:12932\n\
67TFK:07602:13556\n\
67TFK:02943:02613\n\
67TFK:03639:03088\n\
67TFK:03615:03685\n\
67TFK:03302:06912\n\
67TFK:03488:07392\n\
67TFK:03767:06912\n\
67TFK:03836:06992\n\
67TFK:03822:07093\n\
67TFK:03989:06939\n\
67TFK:04486:00781\n\
67TFK:04588:01188\n\
67TFK:03117:14408\n\
67TFK:03322:14411\n\
67TFK:03526:14974\n\
67TFK:03924:14238\n\
67TFK:02690:10863\n\
67TFK:02774:11302\n\
67TFK:02840:11143\n\
67TFK:03469:11053\n\
67TFK:03965:10364\n\
67TFK:02250:01231\n\
67TFK:02391:00974\n\
67TFK:03082:09012\n\
67TFK:03173:08142\n\
67TFK:03233:08193\n\
67TFK:03370:08492\n\
67TFK:03580:07807\n\
67TFK:03617:07750\n\
67TFK:03693:08805\n\
67TFK:03896:07854\n\
')
