# Supplementary material for: The Oxidative Metabolism of Fossil Hydrocarbons and Sulfide Minerals by the Lithobiontic Microbial Community Inhabiting Deep Subterrestrial Kupferschiefer Black Shale
Source: Front Microbiol. 2018 May 15;9:972. doi: 10.3389/fmicb.2018.00972 (PMC5962744; doi:10.3389/fmicb.2018.00972)
Supplement: Supplementary file 3 [file Presentation_1.ZIP › R19_filter-trim_BSc60_sup207_krona.html.files/node1537.members.0.js]

data('67TFK:01555:12819\n\
67TFK:01979:11824\n\
67TFK:01933:11893\n\
67TFK:02491:12797\n\
67TFK:02785:04278\n\
67TFK:02885:04116\n\
67TFK:03118:05109\n\
67TFK:00925:05012\n\
67TFK:01136:05142\n\
67TFK:00986:01526\n\
67TFK:01113:01910\n\
67TFK:00573:09075\n\
67TFK:00587:10152\n\
67TFK:01219:09657\n\
67TFK:00204:08202\n\
67TFK:00960:08290\n\
67TFK:01163:08261\n\
67TFK:00451:07432\n\
67TFK:00686:07391\n\
67TFK:00980:06978\n\
67TFK:01045:06686\n\
67TFK:01155:06736\n\
67TFK:01260:06802\n\
67TFK:00333:05204\n\
67TFK:00422:06137\n\
67TFK:00536:06013\n\
67TFK:00836:05442\n\
67TFK:00855:05993\n\
67TFK:00926:05182\n\
67TFK:01302:12828\n\
67TFK:09472:07146\n\
67TFK:09954:07079\n\
67TFK:10421:06703\n\
67TFK:10403:06817\n\
67TFK:07009:03088\n\
67TFK:07037:03269\n\
67TFK:07097:03589\n\
67TFK:07109:03583\n\
67TFK:07205:03610\n\
67TFK:07439:03741\n\
67TFK:07461:02715\n\
67TFK:07783:03671\n\
67TFK:09931:04568\n\
67TFK:09908:03237\n\
67TFK:09922:03504\n\
67TFK:09361:11644\n\
67TFK:09873:12765\n\
67TFK:10007:12451\n\
67TFK:01539:02659\n\
67TFK:01605:03531\n\
67TFK:01882:02989\n\
67TFK:01891:03583\n\
67TFK:02121:03130\n\
67TFK:02637:03515\n\
67TFK:01408:04425\n\
67TFK:01578:04211\n\
67TFK:01589:04676\n\
67TFK:01764:04162\n\
67TFK:01770:04526\n\
67TFK:01870:03928\n\
67TFK:01843:04374\n\
67TFK:02083:04985\n\
67TFK:02470:04975\n\
67TFK:02614:04245\n\
67TFK:02651:04248\n\
67TFK:01422:05407\n\
67TFK:02310:05764\n\
67TFK:01537:06532\n\
67TFK:01704:06690\n\
67TFK:02639:07101\n\
67TFK:01515:02557\n\
67TFK:01736:01505\n\
67TFK:02056:02163\n\
67TFK:02307:01346\n\
67TFK:02581:01518\n\
67TFK:01353:08127\n\
67TFK:02185:08314\n\
67TFK:02386:07757\n\
67TFK:02489:08014\n\
67TFK:02552:08055\n\
67TFK:01575:10249\n\
67TFK:01943:09468\n\
67TFK:02307:10054\n\
67TFK:05398:05079\n\
67TFK:05622:04783\n\
67TFK:05721:04163\n\
67TFK:05678:04424\n\
67TFK:05830:05137\n\
67TFK:06055:04639\n\
67TFK:06535:05083\n\
67TFK:09731:13397\n\
67TFK:09354:07906\n\
67TFK:09447:09015\n\
67TFK:09668:08262\n\
67TFK:09395:09098\n\
67TFK:09625:09745\n\
67TFK:10007:09728\n\
67TFK:10271:09161\n\
67TFK:10501:11554\n\
67TFK:05538:07428\n\
67TFK:05634:07526\n\
67TFK:05794:07064\n\
67TFK:06060:06681\n\
67TFK:06054:07569\n\
67TFK:06087:07547\n\
67TFK:06328:06467\n\
67TFK:06356:06630\n\
67TFK:06511:07397\n\
67TFK:06556:07481\n\
67TFK:05679:10808\n\
67TFK:05786:10471\n\
67TFK:06000:10464\n\
67TFK:06006:10614\n\
67TFK:06253:10958\n\
67TFK:06269:11055\n\
67TFK:06365:11472\n\
67TFK:06494:10999\n\
67TFK:09500:01532\n\
67TFK:06841:01404\n\
67TFK:07201:01809\n\
67TFK:07837:02465\n\
67TFK:07171:04162\n\
67TFK:07512:04640\n\
67TFK:07660:04206\n\
67TFK:07722:04032\n\
67TFK:07803:04100\n\
67TFK:07353:06650\n\
67TFK:07556:06735\n\
67TFK:07217:05466\n\
67TFK:07365:06370\n\
67TFK:07651:06012\n\
67TFK:07898:05448\n\
67TFK:07860:05559\n\
67TFK:06858:09459\n\
67TFK:06994:09322\n\
67TFK:07005:09860\n\
67TFK:07321:09317\n\
67TFK:07364:09304\n\
67TFK:07687:10194\n\
67TFK:07750:09250\n\
67TFK:06701:08570\n\
67TFK:06864:07972\n\
67TFK:07554:08062\n\
67TFK:06680:11010\n\
67TFK:07121:10654\n\
67TFK:07238:11550\n\
67TFK:07624:11116\n\
67TFK:00289:02954\n\
67TFK:01207:03617\n\
67TFK:01267:02848\n\
67TFK:05933:02259\n\
67TFK:06419:01710\n\
67TFK:07442:01271\n\
67TFK:07557:00626\n\
67TFK:08201:06578\n\
67TFK:08216:07231\n\
67TFK:08496:06580\n\
67TFK:08616:07234\n\
67TFK:08853:07088\n\
67TFK:08374:02747\n\
67TFK:08626:03222\n\
67TFK:08967:02769\n\
67TFK:08994:02626\n\
67TFK:09082:02663\n\
67TFK:09095:02816\n\
67TFK:09178:03503\n\
67TFK:08119:04011\n\
67TFK:08822:03911\n\
67TFK:09159:05120\n\
67TFK:09247:04335\n\
67TFK:08159:08972\n\
67TFK:08652:08937\n\
67TFK:09057:08209\n\
67TFK:08259:09761\n\
67TFK:08451:09155\n\
67TFK:08907:09863\n\
67TFK:09113:09087\n\
67TFK:09095:09595\n\
67TFK:09181:09756\n\
67TFK:01049:10874\n\
67TFK:07540:12009\n\
67TFK:04996:13848\n\
67TFK:04143:14497\n\
67TFK:04639:12300\n\
67TFK:04723:12410\n\
67TFK:04221:10727\n\
67TFK:05196:10927\n\
67TFK:04566:09802\n\
67TFK:04753:10275\n\
67TFK:05265:09675\n\
67TFK:04587:08393\n\
67TFK:05008:08561\n\
67TFK:05149:08582\n\
67TFK:04358:07063\n\
67TFK:04372:07447\n\
67TFK:04667:06707\n\
67TFK:04762:06746\n\
67TFK:05244:07170\n\
67TFK:06245:00348\n\
67TFK:06389:00576\n\
67TFK:04206:05707\n\
67TFK:04818:05805\n\
67TFK:04885:05500\n\
67TFK:05320:06267\n\
67TFK:08378:13033\n\
67TFK:08526:12884\n\
67TFK:08990:13552\n\
67TFK:08011:11884\n\
67TFK:08751:11875\n\
67TFK:05764:13205\n\
67TFK:05840:13912\n\
67TFK:06419:13158\n\
67TFK:06269:14224\n\
67TFK:08395:11543\n\
67TFK:09318:10806\n\
67TFK:04240:03357\n\
67TFK:04403:03337\n\
67TFK:04475:03629\n\
67TFK:04840:03317\n\
67TFK:05029:03175\n\
67TFK:05210:02772\n\
67TFK:05607:03185\n\
67TFK:05740:03244\n\
67TFK:06029:02634\n\
67TFK:06146:03545\n\
67TFK:06225:03597\n\
67TFK:06241:02912\n\
67TFK:05745:05229\n\
67TFK:05779:06307\n\
67TFK:06076:06173\n\
67TFK:06317:06099\n\
67TFK:06390:05937\n\
67TFK:06434:05390\n\
67TFK:04378:04598\n\
67TFK:04444:05087\n\
67TFK:04473:04714\n\
67TFK:04466:04770\n\
67TFK:04565:04241\n\
67TFK:04562:04967\n\
67TFK:04654:04671\n\
67TFK:04866:04175\n\
67TFK:05022:04794\n\
67TFK:05474:08130\n\
67TFK:06056:08458\n\
67TFK:06241:08304\n\
67TFK:05502:09724\n\
67TFK:05642:09905\n\
67TFK:05429:11944\n\
67TFK:05874:12425\n\
67TFK:06473:12820\n\
67TFK:04252:01493\n\
67TFK:04292:02304\n\
67TFK:05032:01420\n\
67TFK:02715:13436\n\
67TFK:02744:13790\n\
67TFK:03025:13982\n\
67TFK:03065:14047\n\
67TFK:03324:13028\n\
67TFK:03750:13000\n\
67TFK:02790:12230\n\
67TFK:02954:11986\n\
67TFK:02707:10234\n\
67TFK:02842:09796\n\
67TFK:02977:09261\n\
67TFK:03106:10254\n\
67TFK:03930:09920\n\
67TFK:03961:09936\n\
67TFK:03433:05631\n\
67TFK:03626:05654\n\
67TFK:03932:05640\n\
67TFK:08036:01955\n\
67TFK:07996:02297\n\
67TFK:08440:01565\n\
67TFK:08617:02157\n\
67TFK:02840:02444\n\
67TFK:02874:01579\n\
67TFK:02887:01798\n\
67TFK:02973:01487\n\
67TFK:03792:01616\n\
67TFK:03865:02141\n\
67TFK:03924:01479\n\
67TFK:03438:01050\n\
67TFK:03486:00680\n\
67TFK:03953:00584\n\
67TFK:01445:11340\n\
67TFK:02468:10636\n\
67TFK:01675:14247\n\
67TFK:02324:14384\n\
67TFK:01348:13080\n\
67TFK:01468:13599\n\
67TFK:02446:13825\n\
67TFK:02529:13725\n\
67TFK:08280:05992\n\
67TFK:08598:05476\n\
67TFK:08632:06179\n\
67TFK:08974:05393\n\
67TFK:09897:06118\n\
67TFK:07032:13405\n\
67TFK:07045:13663\n\
67TFK:07639:14112\n\
67TFK:03382:02911\n\
67TFK:03701:03235\n\
67TFK:02846:07651\n\
67TFK:03063:06513\n\
67TFK:04022:00779\n\
67TFK:04185:01240\n\
67TFK:03862:14618\n\
67TFK:02792:10739\n\
67TFK:03260:10510\n\
67TFK:03580:10979\n\
67TFK:03743:10939\n\
67TFK:01704:01120\n\
67TFK:03024:08726\n\
67TFK:03503:07797\n\
')
