# Supplementary material for: The Oxidative Metabolism of Fossil Hydrocarbons and Sulfide Minerals by the Lithobiontic Microbial Community Inhabiting Deep Subterrestrial Kupferschiefer Black Shale
Source: Front Microbiol. 2018 May 15;9:972. doi: 10.3389/fmicb.2018.00972 (PMC5962744; doi:10.3389/fmicb.2018.00972)
Supplement: Supplementary file 3 [file Presentation_1.ZIP › R19_filter-trim_BSc60_sup207_krona.html.files/node973.members.0.js]

data('67TFK:01358:12039\n\
67TFK:01420:12060\n\
67TFK:01817:12305\n\
67TFK:02103:12696\n\
67TFK:02329:12532\n\
67TFK:02469:11932\n\
67TFK:02548:12043\n\
67TFK:02625:12874\n\
67TFK:02665:04149\n\
67TFK:02825:03944\n\
67TFK:02821:04045\n\
67TFK:02969:04971\n\
67TFK:03084:04655\n\
67TFK:03109:05055\n\
67TFK:03159:03903\n\
67TFK:03233:04537\n\
67TFK:03266:04312\n\
67TFK:03344:04323\n\
67TFK:03406:04346\n\
67TFK:03402:04500\n\
67TFK:03503:04302\n\
67TFK:03549:04204\n\
67TFK:03560:05048\n\
67TFK:03712:03886\n\
67TFK:03680:04091\n\
67TFK:03830:04207\n\
67TFK:03845:04543\n\
67TFK:03931:04180\n\
67TFK:03920:04582\n\
67TFK:03924:05090\n\
67TFK:03983:04223\n\
67TFK:00244:04679\n\
67TFK:00231:04907\n\
67TFK:00473:04410\n\
67TFK:00566:04285\n\
67TFK:00665:04009\n\
67TFK:00672:04314\n\
67TFK:00660:04678\n\
67TFK:00767:04141\n\
67TFK:00792:04562\n\
67TFK:00826:04291\n\
67TFK:00902:04871\n\
67TFK:01081:04017\n\
67TFK:01234:04255\n\
67TFK:01280:04673\n\
67TFK:00480:02532\n\
67TFK:00673:01798\n\
67TFK:00779:01564\n\
67TFK:00763:01674\n\
67TFK:00829:02024\n\
67TFK:00886:01516\n\
67TFK:00913:01628\n\
67TFK:00927:02400\n\
67TFK:00995:02067\n\
67TFK:00975:02494\n\
67TFK:01180:02459\n\
67TFK:01226:01676\n\
67TFK:01208:02341\n\
67TFK:01218:02418\n\
67TFK:00464:09605\n\
67TFK:00495:09594\n\
67TFK:00512:10163\n\
67TFK:00602:09099\n\
67TFK:00666:09995\n\
67TFK:00785:09302\n\
67TFK:00793:09528\n\
67TFK:00789:10207\n\
67TFK:00884:09208\n\
67TFK:00902:10002\n\
67TFK:00969:09452\n\
67TFK:01192:09165\n\
67TFK:00082:08199\n\
67TFK:00432:08124\n\
67TFK:00521:08877\n\
67TFK:00802:08320\n\
67TFK:00846:08395\n\
67TFK:00930:08489\n\
67TFK:01024:08954\n\
67TFK:01069:07996\n\
67TFK:01320:08292\n\
67TFK:01313:08998\n\
67TFK:00287:07543\n\
67TFK:00318:06697\n\
67TFK:00399:07123\n\
67TFK:00511:06995\n\
67TFK:00564:07398\n\
67TFK:00772:06812\n\
67TFK:00785:07168\n\
67TFK:01072:06895\n\
67TFK:01132:06609\n\
67TFK:01182:07467\n\
67TFK:01184:07445\n\
67TFK:01242:06513\n\
67TFK:01216:07053\n\
67TFK:01261:07546\n\
67TFK:01329:06504\n\
67TFK:00239:05489\n\
67TFK:00303:05335\n\
67TFK:00410:06215\n\
67TFK:00498:06375\n\
67TFK:00580:05373\n\
67TFK:00577:06140\n\
67TFK:00557:06163\n\
67TFK:00655:05990\n\
67TFK:00729:05328\n\
67TFK:00816:05957\n\
67TFK:00927:05425\n\
67TFK:01144:05373\n\
67TFK:01118:05422\n\
67TFK:01102:05557\n\
67TFK:01185:05425\n\
67TFK:01239:05153\n\
67TFK:01282:05340\n\
67TFK:00942:11759\n\
67TFK:01106:12324\n\
67TFK:09408:06827\n\
67TFK:09428:07243\n\
67TFK:09511:06927\n\
67TFK:09555:07267\n\
67TFK:09871:06541\n\
67TFK:10027:06722\n\
67TFK:10073:06763\n\
67TFK:10107:06993\n\
67TFK:10116:07267\n\
67TFK:10164:06680\n\
67TFK:10125:07222\n\
67TFK:10338:06747\n\
67TFK:10325:07062\n\
67TFK:10430:07526\n\
67TFK:06708:03226\n\
67TFK:06712:03852\n\
67TFK:06761:02948\n\
67TFK:06790:03271\n\
67TFK:06805:03239\n\
67TFK:06867:03106\n\
67TFK:06876:03521\n\
67TFK:06917:03055\n\
67TFK:07003:02650\n\
67TFK:07042:03325\n\
67TFK:07060:02732\n\
67TFK:07092:03084\n\
67TFK:07118:02827\n\
67TFK:07277:03058\n\
67TFK:07351:03707\n\
67TFK:07416:02939\n\
67TFK:07486:03275\n\
67TFK:07640:03646\n\
67TFK:07675:02756\n\
67TFK:07691:03524\n\
67TFK:07757:03379\n\
67TFK:07765:02755\n\
67TFK:07830:02941\n\
67TFK:07842:03110\n\
67TFK:07823:03314\n\
67TFK:07948:03281\n\
67TFK:07984:03153\n\
67TFK:07981:03485\n\
67TFK:09571:04211\n\
67TFK:09575:04369\n\
67TFK:09611:04950\n\
67TFK:09683:04687\n\
67TFK:09699:04745\n\
67TFK:09865:04935\n\
67TFK:09885:03884\n\
67TFK:09967:03913\n\
67TFK:10011:04379\n\
67TFK:10115:03880\n\
67TFK:10136:04060\n\
67TFK:10141:04815\n\
67TFK:10268:03895\n\
67TFK:10336:04891\n\
67TFK:09376:02998\n\
67TFK:09723:02888\n\
67TFK:09687:03373\n\
67TFK:09854:03244\n\
67TFK:09912:02764\n\
67TFK:09877:03222\n\
67TFK:09895:03712\n\
67TFK:09991:03226\n\
67TFK:09986:03768\n\
67TFK:10032:03090\n\
67TFK:10173:02819\n\
67TFK:10130:02986\n\
67TFK:10184:02731\n\
67TFK:09420:12341\n\
67TFK:09453:11592\n\
67TFK:09443:11833\n\
67TFK:09502:11711\n\
67TFK:09543:12327\n\
67TFK:09617:12210\n\
67TFK:09681:12846\n\
67TFK:09736:11624\n\
67TFK:09769:12503\n\
67TFK:09973:11594\n\
67TFK:10126:11664\n\
67TFK:10430:12102\n\
67TFK:01337:02729\n\
67TFK:01335:03704\n\
67TFK:01395:02752\n\
67TFK:01699:03676\n\
67TFK:01796:03656\n\
67TFK:01849:02918\n\
67TFK:01945:03496\n\
67TFK:01992:02890\n\
67TFK:02041:03254\n\
67TFK:02126:02659\n\
67TFK:02274:02695\n\
67TFK:02280:03607\n\
67TFK:02368:02764\n\
67TFK:02346:03768\n\
67TFK:02396:03366\n\
67TFK:02405:03505\n\
67TFK:02400:03764\n\
67TFK:02489:03777\n\
67TFK:02595:03359\n\
67TFK:02656:03181\n\
67TFK:01384:04124\n\
67TFK:01387:04343\n\
67TFK:01469:04323\n\
67TFK:01579:04641\n\
67TFK:01878:04580\n\
67TFK:01951:04740\n\
67TFK:01955:05086\n\
67TFK:02111:04760\n\
67TFK:02134:04174\n\
67TFK:02149:04480\n\
67TFK:02306:04429\n\
67TFK:02300:04733\n\
67TFK:02520:04542\n\
67TFK:01578:05434\n\
67TFK:01804:06096\n\
67TFK:01972:05825\n\
67TFK:02044:05695\n\
67TFK:02116:05843\n\
67TFK:02156:05212\n\
67TFK:02142:05825\n\
67TFK:02194:05674\n\
67TFK:02216:05921\n\
67TFK:02298:05368\n\
67TFK:02489:06037\n\
67TFK:02543:05764\n\
67TFK:01371:06568\n\
67TFK:01353:07168\n\
67TFK:01348:07312\n\
67TFK:01558:06916\n\
67TFK:01539:07028\n\
67TFK:01560:07060\n\
67TFK:01587:07666\n\
67TFK:01742:07386\n\
67TFK:01753:07356\n\
67TFK:01802:07344\n\
67TFK:01822:07411\n\
67TFK:01980:06584\n\
67TFK:02016:06987\n\
67TFK:02171:07651\n\
67TFK:02335:07521\n\
67TFK:02585:06940\n\
67TFK:02601:07048\n\
67TFK:02610:07664\n\
67TFK:02633:07024\n\
67TFK:01333:02146\n\
67TFK:01402:01712\n\
67TFK:01458:01509\n\
67TFK:01527:01534\n\
67TFK:01503:02480\n\
67TFK:01615:01632\n\
67TFK:01627:02133\n\
67TFK:01687:01322\n\
67TFK:01799:02020\n\
67TFK:01845:01552\n\
67TFK:01853:01705\n\
67TFK:01835:02287\n\
67TFK:01899:02149\n\
67TFK:02126:01477\n\
67TFK:02123:02154\n\
67TFK:02209:01879\n\
67TFK:02249:01617\n\
67TFK:02408:01473\n\
67TFK:02434:01353\n\
67TFK:02514:01755\n\
67TFK:02491:01949\n\
67TFK:02544:01348\n\
67TFK:02623:02055\n\
67TFK:02594:02149\n\
67TFK:02614:02349\n\
67TFK:01653:07798\n\
67TFK:01659:08976\n\
67TFK:01810:07808\n\
67TFK:01909:08910\n\
67TFK:02037:08361\n\
67TFK:02248:08632\n\
67TFK:02286:07816\n\
67TFK:02434:08440\n\
67TFK:02574:08810\n\
67TFK:02598:08237\n\
67TFK:02658:08089\n\
67TFK:01368:09254\n\
67TFK:01445:09117\n\
67TFK:01610:09512\n\
67TFK:01662:10136\n\
67TFK:01746:09370\n\
67TFK:01889:09016\n\
67TFK:01910:09067\n\
67TFK:01975:09824\n\
67TFK:02072:09680\n\
67TFK:02108:09786\n\
67TFK:02311:09208\n\
67TFK:02453:09342\n\
67TFK:02460:09396\n\
67TFK:02585:10231\n\
67TFK:02601:10238\n\
67TFK:02658:09157\n\
67TFK:02637:09515\n\
67TFK:05350:04473\n\
67TFK:05487:05075\n\
67TFK:05540:04584\n\
67TFK:05601:04724\n\
67TFK:05771:04617\n\
67TFK:05755:04861\n\
67TFK:05875:04072\n\
67TFK:05838:04573\n\
67TFK:05846:04745\n\
67TFK:06068:04431\n\
67TFK:06102:04288\n\
67TFK:06087:04756\n\
67TFK:06210:04348\n\
67TFK:06278:03962\n\
67TFK:06294:04210\n\
67TFK:06419:04306\n\
67TFK:06378:04733\n\
67TFK:06445:04778\n\
67TFK:06511:04508\n\
67TFK:06542:03905\n\
67TFK:06606:04501\n\
67TFK:09409:07907\n\
67TFK:09613:08515\n\
67TFK:09634:07957\n\
67TFK:09727:07855\n\
67TFK:09928:08068\n\
67TFK:09965:08603\n\
67TFK:10007:08269\n\
67TFK:10029:08411\n\
67TFK:10120:08399\n\
67TFK:10130:08181\n\
67TFK:10250:08203\n\
67TFK:10230:08881\n\
67TFK:10290:07892\n\
67TFK:10340:08522\n\
67TFK:10408:08764\n\
67TFK:09382:09568\n\
67TFK:09470:09863\n\
67TFK:09599:09406\n\
67TFK:09822:09936\n\
67TFK:09871:09895\n\
67TFK:09916:09562\n\
67TFK:10299:09761\n\
67TFK:10605:09373\n\
67TFK:09345:11194\n\
67TFK:09329:11561\n\
67TFK:09419:11257\n\
67TFK:09566:10568\n\
67TFK:09914:11141\n\
67TFK:09951:10506\n\
67TFK:09964:11221\n\
67TFK:09936:11377\n\
67TFK:10079:11231\n\
67TFK:10150:11522\n\
67TFK:10211:10479\n\
67TFK:10187:11336\n\
67TFK:10302:10454\n\
67TFK:10337:11283\n\
67TFK:10551:11147\n\
67TFK:10552:11219\n\
67TFK:10625:10966\n\
67TFK:05367:07108\n\
67TFK:05493:07090\n\
67TFK:05521:07705\n\
67TFK:05549:06813\n\
67TFK:05541:06959\n\
67TFK:05553:07160\n\
67TFK:05599:06806\n\
67TFK:05664:07073\n\
67TFK:05684:06475\n\
67TFK:05760:06876\n\
67TFK:05765:06849\n\
67TFK:05952:06507\n\
67TFK:05956:07449\n\
67TFK:06019:06849\n\
67TFK:06154:07198\n\
67TFK:06184:06527\n\
67TFK:06183:07269\n\
67TFK:06408:07344\n\
67TFK:06380:07570\n\
67TFK:06470:07291\n\
67TFK:06433:07353\n\
67TFK:06487:07271\n\
67TFK:06515:07725\n\
67TFK:06559:07187\n\
67TFK:06571:07388\n\
67TFK:06645:07437\n\
67TFK:05415:10633\n\
67TFK:05428:11479\n\
67TFK:05610:10763\n\
67TFK:05630:10442\n\
67TFK:05727:11097\n\
67TFK:05703:11395\n\
67TFK:05917:11188\n\
67TFK:05989:10806\n\
67TFK:06009:11540\n\
67TFK:06068:11017\n\
67TFK:06157:10700\n\
67TFK:06169:10953\n\
67TFK:06385:10520\n\
67TFK:06513:11254\n\
67TFK:06529:11125\n\
67TFK:06624:11093\n\
67TFK:06636:10384\n\
67TFK:09348:02113\n\
67TFK:09416:01624\n\
67TFK:09414:02554\n\
67TFK:09458:01604\n\
67TFK:09446:02421\n\
67TFK:09485:01385\n\
67TFK:09555:01311\n\
67TFK:09535:02002\n\
67TFK:09549:02187\n\
67TFK:09622:02258\n\
67TFK:09688:01837\n\
67TFK:09828:02072\n\
67TFK:09833:02065\n\
67TFK:06737:02336\n\
67TFK:06857:01744\n\
67TFK:06909:01912\n\
67TFK:07005:01335\n\
67TFK:07221:01870\n\
67TFK:07224:02365\n\
67TFK:07286:01983\n\
67TFK:07458:01906\n\
67TFK:07495:01932\n\
67TFK:07562:01707\n\
67TFK:07642:01621\n\
67TFK:07742:02110\n\
67TFK:07761:01913\n\
67TFK:07864:01802\n\
67TFK:07868:01995\n\
67TFK:07980:01395\n\
67TFK:06725:03978\n\
67TFK:06849:04601\n\
67TFK:06901:05042\n\
67TFK:06962:04023\n\
67TFK:07071:03899\n\
67TFK:07086:04287\n\
67TFK:07104:04863\n\
67TFK:07176:04304\n\
67TFK:07214:03972\n\
67TFK:07318:03874\n\
67TFK:07337:03911\n\
67TFK:07523:04276\n\
67TFK:07751:04205\n\
67TFK:07743:04327\n\
67TFK:07779:04774\n\
67TFK:07807:04963\n\
67TFK:07922:04512\n\
67TFK:07974:05009\n\
67TFK:06927:07400\n\
67TFK:07045:07117\n\
67TFK:07202:07307\n\
67TFK:07220:06564\n\
67TFK:07248:06868\n\
67TFK:07245:07623\n\
67TFK:07247:07709\n\
67TFK:07303:06996\n\
67TFK:07322:07453\n\
67TFK:07385:06552\n\
67TFK:07521:07498\n\
67TFK:07655:06918\n\
67TFK:07695:07639\n\
67TFK:07714:07298\n\
67TFK:07900:07081\n\
67TFK:07985:06685\n\
67TFK:07962:07283\n\
67TFK:06664:06276\n\
67TFK:06724:06298\n\
67TFK:06836:06042\n\
67TFK:06905:05771\n\
67TFK:06948:05607\n\
67TFK:06958:05846\n\
67TFK:06977:05759\n\
67TFK:07161:05755\n\
67TFK:07169:06246\n\
67TFK:07277:06203\n\
67TFK:07385:05228\n\
67TFK:07445:05163\n\
67TFK:07418:05627\n\
67TFK:07482:05612\n\
67TFK:07627:05246\n\
67TFK:07689:05936\n\
67TFK:07711:06039\n\
67TFK:07865:05339\n\
67TFK:07868:05942\n\
67TFK:06745:09152\n\
67TFK:06726:09448\n\
67TFK:06734:10020\n\
67TFK:06807:09199\n\
67TFK:06855:09519\n\
67TFK:06816:09615\n\
67TFK:06907:09287\n\
67TFK:06960:09951\n\
67TFK:07031:09533\n\
67TFK:07094:10231\n\
67TFK:07309:09149\n\
67TFK:07286:09796\n\
67TFK:07276:09959\n\
67TFK:07345:10014\n\
67TFK:07561:09168\n\
67TFK:07574:09975\n\
67TFK:07664:09454\n\
67TFK:07756:09572\n\
67TFK:07774:09207\n\
67TFK:07792:09619\n\
67TFK:07777:10143\n\
67TFK:06704:08641\n\
67TFK:06733:08521\n\
67TFK:06819:08222\n\
67TFK:06915:07911\n\
67TFK:07190:08402\n\
67TFK:07209:08787\n\
67TFK:07266:08236\n\
67TFK:07436:08108\n\
67TFK:07435:08272\n\
67TFK:07472:08507\n\
67TFK:07469:08805\n\
67TFK:07527:08775\n\
67TFK:07583:08268\n\
67TFK:07574:08479\n\
67TFK:07604:08573\n\
67TFK:07571:08680\n\
67TFK:07572:08926\n\
67TFK:07628:08326\n\
67TFK:07662:07970\n\
67TFK:07667:08655\n\
67TFK:07779:07915\n\
67TFK:07991:08178\n\
67TFK:06873:10778\n\
67TFK:06898:10995\n\
67TFK:07089:10964\n\
67TFK:07064:11361\n\
67TFK:07289:10722\n\
67TFK:07307:10807\n\
67TFK:07495:11260\n\
67TFK:07674:10930\n\
67TFK:07689:11111\n\
67TFK:07751:10789\n\
67TFK:07775:10673\n\
67TFK:07852:11348\n\
67TFK:07881:10375\n\
67TFK:00492:03751\n\
67TFK:00459:03800\n\
67TFK:00599:03104\n\
67TFK:00593:03358\n\
67TFK:00667:03150\n\
67TFK:00684:03246\n\
67TFK:00687:03333\n\
67TFK:00708:03272\n\
67TFK:00785:03087\n\
67TFK:00892:03847\n\
67TFK:00929:03626\n\
67TFK:00954:03459\n\
67TFK:01092:02836\n\
67TFK:01147:03613\n\
67TFK:01222:02956\n\
67TFK:01240:03406\n\
67TFK:01297:02851\n\
67TFK:01278:03838\n\
67TFK:01328:03432\n\
67TFK:05568:02117\n\
67TFK:05684:02137\n\
67TFK:05949:01860\n\
67TFK:05961:01947\n\
67TFK:05993:02238\n\
67TFK:06033:01445\n\
67TFK:06053:02368\n\
67TFK:06116:01840\n\
67TFK:06251:02008\n\
67TFK:06420:01335\n\
67TFK:06402:02430\n\
67TFK:06506:01412\n\
67TFK:06561:01895\n\
67TFK:06628:01851\n\
67TFK:08183:01150\n\
67TFK:08261:01253\n\
67TFK:06673:00861\n\
67TFK:06853:00900\n\
67TFK:06867:00778\n\
67TFK:07039:00607\n\
67TFK:07155:01082\n\
67TFK:07165:00762\n\
67TFK:07179:00819\n\
67TFK:07301:01036\n\
67TFK:07262:01274\n\
67TFK:07354:00739\n\
67TFK:07708:01097\n\
67TFK:07925:01172\n\
67TFK:07991:00720\n\
67TFK:06766:14424\n\
67TFK:06822:14569\n\
67TFK:07024:14399\n\
67TFK:07086:14522\n\
67TFK:07848:14191\n\
67TFK:07851:14231\n\
67TFK:07996:06512\n\
67TFK:08014:06905\n\
67TFK:08002:07394\n\
67TFK:08060:07707\n\
67TFK:08133:06601\n\
67TFK:08195:06698\n\
67TFK:08253:06533\n\
67TFK:08284:07480\n\
67TFK:08362:06732\n\
67TFK:08502:06628\n\
67TFK:08658:06467\n\
67TFK:08739:06840\n\
67TFK:08706:07424\n\
67TFK:08837:06723\n\
67TFK:08949:06591\n\
67TFK:08956:07361\n\
67TFK:08980:07666\n\
67TFK:09011:06796\n\
67TFK:09085:06938\n\
67TFK:09166:06864\n\
67TFK:09296:07238\n\
67TFK:08051:03496\n\
67TFK:08117:02863\n\
67TFK:08180:02843\n\
67TFK:08190:02960\n\
67TFK:08215:02616\n\
67TFK:08225:03725\n\
67TFK:08373:03401\n\
67TFK:08416:03398\n\
67TFK:08593:03088\n\
67TFK:08644:03819\n\
67TFK:08700:02634\n\
67TFK:08702:03749\n\
67TFK:08791:03388\n\
67TFK:08819:03702\n\
67TFK:08924:03849\n\
67TFK:09020:03151\n\
67TFK:09187:03073\n\
67TFK:08030:04938\n\
67TFK:08068:04450\n\
67TFK:08119:04150\n\
67TFK:08099:04339\n\
67TFK:08098:04864\n\
67TFK:08285:04527\n\
67TFK:08291:04703\n\
67TFK:08252:04804\n\
67TFK:08373:03872\n\
67TFK:08431:03943\n\
67TFK:08469:04936\n\
67TFK:08516:03871\n\
67TFK:08537:04415\n\
67TFK:08586:04187\n\
67TFK:08639:04680\n\
67TFK:08757:03869\n\
67TFK:08861:04665\n\
67TFK:09127:04843\n\
67TFK:09160:04109\n\
67TFK:09238:04467\n\
67TFK:09224:05063\n\
67TFK:08097:07910\n\
67TFK:08136:08439\n\
67TFK:08153:07983\n\
67TFK:08161:08339\n\
67TFK:08363:07995\n\
67TFK:08465:08033\n\
67TFK:08443:08342\n\
67TFK:08506:09015\n\
67TFK:08559:08098\n\
67TFK:08635:08820\n\
67TFK:08647:08468\n\
67TFK:08717:08667\n\
67TFK:08813:08481\n\
67TFK:08831:08844\n\
67TFK:08846:07874\n\
67TFK:08891:08542\n\
67TFK:08976:08882\n\
67TFK:09037:08852\n\
67TFK:09074:08367\n\
67TFK:09160:08685\n\
67TFK:09270:07932\n\
67TFK:09271:07982\n\
67TFK:08097:09220\n\
67TFK:08236:09357\n\
67TFK:08349:09176\n\
67TFK:08412:10258\n\
67TFK:08454:09965\n\
67TFK:08469:09968\n\
67TFK:08622:09116\n\
67TFK:08691:09821\n\
67TFK:08878:09263\n\
67TFK:08989:09709\n\
67TFK:09198:09158\n\
67TFK:09315:09332\n\
67TFK:00693:10590\n\
67TFK:00875:11521\n\
67TFK:00936:10487\n\
67TFK:01094:10964\n\
67TFK:01247:11254\n\
67TFK:01262:10546\n\
67TFK:01286:10535\n\
67TFK:06839:12057\n\
67TFK:06832:12604\n\
67TFK:07095:12177\n\
67TFK:07173:11704\n\
67TFK:07253:12443\n\
67TFK:07277:12119\n\
67TFK:07285:12758\n\
67TFK:07477:12536\n\
67TFK:07481:12642\n\
67TFK:07533:11690\n\
67TFK:07595:12541\n\
67TFK:07694:12852\n\
67TFK:07840:11717\n\
67TFK:07936:11944\n\
67TFK:07956:12276\n\
67TFK:04257:13310\n\
67TFK:04417:13071\n\
67TFK:04403:13568\n\
67TFK:04540:13028\n\
67TFK:04533:13185\n\
67TFK:04559:13058\n\
67TFK:04807:12943\n\
67TFK:04941:13647\n\
67TFK:05051:14113\n\
67TFK:05223:14007\n\
67TFK:05263:13731\n\
67TFK:05258:14019\n\
67TFK:04160:14567\n\
67TFK:04836:14844\n\
67TFK:04022:12781\n\
67TFK:04300:12757\n\
67TFK:04364:12199\n\
67TFK:04410:12514\n\
67TFK:04459:11943\n\
67TFK:04633:12111\n\
67TFK:04659:12477\n\
67TFK:04769:11998\n\
67TFK:05089:12414\n\
67TFK:05290:12637\n\
67TFK:04023:11343\n\
67TFK:04082:10754\n\
67TFK:04075:11028\n\
67TFK:04100:11035\n\
67TFK:04289:10459\n\
67TFK:04489:10937\n\
67TFK:04539:10739\n\
67TFK:04551:10593\n\
67TFK:04564:10788\n\
67TFK:04710:11242\n\
67TFK:04844:10323\n\
67TFK:04831:11094\n\
67TFK:05318:11366\n\
67TFK:04014:09087\n\
67TFK:03997:09726\n\
67TFK:04006:09867\n\
67TFK:04064:09773\n\
67TFK:04163:10175\n\
67TFK:04245:09655\n\
67TFK:04284:09695\n\
67TFK:04331:09886\n\
67TFK:04319:10182\n\
67TFK:04612:09039\n\
67TFK:04630:09337\n\
67TFK:04689:09891\n\
67TFK:04690:10076\n\
67TFK:04691:10133\n\
67TFK:04730:09655\n\
67TFK:04974:10280\n\
67TFK:05114:09271\n\
67TFK:05174:09637\n\
67TFK:05258:09748\n\
67TFK:05255:10164\n\
67TFK:04025:07767\n\
67TFK:04032:08819\n\
67TFK:04168:07840\n\
67TFK:04177:08799\n\
67TFK:04253:08242\n\
67TFK:04387:08779\n\
67TFK:04492:08523\n\
67TFK:04530:08357\n\
67TFK:04531:08912\n\
67TFK:04652:07890\n\
67TFK:04736:08402\n\
67TFK:04781:07876\n\
67TFK:04772:08456\n\
67TFK:04862:07778\n\
67TFK:04883:08968\n\
67TFK:04933:08063\n\
67TFK:05056:08365\n\
67TFK:05124:08311\n\
67TFK:05213:08817\n\
67TFK:05281:08584\n\
67TFK:04027:07386\n\
67TFK:04095:07038\n\
67TFK:04136:06862\n\
67TFK:04234:06452\n\
67TFK:04323:06500\n\
67TFK:04359:07056\n\
67TFK:04358:07183\n\
67TFK:04400:07189\n\
67TFK:04476:06626\n\
67TFK:04461:06674\n\
67TFK:04453:06909\n\
67TFK:04587:07427\n\
67TFK:04646:07639\n\
67TFK:04766:06835\n\
67TFK:04814:07140\n\
67TFK:04810:07646\n\
67TFK:04872:07013\n\
67TFK:05001:06992\n\
67TFK:05170:06507\n\
67TFK:05240:06518\n\
67TFK:05211:06553\n\
67TFK:05225:06678\n\
67TFK:05258:06599\n\
67TFK:05307:07206\n\
67TFK:05307:07239\n\
67TFK:05653:00766\n\
67TFK:05757:01095\n\
67TFK:05861:01082\n\
67TFK:06042:01040\n\
67TFK:06263:00691\n\
67TFK:06299:01141\n\
67TFK:06635:01069\n\
67TFK:04014:06318\n\
67TFK:04090:05745\n\
67TFK:04239:06246\n\
67TFK:04330:05606\n\
67TFK:04337:05661\n\
67TFK:04364:05269\n\
67TFK:04580:05980\n\
67TFK:04548:06331\n\
67TFK:04684:05369\n\
67TFK:04650:05451\n\
67TFK:04789:05660\n\
67TFK:04858:05944\n\
67TFK:04952:06188\n\
67TFK:04988:06313\n\
67TFK:05011:05758\n\
67TFK:05073:05541\n\
67TFK:05145:05770\n\
67TFK:05129:06390\n\
67TFK:05294:05770\n\
67TFK:08034:14140\n\
67TFK:08451:13190\n\
67TFK:08486:13422\n\
67TFK:08604:13616\n\
67TFK:08972:12935\n\
67TFK:09044:13004\n\
67TFK:09133:13644\n\
67TFK:09183:13467\n\
67TFK:07994:12324\n\
67TFK:08046:12105\n\
67TFK:08208:11972\n\
67TFK:08212:12443\n\
67TFK:08313:11717\n\
67TFK:08309:12707\n\
67TFK:08388:12790\n\
67TFK:08461:12330\n\
67TFK:08514:12059\n\
67TFK:08719:12195\n\
67TFK:08794:11804\n\
67TFK:08943:12058\n\
67TFK:09138:11723\n\
67TFK:09128:12237\n\
67TFK:09308:12822\n\
67TFK:05363:13689\n\
67TFK:05465:13165\n\
67TFK:05898:12918\n\
67TFK:05900:13660\n\
67TFK:06453:13602\n\
67TFK:06487:12987\n\
67TFK:06533:13539\n\
67TFK:06624:14640\n\
67TFK:08099:10576\n\
67TFK:08129:10766\n\
67TFK:08131:11371\n\
67TFK:08167:10438\n\
67TFK:08234:11419\n\
67TFK:08258:10906\n\
67TFK:08355:11269\n\
67TFK:08442:10453\n\
67TFK:08483:10695\n\
67TFK:08518:10658\n\
67TFK:08497:10990\n\
67TFK:08559:10871\n\
67TFK:08685:10814\n\
67TFK:08875:10991\n\
67TFK:08916:10743\n\
67TFK:08898:10897\n\
67TFK:08921:11275\n\
67TFK:08949:10694\n\
67TFK:08943:10707\n\
67TFK:09012:10992\n\
67TFK:08998:11044\n\
67TFK:09062:10970\n\
67TFK:09172:11196\n\
67TFK:09226:10467\n\
67TFK:09238:11396\n\
67TFK:04043:03170\n\
67TFK:04085:03175\n\
67TFK:04143:03746\n\
67TFK:04188:03057\n\
67TFK:04163:03746\n\
67TFK:04201:03178\n\
67TFK:04282:02899\n\
67TFK:04247:03392\n\
67TFK:04270:03670\n\
67TFK:04305:03071\n\
67TFK:04374:03534\n\
67TFK:04423:03690\n\
67TFK:04494:03048\n\
67TFK:04448:03823\n\
67TFK:04517:02826\n\
67TFK:04707:03626\n\
67TFK:04968:02944\n\
67TFK:04963:03268\n\
67TFK:05138:03672\n\
67TFK:05149:03304\n\
67TFK:05366:03157\n\
67TFK:05394:02711\n\
67TFK:05410:03555\n\
67TFK:05472:03487\n\
67TFK:05527:03015\n\
67TFK:05479:03069\n\
67TFK:05505:03454\n\
67TFK:05544:03425\n\
67TFK:05600:02912\n\
67TFK:05859:03505\n\
67TFK:05843:03773\n\
67TFK:05904:03663\n\
67TFK:05999:03193\n\
67TFK:06074:03703\n\
67TFK:06127:03155\n\
67TFK:06224:03006\n\
67TFK:06222:03118\n\
67TFK:06233:03332\n\
67TFK:06326:03521\n\
67TFK:06377:03093\n\
67TFK:06334:03511\n\
67TFK:06405:03835\n\
67TFK:06431:02903\n\
67TFK:06449:02890\n\
67TFK:05359:05485\n\
67TFK:05350:06180\n\
67TFK:05411:05415\n\
67TFK:05389:05459\n\
67TFK:05432:05781\n\
67TFK:05470:05786\n\
67TFK:05573:05868\n\
67TFK:05632:05259\n\
67TFK:05691:05849\n\
67TFK:05751:05909\n\
67TFK:05790:05604\n\
67TFK:05827:05709\n\
67TFK:05830:05228\n\
67TFK:05903:05508\n\
67TFK:05906:05594\n\
67TFK:05933:06299\n\
67TFK:06031:05219\n\
67TFK:06035:05207\n\
67TFK:06084:06146\n\
67TFK:06178:05757\n\
67TFK:06198:05977\n\
67TFK:06395:05329\n\
67TFK:06401:06095\n\
67TFK:06410:06115\n\
67TFK:04146:04637\n\
67TFK:04225:03867\n\
67TFK:04214:04202\n\
67TFK:04349:04187\n\
67TFK:04370:05117\n\
67TFK:04515:04489\n\
67TFK:04593:04044\n\
67TFK:04602:04483\n\
67TFK:04614:04937\n\
67TFK:04687:03932\n\
67TFK:04684:04493\n\
67TFK:04695:04818\n\
67TFK:04668:04867\n\
67TFK:04646:05072\n\
67TFK:04933:04475\n\
67TFK:04911:04844\n\
67TFK:04979:04028\n\
67TFK:04953:05100\n\
67TFK:05044:04654\n\
67TFK:05150:04071\n\
67TFK:05188:04303\n\
67TFK:05237:04043\n\
67TFK:05220:04148\n\
67TFK:05334:08131\n\
67TFK:05354:08524\n\
67TFK:05546:07992\n\
67TFK:05659:07848\n\
67TFK:05730:08287\n\
67TFK:05771:08524\n\
67TFK:05802:07967\n\
67TFK:05848:08874\n\
67TFK:05871:09009\n\
67TFK:05953:08226\n\
67TFK:05996:08015\n\
67TFK:06007:08139\n\
67TFK:06018:08191\n\
67TFK:06021:08867\n\
67TFK:06042:08004\n\
67TFK:06048:08100\n\
67TFK:06141:07920\n\
67TFK:06176:08452\n\
67TFK:06134:08573\n\
67TFK:06144:08706\n\
67TFK:06225:08163\n\
67TFK:06263:08270\n\
67TFK:06467:08683\n\
67TFK:06560:08579\n\
67TFK:06605:08848\n\
67TFK:06618:08828\n\
67TFK:06584:09012\n\
67TFK:05341:09723\n\
67TFK:05422:09874\n\
67TFK:05593:09084\n\
67TFK:05657:09840\n\
67TFK:05707:09291\n\
67TFK:05773:09041\n\
67TFK:05758:10140\n\
67TFK:05786:10279\n\
67TFK:05860:09633\n\
67TFK:06016:09176\n\
67TFK:06041:09056\n\
67TFK:06051:10038\n\
67TFK:06092:09068\n\
67TFK:06211:09973\n\
67TFK:06322:10260\n\
67TFK:06404:09573\n\
67TFK:06611:10092\n\
67TFK:05383:11703\n\
67TFK:05552:12484\n\
67TFK:05609:12219\n\
67TFK:05732:11685\n\
67TFK:05801:11616\n\
67TFK:05908:12385\n\
67TFK:06024:12583\n\
67TFK:06069:12504\n\
67TFK:06176:12508\n\
67TFK:06225:12640\n\
67TFK:06258:12287\n\
67TFK:06493:12419\n\
67TFK:04019:02310\n\
67TFK:04150:01803\n\
67TFK:04169:02397\n\
67TFK:04446:01998\n\
67TFK:04521:01397\n\
67TFK:04536:01615\n\
67TFK:04622:01905\n\
67TFK:04712:01772\n\
67TFK:04723:01793\n\
67TFK:04753:01875\n\
67TFK:04934:01473\n\
67TFK:05153:01726\n\
67TFK:05165:01979\n\
67TFK:02736:13819\n\
67TFK:02956:13881\n\
67TFK:02981:13723\n\
67TFK:03016:12982\n\
67TFK:03062:13730\n\
67TFK:03038:13971\n\
67TFK:03195:12944\n\
67TFK:03337:13378\n\
67TFK:03690:13007\n\
67TFK:03700:14095\n\
67TFK:03723:13855\n\
67TFK:03816:12944\n\
67TFK:03814:13600\n\
67TFK:02748:12452\n\
67TFK:02958:11921\n\
67TFK:02960:12177\n\
67TFK:03033:12628\n\
67TFK:03083:12646\n\
67TFK:03182:12058\n\
67TFK:03511:11900\n\
67TFK:03732:11858\n\
67TFK:03757:11926\n\
67TFK:03931:11679\n\
67TFK:03951:11729\n\
67TFK:03978:12640\n\
67TFK:02813:09460\n\
67TFK:02778:09760\n\
67TFK:02830:09830\n\
67TFK:02908:09101\n\
67TFK:02906:09507\n\
67TFK:02897:09860\n\
67TFK:02943:09661\n\
67TFK:02974:09076\n\
67TFK:03056:09083\n\
67TFK:03048:09696\n\
67TFK:03084:09364\n\
67TFK:03104:10030\n\
67TFK:03356:09842\n\
67TFK:03494:09023\n\
67TFK:03556:09031\n\
67TFK:03572:09944\n\
67TFK:03661:09062\n\
67TFK:03704:09526\n\
67TFK:03688:10191\n\
67TFK:03729:09565\n\
67TFK:03719:09846\n\
67TFK:03724:10061\n\
67TFK:03854:10205\n\
67TFK:03899:09439\n\
67TFK:03894:09520\n\
67TFK:03882:09888\n\
67TFK:03950:09603\n\
67TFK:03964:09050\n\
67TFK:03988:09595\n\
67TFK:02770:06153\n\
67TFK:02850:05597\n\
67TFK:02891:05910\n\
67TFK:02999:05290\n\
67TFK:02968:05768\n\
67TFK:02988:06102\n\
67TFK:03020:06100\n\
67TFK:03076:05523\n\
67TFK:03075:05985\n\
67TFK:03166:05467\n\
67TFK:03211:05937\n\
67TFK:03245:05535\n\
67TFK:03431:06085\n\
67TFK:03554:05326\n\
67TFK:03527:06323\n\
67TFK:03675:05477\n\
67TFK:03680:05823\n\
67TFK:03852:06258\n\
67TFK:03844:06381\n\
67TFK:03992:05744\n\
67TFK:08045:01564\n\
67TFK:08049:01917\n\
67TFK:08159:02536\n\
67TFK:08228:01997\n\
67TFK:08230:02389\n\
67TFK:08343:01423\n\
67TFK:08363:02454\n\
67TFK:08435:02119\n\
67TFK:08556:02290\n\
67TFK:08743:01560\n\
67TFK:08779:02478\n\
67TFK:08828:02330\n\
67TFK:09027:01793\n\
67TFK:09020:02356\n\
67TFK:09066:01874\n\
67TFK:09104:01723\n\
67TFK:09259:02123\n\
67TFK:09249:02320\n\
67TFK:09293:01722\n\
67TFK:02710:02422\n\
67TFK:02809:01419\n\
67TFK:02823:02474\n\
67TFK:02871:01429\n\
67TFK:02959:01413\n\
67TFK:02958:02151\n\
67TFK:03005:02059\n\
67TFK:03055:01605\n\
67TFK:03060:01809\n\
67TFK:03169:01435\n\
67TFK:03187:02221\n\
67TFK:03294:02282\n\
67TFK:03429:01850\n\
67TFK:03462:02110\n\
67TFK:03440:02335\n\
67TFK:03526:01388\n\
67TFK:03536:02350\n\
67TFK:03597:01702\n\
67TFK:03605:01709\n\
67TFK:03625:02261\n\
67TFK:03850:01692\n\
67TFK:03848:02336\n\
67TFK:02814:01011\n\
67TFK:03039:00883\n\
67TFK:03104:01260\n\
67TFK:03218:00607\n\
67TFK:03243:00747\n\
67TFK:03227:00801\n\
67TFK:03662:00681\n\
67TFK:03733:00974\n\
67TFK:01366:10530\n\
67TFK:01339:10843\n\
67TFK:01334:10931\n\
67TFK:01457:11460\n\
67TFK:01618:10412\n\
67TFK:01639:10488\n\
67TFK:01770:10977\n\
67TFK:01915:10436\n\
67TFK:01929:10573\n\
67TFK:01911:10868\n\
67TFK:01921:10890\n\
67TFK:01965:11399\n\
67TFK:02119:10407\n\
67TFK:02127:10852\n\
67TFK:02097:11139\n\
67TFK:02638:10926\n\
67TFK:02492:14580\n\
67TFK:02578:14450\n\
67TFK:01489:13531\n\
67TFK:01581:12883\n\
67TFK:01692:13611\n\
67TFK:01767:13504\n\
67TFK:01798:13427\n\
67TFK:01868:13183\n\
67TFK:01964:14092\n\
67TFK:02007:13092\n\
67TFK:02141:13375\n\
67TFK:02363:13624\n\
67TFK:08020:05757\n\
67TFK:08101:05463\n\
67TFK:08193:05748\n\
67TFK:08265:05325\n\
67TFK:08278:05375\n\
67TFK:08377:06297\n\
67TFK:08399:06388\n\
67TFK:08428:06421\n\
67TFK:08480:05227\n\
67TFK:08567:06059\n\
67TFK:08610:06430\n\
67TFK:08657:05488\n\
67TFK:08713:05995\n\
67TFK:08705:06319\n\
67TFK:08774:05697\n\
67TFK:08932:06141\n\
67TFK:09038:05170\n\
67TFK:09196:05824\n\
67TFK:09241:06048\n\
67TFK:09284:06412\n\
67TFK:09547:05585\n\
67TFK:09659:06106\n\
67TFK:09684:05758\n\
67TFK:09691:05900\n\
67TFK:09726:05438\n\
67TFK:09732:05544\n\
67TFK:09901:05908\n\
67TFK:09985:05680\n\
67TFK:10166:05356\n\
67TFK:10176:06187\n\
67TFK:10380:05328\n\
67TFK:10405:06247\n\
67TFK:06731:13490\n\
67TFK:06808:13934\n\
67TFK:06897:13168\n\
67TFK:06864:13511\n\
67TFK:06932:12976\n\
67TFK:07150:13037\n\
67TFK:07468:13426\n\
67TFK:07715:14118\n\
67TFK:07825:12973\n\
67TFK:07913:13583\n\
67TFK:02737:03603\n\
67TFK:02947:03165\n\
67TFK:02954:03174\n\
67TFK:02934:03399\n\
67TFK:03025:03269\n\
67TFK:03105:03090\n\
67TFK:03070:03381\n\
67TFK:03191:02611\n\
67TFK:03247:02908\n\
67TFK:03275:03565\n\
67TFK:03301:03591\n\
67TFK:03322:02870\n\
67TFK:03422:03827\n\
67TFK:03639:03791\n\
67TFK:03721:03400\n\
67TFK:03821:03858\n\
67TFK:03988:02944\n\
67TFK:02714:06483\n\
67TFK:02859:07349\n\
67TFK:02891:06639\n\
67TFK:02949:06795\n\
67TFK:03213:07046\n\
67TFK:03260:07316\n\
67TFK:03288:07612\n\
67TFK:03325:07617\n\
67TFK:03437:06716\n\
67TFK:03491:06744\n\
67TFK:03479:06946\n\
67TFK:04113:00917\n\
67TFK:04176:00642\n\
67TFK:04264:00569\n\
67TFK:04320:00308\n\
67TFK:04357:00704\n\
67TFK:04691:00679\n\
67TFK:04671:01010\n\
67TFK:04813:00267\n\
67TFK:04845:00967\n\
67TFK:05301:01281\n\
67TFK:03027:14183\n\
67TFK:03056:14583\n\
67TFK:03244:14361\n\
67TFK:03332:14584\n\
67TFK:03372:14966\n\
67TFK:03743:14785\n\
67TFK:03775:14719\n\
67TFK:03900:15008\n\
67TFK:02759:11031\n\
67TFK:02744:11230\n\
67TFK:02792:10651\n\
67TFK:02847:10719\n\
67TFK:02959:10526\n\
67TFK:02924:10732\n\
67TFK:03068:11494\n\
67TFK:03158:10619\n\
67TFK:03209:10472\n\
67TFK:03220:11455\n\
67TFK:03293:10520\n\
67TFK:03363:10960\n\
67TFK:03372:10652\n\
67TFK:03477:10977\n\
67TFK:03525:10893\n\
67TFK:03554:10964\n\
67TFK:03568:11452\n\
67TFK:03848:10413\n\
67TFK:03845:11484\n\
67TFK:03952:11297\n\
67TFK:01673:00840\n\
67TFK:01820:00688\n\
67TFK:01953:01132\n\
67TFK:02056:01079\n\
67TFK:02330:01138\n\
67TFK:02391:01075\n\
67TFK:02629:00914\n\
67TFK:02730:08984\n\
67TFK:02838:07857\n\
67TFK:02816:08199\n\
67TFK:02847:08328\n\
67TFK:02939:07795\n\
67TFK:02929:07878\n\
67TFK:02961:07973\n\
67TFK:03156:07953\n\
67TFK:03130:08715\n\
67TFK:03328:08887\n\
67TFK:03334:08944\n\
67TFK:03750:08252\n\
67TFK:03755:08976\n\
67TFK:03862:07868\n\
67TFK:03886:07865\n\
')
