# Supplementary material for: The Oxidative Metabolism of Fossil Hydrocarbons and Sulfide Minerals by the Lithobiontic Microbial Community Inhabiting Deep Subterrestrial Kupferschiefer Black Shale
Source: Front Microbiol. 2018 May 15;9:972. doi: 10.3389/fmicb.2018.00972 (PMC5962744; doi:10.3389/fmicb.2018.00972)
Supplement: Supplementary file 3 [file Presentation_1.ZIP › R19_filter-trim_BSc60_sup207_krona.html.files/node1534.members.0.js]

data('67TFK:01875:11592\n\
67TFK:01889:12573\n\
67TFK:02153:11726\n\
67TFK:02343:11626\n\
67TFK:02372:12613\n\
67TFK:02742:04567\n\
67TFK:03411:03904\n\
67TFK:03543:04131\n\
67TFK:03600:04648\n\
67TFK:03891:04572\n\
67TFK:03952:04646\n\
67TFK:00565:04156\n\
67TFK:00719:04709\n\
67TFK:00794:04011\n\
67TFK:00903:04220\n\
67TFK:01126:04930\n\
67TFK:01175:04965\n\
67TFK:01014:01965\n\
67TFK:01263:01865\n\
67TFK:00937:10029\n\
67TFK:01100:09391\n\
67TFK:00123:08642\n\
67TFK:00302:08290\n\
67TFK:01206:07957\n\
67TFK:00474:07427\n\
67TFK:00582:07543\n\
67TFK:00638:07287\n\
67TFK:00659:06747\n\
67TFK:01065:07233\n\
67TFK:01313:07705\n\
67TFK:00368:05174\n\
67TFK:00691:05231\n\
67TFK:01234:06203\n\
67TFK:00713:11847\n\
67TFK:00800:11764\n\
67TFK:01213:12098\n\
67TFK:01268:12817\n\
67TFK:09438:06813\n\
67TFK:09965:07212\n\
67TFK:10058:06884\n\
67TFK:06759:02878\n\
67TFK:06802:03221\n\
67TFK:07273:03706\n\
67TFK:07682:03075\n\
67TFK:07742:03265\n\
67TFK:07780:03310\n\
67TFK:09412:04368\n\
67TFK:09543:04543\n\
67TFK:09951:03994\n\
67TFK:10064:04648\n\
67TFK:10209:04524\n\
67TFK:10277:04673\n\
67TFK:09415:03695\n\
67TFK:09661:03755\n\
67TFK:09860:03055\n\
67TFK:09484:12713\n\
67TFK:09693:11679\n\
67TFK:09752:11978\n\
67TFK:01586:03277\n\
67TFK:02119:03408\n\
67TFK:02267:02699\n\
67TFK:02141:03915\n\
67TFK:02256:04081\n\
67TFK:02263:04644\n\
67TFK:02501:04905\n\
67TFK:01332:05971\n\
67TFK:01379:06228\n\
67TFK:01516:05260\n\
67TFK:01489:05320\n\
67TFK:01512:05551\n\
67TFK:01783:05492\n\
67TFK:02100:06101\n\
67TFK:02469:06332\n\
67TFK:01554:07324\n\
67TFK:01911:06506\n\
67TFK:01956:06983\n\
67TFK:02102:06696\n\
67TFK:02247:06912\n\
67TFK:02488:06840\n\
67TFK:01474:02072\n\
67TFK:01478:02280\n\
67TFK:01780:02209\n\
67TFK:01874:01793\n\
67TFK:02113:01894\n\
67TFK:02127:02217\n\
67TFK:02375:01802\n\
67TFK:02573:01401\n\
67TFK:01342:07833\n\
67TFK:01438:08172\n\
67TFK:01780:07887\n\
67TFK:01799:07976\n\
67TFK:01840:08890\n\
67TFK:02133:07963\n\
67TFK:02154:08339\n\
67TFK:02411:07949\n\
67TFK:02408:08952\n\
67TFK:01752:09927\n\
67TFK:01810:09113\n\
67TFK:01923:09288\n\
67TFK:02035:09580\n\
67TFK:02082:09858\n\
67TFK:02284:09109\n\
67TFK:02388:09917\n\
67TFK:02527:09919\n\
67TFK:02608:09760\n\
67TFK:02648:10020\n\
67TFK:05707:04639\n\
67TFK:05678:04916\n\
67TFK:06144:04565\n\
67TFK:06400:04801\n\
67TFK:09601:08951\n\
67TFK:09675:07967\n\
67TFK:09845:08965\n\
67TFK:10291:08683\n\
67TFK:09676:09386\n\
67TFK:09730:09025\n\
67TFK:09824:10067\n\
67TFK:10234:11178\n\
67TFK:05356:07557\n\
67TFK:05791:06718\n\
67TFK:06182:07285\n\
67TFK:06263:06938\n\
67TFK:06329:07717\n\
67TFK:06479:06808\n\
67TFK:05896:10963\n\
67TFK:06042:11571\n\
67TFK:06337:10778\n\
67TFK:06393:11038\n\
67TFK:06550:10437\n\
67TFK:06562:10755\n\
67TFK:09375:02171\n\
67TFK:09470:02181\n\
67TFK:09613:01991\n\
67TFK:09597:02487\n\
67TFK:09623:02534\n\
67TFK:09784:02494\n\
67TFK:09831:02341\n\
67TFK:06883:01873\n\
67TFK:07374:01456\n\
67TFK:07760:02034\n\
67TFK:06683:04171\n\
67TFK:07022:04041\n\
67TFK:07089:04788\n\
67TFK:07278:04704\n\
67TFK:07314:05104\n\
67TFK:07460:04106\n\
67TFK:07572:04022\n\
67TFK:07705:04440\n\
67TFK:07710:04688\n\
67TFK:07776:04889\n\
67TFK:07835:04120\n\
67TFK:06776:06946\n\
67TFK:06974:06662\n\
67TFK:07127:06621\n\
67TFK:07450:06547\n\
67TFK:07588:07495\n\
67TFK:07616:07715\n\
67TFK:07729:07671\n\
67TFK:07938:06778\n\
67TFK:06777:05711\n\
67TFK:06871:05280\n\
67TFK:07044:05211\n\
67TFK:07092:05661\n\
67TFK:07091:06127\n\
67TFK:07100:06272\n\
67TFK:07154:05335\n\
67TFK:07189:05716\n\
67TFK:07297:05478\n\
67TFK:07452:05184\n\
67TFK:07515:06260\n\
67TFK:07764:05969\n\
67TFK:07855:05238\n\
67TFK:06773:10268\n\
67TFK:06850:09293\n\
67TFK:06876:09949\n\
67TFK:07630:09423\n\
67TFK:07873:09243\n\
67TFK:07971:09470\n\
67TFK:06731:08662\n\
67TFK:06817:07772\n\
67TFK:07187:08032\n\
67TFK:07171:08649\n\
67TFK:07393:09010\n\
67TFK:07711:08576\n\
67TFK:07941:09006\n\
67TFK:06818:11320\n\
67TFK:06849:11531\n\
67TFK:06978:10346\n\
67TFK:06968:11334\n\
67TFK:07104:10440\n\
67TFK:07163:10324\n\
67TFK:07238:10546\n\
67TFK:07714:11276\n\
67TFK:07764:10915\n\
67TFK:07839:10548\n\
67TFK:00304:03199\n\
67TFK:00797:03554\n\
67TFK:01004:03814\n\
67TFK:01227:03210\n\
67TFK:01248:03648\n\
67TFK:05671:01951\n\
67TFK:05804:02084\n\
67TFK:05854:02392\n\
67TFK:06041:02295\n\
67TFK:06133:02339\n\
67TFK:06207:01591\n\
67TFK:06521:01300\n\
67TFK:08058:00477\n\
67TFK:08161:00784\n\
67TFK:08785:01054\n\
67TFK:06758:00918\n\
67TFK:07750:00676\n\
67TFK:08129:06979\n\
67TFK:08556:06942\n\
67TFK:08652:07113\n\
67TFK:08772:07579\n\
67TFK:08934:07499\n\
67TFK:08998:06847\n\
67TFK:08048:02640\n\
67TFK:08061:03455\n\
67TFK:08190:03101\n\
67TFK:08208:03704\n\
67TFK:08925:03703\n\
67TFK:08954:03099\n\
67TFK:08977:03281\n\
67TFK:09073:03115\n\
67TFK:09139:03456\n\
67TFK:09185:02882\n\
67TFK:07993:04498\n\
67TFK:08822:05065\n\
67TFK:09017:04250\n\
67TFK:09040:05142\n\
67TFK:09210:04135\n\
67TFK:08164:08379\n\
67TFK:08225:08001\n\
67TFK:08294:07944\n\
67TFK:08596:08332\n\
67TFK:08940:08579\n\
67TFK:08980:08926\n\
67TFK:09061:07941\n\
67TFK:09153:08006\n\
67TFK:09250:09002\n\
67TFK:08057:10167\n\
67TFK:08445:09714\n\
67TFK:08724:09113\n\
67TFK:08710:10297\n\
67TFK:09003:09364\n\
67TFK:00882:10632\n\
67TFK:00945:11155\n\
67TFK:06857:12007\n\
67TFK:07153:12430\n\
67TFK:07199:11939\n\
67TFK:07410:11930\n\
67TFK:07812:11908\n\
67TFK:04799:13164\n\
67TFK:04848:13384\n\
67TFK:04987:13776\n\
67TFK:05144:13598\n\
67TFK:04141:11895\n\
67TFK:04119:12062\n\
67TFK:04273:11998\n\
67TFK:04688:11772\n\
67TFK:04706:12303\n\
67TFK:04868:11976\n\
67TFK:05265:12252\n\
67TFK:05324:12337\n\
67TFK:04153:11256\n\
67TFK:04239:10467\n\
67TFK:04661:11107\n\
67TFK:04728:11559\n\
67TFK:04857:10394\n\
67TFK:04953:10843\n\
67TFK:05212:10762\n\
67TFK:04169:09866\n\
67TFK:04717:09543\n\
67TFK:04704:09692\n\
67TFK:05017:09795\n\
67TFK:05159:09105\n\
67TFK:03997:08110\n\
67TFK:04313:08789\n\
67TFK:04620:07737\n\
67TFK:05158:08413\n\
67TFK:04494:06615\n\
67TFK:04642:07025\n\
67TFK:04843:07532\n\
67TFK:04989:07167\n\
67TFK:06015:01049\n\
67TFK:06364:00682\n\
67TFK:04090:05443\n\
67TFK:04152:05472\n\
67TFK:04480:06124\n\
67TFK:04693:05432\n\
67TFK:04682:06004\n\
67TFK:04993:06225\n\
67TFK:05240:05984\n\
67TFK:08077:14147\n\
67TFK:09109:13124\n\
67TFK:08242:12195\n\
67TFK:09040:12102\n\
67TFK:09237:12377\n\
67TFK:05747:13053\n\
67TFK:05864:13832\n\
67TFK:06123:13801\n\
67TFK:06118:13867\n\
67TFK:06131:13835\n\
67TFK:06344:13155\n\
67TFK:06490:13501\n\
67TFK:06581:13964\n\
67TFK:08480:10796\n\
67TFK:08729:11017\n\
67TFK:08739:11537\n\
67TFK:08792:11459\n\
67TFK:09267:11270\n\
67TFK:04098:02783\n\
67TFK:04101:02889\n\
67TFK:04170:02849\n\
67TFK:04281:03117\n\
67TFK:04399:03265\n\
67TFK:04699:03508\n\
67TFK:04937:03019\n\
67TFK:04940:03232\n\
67TFK:05252:02700\n\
67TFK:05605:02628\n\
67TFK:05619:03001\n\
67TFK:05696:02686\n\
67TFK:05766:03038\n\
67TFK:05770:03351\n\
67TFK:05881:03641\n\
67TFK:06218:02788\n\
67TFK:06485:03472\n\
67TFK:06582:03712\n\
67TFK:05806:06178\n\
67TFK:05916:06280\n\
67TFK:06034:05754\n\
67TFK:06254:05827\n\
67TFK:04358:04109\n\
67TFK:04462:04233\n\
67TFK:04545:04082\n\
67TFK:04739:04140\n\
67TFK:05047:04662\n\
67TFK:05148:04319\n\
67TFK:05186:04798\n\
67TFK:05602:08000\n\
67TFK:05837:08611\n\
67TFK:05892:08616\n\
67TFK:06050:08732\n\
67TFK:06243:07969\n\
67TFK:06351:07881\n\
67TFK:06466:08985\n\
67TFK:06533:07744\n\
67TFK:05386:10267\n\
67TFK:05721:09771\n\
67TFK:05906:09536\n\
67TFK:05975:09473\n\
67TFK:06246:09240\n\
67TFK:05419:11760\n\
67TFK:06399:11645\n\
67TFK:06379:12095\n\
67TFK:04011:01956\n\
67TFK:04156:01518\n\
67TFK:04234:01597\n\
67TFK:04316:02257\n\
67TFK:04368:02351\n\
67TFK:04705:01565\n\
67TFK:02880:13171\n\
67TFK:03412:13015\n\
67TFK:02673:12043\n\
67TFK:03607:12513\n\
67TFK:03834:12403\n\
67TFK:02710:10064\n\
67TFK:03061:09327\n\
67TFK:03176:09604\n\
67TFK:03182:09747\n\
67TFK:03327:10022\n\
67TFK:03396:09771\n\
67TFK:02679:06200\n\
67TFK:02689:06418\n\
67TFK:02861:06284\n\
67TFK:03165:05494\n\
67TFK:03314:06185\n\
67TFK:03540:05939\n\
67TFK:03696:05641\n\
67TFK:03769:06052\n\
67TFK:03910:05539\n\
67TFK:08183:02130\n\
67TFK:08213:01665\n\
67TFK:08522:01587\n\
67TFK:08715:02169\n\
67TFK:08911:01966\n\
67TFK:09254:02234\n\
67TFK:02701:01691\n\
67TFK:02975:01454\n\
67TFK:03768:01476\n\
67TFK:03950:01372\n\
67TFK:02809:01269\n\
67TFK:03268:00768\n\
67TFK:03525:00496\n\
67TFK:01476:11095\n\
67TFK:02329:10855\n\
67TFK:02568:11442\n\
67TFK:01812:14168\n\
67TFK:01786:13438\n\
67TFK:01994:13138\n\
67TFK:02053:13027\n\
67TFK:02263:13203\n\
67TFK:02467:12887\n\
67TFK:02484:13134\n\
67TFK:08158:05483\n\
67TFK:08563:05979\n\
67TFK:08659:05587\n\
67TFK:08708:05272\n\
67TFK:08926:05351\n\
67TFK:08918:06338\n\
67TFK:09055:05276\n\
67TFK:09491:05248\n\
67TFK:09517:05314\n\
67TFK:09481:05540\n\
67TFK:09590:05547\n\
67TFK:09647:06214\n\
67TFK:09675:05698\n\
67TFK:09868:06351\n\
67TFK:10210:06293\n\
67TFK:07410:13809\n\
67TFK:02819:02697\n\
67TFK:03167:03547\n\
67TFK:03264:02779\n\
67TFK:03452:03659\n\
67TFK:03476:03473\n\
67TFK:03803:03246\n\
67TFK:03825:02890\n\
67TFK:03962:02906\n\
67TFK:03980:03177\n\
67TFK:02700:07664\n\
67TFK:02729:07101\n\
67TFK:03238:06857\n\
67TFK:03611:06458\n\
67TFK:03575:06619\n\
67TFK:03927:06506\n\
67TFK:03982:06582\n\
67TFK:04432:00248\n\
67TFK:02977:14945\n\
67TFK:03772:15098\n\
67TFK:02950:10376\n\
67TFK:02981:10313\n\
67TFK:03347:10597\n\
67TFK:03456:10963\n\
67TFK:03692:10361\n\
67TFK:03683:10441\n\
67TFK:01759:01235\n\
67TFK:01911:01033\n\
67TFK:01959:01110\n\
67TFK:02616:01011\n\
67TFK:02676:08936\n\
67TFK:03149:08750\n\
67TFK:03399:08323\n\
')
