# Supplementary material for: The Oxidative Metabolism of Fossil Hydrocarbons and Sulfide Minerals by the Lithobiontic Microbial Community Inhabiting Deep Subterrestrial Kupferschiefer Black Shale
Source: Front Microbiol. 2018 May 15;9:972. doi: 10.3389/fmicb.2018.00972 (PMC5962744; doi:10.3389/fmicb.2018.00972)
Supplement: Supplementary file 3 [file Presentation_1.ZIP › R19_filter-trim_BSc60_sup207_krona.html.files/node441.members.0.js]

data('67TFK:01464:11858\n\
67TFK:01799:11723\n\
67TFK:02269:12240\n\
67TFK:02708:04698\n\
67TFK:03162:05129\n\
67TFK:03434:04332\n\
67TFK:03442:04973\n\
67TFK:00443:04221\n\
67TFK:00759:04486\n\
67TFK:00814:02031\n\
67TFK:01199:01571\n\
67TFK:01223:01983\n\
67TFK:01231:02229\n\
67TFK:01202:01180\n\
67TFK:00424:08077\n\
67TFK:01110:08866\n\
67TFK:00347:07641\n\
67TFK:00650:07516\n\
67TFK:00817:07044\n\
67TFK:09458:07063\n\
67TFK:09483:07559\n\
67TFK:09685:06773\n\
67TFK:09763:07176\n\
67TFK:09863:06528\n\
67TFK:10043:07428\n\
67TFK:06830:03788\n\
67TFK:07489:02695\n\
67TFK:07538:03744\n\
67TFK:07699:03386\n\
67TFK:07764:03133\n\
67TFK:09464:05057\n\
67TFK:09770:04881\n\
67TFK:09341:02615\n\
67TFK:09730:03572\n\
67TFK:09978:03288\n\
67TFK:10132:03075\n\
67TFK:01214:13899\n\
67TFK:02213:03056\n\
67TFK:02208:04481\n\
67TFK:01680:05897\n\
67TFK:01791:06242\n\
67TFK:01516:07304\n\
67TFK:01887:06740\n\
67TFK:02076:06457\n\
67TFK:02141:06465\n\
67TFK:01841:02154\n\
67TFK:02498:02235\n\
67TFK:02214:08857\n\
67TFK:02295:08437\n\
67TFK:02332:08995\n\
67TFK:02569:08028\n\
67TFK:02292:09152\n\
67TFK:05582:04565\n\
67TFK:06266:03960\n\
67TFK:06392:04573\n\
67TFK:09688:08403\n\
67TFK:09499:09216\n\
67TFK:09534:09123\n\
67TFK:09596:09694\n\
67TFK:09601:09744\n\
67TFK:10112:10302\n\
67TFK:05735:07212\n\
67TFK:06454:10504\n\
67TFK:06456:11521\n\
67TFK:09494:02522\n\
67TFK:06988:02437\n\
67TFK:07174:01391\n\
67TFK:07383:02204\n\
67TFK:07724:01643\n\
67TFK:07821:01846\n\
67TFK:06678:04021\n\
67TFK:06877:05061\n\
67TFK:07426:04041\n\
67TFK:07838:04284\n\
67TFK:07979:03943\n\
67TFK:06886:06587\n\
67TFK:07237:07139\n\
67TFK:07471:07620\n\
67TFK:07692:06873\n\
67TFK:06962:05906\n\
67TFK:07335:06097\n\
67TFK:06857:09186\n\
67TFK:07471:09392\n\
67TFK:06791:08103\n\
67TFK:07424:08042\n\
67TFK:07587:07927\n\
67TFK:07807:08093\n\
67TFK:07772:08921\n\
67TFK:07011:10708\n\
67TFK:07842:11144\n\
67TFK:07970:10784\n\
67TFK:05351:02295\n\
67TFK:05430:02121\n\
67TFK:05514:01553\n\
67TFK:05602:02303\n\
67TFK:06298:01980\n\
67TFK:06830:00587\n\
67TFK:06877:00913\n\
67TFK:07503:00953\n\
67TFK:07648:00750\n\
67TFK:08086:06737\n\
67TFK:08471:07541\n\
67TFK:08721:06989\n\
67TFK:08881:06991\n\
67TFK:08973:06631\n\
67TFK:08263:02676\n\
67TFK:09176:02781\n\
67TFK:08072:04263\n\
67TFK:08467:04213\n\
67TFK:09041:04164\n\
67TFK:09083:04291\n\
67TFK:09166:04531\n\
67TFK:08463:08051\n\
67TFK:08876:08518\n\
67TFK:06722:12743\n\
67TFK:07189:12816\n\
67TFK:07260:11995\n\
67TFK:07647:11628\n\
67TFK:07803:12161\n\
67TFK:07822:12786\n\
67TFK:07920:12055\n\
67TFK:04452:13339\n\
67TFK:05242:13199\n\
67TFK:05207:12260\n\
67TFK:04206:10975\n\
67TFK:04612:10779\n\
67TFK:04686:11072\n\
67TFK:05234:10949\n\
67TFK:04682:09238\n\
67TFK:04014:08992\n\
67TFK:04255:08144\n\
67TFK:04384:07964\n\
67TFK:04493:08133\n\
67TFK:04516:08392\n\
67TFK:04726:08063\n\
67TFK:04718:08968\n\
67TFK:04161:06388\n\
67TFK:04212:06138\n\
67TFK:04622:05438\n\
67TFK:04750:05343\n\
67TFK:05074:06094\n\
67TFK:05214:06414\n\
67TFK:08157:13040\n\
67TFK:08178:12668\n\
67TFK:09270:12506\n\
67TFK:08496:10590\n\
67TFK:04105:03599\n\
67TFK:04354:03023\n\
67TFK:04662:03585\n\
67TFK:04704:03804\n\
67TFK:05120:03652\n\
67TFK:05154:03158\n\
67TFK:05934:03638\n\
67TFK:06157:03842\n\
67TFK:06413:02978\n\
67TFK:06658:02600\n\
67TFK:05351:06188\n\
67TFK:05717:05866\n\
67TFK:05772:06169\n\
67TFK:05802:05601\n\
67TFK:06507:06363\n\
67TFK:04289:04751\n\
67TFK:04681:03937\n\
67TFK:05580:08412\n\
67TFK:05817:08363\n\
67TFK:06271:08683\n\
67TFK:05428:09269\n\
67TFK:05763:09748\n\
67TFK:05809:10021\n\
67TFK:06139:09264\n\
67TFK:06187:09124\n\
67TFK:06275:10221\n\
67TFK:06453:09717\n\
67TFK:06528:09445\n\
67TFK:06013:12382\n\
67TFK:04073:01942\n\
67TFK:04805:01855\n\
67TFK:05314:02046\n\
67TFK:03302:13876\n\
67TFK:02718:09659\n\
67TFK:02808:09184\n\
67TFK:02829:10143\n\
67TFK:02856:06426\n\
67TFK:03153:05568\n\
67TFK:03328:05732\n\
67TFK:03421:06059\n\
67TFK:08277:01744\n\
67TFK:08676:02333\n\
67TFK:09035:01766\n\
67TFK:09031:01811\n\
67TFK:03919:02285\n\
67TFK:01346:11040\n\
67TFK:01784:10400\n\
67TFK:08331:05928\n\
67TFK:08765:05699\n\
67TFK:09140:05507\n\
67TFK:09708:05968\n\
67TFK:10420:05222\n\
67TFK:03301:02890\n\
67TFK:03577:03813\n\
67TFK:03690:02901\n\
67TFK:03005:06645\n\
67TFK:03135:06907\n\
67TFK:03359:06957\n\
67TFK:04024:00320\n\
67TFK:04743:01090\n\
67TFK:04990:00933\n\
67TFK:03586:14435\n\
67TFK:03008:10666\n\
67TFK:03179:11583\n\
67TFK:03260:10873\n\
67TFK:03321:11201\n\
67TFK:03611:11125\n\
67TFK:03699:10718\n\
67TFK:03360:08079\n\
67TFK:03493:07954\n\
')
