# Supplementary material for: The Oxidative Metabolism of Fossil Hydrocarbons and Sulfide Minerals by the Lithobiontic Microbial Community Inhabiting Deep Subterrestrial Kupferschiefer Black Shale
Source: Front Microbiol. 2018 May 15;9:972. doi: 10.3389/fmicb.2018.00972 (PMC5962744; doi:10.3389/fmicb.2018.00972)
Supplement: Supplementary file 3 [file Presentation_1.ZIP › R19_filter-trim_BSc60_sup207_krona.html.files/node514.members.0.js]

data('67TFK:01350:11691\n\
67TFK:01431:11677\n\
67TFK:01470:11931\n\
67TFK:01488:11638\n\
67TFK:01505:12322\n\
67TFK:01605:12043\n\
67TFK:01613:12705\n\
67TFK:01723:11682\n\
67TFK:01719:11940\n\
67TFK:01761:11802\n\
67TFK:01772:11920\n\
67TFK:01779:12052\n\
67TFK:01921:11685\n\
67TFK:01904:11699\n\
67TFK:01960:11619\n\
67TFK:01932:11744\n\
67TFK:01996:11939\n\
67TFK:01983:12439\n\
67TFK:02040:11885\n\
67TFK:02048:12258\n\
67TFK:02061:12448\n\
67TFK:02070:12554\n\
67TFK:02110:12576\n\
67TFK:02112:12770\n\
67TFK:02167:11639\n\
67TFK:02138:11666\n\
67TFK:02181:11862\n\
67TFK:02136:11938\n\
67TFK:02138:11976\n\
67TFK:02169:11981\n\
67TFK:02159:12090\n\
67TFK:02166:12784\n\
67TFK:02245:11964\n\
67TFK:02265:11995\n\
67TFK:02262:12714\n\
67TFK:02394:12560\n\
67TFK:02440:12174\n\
67TFK:02472:12488\n\
67TFK:02514:12836\n\
67TFK:02565:12212\n\
67TFK:02590:11795\n\
67TFK:02620:12152\n\
67TFK:02636:12241\n\
67TFK:02693:04132\n\
67TFK:02709:04180\n\
67TFK:02674:04285\n\
67TFK:02718:04019\n\
67TFK:02721:04085\n\
67TFK:02747:04190\n\
67TFK:02727:04618\n\
67TFK:02774:04088\n\
67TFK:02802:04439\n\
67TFK:02808:04500\n\
67TFK:02795:04523\n\
67TFK:02844:04262\n\
67TFK:02854:04383\n\
67TFK:02866:04206\n\
67TFK:02931:03879\n\
67TFK:02915:04467\n\
67TFK:02914:05072\n\
67TFK:02982:04053\n\
67TFK:02977:04292\n\
67TFK:02975:05125\n\
67TFK:03118:03895\n\
67TFK:03151:04025\n\
67TFK:03205:04044\n\
67TFK:03170:04363\n\
67TFK:03171:04506\n\
67TFK:03249:04067\n\
67TFK:03231:04282\n\
67TFK:03286:04061\n\
67TFK:03300:04223\n\
67TFK:03292:04636\n\
67TFK:03283:04837\n\
67TFK:03299:04848\n\
67TFK:03353:04118\n\
67TFK:03364:04811\n\
67TFK:03421:04234\n\
67TFK:03459:04407\n\
67TFK:03437:04502\n\
67TFK:03436:04613\n\
67TFK:03462:04582\n\
67TFK:03423:04672\n\
67TFK:03439:04789\n\
67TFK:03509:04472\n\
67TFK:03549:04040\n\
67TFK:03555:04504\n\
67TFK:03588:03982\n\
67TFK:03608:04087\n\
67TFK:03570:04388\n\
67TFK:03600:04484\n\
67TFK:03575:04939\n\
67TFK:03581:05038\n\
67TFK:03659:04876\n\
67TFK:03617:05087\n\
67TFK:03675:04226\n\
67TFK:03689:04793\n\
67TFK:03758:04660\n\
67TFK:03755:04893\n\
67TFK:03724:05145\n\
67TFK:03767:03972\n\
67TFK:03793:04115\n\
67TFK:03827:04130\n\
67TFK:03830:04224\n\
67TFK:03853:04392\n\
67TFK:03846:04418\n\
67TFK:03853:04947\n\
67TFK:03853:05078\n\
67TFK:03861:05103\n\
67TFK:03886:04195\n\
67TFK:03894:04611\n\
67TFK:03929:03946\n\
67TFK:03966:04207\n\
67TFK:03989:04502\n\
67TFK:03965:05056\n\
67TFK:00297:04267\n\
67TFK:00288:04341\n\
67TFK:00301:04420\n\
67TFK:00317:04746\n\
67TFK:00359:04603\n\
67TFK:00371:04926\n\
67TFK:00448:04028\n\
67TFK:00470:03906\n\
67TFK:00495:04455\n\
67TFK:00490:04976\n\
67TFK:00485:05028\n\
67TFK:00575:04522\n\
67TFK:00598:04608\n\
67TFK:00559:04941\n\
67TFK:00648:04989\n\
67TFK:00634:05031\n\
67TFK:00602:05088\n\
67TFK:00692:04042\n\
67TFK:00691:04499\n\
67TFK:00721:04193\n\
67TFK:00785:03979\n\
67TFK:00860:04264\n\
67TFK:00870:04360\n\
67TFK:00930:03974\n\
67TFK:00930:04505\n\
67TFK:00981:04306\n\
67TFK:00983:04691\n\
67TFK:00962:04971\n\
67TFK:00965:04977\n\
67TFK:01040:04636\n\
67TFK:01093:03933\n\
67TFK:01073:04855\n\
67TFK:01130:04059\n\
67TFK:01122:04807\n\
67TFK:01198:04589\n\
67TFK:01189:04960\n\
67TFK:01224:04687\n\
67TFK:01274:04113\n\
67TFK:01279:04511\n\
67TFK:01315:04804\n\
67TFK:01319:05009\n\
67TFK:00613:02259\n\
67TFK:00747:02347\n\
67TFK:00750:02300\n\
67TFK:00886:01530\n\
67TFK:00910:01747\n\
67TFK:00940:01768\n\
67TFK:00901:01845\n\
67TFK:00901:02114\n\
67TFK:01025:01624\n\
67TFK:01036:02200\n\
67TFK:01084:01888\n\
67TFK:01051:01948\n\
67TFK:01067:02008\n\
67TFK:01114:01586\n\
67TFK:01118:01588\n\
67TFK:01174:01317\n\
67TFK:01168:01583\n\
67TFK:01189:01768\n\
67TFK:01169:02006\n\
67TFK:01224:02229\n\
67TFK:01251:01440\n\
67TFK:01266:01796\n\
67TFK:01250:02389\n\
67TFK:01299:02393\n\
67TFK:01311:02182\n\
67TFK:00277:09019\n\
67TFK:00451:09273\n\
67TFK:00457:09350\n\
67TFK:00468:09934\n\
67TFK:00537:09016\n\
67TFK:00530:09745\n\
67TFK:00583:09834\n\
67TFK:00559:10228\n\
67TFK:00690:09220\n\
67TFK:00677:09271\n\
67TFK:00661:09401\n\
67TFK:00730:09260\n\
67TFK:00723:09778\n\
67TFK:00763:09246\n\
67TFK:00758:09542\n\
67TFK:00831:09030\n\
67TFK:00848:09019\n\
67TFK:00823:09951\n\
67TFK:00857:09818\n\
67TFK:00981:09449\n\
67TFK:01096:09119\n\
67TFK:01064:09257\n\
67TFK:01076:09428\n\
67TFK:01085:09506\n\
67TFK:01051:09786\n\
67TFK:01110:09126\n\
67TFK:01120:09444\n\
67TFK:01141:09544\n\
67TFK:01132:10190\n\
67TFK:01190:09166\n\
67TFK:01210:09313\n\
67TFK:01246:10106\n\
67TFK:01257:09122\n\
67TFK:01296:09494\n\
67TFK:01292:09707\n\
67TFK:00081:08393\n\
67TFK:00089:08384\n\
67TFK:00110:08036\n\
67TFK:00139:08483\n\
67TFK:00301:07933\n\
67TFK:00377:07834\n\
67TFK:00386:08101\n\
67TFK:00389:08607\n\
67TFK:00436:07791\n\
67TFK:00480:07860\n\
67TFK:00480:07938\n\
67TFK:00461:08029\n\
67TFK:00456:08211\n\
67TFK:00460:08285\n\
67TFK:00550:07755\n\
67TFK:00599:07914\n\
67TFK:00628:08070\n\
67TFK:00623:08125\n\
67TFK:00626:08674\n\
67TFK:00638:08933\n\
67TFK:00635:09009\n\
67TFK:00673:07899\n\
67TFK:00673:08372\n\
67TFK:00677:08339\n\
67TFK:00661:08752\n\
67TFK:00736:08890\n\
67TFK:00837:07819\n\
67TFK:00824:08062\n\
67TFK:00836:08324\n\
67TFK:00895:08769\n\
67TFK:00983:07901\n\
67TFK:00986:08143\n\
67TFK:01006:08588\n\
67TFK:01096:08092\n\
67TFK:01077:08412\n\
67TFK:01101:07751\n\
67TFK:01130:07860\n\
67TFK:01113:07936\n\
67TFK:01133:08650\n\
67TFK:01135:08860\n\
67TFK:01169:07775\n\
67TFK:01220:08164\n\
67TFK:01239:08767\n\
67TFK:01275:08817\n\
67TFK:00251:06901\n\
67TFK:00296:07602\n\
67TFK:00303:07608\n\
67TFK:00382:07385\n\
67TFK:00392:07560\n\
67TFK:00377:07630\n\
67TFK:00423:06717\n\
67TFK:00423:06815\n\
67TFK:00415:06899\n\
67TFK:00461:06991\n\
67TFK:00485:07113\n\
67TFK:00497:07123\n\
67TFK:00454:07541\n\
67TFK:00635:07631\n\
67TFK:00674:07261\n\
67TFK:00716:07304\n\
67TFK:00782:06675\n\
67TFK:00847:07687\n\
67TFK:00891:06765\n\
67TFK:00880:07625\n\
67TFK:00955:06754\n\
67TFK:00957:07175\n\
67TFK:00990:07166\n\
67TFK:01040:06765\n\
67TFK:01016:07140\n\
67TFK:01065:06903\n\
67TFK:01099:06930\n\
67TFK:01097:07040\n\
67TFK:01068:07499\n\
67TFK:01112:06960\n\
67TFK:01164:06766\n\
67TFK:01185:07086\n\
67TFK:01280:06589\n\
67TFK:01295:06720\n\
67TFK:01267:07175\n\
67TFK:01291:07154\n\
67TFK:01268:07475\n\
67TFK:01297:07683\n\
67TFK:01330:06496\n\
67TFK:01318:07235\n\
67TFK:00225:05272\n\
67TFK:00238:05937\n\
67TFK:00301:06260\n\
67TFK:00407:05514\n\
67TFK:00461:05710\n\
67TFK:00545:05803\n\
67TFK:00545:06249\n\
67TFK:00577:05916\n\
67TFK:00579:05921\n\
67TFK:00571:06179\n\
67TFK:00558:06271\n\
67TFK:00555:06362\n\
67TFK:00633:05743\n\
67TFK:00638:06113\n\
67TFK:00627:06173\n\
67TFK:00619:06271\n\
67TFK:00635:06262\n\
67TFK:00608:06321\n\
67TFK:00777:05163\n\
67TFK:00809:05715\n\
67TFK:00838:05750\n\
67TFK:00816:06207\n\
67TFK:00894:05575\n\
67TFK:00932:05935\n\
67TFK:00948:06032\n\
67TFK:00913:06242\n\
67TFK:00950:05347\n\
67TFK:00951:05799\n\
67TFK:00951:05861\n\
67TFK:00984:06067\n\
67TFK:01027:06183\n\
67TFK:01050:06192\n\
67TFK:01096:06196\n\
67TFK:01137:05515\n\
67TFK:01107:06051\n\
67TFK:01152:05802\n\
67TFK:01213:05384\n\
67TFK:01200:05429\n\
67TFK:01205:05417\n\
67TFK:01249:05620\n\
67TFK:01258:06241\n\
67TFK:00850:11935\n\
67TFK:00933:11916\n\
67TFK:00937:12707\n\
67TFK:00950:12433\n\
67TFK:01015:12225\n\
67TFK:01021:12596\n\
67TFK:01195:12073\n\
67TFK:01192:12316\n\
67TFK:01226:12256\n\
67TFK:01242:12695\n\
67TFK:01256:12504\n\
67TFK:01285:12668\n\
67TFK:01283:12696\n\
67TFK:01286:12849\n\
67TFK:09442:07091\n\
67TFK:09442:07269\n\
67TFK:09563:06828\n\
67TFK:09603:06466\n\
67TFK:09580:06935\n\
67TFK:09605:07163\n\
67TFK:09629:06932\n\
67TFK:09712:06579\n\
67TFK:09723:07679\n\
67TFK:09727:06503\n\
67TFK:09756:06780\n\
67TFK:09769:07069\n\
67TFK:09746:07315\n\
67TFK:09806:06996\n\
67TFK:09846:07365\n\
67TFK:09860:07418\n\
67TFK:09890:06629\n\
67TFK:09926:07143\n\
67TFK:09973:07222\n\
67TFK:09945:07365\n\
67TFK:09991:07402\n\
67TFK:10051:06963\n\
67TFK:10047:07298\n\
67TFK:10057:07645\n\
67TFK:10095:07120\n\
67TFK:10125:06509\n\
67TFK:10154:06876\n\
67TFK:10140:07000\n\
67TFK:10199:07375\n\
67TFK:10265:06885\n\
67TFK:10322:06767\n\
67TFK:10370:06608\n\
67TFK:10357:06879\n\
67TFK:10367:07524\n\
67TFK:10414:07147\n\
67TFK:10433:07569\n\
67TFK:10563:07591\n\
67TFK:06694:03197\n\
67TFK:06689:03382\n\
67TFK:06747:02920\n\
67TFK:06713:03248\n\
67TFK:06723:03341\n\
67TFK:06724:03402\n\
67TFK:06743:03431\n\
67TFK:06736:03547\n\
67TFK:06714:03742\n\
67TFK:06754:03734\n\
67TFK:06734:03824\n\
67TFK:06794:03116\n\
67TFK:06819:02957\n\
67TFK:06811:03383\n\
67TFK:06833:03405\n\
67TFK:06855:03556\n\
67TFK:06906:03404\n\
67TFK:06908:03572\n\
67TFK:06930:02576\n\
67TFK:06953:03261\n\
67TFK:06955:03322\n\
67TFK:07006:03271\n\
67TFK:07001:03637\n\
67TFK:07068:02849\n\
67TFK:07143:03193\n\
67TFK:07198:03011\n\
67TFK:07190:03306\n\
67TFK:07251:03385\n\
67TFK:07240:03427\n\
67TFK:07261:03540\n\
67TFK:07307:03748\n\
67TFK:07323:03270\n\
67TFK:07362:03419\n\
67TFK:07430:02970\n\
67TFK:07437:03106\n\
67TFK:07424:03548\n\
67TFK:07500:02930\n\
67TFK:07469:03608\n\
67TFK:07532:03269\n\
67TFK:07573:02902\n\
67TFK:07601:03332\n\
67TFK:07633:02659\n\
67TFK:07698:02580\n\
67TFK:07667:03192\n\
67TFK:07704:03536\n\
67TFK:07746:03262\n\
67TFK:07775:02615\n\
67TFK:07785:02585\n\
67TFK:07780:03073\n\
67TFK:07814:03148\n\
67TFK:07817:03351\n\
67TFK:07829:03762\n\
67TFK:07851:03787\n\
67TFK:07861:02594\n\
67TFK:07869:02788\n\
67TFK:07864:02827\n\
67TFK:07878:03054\n\
67TFK:07939:02679\n\
67TFK:07943:02834\n\
67TFK:07911:03803\n\
67TFK:07953:03847\n\
67TFK:07971:02854\n\
67TFK:07970:03043\n\
67TFK:09368:04107\n\
67TFK:09350:04770\n\
67TFK:09351:04983\n\
67TFK:09339:05133\n\
67TFK:09454:04964\n\
67TFK:09461:05083\n\
67TFK:09490:04303\n\
67TFK:09505:04735\n\
67TFK:09521:04754\n\
67TFK:09510:05088\n\
67TFK:09487:05115\n\
67TFK:09540:03911\n\
67TFK:09559:04027\n\
67TFK:09557:05015\n\
67TFK:09648:04435\n\
67TFK:09674:04235\n\
67TFK:09683:04568\n\
67TFK:09739:05030\n\
67TFK:09807:03978\n\
67TFK:09796:04881\n\
67TFK:09827:03976\n\
67TFK:09862:04014\n\
67TFK:09871:04864\n\
67TFK:09838:05076\n\
67TFK:09918:03927\n\
67TFK:09886:04070\n\
67TFK:09920:04325\n\
67TFK:09917:04532\n\
67TFK:09920:04634\n\
67TFK:09888:04821\n\
67TFK:09960:04414\n\
67TFK:09967:04745\n\
67TFK:09997:04108\n\
67TFK:10020:04088\n\
67TFK:09988:04121\n\
67TFK:09983:04365\n\
67TFK:10023:04413\n\
67TFK:10008:04852\n\
67TFK:10019:04843\n\
67TFK:10107:03956\n\
67TFK:10098:04493\n\
67TFK:10134:04038\n\
67TFK:10147:04754\n\
67TFK:10126:04797\n\
67TFK:10205:03902\n\
67TFK:10191:03968\n\
67TFK:10196:04348\n\
67TFK:10240:05110\n\
67TFK:10309:04427\n\
67TFK:10379:04416\n\
67TFK:10375:05024\n\
67TFK:10427:04626\n\
67TFK:10431:05028\n\
67TFK:09337:02638\n\
67TFK:09364:03071\n\
67TFK:09339:03214\n\
67TFK:09356:03256\n\
67TFK:09370:03805\n\
67TFK:09377:02672\n\
67TFK:09375:03029\n\
67TFK:09405:03393\n\
67TFK:09411:03457\n\
67TFK:09472:02906\n\
67TFK:09455:03069\n\
67TFK:09465:03139\n\
67TFK:09443:03200\n\
67TFK:09494:03092\n\
67TFK:09560:02694\n\
67TFK:09546:02762\n\
67TFK:09555:03093\n\
67TFK:09560:03495\n\
67TFK:09574:02641\n\
67TFK:09585:03361\n\
67TFK:09715:03109\n\
67TFK:09754:03765\n\
67TFK:09815:02848\n\
67TFK:09816:03359\n\
67TFK:09817:03517\n\
67TFK:09840:03604\n\
67TFK:09830:03631\n\
67TFK:09848:03823\n\
67TFK:09909:02756\n\
67TFK:09920:02871\n\
67TFK:09969:02779\n\
67TFK:09939:03473\n\
67TFK:10040:02719\n\
67TFK:10056:02824\n\
67TFK:10068:03303\n\
67TFK:10086:02654\n\
67TFK:10102:02871\n\
67TFK:10114:03719\n\
67TFK:10158:03132\n\
67TFK:10165:03239\n\
67TFK:10170:03340\n\
67TFK:10211:02646\n\
67TFK:10198:02720\n\
67TFK:10204:02962\n\
67TFK:10206:03591\n\
67TFK:10371:02759\n\
67TFK:10335:03348\n\
67TFK:10345:03563\n\
67TFK:10410:02668\n\
67TFK:10409:02975\n\
67TFK:10477:03020\n\
67TFK:09414:12368\n\
67TFK:09408:12554\n\
67TFK:09449:11692\n\
67TFK:09468:12147\n\
67TFK:09521:11650\n\
67TFK:09569:11727\n\
67TFK:09534:12374\n\
67TFK:09584:11601\n\
67TFK:09597:12458\n\
67TFK:09648:12178\n\
67TFK:09671:12354\n\
67TFK:09644:12639\n\
67TFK:09629:12700\n\
67TFK:09740:12456\n\
67TFK:09811:12866\n\
67TFK:09853:12696\n\
67TFK:09884:12861\n\
67TFK:09942:12872\n\
67TFK:09986:12267\n\
67TFK:10015:12305\n\
67TFK:10055:11804\n\
67TFK:10200:12270\n\
67TFK:10373:11947\n\
67TFK:10368:12142\n\
67TFK:10400:12157\n\
67TFK:10580:12092\n\
67TFK:01363:02619\n\
67TFK:01381:03047\n\
67TFK:01347:03260\n\
67TFK:01373:03291\n\
67TFK:01422:03148\n\
67TFK:01382:03495\n\
67TFK:01455:02998\n\
67TFK:01448:03047\n\
67TFK:01468:03308\n\
67TFK:01552:03226\n\
67TFK:01624:02927\n\
67TFK:01614:03338\n\
67TFK:01658:03794\n\
67TFK:01707:02600\n\
67TFK:01686:02765\n\
67TFK:01728:03111\n\
67TFK:01720:03750\n\
67TFK:01741:02916\n\
67TFK:01735:03405\n\
67TFK:01756:03624\n\
67TFK:01808:02584\n\
67TFK:01806:02976\n\
67TFK:01834:03373\n\
67TFK:01862:03583\n\
67TFK:01908:02762\n\
67TFK:01893:02786\n\
67TFK:01930:03163\n\
67TFK:01908:03475\n\
67TFK:01909:03802\n\
67TFK:01966:02692\n\
67TFK:01952:03108\n\
67TFK:01948:03157\n\
67TFK:02001:03796\n\
67TFK:02007:03792\n\
67TFK:02069:02844\n\
67TFK:02071:02935\n\
67TFK:02080:03049\n\
67TFK:02037:03149\n\
67TFK:02143:02643\n\
67TFK:02135:03299\n\
67TFK:02154:03469\n\
67TFK:02142:03518\n\
67TFK:02217:02604\n\
67TFK:02206:02667\n\
67TFK:02210:03519\n\
67TFK:02204:03856\n\
67TFK:02274:03089\n\
67TFK:02275:03773\n\
67TFK:02308:02737\n\
67TFK:02308:03149\n\
67TFK:02329:03210\n\
67TFK:02322:03776\n\
67TFK:02421:02853\n\
67TFK:02459:02682\n\
67TFK:02472:03279\n\
67TFK:02437:03536\n\
67TFK:02563:03050\n\
67TFK:02540:03245\n\
67TFK:02617:03832\n\
67TFK:01374:04342\n\
67TFK:01381:04563\n\
67TFK:01358:05012\n\
67TFK:01399:04403\n\
67TFK:01397:04551\n\
67TFK:01385:04821\n\
67TFK:01481:04420\n\
67TFK:01472:05116\n\
67TFK:01494:04216\n\
67TFK:01492:04485\n\
67TFK:01504:04523\n\
67TFK:01507:04542\n\
67TFK:01569:04203\n\
67TFK:01541:04880\n\
67TFK:01616:04562\n\
67TFK:01589:04611\n\
67TFK:01591:04959\n\
67TFK:01647:04026\n\
67TFK:01673:04242\n\
67TFK:01672:04636\n\
67TFK:01643:04693\n\
67TFK:01648:05045\n\
67TFK:01696:04277\n\
67TFK:01683:04633\n\
67TFK:01724:04844\n\
67TFK:01749:05126\n\
67TFK:01812:04309\n\
67TFK:01794:04718\n\
67TFK:01807:04774\n\
67TFK:01824:04863\n\
67TFK:01804:04884\n\
67TFK:01786:04917\n\
67TFK:01878:04051\n\
67TFK:01860:05027\n\
67TFK:01978:04348\n\
67TFK:01979:04360\n\
67TFK:01980:04712\n\
67TFK:02075:04503\n\
67TFK:02067:05149\n\
67TFK:02119:04162\n\
67TFK:02084:04508\n\
67TFK:02167:03883\n\
67TFK:02179:04254\n\
67TFK:02162:04735\n\
67TFK:02132:04965\n\
67TFK:02191:04102\n\
67TFK:02228:04261\n\
67TFK:02206:04380\n\
67TFK:02244:04163\n\
67TFK:02269:04195\n\
67TFK:02293:04323\n\
67TFK:02302:05144\n\
67TFK:02402:04039\n\
67TFK:02405:04357\n\
67TFK:02406:04428\n\
67TFK:02392:04707\n\
67TFK:02423:04958\n\
67TFK:02440:03948\n\
67TFK:02432:04039\n\
67TFK:02476:04246\n\
67TFK:02519:04044\n\
67TFK:02485:05135\n\
67TFK:02579:04176\n\
67TFK:02540:04286\n\
67TFK:02583:04934\n\
67TFK:02648:04026\n\
67TFK:01353:05659\n\
67TFK:01334:05963\n\
67TFK:01444:05475\n\
67TFK:01463:06027\n\
67TFK:01496:05585\n\
67TFK:01507:05767\n\
67TFK:01482:05912\n\
67TFK:01526:06347\n\
67TFK:01578:05614\n\
67TFK:01573:06296\n\
67TFK:01563:06304\n\
67TFK:01537:06419\n\
67TFK:01623:05168\n\
67TFK:01599:05715\n\
67TFK:01685:05827\n\
67TFK:01718:06135\n\
67TFK:01775:05519\n\
67TFK:01746:05611\n\
67TFK:01768:05806\n\
67TFK:01748:06015\n\
67TFK:01881:05820\n\
67TFK:01917:05625\n\
67TFK:01939:05300\n\
67TFK:02001:05679\n\
67TFK:02011:05854\n\
67TFK:01984:06284\n\
67TFK:02030:06257\n\
67TFK:02081:05326\n\
67TFK:02087:06297\n\
67TFK:02143:05250\n\
67TFK:02224:05378\n\
67TFK:02210:05560\n\
67TFK:02231:06024\n\
67TFK:02185:06054\n\
67TFK:02230:06149\n\
67TFK:02275:05613\n\
67TFK:02306:05235\n\
67TFK:02330:06108\n\
67TFK:02353:05422\n\
67TFK:02352:06173\n\
67TFK:02381:06157\n\
67TFK:02415:05198\n\
67TFK:02430:05365\n\
67TFK:02422:05537\n\
67TFK:02471:05291\n\
67TFK:02472:05417\n\
67TFK:02490:05444\n\
67TFK:02574:05202\n\
67TFK:02541:05355\n\
67TFK:01397:07290\n\
67TFK:01475:06614\n\
67TFK:01437:06669\n\
67TFK:01478:06791\n\
67TFK:01452:07028\n\
67TFK:01465:07591\n\
67TFK:01522:07278\n\
67TFK:01515:07725\n\
67TFK:01562:06663\n\
67TFK:01577:07107\n\
67TFK:01603:07024\n\
67TFK:01680:06453\n\
67TFK:01644:07307\n\
67TFK:01699:06906\n\
67TFK:01767:06443\n\
67TFK:01771:06495\n\
67TFK:01751:07415\n\
67TFK:01769:07453\n\
67TFK:01780:07696\n\
67TFK:01795:06542\n\
67TFK:01811:07214\n\
67TFK:01820:07358\n\
67TFK:01875:06739\n\
67TFK:01853:06874\n\
67TFK:01885:06498\n\
67TFK:01927:07373\n\
67TFK:01927:07640\n\
67TFK:01949:06868\n\
67TFK:01990:07137\n\
67TFK:02071:07186\n\
67TFK:02145:06700\n\
67TFK:02161:07138\n\
67TFK:02172:07093\n\
67TFK:02226:07214\n\
67TFK:02302:06718\n\
67TFK:02320:07038\n\
67TFK:02358:07400\n\
67TFK:02346:07641\n\
67TFK:02399:06696\n\
67TFK:02385:07194\n\
67TFK:02456:07113\n\
67TFK:02526:06517\n\
67TFK:02501:07386\n\
67TFK:02501:07528\n\
67TFK:02572:07283\n\
67TFK:02583:06536\n\
67TFK:02594:06840\n\
67TFK:02618:07586\n\
67TFK:02663:06720\n\
67TFK:01336:02060\n\
67TFK:01367:02070\n\
67TFK:01366:02559\n\
67TFK:01477:01387\n\
67TFK:01432:02055\n\
67TFK:01505:01975\n\
67TFK:01486:02101\n\
67TFK:01507:02097\n\
67TFK:01553:01552\n\
67TFK:01597:01547\n\
67TFK:01600:01685\n\
67TFK:01641:01601\n\
67TFK:01638:02386\n\
67TFK:01694:01399\n\
67TFK:01808:01905\n\
67TFK:01807:02400\n\
67TFK:01880:01320\n\
67TFK:01891:01353\n\
67TFK:01902:02154\n\
67TFK:01905:02227\n\
67TFK:01933:01323\n\
67TFK:01970:01639\n\
67TFK:01933:01711\n\
67TFK:01999:01532\n\
67TFK:02077:01358\n\
67TFK:02076:02232\n\
67TFK:02041:02554\n\
67TFK:02177:01593\n\
67TFK:02180:01825\n\
67TFK:02143:02259\n\
67TFK:02196:02288\n\
67TFK:02276:01533\n\
67TFK:02272:01669\n\
67TFK:02302:01417\n\
67TFK:02342:02555\n\
67TFK:02422:01940\n\
67TFK:02423:02310\n\
67TFK:02477:02155\n\
67TFK:02492:01645\n\
67TFK:02485:02221\n\
67TFK:02519:02547\n\
67TFK:02536:02205\n\
67TFK:02542:02530\n\
67TFK:02615:01549\n\
67TFK:02622:02556\n\
67TFK:01339:07742\n\
67TFK:01372:07818\n\
67TFK:01387:07829\n\
67TFK:01396:07972\n\
67TFK:01401:08355\n\
67TFK:01454:08395\n\
67TFK:01435:08469\n\
67TFK:01526:08134\n\
67TFK:01570:08229\n\
67TFK:01571:08427\n\
67TFK:01538:08890\n\
67TFK:01604:08692\n\
67TFK:01658:08544\n\
67TFK:01721:07799\n\
67TFK:01702:08185\n\
67TFK:01725:08754\n\
67TFK:01760:07808\n\
67TFK:01770:07974\n\
67TFK:01758:08352\n\
67TFK:01792:08637\n\
67TFK:01786:08709\n\
67TFK:01852:07809\n\
67TFK:01887:07799\n\
67TFK:01930:08207\n\
67TFK:02014:07975\n\
67TFK:02007:08287\n\
67TFK:02019:08279\n\
67TFK:02028:08300\n\
67TFK:01984:08979\n\
67TFK:02037:07917\n\
67TFK:02065:08133\n\
67TFK:02042:08338\n\
67TFK:02042:08426\n\
67TFK:02045:08448\n\
67TFK:02134:09011\n\
67TFK:02220:08133\n\
67TFK:02220:08164\n\
67TFK:02275:08092\n\
67TFK:02242:08710\n\
67TFK:02293:07793\n\
67TFK:02288:08325\n\
67TFK:02358:08090\n\
67TFK:02354:08223\n\
67TFK:02356:08289\n\
67TFK:02443:07866\n\
67TFK:02457:08125\n\
67TFK:02444:08412\n\
67TFK:02473:08775\n\
67TFK:02519:08368\n\
67TFK:02518:08503\n\
67TFK:02494:08591\n\
67TFK:02483:08812\n\
67TFK:02583:08231\n\
67TFK:02584:08691\n\
67TFK:01378:09269\n\
67TFK:01361:09492\n\
67TFK:01392:09052\n\
67TFK:01412:09179\n\
67TFK:01411:09482\n\
67TFK:01415:10213\n\
67TFK:01470:10291\n\
67TFK:01496:09221\n\
67TFK:01496:10006\n\
67TFK:01509:10021\n\
67TFK:01501:10188\n\
67TFK:01582:09113\n\
67TFK:01599:10272\n\
67TFK:01669:09886\n\
67TFK:01711:09304\n\
67TFK:01719:09383\n\
67TFK:01729:09479\n\
67TFK:01728:09747\n\
67TFK:01776:10075\n\
67TFK:01791:09143\n\
67TFK:01842:09207\n\
67TFK:01856:09590\n\
67TFK:01840:10031\n\
67TFK:01891:09048\n\
67TFK:01916:09621\n\
67TFK:01959:09779\n\
67TFK:01978:09991\n\
67TFK:02021:09358\n\
67TFK:02097:09317\n\
67TFK:02166:09253\n\
67TFK:02153:09954\n\
67TFK:02194:09203\n\
67TFK:02231:09716\n\
67TFK:02260:09076\n\
67TFK:02248:10277\n\
67TFK:02293:09183\n\
67TFK:02294:09737\n\
67TFK:02285:10070\n\
67TFK:02326:10167\n\
67TFK:02345:09152\n\
67TFK:02381:09255\n\
67TFK:02367:09327\n\
67TFK:02361:09959\n\
67TFK:02393:09862\n\
67TFK:02429:09878\n\
67TFK:02488:09024\n\
67TFK:02492:09259\n\
67TFK:02495:09306\n\
67TFK:02515:09288\n\
67TFK:02505:09943\n\
67TFK:02509:10030\n\
67TFK:02581:09448\n\
67TFK:02578:09571\n\
67TFK:02618:09528\n\
67TFK:02650:09373\n\
67TFK:05374:03979\n\
67TFK:05386:04126\n\
67TFK:05402:04559\n\
67TFK:05417:04635\n\
67TFK:05386:04680\n\
67TFK:05406:04845\n\
67TFK:05398:05001\n\
67TFK:05427:05092\n\
67TFK:05432:03897\n\
67TFK:05433:04618\n\
67TFK:05434:04884\n\
67TFK:05433:04965\n\
67TFK:05497:03979\n\
67TFK:05509:04294\n\
67TFK:05480:04432\n\
67TFK:05502:04571\n\
67TFK:05488:04836\n\
67TFK:05506:05014\n\
67TFK:05493:05096\n\
67TFK:05579:03888\n\
67TFK:05594:04827\n\
67TFK:05668:03996\n\
67TFK:05644:04588\n\
67TFK:05686:04021\n\
67TFK:05700:04530\n\
67TFK:05735:04163\n\
67TFK:05776:05067\n\
67TFK:05807:03930\n\
67TFK:05846:04219\n\
67TFK:05876:04220\n\
67TFK:05869:04480\n\
67TFK:05857:04747\n\
67TFK:05863:04724\n\
67TFK:05911:04127\n\
67TFK:05922:04512\n\
67TFK:05900:04682\n\
67TFK:05899:04746\n\
67TFK:05965:04339\n\
67TFK:05963:04479\n\
67TFK:05966:04597\n\
67TFK:06017:04097\n\
67TFK:06071:03950\n\
67TFK:06045:05009\n\
67TFK:06101:03906\n\
67TFK:06092:04117\n\
67TFK:06119:04416\n\
67TFK:06106:04533\n\
67TFK:06157:03958\n\
67TFK:06155:04426\n\
67TFK:06221:03947\n\
67TFK:06223:03925\n\
67TFK:06180:04096\n\
67TFK:06198:04234\n\
67TFK:06226:04250\n\
67TFK:06188:04407\n\
67TFK:06187:04538\n\
67TFK:06247:04191\n\
67TFK:06252:04243\n\
67TFK:06309:04150\n\
67TFK:06327:04792\n\
67TFK:06363:04288\n\
67TFK:06360:05033\n\
67TFK:06389:04279\n\
67TFK:06413:04483\n\
67TFK:06458:03903\n\
67TFK:06433:04324\n\
67TFK:06474:04608\n\
67TFK:06458:04654\n\
67TFK:06441:04867\n\
67TFK:06453:04982\n\
67TFK:06439:05139\n\
67TFK:06482:03999\n\
67TFK:06500:04187\n\
67TFK:06505:04168\n\
67TFK:06524:04530\n\
67TFK:06488:04817\n\
67TFK:06530:04364\n\
67TFK:06561:04528\n\
67TFK:06594:04030\n\
67TFK:06592:04394\n\
67TFK:06608:04480\n\
67TFK:06603:04582\n\
67TFK:06623:04638\n\
67TFK:06609:04817\n\
67TFK:06610:04851\n\
67TFK:06619:05066\n\
67TFK:06638:04673\n\
67TFK:06657:04693\n\
67TFK:06630:05151\n\
67TFK:09326:13729\n\
67TFK:09462:12958\n\
67TFK:09605:13092\n\
67TFK:09684:13144\n\
67TFK:09695:13309\n\
67TFK:09508:08351\n\
67TFK:09502:08757\n\
67TFK:09537:07937\n\
67TFK:09536:08155\n\
67TFK:09604:08220\n\
67TFK:09601:08707\n\
67TFK:09634:08259\n\
67TFK:09653:08256\n\
67TFK:09634:08471\n\
67TFK:09684:08557\n\
67TFK:09716:08645\n\
67TFK:09772:08849\n\
67TFK:09749:09002\n\
67TFK:09790:08457\n\
67TFK:09775:08579\n\
67TFK:09841:07900\n\
67TFK:09911:08841\n\
67TFK:09909:09007\n\
67TFK:09943:07838\n\
67TFK:09954:08113\n\
67TFK:09928:08565\n\
67TFK:09977:08836\n\
67TFK:10038:07852\n\
67TFK:10035:08203\n\
67TFK:10042:08229\n\
67TFK:10082:08555\n\
67TFK:10088:08714\n\
67TFK:10152:08297\n\
67TFK:10156:08481\n\
67TFK:10143:08659\n\
67TFK:10251:08307\n\
67TFK:10256:08768\n\
67TFK:10317:07744\n\
67TFK:10351:07783\n\
67TFK:10332:07916\n\
67TFK:10410:07784\n\
67TFK:10407:08108\n\
67TFK:10419:08080\n\
67TFK:10413:08739\n\
67TFK:10420:08835\n\
67TFK:10428:07742\n\
67TFK:09375:09877\n\
67TFK:09448:09423\n\
67TFK:09426:09546\n\
67TFK:09436:09537\n\
67TFK:09510:09323\n\
67TFK:09488:09673\n\
67TFK:09487:09814\n\
67TFK:09478:10150\n\
67TFK:09540:09377\n\
67TFK:09573:09973\n\
67TFK:09548:10109\n\
67TFK:09591:09148\n\
67TFK:09591:09856\n\
67TFK:09651:09301\n\
67TFK:09700:09567\n\
67TFK:09695:09730\n\
67TFK:09704:09763\n\
67TFK:09741:09034\n\
67TFK:09738:09133\n\
67TFK:09751:09924\n\
67TFK:09821:10115\n\
67TFK:09920:09364\n\
67TFK:09917:09972\n\
67TFK:09957:10073\n\
67TFK:09983:09305\n\
67TFK:09994:09743\n\
67TFK:10046:09413\n\
67TFK:10153:10041\n\
67TFK:10283:09230\n\
67TFK:10300:09334\n\
67TFK:10315:09344\n\
67TFK:10389:09721\n\
67TFK:09327:10636\n\
67TFK:09328:10831\n\
67TFK:09336:10948\n\
67TFK:09342:11188\n\
67TFK:09325:11518\n\
67TFK:09444:10453\n\
67TFK:09612:10711\n\
67TFK:09635:11300\n\
67TFK:09698:10817\n\
67TFK:09682:10977\n\
67TFK:09718:10982\n\
67TFK:09728:10991\n\
67TFK:09780:10964\n\
67TFK:09829:10467\n\
67TFK:09905:10790\n\
67TFK:09880:11103\n\
67TFK:09953:10518\n\
67TFK:09962:11479\n\
67TFK:09977:10915\n\
67TFK:10044:10707\n\
67TFK:10042:11141\n\
67TFK:10086:10485\n\
67TFK:10095:10699\n\
67TFK:10140:10451\n\
67TFK:10124:10488\n\
67TFK:10146:11152\n\
67TFK:10182:10679\n\
67TFK:10179:11488\n\
67TFK:10231:11468\n\
67TFK:10303:11352\n\
67TFK:10374:11351\n\
67TFK:10524:11090\n\
67TFK:10613:11190\n\
67TFK:05333:07187\n\
67TFK:05393:06677\n\
67TFK:05417:07024\n\
67TFK:05395:07215\n\
67TFK:05465:06687\n\
67TFK:05460:06814\n\
67TFK:05431:06908\n\
67TFK:05525:07025\n\
67TFK:05489:07137\n\
67TFK:05493:07703\n\
67TFK:05538:06444\n\
67TFK:05569:06553\n\
67TFK:05601:07001\n\
67TFK:05622:07268\n\
67TFK:05629:06474\n\
67TFK:05674:07064\n\
67TFK:05662:07113\n\
67TFK:05644:07286\n\
67TFK:05652:07398\n\
67TFK:05713:06655\n\
67TFK:05699:07393\n\
67TFK:05815:07014\n\
67TFK:05803:07122\n\
67TFK:05808:07568\n\
67TFK:05862:06607\n\
67TFK:05861:06922\n\
67TFK:05919:06982\n\
67TFK:05917:07116\n\
67TFK:05929:07146\n\
67TFK:05956:07207\n\
67TFK:05977:07312\n\
67TFK:06012:06929\n\
67TFK:06007:07367\n\
67TFK:06069:06616\n\
67TFK:06036:07276\n\
67TFK:06070:07496\n\
67TFK:06094:06577\n\
67TFK:06079:06867\n\
67TFK:06153:07211\n\
67TFK:06161:07508\n\
67TFK:06212:06444\n\
67TFK:06178:07048\n\
67TFK:06203:07512\n\
67TFK:06207:07510\n\
67TFK:06188:07596\n\
67TFK:06261:07191\n\
67TFK:06234:07478\n\
67TFK:06256:07459\n\
67TFK:06294:06478\n\
67TFK:06293:06498\n\
67TFK:06322:06541\n\
67TFK:06295:06648\n\
67TFK:06290:07118\n\
67TFK:06291:07394\n\
67TFK:06325:07671\n\
67TFK:06329:06483\n\
67TFK:06373:06759\n\
67TFK:06341:07198\n\
67TFK:06350:07652\n\
67TFK:06413:07079\n\
67TFK:06457:06441\n\
67TFK:06522:06450\n\
67TFK:06481:06851\n\
67TFK:06501:07336\n\
67TFK:06486:07646\n\
67TFK:06503:07704\n\
67TFK:06558:06735\n\
67TFK:06575:07619\n\
67TFK:06581:06963\n\
67TFK:06600:07073\n\
67TFK:06615:07578\n\
67TFK:06642:07646\n\
67TFK:05333:10386\n\
67TFK:05331:10439\n\
67TFK:05387:10507\n\
67TFK:05426:10507\n\
67TFK:05399:10790\n\
67TFK:05408:11225\n\
67TFK:05410:11519\n\
67TFK:05446:10681\n\
67TFK:05435:10828\n\
67TFK:05485:10462\n\
67TFK:05546:10398\n\
67TFK:05548:10856\n\
67TFK:05576:11547\n\
67TFK:05584:10401\n\
67TFK:05623:11394\n\
67TFK:05673:10638\n\
67TFK:05649:10758\n\
67TFK:05700:11233\n\
67TFK:05757:10909\n\
67TFK:05788:10949\n\
67TFK:05794:10948\n\
67TFK:05859:10815\n\
67TFK:05832:11108\n\
67TFK:05850:11320\n\
67TFK:05927:10449\n\
67TFK:05943:10364\n\
67TFK:05933:11141\n\
67TFK:06018:10405\n\
67TFK:05989:10761\n\
67TFK:05978:11028\n\
67TFK:05987:11022\n\
67TFK:05979:11435\n\
67TFK:06026:11488\n\
67TFK:05978:11530\n\
67TFK:06090:10385\n\
67TFK:06119:10780\n\
67TFK:06117:11525\n\
67TFK:06212:10817\n\
67TFK:06223:11169\n\
67TFK:06209:11318\n\
67TFK:06318:10880\n\
67TFK:06335:10312\n\
67TFK:06365:10381\n\
67TFK:06408:11152\n\
67TFK:06434:10377\n\
67TFK:06439:10957\n\
67TFK:06457:11293\n\
67TFK:06518:10813\n\
67TFK:06547:10976\n\
67TFK:06549:11198\n\
67TFK:06623:10492\n\
67TFK:09338:01473\n\
67TFK:09352:01538\n\
67TFK:09370:01541\n\
67TFK:09357:02365\n\
67TFK:09388:01599\n\
67TFK:09402:01688\n\
67TFK:09402:01722\n\
67TFK:09401:01808\n\
67TFK:09470:01723\n\
67TFK:09445:01975\n\
67TFK:09454:02302\n\
67TFK:09456:02387\n\
67TFK:09485:01488\n\
67TFK:09481:01755\n\
67TFK:09557:01667\n\
67TFK:09524:01861\n\
67TFK:09546:01908\n\
67TFK:09604:01739\n\
67TFK:09669:01799\n\
67TFK:09719:01497\n\
67TFK:09675:02101\n\
67TFK:09732:01805\n\
67TFK:09825:01892\n\
67TFK:09984:02099\n\
67TFK:09980:02411\n\
67TFK:10057:02152\n\
67TFK:10210:02199\n\
67TFK:06745:01520\n\
67TFK:06740:02068\n\
67TFK:06763:01920\n\
67TFK:06822:02073\n\
67TFK:06880:01636\n\
67TFK:06934:01576\n\
67TFK:06992:01362\n\
67TFK:07002:02426\n\
67TFK:07055:02319\n\
67TFK:07096:01359\n\
67TFK:07094:01406\n\
67TFK:07128:01734\n\
67TFK:07152:02228\n\
67TFK:07191:01333\n\
67TFK:07209:01388\n\
67TFK:07176:01615\n\
67TFK:07189:02299\n\
67TFK:07262:01851\n\
67TFK:07283:02074\n\
67TFK:07309:02438\n\
67TFK:07328:01990\n\
67TFK:07394:01483\n\
67TFK:07420:01421\n\
67TFK:07451:01415\n\
67TFK:07477:01404\n\
67TFK:07476:01452\n\
67TFK:07507:01714\n\
67TFK:07496:01933\n\
67TFK:07483:02262\n\
67TFK:07496:02560\n\
67TFK:07534:01445\n\
67TFK:07514:02272\n\
67TFK:07566:02364\n\
67TFK:07628:01638\n\
67TFK:07656:01660\n\
67TFK:07648:02381\n\
67TFK:07685:01701\n\
67TFK:07690:01733\n\
67TFK:07720:01383\n\
67TFK:07726:02122\n\
67TFK:07772:01299\n\
67TFK:07771:01875\n\
67TFK:07784:02401\n\
67TFK:07839:01449\n\
67TFK:07812:01750\n\
67TFK:07825:02335\n\
67TFK:07863:01557\n\
67TFK:07909:01667\n\
67TFK:07915:01628\n\
67TFK:07987:01799\n\
67TFK:07976:02233\n\
67TFK:06783:04695\n\
67TFK:06833:03983\n\
67TFK:06843:04675\n\
67TFK:06966:04559\n\
67TFK:06998:04834\n\
67TFK:07023:04394\n\
67TFK:07034:04857\n\
67TFK:07066:05139\n\
67TFK:07135:03981\n\
67TFK:07149:04083\n\
67TFK:07136:04302\n\
67TFK:07122:04452\n\
67TFK:07143:05091\n\
67TFK:07205:04104\n\
67TFK:07168:04720\n\
67TFK:07210:04061\n\
67TFK:07245:04157\n\
67TFK:07256:04155\n\
67TFK:07232:04571\n\
67TFK:07300:04196\n\
67TFK:07319:04082\n\
67TFK:07345:04360\n\
67TFK:07339:04539\n\
67TFK:07333:04581\n\
67TFK:07353:04636\n\
67TFK:07350:05095\n\
67TFK:07427:04683\n\
67TFK:07467:05062\n\
67TFK:07515:03974\n\
67TFK:07536:04681\n\
67TFK:07570:04304\n\
67TFK:07611:04648\n\
67TFK:07660:03905\n\
67TFK:07738:04396\n\
67TFK:07719:04687\n\
67TFK:07756:04813\n\
67TFK:07757:04864\n\
67TFK:07764:04091\n\
67TFK:07787:04474\n\
67TFK:07777:04850\n\
67TFK:07831:04979\n\
67TFK:07824:05149\n\
67TFK:07892:04101\n\
67TFK:07889:04282\n\
67TFK:07876:05143\n\
67TFK:07921:04567\n\
67TFK:07917:04784\n\
67TFK:07986:04127\n\
67TFK:07961:04848\n\
67TFK:06669:07060\n\
67TFK:06719:06670\n\
67TFK:06782:06879\n\
67TFK:06801:06869\n\
67TFK:06797:07055\n\
67TFK:06795:07591\n\
67TFK:06825:06836\n\
67TFK:06852:07227\n\
67TFK:06841:07320\n\
67TFK:06939:07021\n\
67TFK:06955:07310\n\
67TFK:06980:07358\n\
67TFK:07048:06575\n\
67TFK:07029:06768\n\
67TFK:07143:06891\n\
67TFK:07147:07597\n\
67TFK:07120:07693\n\
67TFK:07181:07187\n\
67TFK:07194:07266\n\
67TFK:07226:06704\n\
67TFK:07249:07018\n\
67TFK:07232:07091\n\
67TFK:07284:07615\n\
67TFK:07265:07724\n\
67TFK:07326:06830\n\
67TFK:07334:07658\n\
67TFK:07360:07680\n\
67TFK:07446:06519\n\
67TFK:07450:06587\n\
67TFK:07423:07072\n\
67TFK:07412:07555\n\
67TFK:07463:07235\n\
67TFK:07470:07205\n\
67TFK:07482:07200\n\
67TFK:07520:06545\n\
67TFK:07546:06595\n\
67TFK:07524:07088\n\
67TFK:07563:06762\n\
67TFK:07576:06879\n\
67TFK:07590:06985\n\
67TFK:07580:07118\n\
67TFK:07638:06566\n\
67TFK:07631:07292\n\
67TFK:07686:06690\n\
67TFK:07688:07269\n\
67TFK:07666:07638\n\
67TFK:07713:06723\n\
67TFK:07726:06785\n\
67TFK:07754:07126\n\
67TFK:07725:07292\n\
67TFK:07808:06687\n\
67TFK:07835:06574\n\
67TFK:07848:06639\n\
67TFK:07839:06784\n\
67TFK:07829:07163\n\
67TFK:07865:06744\n\
67TFK:07879:06908\n\
67TFK:07907:07161\n\
67TFK:07919:07693\n\
67TFK:07923:07726\n\
67TFK:07960:06752\n\
67TFK:06663:06047\n\
67TFK:06698:06358\n\
67TFK:06707:06370\n\
67TFK:06719:05564\n\
67TFK:06734:05669\n\
67TFK:06725:06300\n\
67TFK:06728:06419\n\
67TFK:06803:05380\n\
67TFK:06805:06281\n\
67TFK:06827:05549\n\
67TFK:06810:05915\n\
67TFK:06820:06388\n\
67TFK:06831:06376\n\
67TFK:06898:05354\n\
67TFK:06878:06183\n\
67TFK:06906:06203\n\
67TFK:06941:05340\n\
67TFK:06918:06172\n\
67TFK:06972:05579\n\
67TFK:06977:05642\n\
67TFK:07002:05865\n\
67TFK:07067:05184\n\
67TFK:07100:06208\n\
67TFK:07081:06288\n\
67TFK:07190:05392\n\
67TFK:07161:05748\n\
67TFK:07208:05753\n\
67TFK:07198:06005\n\
67TFK:07192:06054\n\
67TFK:07258:05258\n\
67TFK:07210:05420\n\
67TFK:07304:05676\n\
67TFK:07306:05737\n\
67TFK:07262:05827\n\
67TFK:07269:05945\n\
67TFK:07297:05952\n\
67TFK:07334:05976\n\
67TFK:07357:06255\n\
67TFK:07355:06387\n\
67TFK:07398:06042\n\
67TFK:07366:06308\n\
67TFK:07447:06349\n\
67TFK:07482:05397\n\
67TFK:07488:06066\n\
67TFK:07512:05669\n\
67TFK:07560:05335\n\
67TFK:07598:05929\n\
67TFK:07576:05954\n\
67TFK:07609:06398\n\
67TFK:07633:05581\n\
67TFK:07696:05199\n\
67TFK:07677:05210\n\
67TFK:07708:05595\n\
67TFK:07660:05697\n\
67TFK:07676:06322\n\
67TFK:07726:06295\n\
67TFK:07753:06376\n\
67TFK:07790:05189\n\
67TFK:07779:05460\n\
67TFK:07823:05404\n\
67TFK:07844:06203\n\
67TFK:07893:05709\n\
67TFK:07906:05907\n\
67TFK:07874:06334\n\
67TFK:07933:06039\n\
67TFK:06706:09116\n\
67TFK:06669:09931\n\
67TFK:06664:10013\n\
67TFK:06688:10010\n\
67TFK:06702:09975\n\
67TFK:06755:09228\n\
67TFK:06788:09272\n\
67TFK:06796:09905\n\
67TFK:06769:10227\n\
67TFK:06811:09853\n\
67TFK:06866:09108\n\
67TFK:06891:09263\n\
67TFK:06882:09416\n\
67TFK:06952:09375\n\
67TFK:06929:10259\n\
67TFK:06985:09354\n\
67TFK:06995:10112\n\
67TFK:07057:09246\n\
67TFK:07024:10087\n\
67TFK:07148:09571\n\
67TFK:07134:09708\n\
67TFK:07124:10215\n\
67TFK:07301:09059\n\
67TFK:07289:09684\n\
67TFK:07302:09943\n\
67TFK:07355:09256\n\
67TFK:07385:09276\n\
67TFK:07449:09778\n\
67TFK:07490:10267\n\
67TFK:07517:09054\n\
67TFK:07516:10115\n\
67TFK:07680:09937\n\
67TFK:07764:09293\n\
67TFK:07830:09140\n\
67TFK:07845:09896\n\
67TFK:07851:10161\n\
67TFK:07927:09111\n\
67TFK:06674:07757\n\
67TFK:06702:07908\n\
67TFK:06710:08183\n\
67TFK:06729:08644\n\
67TFK:06794:07975\n\
67TFK:06884:08027\n\
67TFK:06904:08248\n\
67TFK:06924:07850\n\
67TFK:06924:07911\n\
67TFK:06943:07922\n\
67TFK:06952:08258\n\
67TFK:06950:09003\n\
67TFK:06995:07854\n\
67TFK:06989:07919\n\
67TFK:07008:08037\n\
67TFK:06962:08115\n\
67TFK:07049:07934\n\
67TFK:07061:08255\n\
67TFK:07144:07824\n\
67TFK:07152:07873\n\
67TFK:07125:08316\n\
67TFK:07197:08048\n\
67TFK:07205:08321\n\
67TFK:07230:07828\n\
67TFK:07232:08240\n\
67TFK:07250:08624\n\
67TFK:07252:08654\n\
67TFK:07258:08923\n\
67TFK:07275:08593\n\
67TFK:07355:08087\n\
67TFK:07400:08369\n\
67TFK:07373:08662\n\
67TFK:07372:08706\n\
67TFK:07415:08275\n\
67TFK:07473:08335\n\
67TFK:07460:08455\n\
67TFK:07489:08465\n\
67TFK:07480:08677\n\
67TFK:07511:08177\n\
67TFK:07544:08850\n\
67TFK:07556:08981\n\
67TFK:07563:08363\n\
67TFK:07605:08726\n\
67TFK:07629:08877\n\
67TFK:07744:07857\n\
67TFK:07755:08081\n\
67TFK:07756:08140\n\
67TFK:07737:08551\n\
67TFK:07727:08792\n\
67TFK:07794:07818\n\
67TFK:07846:08936\n\
67TFK:07843:08996\n\
67TFK:07865:08111\n\
67TFK:07909:08390\n\
67TFK:07989:07946\n\
67TFK:07964:08223\n\
67TFK:07985:08691\n\
67TFK:06665:10710\n\
67TFK:06727:11016\n\
67TFK:06807:11380\n\
67TFK:06775:11545\n\
67TFK:06836:10614\n\
67TFK:06833:10851\n\
67TFK:06827:11201\n\
67TFK:06959:10724\n\
67TFK:06948:11481\n\
67TFK:06962:11244\n\
67TFK:06975:11474\n\
67TFK:07043:10483\n\
67TFK:07072:11141\n\
67TFK:07118:11189\n\
67TFK:07179:11133\n\
67TFK:07228:10493\n\
67TFK:07241:10504\n\
67TFK:07252:10685\n\
67TFK:07288:11025\n\
67TFK:07301:11384\n\
67TFK:07355:10874\n\
67TFK:07343:11119\n\
67TFK:07407:10519\n\
67TFK:07399:11516\n\
67TFK:07426:10348\n\
67TFK:07436:10817\n\
67TFK:07412:11179\n\
67TFK:07514:11431\n\
67TFK:07566:10836\n\
67TFK:07614:10407\n\
67TFK:07658:11242\n\
67TFK:07696:10948\n\
67TFK:07670:11516\n\
67TFK:07753:10570\n\
67TFK:07780:10724\n\
67TFK:07847:10846\n\
67TFK:07880:11477\n\
67TFK:07923:11423\n\
67TFK:07975:11179\n\
67TFK:00296:03320\n\
67TFK:00253:03681\n\
67TFK:00308:03317\n\
67TFK:00400:03491\n\
67TFK:00434:03701\n\
67TFK:00444:03724\n\
67TFK:00487:03340\n\
67TFK:00458:03688\n\
67TFK:00512:02832\n\
67TFK:00540:03112\n\
67TFK:00534:03858\n\
67TFK:00574:02912\n\
67TFK:00611:03108\n\
67TFK:00675:02591\n\
67TFK:00685:02860\n\
67TFK:00744:03107\n\
67TFK:00775:03298\n\
67TFK:00796:03854\n\
67TFK:00883:03050\n\
67TFK:00926:02627\n\
67TFK:00924:03601\n\
67TFK:00912:03792\n\
67TFK:00931:03788\n\
67TFK:01035:02858\n\
67TFK:01013:03056\n\
67TFK:01099:02720\n\
67TFK:01119:02645\n\
67TFK:01134:03204\n\
67TFK:01142:03495\n\
67TFK:01135:03764\n\
67TFK:01175:02785\n\
67TFK:01171:03496\n\
67TFK:01150:03622\n\
67TFK:01223:02580\n\
67TFK:01220:03007\n\
67TFK:01232:03266\n\
67TFK:01233:03427\n\
67TFK:01264:03575\n\
67TFK:05347:01654\n\
67TFK:05336:02234\n\
67TFK:05412:01554\n\
67TFK:05448:01896\n\
67TFK:05474:02452\n\
67TFK:05485:01320\n\
67TFK:05630:01332\n\
67TFK:05673:01507\n\
67TFK:05672:01566\n\
67TFK:05628:01919\n\
67TFK:05630:01997\n\
67TFK:05685:02166\n\
67TFK:05707:02180\n\
67TFK:05742:01360\n\
67TFK:05749:01486\n\
67TFK:05747:02063\n\
67TFK:05804:01602\n\
67TFK:05804:01946\n\
67TFK:05820:02122\n\
67TFK:05779:02223\n\
67TFK:05836:01359\n\
67TFK:05863:01590\n\
67TFK:05947:01839\n\
67TFK:05952:01981\n\
67TFK:05985:01941\n\
67TFK:05991:02082\n\
67TFK:06069:01574\n\
67TFK:06056:01922\n\
67TFK:06031:01997\n\
67TFK:06163:02288\n\
67TFK:06219:01647\n\
67TFK:06223:01945\n\
67TFK:06198:02117\n\
67TFK:06200:02452\n\
67TFK:06259:02412\n\
67TFK:06290:01979\n\
67TFK:06323:02218\n\
67TFK:06289:02538\n\
67TFK:06298:02559\n\
67TFK:06341:01368\n\
67TFK:06351:01993\n\
67TFK:06336:02307\n\
67TFK:06369:02566\n\
67TFK:06476:01486\n\
67TFK:06477:01625\n\
67TFK:06514:01378\n\
67TFK:06497:01600\n\
67TFK:06502:01993\n\
67TFK:06540:02117\n\
67TFK:06547:02384\n\
67TFK:06626:02265\n\
67TFK:08016:00923\n\
67TFK:08089:01215\n\
67TFK:08123:01092\n\
67TFK:08097:01173\n\
67TFK:08107:01192\n\
67TFK:08111:01262\n\
67TFK:08283:01055\n\
67TFK:08310:00870\n\
67TFK:08372:01002\n\
67TFK:08388:01026\n\
67TFK:08790:01063\n\
67TFK:08820:00879\n\
67TFK:09012:01206\n\
67TFK:09068:00904\n\
67TFK:09079:01106\n\
67TFK:09255:01212\n\
67TFK:09288:01240\n\
67TFK:09300:01046\n\
67TFK:06760:00489\n\
67TFK:06826:00640\n\
67TFK:06816:00737\n\
67TFK:06877:00392\n\
67TFK:06892:00462\n\
67TFK:06900:00775\n\
67TFK:07055:00855\n\
67TFK:07066:00432\n\
67TFK:07100:00662\n\
67TFK:07078:00918\n\
67TFK:07117:00980\n\
67TFK:07191:00547\n\
67TFK:07172:01126\n\
67TFK:07235:00819\n\
67TFK:07346:00835\n\
67TFK:07314:01123\n\
67TFK:07431:01060\n\
67TFK:07468:00711\n\
67TFK:07499:01032\n\
67TFK:07502:01270\n\
67TFK:07519:00642\n\
67TFK:07654:00968\n\
67TFK:07716:00521\n\
67TFK:07736:00515\n\
67TFK:07840:01088\n\
67TFK:07845:01239\n\
67TFK:07901:00812\n\
67TFK:07897:01064\n\
67TFK:07939:00640\n\
67TFK:07941:00653\n\
67TFK:07921:00731\n\
67TFK:07980:01044\n\
67TFK:06663:14260\n\
67TFK:06809:14696\n\
67TFK:06854:14207\n\
67TFK:06855:14609\n\
67TFK:06872:14219\n\
67TFK:07039:14463\n\
67TFK:07102:14228\n\
67TFK:07116:14308\n\
67TFK:07148:14567\n\
67TFK:07228:14225\n\
67TFK:07278:14883\n\
67TFK:07318:14197\n\
67TFK:07603:14250\n\
67TFK:07702:14350\n\
67TFK:07959:14239\n\
67TFK:08038:07162\n\
67TFK:08039:07417\n\
67TFK:08000:07679\n\
67TFK:08060:06691\n\
67TFK:08051:07455\n\
67TFK:08105:07082\n\
67TFK:08109:07543\n\
67TFK:08153:06479\n\
67TFK:08210:06447\n\
67TFK:08235:07426\n\
67TFK:08288:06750\n\
67TFK:08271:07199\n\
67TFK:08319:06526\n\
67TFK:08350:06867\n\
67TFK:08384:07419\n\
67TFK:08418:06493\n\
67TFK:08421:06652\n\
67TFK:08409:07072\n\
67TFK:08425:07681\n\
67TFK:08442:06510\n\
67TFK:08468:07009\n\
67TFK:08503:07202\n\
67TFK:08503:07246\n\
67TFK:08550:06489\n\
67TFK:08571:07122\n\
67TFK:08778:06831\n\
67TFK:08812:06868\n\
67TFK:08833:06886\n\
67TFK:08920:06867\n\
67TFK:08911:07246\n\
67TFK:08986:06687\n\
67TFK:08970:06695\n\
67TFK:09029:06815\n\
67TFK:09033:07702\n\
67TFK:09064:07185\n\
67TFK:09088:07247\n\
67TFK:09046:07404\n\
67TFK:09105:06782\n\
67TFK:09137:06939\n\
67TFK:09139:06970\n\
67TFK:09106:07182\n\
67TFK:09188:06797\n\
67TFK:09188:07133\n\
67TFK:09183:07432\n\
67TFK:09227:07326\n\
67TFK:09261:06955\n\
67TFK:08002:03015\n\
67TFK:08029:03422\n\
67TFK:08047:03035\n\
67TFK:08118:02908\n\
67TFK:08098:03510\n\
67TFK:08128:03704\n\
67TFK:08145:02623\n\
67TFK:08181:02913\n\
67TFK:08219:02961\n\
67TFK:08227:03373\n\
67TFK:08243:03635\n\
67TFK:08293:02775\n\
67TFK:08320:02778\n\
67TFK:08306:03311\n\
67TFK:08403:02747\n\
67TFK:08402:03249\n\
67TFK:08433:03289\n\
67TFK:08471:03139\n\
67TFK:08464:03356\n\
67TFK:08465:03479\n\
67TFK:08457:03736\n\
67TFK:08487:03821\n\
67TFK:08492:02732\n\
67TFK:08589:03459\n\
67TFK:08623:03031\n\
67TFK:08632:03417\n\
67TFK:08632:03768\n\
67TFK:08645:03410\n\
67TFK:08651:03787\n\
67TFK:08714:03727\n\
67TFK:08755:02913\n\
67TFK:08756:03364\n\
67TFK:08807:02948\n\
67TFK:08804:03078\n\
67TFK:08857:02926\n\
67TFK:08844:03479\n\
67TFK:08873:03584\n\
67TFK:08892:03138\n\
67TFK:08912:03777\n\
67TFK:08979:02658\n\
67TFK:08972:03238\n\
67TFK:09065:02824\n\
67TFK:09141:03341\n\
67TFK:09092:03468\n\
67TFK:09114:03572\n\
67TFK:09130:03824\n\
67TFK:09169:03250\n\
67TFK:09199:02968\n\
67TFK:09215:03170\n\
67TFK:09268:02918\n\
67TFK:09259:03399\n\
67TFK:09271:03545\n\
67TFK:09309:02600\n\
67TFK:09310:02942\n\
67TFK:07994:04763\n\
67TFK:08027:05104\n\
67TFK:08047:04092\n\
67TFK:08080:04965\n\
67TFK:08099:04637\n\
67TFK:08106:04696\n\
67TFK:08124:04941\n\
67TFK:08156:04101\n\
67TFK:08188:04833\n\
67TFK:08161:05015\n\
67TFK:08225:04743\n\
67TFK:08209:04956\n\
67TFK:08252:03930\n\
67TFK:08279:05114\n\
67TFK:08328:04533\n\
67TFK:08391:04649\n\
67TFK:08358:04974\n\
67TFK:08393:03973\n\
67TFK:08491:04119\n\
67TFK:08480:04561\n\
67TFK:08468:04983\n\
67TFK:08508:04748\n\
67TFK:08505:04827\n\
67TFK:08493:05082\n\
67TFK:08579:04865\n\
67TFK:08606:04856\n\
67TFK:08600:04886\n\
67TFK:08691:03961\n\
67TFK:08740:04328\n\
67TFK:08707:04546\n\
67TFK:08730:05019\n\
67TFK:08790:04794\n\
67TFK:08810:04296\n\
67TFK:08809:04767\n\
67TFK:08804:05042\n\
67TFK:08851:04319\n\
67TFK:08865:04611\n\
67TFK:08929:03901\n\
67TFK:08976:04381\n\
67TFK:08988:04580\n\
67TFK:08997:03866\n\
67TFK:09002:03974\n\
67TFK:08997:04679\n\
67TFK:09137:04057\n\
67TFK:09198:03945\n\
67TFK:09277:04029\n\
67TFK:09293:03938\n\
67TFK:09302:04160\n\
67TFK:09297:04295\n\
67TFK:09293:04691\n\
67TFK:08035:08439\n\
67TFK:08045:08005\n\
67TFK:08124:07785\n\
67TFK:08114:08006\n\
67TFK:08121:08403\n\
67TFK:08099:08642\n\
67TFK:08094:08701\n\
67TFK:08205:08360\n\
67TFK:08212:08974\n\
67TFK:08253:08688\n\
67TFK:08422:08203\n\
67TFK:08443:08541\n\
67TFK:08505:07843\n\
67TFK:08498:07952\n\
67TFK:08511:08808\n\
67TFK:08537:08972\n\
67TFK:08567:08272\n\
67TFK:08550:08348\n\
67TFK:08567:08537\n\
67TFK:08581:08598\n\
67TFK:08596:07894\n\
67TFK:08619:08381\n\
67TFK:08608:08695\n\
67TFK:08654:08386\n\
67TFK:08732:07882\n\
67TFK:08732:07980\n\
67TFK:08692:08488\n\
67TFK:08757:08151\n\
67TFK:08761:08295\n\
67TFK:08749:08332\n\
67TFK:08826:07769\n\
67TFK:08820:08059\n\
67TFK:08793:08361\n\
67TFK:08799:08797\n\
67TFK:08868:07964\n\
67TFK:08882:08309\n\
67TFK:08927:08364\n\
67TFK:08907:08780\n\
67TFK:08982:08853\n\
67TFK:08997:08030\n\
67TFK:09033:08360\n\
67TFK:09088:08028\n\
67TFK:09066:08129\n\
67TFK:09066:08732\n\
67TFK:09107:08646\n\
67TFK:09184:08013\n\
67TFK:09149:08210\n\
67TFK:09217:08841\n\
67TFK:09275:07871\n\
67TFK:09273:08047\n\
67TFK:09287:08111\n\
67TFK:09244:08422\n\
67TFK:09291:08566\n\
67TFK:08031:09110\n\
67TFK:08013:09116\n\
67TFK:08066:09572\n\
67TFK:08058:10184\n\
67TFK:08099:09206\n\
67TFK:08102:09267\n\
67TFK:08122:09405\n\
67TFK:08204:09903\n\
67TFK:08244:09283\n\
67TFK:08310:09357\n\
67TFK:08299:09480\n\
67TFK:08316:09667\n\
67TFK:08325:09713\n\
67TFK:08315:10145\n\
67TFK:08362:10287\n\
67TFK:08473:09927\n\
67TFK:08505:09034\n\
67TFK:08494:09311\n\
67TFK:08538:10070\n\
67TFK:08577:09723\n\
67TFK:08556:09941\n\
67TFK:08568:10210\n\
67TFK:08625:09480\n\
67TFK:08618:09568\n\
67TFK:08606:09721\n\
67TFK:08729:09827\n\
67TFK:08816:09835\n\
67TFK:08876:09180\n\
67TFK:08852:09779\n\
67TFK:08926:09821\n\
67TFK:08919:10072\n\
67TFK:08991:09035\n\
67TFK:08966:09385\n\
67TFK:08975:09683\n\
67TFK:08985:10273\n\
67TFK:09035:09356\n\
67TFK:09055:09134\n\
67TFK:09080:09130\n\
67TFK:09082:09174\n\
67TFK:09066:09505\n\
67TFK:09068:09698\n\
67TFK:09108:09129\n\
67TFK:09135:09163\n\
67TFK:09093:09396\n\
67TFK:09136:09932\n\
67TFK:09103:10011\n\
67TFK:09095:10204\n\
67TFK:09147:09765\n\
67TFK:09230:09455\n\
67TFK:09238:10208\n\
67TFK:09277:10098\n\
67TFK:00674:10885\n\
67TFK:00674:10889\n\
67TFK:00736:10386\n\
67TFK:00714:11369\n\
67TFK:00771:10929\n\
67TFK:00755:11415\n\
67TFK:00819:10456\n\
67TFK:00828:10564\n\
67TFK:00838:11440\n\
67TFK:00906:10821\n\
67TFK:00920:11010\n\
67TFK:00908:11090\n\
67TFK:00923:11529\n\
67TFK:00981:10828\n\
67TFK:00974:11263\n\
67TFK:00966:11498\n\
67TFK:01023:10714\n\
67TFK:01099:11044\n\
67TFK:01130:11539\n\
67TFK:01187:11252\n\
67TFK:01214:11333\n\
67TFK:01238:11412\n\
67TFK:01203:11581\n\
67TFK:01272:11380\n\
67TFK:01326:10717\n\
67TFK:06678:12197\n\
67TFK:06736:12008\n\
67TFK:06743:12136\n\
67TFK:06761:11939\n\
67TFK:06780:11965\n\
67TFK:06933:12023\n\
67TFK:06923:12137\n\
67TFK:06935:12408\n\
67TFK:06967:12201\n\
67TFK:06980:12543\n\
67TFK:07005:12716\n\
67TFK:07011:11967\n\
67TFK:07056:12573\n\
67TFK:07082:12758\n\
67TFK:07118:12016\n\
67TFK:07151:12698\n\
67TFK:07171:12423\n\
67TFK:07259:12014\n\
67TFK:07212:12848\n\
67TFK:07290:12874\n\
67TFK:07528:11830\n\
67TFK:07518:11926\n\
67TFK:07520:12113\n\
67TFK:07603:12473\n\
67TFK:07658:11725\n\
67TFK:07639:12297\n\
67TFK:07675:12836\n\
67TFK:07775:11645\n\
67TFK:07771:11828\n\
67TFK:07764:12210\n\
67TFK:07857:12410\n\
67TFK:07820:12816\n\
67TFK:07867:12063\n\
67TFK:04042:13803\n\
67TFK:04129:13875\n\
67TFK:04172:13808\n\
67TFK:04197:13793\n\
67TFK:04295:13429\n\
67TFK:04255:13633\n\
67TFK:04367:14159\n\
67TFK:04448:13210\n\
67TFK:04510:12963\n\
67TFK:04535:13288\n\
67TFK:04531:14050\n\
67TFK:04575:14082\n\
67TFK:04615:12968\n\
67TFK:04601:13035\n\
67TFK:04633:13331\n\
67TFK:04683:13675\n\
67TFK:04750:13814\n\
67TFK:04811:13297\n\
67TFK:04914:13172\n\
67TFK:04964:13658\n\
67TFK:04958:13698\n\
67TFK:05000:13093\n\
67TFK:05039:13557\n\
67TFK:05077:13687\n\
67TFK:05117:13606\n\
67TFK:05158:13341\n\
67TFK:05280:14028\n\
67TFK:04088:14358\n\
67TFK:04067:14902\n\
67TFK:04286:14570\n\
67TFK:04339:14931\n\
67TFK:04420:14350\n\
67TFK:04543:14721\n\
67TFK:04677:14657\n\
67TFK:04746:14649\n\
67TFK:04820:14827\n\
67TFK:04873:14493\n\
67TFK:04914:14546\n\
67TFK:04048:11769\n\
67TFK:04053:12582\n\
67TFK:04097:11893\n\
67TFK:04179:12148\n\
67TFK:04226:12673\n\
67TFK:04242:12791\n\
67TFK:04259:11788\n\
67TFK:04370:11592\n\
67TFK:04413:11839\n\
67TFK:04417:12154\n\
67TFK:04461:12381\n\
67TFK:04481:12597\n\
67TFK:04521:12615\n\
67TFK:04625:12774\n\
67TFK:04682:11776\n\
67TFK:04782:11741\n\
67TFK:04771:12373\n\
67TFK:04825:12224\n\
67TFK:04862:11663\n\
67TFK:04849:11871\n\
67TFK:04978:11660\n\
67TFK:04970:11938\n\
67TFK:04975:12056\n\
67TFK:05032:11920\n\
67TFK:05008:12048\n\
67TFK:05040:12263\n\
67TFK:05082:12066\n\
67TFK:05241:12157\n\
67TFK:05265:12348\n\
67TFK:04014:10603\n\
67TFK:04019:11328\n\
67TFK:04008:11523\n\
67TFK:04048:10475\n\
67TFK:04070:10666\n\
67TFK:04071:11145\n\
67TFK:04100:10527\n\
67TFK:04139:10657\n\
67TFK:04128:10749\n\
67TFK:04134:10871\n\
67TFK:04183:10589\n\
67TFK:04189:10822\n\
67TFK:04174:11036\n\
67TFK:04240:10823\n\
67TFK:04285:11344\n\
67TFK:04366:11261\n\
67TFK:04422:10949\n\
67TFK:04403:11263\n\
67TFK:04463:11404\n\
67TFK:04507:10366\n\
67TFK:04517:10986\n\
67TFK:04510:11158\n\
67TFK:04553:11223\n\
67TFK:04684:10556\n\
67TFK:04693:10717\n\
67TFK:04673:10780\n\
67TFK:04668:11117\n\
67TFK:04700:10898\n\
67TFK:04720:11186\n\
67TFK:04706:11557\n\
67TFK:04775:10943\n\
67TFK:04825:10532\n\
67TFK:04851:10503\n\
67TFK:04871:11136\n\
67TFK:04933:10488\n\
67TFK:04914:10877\n\
67TFK:04994:10881\n\
67TFK:04956:11359\n\
67TFK:04962:11466\n\
67TFK:05034:10443\n\
67TFK:05011:10699\n\
67TFK:05014:10880\n\
67TFK:05037:10866\n\
67TFK:05013:11213\n\
67TFK:05102:10349\n\
67TFK:05140:10492\n\
67TFK:05119:10629\n\
67TFK:05134:10799\n\
67TFK:05138:11279\n\
67TFK:05225:10579\n\
67TFK:05252:10826\n\
67TFK:05299:10704\n\
67TFK:05317:10708\n\
67TFK:04006:09156\n\
67TFK:04013:09691\n\
67TFK:04068:09135\n\
67TFK:04057:09672\n\
67TFK:04113:09336\n\
67TFK:04096:09600\n\
67TFK:04232:09730\n\
67TFK:04282:09158\n\
67TFK:04273:10272\n\
67TFK:04350:09359\n\
67TFK:04407:09759\n\
67TFK:04429:09767\n\
67TFK:04465:09663\n\
67TFK:04470:09624\n\
67TFK:04488:10177\n\
67TFK:04538:10177\n\
67TFK:04589:09290\n\
67TFK:04602:09373\n\
67TFK:04627:09668\n\
67TFK:04658:09654\n\
67TFK:04662:09784\n\
67TFK:04689:10037\n\
67TFK:04742:09179\n\
67TFK:04726:09338\n\
67TFK:04790:09343\n\
67TFK:04817:09568\n\
67TFK:04872:09128\n\
67TFK:04931:09235\n\
67TFK:04963:09171\n\
67TFK:04984:09343\n\
67TFK:04980:09552\n\
67TFK:04986:10039\n\
67TFK:04954:10200\n\
67TFK:05014:09071\n\
67TFK:05038:09163\n\
67TFK:05022:09506\n\
67TFK:05007:09756\n\
67TFK:05083:09344\n\
67TFK:05046:09918\n\
67TFK:05046:10197\n\
67TFK:05145:09312\n\
67TFK:05285:09149\n\
67TFK:05260:10241\n\
67TFK:04013:07913\n\
67TFK:04032:09011\n\
67TFK:04077:08909\n\
67TFK:04210:07827\n\
67TFK:04233:08416\n\
67TFK:04258:08341\n\
67TFK:04329:08364\n\
67TFK:04302:08684\n\
67TFK:04383:07859\n\
67TFK:04349:08342\n\
67TFK:04416:08600\n\
67TFK:04471:08273\n\
67TFK:04534:08838\n\
67TFK:04580:08527\n\
67TFK:04565:08595\n\
67TFK:04643:08869\n\
67TFK:04641:08890\n\
67TFK:04650:08204\n\
67TFK:04711:07949\n\
67TFK:04698:07985\n\
67TFK:04706:08000\n\
67TFK:04696:08611\n\
67TFK:04718:08789\n\
67TFK:04772:08193\n\
67TFK:04796:07964\n\
67TFK:04889:07902\n\
67TFK:04850:08328\n\
67TFK:04847:08878\n\
67TFK:04931:08781\n\
67TFK:05013:08285\n\
67TFK:05005:08411\n\
67TFK:05001:08769\n\
67TFK:05083:08133\n\
67TFK:05053:08740\n\
67TFK:05140:07840\n\
67TFK:05131:08659\n\
67TFK:05191:08078\n\
67TFK:05153:08554\n\
67TFK:05249:08081\n\
67TFK:05248:08977\n\
67TFK:04018:06495\n\
67TFK:04010:06862\n\
67TFK:04057:06768\n\
67TFK:04104:06693\n\
67TFK:04107:06710\n\
67TFK:04177:06694\n\
67TFK:04189:07267\n\
67TFK:04250:06582\n\
67TFK:04280:06655\n\
67TFK:04249:06715\n\
67TFK:04254:06724\n\
67TFK:04256:06861\n\
67TFK:04270:06866\n\
67TFK:04295:07156\n\
67TFK:04284:07380\n\
67TFK:04264:07423\n\
67TFK:04358:07235\n\
67TFK:04443:07172\n\
67TFK:04448:06456\n\
67TFK:04449:06607\n\
67TFK:04459:06700\n\
67TFK:04452:06965\n\
67TFK:04473:07123\n\
67TFK:04453:07244\n\
67TFK:04447:07361\n\
67TFK:04536:06951\n\
67TFK:04552:07444\n\
67TFK:04610:07585\n\
67TFK:04677:06516\n\
67TFK:04660:06648\n\
67TFK:04687:06687\n\
67TFK:04702:06521\n\
67TFK:04712:07376\n\
67TFK:04713:07510\n\
67TFK:04717:07629\n\
67TFK:04772:06936\n\
67TFK:04759:07144\n\
67TFK:04752:07645\n\
67TFK:04836:07164\n\
67TFK:04796:07567\n\
67TFK:04868:06457\n\
67TFK:04920:06471\n\
67TFK:04917:07483\n\
67TFK:04982:07523\n\
67TFK:04999:06518\n\
67TFK:05026:06833\n\
67TFK:05110:06636\n\
67TFK:05137:06631\n\
67TFK:05214:06459\n\
67TFK:05241:06612\n\
67TFK:05243:06807\n\
67TFK:05215:07108\n\
67TFK:05285:06470\n\
67TFK:05294:07185\n\
67TFK:05341:01019\n\
67TFK:05643:01213\n\
67TFK:05967:00916\n\
67TFK:05979:00344\n\
67TFK:06097:00682\n\
67TFK:06092:01131\n\
67TFK:06219:00509\n\
67TFK:06247:00811\n\
67TFK:06275:01023\n\
67TFK:06313:00759\n\
67TFK:06316:00796\n\
67TFK:06343:01021\n\
67TFK:06410:00448\n\
67TFK:06470:00904\n\
67TFK:06494:01118\n\
67TFK:06515:01263\n\
67TFK:06591:00739\n\
67TFK:06592:00767\n\
67TFK:06585:00983\n\
67TFK:06632:01078\n\
67TFK:04009:05633\n\
67TFK:04086:05508\n\
67TFK:04138:05612\n\
67TFK:04131:05954\n\
67TFK:04112:06300\n\
67TFK:04131:06369\n\
67TFK:04149:05450\n\
67TFK:04155:05413\n\
67TFK:04186:05528\n\
67TFK:04191:06266\n\
67TFK:04241:05496\n\
67TFK:04232:05577\n\
67TFK:04235:05554\n\
67TFK:04228:05720\n\
67TFK:04211:06291\n\
67TFK:04296:05763\n\
67TFK:04300:06350\n\
67TFK:04296:06376\n\
67TFK:04386:06259\n\
67TFK:04401:05305\n\
67TFK:04423:05367\n\
67TFK:04417:06103\n\
67TFK:04472:06014\n\
67TFK:04512:05229\n\
67TFK:04525:05788\n\
67TFK:04558:05564\n\
67TFK:04551:05877\n\
67TFK:04584:05987\n\
67TFK:04570:06180\n\
67TFK:04624:05457\n\
67TFK:04598:05516\n\
67TFK:04693:05408\n\
67TFK:04646:06340\n\
67TFK:04696:05276\n\
67TFK:04696:06053\n\
67TFK:04794:05779\n\
67TFK:04759:05995\n\
67TFK:04785:06220\n\
67TFK:04826:05254\n\
67TFK:04863:05244\n\
67TFK:04853:05313\n\
67TFK:04855:05362\n\
67TFK:04890:05744\n\
67TFK:04940:05276\n\
67TFK:04937:05583\n\
67TFK:04987:05432\n\
67TFK:04973:05833\n\
67TFK:04997:05602\n\
67TFK:05048:05749\n\
67TFK:05054:05787\n\
67TFK:05072:06075\n\
67TFK:05046:06254\n\
67TFK:05057:06294\n\
67TFK:05186:05175\n\
67TFK:05158:05617\n\
67TFK:05192:06414\n\
67TFK:05209:06187\n\
67TFK:05274:05375\n\
67TFK:05266:05700\n\
67TFK:05280:06008\n\
67TFK:05247:06201\n\
67TFK:08059:14427\n\
67TFK:08185:14408\n\
67TFK:08743:14610\n\
67TFK:08090:12935\n\
67TFK:08178:13741\n\
67TFK:08209:13606\n\
67TFK:08195:13672\n\
67TFK:08233:13721\n\
67TFK:08281:14071\n\
67TFK:08334:12987\n\
67TFK:08292:13347\n\
67TFK:08513:14144\n\
67TFK:08583:12993\n\
67TFK:08567:13217\n\
67TFK:08623:13709\n\
67TFK:08601:13907\n\
67TFK:08738:13423\n\
67TFK:08748:13277\n\
67TFK:08776:13805\n\
67TFK:08810:13043\n\
67TFK:08840:13235\n\
67TFK:08795:13860\n\
67TFK:08819:14164\n\
67TFK:08846:13007\n\
67TFK:08878:13367\n\
67TFK:08968:13655\n\
67TFK:09177:13374\n\
67TFK:09254:13052\n\
67TFK:09287:13177\n\
67TFK:09294:13499\n\
67TFK:08019:12186\n\
67TFK:07998:12270\n\
67TFK:08004:12636\n\
67TFK:08059:11615\n\
67TFK:08085:11624\n\
67TFK:08074:12249\n\
67TFK:08076:12683\n\
67TFK:08053:12851\n\
67TFK:08178:12244\n\
67TFK:08157:12510\n\
67TFK:08290:11724\n\
67TFK:08290:11730\n\
67TFK:08270:12168\n\
67TFK:08301:11833\n\
67TFK:08303:12634\n\
67TFK:08311:12628\n\
67TFK:08393:12088\n\
67TFK:08396:12146\n\
67TFK:08453:12436\n\
67TFK:08473:12423\n\
67TFK:08499:11861\n\
67TFK:08613:11645\n\
67TFK:08800:11687\n\
67TFK:08825:11852\n\
67TFK:08808:12053\n\
67TFK:08924:12124\n\
67TFK:08951:11632\n\
67TFK:08961:11744\n\
67TFK:08966:12504\n\
67TFK:08968:12527\n\
67TFK:09083:11771\n\
67TFK:09067:12620\n\
67TFK:09045:12650\n\
67TFK:09139:12040\n\
67TFK:09126:12351\n\
67TFK:09191:11991\n\
67TFK:09188:12042\n\
67TFK:09185:12779\n\
67TFK:09230:12604\n\
67TFK:05331:13587\n\
67TFK:05337:13988\n\
67TFK:05395:13410\n\
67TFK:05448:13804\n\
67TFK:05499:12954\n\
67TFK:05500:13633\n\
67TFK:05534:13309\n\
67TFK:05588:13625\n\
67TFK:05618:14085\n\
67TFK:05707:13165\n\
67TFK:05809:13819\n\
67TFK:05870:12881\n\
67TFK:05870:13763\n\
67TFK:05889:13633\n\
67TFK:05913:13896\n\
67TFK:05955:13342\n\
67TFK:05985:12991\n\
67TFK:06001:14018\n\
67TFK:06080:13929\n\
67TFK:06140:13740\n\
67TFK:06187:13449\n\
67TFK:06258:13066\n\
67TFK:06248:13517\n\
67TFK:06365:13994\n\
67TFK:06454:13240\n\
67TFK:06548:13849\n\
67TFK:06601:14145\n\
67TFK:05741:14994\n\
67TFK:06088:14197\n\
67TFK:06142:14418\n\
67TFK:06202:14651\n\
67TFK:06191:14894\n\
67TFK:06515:14664\n\
67TFK:08057:11163\n\
67TFK:08114:10386\n\
67TFK:08097:10728\n\
67TFK:08098:11356\n\
67TFK:08166:10859\n\
67TFK:08163:10980\n\
67TFK:08165:11295\n\
67TFK:08223:10681\n\
67TFK:08193:10711\n\
67TFK:08338:10700\n\
67TFK:08359:10459\n\
67TFK:08399:10329\n\
67TFK:08462:11109\n\
67TFK:08464:11452\n\
67TFK:08490:11507\n\
67TFK:08518:10437\n\
67TFK:08540:10463\n\
67TFK:08596:11084\n\
67TFK:08637:11380\n\
67TFK:08664:11472\n\
67TFK:08695:10793\n\
67TFK:08716:10950\n\
67TFK:08728:11459\n\
67TFK:08819:10984\n\
67TFK:08884:10758\n\
67TFK:08846:11114\n\
67TFK:08888:11559\n\
67TFK:08895:10975\n\
67TFK:08967:10596\n\
67TFK:08957:11346\n\
67TFK:08958:11559\n\
67TFK:09040:10552\n\
67TFK:09008:10981\n\
67TFK:09081:10983\n\
67TFK:09137:10559\n\
67TFK:09113:10767\n\
67TFK:09095:10864\n\
67TFK:09120:10950\n\
67TFK:04032:03248\n\
67TFK:04012:03381\n\
67TFK:04072:02897\n\
67TFK:04048:03565\n\
67TFK:04118:03089\n\
67TFK:04120:03363\n\
67TFK:04113:03491\n\
67TFK:04239:02806\n\
67TFK:04215:03369\n\
67TFK:04237:03716\n\
67TFK:04275:03819\n\
67TFK:04324:03118\n\
67TFK:04318:03516\n\
67TFK:04323:03481\n\
67TFK:04335:03755\n\
67TFK:04388:03597\n\
67TFK:04406:02620\n\
67TFK:04489:02608\n\
67TFK:04491:02719\n\
67TFK:04477:03351\n\
67TFK:04477:03749\n\
67TFK:04525:03199\n\
67TFK:04531:03295\n\
67TFK:04511:03821\n\
67TFK:04547:02630\n\
67TFK:04587:02765\n\
67TFK:04558:03854\n\
67TFK:04611:02674\n\
67TFK:04603:02940\n\
67TFK:04654:03058\n\
67TFK:04660:03203\n\
67TFK:04745:02915\n\
67TFK:04710:02943\n\
67TFK:04780:02778\n\
67TFK:04751:03038\n\
67TFK:04810:02776\n\
67TFK:04867:02647\n\
67TFK:04856:03800\n\
67TFK:04869:03863\n\
67TFK:04912:02973\n\
67TFK:04922:03709\n\
67TFK:04904:03789\n\
67TFK:04963:03327\n\
67TFK:04977:03359\n\
67TFK:04991:03731\n\
67TFK:05018:02700\n\
67TFK:05041:02842\n\
67TFK:05002:03841\n\
67TFK:05082:02639\n\
67TFK:05075:03212\n\
67TFK:05131:02893\n\
67TFK:05109:03211\n\
67TFK:05107:03655\n\
67TFK:05127:03647\n\
67TFK:05117:03760\n\
67TFK:05160:03064\n\
67TFK:05189:03367\n\
67TFK:05152:03452\n\
67TFK:05211:02728\n\
67TFK:05242:02808\n\
67TFK:05199:02948\n\
67TFK:05210:03111\n\
67TFK:05283:03011\n\
67TFK:05297:02756\n\
67TFK:05362:02795\n\
67TFK:05361:03583\n\
67TFK:05440:02816\n\
67TFK:05469:02885\n\
67TFK:05450:03147\n\
67TFK:05474:03182\n\
67TFK:05452:03696\n\
67TFK:05432:03847\n\
67TFK:05487:02972\n\
67TFK:05519:03756\n\
67TFK:05497:03808\n\
67TFK:05549:02787\n\
67TFK:05560:02852\n\
67TFK:05560:03559\n\
67TFK:05550:03808\n\
67TFK:05587:02615\n\
67TFK:05607:02708\n\
67TFK:05648:03497\n\
67TFK:05699:02657\n\
67TFK:05727:02756\n\
67TFK:05701:02813\n\
67TFK:05694:03313\n\
67TFK:05766:02816\n\
67TFK:05824:02593\n\
67TFK:05809:02651\n\
67TFK:05811:03127\n\
67TFK:05905:02614\n\
67TFK:05934:02678\n\
67TFK:05932:03284\n\
67TFK:05963:03667\n\
67TFK:06025:03431\n\
67TFK:06004:03855\n\
67TFK:06071:02754\n\
67TFK:06048:03357\n\
67TFK:06077:03626\n\
67TFK:06051:03732\n\
67TFK:06091:02620\n\
67TFK:06091:02998\n\
67TFK:06078:03072\n\
67TFK:06127:03040\n\
67TFK:06110:03302\n\
67TFK:06192:02576\n\
67TFK:06193:02875\n\
67TFK:06201:02876\n\
67TFK:06216:03094\n\
67TFK:06272:02898\n\
67TFK:06274:03741\n\
67TFK:06376:02993\n\
67TFK:06331:03248\n\
67TFK:06406:02780\n\
67TFK:06412:03636\n\
67TFK:06400:03852\n\
67TFK:06450:03661\n\
67TFK:06471:03788\n\
67TFK:06474:03856\n\
67TFK:06487:03212\n\
67TFK:06530:03167\n\
67TFK:06589:02695\n\
67TFK:06601:03038\n\
67TFK:06611:03237\n\
67TFK:06631:02839\n\
67TFK:06630:03075\n\
67TFK:06647:03809\n\
67TFK:06647:03853\n\
67TFK:05352:05191\n\
67TFK:05361:05249\n\
67TFK:05349:06432\n\
67TFK:05399:05833\n\
67TFK:05472:05799\n\
67TFK:05461:05940\n\
67TFK:05448:05996\n\
67TFK:05460:06017\n\
67TFK:05428:06375\n\
67TFK:05507:05653\n\
67TFK:05489:05723\n\
67TFK:05511:06310\n\
67TFK:05523:06359\n\
67TFK:05551:06088\n\
67TFK:05596:05497\n\
67TFK:05592:05531\n\
67TFK:05667:06411\n\
67TFK:05697:05537\n\
67TFK:05718:05756\n\
67TFK:05692:06367\n\
67TFK:05715:06421\n\
67TFK:05757:05587\n\
67TFK:05769:06349\n\
67TFK:05787:06076\n\
67TFK:05861:05334\n\
67TFK:05862:06372\n\
67TFK:05893:06360\n\
67TFK:05957:05756\n\
67TFK:05958:05877\n\
67TFK:05970:05933\n\
67TFK:05994:05335\n\
67TFK:05983:05467\n\
67TFK:05992:06299\n\
67TFK:06017:06388\n\
67TFK:06051:06031\n\
67TFK:06055:06254\n\
67TFK:06109:05684\n\
67TFK:06097:05918\n\
67TFK:06119:05965\n\
67TFK:06088:06170\n\
67TFK:06111:06397\n\
67TFK:06202:05804\n\
67TFK:06229:06223\n\
67TFK:06297:05482\n\
67TFK:06317:05499\n\
67TFK:06283:05639\n\
67TFK:06320:06186\n\
67TFK:06352:05756\n\
67TFK:06339:06257\n\
67TFK:06477:05962\n\
67TFK:06499:06331\n\
67TFK:06549:05181\n\
67TFK:06569:06316\n\
67TFK:06535:06389\n\
67TFK:06615:05450\n\
67TFK:06581:05617\n\
67TFK:04012:04160\n\
67TFK:03999:04858\n\
67TFK:04084:03877\n\
67TFK:04068:04034\n\
67TFK:04058:04489\n\
67TFK:04098:04351\n\
67TFK:04279:04399\n\
67TFK:04264:04541\n\
67TFK:04297:03963\n\
67TFK:04298:04545\n\
67TFK:04317:04791\n\
67TFK:04388:04758\n\
67TFK:04440:04295\n\
67TFK:04420:04680\n\
67TFK:04459:04539\n\
67TFK:04525:04091\n\
67TFK:04501:04256\n\
67TFK:04522:04557\n\
67TFK:04503:04668\n\
67TFK:04550:04211\n\
67TFK:04569:04800\n\
67TFK:04605:04212\n\
67TFK:04641:04797\n\
67TFK:04659:04590\n\
67TFK:04700:04187\n\
67TFK:04774:04247\n\
67TFK:04770:04548\n\
67TFK:04793:04858\n\
67TFK:04802:04172\n\
67TFK:04804:04679\n\
67TFK:04847:04631\n\
67TFK:04872:04713\n\
67TFK:04864:04983\n\
67TFK:04936:04026\n\
67TFK:04933:04300\n\
67TFK:04905:04391\n\
67TFK:04913:04798\n\
67TFK:04947:04335\n\
67TFK:04999:04443\n\
67TFK:05058:04139\n\
67TFK:05065:04228\n\
67TFK:05082:04936\n\
67TFK:05143:04324\n\
67TFK:05173:04048\n\
67TFK:05177:04796\n\
67TFK:05194:04992\n\
67TFK:05242:03982\n\
67TFK:05248:03877\n\
67TFK:05276:04028\n\
67TFK:05258:04354\n\
67TFK:05247:04593\n\
67TFK:05308:04532\n\
67TFK:05303:04877\n\
67TFK:05333:08112\n\
67TFK:05378:08835\n\
67TFK:05463:07867\n\
67TFK:05433:08246\n\
67TFK:05489:08315\n\
67TFK:05492:08371\n\
67TFK:05494:08413\n\
67TFK:05554:07838\n\
67TFK:05562:08884\n\
67TFK:05598:08518\n\
67TFK:05603:08693\n\
67TFK:05606:08974\n\
67TFK:05658:07993\n\
67TFK:05665:08269\n\
67TFK:05647:08382\n\
67TFK:05647:08617\n\
67TFK:05684:07896\n\
67TFK:05776:07932\n\
67TFK:05743:08548\n\
67TFK:05801:08624\n\
67TFK:05888:07909\n\
67TFK:05905:08028\n\
67TFK:05905:08789\n\
67TFK:05963:08584\n\
67TFK:05936:08700\n\
67TFK:06024:07753\n\
67TFK:05980:08556\n\
67TFK:06014:08596\n\
67TFK:06049:08281\n\
67TFK:06057:08377\n\
67TFK:06060:08345\n\
67TFK:06052:08499\n\
67TFK:06058:08572\n\
67TFK:06100:07740\n\
67TFK:06123:08465\n\
67TFK:06104:08604\n\
67TFK:06175:07903\n\
67TFK:06173:08766\n\
67TFK:06210:07757\n\
67TFK:06182:07810\n\
67TFK:06225:07801\n\
67TFK:06219:07850\n\
67TFK:06189:08416\n\
67TFK:06244:07919\n\
67TFK:06271:08043\n\
67TFK:06234:08831\n\
67TFK:06295:08102\n\
67TFK:06310:08307\n\
67TFK:06280:08501\n\
67TFK:06288:08940\n\
67TFK:06374:08995\n\
67TFK:06405:08865\n\
67TFK:06431:07880\n\
67TFK:06459:08400\n\
67TFK:06443:08904\n\
67TFK:06465:08968\n\
67TFK:06526:08099\n\
67TFK:06489:08307\n\
67TFK:06486:08887\n\
67TFK:06596:07946\n\
67TFK:06617:08367\n\
67TFK:06615:08737\n\
67TFK:06646:08376\n\
67TFK:05412:09129\n\
67TFK:05398:09587\n\
67TFK:05384:09733\n\
67TFK:05460:09032\n\
67TFK:05552:09429\n\
67TFK:05594:09244\n\
67TFK:05588:10182\n\
67TFK:05629:09182\n\
67TFK:05634:09914\n\
67TFK:05729:09345\n\
67TFK:05729:10300\n\
67TFK:05819:09186\n\
67TFK:05819:09286\n\
67TFK:05797:09975\n\
67TFK:05794:10104\n\
67TFK:05877:09086\n\
67TFK:05846:09423\n\
67TFK:05957:09531\n\
67TFK:06013:09814\n\
67TFK:06020:10222\n\
67TFK:06037:09522\n\
67TFK:06045:09571\n\
67TFK:06051:09612\n\
67TFK:06118:09407\n\
67TFK:06079:09499\n\
67TFK:06129:09719\n\
67TFK:06145:09731\n\
67TFK:06160:10081\n\
67TFK:06212:09508\n\
67TFK:06236:10053\n\
67TFK:06256:10283\n\
67TFK:06281:10101\n\
67TFK:06316:10077\n\
67TFK:06419:09766\n\
67TFK:06421:10171\n\
67TFK:06451:09058\n\
67TFK:06466:09549\n\
67TFK:06495:09640\n\
67TFK:06516:10009\n\
67TFK:06532:09580\n\
67TFK:06550:09607\n\
67TFK:06538:10239\n\
67TFK:06594:09597\n\
67TFK:06603:09644\n\
67TFK:06618:09828\n\
67TFK:06579:10125\n\
67TFK:06595:10147\n\
67TFK:06642:09258\n\
67TFK:05336:12636\n\
67TFK:05393:11860\n\
67TFK:05398:11863\n\
67TFK:05451:11728\n\
67TFK:05445:12160\n\
67TFK:05467:12331\n\
67TFK:05461:12818\n\
67TFK:05521:11683\n\
67TFK:05516:11788\n\
67TFK:05562:12003\n\
67TFK:05573:11995\n\
67TFK:05592:11983\n\
67TFK:05617:12698\n\
67TFK:05675:12552\n\
67TFK:05732:11932\n\
67TFK:05777:12768\n\
67TFK:05808:12052\n\
67TFK:05905:12482\n\
67TFK:05956:12632\n\
67TFK:05977:12644\n\
67TFK:06020:12351\n\
67TFK:06156:12695\n\
67TFK:06223:12625\n\
67TFK:06243:11717\n\
67TFK:06275:12056\n\
67TFK:06265:12633\n\
67TFK:06471:11912\n\
67TFK:06436:12701\n\
67TFK:06533:12231\n\
67TFK:06583:11769\n\
67TFK:04021:02353\n\
67TFK:04092:01940\n\
67TFK:04121:01762\n\
67TFK:04121:02096\n\
67TFK:04116:02139\n\
67TFK:04182:01880\n\
67TFK:04164:02201\n\
67TFK:04148:02498\n\
67TFK:04200:01598\n\
67TFK:04276:01607\n\
67TFK:04286:02454\n\
67TFK:04307:01609\n\
67TFK:04300:01950\n\
67TFK:04320:02299\n\
67TFK:04379:01328\n\
67TFK:04364:01473\n\
67TFK:04380:01757\n\
67TFK:04353:01858\n\
67TFK:04420:02347\n\
67TFK:04398:02566\n\
67TFK:04468:01847\n\
67TFK:04458:01900\n\
67TFK:04465:02160\n\
67TFK:04457:02463\n\
67TFK:04534:01377\n\
67TFK:04529:01961\n\
67TFK:04502:02131\n\
67TFK:04535:02550\n\
67TFK:04557:01696\n\
67TFK:04588:02319\n\
67TFK:04620:01563\n\
67TFK:04654:01512\n\
67TFK:04648:02077\n\
67TFK:04666:02129\n\
67TFK:04741:01295\n\
67TFK:04738:01397\n\
67TFK:04699:01444\n\
67TFK:04761:01649\n\
67TFK:04781:01982\n\
67TFK:04817:02392\n\
67TFK:04942:02332\n\
67TFK:04974:01715\n\
67TFK:05027:01366\n\
67TFK:05029:01539\n\
67TFK:05031:01658\n\
67TFK:05027:02487\n\
67TFK:05068:01745\n\
67TFK:05124:01786\n\
67TFK:05132:01909\n\
67TFK:05163:01534\n\
67TFK:05171:01986\n\
67TFK:05171:02301\n\
67TFK:05203:01685\n\
67TFK:05211:01869\n\
67TFK:05290:01743\n\
67TFK:05310:02454\n\
67TFK:02710:13041\n\
67TFK:02692:13600\n\
67TFK:02763:14000\n\
67TFK:02811:13430\n\
67TFK:02822:13753\n\
67TFK:02882:14139\n\
67TFK:02958:13907\n\
67TFK:02977:13709\n\
67TFK:03118:12949\n\
67TFK:03153:13299\n\
67TFK:03117:13698\n\
67TFK:03176:12936\n\
67TFK:03196:13060\n\
67TFK:03194:13359\n\
67TFK:03248:13620\n\
67TFK:03286:13523\n\
67TFK:03288:13784\n\
67TFK:03346:13277\n\
67TFK:03356:13624\n\
67TFK:03397:13643\n\
67TFK:03398:13755\n\
67TFK:03404:14033\n\
67TFK:03458:13022\n\
67TFK:03491:13337\n\
67TFK:03465:13534\n\
67TFK:03482:13587\n\
67TFK:03514:13354\n\
67TFK:03623:12974\n\
67TFK:03636:13107\n\
67TFK:03680:12987\n\
67TFK:03711:13098\n\
67TFK:03667:13487\n\
67TFK:03685:13766\n\
67TFK:03749:13584\n\
67TFK:03813:14151\n\
67TFK:03841:13334\n\
67TFK:03825:13465\n\
67TFK:03846:13547\n\
67TFK:03934:13656\n\
67TFK:02685:12609\n\
67TFK:02724:11860\n\
67TFK:02762:12771\n\
67TFK:02792:12443\n\
67TFK:02822:11653\n\
67TFK:02906:12535\n\
67TFK:02933:12771\n\
67TFK:03006:11909\n\
67TFK:03017:11645\n\
67TFK:03021:12129\n\
67TFK:03100:11948\n\
67TFK:03095:12464\n\
67TFK:03065:12685\n\
67TFK:03153:12081\n\
67TFK:03144:12280\n\
67TFK:03325:11620\n\
67TFK:03353:11641\n\
67TFK:03337:11742\n\
67TFK:03359:12599\n\
67TFK:03400:12123\n\
67TFK:03390:12185\n\
67TFK:03401:12405\n\
67TFK:03555:12843\n\
67TFK:03587:11938\n\
67TFK:03573:11947\n\
67TFK:03573:11997\n\
67TFK:03571:12050\n\
67TFK:03586:12160\n\
67TFK:03588:12548\n\
67TFK:03584:12649\n\
67TFK:03570:12706\n\
67TFK:03635:12358\n\
67TFK:03691:11701\n\
67TFK:03754:12232\n\
67TFK:03717:12344\n\
67TFK:03759:12407\n\
67TFK:03748:12582\n\
67TFK:03787:12397\n\
67TFK:03815:12359\n\
67TFK:03834:12470\n\
67TFK:03980:12075\n\
67TFK:02686:09035\n\
67TFK:02666:09783\n\
67TFK:02699:09928\n\
67TFK:02730:09803\n\
67TFK:02720:10084\n\
67TFK:02811:09226\n\
67TFK:02812:09923\n\
67TFK:02766:10005\n\
67TFK:02832:09837\n\
67TFK:02891:09706\n\
67TFK:02945:09091\n\
67TFK:02934:09912\n\
67TFK:02923:10104\n\
67TFK:02985:09203\n\
67TFK:03009:09554\n\
67TFK:03047:09040\n\
67TFK:03014:09358\n\
67TFK:03019:09721\n\
67TFK:03081:09732\n\
67TFK:03094:09795\n\
67TFK:03157:09621\n\
67TFK:03168:09365\n\
67TFK:03202:09466\n\
67TFK:03185:09820\n\
67TFK:03226:09085\n\
67TFK:03231:09090\n\
67TFK:03340:09419\n\
67TFK:03352:09677\n\
67TFK:03346:10102\n\
67TFK:03343:10139\n\
67TFK:03394:09162\n\
67TFK:03402:09139\n\
67TFK:03406:09252\n\
67TFK:03401:09541\n\
67TFK:03379:09882\n\
67TFK:03379:10208\n\
67TFK:03446:09116\n\
67TFK:03440:09657\n\
67TFK:03439:09945\n\
67TFK:03503:09265\n\
67TFK:03495:09992\n\
67TFK:03505:10043\n\
67TFK:03539:09933\n\
67TFK:03582:09656\n\
67TFK:03597:09675\n\
67TFK:03641:09873\n\
67TFK:03734:09198\n\
67TFK:03792:09201\n\
67TFK:03840:09235\n\
67TFK:03825:09820\n\
67TFK:03850:09873\n\
67TFK:03861:09901\n\
67TFK:03848:09991\n\
67TFK:03875:09498\n\
67TFK:03939:09726\n\
67TFK:02667:05802\n\
67TFK:02675:06026\n\
67TFK:02693:06019\n\
67TFK:02688:06097\n\
67TFK:02674:06196\n\
67TFK:02725:05772\n\
67TFK:02780:05980\n\
67TFK:02801:05975\n\
67TFK:02841:05295\n\
67TFK:02817:05319\n\
67TFK:02855:05584\n\
67TFK:02832:05727\n\
67TFK:02854:05989\n\
67TFK:02845:06437\n\
67TFK:02865:06296\n\
67TFK:02945:05181\n\
67TFK:03055:05309\n\
67TFK:03092:05324\n\
67TFK:03081:05530\n\
67TFK:03103:05725\n\
67TFK:03095:06262\n\
67TFK:03124:05892\n\
67TFK:03156:06178\n\
67TFK:03213:05185\n\
67TFK:03207:05658\n\
67TFK:03173:06330\n\
67TFK:03257:05777\n\
67TFK:03225:06416\n\
67TFK:03272:05696\n\
67TFK:03376:05935\n\
67TFK:03446:05337\n\
67TFK:03452:06093\n\
67TFK:03496:05634\n\
67TFK:03509:05730\n\
67TFK:03465:06395\n\
67TFK:03531:06213\n\
67TFK:03518:06322\n\
67TFK:03576:05724\n\
67TFK:03572:06110\n\
67TFK:03568:06319\n\
67TFK:03649:05313\n\
67TFK:03616:05503\n\
67TFK:03624:05555\n\
67TFK:03640:06008\n\
67TFK:03623:06309\n\
67TFK:03664:06040\n\
67TFK:03758:05835\n\
67TFK:03758:05913\n\
67TFK:03770:05160\n\
67TFK:03791:05802\n\
67TFK:03908:05277\n\
67TFK:03873:05340\n\
67TFK:03864:06138\n\
67TFK:03970:06178\n\
67TFK:08003:01901\n\
67TFK:08083:01539\n\
67TFK:08089:02547\n\
67TFK:08120:01937\n\
67TFK:08135:01903\n\
67TFK:08092:02321\n\
67TFK:08213:01436\n\
67TFK:08225:02279\n\
67TFK:08260:01432\n\
67TFK:08261:01420\n\
67TFK:08264:01456\n\
67TFK:08251:01652\n\
67TFK:08280:02248\n\
67TFK:08326:01364\n\
67TFK:08308:01892\n\
67TFK:08302:01997\n\
67TFK:08380:01657\n\
67TFK:08351:01782\n\
67TFK:08350:01834\n\
67TFK:08385:01875\n\
67TFK:08369:01951\n\
67TFK:08403:02030\n\
67TFK:08457:01695\n\
67TFK:08457:02571\n\
67TFK:08528:01408\n\
67TFK:08538:01545\n\
67TFK:08563:01633\n\
67TFK:08587:02271\n\
67TFK:08575:02545\n\
67TFK:08626:01983\n\
67TFK:08609:02327\n\
67TFK:08652:01611\n\
67TFK:08671:02376\n\
67TFK:08688:02414\n\
67TFK:08703:01533\n\
67TFK:08773:01423\n\
67TFK:08785:01552\n\
67TFK:08749:02242\n\
67TFK:08797:02544\n\
67TFK:08846:02143\n\
67TFK:08877:02237\n\
67TFK:08903:01896\n\
67TFK:08963:02132\n\
67TFK:08996:01478\n\
67TFK:08994:02155\n\
67TFK:09018:02159\n\
67TFK:09104:02439\n\
67TFK:09156:01839\n\
67TFK:09148:02155\n\
67TFK:09246:01453\n\
67TFK:09258:01517\n\
67TFK:09271:01546\n\
67TFK:09246:01747\n\
67TFK:09260:02389\n\
67TFK:09303:02284\n\
67TFK:09308:02393\n\
67TFK:09320:02478\n\
67TFK:09317:02564\n\
67TFK:02709:01431\n\
67TFK:02674:01779\n\
67TFK:02708:01848\n\
67TFK:02669:02048\n\
67TFK:02680:02326\n\
67TFK:02705:02431\n\
67TFK:02799:01957\n\
67TFK:02796:02562\n\
67TFK:02901:02124\n\
67TFK:02909:02523\n\
67TFK:02999:01561\n\
67TFK:03008:01908\n\
67TFK:02976:01968\n\
67TFK:02992:02384\n\
67TFK:02983:02448\n\
67TFK:03027:02052\n\
67TFK:03059:02059\n\
67TFK:03066:01779\n\
67TFK:03109:01892\n\
67TFK:03131:01473\n\
67TFK:03142:02171\n\
67TFK:03184:02305\n\
67TFK:03239:01290\n\
67TFK:03294:01311\n\
67TFK:03274:01391\n\
67TFK:03386:01522\n\
67TFK:03405:01601\n\
67TFK:03385:01950\n\
67TFK:03385:02113\n\
67TFK:03458:01478\n\
67TFK:03558:01799\n\
67TFK:03578:01923\n\
67TFK:03566:02269\n\
67TFK:03704:01321\n\
67TFK:03679:01570\n\
67TFK:03725:01769\n\
67TFK:03776:02180\n\
67TFK:03778:02423\n\
67TFK:03848:01413\n\
67TFK:03823:02003\n\
67TFK:03901:01636\n\
67TFK:03901:01674\n\
67TFK:03893:02483\n\
67TFK:03889:02514\n\
67TFK:03954:01374\n\
67TFK:03916:01829\n\
67TFK:03956:02159\n\
67TFK:03970:01991\n\
67TFK:03968:02136\n\
67TFK:02742:00582\n\
67TFK:02730:01189\n\
67TFK:02810:00565\n\
67TFK:02768:01011\n\
67TFK:02788:01143\n\
67TFK:02823:01182\n\
67TFK:02945:00731\n\
67TFK:02993:00819\n\
67TFK:02982:00954\n\
67TFK:02973:01160\n\
67TFK:03055:01252\n\
67TFK:03070:00603\n\
67TFK:03106:01109\n\
67TFK:03308:00557\n\
67TFK:03307:01129\n\
67TFK:03278:01238\n\
67TFK:03433:01021\n\
67TFK:03489:00435\n\
67TFK:03494:00569\n\
67TFK:03503:00945\n\
67TFK:03757:01066\n\
67TFK:03779:01018\n\
67TFK:03982:01044\n\
67TFK:01394:10308\n\
67TFK:01384:10356\n\
67TFK:01382:10483\n\
67TFK:01405:10560\n\
67TFK:01413:10718\n\
67TFK:01458:10546\n\
67TFK:01482:10315\n\
67TFK:01559:10820\n\
67TFK:01568:10992\n\
67TFK:01537:11450\n\
67TFK:01582:11481\n\
67TFK:01705:11031\n\
67TFK:01730:11033\n\
67TFK:01773:11197\n\
67TFK:01809:10992\n\
67TFK:01789:11330\n\
67TFK:01858:10492\n\
67TFK:01876:11337\n\
67TFK:01858:11495\n\
67TFK:01903:10682\n\
67TFK:01996:10832\n\
67TFK:02059:10604\n\
67TFK:02033:10685\n\
67TFK:02054:10818\n\
67TFK:02076:11253\n\
67TFK:02202:10422\n\
67TFK:02189:11426\n\
67TFK:02237:11237\n\
67TFK:02297:10364\n\
67TFK:02306:10415\n\
67TFK:02295:10806\n\
67TFK:02328:10838\n\
67TFK:02373:11214\n\
67TFK:02389:10508\n\
67TFK:02401:11125\n\
67TFK:02433:10327\n\
67TFK:02435:11275\n\
67TFK:02467:11567\n\
67TFK:02595:10529\n\
67TFK:02600:10519\n\
67TFK:02585:10604\n\
67TFK:02582:10820\n\
67TFK:02610:11495\n\
67TFK:02642:11195\n\
67TFK:02641:11393\n\
67TFK:02647:11500\n\
67TFK:02179:14315\n\
67TFK:02146:14424\n\
67TFK:02220:14346\n\
67TFK:02251:14174\n\
67TFK:02261:14508\n\
67TFK:02316:14263\n\
67TFK:02395:14292\n\
67TFK:02438:14550\n\
67TFK:02484:14766\n\
67TFK:02557:14911\n\
67TFK:01370:14053\n\
67TFK:01456:12994\n\
67TFK:01522:12934\n\
67TFK:01500:13232\n\
67TFK:01594:13705\n\
67TFK:01678:13174\n\
67TFK:01732:14140\n\
67TFK:01806:14095\n\
67TFK:01886:13081\n\
67TFK:01986:12888\n\
67TFK:02026:13928\n\
67TFK:02044:13421\n\
67TFK:02059:13761\n\
67TFK:02116:13331\n\
67TFK:02103:13848\n\
67TFK:02170:13191\n\
67TFK:02139:13388\n\
67TFK:02211:13350\n\
67TFK:02210:13458\n\
67TFK:02249:13078\n\
67TFK:02249:13237\n\
67TFK:02345:13530\n\
67TFK:02381:13665\n\
67TFK:02366:13908\n\
67TFK:02347:14161\n\
67TFK:02477:14051\n\
67TFK:02491:13137\n\
67TFK:02649:13390\n\
67TFK:02644:14084\n\
67TFK:08007:06084\n\
67TFK:08045:05412\n\
67TFK:08081:05513\n\
67TFK:08131:05893\n\
67TFK:08187:06087\n\
67TFK:08174:06408\n\
67TFK:08211:05516\n\
67TFK:08221:05534\n\
67TFK:08234:05655\n\
67TFK:08287:06438\n\
67TFK:08310:06240\n\
67TFK:08387:06009\n\
67TFK:08394:05352\n\
67TFK:08475:05713\n\
67TFK:08446:05953\n\
67TFK:08459:06374\n\
67TFK:08507:05247\n\
67TFK:08514:05612\n\
67TFK:08535:05896\n\
67TFK:08535:06150\n\
67TFK:08549:06184\n\
67TFK:08635:05797\n\
67TFK:08602:05887\n\
67TFK:08675:05560\n\
67TFK:08705:05334\n\
67TFK:08709:06195\n\
67TFK:08870:05551\n\
67TFK:08849:05818\n\
67TFK:08875:06431\n\
67TFK:08894:05459\n\
67TFK:08931:05884\n\
67TFK:08943:05887\n\
67TFK:08994:05332\n\
67TFK:09026:05306\n\
67TFK:09079:06034\n\
67TFK:09074:06217\n\
67TFK:09172:05216\n\
67TFK:09155:06031\n\
67TFK:09193:05487\n\
67TFK:09202:05821\n\
67TFK:09212:06390\n\
67TFK:09254:05207\n\
67TFK:09303:05180\n\
67TFK:09303:05967\n\
67TFK:09317:06055\n\
67TFK:09352:05784\n\
67TFK:09337:06339\n\
67TFK:09332:06413\n\
67TFK:09385:05337\n\
67TFK:09384:05937\n\
67TFK:09443:05194\n\
67TFK:09503:05304\n\
67TFK:09489:05945\n\
67TFK:09541:05845\n\
67TFK:09539:06153\n\
67TFK:09553:06272\n\
67TFK:09553:06371\n\
67TFK:09560:06428\n\
67TFK:09609:05172\n\
67TFK:09584:05472\n\
67TFK:09672:05836\n\
67TFK:09712:05732\n\
67TFK:09794:05587\n\
67TFK:09781:05974\n\
67TFK:09783:06261\n\
67TFK:09860:05866\n\
67TFK:09864:06123\n\
67TFK:09914:05987\n\
67TFK:09887:06064\n\
67TFK:09893:06193\n\
67TFK:09916:06299\n\
67TFK:09935:05947\n\
67TFK:09931:06323\n\
67TFK:09976:05275\n\
67TFK:10021:05443\n\
67TFK:10000:05884\n\
67TFK:10062:05470\n\
67TFK:10080:05390\n\
67TFK:10172:05229\n\
67TFK:10194:05386\n\
67TFK:10256:05249\n\
67TFK:10271:05696\n\
67TFK:10266:06425\n\
67TFK:10309:06203\n\
67TFK:10335:05434\n\
67TFK:10352:05476\n\
67TFK:10326:06311\n\
67TFK:10411:06348\n\
67TFK:10435:05914\n\
67TFK:06697:13822\n\
67TFK:06672:13910\n\
67TFK:06783:13366\n\
67TFK:06820:13313\n\
67TFK:06907:13879\n\
67TFK:06903:13938\n\
67TFK:06992:13192\n\
67TFK:06979:13596\n\
67TFK:07005:13912\n\
67TFK:07050:13826\n\
67TFK:07055:14096\n\
67TFK:07127:13836\n\
67TFK:07255:13335\n\
67TFK:07267:13203\n\
67TFK:07276:13312\n\
67TFK:07301:13426\n\
67TFK:07374:13490\n\
67TFK:07444:13421\n\
67TFK:07545:13197\n\
67TFK:07528:13250\n\
67TFK:07529:14140\n\
67TFK:07569:13927\n\
67TFK:07630:13097\n\
67TFK:07746:13674\n\
67TFK:07734:13979\n\
67TFK:07774:13039\n\
67TFK:07803:13496\n\
67TFK:07842:13308\n\
67TFK:07856:13589\n\
67TFK:07907:13502\n\
67TFK:07872:13589\n\
67TFK:07989:13002\n\
67TFK:02684:03163\n\
67TFK:02686:03825\n\
67TFK:02733:02675\n\
67TFK:02724:02835\n\
67TFK:02746:03307\n\
67TFK:02777:02907\n\
67TFK:02776:03016\n\
67TFK:02795:03089\n\
67TFK:02806:03393\n\
67TFK:02797:03584\n\
67TFK:02773:03683\n\
67TFK:02828:03840\n\
67TFK:02910:03476\n\
67TFK:02988:03536\n\
67TFK:03063:03055\n\
67TFK:03042:03854\n\
67TFK:03072:02630\n\
67TFK:03072:03361\n\
67TFK:03096:03837\n\
67TFK:03207:02635\n\
67TFK:03191:02692\n\
67TFK:03177:03038\n\
67TFK:03187:03700\n\
67TFK:03262:03010\n\
67TFK:03254:03510\n\
67TFK:03260:03535\n\
67TFK:03230:03849\n\
67TFK:03303:03058\n\
67TFK:03308:03110\n\
67TFK:03297:03130\n\
67TFK:03326:02809\n\
67TFK:03315:02836\n\
67TFK:03314:03507\n\
67TFK:03375:03418\n\
67TFK:03365:03834\n\
67TFK:03481:02588\n\
67TFK:03495:02669\n\
67TFK:03481:02686\n\
67TFK:03505:02724\n\
67TFK:03484:02804\n\
67TFK:03507:02835\n\
67TFK:03542:03514\n\
67TFK:03553:03481\n\
67TFK:03610:03429\n\
67TFK:03632:03621\n\
67TFK:03704:02666\n\
67TFK:03698:03273\n\
67TFK:03777:03430\n\
67TFK:03832:03020\n\
67TFK:03835:03404\n\
67TFK:03882:02778\n\
67TFK:03893:03013\n\
67TFK:03869:03682\n\
67TFK:03893:03745\n\
67TFK:02762:06896\n\
67TFK:02750:07015\n\
67TFK:02855:06699\n\
67TFK:02832:06953\n\
67TFK:02837:07044\n\
67TFK:02825:07172\n\
67TFK:02921:06659\n\
67TFK:02931:07583\n\
67TFK:02989:07287\n\
67TFK:02998:07551\n\
67TFK:03067:06947\n\
67TFK:03158:06862\n\
67TFK:03153:07166\n\
67TFK:03148:07292\n\
67TFK:03177:06780\n\
67TFK:03200:07308\n\
67TFK:03234:06671\n\
67TFK:03261:06699\n\
67TFK:03244:06795\n\
67TFK:03250:06828\n\
67TFK:03248:06864\n\
67TFK:03222:07517\n\
67TFK:03309:07448\n\
67TFK:03320:06488\n\
67TFK:03354:07471\n\
67TFK:03366:06649\n\
67TFK:03383:07594\n\
67TFK:03419:06639\n\
67TFK:03462:06685\n\
67TFK:03436:07665\n\
67TFK:03438:07692\n\
67TFK:03487:06976\n\
67TFK:03481:07357\n\
67TFK:03556:06456\n\
67TFK:03529:07667\n\
67TFK:03601:07206\n\
67TFK:03574:07247\n\
67TFK:03593:07289\n\
67TFK:03588:07303\n\
67TFK:03657:06713\n\
67TFK:03627:06753\n\
67TFK:03627:07546\n\
67TFK:03631:07631\n\
67TFK:03692:07044\n\
67TFK:03670:07242\n\
67TFK:03762:06558\n\
67TFK:03740:06710\n\
67TFK:03754:06800\n\
67TFK:03753:07464\n\
67TFK:03732:07593\n\
67TFK:03809:06486\n\
67TFK:03787:06720\n\
67TFK:03792:06712\n\
67TFK:03795:06873\n\
67TFK:03811:07503\n\
67TFK:03845:06845\n\
67TFK:03818:07035\n\
67TFK:03860:07290\n\
67TFK:03894:07159\n\
67TFK:03876:07211\n\
67TFK:03904:07331\n\
67TFK:03931:07332\n\
67TFK:03974:06852\n\
67TFK:03968:07176\n\
67TFK:04021:00630\n\
67TFK:04021:01259\n\
67TFK:04070:00880\n\
67TFK:04242:01093\n\
67TFK:04247:00693\n\
67TFK:04274:01189\n\
67TFK:04329:01061\n\
67TFK:04349:01011\n\
67TFK:04415:00948\n\
67TFK:04423:01111\n\
67TFK:04477:01100\n\
67TFK:04504:01225\n\
67TFK:04587:00337\n\
67TFK:04628:01038\n\
67TFK:04629:01285\n\
67TFK:04654:00870\n\
67TFK:04772:00249\n\
67TFK:04759:01113\n\
67TFK:04879:01233\n\
67TFK:04982:00928\n\
67TFK:05040:01175\n\
67TFK:05178:01070\n\
67TFK:02754:14256\n\
67TFK:02840:14406\n\
67TFK:02939:14598\n\
67TFK:02982:14434\n\
67TFK:03021:14293\n\
67TFK:03142:14354\n\
67TFK:03311:14452\n\
67TFK:03350:14463\n\
67TFK:03606:14868\n\
67TFK:03657:14535\n\
67TFK:03843:14979\n\
67TFK:03916:14456\n\
67TFK:03946:14478\n\
67TFK:03965:14743\n\
67TFK:02700:11257\n\
67TFK:02843:11561\n\
67TFK:02883:11024\n\
67TFK:02931:10767\n\
67TFK:02944:11461\n\
67TFK:03005:10971\n\
67TFK:03022:10604\n\
67TFK:03107:11187\n\
67TFK:03253:10992\n\
67TFK:03238:11311\n\
67TFK:03259:11381\n\
67TFK:03335:11500\n\
67TFK:03395:11332\n\
67TFK:03368:11434\n\
67TFK:03461:11350\n\
67TFK:03460:11475\n\
67TFK:03550:10488\n\
67TFK:03523:11044\n\
67TFK:03549:11544\n\
67TFK:03604:10619\n\
67TFK:03634:10356\n\
67TFK:03666:11546\n\
67TFK:03809:10561\n\
67TFK:03879:11432\n\
67TFK:03951:10624\n\
67TFK:03957:10965\n\
67TFK:01388:01165\n\
67TFK:01470:01087\n\
67TFK:01651:01231\n\
67TFK:01848:01028\n\
67TFK:01894:00967\n\
67TFK:01902:01001\n\
67TFK:01891:01115\n\
67TFK:01946:01284\n\
67TFK:02058:00974\n\
67TFK:02032:01224\n\
67TFK:02057:01231\n\
67TFK:02089:00838\n\
67TFK:02199:00766\n\
67TFK:02236:00944\n\
67TFK:02408:01121\n\
67TFK:02469:00728\n\
67TFK:02557:01243\n\
67TFK:02669:07811\n\
67TFK:02672:08237\n\
67TFK:02674:08543\n\
67TFK:02711:08955\n\
67TFK:02726:07956\n\
67TFK:02730:08790\n\
67TFK:02765:07870\n\
67TFK:02785:08389\n\
67TFK:02796:08640\n\
67TFK:02814:08519\n\
67TFK:02845:08525\n\
67TFK:02815:08694\n\
67TFK:02833:08936\n\
67TFK:02913:07903\n\
67TFK:02874:08327\n\
67TFK:02864:08745\n\
67TFK:02952:08272\n\
67TFK:02924:08633\n\
67TFK:02940:08859\n\
67TFK:02973:07746\n\
67TFK:02989:08863\n\
67TFK:03008:08953\n\
67TFK:03035:08108\n\
67TFK:03071:08043\n\
67TFK:03090:08303\n\
67TFK:03147:08454\n\
67TFK:03188:08184\n\
67TFK:03256:08185\n\
67TFK:03281:08221\n\
67TFK:03338:07888\n\
67TFK:03346:08553\n\
67TFK:03356:08710\n\
67TFK:03352:08941\n\
67TFK:03384:08260\n\
67TFK:03387:08509\n\
67TFK:03388:08760\n\
67TFK:03399:08742\n\
67TFK:03416:07800\n\
67TFK:03450:08347\n\
67TFK:03438:08712\n\
67TFK:03543:08850\n\
67TFK:03570:07901\n\
67TFK:03569:08006\n\
67TFK:03605:08007\n\
67TFK:03657:07894\n\
67TFK:03617:08738\n\
67TFK:03699:08351\n\
67TFK:03749:08890\n\
67TFK:03807:08552\n\
67TFK:03807:08670\n\
67TFK:03835:08078\n\
67TFK:03949:07771\n\
67TFK:03942:08761\n\
67TFK:03971:07734\n\
67TFK:03976:07780\n\
')
