# Supplementary material for: The Oxidative Metabolism of Fossil Hydrocarbons and Sulfide Minerals by the Lithobiontic Microbial Community Inhabiting Deep Subterrestrial Kupferschiefer Black Shale
Source: Front Microbiol. 2018 May 15;9:972. doi: 10.3389/fmicb.2018.00972 (PMC5962744; doi:10.3389/fmicb.2018.00972)
Supplement: Supplementary file 3 [file Presentation_1.ZIP › R19_filter-trim_BSc60_sup207_krona.html.files/node1788.members.0.js]

data('67TFK:01917:11777\n\
67TFK:02054:12206\n\
67TFK:02391:11987\n\
67TFK:02707:04180\n\
67TFK:03079:04114\n\
67TFK:03079:04350\n\
67TFK:03430:04003\n\
67TFK:03486:04119\n\
67TFK:03507:04842\n\
67TFK:03700:04128\n\
67TFK:03679:04310\n\
67TFK:03953:04704\n\
67TFK:00243:04419\n\
67TFK:00687:04270\n\
67TFK:00695:04833\n\
67TFK:00762:03937\n\
67TFK:01022:04049\n\
67TFK:01002:04676\n\
67TFK:01076:04417\n\
67TFK:01170:04339\n\
67TFK:01189:04699\n\
67TFK:01305:04900\n\
67TFK:00497:02502\n\
67TFK:00765:02193\n\
67TFK:00827:01866\n\
67TFK:00959:02469\n\
67TFK:01259:02052\n\
67TFK:00489:09176\n\
67TFK:00716:09155\n\
67TFK:00807:09628\n\
67TFK:01136:09623\n\
67TFK:01198:09215\n\
67TFK:01263:09035\n\
67TFK:01330:09492\n\
67TFK:01310:10195\n\
67TFK:00252:08727\n\
67TFK:00309:08570\n\
67TFK:00458:08923\n\
67TFK:00556:08449\n\
67TFK:00675:08655\n\
67TFK:00750:07942\n\
67TFK:00954:08460\n\
67TFK:01097:08826\n\
67TFK:01196:08626\n\
67TFK:00727:07188\n\
67TFK:00987:06606\n\
67TFK:01044:06864\n\
67TFK:01166:06571\n\
67TFK:01232:06710\n\
67TFK:01238:07377\n\
67TFK:00750:05453\n\
67TFK:00815:05393\n\
67TFK:00863:05623\n\
67TFK:01226:05769\n\
67TFK:01231:06133\n\
67TFK:00931:11914\n\
67TFK:00940:12288\n\
67TFK:01081:12111\n\
67TFK:09529:07221\n\
67TFK:09729:07438\n\
67TFK:10104:06819\n\
67TFK:10170:07679\n\
67TFK:10395:07182\n\
67TFK:06661:02970\n\
67TFK:06664:03059\n\
67TFK:07051:03683\n\
67TFK:07099:03043\n\
67TFK:07127:02753\n\
67TFK:07238:02590\n\
67TFK:07357:03611\n\
67TFK:07415:02956\n\
67TFK:07679:03743\n\
67TFK:07835:02976\n\
67TFK:09333:03956\n\
67TFK:09447:04548\n\
67TFK:09498:04081\n\
67TFK:09542:04013\n\
67TFK:09581:04489\n\
67TFK:09776:04243\n\
67TFK:09778:04480\n\
67TFK:09965:04481\n\
67TFK:09964:04611\n\
67TFK:10353:04526\n\
67TFK:09490:03059\n\
67TFK:09570:03723\n\
67TFK:09611:03320\n\
67TFK:09819:02802\n\
67TFK:09778:02842\n\
67TFK:09799:03551\n\
67TFK:09813:03648\n\
67TFK:10096:03308\n\
67TFK:10134:03153\n\
67TFK:09467:12838\n\
67TFK:09477:12308\n\
67TFK:10141:12366\n\
67TFK:01625:03599\n\
67TFK:01766:03526\n\
67TFK:01805:03544\n\
67TFK:01983:02920\n\
67TFK:02032:02862\n\
67TFK:02117:03414\n\
67TFK:02169:03463\n\
67TFK:02411:03132\n\
67TFK:02579:02797\n\
67TFK:01352:04446\n\
67TFK:01596:04440\n\
67TFK:01660:04883\n\
67TFK:01801:04352\n\
67TFK:01880:04342\n\
67TFK:01970:04256\n\
67TFK:02076:04647\n\
67TFK:02103:04236\n\
67TFK:02158:04216\n\
67TFK:02574:04400\n\
67TFK:02631:04860\n\
67TFK:01379:05194\n\
67TFK:01641:05568\n\
67TFK:01871:05698\n\
67TFK:02026:06294\n\
67TFK:02259:06120\n\
67TFK:02317:05173\n\
67TFK:02285:05337\n\
67TFK:02329:05303\n\
67TFK:02479:05935\n\
67TFK:02618:05986\n\
67TFK:02626:06204\n\
67TFK:02646:05449\n\
67TFK:01333:07486\n\
67TFK:01431:06795\n\
67TFK:01477:06837\n\
67TFK:01619:06533\n\
67TFK:01626:06739\n\
67TFK:01871:07205\n\
67TFK:02524:06839\n\
67TFK:02653:06971\n\
67TFK:01349:01432\n\
67TFK:01600:01949\n\
67TFK:01764:02284\n\
67TFK:01819:02500\n\
67TFK:01842:01438\n\
67TFK:01945:02215\n\
67TFK:01998:01940\n\
67TFK:02177:01412\n\
67TFK:02207:01383\n\
67TFK:02363:01456\n\
67TFK:01393:08299\n\
67TFK:01446:08060\n\
67TFK:02085:08906\n\
67TFK:02144:08424\n\
67TFK:02453:08276\n\
67TFK:02571:08057\n\
67TFK:01449:09621\n\
67TFK:01464:09888\n\
67TFK:01798:09537\n\
67TFK:01825:10163\n\
67TFK:01832:09487\n\
67TFK:02024:10137\n\
67TFK:02167:09136\n\
67TFK:02238:09104\n\
67TFK:02572:09180\n\
67TFK:05586:05104\n\
67TFK:05736:04720\n\
67TFK:05793:04907\n\
67TFK:05851:04835\n\
67TFK:06104:04605\n\
67TFK:06132:04968\n\
67TFK:06211:04752\n\
67TFK:06301:04868\n\
67TFK:09665:07755\n\
67TFK:09918:08881\n\
67TFK:09986:07961\n\
67TFK:10384:08996\n\
67TFK:09890:09425\n\
67TFK:09977:09419\n\
67TFK:10198:09865\n\
67TFK:10387:09298\n\
67TFK:10548:09120\n\
67TFK:09371:10392\n\
67TFK:09730:11546\n\
67TFK:10169:10882\n\
67TFK:05417:07615\n\
67TFK:05559:07469\n\
67TFK:05786:07246\n\
67TFK:05958:07636\n\
67TFK:06178:06598\n\
67TFK:06244:06820\n\
67TFK:06428:07554\n\
67TFK:06526:07072\n\
67TFK:06632:06559\n\
67TFK:06647:07535\n\
67TFK:05533:10554\n\
67TFK:05623:11401\n\
67TFK:05827:10707\n\
67TFK:06253:10693\n\
67TFK:09579:02184\n\
67TFK:06698:01936\n\
67TFK:06874:01293\n\
67TFK:07138:01546\n\
67TFK:07134:01724\n\
67TFK:07263:01379\n\
67TFK:07280:01387\n\
67TFK:07302:01835\n\
67TFK:07332:02067\n\
67TFK:07495:01340\n\
67TFK:07505:02074\n\
67TFK:07502:02253\n\
67TFK:07461:02499\n\
67TFK:07696:02527\n\
67TFK:07823:02455\n\
67TFK:07971:02548\n\
67TFK:06681:03877\n\
67TFK:06775:04751\n\
67TFK:07105:04844\n\
67TFK:07077:05022\n\
67TFK:07198:04360\n\
67TFK:07229:04181\n\
67TFK:07260:04110\n\
67TFK:07404:05131\n\
67TFK:07429:05120\n\
67TFK:07747:04910\n\
67TFK:07806:03958\n\
67TFK:06747:06813\n\
67TFK:06962:07235\n\
67TFK:07434:06776\n\
67TFK:07554:07248\n\
67TFK:07792:07510\n\
67TFK:07845:06682\n\
67TFK:07853:06734\n\
67TFK:07901:06639\n\
67TFK:07966:07482\n\
67TFK:07182:05432\n\
67TFK:07173:05778\n\
67TFK:07416:06036\n\
67TFK:07494:05638\n\
67TFK:07966:05904\n\
67TFK:06712:09801\n\
67TFK:06809:09112\n\
67TFK:06846:09973\n\
67TFK:06918:10232\n\
67TFK:07432:09950\n\
67TFK:07490:09927\n\
67TFK:07727:09200\n\
67TFK:06905:07928\n\
67TFK:07039:08057\n\
67TFK:07042:08796\n\
67TFK:07180:08713\n\
67TFK:07401:08509\n\
67TFK:07674:08690\n\
67TFK:07740:07780\n\
67TFK:06772:11525\n\
67TFK:06844:11208\n\
67TFK:07276:10496\n\
67TFK:07336:11342\n\
67TFK:07457:10927\n\
67TFK:07463:10688\n\
67TFK:07636:11303\n\
67TFK:07827:11260\n\
67TFK:07832:11415\n\
67TFK:00833:03389\n\
67TFK:00812:03484\n\
67TFK:00877:03388\n\
67TFK:00987:03456\n\
67TFK:01251:03674\n\
67TFK:01319:03716\n\
67TFK:05835:01630\n\
67TFK:06638:02148\n\
67TFK:08392:01106\n\
67TFK:06701:00641\n\
67TFK:07528:00626\n\
67TFK:07839:00905\n\
67TFK:07876:00812\n\
67TFK:07889:01161\n\
67TFK:07007:14527\n\
67TFK:07911:14445\n\
67TFK:08216:06925\n\
67TFK:08218:07608\n\
67TFK:08617:07171\n\
67TFK:08717:07129\n\
67TFK:09257:07251\n\
67TFK:09269:07636\n\
67TFK:08284:02882\n\
67TFK:08360:02662\n\
67TFK:08362:03486\n\
67TFK:08539:03628\n\
67TFK:08548:03007\n\
67TFK:08542:03741\n\
67TFK:08575:03773\n\
67TFK:08735:03281\n\
67TFK:08894:03616\n\
67TFK:09059:02720\n\
67TFK:09209:03354\n\
67TFK:09216:03361\n\
67TFK:09288:02625\n\
67TFK:08129:04730\n\
67TFK:08660:04172\n\
67TFK:08710:03884\n\
67TFK:08800:04023\n\
67TFK:08919:04025\n\
67TFK:09016:05138\n\
67TFK:09063:04446\n\
67TFK:09138:04219\n\
67TFK:08088:08973\n\
67TFK:08497:08302\n\
67TFK:09236:08656\n\
67TFK:09198:08688\n\
67TFK:09270:08353\n\
67TFK:08040:09739\n\
67TFK:08070:09082\n\
67TFK:08065:09813\n\
67TFK:08142:09227\n\
67TFK:08194:09836\n\
67TFK:08337:10204\n\
67TFK:08408:09080\n\
67TFK:08750:09614\n\
67TFK:08748:10257\n\
67TFK:00520:10431\n\
67TFK:00708:11102\n\
67TFK:00821:10407\n\
67TFK:01219:10606\n\
67TFK:07155:12345\n\
67TFK:07156:12397\n\
67TFK:07237:12105\n\
67TFK:07642:12491\n\
67TFK:04547:13175\n\
67TFK:04658:13099\n\
67TFK:05286:13404\n\
67TFK:05296:13626\n\
67TFK:04296:14870\n\
67TFK:04707:14511\n\
67TFK:04852:14724\n\
67TFK:04508:11761\n\
67TFK:04622:12280\n\
67TFK:04969:11910\n\
67TFK:04961:12187\n\
67TFK:05299:12713\n\
67TFK:04369:10789\n\
67TFK:04391:11247\n\
67TFK:04794:11545\n\
67TFK:04918:10809\n\
67TFK:05125:11290\n\
67TFK:04017:09659\n\
67TFK:04066:09647\n\
67TFK:04237:10143\n\
67TFK:04512:09563\n\
67TFK:05205:09476\n\
67TFK:05251:09334\n\
67TFK:04305:08395\n\
67TFK:04474:08775\n\
67TFK:04519:08430\n\
67TFK:04613:08309\n\
67TFK:04833:08401\n\
67TFK:04960:08339\n\
67TFK:05091:08535\n\
67TFK:05108:07936\n\
67TFK:05113:08343\n\
67TFK:05157:08175\n\
67TFK:05171:08140\n\
67TFK:04172:06741\n\
67TFK:04500:07020\n\
67TFK:04538:07306\n\
67TFK:04608:06682\n\
67TFK:04925:06513\n\
67TFK:05058:07649\n\
67TFK:05193:07060\n\
67TFK:05173:07538\n\
67TFK:05949:01163\n\
67TFK:06065:00973\n\
67TFK:06368:00538\n\
67TFK:06534:00483\n\
67TFK:04078:05596\n\
67TFK:04153:05816\n\
67TFK:04532:05444\n\
67TFK:04568:05612\n\
67TFK:04777:05439\n\
67TFK:04758:06295\n\
67TFK:04797:05655\n\
67TFK:04807:05751\n\
67TFK:04892:06164\n\
67TFK:05184:05218\n\
67TFK:05239:05210\n\
67TFK:08107:14590\n\
67TFK:08534:12929\n\
67TFK:08083:12488\n\
67TFK:08280:11836\n\
67TFK:08286:12298\n\
67TFK:08340:11734\n\
67TFK:08324:12057\n\
67TFK:08382:12580\n\
67TFK:08518:12093\n\
67TFK:08567:11779\n\
67TFK:09018:12023\n\
67TFK:05396:13756\n\
67TFK:05654:13719\n\
67TFK:05788:14040\n\
67TFK:05849:13190\n\
67TFK:06153:13898\n\
67TFK:06319:13330\n\
67TFK:06328:13014\n\
67TFK:05409:14284\n\
67TFK:06105:14576\n\
67TFK:06253:14853\n\
67TFK:06475:14430\n\
67TFK:06615:14193\n\
67TFK:06657:14405\n\
67TFK:08073:10672\n\
67TFK:08112:11419\n\
67TFK:08285:10334\n\
67TFK:08908:10544\n\
67TFK:08962:10747\n\
67TFK:09180:10714\n\
67TFK:09218:10978\n\
67TFK:04172:03457\n\
67TFK:04298:02864\n\
67TFK:04395:03096\n\
67TFK:04450:03453\n\
67TFK:04539:03085\n\
67TFK:04635:02776\n\
67TFK:04642:03769\n\
67TFK:04692:02722\n\
67TFK:04729:03089\n\
67TFK:04716:03265\n\
67TFK:04872:02762\n\
67TFK:04892:02836\n\
67TFK:04898:03605\n\
67TFK:04998:03188\n\
67TFK:05179:03562\n\
67TFK:05421:03813\n\
67TFK:05467:03397\n\
67TFK:05486:02950\n\
67TFK:05511:03399\n\
67TFK:05659:03144\n\
67TFK:05678:03260\n\
67TFK:05705:03349\n\
67TFK:05774:03100\n\
67TFK:06338:02935\n\
67TFK:06431:03645\n\
67TFK:06449:03695\n\
67TFK:05329:05943\n\
67TFK:05467:05362\n\
67TFK:05491:06142\n\
67TFK:05550:06176\n\
67TFK:05625:06347\n\
67TFK:05717:05208\n\
67TFK:05764:05887\n\
67TFK:05823:06123\n\
67TFK:05813:06180\n\
67TFK:05959:05214\n\
67TFK:05938:06370\n\
67TFK:06330:05355\n\
67TFK:06586:05975\n\
67TFK:04263:04471\n\
67TFK:04627:04824\n\
67TFK:04775:04052\n\
67TFK:04756:04186\n\
67TFK:04752:04257\n\
67TFK:04757:05067\n\
67TFK:04892:04769\n\
67TFK:05014:04452\n\
67TFK:05002:04571\n\
67TFK:05142:03955\n\
67TFK:05273:04263\n\
67TFK:05566:08211\n\
67TFK:05588:08701\n\
67TFK:05686:08373\n\
67TFK:06097:07951\n\
67TFK:06085:08450\n\
67TFK:05459:09497\n\
67TFK:05467:10177\n\
67TFK:05594:09151\n\
67TFK:05924:09454\n\
67TFK:06151:09189\n\
67TFK:06140:09351\n\
67TFK:06362:09968\n\
67TFK:05365:12731\n\
67TFK:06426:11871\n\
67TFK:06457:12207\n\
67TFK:06568:12811\n\
67TFK:06619:12489\n\
67TFK:04065:01811\n\
67TFK:04182:02561\n\
67TFK:04204:02000\n\
67TFK:04285:02377\n\
67TFK:04309:02558\n\
67TFK:04633:01724\n\
67TFK:04664:01623\n\
67TFK:04756:01785\n\
67TFK:04998:01376\n\
67TFK:05129:01667\n\
67TFK:05228:02036\n\
67TFK:05258:02177\n\
67TFK:02736:13613\n\
67TFK:02816:13131\n\
67TFK:02816:13576\n\
67TFK:03463:14093\n\
67TFK:03792:13484\n\
67TFK:02734:12481\n\
67TFK:03544:12434\n\
67TFK:03753:12067\n\
67TFK:03794:12330\n\
67TFK:03807:12385\n\
67TFK:03870:12555\n\
67TFK:02773:09210\n\
67TFK:02937:09188\n\
67TFK:03003:09503\n\
67TFK:03314:09031\n\
67TFK:03388:09845\n\
67TFK:03546:10228\n\
67TFK:03660:09474\n\
67TFK:03825:09442\n\
67TFK:03926:09152\n\
67TFK:02728:05334\n\
67TFK:02865:05906\n\
67TFK:03560:05478\n\
67TFK:03557:05582\n\
67TFK:03896:05282\n\
67TFK:08013:01552\n\
67TFK:08071:01484\n\
67TFK:08196:02245\n\
67TFK:08250:01658\n\
67TFK:08344:01463\n\
67TFK:08497:02413\n\
67TFK:08697:01371\n\
67TFK:08873:01311\n\
67TFK:09085:01308\n\
67TFK:09159:01900\n\
67TFK:09271:02469\n\
67TFK:02758:02208\n\
67TFK:03059:01598\n\
67TFK:03040:01672\n\
67TFK:03045:02102\n\
67TFK:03323:01420\n\
67TFK:03319:02423\n\
67TFK:03471:02016\n\
67TFK:03576:01937\n\
67TFK:03656:02525\n\
67TFK:03689:02092\n\
67TFK:03020:00864\n\
67TFK:03618:01049\n\
67TFK:03693:00760\n\
67TFK:03874:01027\n\
67TFK:01574:10397\n\
67TFK:01616:11540\n\
67TFK:01640:11027\n\
67TFK:01901:10548\n\
67TFK:01977:11515\n\
67TFK:02022:11418\n\
67TFK:02042:10914\n\
67TFK:02123:11031\n\
67TFK:02317:14485\n\
67TFK:01558:13737\n\
67TFK:01940:13029\n\
67TFK:08001:05663\n\
67TFK:08154:05960\n\
67TFK:08191:06212\n\
67TFK:08205:06321\n\
67TFK:08628:05831\n\
67TFK:08788:05292\n\
67TFK:08984:05875\n\
67TFK:09315:05581\n\
67TFK:09317:05797\n\
67TFK:09380:05156\n\
67TFK:09434:05371\n\
67TFK:09981:06427\n\
67TFK:10166:05540\n\
67TFK:10386:06091\n\
67TFK:07273:14022\n\
67TFK:07724:12952\n\
67TFK:07764:13775\n\
67TFK:07977:13173\n\
67TFK:03005:03514\n\
67TFK:03214:02595\n\
67TFK:03226:03313\n\
67TFK:03262:03343\n\
67TFK:03215:03534\n\
67TFK:03354:02674\n\
67TFK:03339:03817\n\
67TFK:03496:03365\n\
67TFK:02681:07607\n\
67TFK:02808:07095\n\
67TFK:02969:07009\n\
67TFK:03162:06944\n\
67TFK:03166:07300\n\
67TFK:03346:06826\n\
67TFK:03317:07072\n\
67TFK:03513:07433\n\
67TFK:03544:06748\n\
67TFK:03953:07229\n\
67TFK:04060:00726\n\
67TFK:05045:01095\n\
67TFK:02701:14323\n\
67TFK:03033:14952\n\
67TFK:03428:14732\n\
67TFK:03588:14445\n\
67TFK:03953:14873\n\
67TFK:03968:14217\n\
67TFK:02730:10701\n\
67TFK:02931:11501\n\
67TFK:03041:10949\n\
67TFK:03291:10406\n\
67TFK:03356:10796\n\
67TFK:03777:11168\n\
67TFK:01627:00905\n\
67TFK:01889:00704\n\
67TFK:02023:01098\n\
67TFK:02289:01044\n\
67TFK:02741:08376\n\
67TFK:02815:08014\n\
67TFK:02861:08605\n\
67TFK:03058:08628\n\
67TFK:03401:08787\n\
67TFK:03450:08475\n\
67TFK:03574:08452\n\
67TFK:03876:08368\n\
67TFK:03898:08462\n\
67TFK:03961:08122\n\
67TFK:03968:08297\n\
')
