# Supplementary material for: The Oxidative Metabolism of Fossil Hydrocarbons and Sulfide Minerals by the Lithobiontic Microbial Community Inhabiting Deep Subterrestrial Kupferschiefer Black Shale
Source: Front Microbiol. 2018 May 15;9:972. doi: 10.3389/fmicb.2018.00972 (PMC5962744; doi:10.3389/fmicb.2018.00972)
Supplement: Supplementary file 3 [file Presentation_1.ZIP › R19_filter-trim_BSc60_sup207_krona.html.files/node261.members.0.js]

data('67TFK:01979:12842\n\
67TFK:01998:12339\n\
67TFK:02718:05086\n\
67TFK:02778:04161\n\
67TFK:02825:04008\n\
67TFK:03021:04151\n\
67TFK:03028:04415\n\
67TFK:03449:04799\n\
67TFK:03604:04508\n\
67TFK:03919:05042\n\
67TFK:03974:04883\n\
67TFK:00512:04228\n\
67TFK:00567:04902\n\
67TFK:00626:04908\n\
67TFK:00667:04635\n\
67TFK:00851:03935\n\
67TFK:00857:04139\n\
67TFK:00923:03899\n\
67TFK:01278:03995\n\
67TFK:00785:02231\n\
67TFK:00866:02223\n\
67TFK:00914:01755\n\
67TFK:00902:02261\n\
67TFK:01090:01683\n\
67TFK:01099:01915\n\
67TFK:01114:02572\n\
67TFK:00691:09165\n\
67TFK:00442:08984\n\
67TFK:00853:08479\n\
67TFK:01287:08201\n\
67TFK:01327:08207\n\
67TFK:00476:06668\n\
67TFK:00593:06591\n\
67TFK:00846:06817\n\
67TFK:00698:05640\n\
67TFK:00871:05702\n\
67TFK:01165:05185\n\
67TFK:01169:05282\n\
67TFK:01316:11995\n\
67TFK:09450:06541\n\
67TFK:09519:06748\n\
67TFK:09756:07636\n\
67TFK:09857:07419\n\
67TFK:06676:03236\n\
67TFK:06996:02952\n\
67TFK:06997:03136\n\
67TFK:07472:03101\n\
67TFK:07483:03188\n\
67TFK:07601:03255\n\
67TFK:07801:02628\n\
67TFK:09568:04167\n\
67TFK:09697:04333\n\
67TFK:09760:04163\n\
67TFK:09848:04576\n\
67TFK:09895:03999\n\
67TFK:09384:03652\n\
67TFK:09526:02582\n\
67TFK:09855:02824\n\
67TFK:10053:03025\n\
67TFK:10296:03311\n\
67TFK:09414:11937\n\
67TFK:09591:12403\n\
67TFK:09799:12419\n\
67TFK:01095:13630\n\
67TFK:01707:03604\n\
67TFK:02043:03273\n\
67TFK:02110:02583\n\
67TFK:02269:02768\n\
67TFK:01516:04889\n\
67TFK:01625:04787\n\
67TFK:01935:04094\n\
67TFK:01969:04904\n\
67TFK:02210:04163\n\
67TFK:02211:04688\n\
67TFK:02205:05100\n\
67TFK:02443:04943\n\
67TFK:02494:04990\n\
67TFK:01355:06156\n\
67TFK:01397:06430\n\
67TFK:01525:05798\n\
67TFK:01597:05246\n\
67TFK:01868:05662\n\
67TFK:02016:05530\n\
67TFK:02058:05929\n\
67TFK:02375:05810\n\
67TFK:01587:07543\n\
67TFK:01721:06453\n\
67TFK:02204:07244\n\
67TFK:02235:07041\n\
67TFK:01453:02437\n\
67TFK:01709:02307\n\
67TFK:01779:02217\n\
67TFK:01846:01532\n\
67TFK:01897:01529\n\
67TFK:02303:02029\n\
67TFK:02341:01434\n\
67TFK:02462:02456\n\
67TFK:01376:08146\n\
67TFK:01346:08998\n\
67TFK:01812:08766\n\
67TFK:01830:08875\n\
67TFK:02500:09005\n\
67TFK:01419:09404\n\
67TFK:01506:09986\n\
67TFK:01641:10155\n\
67TFK:01894:09219\n\
67TFK:01914:10252\n\
67TFK:02049:09990\n\
67TFK:02512:10158\n\
67TFK:05343:04266\n\
67TFK:05538:03907\n\
67TFK:05581:04659\n\
67TFK:05768:04864\n\
67TFK:05817:04216\n\
67TFK:05885:04897\n\
67TFK:06260:05007\n\
67TFK:06335:04392\n\
67TFK:06329:04959\n\
67TFK:06540:04729\n\
67TFK:09448:07780\n\
67TFK:09993:08704\n\
67TFK:10385:08107\n\
67TFK:09956:09111\n\
67TFK:10040:09138\n\
67TFK:10051:09698\n\
67TFK:10216:09179\n\
67TFK:10226:09056\n\
67TFK:09351:10911\n\
67TFK:09765:10663\n\
67TFK:09974:11302\n\
67TFK:10178:11253\n\
67TFK:10187:11361\n\
67TFK:05566:06615\n\
67TFK:05599:06692\n\
67TFK:06030:06563\n\
67TFK:06072:07570\n\
67TFK:06290:07426\n\
67TFK:06447:06627\n\
67TFK:05625:10525\n\
67TFK:05622:11319\n\
67TFK:05871:11358\n\
67TFK:09443:01834\n\
67TFK:09703:02058\n\
67TFK:09682:02194\n\
67TFK:09829:02080\n\
67TFK:09986:01975\n\
67TFK:10037:02472\n\
67TFK:06981:01918\n\
67TFK:06998:02249\n\
67TFK:07559:01564\n\
67TFK:07533:01845\n\
67TFK:07687:01636\n\
67TFK:07776:02043\n\
67TFK:07795:02438\n\
67TFK:07972:02432\n\
67TFK:06665:04225\n\
67TFK:07042:05132\n\
67TFK:07107:04617\n\
67TFK:07354:03976\n\
67TFK:07620:04476\n\
67TFK:07701:03927\n\
67TFK:07753:04351\n\
67TFK:07857:04110\n\
67TFK:07055:06503\n\
67TFK:07152:06693\n\
67TFK:07164:07596\n\
67TFK:07246:07224\n\
67TFK:07459:06920\n\
67TFK:07753:06513\n\
67TFK:07771:07344\n\
67TFK:07824:07365\n\
67TFK:06762:05476\n\
67TFK:07089:06179\n\
67TFK:07242:05812\n\
67TFK:07293:05495\n\
67TFK:07637:05912\n\
67TFK:07799:05656\n\
67TFK:07861:06272\n\
67TFK:07062:10012\n\
67TFK:07307:09064\n\
67TFK:07411:09575\n\
67TFK:07465:09634\n\
67TFK:06837:08839\n\
67TFK:06903:08550\n\
67TFK:07185:08903\n\
67TFK:07645:08339\n\
67TFK:06662:10863\n\
67TFK:06689:11021\n\
67TFK:06943:10803\n\
67TFK:07214:10960\n\
67TFK:07786:10871\n\
67TFK:07825:11298\n\
67TFK:00568:03644\n\
67TFK:00844:03180\n\
67TFK:00852:03611\n\
67TFK:01264:03278\n\
67TFK:05417:01358\n\
67TFK:05667:02302\n\
67TFK:05646:02530\n\
67TFK:05898:02113\n\
67TFK:06318:02336\n\
67TFK:06515:02033\n\
67TFK:06523:02160\n\
67TFK:08874:00964\n\
67TFK:08848:01088\n\
67TFK:06737:01120\n\
67TFK:07073:00951\n\
67TFK:07166:01031\n\
67TFK:07552:01153\n\
67TFK:07581:00623\n\
67TFK:07725:00619\n\
67TFK:08562:06577\n\
67TFK:08767:07169\n\
67TFK:08837:06799\n\
67TFK:08115:02700\n\
67TFK:08096:03507\n\
67TFK:08183:03067\n\
67TFK:08209:02659\n\
67TFK:08232:03319\n\
67TFK:08353:02836\n\
67TFK:08372:03037\n\
67TFK:08690:03535\n\
67TFK:09244:02650\n\
67TFK:08103:03896\n\
67TFK:08441:04298\n\
67TFK:08402:04925\n\
67TFK:08460:04530\n\
67TFK:08623:04319\n\
67TFK:08679:04436\n\
67TFK:08673:04803\n\
67TFK:08748:05073\n\
67TFK:08919:03894\n\
67TFK:09166:04583\n\
67TFK:08056:08599\n\
67TFK:08078:08953\n\
67TFK:08190:08699\n\
67TFK:09252:07875\n\
67TFK:08104:10206\n\
67TFK:08146:10199\n\
67TFK:08866:09288\n\
67TFK:08939:10112\n\
67TFK:09231:09732\n\
67TFK:00929:10768\n\
67TFK:01247:11578\n\
67TFK:06865:12349\n\
67TFK:07117:12168\n\
67TFK:07262:12646\n\
67TFK:07407:11904\n\
67TFK:07615:11672\n\
67TFK:04807:12916\n\
67TFK:05222:14007\n\
67TFK:04166:14600\n\
67TFK:04298:14865\n\
67TFK:04412:11777\n\
67TFK:04780:12691\n\
67TFK:05213:12715\n\
67TFK:04191:11070\n\
67TFK:04202:11022\n\
67TFK:04408:10663\n\
67TFK:04667:10817\n\
67TFK:04972:10538\n\
67TFK:05031:10507\n\
67TFK:04065:09756\n\
67TFK:04895:09622\n\
67TFK:05072:09361\n\
67TFK:05134:10079\n\
67TFK:04060:08163\n\
67TFK:04183:07882\n\
67TFK:04167:08951\n\
67TFK:04230:07849\n\
67TFK:04701:08555\n\
67TFK:05176:07757\n\
67TFK:04338:07636\n\
67TFK:04427:07648\n\
67TFK:04622:07457\n\
67TFK:04836:06472\n\
67TFK:05057:07655\n\
67TFK:05185:06935\n\
67TFK:05173:07368\n\
67TFK:06555:00867\n\
67TFK:04530:05739\n\
67TFK:04525:06227\n\
67TFK:04806:06309\n\
67TFK:05074:06000\n\
67TFK:05233:05638\n\
67TFK:08380:12957\n\
67TFK:08632:13466\n\
67TFK:08101:11801\n\
67TFK:08281:11816\n\
67TFK:08276:11993\n\
67TFK:08442:12121\n\
67TFK:08487:12718\n\
67TFK:08520:12492\n\
67TFK:09243:12638\n\
67TFK:05392:13292\n\
67TFK:05457:13528\n\
67TFK:06117:13542\n\
67TFK:06097:13951\n\
67TFK:08205:11458\n\
67TFK:08254:10379\n\
67TFK:08483:10780\n\
67TFK:08628:11377\n\
67TFK:09187:11584\n\
67TFK:04323:03842\n\
67TFK:04444:02758\n\
67TFK:04911:03764\n\
67TFK:05101:02999\n\
67TFK:05588:03104\n\
67TFK:05819:03644\n\
67TFK:05959:02679\n\
67TFK:06005:02650\n\
67TFK:06099:03064\n\
67TFK:06171:02789\n\
67TFK:06632:03804\n\
67TFK:05470:05704\n\
67TFK:05569:05554\n\
67TFK:05707:05223\n\
67TFK:06193:05185\n\
67TFK:06209:05288\n\
67TFK:06375:05590\n\
67TFK:04218:04717\n\
67TFK:04340:04566\n\
67TFK:04415:04486\n\
67TFK:04502:03966\n\
67TFK:04600:04395\n\
67TFK:04896:04116\n\
67TFK:05300:04401\n\
67TFK:05306:05078\n\
67TFK:05461:07927\n\
67TFK:06164:08750\n\
67TFK:06192:08607\n\
67TFK:06510:07812\n\
67TFK:06616:08169\n\
67TFK:05486:10191\n\
67TFK:05750:09287\n\
67TFK:05813:09262\n\
67TFK:06153:09109\n\
67TFK:05687:11743\n\
67TFK:05962:12126\n\
67TFK:04124:02404\n\
67TFK:04889:02052\n\
67TFK:04915:02071\n\
67TFK:04975:02143\n\
67TFK:05011:01896\n\
67TFK:05067:02157\n\
67TFK:05260:02073\n\
67TFK:03246:13148\n\
67TFK:03785:13267\n\
67TFK:03807:14008\n\
67TFK:03057:11718\n\
67TFK:03057:11965\n\
67TFK:03601:11885\n\
67TFK:03601:12630\n\
67TFK:02772:09425\n\
67TFK:02861:09394\n\
67TFK:02921:09767\n\
67TFK:03519:09281\n\
67TFK:02684:05492\n\
67TFK:03037:05849\n\
67TFK:03321:05216\n\
67TFK:03530:05483\n\
67TFK:03651:05650\n\
67TFK:08179:01636\n\
67TFK:08349:01489\n\
67TFK:08440:01469\n\
67TFK:08398:01875\n\
67TFK:08758:02043\n\
67TFK:08967:01851\n\
67TFK:09236:02088\n\
67TFK:09304:01410\n\
67TFK:02670:02261\n\
67TFK:02742:01853\n\
67TFK:02964:02461\n\
67TFK:03051:01303\n\
67TFK:03194:02398\n\
67TFK:03748:01885\n\
67TFK:03853:02128\n\
67TFK:02695:01141\n\
67TFK:03637:00736\n\
67TFK:01606:11349\n\
67TFK:02010:10456\n\
67TFK:02264:11301\n\
67TFK:02285:11371\n\
67TFK:02561:14492\n\
67TFK:02190:12966\n\
67TFK:02257:13156\n\
67TFK:08374:06340\n\
67TFK:08619:05663\n\
67TFK:08727:05916\n\
67TFK:08836:05183\n\
67TFK:08805:06439\n\
67TFK:08852:05384\n\
67TFK:09326:05425\n\
67TFK:09706:05336\n\
67TFK:09725:05703\n\
67TFK:09891:06035\n\
67TFK:10107:05800\n\
67TFK:10346:05215\n\
67TFK:07146:13234\n\
67TFK:07251:13189\n\
67TFK:07597:13727\n\
67TFK:07907:13295\n\
67TFK:02711:03817\n\
67TFK:02920:03696\n\
67TFK:03428:03146\n\
67TFK:03909:03697\n\
67TFK:02738:07182\n\
67TFK:02829:07450\n\
67TFK:02993:06851\n\
67TFK:03033:07320\n\
67TFK:03238:07572\n\
67TFK:03329:07160\n\
67TFK:03508:07426\n\
67TFK:03555:07281\n\
67TFK:03576:06643\n\
67TFK:03605:06932\n\
67TFK:03594:07166\n\
67TFK:04161:00960\n\
67TFK:04206:00991\n\
67TFK:03208:14704\n\
67TFK:02999:10394\n\
67TFK:03108:10421\n\
67TFK:03878:11024\n\
67TFK:01628:01054\n\
67TFK:02371:00765\n\
67TFK:03034:07829\n\
67TFK:03102:08692\n\
67TFK:03466:08674\n\
67TFK:03524:07863\n\
67TFK:03637:07776\n\
67TFK:03850:08586\n\
67TFK:03874:07931\n\
')
