# Supplementary material for: The Oxidative Metabolism of Fossil Hydrocarbons and Sulfide Minerals by the Lithobiontic Microbial Community Inhabiting Deep Subterrestrial Kupferschiefer Black Shale
Source: Front Microbiol. 2018 May 15;9:972. doi: 10.3389/fmicb.2018.00972 (PMC5962744; doi:10.3389/fmicb.2018.00972)
Supplement: Supplementary file 3 [file Presentation_1.ZIP › R19_filter-trim_BSc60_sup207_krona.html.files/node533.members.0.js]

data('67TFK:01892:11946\n\
67TFK:01943:12783\n\
67TFK:02173:12370\n\
67TFK:02191:12254\n\
67TFK:02600:12098\n\
67TFK:02741:04281\n\
67TFK:02900:04959\n\
67TFK:03077:04227\n\
67TFK:03507:04182\n\
67TFK:03673:05127\n\
67TFK:03829:04063\n\
67TFK:03892:03963\n\
67TFK:00491:04653\n\
67TFK:00871:04432\n\
67TFK:00979:05108\n\
67TFK:01202:04531\n\
67TFK:01240:04872\n\
67TFK:00781:01848\n\
67TFK:00767:02411\n\
67TFK:01076:01663\n\
67TFK:01238:01704\n\
67TFK:01313:02412\n\
67TFK:00868:10093\n\
67TFK:00965:09112\n\
67TFK:01066:09085\n\
67TFK:01094:09319\n\
67TFK:01058:09588\n\
67TFK:00090:08175\n\
67TFK:00259:08618\n\
67TFK:00593:07776\n\
67TFK:01299:07418\n\
67TFK:00398:05431\n\
67TFK:00829:06186\n\
67TFK:00936:05913\n\
67TFK:01161:05995\n\
67TFK:01162:11873\n\
67TFK:09514:06952\n\
67TFK:09613:07219\n\
67TFK:09781:07219\n\
67TFK:10243:07629\n\
67TFK:07173:02836\n\
67TFK:07278:03050\n\
67TFK:07328:02582\n\
67TFK:07373:02654\n\
67TFK:07768:03290\n\
67TFK:09615:05084\n\
67TFK:09762:04679\n\
67TFK:09905:03932\n\
67TFK:10223:04371\n\
67TFK:09350:02849\n\
67TFK:09475:02584\n\
67TFK:09531:03310\n\
67TFK:09601:02654\n\
67TFK:09974:03534\n\
67TFK:10057:02951\n\
67TFK:09533:12844\n\
67TFK:09631:12782\n\
67TFK:10517:11663\n\
67TFK:01679:02993\n\
67TFK:01738:03138\n\
67TFK:02320:03421\n\
67TFK:01634:04147\n\
67TFK:02189:04944\n\
67TFK:02376:04717\n\
67TFK:02442:03951\n\
67TFK:02453:04887\n\
67TFK:01844:06051\n\
67TFK:02197:05247\n\
67TFK:02229:05655\n\
67TFK:02351:06194\n\
67TFK:02518:05694\n\
67TFK:02490:06095\n\
67TFK:01650:07300\n\
67TFK:01824:07669\n\
67TFK:01844:07227\n\
67TFK:01917:06805\n\
67TFK:02601:06614\n\
67TFK:02583:06879\n\
67TFK:01531:02508\n\
67TFK:01850:01975\n\
67TFK:02234:01348\n\
67TFK:02276:02127\n\
67TFK:02583:01311\n\
67TFK:01500:08148\n\
67TFK:01735:08573\n\
67TFK:01778:08565\n\
67TFK:01951:08818\n\
67TFK:01988:08341\n\
67TFK:01995:08613\n\
67TFK:02062:08965\n\
67TFK:02145:08046\n\
67TFK:01840:10288\n\
67TFK:02479:10201\n\
67TFK:02494:09911\n\
67TFK:05697:04275\n\
67TFK:05897:04453\n\
67TFK:05939:04621\n\
67TFK:06106:05014\n\
67TFK:06271:03992\n\
67TFK:06248:04974\n\
67TFK:09384:12907\n\
67TFK:09467:09647\n\
67TFK:09868:10167\n\
67TFK:10354:09072\n\
67TFK:09344:11444\n\
67TFK:09542:11311\n\
67TFK:09614:10443\n\
67TFK:09747:10517\n\
67TFK:10119:10349\n\
67TFK:10348:11153\n\
67TFK:05360:06788\n\
67TFK:05791:06811\n\
67TFK:05860:07100\n\
67TFK:06064:07099\n\
67TFK:06200:07496\n\
67TFK:06488:07249\n\
67TFK:05682:10720\n\
67TFK:05752:10629\n\
67TFK:06237:10974\n\
67TFK:06460:10496\n\
67TFK:06655:11308\n\
67TFK:09452:02037\n\
67TFK:09460:02090\n\
67TFK:09618:01851\n\
67TFK:09719:01892\n\
67TFK:06995:02177\n\
67TFK:07041:01952\n\
67TFK:07135:01472\n\
67TFK:07474:01631\n\
67TFK:07577:01887\n\
67TFK:07733:02121\n\
67TFK:07766:01445\n\
67TFK:07814:01909\n\
67TFK:07873:02291\n\
67TFK:06676:04702\n\
67TFK:07196:04315\n\
67TFK:07545:03868\n\
67TFK:07962:04718\n\
67TFK:06749:06792\n\
67TFK:07213:07163\n\
67TFK:07279:07080\n\
67TFK:07321:07637\n\
67TFK:07587:06623\n\
67TFK:07687:07164\n\
67TFK:07759:07335\n\
67TFK:07757:07584\n\
67TFK:07888:07000\n\
67TFK:06719:06374\n\
67TFK:07267:05252\n\
67TFK:07577:05631\n\
67TFK:06783:10037\n\
67TFK:07101:09728\n\
67TFK:07247:09478\n\
67TFK:07295:09632\n\
67TFK:07524:09844\n\
67TFK:07566:09134\n\
67TFK:07632:10221\n\
67TFK:07727:09961\n\
67TFK:07251:07946\n\
67TFK:07622:08632\n\
67TFK:07825:08907\n\
67TFK:06689:11410\n\
67TFK:06841:11063\n\
67TFK:07020:10467\n\
67TFK:00537:03135\n\
67TFK:00740:02669\n\
67TFK:01041:03835\n\
67TFK:01172:03089\n\
67TFK:05662:01644\n\
67TFK:05719:01400\n\
67TFK:05830:02406\n\
67TFK:06322:01841\n\
67TFK:06332:02472\n\
67TFK:06418:01664\n\
67TFK:06980:14252\n\
67TFK:08360:06857\n\
67TFK:08436:07072\n\
67TFK:08592:07592\n\
67TFK:09179:07568\n\
67TFK:08103:02913\n\
67TFK:08300:03160\n\
67TFK:08563:02829\n\
67TFK:08730:03547\n\
67TFK:08834:02677\n\
67TFK:08863:02768\n\
67TFK:08939:03007\n\
67TFK:08926:03751\n\
67TFK:08106:04939\n\
67TFK:08358:03918\n\
67TFK:08421:04981\n\
67TFK:08537:04134\n\
67TFK:08594:04181\n\
67TFK:08797:05107\n\
67TFK:08938:04934\n\
67TFK:09037:04091\n\
67TFK:09231:04468\n\
67TFK:08055:07752\n\
67TFK:08574:07831\n\
67TFK:08546:08052\n\
67TFK:08877:07746\n\
67TFK:08150:09617\n\
67TFK:08180:09623\n\
67TFK:08452:09547\n\
67TFK:08618:09649\n\
67TFK:08593:09678\n\
67TFK:08739:09511\n\
67TFK:09280:09645\n\
67TFK:00857:11371\n\
67TFK:01000:10888\n\
67TFK:06699:11698\n\
67TFK:04002:13731\n\
67TFK:04272:13772\n\
67TFK:04373:14157\n\
67TFK:04584:13119\n\
67TFK:05166:12983\n\
67TFK:05217:14118\n\
67TFK:04132:14968\n\
67TFK:04039:12440\n\
67TFK:04415:11699\n\
67TFK:04046:10687\n\
67TFK:04431:10792\n\
67TFK:04720:10562\n\
67TFK:04809:10981\n\
67TFK:05022:10638\n\
67TFK:05244:10431\n\
67TFK:05208:10651\n\
67TFK:04931:09565\n\
67TFK:05011:10124\n\
67TFK:05264:09307\n\
67TFK:05177:07947\n\
67TFK:05206:07818\n\
67TFK:05263:07957\n\
67TFK:04046:07386\n\
67TFK:04187:07318\n\
67TFK:04441:07601\n\
67TFK:05131:07489\n\
67TFK:05790:01210\n\
67TFK:05976:01110\n\
67TFK:04081:05195\n\
67TFK:04085:05550\n\
67TFK:04244:05536\n\
67TFK:04607:05221\n\
67TFK:04659:05680\n\
67TFK:04735:05772\n\
67TFK:04772:05998\n\
67TFK:04858:06054\n\
67TFK:05114:06283\n\
67TFK:05244:05153\n\
67TFK:05238:06272\n\
67TFK:08035:13414\n\
67TFK:08064:12892\n\
67TFK:09256:13826\n\
67TFK:08033:12565\n\
67TFK:08121:11772\n\
67TFK:08225:12330\n\
67TFK:08259:11916\n\
67TFK:08478:12405\n\
67TFK:09142:11739\n\
67TFK:05334:13416\n\
67TFK:05600:12953\n\
67TFK:05839:13618\n\
67TFK:08175:11019\n\
67TFK:08779:11053\n\
67TFK:08781:11259\n\
67TFK:09011:10869\n\
67TFK:09172:11431\n\
67TFK:04045:02881\n\
67TFK:04106:03665\n\
67TFK:04171:03086\n\
67TFK:04260:02736\n\
67TFK:04350:03444\n\
67TFK:04648:03639\n\
67TFK:04819:03827\n\
67TFK:04954:03263\n\
67TFK:06132:02808\n\
67TFK:05566:05924\n\
67TFK:05824:05665\n\
67TFK:06033:05616\n\
67TFK:06656:06336\n\
67TFK:04520:04333\n\
67TFK:05308:04010\n\
67TFK:05435:08401\n\
67TFK:05490:08198\n\
67TFK:05525:08263\n\
67TFK:05630:07955\n\
67TFK:05861:07889\n\
67TFK:06388:07928\n\
67TFK:06408:08009\n\
67TFK:05742:09110\n\
67TFK:05786:10182\n\
67TFK:06177:10102\n\
67TFK:06300:09653\n\
67TFK:06647:09241\n\
67TFK:04108:02416\n\
67TFK:04345:01935\n\
67TFK:04409:01557\n\
67TFK:04868:02150\n\
67TFK:02758:12935\n\
67TFK:02771:14033\n\
67TFK:02836:13097\n\
67TFK:03182:13588\n\
67TFK:03853:13686\n\
67TFK:02893:11686\n\
67TFK:03304:12194\n\
67TFK:03649:12536\n\
67TFK:02864:09578\n\
67TFK:03518:09439\n\
67TFK:03298:05471\n\
67TFK:03971:05196\n\
67TFK:08638:01943\n\
67TFK:08781:02155\n\
67TFK:08773:02237\n\
67TFK:08883:01496\n\
67TFK:08858:01607\n\
67TFK:09041:01588\n\
67TFK:03066:01395\n\
67TFK:03245:02572\n\
67TFK:03609:02337\n\
67TFK:03747:01988\n\
67TFK:03843:01760\n\
67TFK:02702:01001\n\
67TFK:03610:00570\n\
67TFK:03630:00866\n\
67TFK:03677:01068\n\
67TFK:01363:10503\n\
67TFK:01698:10889\n\
67TFK:01889:11123\n\
67TFK:02000:10571\n\
67TFK:02184:10406\n\
67TFK:02477:11443\n\
67TFK:01705:13818\n\
67TFK:08408:06333\n\
67TFK:08680:06097\n\
67TFK:08904:05696\n\
67TFK:08920:05957\n\
67TFK:09971:05284\n\
67TFK:07124:13854\n\
67TFK:07134:14100\n\
67TFK:07958:13888\n\
67TFK:02805:03319\n\
67TFK:03435:03304\n\
67TFK:03586:02891\n\
67TFK:03863:03351\n\
67TFK:02953:07157\n\
67TFK:03091:07148\n\
67TFK:03554:06850\n\
67TFK:03803:07415\n\
67TFK:03937:06949\n\
67TFK:04437:00331\n\
67TFK:04562:01120\n\
67TFK:03037:11166\n\
67TFK:03417:10878\n\
67TFK:03681:10315\n\
67TFK:03845:10972\n\
67TFK:03868:11339\n\
67TFK:02068:00969\n\
67TFK:02223:00737\n\
67TFK:03480:08867\n\
67TFK:03669:08350\n\
67TFK:03666:08873\n\
67TFK:03872:07896\n\
67TFK:03897:08173\n\
')
