# Supplementary material for: The Oxidative Metabolism of Fossil Hydrocarbons and Sulfide Minerals by the Lithobiontic Microbial Community Inhabiting Deep Subterrestrial Kupferschiefer Black Shale
Source: Front Microbiol. 2018 May 15;9:972. doi: 10.3389/fmicb.2018.00972 (PMC5962744; doi:10.3389/fmicb.2018.00972)
Supplement: Supplementary file 3 [file Presentation_1.ZIP › R19_filter-trim_BSc60_sup207_krona.html.files/node189.members.0.js]

data('67TFK:01555:11931\n\
67TFK:01563:12742\n\
67TFK:01680:11660\n\
67TFK:01650:11976\n\
67TFK:01749:11604\n\
67TFK:01812:12482\n\
67TFK:01882:11634\n\
67TFK:01904:11743\n\
67TFK:01883:12592\n\
67TFK:01963:12288\n\
67TFK:01946:12571\n\
67TFK:02098:11828\n\
67TFK:02119:11857\n\
67TFK:02175:12770\n\
67TFK:02205:12539\n\
67TFK:02250:12488\n\
67TFK:02389:12428\n\
67TFK:02396:12458\n\
67TFK:02461:11851\n\
67TFK:02540:11671\n\
67TFK:02556:12375\n\
67TFK:02646:12429\n\
67TFK:02671:03933\n\
67TFK:02687:04235\n\
67TFK:02687:04470\n\
67TFK:02752:03999\n\
67TFK:02787:04581\n\
67TFK:02847:04633\n\
67TFK:02856:04928\n\
67TFK:02912:04548\n\
67TFK:02957:03871\n\
67TFK:02923:04678\n\
67TFK:02997:03891\n\
67TFK:03030:03904\n\
67TFK:03050:04029\n\
67TFK:03043:04572\n\
67TFK:03032:04723\n\
67TFK:03108:04542\n\
67TFK:03100:04757\n\
67TFK:03078:04878\n\
67TFK:03157:04989\n\
67TFK:03259:04461\n\
67TFK:03255:04740\n\
67TFK:03222:04988\n\
67TFK:03336:04709\n\
67TFK:03367:04041\n\
67TFK:03367:04482\n\
67TFK:03394:05103\n\
67TFK:03552:04418\n\
67TFK:03594:04131\n\
67TFK:03612:04531\n\
67TFK:03574:04946\n\
67TFK:03654:04227\n\
67TFK:03620:04474\n\
67TFK:03624:05059\n\
67TFK:03651:05028\n\
67TFK:03681:04423\n\
67TFK:03730:04963\n\
67TFK:03853:03887\n\
67TFK:03859:04063\n\
67TFK:03819:04109\n\
67TFK:03911:04491\n\
67TFK:03878:04755\n\
67TFK:03946:04030\n\
67TFK:03962:04050\n\
67TFK:03931:04299\n\
67TFK:03939:04633\n\
67TFK:03941:04847\n\
67TFK:00314:04973\n\
67TFK:00487:04380\n\
67TFK:00483:04603\n\
67TFK:00498:04579\n\
67TFK:00495:04902\n\
67TFK:00526:04639\n\
67TFK:00613:04413\n\
67TFK:00698:03885\n\
67TFK:00678:04517\n\
67TFK:00685:04730\n\
67TFK:00676:04885\n\
67TFK:00738:05008\n\
67TFK:00841:04356\n\
67TFK:00821:04664\n\
67TFK:00860:03951\n\
67TFK:00894:04298\n\
67TFK:00902:04023\n\
67TFK:00936:04147\n\
67TFK:01038:04068\n\
67TFK:01002:04784\n\
67TFK:01022:04911\n\
67TFK:01094:03923\n\
67TFK:01137:04160\n\
67TFK:01109:04307\n\
67TFK:01122:04947\n\
67TFK:01192:04056\n\
67TFK:01163:04354\n\
67TFK:01151:04574\n\
67TFK:01226:04487\n\
67TFK:01230:04477\n\
67TFK:01219:05108\n\
67TFK:01293:04101\n\
67TFK:01263:04793\n\
67TFK:01253:04870\n\
67TFK:01304:03983\n\
67TFK:00534:02353\n\
67TFK:00592:02149\n\
67TFK:00792:02301\n\
67TFK:00848:02274\n\
67TFK:00808:02291\n\
67TFK:00908:02213\n\
67TFK:01075:01670\n\
67TFK:01146:01489\n\
67TFK:01139:01671\n\
67TFK:01140:01987\n\
67TFK:01171:02313\n\
67TFK:01224:01548\n\
67TFK:01225:02509\n\
67TFK:01278:01488\n\
67TFK:01297:01721\n\
67TFK:01273:02040\n\
67TFK:01308:01661\n\
67TFK:01329:02513\n\
67TFK:00470:09910\n\
67TFK:00577:09278\n\
67TFK:00599:09954\n\
67TFK:00647:09927\n\
67TFK:00669:09620\n\
67TFK:00745:10043\n\
67TFK:00750:09302\n\
67TFK:00775:09616\n\
67TFK:00778:10045\n\
67TFK:00898:09150\n\
67TFK:00866:09474\n\
67TFK:00870:09799\n\
67TFK:00901:09106\n\
67TFK:01081:09076\n\
67TFK:01248:09634\n\
67TFK:01243:09846\n\
67TFK:01259:10280\n\
67TFK:01324:09498\n\
67TFK:00077:08572\n\
67TFK:00212:08679\n\
67TFK:00293:08499\n\
67TFK:00311:08584\n\
67TFK:00317:08685\n\
67TFK:00406:07863\n\
67TFK:00405:09004\n\
67TFK:00456:08100\n\
67TFK:00486:08666\n\
67TFK:00519:08437\n\
67TFK:00650:08696\n\
67TFK:00677:08827\n\
67TFK:00708:08005\n\
67TFK:00733:08621\n\
67TFK:00717:08722\n\
67TFK:00782:07796\n\
67TFK:00884:08369\n\
67TFK:00864:08859\n\
67TFK:00983:07842\n\
67TFK:01038:08534\n\
67TFK:01092:07813\n\
67TFK:01051:07896\n\
67TFK:01073:08519\n\
67TFK:01149:07987\n\
67TFK:01136:08365\n\
67TFK:01113:08505\n\
67TFK:01136:08781\n\
67TFK:01164:08037\n\
67TFK:01173:08153\n\
67TFK:01174:08248\n\
67TFK:01279:07764\n\
67TFK:01258:07919\n\
67TFK:01310:08639\n\
67TFK:00339:07466\n\
67TFK:00360:06498\n\
67TFK:00351:06786\n\
67TFK:00419:06701\n\
67TFK:00449:07044\n\
67TFK:00547:06599\n\
67TFK:00524:06794\n\
67TFK:00634:06789\n\
67TFK:00621:06855\n\
67TFK:00644:07622\n\
67TFK:00693:06706\n\
67TFK:00772:07317\n\
67TFK:00840:06910\n\
67TFK:00865:06846\n\
67TFK:00874:06936\n\
67TFK:00895:07054\n\
67TFK:00885:07492\n\
67TFK:00911:06443\n\
67TFK:00993:06935\n\
67TFK:01148:06927\n\
67TFK:01146:07707\n\
67TFK:01285:06957\n\
67TFK:01322:07110\n\
67TFK:00515:05533\n\
67TFK:00623:05213\n\
67TFK:00740:06372\n\
67TFK:00786:05672\n\
67TFK:00775:05712\n\
67TFK:00770:05987\n\
67TFK:00823:05204\n\
67TFK:00893:05402\n\
67TFK:00912:05664\n\
67TFK:00945:05868\n\
67TFK:01009:05444\n\
67TFK:01047:06167\n\
67TFK:01025:06374\n\
67TFK:01055:05198\n\
67TFK:01102:05603\n\
67TFK:01116:06070\n\
67TFK:01144:06067\n\
67TFK:01132:06309\n\
67TFK:01153:05482\n\
67TFK:01198:05976\n\
67TFK:01183:06104\n\
67TFK:01201:05267\n\
67TFK:01244:05587\n\
67TFK:01203:06083\n\
67TFK:01286:05733\n\
67TFK:01290:06061\n\
67TFK:01308:06242\n\
67TFK:00699:11771\n\
67TFK:00827:12025\n\
67TFK:00924:11939\n\
67TFK:00984:11703\n\
67TFK:00983:12701\n\
67TFK:01067:12533\n\
67TFK:01155:12854\n\
67TFK:01228:12007\n\
67TFK:09468:06694\n\
67TFK:09501:06537\n\
67TFK:09487:06788\n\
67TFK:09481:06919\n\
67TFK:09503:07726\n\
67TFK:09525:06927\n\
67TFK:09624:07087\n\
67TFK:09643:07443\n\
67TFK:09628:07568\n\
67TFK:09701:07337\n\
67TFK:09733:07250\n\
67TFK:09791:06597\n\
67TFK:09813:06929\n\
67TFK:09810:07127\n\
67TFK:09800:07696\n\
67TFK:09900:06787\n\
67TFK:09883:06819\n\
67TFK:09876:07160\n\
67TFK:09926:07502\n\
67TFK:10020:06833\n\
67TFK:10318:06707\n\
67TFK:06700:03156\n\
67TFK:06685:03821\n\
67TFK:06733:03595\n\
67TFK:06808:03289\n\
67TFK:06843:02587\n\
67TFK:06853:02850\n\
67TFK:06848:02974\n\
67TFK:06854:02956\n\
67TFK:06814:03272\n\
67TFK:06894:02874\n\
67TFK:06932:02868\n\
67TFK:06953:03166\n\
67TFK:06984:02672\n\
67TFK:07008:03065\n\
67TFK:06992:03207\n\
67TFK:07009:03413\n\
67TFK:07003:03688\n\
67TFK:07053:02666\n\
67TFK:07052:02856\n\
67TFK:07050:03008\n\
67TFK:07084:03430\n\
67TFK:07126:02812\n\
67TFK:07133:02828\n\
67TFK:07129:02952\n\
67TFK:07147:03224\n\
67TFK:07129:03671\n\
67TFK:07200:03203\n\
67TFK:07187:03807\n\
67TFK:07227:03138\n\
67TFK:07277:02922\n\
67TFK:07308:03406\n\
67TFK:07330:03141\n\
67TFK:07372:03752\n\
67TFK:07437:03588\n\
67TFK:07487:02720\n\
67TFK:07540:03192\n\
67TFK:07551:03483\n\
67TFK:07740:02742\n\
67TFK:07739:02904\n\
67TFK:07742:03603\n\
67TFK:07836:03060\n\
67TFK:07833:03517\n\
67TFK:07830:03827\n\
67TFK:07908:03672\n\
67TFK:07938:02692\n\
67TFK:07941:03693\n\
67TFK:07987:03714\n\
67TFK:07964:03822\n\
67TFK:09348:04262\n\
67TFK:09362:04396\n\
67TFK:09424:04637\n\
67TFK:09492:03936\n\
67TFK:09496:04120\n\
67TFK:09651:03909\n\
67TFK:09640:04060\n\
67TFK:09682:04139\n\
67TFK:09768:05044\n\
67TFK:09824:03919\n\
67TFK:09873:04221\n\
67TFK:09866:04442\n\
67TFK:09907:04005\n\
67TFK:09890:04102\n\
67TFK:10009:04433\n\
67TFK:10032:04611\n\
67TFK:10260:04801\n\
67TFK:10244:04952\n\
67TFK:10320:04294\n\
67TFK:10388:04588\n\
67TFK:10435:04760\n\
67TFK:09363:03639\n\
67TFK:09348:03766\n\
67TFK:09392:03301\n\
67TFK:09414:03457\n\
67TFK:09428:03122\n\
67TFK:09481:03261\n\
67TFK:09586:03372\n\
67TFK:09588:03760\n\
67TFK:09636:03207\n\
67TFK:09650:03226\n\
67TFK:09667:03482\n\
67TFK:09760:02748\n\
67TFK:09747:02888\n\
67TFK:09790:02679\n\
67TFK:09838:03078\n\
67TFK:09904:02772\n\
67TFK:10044:03143\n\
67TFK:10071:03407\n\
67TFK:10112:03427\n\
67TFK:10132:03207\n\
67TFK:10171:03407\n\
67TFK:10244:02591\n\
67TFK:10323:03088\n\
67TFK:10277:03258\n\
67TFK:10351:03406\n\
67TFK:10383:03467\n\
67TFK:09415:01088\n\
67TFK:09325:12776\n\
67TFK:09508:12124\n\
67TFK:09672:12359\n\
67TFK:09751:12800\n\
67TFK:09781:12087\n\
67TFK:09923:12099\n\
67TFK:09973:12630\n\
67TFK:10012:11902\n\
67TFK:09994:12364\n\
67TFK:10304:11664\n\
67TFK:10346:12065\n\
67TFK:10376:12017\n\
67TFK:10439:11652\n\
67TFK:10598:11621\n\
67TFK:01413:03176\n\
67TFK:01392:03233\n\
67TFK:01439:03796\n\
67TFK:01482:02693\n\
67TFK:01579:02625\n\
67TFK:01535:03245\n\
67TFK:01584:03110\n\
67TFK:01642:02606\n\
67TFK:01662:02751\n\
67TFK:01773:02603\n\
67TFK:01740:03074\n\
67TFK:01831:03319\n\
67TFK:01788:03585\n\
67TFK:01889:03369\n\
67TFK:01946:03429\n\
67TFK:02021:02746\n\
67TFK:01985:02789\n\
67TFK:02065:03727\n\
67TFK:02128:03030\n\
67TFK:02102:03717\n\
67TFK:02100:03781\n\
67TFK:02136:03088\n\
67TFK:02224:03066\n\
67TFK:02188:03584\n\
67TFK:02267:03064\n\
67TFK:02361:03098\n\
67TFK:02422:03071\n\
67TFK:02392:03459\n\
67TFK:02433:02725\n\
67TFK:02469:03376\n\
67TFK:02530:02799\n\
67TFK:02537:02969\n\
67TFK:02580:03242\n\
67TFK:02547:03663\n\
67TFK:02550:03647\n\
67TFK:02577:03739\n\
67TFK:02590:02984\n\
67TFK:02618:03266\n\
67TFK:01377:04229\n\
67TFK:01412:04032\n\
67TFK:01408:04462\n\
67TFK:01390:04946\n\
67TFK:01457:04099\n\
67TFK:01452:04385\n\
67TFK:01516:03891\n\
67TFK:01524:04495\n\
67TFK:01523:05137\n\
67TFK:01572:04700\n\
67TFK:01593:03978\n\
67TFK:01689:04159\n\
67TFK:01739:04002\n\
67TFK:01735:04660\n\
67TFK:01805:03976\n\
67TFK:01792:04210\n\
67TFK:01823:04875\n\
67TFK:01827:05118\n\
67TFK:01845:04815\n\
67TFK:01886:04225\n\
67TFK:01897:04807\n\
67TFK:01926:05001\n\
67TFK:02092:04248\n\
67TFK:02093:04740\n\
67TFK:02098:05104\n\
67TFK:02138:04379\n\
67TFK:02142:04410\n\
67TFK:02207:04303\n\
67TFK:02189:04546\n\
67TFK:02243:05112\n\
67TFK:02287:03903\n\
67TFK:02305:05113\n\
67TFK:02355:04285\n\
67TFK:02342:04340\n\
67TFK:02365:04990\n\
67TFK:02438:04305\n\
67TFK:02647:04272\n\
67TFK:02661:04850\n\
67TFK:01356:05918\n\
67TFK:01463:05467\n\
67TFK:01496:05197\n\
67TFK:01508:05265\n\
67TFK:01495:05555\n\
67TFK:01490:05666\n\
67TFK:01525:06153\n\
67TFK:01517:06311\n\
67TFK:01575:05755\n\
67TFK:01556:06413\n\
67TFK:01590:06249\n\
67TFK:01641:05603\n\
67TFK:01670:05685\n\
67TFK:01662:06275\n\
67TFK:01730:06065\n\
67TFK:01742:05594\n\
67TFK:01790:05420\n\
67TFK:01803:06272\n\
67TFK:01881:05441\n\
67TFK:01851:06044\n\
67TFK:01874:06319\n\
67TFK:01968:05266\n\
67TFK:01953:05366\n\
67TFK:02146:05763\n\
67TFK:02135:05991\n\
67TFK:02197:05735\n\
67TFK:02205:05850\n\
67TFK:02206:05970\n\
67TFK:02224:06009\n\
67TFK:02216:06070\n\
67TFK:02341:05946\n\
67TFK:02435:06020\n\
67TFK:02444:06422\n\
67TFK:02482:05271\n\
67TFK:02503:06034\n\
67TFK:02520:06374\n\
67TFK:02609:05579\n\
67TFK:02585:05879\n\
67TFK:01419:06500\n\
67TFK:01452:07240\n\
67TFK:01500:06998\n\
67TFK:01684:07586\n\
67TFK:01804:06506\n\
67TFK:01802:06737\n\
67TFK:01880:06730\n\
67TFK:01859:07158\n\
67TFK:01864:07152\n\
67TFK:01910:07628\n\
67TFK:02013:07143\n\
67TFK:02021:07617\n\
67TFK:02041:06526\n\
67TFK:02036:07051\n\
67TFK:02051:07467\n\
67TFK:02126:07611\n\
67TFK:02186:06488\n\
67TFK:02197:06826\n\
67TFK:02215:07697\n\
67TFK:02262:06781\n\
67TFK:02329:07340\n\
67TFK:02411:07441\n\
67TFK:02435:07285\n\
67TFK:02497:07103\n\
67TFK:02544:07032\n\
67TFK:02593:06878\n\
67TFK:02609:07036\n\
67TFK:02602:07578\n\
67TFK:02645:07066\n\
67TFK:01363:02091\n\
67TFK:01363:02410\n\
67TFK:01349:02510\n\
67TFK:01394:02036\n\
67TFK:01392:02524\n\
67TFK:01526:01782\n\
67TFK:01507:02288\n\
67TFK:01550:01389\n\
67TFK:01622:02211\n\
67TFK:01612:02298\n\
67TFK:01654:02480\n\
67TFK:01721:01630\n\
67TFK:01706:01818\n\
67TFK:01720:01868\n\
67TFK:01683:01997\n\
67TFK:01708:02173\n\
67TFK:01761:01404\n\
67TFK:01779:01714\n\
67TFK:01777:02420\n\
67TFK:01794:02111\n\
67TFK:01829:02427\n\
67TFK:01934:01632\n\
67TFK:01948:01592\n\
67TFK:01950:01828\n\
67TFK:02011:01606\n\
67TFK:01991:02350\n\
67TFK:02060:01799\n\
67TFK:02080:02387\n\
67TFK:02122:02010\n\
67TFK:02165:01767\n\
67TFK:02136:02409\n\
67TFK:02183:01615\n\
67TFK:02204:02032\n\
67TFK:02200:02233\n\
67TFK:02305:01359\n\
67TFK:02302:01451\n\
67TFK:02319:02012\n\
67TFK:02350:02388\n\
67TFK:02422:02215\n\
67TFK:02447:01492\n\
67TFK:02441:02163\n\
67TFK:02473:02257\n\
67TFK:02502:01954\n\
67TFK:02523:02329\n\
67TFK:02514:02463\n\
67TFK:02521:02509\n\
67TFK:02540:01799\n\
67TFK:02600:02508\n\
67TFK:02657:01794\n\
67TFK:02660:01958\n\
67TFK:01384:08348\n\
67TFK:01409:08473\n\
67TFK:01464:08198\n\
67TFK:01432:08660\n\
67TFK:01516:08418\n\
67TFK:01559:08059\n\
67TFK:01586:08194\n\
67TFK:01583:08236\n\
67TFK:01610:08814\n\
67TFK:01652:08058\n\
67TFK:01657:08151\n\
67TFK:01720:08671\n\
67TFK:01789:08794\n\
67TFK:01978:08298\n\
67TFK:01986:07831\n\
67TFK:02010:08471\n\
67TFK:02055:08047\n\
67TFK:02050:08939\n\
67TFK:02112:07983\n\
67TFK:02121:08766\n\
67TFK:02135:08265\n\
67TFK:02140:08419\n\
67TFK:02145:08842\n\
67TFK:02186:08825\n\
67TFK:02305:08281\n\
67TFK:02340:08239\n\
67TFK:02342:08797\n\
67TFK:02345:08839\n\
67TFK:02465:07800\n\
67TFK:02466:07801\n\
67TFK:02475:07826\n\
67TFK:02508:08609\n\
67TFK:02534:07959\n\
67TFK:02579:08719\n\
67TFK:02630:08151\n\
67TFK:01363:09305\n\
67TFK:01416:09182\n\
67TFK:01509:09895\n\
67TFK:01544:09832\n\
67TFK:01647:09070\n\
67TFK:01645:09142\n\
67TFK:01727:09788\n\
67TFK:01761:09639\n\
67TFK:01740:09766\n\
67TFK:01826:10173\n\
67TFK:01923:09440\n\
67TFK:01949:09126\n\
67TFK:01965:09344\n\
67TFK:01980:09821\n\
67TFK:01944:10251\n\
67TFK:02000:10078\n\
67TFK:02064:09764\n\
67TFK:02053:09844\n\
67TFK:02162:09484\n\
67TFK:02270:09690\n\
67TFK:02323:09064\n\
67TFK:02304:09476\n\
67TFK:02467:09930\n\
67TFK:02573:09552\n\
67TFK:02544:09856\n\
67TFK:02631:09059\n\
67TFK:02615:09156\n\
67TFK:02585:09715\n\
67TFK:02660:09124\n\
67TFK:05380:03907\n\
67TFK:05439:04185\n\
67TFK:05453:04380\n\
67TFK:05508:03960\n\
67TFK:05495:04757\n\
67TFK:05622:04022\n\
67TFK:05657:04305\n\
67TFK:05668:04436\n\
67TFK:05668:04513\n\
67TFK:05647:04864\n\
67TFK:05716:04351\n\
67TFK:05722:05019\n\
67TFK:05788:04401\n\
67TFK:05817:04689\n\
67TFK:05869:03977\n\
67TFK:05850:04128\n\
67TFK:05895:04209\n\
67TFK:05921:04421\n\
67TFK:05919:04844\n\
67TFK:05960:04748\n\
67TFK:06009:04110\n\
67TFK:06043:04153\n\
67TFK:06054:04295\n\
67TFK:06034:04474\n\
67TFK:06028:04903\n\
67TFK:06084:04012\n\
67TFK:06116:04303\n\
67TFK:06088:04856\n\
67TFK:06172:03996\n\
67TFK:06134:04556\n\
67TFK:06135:04556\n\
67TFK:06207:04335\n\
67TFK:06218:05022\n\
67TFK:06262:04237\n\
67TFK:06271:04566\n\
67TFK:06375:04716\n\
67TFK:06392:04028\n\
67TFK:06428:04328\n\
67TFK:06454:05111\n\
67TFK:06492:04303\n\
67TFK:06538:04799\n\
67TFK:06562:05025\n\
67TFK:06602:04736\n\
67TFK:09832:13266\n\
67TFK:09424:07893\n\
67TFK:09464:08374\n\
67TFK:09520:08095\n\
67TFK:09494:08183\n\
67TFK:09525:07923\n\
67TFK:09548:08014\n\
67TFK:09536:08212\n\
67TFK:09586:08837\n\
67TFK:09672:08810\n\
67TFK:09742:08136\n\
67TFK:09820:08846\n\
67TFK:09935:08287\n\
67TFK:10005:08534\n\
67TFK:10113:07747\n\
67TFK:10134:07976\n\
67TFK:10133:07999\n\
67TFK:10206:08355\n\
67TFK:10388:08580\n\
67TFK:10521:07795\n\
67TFK:10543:08077\n\
67TFK:10571:08953\n\
67TFK:09325:09097\n\
67TFK:09355:09563\n\
67TFK:09367:09888\n\
67TFK:09342:09947\n\
67TFK:09420:09825\n\
67TFK:09430:10296\n\
67TFK:09493:09316\n\
67TFK:09554:09370\n\
67TFK:09564:09575\n\
67TFK:09541:10244\n\
67TFK:09621:09549\n\
67TFK:09613:10298\n\
67TFK:09668:09021\n\
67TFK:09713:09441\n\
67TFK:09707:10060\n\
67TFK:09735:09307\n\
67TFK:09773:09604\n\
67TFK:09757:09626\n\
67TFK:09820:09550\n\
67TFK:09923:10196\n\
67TFK:09964:09089\n\
67TFK:09992:10251\n\
67TFK:10149:09401\n\
67TFK:10344:09028\n\
67TFK:10416:09239\n\
67TFK:10565:09434\n\
67TFK:09394:11115\n\
67TFK:09458:11404\n\
67TFK:09618:11223\n\
67TFK:09693:11178\n\
67TFK:09716:11308\n\
67TFK:09792:10307\n\
67TFK:09815:11091\n\
67TFK:09781:11578\n\
67TFK:09850:10543\n\
67TFK:09873:11320\n\
67TFK:09955:10874\n\
67TFK:09982:10637\n\
67TFK:10145:11445\n\
67TFK:10312:11388\n\
67TFK:10544:11581\n\
67TFK:05335:06488\n\
67TFK:05422:06750\n\
67TFK:05412:07373\n\
67TFK:05450:06465\n\
67TFK:05467:06496\n\
67TFK:05594:07642\n\
67TFK:05654:06625\n\
67TFK:05731:06700\n\
67TFK:05818:06599\n\
67TFK:05783:06751\n\
67TFK:05835:06615\n\
67TFK:05842:06616\n\
67TFK:05905:06563\n\
67TFK:05918:06595\n\
67TFK:05907:07619\n\
67TFK:05941:06923\n\
67TFK:06015:07060\n\
67TFK:06088:07270\n\
67TFK:06148:06735\n\
67TFK:06146:06929\n\
67TFK:06224:06754\n\
67TFK:06207:06896\n\
67TFK:06189:06963\n\
67TFK:06231:06841\n\
67TFK:06236:07286\n\
67TFK:06255:07501\n\
67TFK:06271:07578\n\
67TFK:06311:06673\n\
67TFK:06345:07294\n\
67TFK:06328:07504\n\
67TFK:06417:06494\n\
67TFK:06400:06627\n\
67TFK:06416:06660\n\
67TFK:06393:06812\n\
67TFK:06391:07334\n\
67TFK:06468:06890\n\
67TFK:06448:07225\n\
67TFK:06492:07515\n\
67TFK:06565:07073\n\
67TFK:06604:06444\n\
67TFK:06624:06818\n\
67TFK:06655:06462\n\
67TFK:06644:07013\n\
67TFK:05376:10599\n\
67TFK:05339:10653\n\
67TFK:05413:11343\n\
67TFK:05469:10430\n\
67TFK:05513:10802\n\
67TFK:05487:11488\n\
67TFK:05559:10580\n\
67TFK:05654:10355\n\
67TFK:05668:11096\n\
67TFK:05657:11555\n\
67TFK:05719:10361\n\
67TFK:05708:11570\n\
67TFK:05877:11013\n\
67TFK:05884:10475\n\
67TFK:05885:10563\n\
67TFK:05906:10947\n\
67TFK:05889:10982\n\
67TFK:05934:10518\n\
67TFK:05951:11183\n\
67TFK:05994:10471\n\
67TFK:06009:11401\n\
67TFK:06054:10513\n\
67TFK:06054:10633\n\
67TFK:06269:10432\n\
67TFK:06284:10759\n\
67TFK:06360:10542\n\
67TFK:06402:11225\n\
67TFK:06516:10724\n\
67TFK:06527:10864\n\
67TFK:06488:11066\n\
67TFK:06523:11067\n\
67TFK:06618:10678\n\
67TFK:06619:11522\n\
67TFK:06649:11462\n\
67TFK:09350:01666\n\
67TFK:09335:01916\n\
67TFK:09352:01992\n\
67TFK:09359:02187\n\
67TFK:09355:02508\n\
67TFK:09485:01881\n\
67TFK:09486:01967\n\
67TFK:09506:02094\n\
67TFK:09591:01924\n\
67TFK:09676:01517\n\
67TFK:09705:01868\n\
67TFK:09682:01909\n\
67TFK:09690:01983\n\
67TFK:09772:01907\n\
67TFK:09776:01823\n\
67TFK:09812:01825\n\
67TFK:09815:02151\n\
67TFK:09796:02283\n\
67TFK:09921:01885\n\
67TFK:09898:02298\n\
67TFK:09964:01859\n\
67TFK:09952:02366\n\
67TFK:10230:02439\n\
67TFK:06675:02232\n\
67TFK:06691:02503\n\
67TFK:06696:02575\n\
67TFK:06802:01528\n\
67TFK:06803:02208\n\
67TFK:06832:02534\n\
67TFK:06890:01488\n\
67TFK:06886:01586\n\
67TFK:06902:02561\n\
67TFK:06949:02230\n\
67TFK:06916:02455\n\
67TFK:07035:02058\n\
67TFK:07010:02185\n\
67TFK:07023:02228\n\
67TFK:07036:02321\n\
67TFK:07112:01586\n\
67TFK:07147:01861\n\
67TFK:07113:02383\n\
67TFK:07158:02497\n\
67TFK:07251:01328\n\
67TFK:07256:02214\n\
67TFK:07273:02397\n\
67TFK:07354:01675\n\
67TFK:07362:01588\n\
67TFK:07452:01364\n\
67TFK:07429:02010\n\
67TFK:07485:02122\n\
67TFK:07489:02098\n\
67TFK:07464:02213\n\
67TFK:07527:01660\n\
67TFK:07517:01895\n\
67TFK:07677:01627\n\
67TFK:07838:01662\n\
67TFK:07913:01605\n\
67TFK:07976:01331\n\
67TFK:07961:02434\n\
67TFK:06676:04066\n\
67TFK:06733:05127\n\
67TFK:06798:04355\n\
67TFK:06779:04530\n\
67TFK:06875:05006\n\
67TFK:06942:05082\n\
67TFK:07037:04182\n\
67TFK:07025:04620\n\
67TFK:07011:04877\n\
67TFK:07070:04959\n\
67TFK:07144:04292\n\
67TFK:07199:03940\n\
67TFK:07256:04012\n\
67TFK:07337:04494\n\
67TFK:07323:04768\n\
67TFK:07336:04961\n\
67TFK:07405:03892\n\
67TFK:07380:04601\n\
67TFK:07404:04889\n\
67TFK:07463:03989\n\
67TFK:07476:04534\n\
67TFK:07501:04528\n\
67TFK:07495:04794\n\
67TFK:07486:04958\n\
67TFK:07566:04512\n\
67TFK:07570:04546\n\
67TFK:07651:04403\n\
67TFK:07610:04534\n\
67TFK:07642:04908\n\
67TFK:07686:04293\n\
67TFK:07733:03981\n\
67TFK:07727:04186\n\
67TFK:07738:04760\n\
67TFK:07780:04430\n\
67TFK:07800:04884\n\
67TFK:07832:04183\n\
67TFK:07810:04757\n\
67TFK:07866:04472\n\
67TFK:07938:04147\n\
67TFK:07941:04117\n\
67TFK:07912:04271\n\
67TFK:07984:04256\n\
67TFK:06748:07024\n\
67TFK:06805:06711\n\
67TFK:06800:07007\n\
67TFK:06767:07579\n\
67TFK:06812:06679\n\
67TFK:06841:06842\n\
67TFK:06829:07212\n\
67TFK:06816:07688\n\
67TFK:06884:06542\n\
67TFK:06882:06905\n\
67TFK:06881:07271\n\
67TFK:06866:07394\n\
67TFK:06926:06740\n\
67TFK:06917:07282\n\
67TFK:07102:07692\n\
67TFK:07129:06459\n\
67TFK:07118:07433\n\
67TFK:07156:07511\n\
67TFK:07167:06446\n\
67TFK:07162:07540\n\
67TFK:07208:07601\n\
67TFK:07274:06910\n\
67TFK:07274:07400\n\
67TFK:07269:07440\n\
67TFK:07261:07537\n\
67TFK:07334:07032\n\
67TFK:07317:07263\n\
67TFK:07399:06633\n\
67TFK:07369:07128\n\
67TFK:07403:07585\n\
67TFK:07455:07521\n\
67TFK:07440:07577\n\
67TFK:07488:06754\n\
67TFK:07474:07188\n\
67TFK:07542:06958\n\
67TFK:07578:07362\n\
67TFK:07770:06552\n\
67TFK:07990:06840\n\
67TFK:07967:07162\n\
67TFK:06707:06381\n\
67TFK:06756:06309\n\
67TFK:06789:05172\n\
67TFK:06784:05929\n\
67TFK:06782:06167\n\
67TFK:06766:06316\n\
67TFK:06824:05902\n\
67TFK:06834:05958\n\
67TFK:06899:05474\n\
67TFK:06870:05722\n\
67TFK:06864:05983\n\
67TFK:06903:06320\n\
67TFK:06917:06142\n\
67TFK:06940:06224\n\
67TFK:06978:05707\n\
67TFK:07047:05332\n\
67TFK:07099:06153\n\
67TFK:07113:05970\n\
67TFK:07129:06163\n\
67TFK:07183:05343\n\
67TFK:07179:05921\n\
67TFK:07174:06202\n\
67TFK:07173:06315\n\
67TFK:07211:05184\n\
67TFK:07210:05652\n\
67TFK:07237:05673\n\
67TFK:07261:05746\n\
67TFK:07349:05308\n\
67TFK:07338:05560\n\
67TFK:07359:05813\n\
67TFK:07401:06431\n\
67TFK:07450:05875\n\
67TFK:07411:05941\n\
67TFK:07498:05224\n\
67TFK:07506:06194\n\
67TFK:07472:06259\n\
67TFK:07595:05620\n\
67TFK:07602:05627\n\
67TFK:07605:05724\n\
67TFK:07570:05960\n\
67TFK:07576:06224\n\
67TFK:07657:05179\n\
67TFK:07632:05310\n\
67TFK:07617:06420\n\
67TFK:07670:05444\n\
67TFK:07675:06379\n\
67TFK:07772:05834\n\
67TFK:07777:06420\n\
67TFK:07816:05350\n\
67TFK:07867:06046\n\
67TFK:07931:05484\n\
67TFK:07933:05498\n\
67TFK:07951:06054\n\
67TFK:06724:09170\n\
67TFK:06801:09201\n\
67TFK:06803:09208\n\
67TFK:06761:09713\n\
67TFK:06783:10183\n\
67TFK:06863:09206\n\
67TFK:06933:09262\n\
67TFK:07011:10039\n\
67TFK:07101:09647\n\
67TFK:07192:09519\n\
67TFK:07206:10089\n\
67TFK:07231:10054\n\
67TFK:07277:09362\n\
67TFK:07308:09630\n\
67TFK:07284:10016\n\
67TFK:07285:10131\n\
67TFK:07382:09619\n\
67TFK:07399:09917\n\
67TFK:07408:09931\n\
67TFK:07424:09447\n\
67TFK:07425:10297\n\
67TFK:07537:09825\n\
67TFK:07816:09809\n\
67TFK:07854:09999\n\
67TFK:07839:10090\n\
67TFK:07902:09297\n\
67TFK:06678:07924\n\
67TFK:06702:08439\n\
67TFK:06718:08202\n\
67TFK:06740:08404\n\
67TFK:06921:08744\n\
67TFK:06956:08845\n\
67TFK:07006:07807\n\
67TFK:06986:08517\n\
67TFK:07091:08026\n\
67TFK:07172:08305\n\
67TFK:07203:08405\n\
67TFK:07188:08500\n\
67TFK:07240:08029\n\
67TFK:07258:08096\n\
67TFK:07322:08259\n\
67TFK:07400:08438\n\
67TFK:07454:08477\n\
67TFK:07489:08559\n\
67TFK:07535:09005\n\
67TFK:07610:08062\n\
67TFK:07640:08096\n\
67TFK:07621:08923\n\
67TFK:07765:08238\n\
67TFK:07970:08716\n\
67TFK:06740:10918\n\
67TFK:06788:11162\n\
67TFK:06847:10372\n\
67TFK:06813:10990\n\
67TFK:06820:11090\n\
67TFK:06927:10644\n\
67TFK:06995:10869\n\
67TFK:07078:11534\n\
67TFK:07134:10456\n\
67TFK:07247:10382\n\
67TFK:07339:10724\n\
67TFK:07381:10911\n\
67TFK:07390:11500\n\
67TFK:07548:10395\n\
67TFK:07511:10510\n\
67TFK:07549:10722\n\
67TFK:07608:11022\n\
67TFK:07650:10360\n\
67TFK:07798:11385\n\
67TFK:07850:11078\n\
67TFK:07866:10385\n\
67TFK:07900:11312\n\
67TFK:07886:11529\n\
67TFK:07938:10715\n\
67TFK:07972:11227\n\
67TFK:00536:03159\n\
67TFK:00507:03374\n\
67TFK:00728:03381\n\
67TFK:00757:02622\n\
67TFK:00844:03184\n\
67TFK:00897:03067\n\
67TFK:00946:02681\n\
67TFK:00925:03184\n\
67TFK:00973:03171\n\
67TFK:00981:03554\n\
67TFK:00997:03724\n\
67TFK:01083:02793\n\
67TFK:01056:03246\n\
67TFK:01107:02884\n\
67TFK:01137:02920\n\
67TFK:01228:03483\n\
67TFK:01249:03566\n\
67TFK:01259:02622\n\
67TFK:01309:03005\n\
67TFK:05367:02094\n\
67TFK:05348:02353\n\
67TFK:05366:02545\n\
67TFK:05385:01419\n\
67TFK:05457:01594\n\
67TFK:05447:02054\n\
67TFK:05471:02574\n\
67TFK:05486:01786\n\
67TFK:05492:02169\n\
67TFK:05565:02276\n\
67TFK:05553:02477\n\
67TFK:05737:01606\n\
67TFK:05737:02210\n\
67TFK:05811:01502\n\
67TFK:05815:01952\n\
67TFK:05820:02527\n\
67TFK:05862:02169\n\
67TFK:05839:02567\n\
67TFK:05895:02197\n\
67TFK:05962:01900\n\
67TFK:05972:02170\n\
67TFK:05985:01648\n\
67TFK:06045:01356\n\
67TFK:06099:01828\n\
67TFK:06161:01871\n\
67TFK:06160:01961\n\
67TFK:06142:02379\n\
67TFK:06134:02434\n\
67TFK:06214:02248\n\
67TFK:06265:01999\n\
67TFK:06262:02294\n\
67TFK:06322:02013\n\
67TFK:06343:02417\n\
67TFK:06339:02523\n\
67TFK:06460:02354\n\
67TFK:06646:01715\n\
67TFK:08032:00716\n\
67TFK:08015:01155\n\
67TFK:08074:01279\n\
67TFK:08117:00802\n\
67TFK:08096:01259\n\
67TFK:08146:00734\n\
67TFK:08230:00952\n\
67TFK:08220:01132\n\
67TFK:08289:01115\n\
67TFK:08317:00964\n\
67TFK:08390:00978\n\
67TFK:08517:01278\n\
67TFK:09027:01279\n\
67TFK:09062:01214\n\
67TFK:09170:01183\n\
67TFK:06688:00515\n\
67TFK:06683:00717\n\
67TFK:06675:00890\n\
67TFK:06827:01170\n\
67TFK:06920:00547\n\
67TFK:06943:00934\n\
67TFK:06945:01046\n\
67TFK:07114:00947\n\
67TFK:07131:01229\n\
67TFK:07199:00561\n\
67TFK:07188:00791\n\
67TFK:07288:00897\n\
67TFK:07397:00666\n\
67TFK:07411:00654\n\
67TFK:07493:00834\n\
67TFK:07503:01195\n\
67TFK:07461:01258\n\
67TFK:07648:01141\n\
67TFK:07629:01273\n\
67TFK:07699:00563\n\
67TFK:07700:01070\n\
67TFK:07693:01120\n\
67TFK:07944:01222\n\
67TFK:07969:01185\n\
67TFK:06660:14739\n\
67TFK:06828:14591\n\
67TFK:07212:14553\n\
67TFK:08085:06658\n\
67TFK:08072:06894\n\
67TFK:08137:07606\n\
67TFK:08156:06495\n\
67TFK:08293:06899\n\
67TFK:08417:07023\n\
67TFK:08491:06487\n\
67TFK:08506:07578\n\
67TFK:08590:07072\n\
67TFK:08600:06868\n\
67TFK:08649:07689\n\
67TFK:08784:06775\n\
67TFK:08857:06758\n\
67TFK:08854:07707\n\
67TFK:08925:07004\n\
67TFK:08896:07218\n\
67TFK:08940:07425\n\
67TFK:08936:07558\n\
67TFK:08913:07656\n\
67TFK:08997:07174\n\
67TFK:09069:06612\n\
67TFK:09071:06773\n\
67TFK:09069:06985\n\
67TFK:09117:06460\n\
67TFK:09129:07192\n\
67TFK:09270:06557\n\
67TFK:09271:06589\n\
67TFK:07999:02981\n\
67TFK:07994:03089\n\
67TFK:08002:03711\n\
67TFK:08043:03407\n\
67TFK:08109:03155\n\
67TFK:08126:03299\n\
67TFK:08098:03490\n\
67TFK:08105:03618\n\
67TFK:08185:03267\n\
67TFK:08203:03767\n\
67TFK:08263:03636\n\
67TFK:08353:03025\n\
67TFK:08358:03470\n\
67TFK:08414:02820\n\
67TFK:08396:02886\n\
67TFK:08437:03005\n\
67TFK:08438:03744\n\
67TFK:08446:02740\n\
67TFK:08455:02745\n\
67TFK:08465:03101\n\
67TFK:08580:02675\n\
67TFK:08570:03014\n\
67TFK:08586:03502\n\
67TFK:08605:03394\n\
67TFK:08607:03505\n\
67TFK:08661:02836\n\
67TFK:08693:02710\n\
67TFK:08708:03648\n\
67TFK:08750:02682\n\
67TFK:08817:02626\n\
67TFK:08826:02639\n\
67TFK:08840:02811\n\
67TFK:08848:02847\n\
67TFK:08868:03123\n\
67TFK:08937:03091\n\
67TFK:08927:03268\n\
67TFK:09003:02920\n\
67TFK:09009:03384\n\
67TFK:09065:03382\n\
67TFK:09076:03756\n\
67TFK:09139:03105\n\
67TFK:09162:02686\n\
67TFK:09174:03439\n\
67TFK:09149:03703\n\
67TFK:09216:02770\n\
67TFK:09240:03396\n\
67TFK:09238:03794\n\
67TFK:09314:03218\n\
67TFK:08018:04063\n\
67TFK:08027:04075\n\
67TFK:08066:04735\n\
67TFK:08208:04344\n\
67TFK:08193:05051\n\
67TFK:08280:04432\n\
67TFK:08380:04243\n\
67TFK:08402:05081\n\
67TFK:08484:04024\n\
67TFK:08475:04493\n\
67TFK:08486:05063\n\
67TFK:08529:04298\n\
67TFK:08505:04326\n\
67TFK:08583:03903\n\
67TFK:08576:04470\n\
67TFK:08605:04170\n\
67TFK:08597:04247\n\
67TFK:08617:04229\n\
67TFK:08604:04924\n\
67TFK:08625:05075\n\
67TFK:08643:04495\n\
67TFK:08695:04105\n\
67TFK:08758:04132\n\
67TFK:08770:04422\n\
67TFK:08746:04610\n\
67TFK:08775:05104\n\
67TFK:08812:04238\n\
67TFK:08796:04684\n\
67TFK:08820:04744\n\
67TFK:08802:05147\n\
67TFK:08881:04629\n\
67TFK:08869:05013\n\
67TFK:08941:03951\n\
67TFK:08894:04925\n\
67TFK:08975:03903\n\
67TFK:08946:04280\n\
67TFK:08952:04476\n\
67TFK:08976:05100\n\
67TFK:09000:04893\n\
67TFK:09058:04046\n\
67TFK:09060:04343\n\
67TFK:09151:04072\n\
67TFK:09171:04523\n\
67TFK:09258:04026\n\
67TFK:09257:04357\n\
67TFK:09280:04344\n\
67TFK:09305:03881\n\
67TFK:08041:07860\n\
67TFK:08136:08149\n\
67TFK:08196:08257\n\
67TFK:08209:08408\n\
67TFK:08222:08739\n\
67TFK:08251:07740\n\
67TFK:08376:07858\n\
67TFK:08401:07841\n\
67TFK:08453:08732\n\
67TFK:08452:08809\n\
67TFK:08510:08697\n\
67TFK:08582:08896\n\
67TFK:08607:08435\n\
67TFK:08593:08851\n\
67TFK:08657:08360\n\
67TFK:08728:08260\n\
67TFK:08720:08736\n\
67TFK:08825:08738\n\
67TFK:08983:07857\n\
67TFK:09019:08986\n\
67TFK:09079:08367\n\
67TFK:09098:08414\n\
67TFK:09130:08755\n\
67TFK:09262:07769\n\
67TFK:09318:08750\n\
67TFK:08033:09128\n\
67TFK:08033:09552\n\
67TFK:08038:09962\n\
67TFK:08015:10000\n\
67TFK:08086:09179\n\
67TFK:08152:09644\n\
67TFK:08232:10014\n\
67TFK:08201:10159\n\
67TFK:08293:09293\n\
67TFK:08311:09627\n\
67TFK:08346:10177\n\
67TFK:08401:09446\n\
67TFK:08456:09538\n\
67TFK:08461:10031\n\
67TFK:08517:09734\n\
67TFK:08674:09405\n\
67TFK:08756:09563\n\
67TFK:08771:09932\n\
67TFK:08783:10090\n\
67TFK:08867:09905\n\
67TFK:08941:09860\n\
67TFK:08967:09340\n\
67TFK:09023:10220\n\
67TFK:09105:10110\n\
67TFK:09187:09656\n\
67TFK:09162:10082\n\
67TFK:09216:09999\n\
67TFK:09284:09928\n\
67TFK:09255:10289\n\
67TFK:00549:10367\n\
67TFK:00598:11538\n\
67TFK:00720:10723\n\
67TFK:00736:11037\n\
67TFK:00703:11192\n\
67TFK:00709:11245\n\
67TFK:00771:11441\n\
67TFK:00810:10456\n\
67TFK:00809:10573\n\
67TFK:00846:10586\n\
67TFK:00857:10740\n\
67TFK:01053:11274\n\
67TFK:01122:10555\n\
67TFK:01123:11286\n\
67TFK:01162:10989\n\
67TFK:01217:10678\n\
67TFK:01324:11001\n\
67TFK:06663:11759\n\
67TFK:06852:11859\n\
67TFK:06938:11883\n\
67TFK:06935:12255\n\
67TFK:07027:11962\n\
67TFK:07062:11958\n\
67TFK:07090:12068\n\
67TFK:07099:12515\n\
67TFK:07359:12268\n\
67TFK:07415:12621\n\
67TFK:07530:11612\n\
67TFK:07511:11947\n\
67TFK:07532:12077\n\
67TFK:07574:11799\n\
67TFK:07724:12255\n\
67TFK:07712:12311\n\
67TFK:07736:12588\n\
67TFK:07807:11616\n\
67TFK:07819:11841\n\
67TFK:07811:12288\n\
67TFK:07884:12387\n\
67TFK:07948:12257\n\
67TFK:04041:12898\n\
67TFK:04033:14137\n\
67TFK:04070:13355\n\
67TFK:04179:13455\n\
67TFK:04217:13175\n\
67TFK:04197:13617\n\
67TFK:04275:13776\n\
67TFK:04389:13720\n\
67TFK:04355:14061\n\
67TFK:04413:13914\n\
67TFK:04576:12935\n\
67TFK:04635:13708\n\
67TFK:04662:12896\n\
67TFK:04736:13089\n\
67TFK:04834:13802\n\
67TFK:04895:12927\n\
67TFK:04872:13267\n\
67TFK:04965:14090\n\
67TFK:05032:13450\n\
67TFK:05074:13108\n\
67TFK:05227:13956\n\
67TFK:05199:14144\n\
67TFK:05251:13669\n\
67TFK:05320:13069\n\
67TFK:04017:14611\n\
67TFK:04021:14873\n\
67TFK:04051:15036\n\
67TFK:04337:15034\n\
67TFK:04889:14324\n\
67TFK:04862:14852\n\
67TFK:05043:14272\n\
67TFK:04037:12718\n\
67TFK:04000:12859\n\
67TFK:04103:12130\n\
67TFK:04178:12535\n\
67TFK:04172:12844\n\
67TFK:04287:11607\n\
67TFK:04261:12179\n\
67TFK:04316:12125\n\
67TFK:04323:12150\n\
67TFK:04394:11730\n\
67TFK:04405:12596\n\
67TFK:04513:11823\n\
67TFK:04587:11892\n\
67TFK:04606:12202\n\
67TFK:04743:11675\n\
67TFK:04874:12167\n\
67TFK:04897:12193\n\
67TFK:05037:11874\n\
67TFK:05074:11917\n\
67TFK:05132:11875\n\
67TFK:05256:12596\n\
67TFK:05303:11910\n\
67TFK:05323:12779\n\
67TFK:04042:10432\n\
67TFK:04010:10604\n\
67TFK:04014:11208\n\
67TFK:04184:10308\n\
67TFK:04158:11012\n\
67TFK:04222:10764\n\
67TFK:04205:11146\n\
67TFK:04213:11248\n\
67TFK:04258:11132\n\
67TFK:04331:10472\n\
67TFK:04445:10597\n\
67TFK:04418:11123\n\
67TFK:04482:10562\n\
67TFK:04447:11158\n\
67TFK:04558:10313\n\
67TFK:04551:10923\n\
67TFK:04691:10552\n\
67TFK:04662:11495\n\
67TFK:04775:10432\n\
67TFK:04797:10355\n\
67TFK:04833:10547\n\
67TFK:04890:11020\n\
67TFK:05184:10662\n\
67TFK:05284:11572\n\
67TFK:05320:10416\n\
67TFK:04134:10001\n\
67TFK:04172:09333\n\
67TFK:04245:09202\n\
67TFK:04201:09539\n\
67TFK:04227:09681\n\
67TFK:04213:09995\n\
67TFK:04229:10109\n\
67TFK:04276:09709\n\
67TFK:04273:09750\n\
67TFK:04305:09161\n\
67TFK:04363:09367\n\
67TFK:04354:09623\n\
67TFK:04398:09679\n\
67TFK:04481:09921\n\
67TFK:04512:09107\n\
67TFK:04496:09379\n\
67TFK:04514:10092\n\
67TFK:04569:09252\n\
67TFK:04597:09091\n\
67TFK:04681:10057\n\
67TFK:04656:10239\n\
67TFK:04697:09192\n\
67TFK:04727:09306\n\
67TFK:04788:09344\n\
67TFK:04934:09518\n\
67TFK:04988:09364\n\
67TFK:05132:09981\n\
67TFK:05193:09151\n\
67TFK:05149:09825\n\
67TFK:05226:09720\n\
67TFK:05196:09771\n\
67TFK:05252:10156\n\
67TFK:04029:08470\n\
67TFK:04150:07821\n\
67TFK:04182:07791\n\
67TFK:04149:08389\n\
67TFK:04173:08466\n\
67TFK:04291:08438\n\
67TFK:04338:07757\n\
67TFK:04302:07811\n\
67TFK:04353:08389\n\
67TFK:04419:08158\n\
67TFK:04484:07896\n\
67TFK:04519:07891\n\
67TFK:04534:08466\n\
67TFK:04529:08811\n\
67TFK:04502:08931\n\
67TFK:04646:08121\n\
67TFK:04683:08457\n\
67TFK:04720:08712\n\
67TFK:04827:08365\n\
67TFK:04865:09000\n\
67TFK:04974:07763\n\
67TFK:05061:07970\n\
67TFK:05252:08455\n\
67TFK:04026:06614\n\
67TFK:04039:07229\n\
67TFK:04090:06662\n\
67TFK:04174:06915\n\
67TFK:04246:07162\n\
67TFK:04323:06953\n\
67TFK:04319:07113\n\
67TFK:04332:07169\n\
67TFK:04394:06754\n\
67TFK:04346:06901\n\
67TFK:04422:07260\n\
67TFK:04401:07295\n\
67TFK:04403:07400\n\
67TFK:04440:07593\n\
67TFK:04641:06933\n\
67TFK:04607:07423\n\
67TFK:04659:06446\n\
67TFK:04650:07720\n\
67TFK:04728:07072\n\
67TFK:04811:06951\n\
67TFK:04861:07412\n\
67TFK:04906:07536\n\
67TFK:04970:06536\n\
67TFK:04959:06635\n\
67TFK:04959:07491\n\
67TFK:05017:07586\n\
67TFK:05049:06547\n\
67TFK:05074:06584\n\
67TFK:05114:06691\n\
67TFK:05144:07347\n\
67TFK:05179:06510\n\
67TFK:05192:07674\n\
67TFK:05239:06880\n\
67TFK:05240:06919\n\
67TFK:05233:07110\n\
67TFK:05249:06639\n\
67TFK:05278:07362\n\
67TFK:05301:07176\n\
67TFK:05532:00897\n\
67TFK:05535:01287\n\
67TFK:05689:00686\n\
67TFK:06197:00812\n\
67TFK:06370:00526\n\
67TFK:06340:01165\n\
67TFK:06427:00612\n\
67TFK:06393:00942\n\
67TFK:06454:01013\n\
67TFK:06557:01070\n\
67TFK:04038:05168\n\
67TFK:04012:06104\n\
67TFK:04086:05651\n\
67TFK:04059:05778\n\
67TFK:04068:05928\n\
67TFK:04127:06007\n\
67TFK:04154:05639\n\
67TFK:04191:06217\n\
67TFK:04198:05876\n\
67TFK:04209:05892\n\
67TFK:04311:05551\n\
67TFK:04310:06308\n\
67TFK:04382:05992\n\
67TFK:04352:06205\n\
67TFK:04405:05636\n\
67TFK:04421:06352\n\
67TFK:04488:05209\n\
67TFK:04545:05399\n\
67TFK:04583:06045\n\
67TFK:04551:06123\n\
67TFK:04731:05969\n\
67TFK:04782:05409\n\
67TFK:04791:06387\n\
67TFK:04868:05751\n\
67TFK:04970:05496\n\
67TFK:04993:05961\n\
67TFK:04998:05233\n\
67TFK:05014:05904\n\
67TFK:05036:06121\n\
67TFK:05052:05838\n\
67TFK:05057:06354\n\
67TFK:05161:05698\n\
67TFK:05189:06270\n\
67TFK:05209:05177\n\
67TFK:05219:05679\n\
67TFK:05202:06278\n\
67TFK:05247:05676\n\
67TFK:08013:14179\n\
67TFK:08324:14447\n\
67TFK:08052:13115\n\
67TFK:08096:13921\n\
67TFK:08200:14043\n\
67TFK:08273:12916\n\
67TFK:08266:13678\n\
67TFK:08330:14127\n\
67TFK:08454:12942\n\
67TFK:08631:13922\n\
67TFK:08638:13929\n\
67TFK:08618:14084\n\
67TFK:08651:12956\n\
67TFK:08719:13816\n\
67TFK:08842:13072\n\
67TFK:08899:13599\n\
67TFK:09029:13495\n\
67TFK:09240:13398\n\
67TFK:09253:13732\n\
67TFK:09268:13829\n\
67TFK:09316:13209\n\
67TFK:08011:12060\n\
67TFK:08056:12225\n\
67TFK:08096:12680\n\
67TFK:08203:11829\n\
67TFK:08318:12600\n\
67TFK:08359:12016\n\
67TFK:08436:11903\n\
67TFK:08502:11838\n\
67TFK:08524:12799\n\
67TFK:08613:11599\n\
67TFK:08691:11784\n\
67TFK:08685:11852\n\
67TFK:08654:12665\n\
67TFK:08659:12658\n\
67TFK:08871:11990\n\
67TFK:08919:11687\n\
67TFK:08910:12070\n\
67TFK:09037:11677\n\
67TFK:09014:11929\n\
67TFK:09021:12086\n\
67TFK:09174:12160\n\
67TFK:09288:11880\n\
67TFK:09304:12110\n\
67TFK:05331:13325\n\
67TFK:05331:13412\n\
67TFK:05353:13730\n\
67TFK:05396:14069\n\
67TFK:05422:14037\n\
67TFK:05568:13607\n\
67TFK:05591:14023\n\
67TFK:05690:13538\n\
67TFK:05771:13120\n\
67TFK:05926:13728\n\
67TFK:05953:13067\n\
67TFK:05960:13412\n\
67TFK:06148:13732\n\
67TFK:06160:13760\n\
67TFK:06143:14059\n\
67TFK:06183:13645\n\
67TFK:06357:13615\n\
67TFK:06378:13884\n\
67TFK:06499:13943\n\
67TFK:06621:12976\n\
67TFK:06042:14464\n\
67TFK:06109:14328\n\
67TFK:06355:14658\n\
67TFK:06363:14976\n\
67TFK:06378:14272\n\
67TFK:06471:14958\n\
67TFK:06513:14857\n\
67TFK:06615:14480\n\
67TFK:06620:14529\n\
67TFK:08041:11088\n\
67TFK:08073:11178\n\
67TFK:08194:11316\n\
67TFK:08251:11144\n\
67TFK:08289:11148\n\
67TFK:08313:10593\n\
67TFK:08308:10974\n\
67TFK:08391:10894\n\
67TFK:08443:10918\n\
67TFK:08539:11366\n\
67TFK:08624:11576\n\
67TFK:08683:10514\n\
67TFK:08652:10943\n\
67TFK:08713:11036\n\
67TFK:08753:11533\n\
67TFK:08808:10868\n\
67TFK:08865:11265\n\
67TFK:08911:10484\n\
67TFK:08909:11107\n\
67TFK:08938:11535\n\
67TFK:09067:10388\n\
67TFK:09072:10996\n\
67TFK:09080:11464\n\
67TFK:09126:10516\n\
67TFK:09095:10639\n\
67TFK:09130:10997\n\
67TFK:09149:10367\n\
67TFK:09303:10607\n\
67TFK:04032:02848\n\
67TFK:04028:03791\n\
67TFK:04049:02674\n\
67TFK:04050:02771\n\
67TFK:04058:03236\n\
67TFK:04106:02991\n\
67TFK:04181:03516\n\
67TFK:04193:03850\n\
67TFK:04238:03122\n\
67TFK:04231:03376\n\
67TFK:04260:03275\n\
67TFK:04252:03632\n\
67TFK:04254:03639\n\
67TFK:04288:03829\n\
67TFK:04355:03264\n\
67TFK:04349:03763\n\
67TFK:04352:03737\n\
67TFK:04411:03206\n\
67TFK:04401:03605\n\
67TFK:04417:03581\n\
67TFK:04493:03072\n\
67TFK:04522:02696\n\
67TFK:04511:02732\n\
67TFK:04517:02967\n\
67TFK:04625:03115\n\
67TFK:04644:03586\n\
67TFK:04668:03569\n\
67TFK:04730:03440\n\
67TFK:04753:03402\n\
67TFK:04756:03589\n\
67TFK:04832:02864\n\
67TFK:04840:02944\n\
67TFK:04805:03157\n\
67TFK:04864:02725\n\
67TFK:04936:03489\n\
67TFK:04934:03559\n\
67TFK:04906:03759\n\
67TFK:05040:02996\n\
67TFK:05010:03765\n\
67TFK:05059:03606\n\
67TFK:05121:03127\n\
67TFK:05161:03759\n\
67TFK:05245:03100\n\
67TFK:05268:03725\n\
67TFK:05331:03770\n\
67TFK:05423:02704\n\
67TFK:05390:03352\n\
67TFK:05421:03620\n\
67TFK:05397:03812\n\
67TFK:05476:03132\n\
67TFK:05496:03719\n\
67TFK:05581:02674\n\
67TFK:05595:03736\n\
67TFK:05583:03835\n\
67TFK:05770:03087\n\
67TFK:05788:03485\n\
67TFK:05850:03196\n\
67TFK:05852:03270\n\
67TFK:05961:02634\n\
67TFK:05931:03271\n\
67TFK:05935:03352\n\
67TFK:05996:02815\n\
67TFK:06014:03437\n\
67TFK:06004:03718\n\
67TFK:06025:03749\n\
67TFK:06089:02871\n\
67TFK:06099:02884\n\
67TFK:06120:02956\n\
67TFK:06112:03707\n\
67TFK:06318:03175\n\
67TFK:06377:02856\n\
67TFK:06404:03296\n\
67TFK:06450:03861\n\
67TFK:06498:02792\n\
67TFK:06523:03714\n\
67TFK:06634:02745\n\
67TFK:06643:02841\n\
67TFK:05352:05442\n\
67TFK:05383:05220\n\
67TFK:05395:05268\n\
67TFK:05409:05677\n\
67TFK:05464:05303\n\
67TFK:05495:06202\n\
67TFK:05559:05394\n\
67TFK:05529:05440\n\
67TFK:05614:05872\n\
67TFK:05671:05882\n\
67TFK:05759:05347\n\
67TFK:05753:05928\n\
67TFK:05820:05866\n\
67TFK:05807:06100\n\
67TFK:05847:05836\n\
67TFK:05835:06242\n\
67TFK:05900:05295\n\
67TFK:05901:06119\n\
67TFK:05970:05443\n\
67TFK:05944:05464\n\
67TFK:06004:05456\n\
67TFK:06068:05264\n\
67TFK:06069:05763\n\
67TFK:06118:05402\n\
67TFK:06078:05607\n\
67TFK:06113:05612\n\
67TFK:06156:06395\n\
67TFK:06224:05168\n\
67TFK:06211:05710\n\
67TFK:06185:06024\n\
67TFK:06272:06226\n\
67TFK:06343:06414\n\
67TFK:06406:05557\n\
67TFK:06444:05613\n\
67TFK:06493:06105\n\
67TFK:06549:05454\n\
67TFK:06546:05746\n\
67TFK:06565:05919\n\
67TFK:06582:05904\n\
67TFK:06635:05834\n\
67TFK:04005:04734\n\
67TFK:04086:04479\n\
67TFK:04092:04699\n\
67TFK:04109:04539\n\
67TFK:04160:03951\n\
67TFK:04158:04031\n\
67TFK:04156:04219\n\
67TFK:04194:04889\n\
67TFK:04231:04099\n\
67TFK:04225:05032\n\
67TFK:04273:05024\n\
67TFK:04314:03870\n\
67TFK:04349:04331\n\
67TFK:04373:04428\n\
67TFK:04436:04232\n\
67TFK:04451:04869\n\
67TFK:04529:03919\n\
67TFK:04526:04041\n\
67TFK:04547:04854\n\
67TFK:04556:05070\n\
67TFK:04557:05096\n\
67TFK:04633:04507\n\
67TFK:04648:03869\n\
67TFK:04676:03887\n\
67TFK:04770:04111\n\
67TFK:04782:04880\n\
67TFK:04816:04778\n\
67TFK:04886:04081\n\
67TFK:04887:04147\n\
67TFK:04896:03962\n\
67TFK:04945:04007\n\
67TFK:04922:04066\n\
67TFK:04897:05035\n\
67TFK:04900:05122\n\
67TFK:04971:04175\n\
67TFK:04974:04302\n\
67TFK:05101:03879\n\
67TFK:05103:03946\n\
67TFK:05211:04102\n\
67TFK:05238:04320\n\
67TFK:05271:05126\n\
67TFK:05348:08033\n\
67TFK:05351:08725\n\
67TFK:05406:08800\n\
67TFK:05381:08944\n\
67TFK:05552:08095\n\
67TFK:05561:08386\n\
67TFK:05626:08138\n\
67TFK:05606:08439\n\
67TFK:05720:08428\n\
67TFK:05737:08454\n\
67TFK:05769:08647\n\
67TFK:05745:08844\n\
67TFK:05746:08852\n\
67TFK:05734:08948\n\
67TFK:05810:07950\n\
67TFK:05798:08121\n\
67TFK:05869:08103\n\
67TFK:05830:08600\n\
67TFK:05859:08939\n\
67TFK:05870:08972\n\
67TFK:05922:08027\n\
67TFK:05954:07924\n\
67TFK:05932:07969\n\
67TFK:05933:08056\n\
67TFK:05966:08100\n\
67TFK:06057:08362\n\
67TFK:06075:08731\n\
67TFK:06056:09010\n\
67TFK:06213:08203\n\
67TFK:06207:08476\n\
67TFK:06262:08755\n\
67TFK:06303:07847\n\
67TFK:06317:07911\n\
67TFK:06286:08084\n\
67TFK:06327:08189\n\
67TFK:06361:08286\n\
67TFK:06472:08112\n\
67TFK:06506:07906\n\
67TFK:06597:08015\n\
67TFK:05330:10043\n\
67TFK:05398:09850\n\
67TFK:05380:10211\n\
67TFK:05464:10043\n\
67TFK:05525:09132\n\
67TFK:05513:09744\n\
67TFK:05556:09042\n\
67TFK:05586:09715\n\
67TFK:05698:09213\n\
67TFK:05684:09737\n\
67TFK:05766:09312\n\
67TFK:05814:10110\n\
67TFK:05876:09524\n\
67TFK:05983:09132\n\
67TFK:05996:09416\n\
67TFK:06051:09476\n\
67TFK:06113:09824\n\
67TFK:06104:10140\n\
67TFK:06086:10229\n\
67TFK:06207:09933\n\
67TFK:06184:10024\n\
67TFK:06209:10027\n\
67TFK:06411:09252\n\
67TFK:06391:09536\n\
67TFK:06463:09680\n\
67TFK:06445:09971\n\
67TFK:06520:10007\n\
67TFK:06503:10231\n\
67TFK:06561:09050\n\
67TFK:06548:09311\n\
67TFK:06534:09328\n\
67TFK:06534:10001\n\
67TFK:06589:09224\n\
67TFK:06585:09544\n\
67TFK:06600:09575\n\
67TFK:06600:09975\n\
67TFK:06659:09259\n\
67TFK:06632:10057\n\
67TFK:05364:12868\n\
67TFK:05392:11955\n\
67TFK:05682:12258\n\
67TFK:05713:12771\n\
67TFK:05737:11607\n\
67TFK:05776:12836\n\
67TFK:05825:12494\n\
67TFK:05874:12352\n\
67TFK:05881:11837\n\
67TFK:05963:11674\n\
67TFK:05934:11929\n\
67TFK:06020:12653\n\
67TFK:06006:12792\n\
67TFK:06124:12871\n\
67TFK:06214:11636\n\
67TFK:06210:12865\n\
67TFK:06253:12032\n\
67TFK:06242:12704\n\
67TFK:06312:11782\n\
67TFK:06293:11814\n\
67TFK:06399:12536\n\
67TFK:06538:12813\n\
67TFK:06542:12803\n\
67TFK:04088:01393\n\
67TFK:04142:02110\n\
67TFK:04155:01449\n\
67TFK:04188:02094\n\
67TFK:04166:02559\n\
67TFK:04240:02447\n\
67TFK:04259:01442\n\
67TFK:04266:01731\n\
67TFK:04274:01791\n\
67TFK:04298:01859\n\
67TFK:04330:02474\n\
67TFK:04349:01490\n\
67TFK:04394:01755\n\
67TFK:04369:02041\n\
67TFK:04471:01808\n\
67TFK:04451:01891\n\
67TFK:04518:01923\n\
67TFK:04576:01597\n\
67TFK:04608:02377\n\
67TFK:04695:01767\n\
67TFK:04710:02205\n\
67TFK:04796:01902\n\
67TFK:04862:01559\n\
67TFK:04875:02409\n\
67TFK:04846:02562\n\
67TFK:04944:01996\n\
67TFK:04949:01954\n\
67TFK:05044:01738\n\
67TFK:05061:02045\n\
67TFK:05068:02075\n\
67TFK:05058:02540\n\
67TFK:05142:01332\n\
67TFK:05155:01479\n\
67TFK:05177:02093\n\
67TFK:05200:02107\n\
67TFK:05203:02443\n\
67TFK:05310:01412\n\
67TFK:05313:02084\n\
67TFK:02702:13882\n\
67TFK:02821:12935\n\
67TFK:02853:13423\n\
67TFK:02862:13659\n\
67TFK:02823:13686\n\
67TFK:02893:14123\n\
67TFK:02923:13255\n\
67TFK:02941:13249\n\
67TFK:02924:13580\n\
67TFK:02954:13650\n\
67TFK:03051:13991\n\
67TFK:03099:13228\n\
67TFK:03070:14043\n\
67TFK:03150:14031\n\
67TFK:03257:13261\n\
67TFK:03235:13436\n\
67TFK:03350:13117\n\
67TFK:03339:13209\n\
67TFK:03320:13601\n\
67TFK:03543:13728\n\
67TFK:03734:13315\n\
67TFK:03834:13163\n\
67TFK:03843:14133\n\
67TFK:03899:13020\n\
67TFK:02694:12220\n\
67TFK:02698:12566\n\
67TFK:02720:11703\n\
67TFK:02726:12516\n\
67TFK:02727:12652\n\
67TFK:02878:11599\n\
67TFK:02970:11635\n\
67TFK:03056:12197\n\
67TFK:03042:12678\n\
67TFK:03119:12468\n\
67TFK:03195:12412\n\
67TFK:03243:11657\n\
67TFK:03240:11815\n\
67TFK:03214:12150\n\
67TFK:03260:12309\n\
67TFK:03343:12673\n\
67TFK:03365:11931\n\
67TFK:03505:12543\n\
67TFK:03560:12278\n\
67TFK:03541:12493\n\
67TFK:03733:12368\n\
67TFK:03773:12293\n\
67TFK:03784:12351\n\
67TFK:03856:11666\n\
67TFK:03833:12791\n\
67TFK:03980:12493\n\
67TFK:02747:09550\n\
67TFK:02804:09038\n\
67TFK:02765:10180\n\
67TFK:03012:09824\n\
67TFK:03031:09252\n\
67TFK:03103:09288\n\
67TFK:03078:09585\n\
67TFK:03197:09143\n\
67TFK:03175:09238\n\
67TFK:03207:09299\n\
67TFK:03227:09375\n\
67TFK:03219:09491\n\
67TFK:03277:09853\n\
67TFK:03278:09958\n\
67TFK:03328:09203\n\
67TFK:03362:09331\n\
67TFK:03314:09496\n\
67TFK:03511:09344\n\
67TFK:03472:09413\n\
67TFK:03489:10175\n\
67TFK:03517:09531\n\
67TFK:03600:09426\n\
67TFK:03582:09863\n\
67TFK:03739:09552\n\
67TFK:03761:09520\n\
67TFK:03727:10136\n\
67TFK:03781:09020\n\
67TFK:03820:09068\n\
67TFK:03851:09980\n\
67TFK:02693:05285\n\
67TFK:02742:06277\n\
67TFK:02803:05923\n\
67TFK:02811:06137\n\
67TFK:02891:05323\n\
67TFK:02889:05890\n\
67TFK:02890:05950\n\
67TFK:02867:06110\n\
67TFK:02955:06065\n\
67TFK:02951:06241\n\
67TFK:02929:06368\n\
67TFK:02992:05275\n\
67TFK:03058:05867\n\
67TFK:03037:06046\n\
67TFK:03110:06312\n\
67TFK:03153:06014\n\
67TFK:03204:05367\n\
67TFK:03204:05950\n\
67TFK:03200:06034\n\
67TFK:03282:05459\n\
67TFK:03276:05631\n\
67TFK:03287:06068\n\
67TFK:03323:05455\n\
67TFK:03388:05172\n\
67TFK:03366:05292\n\
67TFK:03376:05273\n\
67TFK:03382:05409\n\
67TFK:03384:06039\n\
67TFK:03364:06175\n\
67TFK:03428:05507\n\
67TFK:03504:06259\n\
67TFK:03532:05463\n\
67TFK:03628:05333\n\
67TFK:03700:06320\n\
67TFK:03807:05764\n\
67TFK:03830:05695\n\
67TFK:03863:05740\n\
67TFK:03865:05322\n\
67TFK:08174:02534\n\
67TFK:08206:01659\n\
67TFK:08268:02071\n\
67TFK:08295:01385\n\
67TFK:08294:02468\n\
67TFK:08381:02456\n\
67TFK:08437:01468\n\
67TFK:08481:02230\n\
67TFK:08525:01337\n\
67TFK:08624:01500\n\
67TFK:08621:02506\n\
67TFK:08683:01792\n\
67TFK:08682:02179\n\
67TFK:08690:02464\n\
67TFK:08775:01550\n\
67TFK:08765:01868\n\
67TFK:08753:02366\n\
67TFK:08804:02282\n\
67TFK:08820:02547\n\
67TFK:08873:01433\n\
67TFK:08862:01540\n\
67TFK:08868:02135\n\
67TFK:08886:02260\n\
67TFK:08905:02131\n\
67TFK:09033:01894\n\
67TFK:09004:02495\n\
67TFK:09118:01803\n\
67TFK:09128:02432\n\
67TFK:09152:02537\n\
67TFK:09203:02478\n\
67TFK:09303:01450\n\
67TFK:02768:01325\n\
67TFK:02768:01727\n\
67TFK:02785:01901\n\
67TFK:02821:01589\n\
67TFK:02817:02066\n\
67TFK:02820:02489\n\
67TFK:02911:01580\n\
67TFK:02968:02289\n\
67TFK:03008:02569\n\
67TFK:03120:01315\n\
67TFK:03166:01865\n\
67TFK:03241:02027\n\
67TFK:03295:02165\n\
67TFK:03306:02328\n\
67TFK:03315:02060\n\
67TFK:03384:01636\n\
67TFK:03365:02427\n\
67TFK:03424:01356\n\
67TFK:03471:01292\n\
67TFK:03556:01359\n\
67TFK:03586:01415\n\
67TFK:03637:01330\n\
67TFK:03652:01324\n\
67TFK:03678:01703\n\
67TFK:03706:01923\n\
67TFK:03734:01494\n\
67TFK:03720:02280\n\
67TFK:03775:01876\n\
67TFK:03834:02029\n\
67TFK:03900:01359\n\
67TFK:03868:01709\n\
67TFK:03868:02481\n\
67TFK:03941:01515\n\
67TFK:03944:02486\n\
67TFK:03986:02470\n\
67TFK:02702:00878\n\
67TFK:02810:00761\n\
67TFK:02864:00738\n\
67TFK:03108:00527\n\
67TFK:03229:01126\n\
67TFK:03245:01180\n\
67TFK:03370:00825\n\
67TFK:03435:00449\n\
67TFK:03450:01100\n\
67TFK:03611:00604\n\
67TFK:03569:01110\n\
67TFK:03764:00967\n\
67TFK:03812:01254\n\
67TFK:01382:10809\n\
67TFK:01421:11253\n\
67TFK:01570:10939\n\
67TFK:01596:11244\n\
67TFK:01749:10837\n\
67TFK:01826:11032\n\
67TFK:01794:11432\n\
67TFK:01951:10630\n\
67TFK:02023:11292\n\
67TFK:02090:10917\n\
67TFK:02101:11011\n\
67TFK:02115:11199\n\
67TFK:02139:10423\n\
67TFK:02262:11160\n\
67TFK:02304:10496\n\
67TFK:02366:10450\n\
67TFK:02359:10515\n\
67TFK:02349:11462\n\
67TFK:02416:11422\n\
67TFK:02466:11144\n\
67TFK:02444:11503\n\
67TFK:02040:14188\n\
67TFK:02339:14494\n\
67TFK:02417:14244\n\
67TFK:02429:14760\n\
67TFK:02520:14476\n\
67TFK:02606:14305\n\
67TFK:01403:13287\n\
67TFK:01473:12948\n\
67TFK:01436:13709\n\
67TFK:01561:13197\n\
67TFK:01535:13515\n\
67TFK:01597:13679\n\
67TFK:01929:13040\n\
67TFK:01917:13093\n\
67TFK:01973:13529\n\
67TFK:02016:13375\n\
67TFK:01987:13416\n\
67TFK:02126:13572\n\
67TFK:02153:13045\n\
67TFK:02134:13227\n\
67TFK:02239:13304\n\
67TFK:02367:13718\n\
67TFK:02477:13315\n\
67TFK:02479:13426\n\
67TFK:02514:13178\n\
67TFK:02609:13380\n\
67TFK:08091:05657\n\
67TFK:08219:05792\n\
67TFK:08334:05268\n\
67TFK:08299:05661\n\
67TFK:08295:05972\n\
67TFK:08302:06374\n\
67TFK:08367:05889\n\
67TFK:08425:05230\n\
67TFK:08428:05692\n\
67TFK:08437:06109\n\
67TFK:08491:05432\n\
67TFK:08461:05805\n\
67TFK:08491:06342\n\
67TFK:08516:05498\n\
67TFK:08544:06248\n\
67TFK:08611:05262\n\
67TFK:08622:05597\n\
67TFK:08674:05261\n\
67TFK:08677:05936\n\
67TFK:08835:05684\n\
67TFK:08811:05774\n\
67TFK:08824:05771\n\
67TFK:08882:05262\n\
67TFK:08925:05333\n\
67TFK:08932:05400\n\
67TFK:08926:05815\n\
67TFK:08960:06069\n\
67TFK:09000:06165\n\
67TFK:09045:05201\n\
67TFK:09089:05390\n\
67TFK:09136:05346\n\
67TFK:09266:05552\n\
67TFK:09250:05694\n\
67TFK:09250:06349\n\
67TFK:09523:05206\n\
67TFK:09503:05596\n\
67TFK:09568:05233\n\
67TFK:09553:05885\n\
67TFK:09714:05838\n\
67TFK:09769:05579\n\
67TFK:09777:05364\n\
67TFK:09916:05192\n\
67TFK:09935:05996\n\
67TFK:09941:06431\n\
67TFK:09991:05950\n\
67TFK:10146:05579\n\
67TFK:10126:05922\n\
67TFK:10174:06365\n\
67TFK:06696:12993\n\
67TFK:06776:12947\n\
67TFK:06806:13735\n\
67TFK:06827:13865\n\
67TFK:06899:13425\n\
67TFK:07041:13883\n\
67TFK:07105:12892\n\
67TFK:07154:13052\n\
67TFK:07189:13015\n\
67TFK:07200:12995\n\
67TFK:07231:13061\n\
67TFK:07252:13388\n\
67TFK:07210:14069\n\
67TFK:07369:13868\n\
67TFK:07449:13158\n\
67TFK:07410:13835\n\
67TFK:07621:14020\n\
67TFK:07667:13895\n\
67TFK:07783:13972\n\
67TFK:02698:03232\n\
67TFK:02664:03493\n\
67TFK:02801:03729\n\
67TFK:02783:03781\n\
67TFK:02913:03175\n\
67TFK:02932:03376\n\
67TFK:02946:03448\n\
67TFK:03034:03243\n\
67TFK:03082:02910\n\
67TFK:03106:03514\n\
67TFK:03082:03548\n\
67TFK:03066:03688\n\
67TFK:03134:03185\n\
67TFK:03171:03087\n\
67TFK:03223:02969\n\
67TFK:03279:03709\n\
67TFK:03334:03180\n\
67TFK:03336:03316\n\
67TFK:03395:03500\n\
67TFK:03453:03596\n\
67TFK:03470:03670\n\
67TFK:03607:02937\n\
67TFK:03649:02726\n\
67TFK:03634:03119\n\
67TFK:03629:03551\n\
67TFK:03649:03567\n\
67TFK:03732:02936\n\
67TFK:03803:03064\n\
67TFK:03950:02650\n\
67TFK:03968:02729\n\
67TFK:02692:07283\n\
67TFK:02681:07583\n\
67TFK:02677:07662\n\
67TFK:02712:07642\n\
67TFK:02717:06440\n\
67TFK:02742:06485\n\
67TFK:02744:07244\n\
67TFK:02876:06660\n\
67TFK:02910:06778\n\
67TFK:02875:06839\n\
67TFK:02914:06997\n\
67TFK:02921:07409\n\
67TFK:02978:07456\n\
67TFK:03011:07589\n\
67TFK:03041:06586\n\
67TFK:03072:06843\n\
67TFK:03078:06908\n\
67TFK:03122:06986\n\
67TFK:03205:06864\n\
67TFK:03189:06971\n\
67TFK:03233:06996\n\
67TFK:03236:07432\n\
67TFK:03308:07611\n\
67TFK:03311:07720\n\
67TFK:03355:07616\n\
67TFK:03409:06662\n\
67TFK:03377:07041\n\
67TFK:03444:06454\n\
67TFK:03424:06855\n\
67TFK:03439:07084\n\
67TFK:03487:06566\n\
67TFK:03494:06615\n\
67TFK:03789:06502\n\
67TFK:03791:06982\n\
67TFK:03843:06694\n\
67TFK:03843:06721\n\
67TFK:03888:06596\n\
67TFK:03897:06848\n\
67TFK:03935:07703\n\
67TFK:04004:00699\n\
67TFK:04009:00860\n\
67TFK:04103:01158\n\
67TFK:04169:00731\n\
67TFK:04197:00775\n\
67TFK:04427:00563\n\
67TFK:04694:00940\n\
67TFK:04782:00839\n\
67TFK:04835:00936\n\
67TFK:04858:00747\n\
67TFK:04849:01008\n\
67TFK:02792:14554\n\
67TFK:02914:14889\n\
67TFK:02983:14902\n\
67TFK:03033:14974\n\
67TFK:03402:14355\n\
67TFK:03371:14420\n\
67TFK:03402:14494\n\
67TFK:03515:14348\n\
67TFK:03718:14778\n\
67TFK:03792:14485\n\
67TFK:02664:11270\n\
67TFK:02732:10311\n\
67TFK:02769:10420\n\
67TFK:02815:11335\n\
67TFK:03077:10358\n\
67TFK:03094:10584\n\
67TFK:03095:10844\n\
67TFK:03095:11588\n\
67TFK:03172:10313\n\
67TFK:03179:10517\n\
67TFK:03173:10665\n\
67TFK:03258:10345\n\
67TFK:03254:10406\n\
67TFK:03298:10810\n\
67TFK:03304:11045\n\
67TFK:03284:11309\n\
67TFK:03306:11497\n\
67TFK:03291:11575\n\
67TFK:03317:10797\n\
67TFK:03324:11003\n\
67TFK:03336:11054\n\
67TFK:03400:11001\n\
67TFK:03498:10916\n\
67TFK:03562:11251\n\
67TFK:03581:11144\n\
67TFK:03608:11202\n\
67TFK:03750:11344\n\
67TFK:03818:10402\n\
67TFK:03857:11365\n\
67TFK:01574:01062\n\
67TFK:01791:01234\n\
67TFK:02022:01147\n\
67TFK:02190:00921\n\
67TFK:02245:00776\n\
67TFK:02280:00796\n\
67TFK:02404:00719\n\
67TFK:02432:00813\n\
67TFK:02467:01029\n\
67TFK:02530:01216\n\
67TFK:02504:01262\n\
67TFK:02724:08859\n\
67TFK:02828:07926\n\
67TFK:02848:08545\n\
67TFK:02832:08833\n\
67TFK:03000:07736\n\
67TFK:02965:07889\n\
67TFK:03054:08638\n\
67TFK:03101:07896\n\
67TFK:03075:07985\n\
67TFK:03080:08827\n\
67TFK:03091:08795\n\
67TFK:03102:08804\n\
67TFK:03237:07836\n\
67TFK:03259:08241\n\
67TFK:03275:08432\n\
67TFK:03381:08753\n\
67TFK:03489:08167\n\
67TFK:03535:07994\n\
67TFK:03589:07734\n\
67TFK:03606:07989\n\
67TFK:03641:08238\n\
67TFK:03804:07736\n\
67TFK:03786:08022\n\
67TFK:03930:08159\n\
')
