# Supplementary material for: The Oxidative Metabolism of Fossil Hydrocarbons and Sulfide Minerals by the Lithobiontic Microbial Community Inhabiting Deep Subterrestrial Kupferschiefer Black Shale
Source: Front Microbiol. 2018 May 15;9:972. doi: 10.3389/fmicb.2018.00972 (PMC5962744; doi:10.3389/fmicb.2018.00972)
Supplement: Supplementary file 3 [file Presentation_1.ZIP › R19_filter-trim_BSc60_sup207_krona.html.files/node1512.members.0.js]

data('67TFK:01365:12579\n\
67TFK:01671:12760\n\
67TFK:02807:04622\n\
67TFK:02911:05045\n\
67TFK:02943:03953\n\
67TFK:03440:04838\n\
67TFK:03449:05092\n\
67TFK:03547:04824\n\
67TFK:03861:05029\n\
67TFK:03954:04563\n\
67TFK:00487:04399\n\
67TFK:00889:03904\n\
67TFK:00943:04321\n\
67TFK:00983:04011\n\
67TFK:00517:02317\n\
67TFK:00240:08684\n\
67TFK:00467:08458\n\
67TFK:00749:06503\n\
67TFK:01075:06896\n\
67TFK:01083:07397\n\
67TFK:01238:07365\n\
67TFK:01301:06973\n\
67TFK:00234:05839\n\
67TFK:00347:05728\n\
67TFK:00543:06038\n\
67TFK:00932:05534\n\
67TFK:01274:05479\n\
67TFK:01318:06115\n\
67TFK:09481:06513\n\
67TFK:09917:07270\n\
67TFK:06806:03570\n\
67TFK:07081:02602\n\
67TFK:07355:03728\n\
67TFK:07935:03246\n\
67TFK:09392:04006\n\
67TFK:09405:03995\n\
67TFK:09529:04524\n\
67TFK:09777:03908\n\
67TFK:09900:04139\n\
67TFK:09883:04900\n\
67TFK:09921:12858\n\
67TFK:09925:11790\n\
67TFK:01643:03437\n\
67TFK:02652:03146\n\
67TFK:01382:04880\n\
67TFK:02269:04084\n\
67TFK:02451:04475\n\
67TFK:01792:05417\n\
67TFK:02161:05555\n\
67TFK:01647:07080\n\
67TFK:01641:07697\n\
67TFK:02072:07019\n\
67TFK:02395:07012\n\
67TFK:02567:06776\n\
67TFK:02657:07264\n\
67TFK:01385:02208\n\
67TFK:02006:01587\n\
67TFK:01999:02164\n\
67TFK:02046:02543\n\
67TFK:02380:01473\n\
67TFK:01695:07762\n\
67TFK:01611:09082\n\
67TFK:05394:04786\n\
67TFK:05452:04313\n\
67TFK:06347:04028\n\
67TFK:06583:05110\n\
67TFK:09524:08419\n\
67TFK:09925:08428\n\
67TFK:10249:08547\n\
67TFK:09773:09239\n\
67TFK:10279:09528\n\
67TFK:06276:07696\n\
67TFK:06630:07663\n\
67TFK:05407:11407\n\
67TFK:06322:11303\n\
67TFK:06502:10647\n\
67TFK:06603:10768\n\
67TFK:09661:01508\n\
67TFK:09693:02398\n\
67TFK:09727:02283\n\
67TFK:06727:02011\n\
67TFK:06960:02248\n\
67TFK:07866:01364\n\
67TFK:06697:04949\n\
67TFK:07068:04379\n\
67TFK:07124:04328\n\
67TFK:07005:07520\n\
67TFK:07416:07548\n\
67TFK:07198:05380\n\
67TFK:07735:05257\n\
67TFK:06802:09339\n\
67TFK:06767:09825\n\
67TFK:07330:10046\n\
67TFK:07619:10047\n\
67TFK:07768:09492\n\
67TFK:07955:09502\n\
67TFK:07941:09735\n\
67TFK:06911:08549\n\
67TFK:07074:08355\n\
67TFK:07249:08503\n\
67TFK:07383:07952\n\
67TFK:06809:10957\n\
67TFK:00701:03054\n\
67TFK:05403:02254\n\
67TFK:05550:02051\n\
67TFK:05579:01811\n\
67TFK:05708:01488\n\
67TFK:06158:01489\n\
67TFK:06366:01767\n\
67TFK:06412:02556\n\
67TFK:06464:01491\n\
67TFK:08322:01047\n\
67TFK:09260:01190\n\
67TFK:07933:00476\n\
67TFK:08159:06750\n\
67TFK:08630:06654\n\
67TFK:09026:06595\n\
67TFK:09080:06613\n\
67TFK:08116:03686\n\
67TFK:08509:02831\n\
67TFK:08839:03588\n\
67TFK:08907:03201\n\
67TFK:09100:03536\n\
67TFK:08213:08769\n\
67TFK:08696:08092\n\
67TFK:08028:09607\n\
67TFK:08070:10016\n\
67TFK:08622:10273\n\
67TFK:09031:10287\n\
67TFK:09316:09712\n\
67TFK:00778:10599\n\
67TFK:01023:10879\n\
67TFK:07835:12841\n\
67TFK:04557:13677\n\
67TFK:04740:13898\n\
67TFK:05291:13963\n\
67TFK:04335:14508\n\
67TFK:04510:12280\n\
67TFK:04746:12666\n\
67TFK:05141:12607\n\
67TFK:05135:12780\n\
67TFK:05290:12244\n\
67TFK:04161:11155\n\
67TFK:05239:11055\n\
67TFK:04222:09204\n\
67TFK:04436:10179\n\
67TFK:04886:09224\n\
67TFK:04908:09140\n\
67TFK:05026:09189\n\
67TFK:05058:10010\n\
67TFK:04097:08451\n\
67TFK:04564:08558\n\
67TFK:04479:07481\n\
67TFK:04565:07466\n\
67TFK:04645:06793\n\
67TFK:04616:06875\n\
67TFK:04613:07125\n\
67TFK:04267:06226\n\
67TFK:04546:05796\n\
67TFK:05034:06232\n\
67TFK:05117:05965\n\
67TFK:09206:13712\n\
67TFK:08131:12092\n\
67TFK:08196:12001\n\
67TFK:08472:12636\n\
67TFK:08817:12092\n\
67TFK:06008:13497\n\
67TFK:06294:13551\n\
67TFK:06569:14697\n\
67TFK:04120:02882\n\
67TFK:04146:02841\n\
67TFK:04350:03109\n\
67TFK:04569:03850\n\
67TFK:04630:03027\n\
67TFK:04830:03433\n\
67TFK:04829:03775\n\
67TFK:04881:02818\n\
67TFK:04973:02969\n\
67TFK:05113:03529\n\
67TFK:05607:03596\n\
67TFK:06028:03480\n\
67TFK:06071:03538\n\
67TFK:06167:02844\n\
67TFK:05402:06400\n\
67TFK:04089:04084\n\
67TFK:04504:03937\n\
67TFK:04677:04452\n\
67TFK:04763:04841\n\
67TFK:05154:04907\n\
67TFK:05339:08186\n\
67TFK:05810:08599\n\
67TFK:05405:09841\n\
67TFK:06256:10189\n\
67TFK:04535:01959\n\
67TFK:04775:01891\n\
67TFK:04825:02199\n\
67TFK:04852:02279\n\
67TFK:05190:02012\n\
67TFK:02974:13224\n\
67TFK:02828:12832\n\
67TFK:03201:12080\n\
67TFK:02739:10007\n\
67TFK:03835:09249\n\
67TFK:02695:05154\n\
67TFK:02966:05608\n\
67TFK:03007:05810\n\
67TFK:03300:05385\n\
67TFK:03270:06118\n\
67TFK:03312:02515\n\
67TFK:03846:02479\n\
67TFK:03928:01896\n\
67TFK:02731:00877\n\
67TFK:02824:00901\n\
67TFK:01965:10519\n\
67TFK:02513:11214\n\
67TFK:02550:11450\n\
67TFK:01401:13196\n\
67TFK:01463:13819\n\
67TFK:01517:13281\n\
67TFK:08593:05619\n\
67TFK:08754:05323\n\
67TFK:09090:06003\n\
67TFK:09189:05585\n\
67TFK:09512:05624\n\
67TFK:09733:06407\n\
67TFK:07928:13046\n\
67TFK:07955:13860\n\
67TFK:03036:02633\n\
67TFK:03133:03589\n\
67TFK:03733:03498\n\
67TFK:03943:02955\n\
67TFK:02910:06930\n\
67TFK:03888:07018\n\
67TFK:04073:01287\n\
67TFK:04995:00932\n\
67TFK:02941:14496\n\
67TFK:03319:14441\n\
67TFK:03402:14567\n\
67TFK:03447:10903\n\
67TFK:03570:10441\n\
67TFK:02505:00851\n\
67TFK:02526:00915\n\
67TFK:02823:08956\n\
67TFK:03090:07892\n\
67TFK:03244:08354\n\
67TFK:03415:08428\n\
67TFK:03480:09015\n\
67TFK:03861:07788\n\
')
