# Supplementary material for: The Oxidative Metabolism of Fossil Hydrocarbons and Sulfide Minerals by the Lithobiontic Microbial Community Inhabiting Deep Subterrestrial Kupferschiefer Black Shale
Source: Front Microbiol. 2018 May 15;9:972. doi: 10.3389/fmicb.2018.00972 (PMC5962744; doi:10.3389/fmicb.2018.00972)
Supplement: Supplementary file 3 [file Presentation_1.ZIP › R19_filter-trim_BSc60_sup207_krona.html.files/node1449.members.0.js]

data('67TFK:01572:11784\n\
67TFK:01614:11955\n\
67TFK:02428:12799\n\
67TFK:02568:12284\n\
67TFK:03152:04524\n\
67TFK:03328:04136\n\
67TFK:03371:04632\n\
67TFK:00528:02256\n\
67TFK:00946:09679\n\
67TFK:01086:09395\n\
67TFK:00950:07850\n\
67TFK:00514:06502\n\
67TFK:00560:07156\n\
67TFK:00607:06732\n\
67TFK:00701:06348\n\
67TFK:01116:06044\n\
67TFK:01168:06032\n\
67TFK:09785:06622\n\
67TFK:06978:02714\n\
67TFK:07023:02872\n\
67TFK:07033:03015\n\
67TFK:07064:02621\n\
67TFK:07251:03372\n\
67TFK:07289:02739\n\
67TFK:07409:02876\n\
67TFK:07689:03126\n\
67TFK:07851:03036\n\
67TFK:07857:03247\n\
67TFK:07873:03428\n\
67TFK:07926:03767\n\
67TFK:09563:04779\n\
67TFK:09605:03970\n\
67TFK:09634:04599\n\
67TFK:09838:04643\n\
67TFK:09875:04613\n\
67TFK:09361:03152\n\
67TFK:09403:02865\n\
67TFK:09459:02971\n\
67TFK:09511:03010\n\
67TFK:09533:03615\n\
67TFK:10280:03328\n\
67TFK:01874:03106\n\
67TFK:01922:02800\n\
67TFK:02090:03241\n\
67TFK:01489:04569\n\
67TFK:01571:04868\n\
67TFK:01880:04028\n\
67TFK:02034:04336\n\
67TFK:02315:04799\n\
67TFK:02626:04912\n\
67TFK:01381:06106\n\
67TFK:01401:06004\n\
67TFK:01527:05797\n\
67TFK:01708:06537\n\
67TFK:02380:07616\n\
67TFK:02399:06862\n\
67TFK:02588:07010\n\
67TFK:01781:02118\n\
67TFK:02362:02079\n\
67TFK:02534:01800\n\
67TFK:01704:07747\n\
67TFK:01843:09006\n\
67TFK:02089:07867\n\
67TFK:01569:09610\n\
67TFK:01930:09216\n\
67TFK:02033:09533\n\
67TFK:05943:04328\n\
67TFK:06117:05076\n\
67TFK:06214:04574\n\
67TFK:06275:04059\n\
67TFK:06365:05110\n\
67TFK:06501:04601\n\
67TFK:09807:13305\n\
67TFK:09865:12936\n\
67TFK:09567:08074\n\
67TFK:09624:07842\n\
67TFK:10031:07983\n\
67TFK:10195:08688\n\
67TFK:09782:09266\n\
67TFK:09850:09786\n\
67TFK:10107:09506\n\
67TFK:10145:09706\n\
67TFK:09574:10851\n\
67TFK:09716:10956\n\
67TFK:05678:06444\n\
67TFK:05795:07588\n\
67TFK:06054:07033\n\
67TFK:06464:07351\n\
67TFK:05477:11583\n\
67TFK:05779:11531\n\
67TFK:06071:10963\n\
67TFK:06499:10535\n\
67TFK:06965:02132\n\
67TFK:07572:02102\n\
67TFK:07152:05072\n\
67TFK:07382:04794\n\
67TFK:06845:07324\n\
67TFK:06879:07020\n\
67TFK:06876:07714\n\
67TFK:07037:07309\n\
67TFK:07143:06738\n\
67TFK:07444:06557\n\
67TFK:07616:06884\n\
67TFK:07189:05431\n\
67TFK:07355:06072\n\
67TFK:07479:05176\n\
67TFK:07101:10272\n\
67TFK:07363:09644\n\
67TFK:07401:09903\n\
67TFK:07409:09890\n\
67TFK:06878:08662\n\
67TFK:07642:08405\n\
67TFK:06760:11019\n\
67TFK:06908:10400\n\
67TFK:07049:10347\n\
67TFK:07280:11174\n\
67TFK:07418:10694\n\
67TFK:07552:10868\n\
67TFK:07574:10639\n\
67TFK:07961:10525\n\
67TFK:00769:02862\n\
67TFK:01114:03858\n\
67TFK:05473:01851\n\
67TFK:06443:01950\n\
67TFK:07993:00782\n\
67TFK:07181:01036\n\
67TFK:07498:01223\n\
67TFK:06931:14571\n\
67TFK:08200:07235\n\
67TFK:08987:07050\n\
67TFK:09069:06983\n\
67TFK:09237:07247\n\
67TFK:09304:06635\n\
67TFK:08051:03202\n\
67TFK:08759:03266\n\
67TFK:08814:03154\n\
67TFK:08020:04781\n\
67TFK:08335:04535\n\
67TFK:09096:05043\n\
67TFK:09248:04663\n\
67TFK:08754:08441\n\
67TFK:09009:08638\n\
67TFK:08578:09801\n\
67TFK:08760:09769\n\
67TFK:08957:09163\n\
67TFK:00792:10946\n\
67TFK:00968:11015\n\
67TFK:01204:10405\n\
67TFK:01250:11028\n\
67TFK:06719:11611\n\
67TFK:07578:12777\n\
67TFK:07823:11644\n\
67TFK:04398:13052\n\
67TFK:04111:14788\n\
67TFK:04570:11907\n\
67TFK:04594:12256\n\
67TFK:04857:12370\n\
67TFK:05200:12222\n\
67TFK:04041:10379\n\
67TFK:04713:10484\n\
67TFK:05226:09691\n\
67TFK:05059:07985\n\
67TFK:05089:08539\n\
67TFK:04501:06690\n\
67TFK:04519:07375\n\
67TFK:04848:07172\n\
67TFK:05230:06874\n\
67TFK:06116:01228\n\
67TFK:06262:00266\n\
67TFK:06499:00718\n\
67TFK:04474:05236\n\
67TFK:04691:05785\n\
67TFK:04797:05872\n\
67TFK:05146:06301\n\
67TFK:08482:13151\n\
67TFK:08570:12970\n\
67TFK:08614:13539\n\
67TFK:08979:14124\n\
67TFK:08089:12121\n\
67TFK:08768:11836\n\
67TFK:09300:11663\n\
67TFK:05699:13288\n\
67TFK:06057:13130\n\
67TFK:06108:13550\n\
67TFK:06280:13676\n\
67TFK:06069:14574\n\
67TFK:08919:10562\n\
67TFK:09153:10795\n\
67TFK:04232:03652\n\
67TFK:04329:03774\n\
67TFK:04531:03349\n\
67TFK:04706:03705\n\
67TFK:05036:03328\n\
67TFK:05950:03405\n\
67TFK:06096:02643\n\
67TFK:06218:03476\n\
67TFK:06333:03450\n\
67TFK:06578:03625\n\
67TFK:05336:05212\n\
67TFK:06221:05409\n\
67TFK:06180:06401\n\
67TFK:06389:05639\n\
67TFK:04157:04961\n\
67TFK:04268:04667\n\
67TFK:04445:03924\n\
67TFK:05174:04034\n\
67TFK:05752:08261\n\
67TFK:06618:08263\n\
67TFK:05404:09075\n\
67TFK:05581:09840\n\
67TFK:05645:09228\n\
67TFK:05670:09907\n\
67TFK:06271:10288\n\
67TFK:06607:10204\n\
67TFK:05388:12507\n\
67TFK:05794:12284\n\
67TFK:06445:12386\n\
67TFK:04037:01345\n\
67TFK:04577:02417\n\
67TFK:04843:01306\n\
67TFK:05240:01651\n\
67TFK:03054:12819\n\
67TFK:02706:10261\n\
67TFK:03039:09197\n\
67TFK:03538:10001\n\
67TFK:02812:05194\n\
67TFK:02984:05927\n\
67TFK:03170:05321\n\
67TFK:03775:06018\n\
67TFK:08038:01342\n\
67TFK:08573:01934\n\
67TFK:02704:02427\n\
67TFK:02828:02345\n\
67TFK:02934:02521\n\
67TFK:03340:02131\n\
67TFK:03625:02047\n\
67TFK:03969:01891\n\
67TFK:03045:00727\n\
67TFK:01396:10597\n\
67TFK:02140:11342\n\
67TFK:02331:14447\n\
67TFK:01926:13309\n\
67TFK:02072:12894\n\
67TFK:02078:13290\n\
67TFK:08707:05510\n\
67TFK:08773:05508\n\
67TFK:08897:06378\n\
67TFK:08988:05937\n\
67TFK:09307:05949\n\
67TFK:09717:05234\n\
67TFK:07540:12986\n\
67TFK:02909:03290\n\
67TFK:03906:03787\n\
67TFK:03139:06820\n\
67TFK:03423:07183\n\
67TFK:03561:06571\n\
67TFK:03577:07059\n\
67TFK:03835:07302\n\
67TFK:04380:01109\n\
67TFK:04805:00748\n\
67TFK:02707:11000\n\
67TFK:03040:10537\n\
67TFK:03061:10873\n\
67TFK:03153:10639\n\
67TFK:03528:10976\n\
67TFK:01873:00791\n\
67TFK:02289:00854\n\
67TFK:02618:01072\n\
67TFK:03288:08295\n\
67TFK:03323:08861\n\
')
