# Supplementary material for: The Oxidative Metabolism of Fossil Hydrocarbons and Sulfide Minerals by the Lithobiontic Microbial Community Inhabiting Deep Subterrestrial Kupferschiefer Black Shale
Source: Front Microbiol. 2018 May 15;9:972. doi: 10.3389/fmicb.2018.00972 (PMC5962744; doi:10.3389/fmicb.2018.00972)
Supplement: Supplementary file 3 [file Presentation_1.ZIP › R19_filter-trim_BSc60_sup207_krona.html.files/node865.members.0.js]

data('67TFK:01568:12737\n\
67TFK:02030:12087\n\
67TFK:02085:12358\n\
67TFK:02634:11987\n\
67TFK:02688:04898\n\
67TFK:03229:04762\n\
67TFK:03978:04385\n\
67TFK:01137:04505\n\
67TFK:00991:01832\n\
67TFK:01000:01671\n\
67TFK:01080:02268\n\
67TFK:00730:09235\n\
67TFK:00753:10177\n\
67TFK:00865:09742\n\
67TFK:00877:09840\n\
67TFK:00920:09289\n\
67TFK:01250:09552\n\
67TFK:00422:08067\n\
67TFK:00562:08988\n\
67TFK:01245:08222\n\
67TFK:00545:07613\n\
67TFK:00690:06948\n\
67TFK:00930:05800\n\
67TFK:01108:05471\n\
67TFK:01326:05341\n\
67TFK:09369:07119\n\
67TFK:09541:07106\n\
67TFK:09658:06782\n\
67TFK:09731:07627\n\
67TFK:06676:02810\n\
67TFK:06836:02685\n\
67TFK:06889:03130\n\
67TFK:07001:03007\n\
67TFK:07381:03790\n\
67TFK:07837:02774\n\
67TFK:09375:04444\n\
67TFK:09516:03969\n\
67TFK:09867:04456\n\
67TFK:10018:05009\n\
67TFK:10105:04128\n\
67TFK:10138:04751\n\
67TFK:09453:03357\n\
67TFK:09927:03288\n\
67TFK:10395:03020\n\
67TFK:09356:12078\n\
67TFK:09328:12412\n\
67TFK:01637:03714\n\
67TFK:02252:02900\n\
67TFK:02415:02789\n\
67TFK:02433:03469\n\
67TFK:01772:04859\n\
67TFK:02149:04857\n\
67TFK:02364:03966\n\
67TFK:01343:05169\n\
67TFK:01386:06152\n\
67TFK:01761:05506\n\
67TFK:02572:05967\n\
67TFK:02586:07306\n\
67TFK:01761:02211\n\
67TFK:01865:02436\n\
67TFK:02360:02448\n\
67TFK:02509:01799\n\
67TFK:01552:08935\n\
67TFK:01602:08547\n\
67TFK:01640:08615\n\
67TFK:01938:07769\n\
67TFK:01601:10156\n\
67TFK:01862:09210\n\
67TFK:02497:09070\n\
67TFK:06140:04847\n\
67TFK:06434:04249\n\
67TFK:09570:08438\n\
67TFK:09894:08139\n\
67TFK:10424:09172\n\
67TFK:09940:11090\n\
67TFK:05341:07691\n\
67TFK:05648:07004\n\
67TFK:05941:06798\n\
67TFK:06376:06553\n\
67TFK:06417:06636\n\
67TFK:06579:06569\n\
67TFK:05484:10506\n\
67TFK:05836:11440\n\
67TFK:06106:11552\n\
67TFK:06217:10388\n\
67TFK:06291:10579\n\
67TFK:06480:11548\n\
67TFK:09916:02257\n\
67TFK:06694:01759\n\
67TFK:06900:01507\n\
67TFK:07169:01945\n\
67TFK:07494:01381\n\
67TFK:07594:02398\n\
67TFK:06820:04804\n\
67TFK:07098:05056\n\
67TFK:07624:05076\n\
67TFK:07697:05150\n\
67TFK:07735:04092\n\
67TFK:06987:07565\n\
67TFK:07233:07030\n\
67TFK:07221:07136\n\
67TFK:07309:06650\n\
67TFK:07359:07135\n\
67TFK:07798:07258\n\
67TFK:07902:06675\n\
67TFK:06671:05676\n\
67TFK:06996:05669\n\
67TFK:07043:05829\n\
67TFK:07305:05174\n\
67TFK:07445:05513\n\
67TFK:07549:05278\n\
67TFK:07540:06076\n\
67TFK:07898:05831\n\
67TFK:07264:09216\n\
67TFK:07490:10017\n\
67TFK:07819:09952\n\
67TFK:06942:07886\n\
67TFK:07124:07732\n\
67TFK:07991:08712\n\
67TFK:07798:10786\n\
67TFK:07774:11124\n\
67TFK:00342:03037\n\
67TFK:00778:03074\n\
67TFK:01108:02949\n\
67TFK:01212:02877\n\
67TFK:05598:02306\n\
67TFK:05761:01321\n\
67TFK:05833:01634\n\
67TFK:06060:02287\n\
67TFK:08270:00997\n\
67TFK:08953:01171\n\
67TFK:06773:01085\n\
67TFK:07151:00531\n\
67TFK:08598:07228\n\
67TFK:08944:06608\n\
67TFK:08920:03784\n\
67TFK:09126:02763\n\
67TFK:07996:04518\n\
67TFK:08070:04764\n\
67TFK:08351:04778\n\
67TFK:08418:04885\n\
67TFK:08497:04604\n\
67TFK:08483:08347\n\
67TFK:08139:09330\n\
67TFK:08258:10000\n\
67TFK:08512:09451\n\
67TFK:08501:09867\n\
67TFK:09230:09135\n\
67TFK:00808:10508\n\
67TFK:01192:10942\n\
67TFK:01216:10388\n\
67TFK:01253:10343\n\
67TFK:07899:11851\n\
67TFK:04018:13218\n\
67TFK:04043:13563\n\
67TFK:04266:13722\n\
67TFK:04815:13047\n\
67TFK:04561:14619\n\
67TFK:04102:11904\n\
67TFK:04198:12283\n\
67TFK:04737:11838\n\
67TFK:04974:12396\n\
67TFK:04584:10659\n\
67TFK:04738:10370\n\
67TFK:05002:11369\n\
67TFK:05170:11117\n\
67TFK:05209:11438\n\
67TFK:04576:09026\n\
67TFK:04813:09853\n\
67TFK:05131:10089\n\
67TFK:04145:08208\n\
67TFK:04159:08167\n\
67TFK:04425:08647\n\
67TFK:04706:08337\n\
67TFK:05079:07844\n\
67TFK:04521:07585\n\
67TFK:04563:06517\n\
67TFK:04588:06799\n\
67TFK:04785:06526\n\
67TFK:04833:06664\n\
67TFK:05998:00439\n\
67TFK:04336:05702\n\
67TFK:04425:06374\n\
67TFK:04450:06423\n\
67TFK:08779:14139\n\
67TFK:06051:13679\n\
67TFK:08571:11477\n\
67TFK:09027:11155\n\
67TFK:09050:10646\n\
67TFK:04039:02992\n\
67TFK:04323:03298\n\
67TFK:04387:03492\n\
67TFK:04370:03722\n\
67TFK:04366:03803\n\
67TFK:04875:03212\n\
67TFK:05095:02948\n\
67TFK:05689:03231\n\
67TFK:05522:06293\n\
67TFK:05893:05279\n\
67TFK:05969:05876\n\
67TFK:04524:04924\n\
67TFK:04498:05072\n\
67TFK:04622:04501\n\
67TFK:04996:03919\n\
67TFK:05500:07929\n\
67TFK:05989:08658\n\
67TFK:06361:07739\n\
67TFK:06476:07920\n\
67TFK:05692:09078\n\
67TFK:04792:01988\n\
67TFK:02677:13779\n\
67TFK:02808:14037\n\
67TFK:02850:09934\n\
67TFK:02747:05666\n\
67TFK:03107:05796\n\
67TFK:03341:05387\n\
67TFK:08288:01708\n\
67TFK:08369:01791\n\
67TFK:08381:02053\n\
67TFK:08905:01975\n\
67TFK:09017:01520\n\
67TFK:02942:01675\n\
67TFK:03458:01420\n\
67TFK:03503:01918\n\
67TFK:03630:01497\n\
67TFK:03728:02184\n\
67TFK:02677:01095\n\
67TFK:03105:01245\n\
67TFK:01450:11434\n\
67TFK:01912:10807\n\
67TFK:01947:11054\n\
67TFK:02068:11097\n\
67TFK:02255:11544\n\
67TFK:02264:14495\n\
67TFK:02548:13248\n\
67TFK:08559:05624\n\
67TFK:08599:05605\n\
67TFK:08677:05498\n\
67TFK:08992:05553\n\
67TFK:06751:13580\n\
67TFK:07600:13357\n\
67TFK:07754:13636\n\
67TFK:07769:13376\n\
67TFK:02722:02908\n\
67TFK:02779:03476\n\
67TFK:03131:02969\n\
67TFK:03303:03843\n\
67TFK:03374:03031\n\
67TFK:03088:07199\n\
67TFK:03448:14532\n\
67TFK:03272:11335\n\
67TFK:03857:11071\n\
67TFK:01591:01030\n\
67TFK:01632:01087\n\
67TFK:01965:00686\n\
67TFK:02034:00903\n\
67TFK:03481:08029\n\
')
