# Supplementary material for: The Oxidative Metabolism of Fossil Hydrocarbons and Sulfide Minerals by the Lithobiontic Microbial Community Inhabiting Deep Subterrestrial Kupferschiefer Black Shale
Source: Front Microbiol. 2018 May 15;9:972. doi: 10.3389/fmicb.2018.00972 (PMC5962744; doi:10.3389/fmicb.2018.00972)
Supplement: Supplementary file 3 [file Presentation_1.ZIP › R19_filter-trim_BSc60_sup207_krona.html.files/node332.members.0.js]

data('67TFK:01522:12621\n\
67TFK:01612:11683\n\
67TFK:02915:05125\n\
67TFK:03054:05150\n\
67TFK:03240:04647\n\
67TFK:03577:03921\n\
67TFK:00537:04994\n\
67TFK:00837:02360\n\
67TFK:01136:01096\n\
67TFK:00269:09077\n\
67TFK:00610:09259\n\
67TFK:01294:09688\n\
67TFK:00384:08939\n\
67TFK:00513:08732\n\
67TFK:01214:08349\n\
67TFK:00646:06220\n\
67TFK:00993:05923\n\
67TFK:01181:05376\n\
67TFK:09471:07016\n\
67TFK:10254:06866\n\
67TFK:07262:03522\n\
67TFK:07532:03120\n\
67TFK:07710:03441\n\
67TFK:07898:03350\n\
67TFK:09516:05069\n\
67TFK:09830:04915\n\
67TFK:09897:04417\n\
67TFK:10014:04945\n\
67TFK:10064:04996\n\
67TFK:09491:03438\n\
67TFK:09645:03810\n\
67TFK:10267:03322\n\
67TFK:09531:12383\n\
67TFK:01962:02693\n\
67TFK:02554:03529\n\
67TFK:01536:04015\n\
67TFK:01867:03929\n\
67TFK:01495:05583\n\
67TFK:01664:05514\n\
67TFK:02285:05860\n\
67TFK:01847:07508\n\
67TFK:02439:06864\n\
67TFK:02647:07063\n\
67TFK:02331:01667\n\
67TFK:02313:02076\n\
67TFK:02337:01990\n\
67TFK:02546:02048\n\
67TFK:02577:02208\n\
67TFK:02628:01926\n\
67TFK:02206:08420\n\
67TFK:01415:09438\n\
67TFK:01719:09840\n\
67TFK:02298:09179\n\
67TFK:02454:09200\n\
67TFK:05570:04861\n\
67TFK:05850:04069\n\
67TFK:05997:05142\n\
67TFK:06319:03948\n\
67TFK:06463:03970\n\
67TFK:09370:08879\n\
67TFK:09628:08217\n\
67TFK:09726:08074\n\
67TFK:10046:08627\n\
67TFK:10302:07818\n\
67TFK:10292:09045\n\
67TFK:05354:06771\n\
67TFK:05926:07609\n\
67TFK:06510:06476\n\
67TFK:05578:11164\n\
67TFK:05830:11526\n\
67TFK:05968:10587\n\
67TFK:06424:10853\n\
67TFK:09484:01750\n\
67TFK:09532:01518\n\
67TFK:06741:01683\n\
67TFK:06834:02143\n\
67TFK:06999:02154\n\
67TFK:07128:04522\n\
67TFK:07860:04473\n\
67TFK:06991:07297\n\
67TFK:07186:06890\n\
67TFK:07460:06832\n\
67TFK:07550:07470\n\
67TFK:07782:06802\n\
67TFK:07898:07477\n\
67TFK:07661:05267\n\
67TFK:07696:05709\n\
67TFK:07875:06191\n\
67TFK:07947:05343\n\
67TFK:07944:05476\n\
67TFK:06690:10083\n\
67TFK:07266:10301\n\
67TFK:07448:09044\n\
67TFK:07442:08059\n\
67TFK:07941:08788\n\
67TFK:07682:10980\n\
67TFK:00482:03052\n\
67TFK:00966:03283\n\
67TFK:01025:03053\n\
67TFK:01276:03184\n\
67TFK:05332:02047\n\
67TFK:05546:02330\n\
67TFK:06007:01730\n\
67TFK:06154:02392\n\
67TFK:06700:01242\n\
67TFK:07328:00740\n\
67TFK:07443:00830\n\
67TFK:08482:06678\n\
67TFK:08740:06960\n\
67TFK:08118:02665\n\
67TFK:08099:02859\n\
67TFK:08105:03046\n\
67TFK:08288:03558\n\
67TFK:07992:04432\n\
67TFK:08514:04310\n\
67TFK:08557:04147\n\
67TFK:08962:04076\n\
67TFK:09040:04567\n\
67TFK:08738:08206\n\
67TFK:08743:07933\n\
67TFK:08989:08544\n\
67TFK:08262:10250\n\
67TFK:08438:09301\n\
67TFK:08752:09687\n\
67TFK:09038:09711\n\
67TFK:07309:12460\n\
67TFK:04607:13386\n\
67TFK:04648:13613\n\
67TFK:04862:14062\n\
67TFK:05006:13887\n\
67TFK:04047:14892\n\
67TFK:05255:14294\n\
67TFK:04163:11618\n\
67TFK:04265:12216\n\
67TFK:04939:12078\n\
67TFK:04915:12309\n\
67TFK:05248:11808\n\
67TFK:04174:11290\n\
67TFK:04568:11568\n\
67TFK:04383:10207\n\
67TFK:04559:10106\n\
67TFK:04124:08461\n\
67TFK:04210:08761\n\
67TFK:04780:07144\n\
67TFK:04749:07269\n\
67TFK:05306:06474\n\
67TFK:05505:00947\n\
67TFK:06067:00984\n\
67TFK:06142:01149\n\
67TFK:04450:06326\n\
67TFK:04945:05172\n\
67TFK:08396:12196\n\
67TFK:08577:12025\n\
67TFK:09220:11743\n\
67TFK:05545:13117\n\
67TFK:05557:13089\n\
67TFK:05634:14147\n\
67TFK:06312:12914\n\
67TFK:06290:14744\n\
67TFK:08182:10345\n\
67TFK:08351:10847\n\
67TFK:04217:03806\n\
67TFK:05434:03516\n\
67TFK:05611:03326\n\
67TFK:05763:02706\n\
67TFK:05757:03819\n\
67TFK:06172:02901\n\
67TFK:05405:05711\n\
67TFK:04105:04471\n\
67TFK:04927:04762\n\
67TFK:04945:05038\n\
67TFK:05514:08843\n\
67TFK:05634:08553\n\
67TFK:05781:08454\n\
67TFK:06375:08158\n\
67TFK:06419:10048\n\
67TFK:06535:09272\n\
67TFK:06393:12521\n\
67TFK:06434:12541\n\
67TFK:04025:01293\n\
67TFK:04380:02168\n\
67TFK:04577:02302\n\
67TFK:04607:01875\n\
67TFK:03833:13403\n\
67TFK:03252:12525\n\
67TFK:03391:12566\n\
67TFK:03622:12562\n\
67TFK:03896:12141\n\
67TFK:02946:09267\n\
67TFK:03125:10255\n\
67TFK:03337:09536\n\
67TFK:03839:09058\n\
67TFK:03840:09193\n\
67TFK:02938:05794\n\
67TFK:03637:05260\n\
67TFK:08661:02124\n\
67TFK:08817:01300\n\
67TFK:08881:02562\n\
67TFK:02945:02223\n\
67TFK:03132:02390\n\
67TFK:03194:01440\n\
67TFK:03981:01891\n\
67TFK:02935:01115\n\
67TFK:03268:00466\n\
67TFK:01650:11412\n\
67TFK:01683:11336\n\
67TFK:02618:10876\n\
67TFK:02178:13378\n\
67TFK:02218:13530\n\
67TFK:02560:13669\n\
67TFK:08093:06064\n\
67TFK:09398:05264\n\
67TFK:09432:05522\n\
67TFK:10075:06053\n\
67TFK:03681:02909\n\
67TFK:03356:07511\n\
67TFK:03940:07358\n\
67TFK:04061:01141\n\
67TFK:03031:14237\n\
67TFK:03415:14207\n\
67TFK:02673:11187\n\
67TFK:03124:10503\n\
67TFK:03432:10364\n\
67TFK:03976:11165\n\
67TFK:02973:08034\n\
67TFK:03211:08260\n\
')
