# Supplementary material for: The Oxidative Metabolism of Fossil Hydrocarbons and Sulfide Minerals by the Lithobiontic Microbial Community Inhabiting Deep Subterrestrial Kupferschiefer Black Shale
Source: Front Microbiol. 2018 May 15;9:972. doi: 10.3389/fmicb.2018.00972 (PMC5962744; doi:10.3389/fmicb.2018.00972)
Supplement: Supplementary file 3 [file Presentation_1.ZIP › R19_filter-trim_BSc60_sup207_krona.html.files/node609.members.0.js]

data('67TFK:02447:12038\n\
67TFK:02684:04562\n\
67TFK:02767:04022\n\
67TFK:02793:04437\n\
67TFK:03129:04738\n\
67TFK:03282:04315\n\
67TFK:03541:04720\n\
67TFK:03662:04926\n\
67TFK:03849:04553\n\
67TFK:00263:04951\n\
67TFK:00699:04024\n\
67TFK:00872:04740\n\
67TFK:00958:04811\n\
67TFK:01149:05105\n\
67TFK:00703:01875\n\
67TFK:01142:01831\n\
67TFK:01146:02378\n\
67TFK:00706:10004\n\
67TFK:00988:09745\n\
67TFK:01111:10127\n\
67TFK:01274:09401\n\
67TFK:01331:09602\n\
67TFK:00251:07760\n\
67TFK:00257:08059\n\
67TFK:01219:08925\n\
67TFK:00742:06948\n\
67TFK:00721:07040\n\
67TFK:00831:07708\n\
67TFK:00875:06638\n\
67TFK:01013:06848\n\
67TFK:00565:06068\n\
67TFK:00849:06018\n\
67TFK:01183:05576\n\
67TFK:01269:05244\n\
67TFK:01283:05392\n\
67TFK:00984:11611\n\
67TFK:01131:11872\n\
67TFK:01107:12647\n\
67TFK:01324:12015\n\
67TFK:09550:07232\n\
67TFK:09722:07465\n\
67TFK:09746:06447\n\
67TFK:09725:06975\n\
67TFK:09823:07376\n\
67TFK:10280:06939\n\
67TFK:10303:07488\n\
67TFK:10372:06826\n\
67TFK:06692:02773\n\
67TFK:06803:02625\n\
67TFK:06934:03176\n\
67TFK:07572:03073\n\
67TFK:07606:03140\n\
67TFK:07744:02602\n\
67TFK:09358:05058\n\
67TFK:09496:05032\n\
67TFK:09530:04879\n\
67TFK:09823:04536\n\
67TFK:09979:04169\n\
67TFK:10014:04915\n\
67TFK:10094:04306\n\
67TFK:10156:04426\n\
67TFK:10207:04917\n\
67TFK:09534:03011\n\
67TFK:09781:02664\n\
67TFK:10153:03496\n\
67TFK:10199:03305\n\
67TFK:10202:03472\n\
67TFK:10294:03105\n\
67TFK:10429:03109\n\
67TFK:09383:12490\n\
67TFK:09702:11906\n\
67TFK:10438:12024\n\
67TFK:01401:03235\n\
67TFK:01589:03526\n\
67TFK:01897:03475\n\
67TFK:01956:03034\n\
67TFK:02004:03013\n\
67TFK:02073:03317\n\
67TFK:02519:03819\n\
67TFK:01479:04531\n\
67TFK:01439:04997\n\
67TFK:01633:04532\n\
67TFK:01696:04029\n\
67TFK:02094:04015\n\
67TFK:02157:04160\n\
67TFK:02241:04242\n\
67TFK:02335:03905\n\
67TFK:02355:05048\n\
67TFK:02528:04307\n\
67TFK:02606:04039\n\
67TFK:01342:05192\n\
67TFK:01763:05461\n\
67TFK:01987:05952\n\
67TFK:02016:06390\n\
67TFK:02267:06339\n\
67TFK:02379:06383\n\
67TFK:02495:05734\n\
67TFK:01447:06797\n\
67TFK:01517:06967\n\
67TFK:01983:07089\n\
67TFK:01999:07539\n\
67TFK:02100:06783\n\
67TFK:02474:07635\n\
67TFK:02652:07001\n\
67TFK:02647:07385\n\
67TFK:01631:01581\n\
67TFK:01844:02085\n\
67TFK:01947:01883\n\
67TFK:02392:02552\n\
67TFK:02568:02567\n\
67TFK:01545:08835\n\
67TFK:02580:07847\n\
67TFK:01463:09661\n\
67TFK:01578:09632\n\
67TFK:01791:09199\n\
67TFK:01924:09449\n\
67TFK:02087:09491\n\
67TFK:02198:09688\n\
67TFK:02502:09203\n\
67TFK:02490:09954\n\
67TFK:05819:03883\n\
67TFK:05791:04133\n\
67TFK:06232:04171\n\
67TFK:06310:04044\n\
67TFK:06284:04813\n\
67TFK:06344:04275\n\
67TFK:06471:04135\n\
67TFK:06477:04932\n\
67TFK:09471:08286\n\
67TFK:09544:08528\n\
67TFK:09830:08528\n\
67TFK:09965:08900\n\
67TFK:10068:07896\n\
67TFK:10392:08847\n\
67TFK:09632:09703\n\
67TFK:10086:10064\n\
67TFK:10381:09335\n\
67TFK:09368:10621\n\
67TFK:09896:11063\n\
67TFK:10380:11404\n\
67TFK:05442:07033\n\
67TFK:05558:06793\n\
67TFK:05794:06854\n\
67TFK:06405:06695\n\
67TFK:06589:06839\n\
67TFK:06635:07234\n\
67TFK:05435:11463\n\
67TFK:05590:10390\n\
67TFK:05621:11368\n\
67TFK:05656:11541\n\
67TFK:05976:10965\n\
67TFK:06132:10465\n\
67TFK:09770:01599\n\
67TFK:09855:02193\n\
67TFK:10151:02468\n\
67TFK:06790:01550\n\
67TFK:07078:02536\n\
67TFK:07394:01634\n\
67TFK:07503:01621\n\
67TFK:07640:02306\n\
67TFK:07212:04875\n\
67TFK:07530:04771\n\
67TFK:07807:03955\n\
67TFK:07855:04205\n\
67TFK:07857:05135\n\
67TFK:07973:04947\n\
67TFK:06681:06972\n\
67TFK:06673:07587\n\
67TFK:06715:06855\n\
67TFK:06804:06733\n\
67TFK:06792:07103\n\
67TFK:06770:07591\n\
67TFK:06824:07330\n\
67TFK:07207:07200\n\
67TFK:07681:06807\n\
67TFK:07802:06452\n\
67TFK:07199:05192\n\
67TFK:07264:05367\n\
67TFK:07550:06150\n\
67TFK:07602:06251\n\
67TFK:07667:05228\n\
67TFK:07991:05381\n\
67TFK:07968:05991\n\
67TFK:06756:09437\n\
67TFK:06915:09793\n\
67TFK:07103:09538\n\
67TFK:07300:09097\n\
67TFK:07459:09751\n\
67TFK:07847:09934\n\
67TFK:07902:09368\n\
67TFK:06890:08798\n\
67TFK:07429:07919\n\
67TFK:07893:08887\n\
67TFK:07926:08375\n\
67TFK:07984:08328\n\
67TFK:06966:11216\n\
67TFK:07324:10501\n\
67TFK:07313:11337\n\
67TFK:07600:11189\n\
67TFK:07853:11500\n\
67TFK:00774:03855\n\
67TFK:00845:03704\n\
67TFK:01089:03065\n\
67TFK:05950:02032\n\
67TFK:06330:02263\n\
67TFK:08594:01060\n\
67TFK:06888:00923\n\
67TFK:06964:00620\n\
67TFK:07434:00992\n\
67TFK:07963:00516\n\
67TFK:07900:14429\n\
67TFK:08042:07680\n\
67TFK:08229:06963\n\
67TFK:08835:07279\n\
67TFK:09098:06795\n\
67TFK:09222:07384\n\
67TFK:09254:06454\n\
67TFK:08238:02726\n\
67TFK:08235:03711\n\
67TFK:08724:02808\n\
67TFK:09203:02966\n\
67TFK:09193:03296\n\
67TFK:08030:05097\n\
67TFK:08129:04514\n\
67TFK:08093:04889\n\
67TFK:08144:04831\n\
67TFK:08260:04141\n\
67TFK:08247:04718\n\
67TFK:08515:04353\n\
67TFK:09000:04931\n\
67TFK:09061:04983\n\
67TFK:09130:04688\n\
67TFK:08311:08528\n\
67TFK:08427:08881\n\
67TFK:08686:08489\n\
67TFK:08710:08027\n\
67TFK:08853:08447\n\
67TFK:09187:08039\n\
67TFK:09319:07941\n\
67TFK:08027:09313\n\
67TFK:08206:09330\n\
67TFK:08302:09194\n\
67TFK:08376:09839\n\
67TFK:08537:10079\n\
67TFK:08741:09674\n\
67TFK:08761:09471\n\
67TFK:08822:09177\n\
67TFK:09109:10153\n\
67TFK:01135:10595\n\
67TFK:01236:10728\n\
67TFK:07149:12482\n\
67TFK:07274:11869\n\
67TFK:07432:12473\n\
67TFK:07737:12376\n\
67TFK:07715:12499\n\
67TFK:07843:12279\n\
67TFK:07861:11959\n\
67TFK:04260:13465\n\
67TFK:04566:12934\n\
67TFK:04525:14649\n\
67TFK:04405:12006\n\
67TFK:04460:12145\n\
67TFK:04549:12175\n\
67TFK:04829:12438\n\
67TFK:05021:12307\n\
67TFK:05095:12860\n\
67TFK:04179:11185\n\
67TFK:04550:10585\n\
67TFK:04560:11500\n\
67TFK:05136:10341\n\
67TFK:04396:10253\n\
67TFK:04805:09426\n\
67TFK:04805:10164\n\
67TFK:04005:07872\n\
67TFK:04066:08750\n\
67TFK:04636:08319\n\
67TFK:04979:07742\n\
67TFK:04988:08782\n\
67TFK:04057:06468\n\
67TFK:04155:06708\n\
67TFK:04571:07286\n\
67TFK:04700:06792\n\
67TFK:04714:07313\n\
67TFK:04717:07407\n\
67TFK:05117:06535\n\
67TFK:05148:07307\n\
67TFK:05240:06982\n\
67TFK:05225:07635\n\
67TFK:05410:01096\n\
67TFK:05784:00898\n\
67TFK:05839:00984\n\
67TFK:06020:01234\n\
67TFK:06312:01210\n\
67TFK:06408:00895\n\
67TFK:06560:00605\n\
67TFK:04016:05899\n\
67TFK:04058:06367\n\
67TFK:04302:06397\n\
67TFK:04350:05514\n\
67TFK:04809:05795\n\
67TFK:04961:05161\n\
67TFK:05155:05594\n\
67TFK:08011:13373\n\
67TFK:08012:12793\n\
67TFK:08414:12131\n\
67TFK:08422:12451\n\
67TFK:08428:12775\n\
67TFK:08511:11601\n\
67TFK:08925:12616\n\
67TFK:09197:12135\n\
67TFK:05709:13034\n\
67TFK:06334:13696\n\
67TFK:06617:13774\n\
67TFK:06634:13334\n\
67TFK:06447:14808\n\
67TFK:08199:11508\n\
67TFK:08244:10521\n\
67TFK:08245:10543\n\
67TFK:08378:10895\n\
67TFK:08377:11039\n\
67TFK:08676:11027\n\
67TFK:08831:10865\n\
67TFK:08940:11100\n\
67TFK:09176:10337\n\
67TFK:04187:03095\n\
67TFK:04729:03669\n\
67TFK:04872:02849\n\
67TFK:05168:02655\n\
67TFK:05373:03348\n\
67TFK:05927:03389\n\
67TFK:06183:03764\n\
67TFK:06269:03842\n\
67TFK:05880:06232\n\
67TFK:06111:06430\n\
67TFK:06546:05986\n\
67TFK:04197:04132\n\
67TFK:04208:04625\n\
67TFK:04214:05043\n\
67TFK:04848:04148\n\
67TFK:05019:04296\n\
67TFK:05238:04139\n\
67TFK:05803:08543\n\
67TFK:05883:08661\n\
67TFK:06141:08181\n\
67TFK:06298:07777\n\
67TFK:06294:08644\n\
67TFK:06314:08887\n\
67TFK:06617:08695\n\
67TFK:05465:09833\n\
67TFK:05620:09248\n\
67TFK:05705:10002\n\
67TFK:05753:09061\n\
67TFK:06446:09226\n\
67TFK:06659:09348\n\
67TFK:05356:11948\n\
67TFK:05398:11671\n\
67TFK:05466:11913\n\
67TFK:05702:11970\n\
67TFK:05696:12391\n\
67TFK:05709:12492\n\
67TFK:05694:12769\n\
67TFK:05881:12433\n\
67TFK:06030:11914\n\
67TFK:06056:12624\n\
67TFK:06130:12659\n\
67TFK:06358:12430\n\
67TFK:06413:12174\n\
67TFK:06401:12715\n\
67TFK:06488:12818\n\
67TFK:06637:12566\n\
67TFK:04313:02321\n\
67TFK:04759:02084\n\
67TFK:05230:01377\n\
67TFK:05323:02308\n\
67TFK:03057:13108\n\
67TFK:03147:13821\n\
67TFK:03274:13757\n\
67TFK:03326:13047\n\
67TFK:03402:14071\n\
67TFK:03429:13846\n\
67TFK:03663:13127\n\
67TFK:03204:12873\n\
67TFK:03745:12354\n\
67TFK:03790:12356\n\
67TFK:03846:12055\n\
67TFK:03892:12531\n\
67TFK:02928:09994\n\
67TFK:02983:09444\n\
67TFK:03192:09686\n\
67TFK:03335:09176\n\
67TFK:03696:10034\n\
67TFK:03790:09148\n\
67TFK:02758:05548\n\
67TFK:02731:06383\n\
67TFK:03217:05243\n\
67TFK:03301:05447\n\
67TFK:03476:05286\n\
67TFK:03791:05350\n\
67TFK:03923:05170\n\
67TFK:08113:02517\n\
67TFK:08308:02258\n\
67TFK:08547:01465\n\
67TFK:08711:01292\n\
67TFK:08875:02180\n\
67TFK:02823:01577\n\
67TFK:03298:02318\n\
67TFK:03441:01361\n\
67TFK:03608:01915\n\
67TFK:03593:02146\n\
67TFK:03662:01300\n\
67TFK:03054:00942\n\
67TFK:03156:00920\n\
67TFK:03185:01237\n\
67TFK:03428:00401\n\
67TFK:03481:00509\n\
67TFK:03622:00585\n\
67TFK:01840:10866\n\
67TFK:02004:10697\n\
67TFK:02047:11418\n\
67TFK:02121:10496\n\
67TFK:02259:10769\n\
67TFK:02259:10914\n\
67TFK:02170:12884\n\
67TFK:02457:13132\n\
67TFK:08067:05605\n\
67TFK:08296:05277\n\
67TFK:08437:06214\n\
67TFK:08470:05679\n\
67TFK:08518:06184\n\
67TFK:08814:05245\n\
67TFK:09203:05588\n\
67TFK:09304:06036\n\
67TFK:09346:06067\n\
67TFK:09337:06215\n\
67TFK:09640:06240\n\
67TFK:09700:05755\n\
67TFK:09867:05605\n\
67TFK:10067:05760\n\
67TFK:10042:06111\n\
67TFK:10171:05273\n\
67TFK:07005:13825\n\
67TFK:07946:13714\n\
67TFK:02715:03428\n\
67TFK:03008:03071\n\
67TFK:03125:02792\n\
67TFK:03222:03747\n\
67TFK:03458:03065\n\
67TFK:03857:03399\n\
67TFK:02913:07034\n\
67TFK:02996:07267\n\
67TFK:03481:06616\n\
67TFK:03706:06470\n\
67TFK:03671:07146\n\
67TFK:03774:07117\n\
67TFK:03821:06878\n\
67TFK:04056:01067\n\
67TFK:03632:14567\n\
67TFK:03036:11018\n\
67TFK:03737:11396\n\
67TFK:03945:11279\n\
67TFK:02793:07844\n\
67TFK:03051:08526\n\
67TFK:03250:07825\n\
67TFK:03225:07866\n\
67TFK:03758:08347\n\
67TFK:03796:08087\n\
')
