# Supplementary material for: The Oxidative Metabolism of Fossil Hydrocarbons and Sulfide Minerals by the Lithobiontic Microbial Community Inhabiting Deep Subterrestrial Kupferschiefer Black Shale
Source: Front Microbiol. 2018 May 15;9:972. doi: 10.3389/fmicb.2018.00972 (PMC5962744; doi:10.3389/fmicb.2018.00972)
Supplement: Supplementary file 3 [file Presentation_1.ZIP › R19_filter-trim_BSc60_sup207_krona.html.files/node1362.members.0.js]

data('67TFK:01574:11615\n\
67TFK:01694:11828\n\
67TFK:01739:12444\n\
67TFK:01841:12538\n\
67TFK:02130:12566\n\
67TFK:02135:12433\n\
67TFK:02279:12633\n\
67TFK:02249:12848\n\
67TFK:02351:12731\n\
67TFK:02493:11603\n\
67TFK:02612:12048\n\
67TFK:02696:03872\n\
67TFK:02678:04352\n\
67TFK:02682:04383\n\
67TFK:02922:04116\n\
67TFK:03017:04513\n\
67TFK:03029:04988\n\
67TFK:03082:04935\n\
67TFK:03241:04119\n\
67TFK:03234:04971\n\
67TFK:03251:04975\n\
67TFK:03301:04025\n\
67TFK:03311:04164\n\
67TFK:03301:04536\n\
67TFK:03337:04296\n\
67TFK:03338:04899\n\
67TFK:03458:04104\n\
67TFK:03502:05042\n\
67TFK:03636:04096\n\
67TFK:03638:04373\n\
67TFK:03622:04969\n\
67TFK:03710:04831\n\
67TFK:03741:04644\n\
67TFK:03760:05089\n\
67TFK:03801:03996\n\
67TFK:03788:04646\n\
67TFK:03801:05027\n\
67TFK:03814:04194\n\
67TFK:03854:04693\n\
67TFK:03903:04545\n\
67TFK:03945:04235\n\
67TFK:03929:04355\n\
67TFK:03928:04643\n\
67TFK:03933:04939\n\
67TFK:00250:04365\n\
67TFK:00325:04006\n\
67TFK:00303:04539\n\
67TFK:00384:04164\n\
67TFK:00589:04955\n\
67TFK:00872:05142\n\
67TFK:01130:04793\n\
67TFK:01175:03947\n\
67TFK:01176:04562\n\
67TFK:01163:04967\n\
67TFK:01274:05000\n\
67TFK:00561:02282\n\
67TFK:00614:02510\n\
67TFK:00785:02030\n\
67TFK:00859:02184\n\
67TFK:00902:02139\n\
67TFK:01079:01620\n\
67TFK:01183:01985\n\
67TFK:01216:01660\n\
67TFK:01206:02069\n\
67TFK:00559:10257\n\
67TFK:00933:09599\n\
67TFK:01216:10116\n\
67TFK:00270:08356\n\
67TFK:00294:08892\n\
67TFK:00348:08087\n\
67TFK:00360:07854\n\
67TFK:00544:07760\n\
67TFK:00503:08112\n\
67TFK:00592:08835\n\
67TFK:00681:08633\n\
67TFK:00705:08705\n\
67TFK:00775:08228\n\
67TFK:00868:08334\n\
67TFK:01040:08010\n\
67TFK:01162:07819\n\
67TFK:01249:08704\n\
67TFK:01282:08997\n\
67TFK:01302:07875\n\
67TFK:00362:06908\n\
67TFK:00436:07499\n\
67TFK:00502:06698\n\
67TFK:00508:07502\n\
67TFK:00579:07640\n\
67TFK:00851:06641\n\
67TFK:01238:06829\n\
67TFK:01216:07351\n\
67TFK:00439:06270\n\
67TFK:00489:05683\n\
67TFK:00505:05656\n\
67TFK:00691:05367\n\
67TFK:00688:06068\n\
67TFK:00750:05356\n\
67TFK:00946:05645\n\
67TFK:00994:05551\n\
67TFK:01137:06081\n\
67TFK:01179:05160\n\
67TFK:01157:05924\n\
67TFK:01231:05798\n\
67TFK:01302:05380\n\
67TFK:00897:12591\n\
67TFK:01172:12729\n\
67TFK:09369:06654\n\
67TFK:09333:07175\n\
67TFK:09418:06492\n\
67TFK:09396:07286\n\
67TFK:09434:07301\n\
67TFK:09525:07649\n\
67TFK:09608:07394\n\
67TFK:09701:07091\n\
67TFK:09795:07187\n\
67TFK:09788:07536\n\
67TFK:09789:07607\n\
67TFK:09798:07666\n\
67TFK:09835:06811\n\
67TFK:09835:07333\n\
67TFK:09986:07394\n\
67TFK:10155:07681\n\
67TFK:10189:07543\n\
67TFK:10429:06721\n\
67TFK:06806:03587\n\
67TFK:06898:02809\n\
67TFK:06882:03246\n\
67TFK:06888:03634\n\
67TFK:06991:02601\n\
67TFK:07026:03235\n\
67TFK:07078:03359\n\
67TFK:07146:03209\n\
67TFK:07180:03696\n\
67TFK:07244:02964\n\
67TFK:07217:03241\n\
67TFK:07218:03240\n\
67TFK:07258:03856\n\
67TFK:07269:03584\n\
67TFK:07392:03028\n\
67TFK:07535:02803\n\
67TFK:07556:03627\n\
67TFK:07637:02893\n\
67TFK:07616:03812\n\
67TFK:07869:03405\n\
67TFK:07958:03770\n\
67TFK:09397:04811\n\
67TFK:09448:04033\n\
67TFK:09434:04918\n\
67TFK:09571:05051\n\
67TFK:09589:04975\n\
67TFK:09663:03897\n\
67TFK:09674:04515\n\
67TFK:09675:04564\n\
67TFK:09679:05119\n\
67TFK:09769:04021\n\
67TFK:09766:04148\n\
67TFK:09754:04589\n\
67TFK:09732:04780\n\
67TFK:09744:04962\n\
67TFK:09801:04056\n\
67TFK:09808:04228\n\
67TFK:09820:04499\n\
67TFK:09972:04206\n\
67TFK:10059:04879\n\
67TFK:10277:04820\n\
67TFK:09351:02900\n\
67TFK:09388:02608\n\
67TFK:09398:02784\n\
67TFK:09458:03337\n\
67TFK:09482:02672\n\
67TFK:09516:02965\n\
67TFK:09498:03572\n\
67TFK:09516:03582\n\
67TFK:09596:02706\n\
67TFK:09615:03012\n\
67TFK:09706:03341\n\
67TFK:09831:03124\n\
67TFK:09894:02663\n\
67TFK:09901:02980\n\
67TFK:09971:03567\n\
67TFK:10042:02879\n\
67TFK:10039:02958\n\
67TFK:10158:03828\n\
67TFK:10300:03295\n\
67TFK:10325:03642\n\
67TFK:10379:02810\n\
67TFK:09370:12526\n\
67TFK:09509:11695\n\
67TFK:09636:11872\n\
67TFK:09634:12123\n\
67TFK:09683:12486\n\
67TFK:09913:12506\n\
67TFK:09932:12415\n\
67TFK:10097:11629\n\
67TFK:10121:11834\n\
67TFK:10435:12198\n\
67TFK:01343:03207\n\
67TFK:01463:03468\n\
67TFK:01506:02858\n\
67TFK:01625:03742\n\
67TFK:01595:03793\n\
67TFK:01758:02935\n\
67TFK:01773:03110\n\
67TFK:01745:03808\n\
67TFK:01873:03393\n\
67TFK:01971:02828\n\
67TFK:01983:03408\n\
67TFK:01995:03480\n\
67TFK:02046:03328\n\
67TFK:02105:03430\n\
67TFK:02199:03226\n\
67TFK:02294:03112\n\
67TFK:02370:02742\n\
67TFK:02429:02632\n\
67TFK:02406:02804\n\
67TFK:02394:03822\n\
67TFK:02505:02577\n\
67TFK:02518:02872\n\
67TFK:02620:03249\n\
67TFK:01378:03978\n\
67TFK:01374:04769\n\
67TFK:01425:04163\n\
67TFK:01425:04697\n\
67TFK:01522:04613\n\
67TFK:01550:04423\n\
67TFK:01576:04743\n\
67TFK:01610:04688\n\
67TFK:01594:05126\n\
67TFK:01727:04664\n\
67TFK:01826:03871\n\
67TFK:01896:05128\n\
67TFK:02017:04503\n\
67TFK:02048:03911\n\
67TFK:02105:03985\n\
67TFK:02113:04973\n\
67TFK:02169:04794\n\
67TFK:02259:04080\n\
67TFK:02283:05106\n\
67TFK:02338:04620\n\
67TFK:02407:04812\n\
67TFK:02618:04375\n\
67TFK:01456:05812\n\
67TFK:01434:06158\n\
67TFK:01668:05176\n\
67TFK:01680:05214\n\
67TFK:01650:05272\n\
67TFK:01705:06202\n\
67TFK:01816:06392\n\
67TFK:01883:05942\n\
67TFK:02010:05269\n\
67TFK:02054:05171\n\
67TFK:02107:05589\n\
67TFK:02183:05165\n\
67TFK:02230:05183\n\
67TFK:02349:05176\n\
67TFK:02344:05967\n\
67TFK:02384:06294\n\
67TFK:02470:06365\n\
67TFK:02522:05462\n\
67TFK:02558:06279\n\
67TFK:02589:05787\n\
67TFK:02593:05791\n\
67TFK:02626:05927\n\
67TFK:01341:06926\n\
67TFK:01456:06897\n\
67TFK:01458:07437\n\
67TFK:01507:07187\n\
67TFK:01724:07306\n\
67TFK:01958:06578\n\
67TFK:01956:06894\n\
67TFK:02303:07437\n\
67TFK:02440:07158\n\
67TFK:02642:07717\n\
67TFK:01630:01983\n\
67TFK:01707:01830\n\
67TFK:01816:01794\n\
67TFK:01799:02543\n\
67TFK:01919:02123\n\
67TFK:02016:01796\n\
67TFK:02193:01305\n\
67TFK:02238:01339\n\
67TFK:02421:02183\n\
67TFK:02469:01623\n\
67TFK:02481:01848\n\
67TFK:02556:01887\n\
67TFK:02644:01677\n\
67TFK:01356:08886\n\
67TFK:01464:07769\n\
67TFK:01478:07908\n\
67TFK:01508:08154\n\
67TFK:01581:08544\n\
67TFK:01637:07891\n\
67TFK:01760:08678\n\
67TFK:01811:08470\n\
67TFK:01946:08057\n\
67TFK:02036:08226\n\
67TFK:02073:08745\n\
67TFK:02094:08080\n\
67TFK:02119:08913\n\
67TFK:02154:08958\n\
67TFK:02456:08750\n\
67TFK:02514:07916\n\
67TFK:02517:08200\n\
67TFK:01381:09032\n\
67TFK:01387:09613\n\
67TFK:01422:10297\n\
67TFK:01516:09324\n\
67TFK:01574:09272\n\
67TFK:01603:10297\n\
67TFK:01778:09702\n\
67TFK:01868:09263\n\
67TFK:01944:09475\n\
67TFK:01932:09808\n\
67TFK:01980:09955\n\
67TFK:02002:09842\n\
67TFK:02009:10196\n\
67TFK:02111:10261\n\
67TFK:02150:09801\n\
67TFK:02426:09490\n\
67TFK:02433:09875\n\
67TFK:02599:09796\n\
67TFK:02619:09919\n\
67TFK:02611:10083\n\
67TFK:02658:10017\n\
67TFK:05473:04076\n\
67TFK:05570:04833\n\
67TFK:05599:05119\n\
67TFK:05658:04618\n\
67TFK:05733:04316\n\
67TFK:05804:04121\n\
67TFK:05914:04466\n\
67TFK:05952:04109\n\
67TFK:05973:04127\n\
67TFK:05982:04227\n\
67TFK:06059:04606\n\
67TFK:06101:04337\n\
67TFK:06188:04686\n\
67TFK:06265:04052\n\
67TFK:06283:04296\n\
67TFK:06308:04997\n\
67TFK:06411:04381\n\
67TFK:06422:05039\n\
67TFK:06500:04459\n\
67TFK:06558:04587\n\
67TFK:06559:04588\n\
67TFK:06606:04581\n\
67TFK:06641:04342\n\
67TFK:06629:04572\n\
67TFK:09349:13084\n\
67TFK:09405:13581\n\
67TFK:09370:08567\n\
67TFK:09399:07968\n\
67TFK:09385:08007\n\
67TFK:09452:08269\n\
67TFK:09515:08589\n\
67TFK:09541:08103\n\
67TFK:09693:08494\n\
67TFK:09782:07982\n\
67TFK:09793:08543\n\
67TFK:09953:08495\n\
67TFK:10094:07893\n\
67TFK:10176:07847\n\
67TFK:10420:08553\n\
67TFK:10490:08357\n\
67TFK:10617:08849\n\
67TFK:09372:09091\n\
67TFK:09385:09343\n\
67TFK:09422:09324\n\
67TFK:09520:09213\n\
67TFK:09534:09243\n\
67TFK:09594:09407\n\
67TFK:09682:09111\n\
67TFK:09767:09132\n\
67TFK:09806:09239\n\
67TFK:09785:09528\n\
67TFK:09810:09635\n\
67TFK:09869:09810\n\
67TFK:09893:09943\n\
67TFK:09883:10220\n\
67TFK:10015:09864\n\
67TFK:10154:09073\n\
67TFK:10383:09311\n\
67TFK:10615:09083\n\
67TFK:09379:11287\n\
67TFK:09393:11399\n\
67TFK:09420:11513\n\
67TFK:09487:10927\n\
67TFK:09540:11185\n\
67TFK:09699:10779\n\
67TFK:10042:10911\n\
67TFK:10176:11384\n\
67TFK:05410:06982\n\
67TFK:05479:07463\n\
67TFK:05562:06638\n\
67TFK:05582:07498\n\
67TFK:05671:07027\n\
67TFK:05752:07054\n\
67TFK:05781:06497\n\
67TFK:05779:07515\n\
67TFK:05874:06844\n\
67TFK:05836:07115\n\
67TFK:05959:06975\n\
67TFK:06006:07255\n\
67TFK:06127:06653\n\
67TFK:06160:07128\n\
67TFK:06207:07129\n\
67TFK:06385:06472\n\
67TFK:06395:06740\n\
67TFK:06446:06808\n\
67TFK:06435:07212\n\
67TFK:06444:07345\n\
67TFK:06438:07414\n\
67TFK:06486:06524\n\
67TFK:06635:06930\n\
67TFK:06654:07443\n\
67TFK:05373:10434\n\
67TFK:05463:10575\n\
67TFK:05474:10870\n\
67TFK:05542:11320\n\
67TFK:05746:10325\n\
67TFK:05739:11028\n\
67TFK:05804:10425\n\
67TFK:05832:10328\n\
67TFK:05837:10871\n\
67TFK:05868:11290\n\
67TFK:05965:11035\n\
67TFK:06050:11454\n\
67TFK:06124:11164\n\
67TFK:06232:11568\n\
67TFK:06455:11585\n\
67TFK:09423:01611\n\
67TFK:09433:01319\n\
67TFK:09495:02501\n\
67TFK:09689:01942\n\
67TFK:10090:02339\n\
67TFK:10286:02172\n\
67TFK:10332:02569\n\
67TFK:06739:01627\n\
67TFK:06719:01924\n\
67TFK:06797:01419\n\
67TFK:06774:01438\n\
67TFK:06888:02343\n\
67TFK:06938:01312\n\
67TFK:07093:01805\n\
67TFK:07078:02094\n\
67TFK:07082:02567\n\
67TFK:07119:01362\n\
67TFK:07276:02181\n\
67TFK:07322:02479\n\
67TFK:07311:02542\n\
67TFK:07404:01316\n\
67TFK:07364:01389\n\
67TFK:07537:01292\n\
67TFK:07568:02047\n\
67TFK:07648:01649\n\
67TFK:07781:02159\n\
67TFK:07836:01495\n\
67TFK:07844:02005\n\
67TFK:06748:04576\n\
67TFK:06845:04884\n\
67TFK:06934:04891\n\
67TFK:06912:05082\n\
67TFK:07100:04457\n\
67TFK:07099:04472\n\
67TFK:07146:04101\n\
67TFK:07193:03872\n\
67TFK:07189:05007\n\
67TFK:07303:04512\n\
67TFK:07308:04752\n\
67TFK:07342:04087\n\
67TFK:07421:04632\n\
67TFK:07485:04113\n\
67TFK:07584:03897\n\
67TFK:07584:04108\n\
67TFK:07596:04368\n\
67TFK:07574:04500\n\
67TFK:07659:04481\n\
67TFK:07729:04164\n\
67TFK:07802:04676\n\
67TFK:07825:04932\n\
67TFK:07880:05115\n\
67TFK:07931:04671\n\
67TFK:07951:04827\n\
67TFK:06871:06695\n\
67TFK:06931:07608\n\
67TFK:07151:06516\n\
67TFK:07133:06607\n\
67TFK:07153:07567\n\
67TFK:07197:06854\n\
67TFK:07327:06663\n\
67TFK:07376:07172\n\
67TFK:07394:07431\n\
67TFK:07426:06775\n\
67TFK:07473:06722\n\
67TFK:07497:07244\n\
67TFK:07464:07472\n\
67TFK:07563:06653\n\
67TFK:07661:07384\n\
67TFK:07678:07414\n\
67TFK:07745:07407\n\
67TFK:07850:06779\n\
67TFK:06709:06318\n\
67TFK:06742:05480\n\
67TFK:06725:06006\n\
67TFK:06824:05718\n\
67TFK:06926:05729\n\
67TFK:06963:05300\n\
67TFK:06989:06288\n\
67TFK:07010:05559\n\
67TFK:07032:05579\n\
67TFK:07060:06408\n\
67TFK:07133:06221\n\
67TFK:07208:06009\n\
67TFK:07195:06405\n\
67TFK:07225:05505\n\
67TFK:07308:05844\n\
67TFK:07279:06144\n\
67TFK:07331:05252\n\
67TFK:07442:05434\n\
67TFK:07507:05753\n\
67TFK:07542:06110\n\
67TFK:07629:05822\n\
67TFK:07704:05800\n\
67TFK:07881:06100\n\
67TFK:06705:09587\n\
67TFK:06847:09726\n\
67TFK:07107:10056\n\
67TFK:07148:09992\n\
67TFK:07201:09667\n\
67TFK:07327:10112\n\
67TFK:07413:09954\n\
67TFK:07482:09984\n\
67TFK:07576:10172\n\
67TFK:07764:09267\n\
67TFK:07888:09186\n\
67TFK:07916:09479\n\
67TFK:07987:10133\n\
67TFK:06759:08272\n\
67TFK:06716:08393\n\
67TFK:06768:08163\n\
67TFK:06781:08897\n\
67TFK:06888:08107\n\
67TFK:06921:08306\n\
67TFK:07021:08129\n\
67TFK:07081:08059\n\
67TFK:07279:08030\n\
67TFK:07373:08168\n\
67TFK:07397:08650\n\
67TFK:07413:08699\n\
67TFK:07484:07781\n\
67TFK:07500:08414\n\
67TFK:07511:07809\n\
67TFK:07527:07813\n\
67TFK:07581:08202\n\
67TFK:07662:07814\n\
67TFK:07699:07995\n\
67TFK:07700:08242\n\
67TFK:07683:08918\n\
67TFK:07723:08713\n\
67TFK:07784:08140\n\
67TFK:07804:08379\n\
67TFK:06672:11276\n\
67TFK:06970:10305\n\
67TFK:06997:11020\n\
67TFK:07048:10701\n\
67TFK:07089:10710\n\
67TFK:07125:10939\n\
67TFK:07118:11009\n\
67TFK:07115:11558\n\
67TFK:07548:11303\n\
67TFK:07562:10460\n\
67TFK:07745:10873\n\
67TFK:07776:10930\n\
67TFK:07820:11547\n\
67TFK:00476:03534\n\
67TFK:00563:03624\n\
67TFK:00605:02653\n\
67TFK:00615:03032\n\
67TFK:00678:02635\n\
67TFK:00729:03586\n\
67TFK:00779:02842\n\
67TFK:00836:02870\n\
67TFK:00878:03137\n\
67TFK:00874:03637\n\
67TFK:00957:03854\n\
67TFK:01022:03186\n\
67TFK:01038:03763\n\
67TFK:01102:03100\n\
67TFK:01245:02905\n\
67TFK:01244:02972\n\
67TFK:01202:03368\n\
67TFK:05425:01679\n\
67TFK:05432:01657\n\
67TFK:05498:02389\n\
67TFK:05540:02559\n\
67TFK:05579:02546\n\
67TFK:05680:02247\n\
67TFK:05758:02383\n\
67TFK:05799:02077\n\
67TFK:05798:02346\n\
67TFK:05905:01472\n\
67TFK:06069:01774\n\
67TFK:06121:02046\n\
67TFK:06078:02502\n\
67TFK:06279:02432\n\
67TFK:06376:02245\n\
67TFK:06402:02055\n\
67TFK:06427:02104\n\
67TFK:06378:02226\n\
67TFK:06512:02332\n\
67TFK:06565:01387\n\
67TFK:06560:01836\n\
67TFK:06565:02033\n\
67TFK:06614:01375\n\
67TFK:08027:00676\n\
67TFK:08267:01049\n\
67TFK:08312:01073\n\
67TFK:08380:01193\n\
67TFK:08922:01059\n\
67TFK:09050:01193\n\
67TFK:06899:00529\n\
67TFK:07089:00893\n\
67TFK:07245:01089\n\
67TFK:07265:00912\n\
67TFK:07401:00722\n\
67TFK:07497:00947\n\
67TFK:07604:00880\n\
67TFK:07721:01011\n\
67TFK:07898:01044\n\
67TFK:07941:00934\n\
67TFK:07910:01081\n\
67TFK:06755:14635\n\
67TFK:06932:14692\n\
67TFK:06980:14652\n\
67TFK:07185:14327\n\
67TFK:07265:14903\n\
67TFK:08036:07175\n\
67TFK:08186:06911\n\
67TFK:08237:06878\n\
67TFK:08249:06602\n\
67TFK:08374:06723\n\
67TFK:08352:07453\n\
67TFK:08553:06519\n\
67TFK:08572:07200\n\
67TFK:08705:07095\n\
67TFK:08707:07224\n\
67TFK:08742:07365\n\
67TFK:08764:07568\n\
67TFK:08808:06935\n\
67TFK:08896:06894\n\
67TFK:08907:06984\n\
67TFK:08978:07060\n\
67TFK:09044:07424\n\
67TFK:09133:06854\n\
67TFK:09124:07173\n\
67TFK:09189:06748\n\
67TFK:08081:03424\n\
67TFK:08045:03528\n\
67TFK:08098:03512\n\
67TFK:08113:03666\n\
67TFK:08359:03774\n\
67TFK:08614:03437\n\
67TFK:08600:03489\n\
67TFK:08733:03014\n\
67TFK:08942:03090\n\
67TFK:08983:03841\n\
67TFK:09021:02693\n\
67TFK:09047:02732\n\
67TFK:09062:02815\n\
67TFK:09088:03437\n\
67TFK:09236:02894\n\
67TFK:07992:04479\n\
67TFK:08021:04610\n\
67TFK:08097:04016\n\
67TFK:08117:04243\n\
67TFK:08133:04653\n\
67TFK:08155:04688\n\
67TFK:08224:04189\n\
67TFK:08251:03910\n\
67TFK:08318:04200\n\
67TFK:08394:04640\n\
67TFK:08449:03918\n\
67TFK:08549:05013\n\
67TFK:08779:04233\n\
67TFK:08806:04502\n\
67TFK:08896:04803\n\
67TFK:09025:04338\n\
67TFK:08999:04439\n\
67TFK:09058:04288\n\
67TFK:09059:04573\n\
67TFK:09173:03898\n\
67TFK:09151:04092\n\
67TFK:09173:04498\n\
67TFK:09143:04668\n\
67TFK:08003:07951\n\
67TFK:08075:08347\n\
67TFK:08064:08456\n\
67TFK:08135:08890\n\
67TFK:08142:08226\n\
67TFK:08151:08676\n\
67TFK:08217:08216\n\
67TFK:08336:08124\n\
67TFK:08300:08215\n\
67TFK:08319:08252\n\
67TFK:08387:07944\n\
67TFK:08371:08400\n\
67TFK:08372:08756\n\
67TFK:08433:08325\n\
67TFK:08671:08025\n\
67TFK:08692:08276\n\
67TFK:08756:08035\n\
67TFK:08745:08951\n\
67TFK:08969:07940\n\
67TFK:09042:07984\n\
67TFK:09083:08902\n\
67TFK:09099:08415\n\
67TFK:09323:08284\n\
67TFK:08038:09169\n\
67TFK:08161:09253\n\
67TFK:08651:09590\n\
67TFK:08660:09742\n\
67TFK:08683:10292\n\
67TFK:08700:09488\n\
67TFK:08811:09217\n\
67TFK:08862:09231\n\
67TFK:09004:09627\n\
67TFK:09008:09831\n\
67TFK:09083:09083\n\
67TFK:09224:09537\n\
67TFK:09323:09150\n\
67TFK:00501:11545\n\
67TFK:00571:10327\n\
67TFK:00621:11137\n\
67TFK:00732:11224\n\
67TFK:00839:10620\n\
67TFK:00919:11008\n\
67TFK:01152:10563\n\
67TFK:01297:10514\n\
67TFK:06843:12237\n\
67TFK:06822:12867\n\
67TFK:07057:12285\n\
67TFK:07065:11736\n\
67TFK:07105:12525\n\
67TFK:07130:12443\n\
67TFK:07387:11792\n\
67TFK:07428:12167\n\
67TFK:07657:11966\n\
67TFK:07666:12416\n\
67TFK:07864:11706\n\
67TFK:07903:11846\n\
67TFK:07866:12064\n\
67TFK:07860:12598\n\
67TFK:07914:12162\n\
67TFK:07936:12770\n\
67TFK:04074:13679\n\
67TFK:04115:13894\n\
67TFK:04182:13679\n\
67TFK:04226:13349\n\
67TFK:04251:13773\n\
67TFK:04356:13622\n\
67TFK:04360:13678\n\
67TFK:04588:13522\n\
67TFK:04801:13442\n\
67TFK:04838:13958\n\
67TFK:04877:13632\n\
67TFK:04886:13953\n\
67TFK:05014:13079\n\
67TFK:04998:14115\n\
67TFK:05088:13144\n\
67TFK:05171:12995\n\
67TFK:04009:14933\n\
67TFK:04095:14405\n\
67TFK:04088:14776\n\
67TFK:04200:14435\n\
67TFK:04006:11932\n\
67TFK:04168:11689\n\
67TFK:04248:12591\n\
67TFK:04255:12585\n\
67TFK:04410:11889\n\
67TFK:04580:11973\n\
67TFK:04680:12438\n\
67TFK:05149:12545\n\
67TFK:05241:12757\n\
67TFK:04038:11239\n\
67TFK:04126:11100\n\
67TFK:04182:11198\n\
67TFK:04253:10704\n\
67TFK:04274:10776\n\
67TFK:04289:11190\n\
67TFK:04331:11555\n\
67TFK:04351:11350\n\
67TFK:04431:10372\n\
67TFK:04661:10815\n\
67TFK:04726:10768\n\
67TFK:04828:10905\n\
67TFK:04849:11503\n\
67TFK:04926:10311\n\
67TFK:04950:10753\n\
67TFK:05040:10817\n\
67TFK:05068:11024\n\
67TFK:05194:10745\n\
67TFK:04031:10116\n\
67TFK:04193:09520\n\
67TFK:04368:09303\n\
67TFK:04414:09805\n\
67TFK:04637:09851\n\
67TFK:04688:09786\n\
67TFK:04969:09198\n\
67TFK:04986:09557\n\
67TFK:05019:09810\n\
67TFK:05252:09291\n\
67TFK:04017:08121\n\
67TFK:04048:07752\n\
67TFK:04076:08033\n\
67TFK:04126:08521\n\
67TFK:04226:08957\n\
67TFK:04279:07728\n\
67TFK:04359:07845\n\
67TFK:04415:08498\n\
67TFK:04541:08083\n\
67TFK:04514:08313\n\
67TFK:04499:08501\n\
67TFK:04647:08363\n\
67TFK:04673:08817\n\
67TFK:04811:08175\n\
67TFK:04839:08670\n\
67TFK:04898:07820\n\
67TFK:04944:08625\n\
67TFK:04974:07907\n\
67TFK:04957:08598\n\
67TFK:05070:08113\n\
67TFK:05127:08376\n\
67TFK:05115:08460\n\
67TFK:05326:08041\n\
67TFK:04016:06598\n\
67TFK:04095:07343\n\
67TFK:04085:07472\n\
67TFK:04095:07455\n\
67TFK:04162:06638\n\
67TFK:04146:07025\n\
67TFK:04182:07333\n\
67TFK:04214:06974\n\
67TFK:04245:07721\n\
67TFK:04269:07268\n\
67TFK:04293:07614\n\
67TFK:04317:07495\n\
67TFK:04300:07707\n\
67TFK:04481:06508\n\
67TFK:04558:07157\n\
67TFK:04746:07418\n\
67TFK:04773:07464\n\
67TFK:04823:07633\n\
67TFK:04880:06751\n\
67TFK:04887:07064\n\
67TFK:04933:07522\n\
67TFK:05054:07610\n\
67TFK:05189:06739\n\
67TFK:05149:07683\n\
67TFK:05213:07064\n\
67TFK:06280:01210\n\
67TFK:06413:00563\n\
67TFK:06402:00985\n\
67TFK:04091:05864\n\
67TFK:04127:05259\n\
67TFK:04123:06148\n\
67TFK:04174:05595\n\
67TFK:04197:05405\n\
67TFK:04246:05421\n\
67TFK:04281:05982\n\
67TFK:04368:05219\n\
67TFK:04471:05247\n\
67TFK:04504:05444\n\
67TFK:04531:05782\n\
67TFK:04595:05521\n\
67TFK:04635:05815\n\
67TFK:04648:05509\n\
67TFK:04673:06326\n\
67TFK:04707:05509\n\
67TFK:04734:05732\n\
67TFK:04782:05430\n\
67TFK:04763:06059\n\
67TFK:04844:05804\n\
67TFK:04822:06182\n\
67TFK:04958:06181\n\
67TFK:05004:05184\n\
67TFK:05062:05296\n\
67TFK:05143:05225\n\
67TFK:05119:05348\n\
67TFK:05174:05981\n\
67TFK:05247:06286\n\
67TFK:05297:06304\n\
67TFK:08049:13588\n\
67TFK:08142:13060\n\
67TFK:08329:13010\n\
67TFK:08527:13073\n\
67TFK:08537:13031\n\
67TFK:08585:12928\n\
67TFK:08571:13715\n\
67TFK:08579:14144\n\
67TFK:08602:13141\n\
67TFK:08710:13073\n\
67TFK:08725:14022\n\
67TFK:08761:13338\n\
67TFK:08742:13431\n\
67TFK:09067:13372\n\
67TFK:09247:12963\n\
67TFK:09285:13367\n\
67TFK:08111:11592\n\
67TFK:08210:11645\n\
67TFK:08226:12239\n\
67TFK:08265:12239\n\
67TFK:08300:12069\n\
67TFK:08342:11873\n\
67TFK:08345:12435\n\
67TFK:08602:12649\n\
67TFK:09091:12753\n\
67TFK:09132:12732\n\
67TFK:05374:13596\n\
67TFK:05503:13748\n\
67TFK:05863:13239\n\
67TFK:05945:13794\n\
67TFK:06004:13158\n\
67TFK:06057:13756\n\
67TFK:06469:12994\n\
67TFK:05541:14546\n\
67TFK:06202:14643\n\
67TFK:06575:14928\n\
67TFK:07999:10756\n\
67TFK:08104:11329\n\
67TFK:08180:11314\n\
67TFK:08270:10372\n\
67TFK:08409:10482\n\
67TFK:08477:10565\n\
67TFK:08497:11399\n\
67TFK:08668:11001\n\
67TFK:08754:10455\n\
67TFK:08841:11467\n\
67TFK:08909:10642\n\
67TFK:08893:10705\n\
67TFK:08950:10866\n\
67TFK:09134:11251\n\
67TFK:09231:11407\n\
67TFK:09263:11029\n\
67TFK:04077:03814\n\
67TFK:04210:02881\n\
67TFK:04345:02693\n\
67TFK:04302:02813\n\
67TFK:04445:03365\n\
67TFK:04489:02857\n\
67TFK:04607:02905\n\
67TFK:04644:03048\n\
67TFK:04639:03546\n\
67TFK:04757:03845\n\
67TFK:04833:03702\n\
67TFK:04798:03776\n\
67TFK:04848:02739\n\
67TFK:04881:02908\n\
67TFK:05088:03570\n\
67TFK:05056:03737\n\
67TFK:05215:02868\n\
67TFK:05244:03117\n\
67TFK:05239:03523\n\
67TFK:05334:02585\n\
67TFK:05368:02691\n\
67TFK:05379:02654\n\
67TFK:05575:02957\n\
67TFK:05837:03455\n\
67TFK:05909:02904\n\
67TFK:05919:02985\n\
67TFK:05881:03286\n\
67TFK:06061:03089\n\
67TFK:06226:02698\n\
67TFK:06247:03006\n\
67TFK:06243:03616\n\
67TFK:06335:02867\n\
67TFK:06366:03010\n\
67TFK:06481:02778\n\
67TFK:06519:02920\n\
67TFK:06487:03315\n\
67TFK:06569:03832\n\
67TFK:06625:02697\n\
67TFK:06602:02954\n\
67TFK:05367:06049\n\
67TFK:05453:05334\n\
67TFK:05488:05238\n\
67TFK:05496:05353\n\
67TFK:05577:05668\n\
67TFK:05620:05270\n\
67TFK:05659:05548\n\
67TFK:05643:05688\n\
67TFK:05689:05382\n\
67TFK:05734:05289\n\
67TFK:05817:05412\n\
67TFK:05823:06057\n\
67TFK:05838:05932\n\
67TFK:05913:05622\n\
67TFK:05930:05904\n\
67TFK:06013:06431\n\
67TFK:06172:05372\n\
67TFK:06165:06199\n\
67TFK:06144:06334\n\
67TFK:06212:06256\n\
67TFK:06299:05711\n\
67TFK:06336:05326\n\
67TFK:06368:06034\n\
67TFK:06397:06204\n\
67TFK:06433:06343\n\
67TFK:06465:06304\n\
67TFK:06521:05967\n\
67TFK:06613:05887\n\
67TFK:06642:05745\n\
67TFK:04018:03939\n\
67TFK:03997:04595\n\
67TFK:04013:04690\n\
67TFK:04034:04723\n\
67TFK:04048:05041\n\
67TFK:04103:04698\n\
67TFK:04141:04964\n\
67TFK:04193:05017\n\
67TFK:04256:04490\n\
67TFK:04263:04872\n\
67TFK:04288:05099\n\
67TFK:04299:04162\n\
67TFK:04551:05067\n\
67TFK:04782:04765\n\
67TFK:04835:04490\n\
67TFK:04814:04515\n\
67TFK:04855:04193\n\
67TFK:04859:04714\n\
67TFK:04917:04185\n\
67TFK:05003:04406\n\
67TFK:05129:04154\n\
67TFK:05171:04345\n\
67TFK:05177:05042\n\
67TFK:05148:05108\n\
67TFK:05372:07900\n\
67TFK:05375:08053\n\
67TFK:05330:08834\n\
67TFK:05336:08898\n\
67TFK:05554:07820\n\
67TFK:05567:08289\n\
67TFK:05614:08078\n\
67TFK:05760:08451\n\
67TFK:05870:07978\n\
67TFK:05828:08425\n\
67TFK:05934:08225\n\
67TFK:05947:08662\n\
67TFK:06109:08063\n\
67TFK:06296:08857\n\
67TFK:06342:08554\n\
67TFK:06415:08230\n\
67TFK:06430:08157\n\
67TFK:06507:07986\n\
67TFK:06640:08513\n\
67TFK:05405:09438\n\
67TFK:05446:10158\n\
67TFK:05509:09307\n\
67TFK:05561:09659\n\
67TFK:05604:09147\n\
67TFK:05624:09853\n\
67TFK:05765:10021\n\
67TFK:05937:09333\n\
67TFK:05951:09388\n\
67TFK:06138:09755\n\
67TFK:06177:10108\n\
67TFK:06209:09484\n\
67TFK:06474:10030\n\
67TFK:06520:09308\n\
67TFK:06529:09495\n\
67TFK:06541:09559\n\
67TFK:06564:10243\n\
67TFK:06607:09227\n\
67TFK:05364:12373\n\
67TFK:05593:12745\n\
67TFK:05700:12680\n\
67TFK:05763:12655\n\
67TFK:05958:12190\n\
67TFK:05995:11892\n\
67TFK:06014:12390\n\
67TFK:05983:12744\n\
67TFK:06140:12433\n\
67TFK:06247:11852\n\
67TFK:06475:11656\n\
67TFK:06628:12063\n\
67TFK:04163:02412\n\
67TFK:04186:02419\n\
67TFK:04174:02542\n\
67TFK:04244:02282\n\
67TFK:04271:02076\n\
67TFK:04379:01449\n\
67TFK:04376:01893\n\
67TFK:04377:02429\n\
67TFK:04476:01707\n\
67TFK:04553:01734\n\
67TFK:04634:02478\n\
67TFK:04672:01308\n\
67TFK:04683:02448\n\
67TFK:04713:02387\n\
67TFK:04900:02093\n\
67TFK:04938:02244\n\
67TFK:05177:01796\n\
67TFK:03034:13156\n\
67TFK:03091:13157\n\
67TFK:03292:13975\n\
67TFK:03584:13972\n\
67TFK:03640:13240\n\
67TFK:03614:13490\n\
67TFK:03681:13089\n\
67TFK:03725:13890\n\
67TFK:03889:13546\n\
67TFK:03931:13041\n\
67TFK:02784:12634\n\
67TFK:02994:11870\n\
67TFK:03107:12706\n\
67TFK:03202:12443\n\
67TFK:03265:11812\n\
67TFK:03401:12723\n\
67TFK:03591:12038\n\
67TFK:03703:12751\n\
67TFK:03772:11954\n\
67TFK:03769:12037\n\
67TFK:03801:12503\n\
67TFK:03817:12267\n\
67TFK:03982:11953\n\
67TFK:02748:10141\n\
67TFK:02766:10254\n\
67TFK:02865:09903\n\
67TFK:02914:10189\n\
67TFK:02999:09678\n\
67TFK:03032:10183\n\
67TFK:03147:09275\n\
67TFK:03219:09455\n\
67TFK:03312:09255\n\
67TFK:03401:09892\n\
67TFK:03371:10243\n\
67TFK:03467:09365\n\
67TFK:03483:09782\n\
67TFK:03504:10076\n\
67TFK:03518:09473\n\
67TFK:03678:10099\n\
67TFK:03736:09633\n\
67TFK:03749:10000\n\
67TFK:03790:09397\n\
67TFK:03766:09866\n\
67TFK:02741:05430\n\
67TFK:02839:05603\n\
67TFK:02900:05216\n\
67TFK:02872:05367\n\
67TFK:02999:05250\n\
67TFK:03048:06063\n\
67TFK:03062:06072\n\
67TFK:03036:06384\n\
67TFK:03097:05817\n\
67TFK:03249:05913\n\
67TFK:03286:05739\n\
67TFK:03388:05169\n\
67TFK:03463:05158\n\
67TFK:03432:05704\n\
67TFK:03490:05880\n\
67TFK:03555:05296\n\
67TFK:03575:06080\n\
67TFK:03625:05642\n\
67TFK:03665:05364\n\
67TFK:03884:05561\n\
67TFK:03906:05763\n\
67TFK:03910:05834\n\
67TFK:03921:06037\n\
67TFK:03982:06009\n\
67TFK:08033:02535\n\
67TFK:08070:01911\n\
67TFK:08267:02255\n\
67TFK:08425:01360\n\
67TFK:08407:01825\n\
67TFK:08517:02153\n\
67TFK:08550:02543\n\
67TFK:08645:01502\n\
67TFK:08695:01348\n\
67TFK:08785:01549\n\
67TFK:08787:02174\n\
67TFK:08815:01787\n\
67TFK:08806:02383\n\
67TFK:08938:01653\n\
67TFK:08895:01931\n\
67TFK:08958:01453\n\
67TFK:09046:01312\n\
67TFK:09257:02362\n\
67TFK:02667:01451\n\
67TFK:02701:02107\n\
67TFK:02740:01835\n\
67TFK:02789:01705\n\
67TFK:02837:01495\n\
67TFK:02843:02460\n\
67TFK:02943:02043\n\
67TFK:03097:02048\n\
67TFK:03169:01372\n\
67TFK:03179:01499\n\
67TFK:03213:02038\n\
67TFK:03173:02099\n\
67TFK:03202:02365\n\
67TFK:03253:01498\n\
67TFK:03386:02435\n\
67TFK:03429:01719\n\
67TFK:03461:02267\n\
67TFK:03545:01404\n\
67TFK:03583:02489\n\
67TFK:03644:02418\n\
67TFK:03698:02260\n\
67TFK:03759:02529\n\
67TFK:03720:02571\n\
67TFK:03794:01822\n\
67TFK:03897:01352\n\
67TFK:03975:02557\n\
67TFK:03061:01079\n\
67TFK:03192:00885\n\
67TFK:03556:00881\n\
67TFK:03526:01121\n\
67TFK:01385:10308\n\
67TFK:01828:11056\n\
67TFK:01838:10779\n\
67TFK:01929:10711\n\
67TFK:01947:10685\n\
67TFK:02167:11017\n\
67TFK:02272:11455\n\
67TFK:02299:10896\n\
67TFK:02371:10587\n\
67TFK:02365:10730\n\
67TFK:02661:10604\n\
67TFK:02234:14470\n\
67TFK:01581:14132\n\
67TFK:02131:12895\n\
67TFK:02133:13225\n\
67TFK:02321:14040\n\
67TFK:02541:13513\n\
67TFK:02585:13922\n\
67TFK:08080:05268\n\
67TFK:08052:06151\n\
67TFK:08103:05997\n\
67TFK:08279:05180\n\
67TFK:08434:06398\n\
67TFK:08460:05319\n\
67TFK:08501:06295\n\
67TFK:08567:05478\n\
67TFK:08616:05819\n\
67TFK:08670:06337\n\
67TFK:08732:06060\n\
67TFK:08840:05165\n\
67TFK:08835:05475\n\
67TFK:08828:06014\n\
67TFK:08926:05574\n\
67TFK:08928:05712\n\
67TFK:08899:06378\n\
67TFK:09067:05563\n\
67TFK:09068:05704\n\
67TFK:09172:05496\n\
67TFK:09291:05294\n\
67TFK:09316:05305\n\
67TFK:09337:05520\n\
67TFK:09337:05926\n\
67TFK:09384:06216\n\
67TFK:09453:05766\n\
67TFK:09434:05879\n\
67TFK:09773:06379\n\
67TFK:09780:05298\n\
67TFK:09897:05272\n\
67TFK:10079:06061\n\
67TFK:10146:05288\n\
67TFK:10175:05553\n\
67TFK:10326:06069\n\
67TFK:06733:13023\n\
67TFK:06748:13388\n\
67TFK:06854:13455\n\
67TFK:06953:13005\n\
67TFK:07038:13806\n\
67TFK:07119:12976\n\
67TFK:07140:13042\n\
67TFK:07134:13489\n\
67TFK:07314:13559\n\
67TFK:07350:14099\n\
67TFK:07559:13210\n\
67TFK:07793:13798\n\
67TFK:07847:13969\n\
67TFK:07941:13096\n\
67TFK:02689:03722\n\
67TFK:02732:02784\n\
67TFK:02767:03105\n\
67TFK:02890:03477\n\
67TFK:02929:03240\n\
67TFK:03011:03048\n\
67TFK:02990:03451\n\
67TFK:03201:03708\n\
67TFK:03462:02595\n\
67TFK:03425:03115\n\
67TFK:03443:03162\n\
67TFK:03548:02668\n\
67TFK:03607:03024\n\
67TFK:03768:02740\n\
67TFK:03911:02938\n\
67TFK:03908:03671\n\
67TFK:03984:03172\n\
67TFK:02666:06711\n\
67TFK:02773:07286\n\
67TFK:02895:06617\n\
67TFK:02873:06838\n\
67TFK:02869:07028\n\
67TFK:02924:07443\n\
67TFK:03207:07116\n\
67TFK:03325:06768\n\
67TFK:03351:07592\n\
67TFK:03499:06537\n\
67TFK:03607:06464\n\
67TFK:03574:06867\n\
67TFK:03630:06611\n\
67TFK:03731:06708\n\
67TFK:03739:06785\n\
67TFK:03771:07669\n\
67TFK:03796:07684\n\
67TFK:03820:06640\n\
67TFK:03961:06540\n\
67TFK:03990:06618\n\
67TFK:03970:06689\n\
67TFK:05145:00976\n\
67TFK:05121:01208\n\
67TFK:02835:14957\n\
67TFK:03150:14872\n\
67TFK:03724:14225\n\
67TFK:02680:10632\n\
67TFK:02829:10904\n\
67TFK:02835:11341\n\
67TFK:02883:10733\n\
67TFK:02941:10519\n\
67TFK:02982:10374\n\
67TFK:03241:10723\n\
67TFK:03300:10979\n\
67TFK:03347:10507\n\
67TFK:03322:11038\n\
67TFK:03436:10787\n\
67TFK:03568:10421\n\
67TFK:03578:11332\n\
67TFK:03662:10550\n\
67TFK:03699:11048\n\
67TFK:03679:11497\n\
67TFK:03726:11197\n\
67TFK:03782:11029\n\
67TFK:03813:11583\n\
67TFK:03936:11318\n\
67TFK:03965:10783\n\
67TFK:03995:11244\n\
67TFK:01390:01154\n\
67TFK:01416:01168\n\
67TFK:01504:01079\n\
67TFK:01522:01218\n\
67TFK:01588:01229\n\
67TFK:02155:01256\n\
67TFK:02255:00978\n\
67TFK:02312:01261\n\
67TFK:02402:00694\n\
67TFK:02563:01137\n\
67TFK:02666:08407\n\
67TFK:02741:08084\n\
67TFK:02746:08338\n\
67TFK:02799:08855\n\
67TFK:02900:08312\n\
67TFK:02963:08080\n\
67TFK:02994:08528\n\
67TFK:03021:07971\n\
67TFK:03097:08359\n\
67TFK:03190:08222\n\
67TFK:03255:08495\n\
67TFK:03450:08830\n\
67TFK:03725:07798\n\
67TFK:03757:07928\n\
67TFK:03794:08243\n\
67TFK:03875:08436\n\
67TFK:03945:08236\n\
67TFK:03942:08615\n\
67TFK:03931:08819\n\
67TFK:03973:08800\n\
')
