# Supplementary material for: The Oxidative Metabolism of Fossil Hydrocarbons and Sulfide Minerals by the Lithobiontic Microbial Community Inhabiting Deep Subterrestrial Kupferschiefer Black Shale
Source: Front Microbiol. 2018 May 15;9:972. doi: 10.3389/fmicb.2018.00972 (PMC5962744; doi:10.3389/fmicb.2018.00972)
Supplement: Supplementary file 3 [file Presentation_1.ZIP › R19_filter-trim_BSc60_sup207_krona.html.files/node544.members.0.js]

data('67TFK:01392:12288\n\
67TFK:01404:12681\n\
67TFK:01463:12505\n\
67TFK:01508:12152\n\
67TFK:01482:12289\n\
67TFK:01545:12646\n\
67TFK:01661:11637\n\
67TFK:01687:12373\n\
67TFK:01705:12553\n\
67TFK:01795:11752\n\
67TFK:01968:12245\n\
67TFK:01940:12511\n\
67TFK:02007:12709\n\
67TFK:02091:12230\n\
67TFK:02154:12293\n\
67TFK:02298:11897\n\
67TFK:02325:12740\n\
67TFK:02379:11730\n\
67TFK:02335:12805\n\
67TFK:02415:11728\n\
67TFK:02415:12852\n\
67TFK:02622:11625\n\
67TFK:02793:04081\n\
67TFK:02772:05055\n\
67TFK:02879:04302\n\
67TFK:02952:04373\n\
67TFK:02960:04995\n\
67TFK:03042:04344\n\
67TFK:03156:04356\n\
67TFK:03173:04090\n\
67TFK:03450:04284\n\
67TFK:03428:04657\n\
67TFK:03427:05005\n\
67TFK:03467:04380\n\
67TFK:03526:04655\n\
67TFK:03909:04893\n\
67TFK:03931:04559\n\
67TFK:03983:05088\n\
67TFK:00475:04157\n\
67TFK:00533:05077\n\
67TFK:00687:04475\n\
67TFK:00657:04779\n\
67TFK:00663:05071\n\
67TFK:00765:04290\n\
67TFK:00989:04829\n\
67TFK:00644:01801\n\
67TFK:00610:02292\n\
67TFK:00714:02007\n\
67TFK:00781:02561\n\
67TFK:00872:02445\n\
67TFK:01062:02166\n\
67TFK:01095:02392\n\
67TFK:01157:01471\n\
67TFK:01162:02294\n\
67TFK:01247:01567\n\
67TFK:01288:01288\n\
67TFK:00655:10135\n\
67TFK:00715:09244\n\
67TFK:00876:10148\n\
67TFK:00983:09389\n\
67TFK:00135:07936\n\
67TFK:00295:08849\n\
67TFK:00312:08053\n\
67TFK:00368:07803\n\
67TFK:00364:07922\n\
67TFK:00421:07917\n\
67TFK:00464:08426\n\
67TFK:00478:08808\n\
67TFK:00508:07761\n\
67TFK:00622:08279\n\
67TFK:00604:08828\n\
67TFK:00656:08122\n\
67TFK:00756:08912\n\
67TFK:00831:08322\n\
67TFK:00940:08975\n\
67TFK:01149:08153\n\
67TFK:01100:08655\n\
67TFK:00362:06736\n\
67TFK:00820:06524\n\
67TFK:00921:07260\n\
67TFK:00262:05719\n\
67TFK:00647:05520\n\
67TFK:00639:06119\n\
67TFK:00864:06096\n\
67TFK:01230:05846\n\
67TFK:01297:05260\n\
67TFK:01324:06255\n\
67TFK:00846:12110\n\
67TFK:00968:12120\n\
67TFK:01146:11827\n\
67TFK:01228:12351\n\
67TFK:09367:06932\n\
67TFK:09465:06624\n\
67TFK:09549:06738\n\
67TFK:09660:06651\n\
67TFK:09664:06766\n\
67TFK:09626:07141\n\
67TFK:09701:06887\n\
67TFK:09778:07160\n\
67TFK:09795:07277\n\
67TFK:09938:07060\n\
67TFK:09983:06980\n\
67TFK:10050:06728\n\
67TFK:10234:06522\n\
67TFK:10368:06643\n\
67TFK:10361:06894\n\
67TFK:10406:06736\n\
67TFK:06704:02673\n\
67TFK:06676:02827\n\
67TFK:06789:03731\n\
67TFK:07118:02711\n\
67TFK:07218:02787\n\
67TFK:07220:03173\n\
67TFK:07268:02871\n\
67TFK:07280:03247\n\
67TFK:07556:03127\n\
67TFK:07540:03584\n\
67TFK:07603:03218\n\
67TFK:07590:03727\n\
67TFK:07716:02808\n\
67TFK:07857:02668\n\
67TFK:07885:02648\n\
67TFK:09369:04065\n\
67TFK:09404:04696\n\
67TFK:09506:04225\n\
67TFK:09504:04646\n\
67TFK:09503:04970\n\
67TFK:09553:04628\n\
67TFK:09704:04972\n\
67TFK:09720:05093\n\
67TFK:09763:03933\n\
67TFK:09821:04685\n\
67TFK:09824:04685\n\
67TFK:09891:04559\n\
67TFK:09889:04865\n\
67TFK:10121:04049\n\
67TFK:10368:04307\n\
67TFK:10412:04736\n\
67TFK:09401:03403\n\
67TFK:09502:03802\n\
67TFK:09565:03293\n\
67TFK:09531:03853\n\
67TFK:09635:02968\n\
67TFK:09708:02702\n\
67TFK:09771:03372\n\
67TFK:09759:03406\n\
67TFK:09823:03508\n\
67TFK:10417:02736\n\
67TFK:09613:12156\n\
67TFK:09960:11868\n\
67TFK:10007:12304\n\
67TFK:10375:11836\n\
67TFK:01226:12886\n\
67TFK:01360:02940\n\
67TFK:01347:03369\n\
67TFK:01347:03620\n\
67TFK:01468:03501\n\
67TFK:01578:03029\n\
67TFK:01580:03062\n\
67TFK:01753:03553\n\
67TFK:01929:02723\n\
67TFK:01890:03257\n\
67TFK:01977:03390\n\
67TFK:01968:03586\n\
67TFK:02006:03053\n\
67TFK:01990:03462\n\
67TFK:01984:03581\n\
67TFK:02128:02748\n\
67TFK:02270:03559\n\
67TFK:02299:03339\n\
67TFK:02297:03422\n\
67TFK:02521:03030\n\
67TFK:02557:03338\n\
67TFK:02607:03199\n\
67TFK:02639:02947\n\
67TFK:01564:04563\n\
67TFK:01568:04828\n\
67TFK:01609:04379\n\
67TFK:01670:03922\n\
67TFK:01732:04055\n\
67TFK:01776:04387\n\
67TFK:01813:04611\n\
67TFK:01838:03979\n\
67TFK:01897:04950\n\
67TFK:01984:03900\n\
67TFK:02027:05070\n\
67TFK:02032:03913\n\
67TFK:02225:03954\n\
67TFK:02218:04224\n\
67TFK:02199:04329\n\
67TFK:02293:04660\n\
67TFK:02339:04528\n\
67TFK:02387:03998\n\
67TFK:02477:04147\n\
67TFK:02442:04226\n\
67TFK:02443:04236\n\
67TFK:02541:04921\n\
67TFK:02601:04424\n\
67TFK:02648:04565\n\
67TFK:01429:05239\n\
67TFK:01554:05842\n\
67TFK:01712:06348\n\
67TFK:01799:05360\n\
67TFK:01853:05565\n\
67TFK:01848:05642\n\
67TFK:02022:05215\n\
67TFK:02038:05819\n\
67TFK:02120:05659\n\
67TFK:02089:06419\n\
67TFK:02151:05395\n\
67TFK:02136:06226\n\
67TFK:02300:06221\n\
67TFK:02417:05161\n\
67TFK:02399:05637\n\
67TFK:01624:07433\n\
67TFK:01961:06955\n\
67TFK:02009:06576\n\
67TFK:02028:07073\n\
67TFK:02026:07491\n\
67TFK:02113:07499\n\
67TFK:02249:06501\n\
67TFK:02338:06931\n\
67TFK:02333:06967\n\
67TFK:02391:07534\n\
67TFK:02530:06756\n\
67TFK:02508:07648\n\
67TFK:02555:06860\n\
67TFK:02628:06445\n\
67TFK:02587:06597\n\
67TFK:01335:01912\n\
67TFK:01349:02566\n\
67TFK:01554:02346\n\
67TFK:01973:02484\n\
67TFK:02016:02156\n\
67TFK:01990:02219\n\
67TFK:02034:01418\n\
67TFK:02051:01765\n\
67TFK:02100:01403\n\
67TFK:02237:01771\n\
67TFK:02396:01856\n\
67TFK:02473:01317\n\
67TFK:02432:02241\n\
67TFK:02504:01323\n\
67TFK:02489:01564\n\
67TFK:01694:08324\n\
67TFK:01709:08554\n\
67TFK:01731:08868\n\
67TFK:01778:08781\n\
67TFK:01811:07857\n\
67TFK:01795:08416\n\
67TFK:01870:08483\n\
67TFK:01921:08232\n\
67TFK:02082:07758\n\
67TFK:02133:08430\n\
67TFK:02146:08695\n\
67TFK:02428:08484\n\
67TFK:02391:08927\n\
67TFK:02475:08427\n\
67TFK:02451:09008\n\
67TFK:02568:08523\n\
67TFK:01361:09866\n\
67TFK:01410:09625\n\
67TFK:01710:09355\n\
67TFK:01843:09241\n\
67TFK:01979:09638\n\
67TFK:01945:09669\n\
67TFK:02031:09699\n\
67TFK:02034:10056\n\
67TFK:02092:09537\n\
67TFK:02245:09724\n\
67TFK:02328:09653\n\
67TFK:02419:10274\n\
67TFK:02523:10135\n\
67TFK:05489:04055\n\
67TFK:05520:04152\n\
67TFK:05628:04947\n\
67TFK:05715:03905\n\
67TFK:05807:04248\n\
67TFK:05853:04479\n\
67TFK:05854:04696\n\
67TFK:05958:04481\n\
67TFK:06066:03961\n\
67TFK:06155:04967\n\
67TFK:06215:04087\n\
67TFK:06303:04051\n\
67TFK:06296:04084\n\
67TFK:06345:04839\n\
67TFK:06402:03904\n\
67TFK:06468:04756\n\
67TFK:06581:04896\n\
67TFK:09504:08493\n\
67TFK:09749:07838\n\
67TFK:09938:07919\n\
67TFK:09936:08183\n\
67TFK:09946:08530\n\
67TFK:09985:08164\n\
67TFK:10123:08747\n\
67TFK:10165:08503\n\
67TFK:10332:08607\n\
67TFK:09456:09402\n\
67TFK:09480:09261\n\
67TFK:09507:09884\n\
67TFK:09609:09249\n\
67TFK:09584:09809\n\
67TFK:09730:09520\n\
67TFK:09752:09621\n\
67TFK:09920:09362\n\
67TFK:09898:09867\n\
67TFK:09953:09879\n\
67TFK:10011:09820\n\
67TFK:10193:09774\n\
67TFK:09409:11192\n\
67TFK:09455:10719\n\
67TFK:09542:11468\n\
67TFK:09642:11207\n\
67TFK:09904:10932\n\
67TFK:10173:11126\n\
67TFK:05425:07015\n\
67TFK:05404:07185\n\
67TFK:05734:06780\n\
67TFK:05804:07029\n\
67TFK:05889:06584\n\
67TFK:05972:06848\n\
67TFK:05952:07627\n\
67TFK:06014:07097\n\
67TFK:06257:06478\n\
67TFK:06306:06921\n\
67TFK:06301:07638\n\
67TFK:06336:06881\n\
67TFK:06365:07182\n\
67TFK:06333:07573\n\
67TFK:06541:07120\n\
67TFK:05596:11459\n\
67TFK:05705:10887\n\
67TFK:05784:11099\n\
67TFK:05947:11075\n\
67TFK:05986:10906\n\
67TFK:06097:10536\n\
67TFK:06317:10413\n\
67TFK:06551:10429\n\
67TFK:06546:11145\n\
67TFK:06591:10802\n\
67TFK:06634:11098\n\
67TFK:09341:01993\n\
67TFK:09458:02050\n\
67TFK:09580:02296\n\
67TFK:09653:02303\n\
67TFK:09702:02289\n\
67TFK:09849:01779\n\
67TFK:09923:02096\n\
67TFK:10037:02574\n\
67TFK:10192:02032\n\
67TFK:06661:01320\n\
67TFK:06661:01323\n\
67TFK:06708:02173\n\
67TFK:06686:02229\n\
67TFK:06794:01767\n\
67TFK:06806:02216\n\
67TFK:06951:01552\n\
67TFK:07083:01514\n\
67TFK:07095:02156\n\
67TFK:07228:02249\n\
67TFK:07271:02223\n\
67TFK:07377:01312\n\
67TFK:07412:01306\n\
67TFK:07558:02491\n\
67TFK:07701:02239\n\
67TFK:07720:01488\n\
67TFK:07857:02067\n\
67TFK:07957:01765\n\
67TFK:06792:04753\n\
67TFK:06781:04904\n\
67TFK:06886:04552\n\
67TFK:07188:05106\n\
67TFK:07309:04183\n\
67TFK:07285:05050\n\
67TFK:07339:04497\n\
67TFK:07322:05032\n\
67TFK:07468:03899\n\
67TFK:07497:04392\n\
67TFK:07522:04235\n\
67TFK:07542:04402\n\
67TFK:07511:04634\n\
67TFK:07616:04158\n\
67TFK:07611:04502\n\
67TFK:07676:04732\n\
67TFK:07750:04289\n\
67TFK:07799:04671\n\
67TFK:07882:04094\n\
67TFK:07917:04371\n\
67TFK:06788:06879\n\
67TFK:06836:06986\n\
67TFK:06953:07612\n\
67TFK:06972:06917\n\
67TFK:07004:07153\n\
67TFK:07045:07471\n\
67TFK:07060:07390\n\
67TFK:07122:06651\n\
67TFK:07228:07456\n\
67TFK:07215:07715\n\
67TFK:07324:07616\n\
67TFK:07458:06499\n\
67TFK:07538:06694\n\
67TFK:07536:07271\n\
67TFK:07618:06803\n\
67TFK:07610:07125\n\
67TFK:07752:06976\n\
67TFK:07850:06984\n\
67TFK:07953:07525\n\
67TFK:06697:06307\n\
67TFK:06673:06380\n\
67TFK:06712:06070\n\
67TFK:06785:05691\n\
67TFK:06814:05563\n\
67TFK:06860:06106\n\
67TFK:06912:05178\n\
67TFK:06912:05291\n\
67TFK:07112:06291\n\
67TFK:07327:05867\n\
67TFK:07360:05917\n\
67TFK:07402:05924\n\
67TFK:07445:05320\n\
67TFK:07531:05884\n\
67TFK:07517:06309\n\
67TFK:07630:05735\n\
67TFK:07716:05298\n\
67TFK:07907:05614\n\
67TFK:07930:05234\n\
67TFK:06720:10255\n\
67TFK:06780:10164\n\
67TFK:06958:09060\n\
67TFK:07100:09025\n\
67TFK:07118:09766\n\
67TFK:07230:09784\n\
67TFK:07245:09767\n\
67TFK:07309:09294\n\
67TFK:07284:09755\n\
67TFK:07268:10133\n\
67TFK:07314:09360\n\
67TFK:07498:10279\n\
67TFK:07517:09544\n\
67TFK:07739:09761\n\
67TFK:07802:09641\n\
67TFK:07907:09802\n\
67TFK:07925:09566\n\
67TFK:06670:08448\n\
67TFK:06831:08988\n\
67TFK:07301:08031\n\
67TFK:07276:08348\n\
67TFK:07587:09006\n\
67TFK:07702:08535\n\
67TFK:07990:08684\n\
67TFK:06692:10503\n\
67TFK:06863:10638\n\
67TFK:07013:10619\n\
67TFK:07092:10480\n\
67TFK:07115:10338\n\
67TFK:07164:10780\n\
67TFK:07223:10851\n\
67TFK:07241:10833\n\
67TFK:07280:10727\n\
67TFK:07332:10413\n\
67TFK:07350:11459\n\
67TFK:07512:11558\n\
67TFK:07649:11047\n\
67TFK:07809:10521\n\
67TFK:07782:10583\n\
67TFK:07962:10543\n\
67TFK:00261:03861\n\
67TFK:00477:03613\n\
67TFK:00818:02804\n\
67TFK:01039:03688\n\
67TFK:01148:03152\n\
67TFK:01132:03247\n\
67TFK:01188:03691\n\
67TFK:01175:03739\n\
67TFK:01273:02750\n\
67TFK:01276:02989\n\
67TFK:05430:02020\n\
67TFK:05447:02291\n\
67TFK:05505:01425\n\
67TFK:05513:02394\n\
67TFK:05762:02409\n\
67TFK:05805:01662\n\
67TFK:05865:01760\n\
67TFK:05863:02553\n\
67TFK:05969:02191\n\
67TFK:06048:01474\n\
67TFK:06199:01913\n\
67TFK:06325:01397\n\
67TFK:06303:01653\n\
67TFK:06332:01977\n\
67TFK:06416:02449\n\
67TFK:08130:01140\n\
67TFK:08147:01247\n\
67TFK:08483:00883\n\
67TFK:08495:01028\n\
67TFK:08593:01145\n\
67TFK:08747:01020\n\
67TFK:08897:01051\n\
67TFK:09103:00988\n\
67TFK:06985:01150\n\
67TFK:07052:00754\n\
67TFK:07056:01106\n\
67TFK:07096:01032\n\
67TFK:07381:00539\n\
67TFK:07426:00819\n\
67TFK:07483:01187\n\
67TFK:07635:01027\n\
67TFK:07748:00497\n\
67TFK:07834:00503\n\
67TFK:07925:01179\n\
67TFK:07986:00818\n\
67TFK:07118:14207\n\
67TFK:08011:06751\n\
67TFK:08046:07436\n\
67TFK:08103:07620\n\
67TFK:08163:07631\n\
67TFK:08290:06878\n\
67TFK:08296:06575\n\
67TFK:08388:06815\n\
67TFK:08348:07727\n\
67TFK:08426:07581\n\
67TFK:08454:06648\n\
67TFK:08468:06931\n\
67TFK:08457:07331\n\
67TFK:08557:06535\n\
67TFK:08582:07635\n\
67TFK:08640:06586\n\
67TFK:08652:07598\n\
67TFK:08780:07103\n\
67TFK:09066:07543\n\
67TFK:09143:06596\n\
67TFK:09159:07240\n\
67TFK:09252:06714\n\
67TFK:09294:07525\n\
67TFK:08119:02960\n\
67TFK:08127:03431\n\
67TFK:08121:03751\n\
67TFK:08213:03165\n\
67TFK:08317:02922\n\
67TFK:08319:03361\n\
67TFK:08519:03458\n\
67TFK:08707:03379\n\
67TFK:08765:03398\n\
67TFK:08874:03671\n\
67TFK:09172:03260\n\
67TFK:09237:03248\n\
67TFK:09299:03564\n\
67TFK:08004:04117\n\
67TFK:07994:04922\n\
67TFK:08063:04964\n\
67TFK:08350:04742\n\
67TFK:08476:04590\n\
67TFK:08622:04855\n\
67TFK:08661:03872\n\
67TFK:08652:04385\n\
67TFK:08699:04454\n\
67TFK:08803:03892\n\
67TFK:08942:04982\n\
67TFK:09031:04132\n\
67TFK:09137:04357\n\
67TFK:09243:04152\n\
67TFK:09243:04595\n\
67TFK:08027:07960\n\
67TFK:07998:08462\n\
67TFK:08076:07811\n\
67TFK:08079:08268\n\
67TFK:08049:08745\n\
67TFK:08275:07874\n\
67TFK:08407:08418\n\
67TFK:08462:08211\n\
67TFK:08452:08403\n\
67TFK:08839:07872\n\
67TFK:08849:08504\n\
67TFK:08932:08881\n\
67TFK:09014:07809\n\
67TFK:09069:08834\n\
67TFK:09229:08000\n\
67TFK:09250:08373\n\
67TFK:09289:08483\n\
67TFK:08136:09485\n\
67TFK:08154:09547\n\
67TFK:08200:09151\n\
67TFK:08256:09132\n\
67TFK:08281:09506\n\
67TFK:08348:09541\n\
67TFK:08382:09775\n\
67TFK:08479:09448\n\
67TFK:08514:09019\n\
67TFK:08521:09583\n\
67TFK:08516:10139\n\
67TFK:08588:09513\n\
67TFK:08622:09874\n\
67TFK:08970:09482\n\
67TFK:09044:10045\n\
67TFK:09095:09302\n\
67TFK:09175:09539\n\
67TFK:09252:09491\n\
67TFK:09285:10299\n\
67TFK:00829:11323\n\
67TFK:00947:10675\n\
67TFK:00936:11379\n\
67TFK:00984:10866\n\
67TFK:01176:11215\n\
67TFK:01279:11507\n\
67TFK:06723:12043\n\
67TFK:06824:11867\n\
67TFK:07036:11946\n\
67TFK:07085:11813\n\
67TFK:07314:12164\n\
67TFK:07402:11810\n\
67TFK:07435:12112\n\
67TFK:07699:11632\n\
67TFK:07862:12366\n\
67TFK:04188:12923\n\
67TFK:04267:13379\n\
67TFK:04369:14057\n\
67TFK:04413:13040\n\
67TFK:04520:12902\n\
67TFK:04686:13630\n\
67TFK:04696:12936\n\
67TFK:05187:14006\n\
67TFK:05227:13474\n\
67TFK:04226:14917\n\
67TFK:04661:14957\n\
67TFK:04030:12452\n\
67TFK:04221:12129\n\
67TFK:04236:12343\n\
67TFK:04271:12039\n\
67TFK:04660:12780\n\
67TFK:04771:12515\n\
67TFK:04927:12389\n\
67TFK:04932:12560\n\
67TFK:05154:11961\n\
67TFK:05289:11718\n\
67TFK:04005:11056\n\
67TFK:04106:10673\n\
67TFK:04356:10719\n\
67TFK:04407:11316\n\
67TFK:04459:11130\n\
67TFK:04490:11160\n\
67TFK:04577:10567\n\
67TFK:04822:10621\n\
67TFK:04976:10478\n\
67TFK:05058:10559\n\
67TFK:05068:11073\n\
67TFK:05140:10430\n\
67TFK:05190:10499\n\
67TFK:05312:11507\n\
67TFK:04080:09961\n\
67TFK:04145:09981\n\
67TFK:04243:10240\n\
67TFK:04263:09588\n\
67TFK:04298:09564\n\
67TFK:04379:09104\n\
67TFK:04372:09758\n\
67TFK:04646:09115\n\
67TFK:04801:09737\n\
67TFK:04860:09556\n\
67TFK:05145:09923\n\
67TFK:05296:09138\n\
67TFK:04014:08603\n\
67TFK:04127:08147\n\
67TFK:04518:08751\n\
67TFK:04614:07867\n\
67TFK:04596:08773\n\
67TFK:04733:07844\n\
67TFK:04749:07959\n\
67TFK:05084:07954\n\
67TFK:05109:08224\n\
67TFK:05184:08081\n\
67TFK:05216:08875\n\
67TFK:05264:08567\n\
67TFK:05308:08161\n\
67TFK:04034:07076\n\
67TFK:04130:06648\n\
67TFK:04107:06925\n\
67TFK:04155:07264\n\
67TFK:04183:07617\n\
67TFK:04213:06634\n\
67TFK:04289:06494\n\
67TFK:04328:06931\n\
67TFK:04637:07047\n\
67TFK:04673:07095\n\
67TFK:04681:07285\n\
67TFK:04940:06524\n\
67TFK:04989:07461\n\
67TFK:04964:07558\n\
67TFK:05051:06905\n\
67TFK:05128:06550\n\
67TFK:05208:07602\n\
67TFK:05826:00267\n\
67TFK:06072:01268\n\
67TFK:06317:01236\n\
67TFK:04056:05741\n\
67TFK:04062:06122\n\
67TFK:04150:05586\n\
67TFK:04146:05683\n\
67TFK:04231:05436\n\
67TFK:04274:05514\n\
67TFK:04298:05997\n\
67TFK:04334:06093\n\
67TFK:04387:05931\n\
67TFK:04365:06428\n\
67TFK:04535:05605\n\
67TFK:04581:05952\n\
67TFK:04742:06050\n\
67TFK:04751:05703\n\
67TFK:04786:06338\n\
67TFK:04905:05517\n\
67TFK:04935:05653\n\
67TFK:05300:06391\n\
67TFK:08375:14286\n\
67TFK:08054:13953\n\
67TFK:08075:13979\n\
67TFK:08275:13439\n\
67TFK:08294:13528\n\
67TFK:08500:13314\n\
67TFK:08501:13436\n\
67TFK:08539:14080\n\
67TFK:08659:12899\n\
67TFK:08694:13744\n\
67TFK:08757:13000\n\
67TFK:09179:13480\n\
67TFK:09223:13533\n\
67TFK:08112:12448\n\
67TFK:08359:12274\n\
67TFK:08395:11987\n\
67TFK:08653:12436\n\
67TFK:08921:12586\n\
67TFK:05701:12944\n\
67TFK:05792:14125\n\
67TFK:05899:13440\n\
67TFK:05917:13560\n\
67TFK:05975:13198\n\
67TFK:06021:13913\n\
67TFK:06272:13736\n\
67TFK:06366:14120\n\
67TFK:06408:13027\n\
67TFK:05834:14357\n\
67TFK:06193:14197\n\
67TFK:06328:14582\n\
67TFK:06548:14187\n\
67TFK:08023:11256\n\
67TFK:08069:10730\n\
67TFK:08173:10986\n\
67TFK:08219:10435\n\
67TFK:08221:11064\n\
67TFK:08249:10992\n\
67TFK:08278:11325\n\
67TFK:08671:10787\n\
67TFK:08794:11221\n\
67TFK:08868:11591\n\
67TFK:08913:11516\n\
67TFK:08982:10631\n\
67TFK:09038:10353\n\
67TFK:09009:10941\n\
67TFK:09311:11188\n\
67TFK:04045:03452\n\
67TFK:04148:03485\n\
67TFK:04154:03499\n\
67TFK:04253:03217\n\
67TFK:04314:03054\n\
67TFK:04407:02803\n\
67TFK:04571:02926\n\
67TFK:04653:03684\n\
67TFK:04785:02943\n\
67TFK:04867:03288\n\
67TFK:05057:03486\n\
67TFK:05123:03601\n\
67TFK:05149:02976\n\
67TFK:05358:03675\n\
67TFK:05589:03216\n\
67TFK:05665:02633\n\
67TFK:05758:02645\n\
67TFK:05791:03029\n\
67TFK:05844:03089\n\
67TFK:05853:03380\n\
67TFK:05899:03396\n\
67TFK:05999:02626\n\
67TFK:06093:03615\n\
67TFK:06138:03313\n\
67TFK:06411:02629\n\
67TFK:06381:03347\n\
67TFK:06652:03183\n\
67TFK:05591:05957\n\
67TFK:05673:06344\n\
67TFK:05682:05490\n\
67TFK:05971:06045\n\
67TFK:05977:06411\n\
67TFK:06008:05592\n\
67TFK:05979:06037\n\
67TFK:06121:06435\n\
67TFK:06176:05155\n\
67TFK:06215:05733\n\
67TFK:06322:05852\n\
67TFK:06407:05783\n\
67TFK:06553:06033\n\
67TFK:06559:06280\n\
67TFK:04194:05055\n\
67TFK:04269:04898\n\
67TFK:04312:04683\n\
67TFK:04469:03984\n\
67TFK:04484:04408\n\
67TFK:04539:04427\n\
67TFK:04519:04920\n\
67TFK:04604:04343\n\
67TFK:04645:04718\n\
67TFK:04617:04919\n\
67TFK:04789:04229\n\
67TFK:04841:04057\n\
67TFK:04818:04892\n\
67TFK:04902:03991\n\
67TFK:04976:04172\n\
67TFK:05019:04264\n\
67TFK:05198:04378\n\
67TFK:05407:08726\n\
67TFK:05504:07831\n\
67TFK:05488:08751\n\
67TFK:05543:08495\n\
67TFK:05627:08576\n\
67TFK:05628:07774\n\
67TFK:05660:08215\n\
67TFK:05959:08263\n\
67TFK:06363:07854\n\
67TFK:06445:08354\n\
67TFK:06432:08631\n\
67TFK:06538:07857\n\
67TFK:06543:08597\n\
67TFK:06591:08019\n\
67TFK:06659:08103\n\
67TFK:06659:08592\n\
67TFK:05595:09899\n\
67TFK:05762:09614\n\
67TFK:05872:09906\n\
67TFK:05964:10080\n\
67TFK:06026:09585\n\
67TFK:06024:09757\n\
67TFK:06039:09345\n\
67TFK:06062:09859\n\
67TFK:06071:09898\n\
67TFK:06125:10016\n\
67TFK:06418:09025\n\
67TFK:06444:10264\n\
67TFK:06493:09719\n\
67TFK:06538:09563\n\
67TFK:06575:10248\n\
67TFK:06653:09647\n\
67TFK:05435:12864\n\
67TFK:05591:12589\n\
67TFK:05710:12294\n\
67TFK:05877:11607\n\
67TFK:05954:12166\n\
67TFK:06017:12480\n\
67TFK:06039:12469\n\
67TFK:06150:12670\n\
67TFK:06270:11635\n\
67TFK:06334:11660\n\
67TFK:04012:02554\n\
67TFK:04090:01951\n\
67TFK:04247:01865\n\
67TFK:04274:02133\n\
67TFK:04422:01986\n\
67TFK:04438:02262\n\
67TFK:04458:01825\n\
67TFK:04698:01938\n\
67TFK:04794:01603\n\
67TFK:04879:02203\n\
67TFK:04972:01383\n\
67TFK:05022:01428\n\
67TFK:05028:01507\n\
67TFK:02993:12911\n\
67TFK:03220:13891\n\
67TFK:03312:13172\n\
67TFK:03335:13259\n\
67TFK:03470:13422\n\
67TFK:03515:13364\n\
67TFK:03521:13901\n\
67TFK:03703:13462\n\
67TFK:03766:13623\n\
67TFK:03970:13853\n\
67TFK:02684:12014\n\
67TFK:02732:11622\n\
67TFK:02955:11862\n\
67TFK:03210:11798\n\
67TFK:03204:12126\n\
67TFK:03221:11759\n\
67TFK:03770:12289\n\
67TFK:03935:12148\n\
67TFK:03980:12379\n\
67TFK:02734:09506\n\
67TFK:02823:09698\n\
67TFK:03255:09861\n\
67TFK:03309:10179\n\
67TFK:03331:09524\n\
67TFK:03346:09612\n\
67TFK:03484:09136\n\
67TFK:03603:09923\n\
67TFK:03616:10149\n\
67TFK:03816:09338\n\
67TFK:03867:09402\n\
67TFK:03987:09442\n\
67TFK:02773:05997\n\
67TFK:02820:05813\n\
67TFK:02841:06207\n\
67TFK:02957:06402\n\
67TFK:03007:06137\n\
67TFK:03070:05211\n\
67TFK:03188:06355\n\
67TFK:03242:06039\n\
67TFK:03353:05252\n\
67TFK:03406:05499\n\
67TFK:03419:06159\n\
67TFK:03517:06392\n\
67TFK:03611:05941\n\
67TFK:03792:06163\n\
67TFK:03851:05528\n\
67TFK:03845:06244\n\
67TFK:03900:06363\n\
67TFK:03936:05437\n\
67TFK:08013:01984\n\
67TFK:08096:02313\n\
67TFK:08174:01581\n\
67TFK:08241:01426\n\
67TFK:08208:01552\n\
67TFK:08279:01978\n\
67TFK:08480:01778\n\
67TFK:08471:02143\n\
67TFK:08528:02292\n\
67TFK:08548:01805\n\
67TFK:08550:02375\n\
67TFK:08657:01345\n\
67TFK:08684:02556\n\
67TFK:08730:02202\n\
67TFK:08733:02567\n\
67TFK:08775:01796\n\
67TFK:08777:02006\n\
67TFK:09182:01996\n\
67TFK:09186:02345\n\
67TFK:02727:01503\n\
67TFK:02724:01994\n\
67TFK:02775:02030\n\
67TFK:02984:01579\n\
67TFK:03059:02068\n\
67TFK:03147:01488\n\
67TFK:03295:01408\n\
67TFK:03268:02534\n\
67TFK:03340:01514\n\
67TFK:03396:02212\n\
67TFK:03409:02245\n\
67TFK:03561:01904\n\
67TFK:03560:02225\n\
67TFK:03743:01997\n\
67TFK:03723:02197\n\
67TFK:03847:01311\n\
67TFK:03877:02481\n\
67TFK:02730:00891\n\
67TFK:02791:00475\n\
67TFK:02959:00650\n\
67TFK:02970:00785\n\
67TFK:03019:00678\n\
67TFK:03066:00858\n\
67TFK:03135:00713\n\
67TFK:03129:01034\n\
67TFK:03404:00777\n\
67TFK:03844:01186\n\
67TFK:01392:10615\n\
67TFK:01423:10679\n\
67TFK:01389:11513\n\
67TFK:01572:11406\n\
67TFK:01652:11026\n\
67TFK:01718:10842\n\
67TFK:02120:10619\n\
67TFK:02514:11041\n\
67TFK:01386:13076\n\
67TFK:01629:13447\n\
67TFK:01745:13002\n\
67TFK:01960:13153\n\
67TFK:02232:13446\n\
67TFK:02290:12967\n\
67TFK:02318:13475\n\
67TFK:02520:13019\n\
67TFK:02591:13164\n\
67TFK:02600:14139\n\
67TFK:02655:13314\n\
67TFK:08084:05284\n\
67TFK:08129:06284\n\
67TFK:08187:05530\n\
67TFK:08186:06129\n\
67TFK:08193:05403\n\
67TFK:08265:05461\n\
67TFK:08289:06178\n\
67TFK:08469:05425\n\
67TFK:08786:05511\n\
67TFK:08904:05628\n\
67TFK:08987:06089\n\
67TFK:08957:06105\n\
67TFK:09074:05455\n\
67TFK:09097:05963\n\
67TFK:09159:05575\n\
67TFK:09210:05765\n\
67TFK:09237:06243\n\
67TFK:09322:05938\n\
67TFK:09584:05775\n\
67TFK:09694:05670\n\
67TFK:09680:06169\n\
67TFK:09849:06247\n\
67TFK:09984:05887\n\
67TFK:06858:13668\n\
67TFK:06940:12956\n\
67TFK:07137:13100\n\
67TFK:07311:12903\n\
67TFK:07411:13448\n\
67TFK:07782:14028\n\
67TFK:07985:12903\n\
67TFK:07988:13347\n\
67TFK:02828:02649\n\
67TFK:02853:02960\n\
67TFK:02959:03401\n\
67TFK:02989:02704\n\
67TFK:02974:03123\n\
67TFK:02976:03196\n\
67TFK:03036:02746\n\
67TFK:03092:02736\n\
67TFK:03183:03200\n\
67TFK:03274:03539\n\
67TFK:03402:02678\n\
67TFK:03366:03416\n\
67TFK:03576:02601\n\
67TFK:03681:02653\n\
67TFK:03778:02850\n\
67TFK:03790:03408\n\
67TFK:03818:02590\n\
67TFK:03888:03528\n\
67TFK:03977:03252\n\
67TFK:02683:06873\n\
67TFK:02715:06526\n\
67TFK:02757:07555\n\
67TFK:02856:06520\n\
67TFK:02873:07651\n\
67TFK:02933:07075\n\
67TFK:02922:07540\n\
67TFK:03049:06501\n\
67TFK:03098:06938\n\
67TFK:03139:07031\n\
67TFK:03176:07050\n\
67TFK:03229:06907\n\
67TFK:03318:07476\n\
67TFK:03340:07626\n\
67TFK:03397:06928\n\
67TFK:03736:06824\n\
67TFK:03737:07256\n\
67TFK:03789:07490\n\
67TFK:03833:07145\n\
67TFK:03874:06619\n\
67TFK:04213:00960\n\
67TFK:04275:01201\n\
67TFK:04280:01220\n\
67TFK:04418:01251\n\
67TFK:02986:14401\n\
67TFK:03230:14439\n\
67TFK:03618:14861\n\
67TFK:03687:14504\n\
67TFK:03732:14867\n\
67TFK:02935:11121\n\
67TFK:02996:11046\n\
67TFK:03332:10358\n\
67TFK:03393:10954\n\
67TFK:03440:10958\n\
67TFK:03472:10353\n\
67TFK:03669:11427\n\
67TFK:03722:11528\n\
67TFK:03791:10355\n\
67TFK:03993:11002\n\
67TFK:01813:00865\n\
67TFK:01854:00754\n\
67TFK:01866:01119\n\
67TFK:02028:01038\n\
67TFK:02439:00780\n\
67TFK:02628:01006\n\
67TFK:02753:07763\n\
67TFK:02765:07890\n\
67TFK:02770:07890\n\
67TFK:02869:07982\n\
67TFK:02984:07961\n\
67TFK:03109:08084\n\
67TFK:03127:08284\n\
67TFK:03154:08732\n\
67TFK:03188:08438\n\
67TFK:03169:08853\n\
67TFK:03233:09003\n\
67TFK:03444:07863\n\
67TFK:03489:07754\n\
67TFK:03701:08756\n\
')
