# Supplementary material for: The Oxidative Metabolism of Fossil Hydrocarbons and Sulfide Minerals by the Lithobiontic Microbial Community Inhabiting Deep Subterrestrial Kupferschiefer Black Shale
Source: Front Microbiol. 2018 May 15;9:972. doi: 10.3389/fmicb.2018.00972 (PMC5962744; doi:10.3389/fmicb.2018.00972)
Supplement: Supplementary file 3 [file Presentation_1.ZIP › R19_filter-trim_BSc60_sup207_krona.html.files/node588.members.0.js]

data('67TFK:01353:11998\n\
67TFK:01380:12475\n\
67TFK:01352:12527\n\
67TFK:01429:12463\n\
67TFK:01470:12179\n\
67TFK:01467:12515\n\
67TFK:01524:12530\n\
67TFK:01572:12469\n\
67TFK:01584:11847\n\
67TFK:01606:12377\n\
67TFK:01626:12666\n\
67TFK:01599:12838\n\
67TFK:01676:11802\n\
67TFK:01680:11963\n\
67TFK:01726:11950\n\
67TFK:01687:12697\n\
67TFK:01691:12714\n\
67TFK:01774:12232\n\
67TFK:01764:12361\n\
67TFK:01767:12784\n\
67TFK:01776:12775\n\
67TFK:01830:12044\n\
67TFK:01874:11775\n\
67TFK:01868:12135\n\
67TFK:01881:12306\n\
67TFK:01881:12355\n\
67TFK:01839:12805\n\
67TFK:01908:11775\n\
67TFK:01892:11944\n\
67TFK:01905:11972\n\
67TFK:01894:12257\n\
67TFK:01971:12502\n\
67TFK:01948:12784\n\
67TFK:02023:11819\n\
67TFK:02005:11980\n\
67TFK:02004:12043\n\
67TFK:02016:12668\n\
67TFK:02046:11786\n\
67TFK:02053:11814\n\
67TFK:02071:11855\n\
67TFK:02077:12590\n\
67TFK:02090:12060\n\
67TFK:02111:12122\n\
67TFK:02123:12295\n\
67TFK:02094:12659\n\
67TFK:02155:12182\n\
67TFK:02143:12539\n\
67TFK:02137:12796\n\
67TFK:02146:12863\n\
67TFK:02183:11610\n\
67TFK:02198:12353\n\
67TFK:02192:12802\n\
67TFK:02279:11961\n\
67TFK:02266:12003\n\
67TFK:02264:12176\n\
67TFK:02235:12207\n\
67TFK:02279:12388\n\
67TFK:02314:12371\n\
67TFK:02396:11875\n\
67TFK:02398:12418\n\
67TFK:02447:11885\n\
67TFK:02432:12663\n\
67TFK:02500:11605\n\
67TFK:02500:11740\n\
67TFK:02515:11693\n\
67TFK:02513:12366\n\
67TFK:02500:12709\n\
67TFK:02489:12791\n\
67TFK:02578:11735\n\
67TFK:02546:11766\n\
67TFK:02573:11974\n\
67TFK:02576:12345\n\
67TFK:02541:12549\n\
67TFK:02550:12690\n\
67TFK:02600:11774\n\
67TFK:02602:11804\n\
67TFK:02608:12263\n\
67TFK:02598:12742\n\
67TFK:02659:11691\n\
67TFK:02632:11716\n\
67TFK:02638:12175\n\
67TFK:02643:12143\n\
67TFK:02659:12675\n\
67TFK:02703:03899\n\
67TFK:02683:04078\n\
67TFK:02672:04286\n\
67TFK:02689:05055\n\
67TFK:02735:04316\n\
67TFK:02732:04523\n\
67TFK:02732:04671\n\
67TFK:02759:04724\n\
67TFK:02714:05149\n\
67TFK:02772:04149\n\
67TFK:02784:04335\n\
67TFK:02805:04414\n\
67TFK:02779:04487\n\
67TFK:02778:04577\n\
67TFK:02832:04102\n\
67TFK:02842:04647\n\
67TFK:02852:04949\n\
67TFK:02879:03948\n\
67TFK:02877:04081\n\
67TFK:02880:04260\n\
67TFK:02887:04402\n\
67TFK:02912:04578\n\
67TFK:02945:04035\n\
67TFK:02927:04487\n\
67TFK:02927:04893\n\
67TFK:02914:04950\n\
67TFK:03002:03884\n\
67TFK:02974:04252\n\
67TFK:02965:04607\n\
67TFK:02993:04827\n\
67TFK:03014:03979\n\
67TFK:03049:04061\n\
67TFK:03054:04081\n\
67TFK:03058:04160\n\
67TFK:03033:04325\n\
67TFK:03051:04518\n\
67TFK:03029:04785\n\
67TFK:03101:03974\n\
67TFK:03066:04208\n\
67TFK:03100:04695\n\
67TFK:03069:04881\n\
67TFK:03163:04246\n\
67TFK:03127:04277\n\
67TFK:03165:04935\n\
67TFK:03182:04983\n\
67TFK:03263:04148\n\
67TFK:03235:04499\n\
67TFK:03258:04659\n\
67TFK:03217:04696\n\
67TFK:03295:04405\n\
67TFK:03266:04421\n\
67TFK:03298:04466\n\
67TFK:03277:04629\n\
67TFK:03310:04673\n\
67TFK:03299:04863\n\
67TFK:03320:04152\n\
67TFK:03348:04178\n\
67TFK:03317:04268\n\
67TFK:03358:04267\n\
67TFK:03360:04710\n\
67TFK:03356:05085\n\
67TFK:03402:04224\n\
67TFK:03387:04419\n\
67TFK:03403:04568\n\
67TFK:03400:04827\n\
67TFK:03452:04179\n\
67TFK:03453:04339\n\
67TFK:03454:04522\n\
67TFK:03456:04640\n\
67TFK:03448:04768\n\
67TFK:03418:04950\n\
67TFK:03451:04990\n\
67TFK:03418:05061\n\
67TFK:03496:03880\n\
67TFK:03497:04001\n\
67TFK:03501:04177\n\
67TFK:03486:04222\n\
67TFK:03478:04365\n\
67TFK:03493:05006\n\
67TFK:03554:04236\n\
67TFK:03556:04252\n\
67TFK:03557:04296\n\
67TFK:03520:04490\n\
67TFK:03560:04850\n\
67TFK:03592:04101\n\
67TFK:03611:04386\n\
67TFK:03577:04541\n\
67TFK:03593:04829\n\
67TFK:03613:04925\n\
67TFK:03642:03938\n\
67TFK:03661:04146\n\
67TFK:03641:04480\n\
67TFK:03636:04857\n\
67TFK:03639:04850\n\
67TFK:03659:05061\n\
67TFK:03704:04068\n\
67TFK:03689:04126\n\
67TFK:03668:04188\n\
67TFK:03670:04188\n\
67TFK:03695:04245\n\
67TFK:03696:04238\n\
67TFK:03682:04428\n\
67TFK:03683:04496\n\
67TFK:03708:04577\n\
67TFK:03680:04912\n\
67TFK:03680:05056\n\
67TFK:03734:03993\n\
67TFK:03727:04744\n\
67TFK:03737:04843\n\
67TFK:03797:04190\n\
67TFK:03811:04285\n\
67TFK:03764:04460\n\
67TFK:03774:04811\n\
67TFK:03856:03866\n\
67TFK:03830:04279\n\
67TFK:03840:04354\n\
67TFK:03828:04506\n\
67TFK:03837:04703\n\
67TFK:03843:04686\n\
67TFK:03837:04960\n\
67TFK:03859:04964\n\
67TFK:03874:03975\n\
67TFK:03877:04054\n\
67TFK:03913:04406\n\
67TFK:03905:05055\n\
67TFK:03866:05135\n\
67TFK:03932:03932\n\
67TFK:03951:03962\n\
67TFK:03943:04087\n\
67TFK:03937:04387\n\
67TFK:03924:04429\n\
67TFK:03935:04854\n\
67TFK:03938:04862\n\
67TFK:03932:05098\n\
67TFK:03917:05128\n\
67TFK:03965:03872\n\
67TFK:03984:04041\n\
67TFK:03984:04593\n\
67TFK:03984:04735\n\
67TFK:03974:04782\n\
67TFK:00237:04839\n\
67TFK:00244:05134\n\
67TFK:00276:04215\n\
67TFK:00298:04263\n\
67TFK:00289:05135\n\
67TFK:00302:04007\n\
67TFK:00316:03996\n\
67TFK:00331:03982\n\
67TFK:00333:04084\n\
67TFK:00328:04753\n\
67TFK:00333:04958\n\
67TFK:00364:04112\n\
67TFK:00392:04137\n\
67TFK:00397:04239\n\
67TFK:00366:04287\n\
67TFK:00364:04500\n\
67TFK:00442:04464\n\
67TFK:00420:04758\n\
67TFK:00401:05052\n\
67TFK:00455:04130\n\
67TFK:00487:04169\n\
67TFK:00462:04452\n\
67TFK:00487:04535\n\
67TFK:00456:04803\n\
67TFK:00469:04828\n\
67TFK:00482:04982\n\
67TFK:00497:05036\n\
67TFK:00479:05076\n\
67TFK:00525:04508\n\
67TFK:00581:03949\n\
67TFK:00577:04025\n\
67TFK:00566:04199\n\
67TFK:00584:04181\n\
67TFK:00552:04556\n\
67TFK:00598:04970\n\
67TFK:00554:05077\n\
67TFK:00628:03891\n\
67TFK:00614:03961\n\
67TFK:00611:04157\n\
67TFK:00635:04452\n\
67TFK:00611:04833\n\
67TFK:00602:05143\n\
67TFK:00687:03943\n\
67TFK:00695:04020\n\
67TFK:00691:04078\n\
67TFK:00658:04866\n\
67TFK:00688:04864\n\
67TFK:00684:04986\n\
67TFK:00696:04991\n\
67TFK:00727:03889\n\
67TFK:00727:04026\n\
67TFK:00739:04467\n\
67TFK:00712:04711\n\
67TFK:00724:04735\n\
67TFK:00705:04780\n\
67TFK:00788:03887\n\
67TFK:00781:04158\n\
67TFK:00768:04322\n\
67TFK:00776:04559\n\
67TFK:00790:04944\n\
67TFK:00757:05047\n\
67TFK:00803:03933\n\
67TFK:00833:04106\n\
67TFK:00842:04299\n\
67TFK:00819:04392\n\
67TFK:00827:04441\n\
67TFK:00830:04495\n\
67TFK:00838:04565\n\
67TFK:00807:04809\n\
67TFK:00858:03879\n\
67TFK:00862:03870\n\
67TFK:00899:03936\n\
67TFK:00871:04124\n\
67TFK:00866:04241\n\
67TFK:00857:04815\n\
67TFK:00880:05064\n\
67TFK:00927:04220\n\
67TFK:00934:04769\n\
67TFK:00925:04816\n\
67TFK:00903:05079\n\
67TFK:00977:04174\n\
67TFK:00950:04607\n\
67TFK:00972:04635\n\
67TFK:00994:04690\n\
67TFK:01015:04033\n\
67TFK:01030:04030\n\
67TFK:01029:04069\n\
67TFK:01043:04344\n\
67TFK:01021:04903\n\
67TFK:01018:05010\n\
67TFK:01042:05005\n\
67TFK:01085:04380\n\
67TFK:01099:04975\n\
67TFK:01137:04142\n\
67TFK:01143:04177\n\
67TFK:01142:04244\n\
67TFK:01126:04431\n\
67TFK:01141:04428\n\
67TFK:01161:03979\n\
67TFK:01188:03994\n\
67TFK:01193:04187\n\
67TFK:01187:04534\n\
67TFK:01195:04523\n\
67TFK:01157:04814\n\
67TFK:01212:03948\n\
67TFK:01245:04970\n\
67TFK:01285:04600\n\
67TFK:01254:04755\n\
67TFK:01279:04763\n\
67TFK:01277:04779\n\
67TFK:01270:04832\n\
67TFK:01290:05040\n\
67TFK:01305:04127\n\
67TFK:01306:04359\n\
67TFK:01315:04655\n\
67TFK:01314:04884\n\
67TFK:01324:04989\n\
67TFK:00477:02224\n\
67TFK:00471:02264\n\
67TFK:00475:02395\n\
67TFK:00539:02256\n\
67TFK:00562:02061\n\
67TFK:00594:02188\n\
67TFK:00552:02297\n\
67TFK:00560:02339\n\
67TFK:00564:02492\n\
67TFK:00575:02541\n\
67TFK:00686:02000\n\
67TFK:00658:02539\n\
67TFK:00710:01821\n\
67TFK:00717:01821\n\
67TFK:00737:01938\n\
67TFK:00714:02375\n\
67TFK:00757:01948\n\
67TFK:00779:02304\n\
67TFK:00790:02316\n\
67TFK:00807:02558\n\
67TFK:00886:01768\n\
67TFK:00870:02075\n\
67TFK:00857:02258\n\
67TFK:00907:02061\n\
67TFK:00926:02116\n\
67TFK:00945:02488\n\
67TFK:00999:01582\n\
67TFK:00957:01593\n\
67TFK:00980:01605\n\
67TFK:00982:01751\n\
67TFK:00992:01872\n\
67TFK:00987:02005\n\
67TFK:00959:02096\n\
67TFK:00952:02183\n\
67TFK:00997:02245\n\
67TFK:00986:02352\n\
67TFK:01002:01357\n\
67TFK:01026:01491\n\
67TFK:01027:01649\n\
67TFK:01003:01729\n\
67TFK:01019:01760\n\
67TFK:01022:01859\n\
67TFK:01010:01953\n\
67TFK:01027:02401\n\
67TFK:01024:02443\n\
67TFK:01035:02562\n\
67TFK:01096:01470\n\
67TFK:01098:01795\n\
67TFK:01089:01891\n\
67TFK:01054:01998\n\
67TFK:01083:02434\n\
67TFK:01114:01369\n\
67TFK:01134:01932\n\
67TFK:01108:02314\n\
67TFK:01109:02349\n\
67TFK:01169:01497\n\
67TFK:01176:01524\n\
67TFK:01177:01576\n\
67TFK:01150:01610\n\
67TFK:01168:02224\n\
67TFK:01161:02282\n\
67TFK:01187:02296\n\
67TFK:01196:02328\n\
67TFK:01228:01312\n\
67TFK:01220:01587\n\
67TFK:01231:01716\n\
67TFK:01225:01966\n\
67TFK:01216:02533\n\
67TFK:01274:01604\n\
67TFK:01298:01916\n\
67TFK:01290:02313\n\
67TFK:01295:02396\n\
67TFK:01331:02120\n\
67TFK:01309:02405\n\
67TFK:01069:01286\n\
67TFK:01156:01169\n\
67TFK:01186:01188\n\
67TFK:01189:01183\n\
67TFK:01215:01227\n\
67TFK:01321:00984\n\
67TFK:00319:09119\n\
67TFK:00460:09641\n\
67TFK:00509:09482\n\
67TFK:00547:10019\n\
67TFK:00533:10115\n\
67TFK:00572:10129\n\
67TFK:00585:10240\n\
67TFK:00612:09157\n\
67TFK:00647:09120\n\
67TFK:00634:09371\n\
67TFK:00610:09624\n\
67TFK:00623:10273\n\
67TFK:00661:09023\n\
67TFK:00687:09081\n\
67TFK:00698:09429\n\
67TFK:00679:09764\n\
67TFK:00688:10115\n\
67TFK:00678:10239\n\
67TFK:00738:09920\n\
67TFK:00719:10197\n\
67TFK:00774:09249\n\
67TFK:00751:09473\n\
67TFK:00789:09490\n\
67TFK:00779:10156\n\
67TFK:00781:10208\n\
67TFK:00801:09228\n\
67TFK:00807:09752\n\
67TFK:00871:09704\n\
67TFK:00877:09985\n\
67TFK:00896:10056\n\
67TFK:00855:10194\n\
67TFK:00911:09172\n\
67TFK:00933:09468\n\
67TFK:00934:10101\n\
67TFK:00957:09114\n\
67TFK:00971:09392\n\
67TFK:00951:09704\n\
67TFK:00995:09767\n\
67TFK:00989:09850\n\
67TFK:00983:10157\n\
67TFK:00997:10244\n\
67TFK:01016:09319\n\
67TFK:01009:09523\n\
67TFK:01004:09724\n\
67TFK:01078:09029\n\
67TFK:01091:09090\n\
67TFK:01092:09260\n\
67TFK:01092:09549\n\
67TFK:01073:09727\n\
67TFK:01086:10193\n\
67TFK:01111:09070\n\
67TFK:01147:09490\n\
67TFK:01144:09647\n\
67TFK:01127:10129\n\
67TFK:01179:09188\n\
67TFK:01173:09308\n\
67TFK:01153:09398\n\
67TFK:01189:09405\n\
67TFK:01154:09526\n\
67TFK:01199:09638\n\
67TFK:01158:09849\n\
67TFK:01247:09403\n\
67TFK:01280:09028\n\
67TFK:01298:09133\n\
67TFK:01292:09545\n\
67TFK:01294:09552\n\
67TFK:01281:10061\n\
67TFK:01303:09403\n\
67TFK:01316:09685\n\
67TFK:01307:09832\n\
67TFK:01324:09890\n\
67TFK:00038:08412\n\
67TFK:00085:08596\n\
67TFK:00124:08415\n\
67TFK:00191:08284\n\
67TFK:00252:07780\n\
67TFK:00263:07909\n\
67TFK:00283:08382\n\
67TFK:00297:08419\n\
67TFK:00283:08566\n\
67TFK:00335:07760\n\
67TFK:00313:08008\n\
67TFK:00305:08328\n\
67TFK:00324:08700\n\
67TFK:00351:08012\n\
67TFK:00357:08146\n\
67TFK:00362:08203\n\
67TFK:00356:08407\n\
67TFK:00422:08273\n\
67TFK:00416:08416\n\
67TFK:00418:08548\n\
67TFK:00424:08573\n\
67TFK:00439:08554\n\
67TFK:00447:08795\n\
67TFK:00480:07745\n\
67TFK:00469:08410\n\
67TFK:00477:08635\n\
67TFK:00471:08867\n\
67TFK:00501:08043\n\
67TFK:00502:08088\n\
67TFK:00517:08177\n\
67TFK:00538:08224\n\
67TFK:00544:08669\n\
67TFK:00542:08815\n\
67TFK:00584:08376\n\
67TFK:00597:08939\n\
67TFK:00600:07776\n\
67TFK:00607:08253\n\
67TFK:00649:08255\n\
67TFK:00624:08594\n\
67TFK:00642:08579\n\
67TFK:00614:08735\n\
67TFK:00627:08822\n\
67TFK:00613:08957\n\
67TFK:00644:08983\n\
67TFK:00657:08006\n\
67TFK:00682:08254\n\
67TFK:00677:08403\n\
67TFK:00731:08944\n\
67TFK:00709:08986\n\
67TFK:00767:07866\n\
67TFK:00760:08663\n\
67TFK:00810:08087\n\
67TFK:00817:08209\n\
67TFK:00837:08279\n\
67TFK:00821:08516\n\
67TFK:00826:08935\n\
67TFK:00868:07780\n\
67TFK:00850:08096\n\
67TFK:00882:08546\n\
67TFK:00853:08583\n\
67TFK:00854:08970\n\
67TFK:00922:07734\n\
67TFK:00917:07829\n\
67TFK:00912:08518\n\
67TFK:00927:08514\n\
67TFK:00927:08780\n\
67TFK:00934:08985\n\
67TFK:00957:08155\n\
67TFK:00983:08345\n\
67TFK:00993:08406\n\
67TFK:00966:08532\n\
67TFK:00968:08866\n\
67TFK:01038:07995\n\
67TFK:01040:08032\n\
67TFK:01048:08265\n\
67TFK:01005:08494\n\
67TFK:01009:08924\n\
67TFK:01090:07766\n\
67TFK:01080:08237\n\
67TFK:01081:08585\n\
67TFK:01117:07862\n\
67TFK:01110:08325\n\
67TFK:01112:08666\n\
67TFK:01119:08763\n\
67TFK:01174:08097\n\
67TFK:01166:08132\n\
67TFK:01196:08205\n\
67TFK:01175:08301\n\
67TFK:01237:08433\n\
67TFK:01223:08855\n\
67TFK:01228:08960\n\
67TFK:01291:07985\n\
67TFK:01270:08523\n\
67TFK:01263:08857\n\
67TFK:01252:08908\n\
67TFK:01317:08060\n\
67TFK:01321:08180\n\
67TFK:00240:06705\n\
67TFK:00244:07366\n\
67TFK:00280:06467\n\
67TFK:00259:07292\n\
67TFK:00251:07368\n\
67TFK:00352:06894\n\
67TFK:00353:07440\n\
67TFK:00427:06650\n\
67TFK:00430:06760\n\
67TFK:00424:06934\n\
67TFK:00421:07003\n\
67TFK:00430:07574\n\
67TFK:00408:07591\n\
67TFK:00453:07349\n\
67TFK:00501:07471\n\
67TFK:00518:07607\n\
67TFK:00555:06710\n\
67TFK:00567:06996\n\
67TFK:00561:07479\n\
67TFK:00565:07472\n\
67TFK:00632:06450\n\
67TFK:00606:06531\n\
67TFK:00612:06853\n\
67TFK:00632:07685\n\
67TFK:00635:07679\n\
67TFK:00675:06835\n\
67TFK:00695:07053\n\
67TFK:00682:07514\n\
67TFK:00712:06663\n\
67TFK:00722:06823\n\
67TFK:00718:06879\n\
67TFK:00735:06855\n\
67TFK:00730:07291\n\
67TFK:00748:07651\n\
67TFK:00756:06913\n\
67TFK:00799:06987\n\
67TFK:00786:07269\n\
67TFK:00800:06557\n\
67TFK:00840:06633\n\
67TFK:00832:06983\n\
67TFK:00801:07138\n\
67TFK:00812:07115\n\
67TFK:00886:07266\n\
67TFK:00888:07293\n\
67TFK:00916:06583\n\
67TFK:00904:06797\n\
67TFK:00941:06940\n\
67TFK:00915:06998\n\
67TFK:00911:07116\n\
67TFK:00923:07454\n\
67TFK:00992:06492\n\
67TFK:00954:06846\n\
67TFK:00954:07107\n\
67TFK:00991:07396\n\
67TFK:00956:07568\n\
67TFK:01035:07263\n\
67TFK:01043:07278\n\
67TFK:01006:07484\n\
67TFK:01007:07512\n\
67TFK:01031:07620\n\
67TFK:01077:06736\n\
67TFK:01099:07146\n\
67TFK:01104:06470\n\
67TFK:01143:06880\n\
67TFK:01115:06956\n\
67TFK:01124:07134\n\
67TFK:01177:06582\n\
67TFK:01154:06609\n\
67TFK:01162:06778\n\
67TFK:01165:07468\n\
67TFK:01185:07473\n\
67TFK:01193:07568\n\
67TFK:01208:07274\n\
67TFK:01235:07329\n\
67TFK:01216:07459\n\
67TFK:01240:07658\n\
67TFK:01268:06638\n\
67TFK:01270:06912\n\
67TFK:01274:07596\n\
67TFK:01289:07590\n\
67TFK:01290:07661\n\
67TFK:01322:07085\n\
67TFK:01314:07501\n\
67TFK:00294:05285\n\
67TFK:00290:05360\n\
67TFK:00286:05532\n\
67TFK:00276:05553\n\
67TFK:00320:05801\n\
67TFK:00319:06210\n\
67TFK:00389:05185\n\
67TFK:00350:05298\n\
67TFK:00397:06248\n\
67TFK:00446:05938\n\
67TFK:00438:06310\n\
67TFK:00457:05376\n\
67TFK:00495:05534\n\
67TFK:00485:06094\n\
67TFK:00534:05622\n\
67TFK:00501:05670\n\
67TFK:00509:05659\n\
67TFK:00529:05749\n\
67TFK:00534:05962\n\
67TFK:00529:06325\n\
67TFK:00541:06427\n\
67TFK:00551:05697\n\
67TFK:00583:05694\n\
67TFK:00574:05866\n\
67TFK:00593:06158\n\
67TFK:00551:06279\n\
67TFK:00615:05587\n\
67TFK:00627:05810\n\
67TFK:00621:05932\n\
67TFK:00645:06192\n\
67TFK:00736:05649\n\
67TFK:00700:05725\n\
67TFK:00724:05832\n\
67TFK:00745:05889\n\
67TFK:00708:06229\n\
67TFK:00752:05239\n\
67TFK:00761:05377\n\
67TFK:00795:05541\n\
67TFK:00769:05927\n\
67TFK:00773:05928\n\
67TFK:00770:05999\n\
67TFK:00784:06139\n\
67TFK:00820:06335\n\
67TFK:00860:05456\n\
67TFK:00896:06301\n\
67TFK:00909:05276\n\
67TFK:00926:05293\n\
67TFK:00936:05713\n\
67TFK:00902:05850\n\
67TFK:00931:06295\n\
67TFK:00951:05244\n\
67TFK:00990:05243\n\
67TFK:00997:05521\n\
67TFK:00994:05685\n\
67TFK:00955:05756\n\
67TFK:00975:06048\n\
67TFK:00990:06241\n\
67TFK:00958:06336\n\
67TFK:01043:05240\n\
67TFK:01023:05271\n\
67TFK:01010:05406\n\
67TFK:01042:05423\n\
67TFK:01028:05619\n\
67TFK:01021:05959\n\
67TFK:01020:06036\n\
67TFK:01046:06227\n\
67TFK:01027:06256\n\
67TFK:01077:05165\n\
67TFK:01057:05241\n\
67TFK:01081:05271\n\
67TFK:01077:05528\n\
67TFK:01091:06291\n\
67TFK:01088:06378\n\
67TFK:01059:06421\n\
67TFK:01105:05369\n\
67TFK:01116:05638\n\
67TFK:01149:05682\n\
67TFK:01131:05804\n\
67TFK:01100:06227\n\
67TFK:01116:06266\n\
67TFK:01165:05722\n\
67TFK:01160:05826\n\
67TFK:01171:05881\n\
67TFK:01166:06011\n\
67TFK:01185:06393\n\
67TFK:01236:05301\n\
67TFK:01225:05385\n\
67TFK:01201:05927\n\
67TFK:01246:05960\n\
67TFK:01232:06413\n\
67TFK:01249:06416\n\
67TFK:01299:05488\n\
67TFK:01275:05800\n\
67TFK:01285:06243\n\
67TFK:01321:05856\n\
67TFK:00692:11647\n\
67TFK:00696:11740\n\
67TFK:00795:11703\n\
67TFK:00814:11889\n\
67TFK:00859:11844\n\
67TFK:00889:12033\n\
67TFK:00942:12666\n\
67TFK:00970:11725\n\
67TFK:00987:12615\n\
67TFK:01000:12228\n\
67TFK:01028:12587\n\
67TFK:01067:11912\n\
67TFK:01076:12172\n\
67TFK:01131:11799\n\
67TFK:01166:11852\n\
67TFK:01157:12029\n\
67TFK:01244:11612\n\
67TFK:01217:12335\n\
67TFK:01282:11646\n\
67TFK:01283:11733\n\
67TFK:01298:11899\n\
67TFK:01289:12571\n\
67TFK:01280:12759\n\
67TFK:01317:12202\n\
67TFK:01329:12217\n\
67TFK:09349:06597\n\
67TFK:09344:06794\n\
67TFK:09347:07033\n\
67TFK:09332:07530\n\
67TFK:09345:07618\n\
67TFK:09413:06514\n\
67TFK:09376:06931\n\
67TFK:09410:07214\n\
67TFK:09410:07531\n\
67TFK:09453:06479\n\
67TFK:09426:06784\n\
67TFK:09466:07130\n\
67TFK:09518:06641\n\
67TFK:09519:06676\n\
67TFK:09521:07018\n\
67TFK:09494:07435\n\
67TFK:09494:07610\n\
67TFK:09572:07064\n\
67TFK:09541:07352\n\
67TFK:09533:07552\n\
67TFK:09606:07219\n\
67TFK:09615:07343\n\
67TFK:09615:07550\n\
67TFK:09604:07695\n\
67TFK:09637:06628\n\
67TFK:09667:06627\n\
67TFK:09666:06761\n\
67TFK:09635:06828\n\
67TFK:09656:07071\n\
67TFK:09663:07186\n\
67TFK:09633:07220\n\
67TFK:09659:07285\n\
67TFK:09671:07249\n\
67TFK:09667:07578\n\
67TFK:09704:06459\n\
67TFK:09696:07017\n\
67TFK:09688:07297\n\
67TFK:09759:06835\n\
67TFK:09730:06983\n\
67TFK:09744:07188\n\
67TFK:09763:07273\n\
67TFK:09788:07036\n\
67TFK:09819:07289\n\
67TFK:09835:06467\n\
67TFK:09829:06795\n\
67TFK:09828:07165\n\
67TFK:09834:07495\n\
67TFK:09902:07016\n\
67TFK:09889:07198\n\
67TFK:09915:07627\n\
67TFK:09928:06605\n\
67TFK:09928:06628\n\
67TFK:09970:06612\n\
67TFK:09943:07133\n\
67TFK:09931:07260\n\
67TFK:09935:07482\n\
67TFK:09982:06532\n\
67TFK:10033:07006\n\
67TFK:10060:07331\n\
67TFK:10070:07458\n\
67TFK:10050:07673\n\
67TFK:10085:06465\n\
67TFK:10100:06916\n\
67TFK:10100:07046\n\
67TFK:10115:07148\n\
67TFK:10133:06931\n\
67TFK:10139:07201\n\
67TFK:10162:07529\n\
67TFK:10139:07608\n\
67TFK:10187:06559\n\
67TFK:10211:06666\n\
67TFK:10203:06720\n\
67TFK:10182:07402\n\
67TFK:10188:07405\n\
67TFK:10185:07637\n\
67TFK:10271:06783\n\
67TFK:10246:06839\n\
67TFK:10323:07080\n\
67TFK:10353:06584\n\
67TFK:10346:06628\n\
67TFK:10357:07025\n\
67TFK:10357:07111\n\
67TFK:10339:07167\n\
67TFK:10328:07250\n\
67TFK:10351:07489\n\
67TFK:10388:06595\n\
67TFK:10387:06941\n\
67TFK:10411:07006\n\
67TFK:10385:07233\n\
67TFK:10406:07623\n\
67TFK:06660:02616\n\
67TFK:06707:02688\n\
67TFK:06751:02648\n\
67TFK:06724:03033\n\
67TFK:06722:03442\n\
67TFK:06710:03503\n\
67TFK:06773:02797\n\
67TFK:06791:02923\n\
67TFK:06772:03156\n\
67TFK:06784:03276\n\
67TFK:06789:03310\n\
67TFK:06800:03327\n\
67TFK:06801:03370\n\
67TFK:06809:03520\n\
67TFK:06854:02727\n\
67TFK:06812:02920\n\
67TFK:06811:03136\n\
67TFK:06814:03179\n\
67TFK:06815:03196\n\
67TFK:06839:03362\n\
67TFK:06815:03489\n\
67TFK:06819:03592\n\
67TFK:06855:03625\n\
67TFK:06878:02762\n\
67TFK:06906:03151\n\
67TFK:06902:03316\n\
67TFK:06879:03422\n\
67TFK:06869:03659\n\
67TFK:06890:03728\n\
67TFK:06894:03731\n\
67TFK:06898:03854\n\
67TFK:06941:02645\n\
67TFK:06913:02884\n\
67TFK:06916:03154\n\
67TFK:06925:03233\n\
67TFK:06951:03227\n\
67TFK:06951:03537\n\
67TFK:06940:03681\n\
67TFK:06936:03732\n\
67TFK:07004:02694\n\
67TFK:07007:03469\n\
67TFK:07009:03738\n\
67TFK:07056:02838\n\
67TFK:07022:02914\n\
67TFK:07043:02932\n\
67TFK:07021:03394\n\
67TFK:07012:03712\n\
67TFK:07076:02896\n\
67TFK:07097:02918\n\
67TFK:07066:03094\n\
67TFK:07073:03504\n\
67TFK:07100:03761\n\
67TFK:07128:02671\n\
67TFK:07124:02720\n\
67TFK:07123:02984\n\
67TFK:07158:03068\n\
67TFK:07111:03108\n\
67TFK:07131:03221\n\
67TFK:07137:03207\n\
67TFK:07154:03305\n\
67TFK:07156:03844\n\
67TFK:07176:03148\n\
67TFK:07184:03237\n\
67TFK:07177:03391\n\
67TFK:07231:02723\n\
67TFK:07241:02888\n\
67TFK:07253:03135\n\
67TFK:07256:03257\n\
67TFK:07221:03755\n\
67TFK:07270:02750\n\
67TFK:07306:02734\n\
67TFK:07283:02783\n\
67TFK:07292:02965\n\
67TFK:07261:03040\n\
67TFK:07261:03206\n\
67TFK:07282:03507\n\
67TFK:07274:03526\n\
67TFK:07264:03721\n\
67TFK:07277:03774\n\
67TFK:07298:03730\n\
67TFK:07312:03160\n\
67TFK:07330:03133\n\
67TFK:07310:03361\n\
67TFK:07356:03675\n\
67TFK:07341:03713\n\
67TFK:07388:02989\n\
67TFK:07404:03709\n\
67TFK:07383:03776\n\
67TFK:07448:02849\n\
67TFK:07427:02877\n\
67TFK:07432:03023\n\
67TFK:07440:03025\n\
67TFK:07414:03118\n\
67TFK:07420:03289\n\
67TFK:07418:03660\n\
67TFK:07496:03575\n\
67TFK:07492:03578\n\
67TFK:07462:03719\n\
67TFK:07461:03836\n\
67TFK:07512:03000\n\
67TFK:07517:03138\n\
67TFK:07525:03364\n\
67TFK:07520:03859\n\
67TFK:07609:02813\n\
67TFK:07561:03097\n\
67TFK:07569:03080\n\
67TFK:07587:03180\n\
67TFK:07596:03662\n\
67TFK:07649:02887\n\
67TFK:07654:03116\n\
67TFK:07649:03825\n\
67TFK:07705:02727\n\
67TFK:07689:03672\n\
67TFK:07721:02986\n\
67TFK:07730:03263\n\
67TFK:07732:03835\n\
67TFK:07737:03826\n\
67TFK:07806:02749\n\
67TFK:07795:03274\n\
67TFK:07789:03624\n\
67TFK:07805:03779\n\
67TFK:07819:02664\n\
67TFK:07856:02855\n\
67TFK:07835:02972\n\
67TFK:07812:03228\n\
67TFK:07816:03235\n\
67TFK:07819:03242\n\
67TFK:07831:03297\n\
67TFK:07830:03788\n\
67TFK:07887:03265\n\
67TFK:07954:02781\n\
67TFK:07910:02830\n\
67TFK:07950:03384\n\
67TFK:07961:03219\n\
67TFK:07989:03424\n\
67TFK:07980:03686\n\
67TFK:07968:03739\n\
67TFK:09325:04371\n\
67TFK:09371:04518\n\
67TFK:09335:04613\n\
67TFK:09357:04674\n\
67TFK:09367:04936\n\
67TFK:09421:03960\n\
67TFK:09416:04234\n\
67TFK:09398:04406\n\
67TFK:09388:04519\n\
67TFK:09389:04545\n\
67TFK:09414:04606\n\
67TFK:09384:04722\n\
67TFK:09396:05083\n\
67TFK:09431:03907\n\
67TFK:09458:04284\n\
67TFK:09438:04453\n\
67TFK:09431:04592\n\
67TFK:09472:05013\n\
67TFK:09437:05043\n\
67TFK:09487:04003\n\
67TFK:09483:04028\n\
67TFK:09476:04248\n\
67TFK:09487:04228\n\
67TFK:09557:04376\n\
67TFK:09559:04457\n\
67TFK:09564:04448\n\
67TFK:09566:04808\n\
67TFK:09524:04919\n\
67TFK:09530:05078\n\
67TFK:09618:03926\n\
67TFK:09598:04052\n\
67TFK:09607:04387\n\
67TFK:09617:05052\n\
67TFK:09658:04077\n\
67TFK:09632:04565\n\
67TFK:09637:04613\n\
67TFK:09646:04742\n\
67TFK:09642:04851\n\
67TFK:09705:03879\n\
67TFK:09692:03942\n\
67TFK:09686:04288\n\
67TFK:09695:04286\n\
67TFK:09707:04407\n\
67TFK:09704:04621\n\
67TFK:09719:04691\n\
67TFK:09704:05151\n\
67TFK:09709:05115\n\
67TFK:09751:04339\n\
67TFK:09745:04575\n\
67TFK:09745:05011\n\
67TFK:09779:04602\n\
67TFK:09823:04578\n\
67TFK:09786:04651\n\
67TFK:09779:04720\n\
67TFK:09790:04817\n\
67TFK:09819:05107\n\
67TFK:09866:04056\n\
67TFK:09849:04156\n\
67TFK:09848:04247\n\
67TFK:09852:04473\n\
67TFK:09867:04487\n\
67TFK:09848:04541\n\
67TFK:09857:04607\n\
67TFK:09870:05090\n\
67TFK:09880:04090\n\
67TFK:09916:04164\n\
67TFK:09903:04542\n\
67TFK:09877:04634\n\
67TFK:09966:04276\n\
67TFK:09952:04348\n\
67TFK:10015:04380\n\
67TFK:10005:04705\n\
67TFK:09978:04906\n\
67TFK:09986:04888\n\
67TFK:10000:05023\n\
67TFK:10001:05105\n\
67TFK:09977:05135\n\
67TFK:09980:05144\n\
67TFK:10027:04152\n\
67TFK:10028:04211\n\
67TFK:10041:04243\n\
67TFK:10057:04665\n\
67TFK:10046:04930\n\
67TFK:10109:04855\n\
67TFK:10170:04356\n\
67TFK:10165:04574\n\
67TFK:10168:04696\n\
67TFK:10163:04757\n\
67TFK:10142:04794\n\
67TFK:10126:04899\n\
67TFK:10130:04951\n\
67TFK:10204:04121\n\
67TFK:10194:04435\n\
67TFK:10228:04906\n\
67TFK:10238:05035\n\
67TFK:10320:04842\n\
67TFK:10308:04992\n\
67TFK:10277:05088\n\
67TFK:10394:04180\n\
67TFK:10379:04409\n\
67TFK:10419:04427\n\
67TFK:10428:04342\n\
67TFK:09358:02618\n\
67TFK:09347:03246\n\
67TFK:09351:03280\n\
67TFK:09364:03524\n\
67TFK:09404:02656\n\
67TFK:09387:02692\n\
67TFK:09393:03008\n\
67TFK:09453:02717\n\
67TFK:09464:02784\n\
67TFK:09460:03099\n\
67TFK:09441:03184\n\
67TFK:09427:03323\n\
67TFK:09454:03395\n\
67TFK:09480:02999\n\
67TFK:09475:03221\n\
67TFK:09478:03252\n\
67TFK:09519:03538\n\
67TFK:09524:02664\n\
67TFK:09562:02872\n\
67TFK:09567:03038\n\
67TFK:09570:03221\n\
67TFK:09573:03375\n\
67TFK:09596:02842\n\
67TFK:09597:03024\n\
67TFK:09589:03285\n\
67TFK:09619:03593\n\
67TFK:09639:03291\n\
67TFK:09670:03652\n\
67TFK:09695:02945\n\
67TFK:09682:03060\n\
67TFK:09722:03134\n\
67TFK:09708:03544\n\
67TFK:09677:03687\n\
67TFK:09687:03777\n\
67TFK:09738:02796\n\
67TFK:09746:03311\n\
67TFK:09747:03339\n\
67TFK:09752:03633\n\
67TFK:09747:03693\n\
67TFK:09819:02666\n\
67TFK:09818:02734\n\
67TFK:09811:03235\n\
67TFK:09820:03848\n\
67TFK:09838:02616\n\
67TFK:09857:02612\n\
67TFK:09869:02759\n\
67TFK:09853:03397\n\
67TFK:09837:03615\n\
67TFK:09852:03658\n\
67TFK:09859:03755\n\
67TFK:09887:03610\n\
67TFK:09999:02765\n\
67TFK:09999:02805\n\
67TFK:09977:02865\n\
67TFK:09984:03579\n\
67TFK:10070:03203\n\
67TFK:10037:03245\n\
67TFK:10037:03305\n\
67TFK:10046:03292\n\
67TFK:10050:03718\n\
67TFK:10094:02739\n\
67TFK:10115:02782\n\
67TFK:10123:02915\n\
67TFK:10108:02975\n\
67TFK:10082:03256\n\
67TFK:10115:03362\n\
67TFK:10090:03378\n\
67TFK:10084:03550\n\
67TFK:10141:02620\n\
67TFK:10138:02769\n\
67TFK:10164:02887\n\
67TFK:10150:03178\n\
67TFK:10125:03362\n\
67TFK:10124:03860\n\
67TFK:10170:03848\n\
67TFK:10214:03408\n\
67TFK:10258:02654\n\
67TFK:10247:02840\n\
67TFK:10266:02860\n\
67TFK:10313:02848\n\
67TFK:10308:02945\n\
67TFK:10295:03353\n\
67TFK:10275:03386\n\
67TFK:10360:03238\n\
67TFK:10334:03387\n\
67TFK:10383:02811\n\
67TFK:10407:03186\n\
67TFK:10384:03512\n\
67TFK:10463:02621\n\
67TFK:10438:03226\n\
67TFK:10436:03330\n\
67TFK:10488:02945\n\
67TFK:09340:11939\n\
67TFK:09351:11940\n\
67TFK:09330:12319\n\
67TFK:09324:12398\n\
67TFK:09376:11688\n\
67TFK:09390:11700\n\
67TFK:09401:11880\n\
67TFK:09395:12029\n\
67TFK:09417:12123\n\
67TFK:09428:12266\n\
67TFK:09499:11671\n\
67TFK:09522:11649\n\
67TFK:09517:12038\n\
67TFK:09494:12229\n\
67TFK:09487:12262\n\
67TFK:09576:12172\n\
67TFK:09602:12146\n\
67TFK:09623:12760\n\
67TFK:09593:12831\n\
67TFK:09601:12855\n\
67TFK:09641:12426\n\
67TFK:09629:12680\n\
67TFK:09637:12703\n\
67TFK:09663:12827\n\
67TFK:09691:12580\n\
67TFK:09760:11893\n\
67TFK:09766:12359\n\
67TFK:09802:11675\n\
67TFK:09812:12308\n\
67TFK:09798:12426\n\
67TFK:09786:12698\n\
67TFK:09795:12874\n\
67TFK:09845:12069\n\
67TFK:09836:12746\n\
67TFK:09882:12198\n\
67TFK:09891:12322\n\
67TFK:09910:12486\n\
67TFK:09960:12543\n\
67TFK:09951:12667\n\
67TFK:10004:12316\n\
67TFK:10073:11879\n\
67TFK:10138:11605\n\
67TFK:10152:11633\n\
67TFK:10153:11666\n\
67TFK:10165:12287\n\
67TFK:10209:11627\n\
67TFK:10200:12181\n\
67TFK:10260:11639\n\
67TFK:10259:11954\n\
67TFK:10280:12017\n\
67TFK:10323:12037\n\
67TFK:10310:12282\n\
67TFK:10333:11628\n\
67TFK:10413:12107\n\
67TFK:10438:11696\n\
67TFK:10460:11917\n\
67TFK:10566:11611\n\
67TFK:00805:13276\n\
67TFK:01244:12913\n\
67TFK:01240:13220\n\
67TFK:01272:13303\n\
67TFK:01349:02585\n\
67TFK:01332:02703\n\
67TFK:01348:03130\n\
67TFK:01360:03128\n\
67TFK:01343:03190\n\
67TFK:01358:03315\n\
67TFK:01373:03284\n\
67TFK:01352:03456\n\
67TFK:01374:03810\n\
67TFK:01423:02685\n\
67TFK:01424:03356\n\
67TFK:01383:03408\n\
67TFK:01386:03397\n\
67TFK:01414:03604\n\
67TFK:01453:02644\n\
67TFK:01451:02941\n\
67TFK:01470:03288\n\
67TFK:01438:03563\n\
67TFK:01444:03849\n\
67TFK:01496:02727\n\
67TFK:01523:03120\n\
67TFK:01501:03287\n\
67TFK:01572:02753\n\
67TFK:01538:03136\n\
67TFK:01543:03308\n\
67TFK:01591:02677\n\
67TFK:01614:02844\n\
67TFK:01607:03608\n\
67TFK:01604:03668\n\
67TFK:01622:03839\n\
67TFK:01635:02708\n\
67TFK:01642:03551\n\
67TFK:01758:02681\n\
67TFK:01780:02703\n\
67TFK:01737:02881\n\
67TFK:01734:03012\n\
67TFK:01760:03256\n\
67TFK:01759:03359\n\
67TFK:01749:03411\n\
67TFK:01802:02827\n\
67TFK:01804:02959\n\
67TFK:01829:03122\n\
67TFK:01831:03237\n\
67TFK:01793:03279\n\
67TFK:01828:03610\n\
67TFK:01813:03669\n\
67TFK:01863:02626\n\
67TFK:01857:02758\n\
67TFK:01869:02886\n\
67TFK:01855:03173\n\
67TFK:01869:03848\n\
67TFK:01903:02958\n\
67TFK:01919:03391\n\
67TFK:01915:03575\n\
67TFK:01959:03312\n\
67TFK:01961:03466\n\
67TFK:02005:02717\n\
67TFK:01995:02741\n\
67TFK:01989:02803\n\
67TFK:02020:02927\n\
67TFK:01984:02983\n\
67TFK:02003:03079\n\
67TFK:02007:03452\n\
67TFK:02028:03773\n\
67TFK:02008:03813\n\
67TFK:02019:03810\n\
67TFK:02052:02635\n\
67TFK:02064:02717\n\
67TFK:02085:03477\n\
67TFK:02170:02650\n\
67TFK:02144:02683\n\
67TFK:02163:02684\n\
67TFK:02154:02757\n\
67TFK:02154:03484\n\
67TFK:02167:03548\n\
67TFK:02173:03534\n\
67TFK:02175:03842\n\
67TFK:02209:02665\n\
67TFK:02211:02653\n\
67TFK:02189:02822\n\
67TFK:02228:03014\n\
67TFK:02231:03219\n\
67TFK:02201:03383\n\
67TFK:02194:03568\n\
67TFK:02276:02646\n\
67TFK:02237:02716\n\
67TFK:02254:02859\n\
67TFK:02232:02877\n\
67TFK:02237:03399\n\
67TFK:02330:02928\n\
67TFK:02282:03230\n\
67TFK:02291:03536\n\
67TFK:02292:03552\n\
67TFK:02292:03706\n\
67TFK:02300:03765\n\
67TFK:02376:02604\n\
67TFK:02363:02809\n\
67TFK:02361:02850\n\
67TFK:02348:02989\n\
67TFK:02338:03100\n\
67TFK:02341:03092\n\
67TFK:02346:03207\n\
67TFK:02360:03250\n\
67TFK:02334:03317\n\
67TFK:02348:03337\n\
67TFK:02371:03512\n\
67TFK:02347:03535\n\
67TFK:02352:03700\n\
67TFK:02361:03691\n\
67TFK:02410:02718\n\
67TFK:02421:03395\n\
67TFK:02395:03780\n\
67TFK:02444:02685\n\
67TFK:02471:02738\n\
67TFK:02460:02776\n\
67TFK:02477:02854\n\
67TFK:02436:03092\n\
67TFK:02444:03156\n\
67TFK:02470:03788\n\
67TFK:02485:02645\n\
67TFK:02525:02671\n\
67TFK:02512:02781\n\
67TFK:02524:02853\n\
67TFK:02520:02963\n\
67TFK:02530:03060\n\
67TFK:02483:03700\n\
67TFK:02539:02584\n\
67TFK:02548:02591\n\
67TFK:02572:03141\n\
67TFK:02559:03618\n\
67TFK:02551:03648\n\
67TFK:02621:02641\n\
67TFK:02623:02963\n\
67TFK:02584:03060\n\
67TFK:02610:03252\n\
67TFK:02612:03570\n\
67TFK:02622:03600\n\
67TFK:02623:03647\n\
67TFK:02608:03693\n\
67TFK:02583:03852\n\
67TFK:02648:02676\n\
67TFK:02632:02734\n\
67TFK:02645:02843\n\
67TFK:02651:03125\n\
67TFK:02635:03183\n\
67TFK:02636:03740\n\
67TFK:01397:04195\n\
67TFK:01400:04744\n\
67TFK:01430:04912\n\
67TFK:01400:04958\n\
67TFK:01390:05045\n\
67TFK:01452:03881\n\
67TFK:01438:04916\n\
67TFK:01444:04997\n\
67TFK:01447:05088\n\
67TFK:01508:04317\n\
67TFK:01501:04434\n\
67TFK:01493:05096\n\
67TFK:01516:05083\n\
67TFK:01548:04314\n\
67TFK:01606:04048\n\
67TFK:01598:04242\n\
67TFK:01584:04801\n\
67TFK:01604:04880\n\
67TFK:01652:04299\n\
67TFK:01654:04747\n\
67TFK:01654:04955\n\
67TFK:01661:05060\n\
67TFK:01703:04321\n\
67TFK:01712:04422\n\
67TFK:01721:04541\n\
67TFK:01686:04625\n\
67TFK:01727:05120\n\
67TFK:01737:04028\n\
67TFK:01753:04154\n\
67TFK:01764:04368\n\
67TFK:01734:04925\n\
67TFK:01796:04198\n\
67TFK:01811:04336\n\
67TFK:01785:04402\n\
67TFK:01823:04409\n\
67TFK:01825:04644\n\
67TFK:01806:04851\n\
67TFK:01789:04903\n\
67TFK:01805:04953\n\
67TFK:01822:05013\n\
67TFK:01789:05110\n\
67TFK:01863:04013\n\
67TFK:01868:04321\n\
67TFK:01861:04391\n\
67TFK:01836:04583\n\
67TFK:01844:04626\n\
67TFK:01833:04706\n\
67TFK:01862:04770\n\
67TFK:01913:03998\n\
67TFK:01897:04416\n\
67TFK:01927:04868\n\
67TFK:01926:04982\n\
67TFK:01902:05062\n\
67TFK:01978:04039\n\
67TFK:01972:04155\n\
67TFK:01943:04412\n\
67TFK:01964:04368\n\
67TFK:01963:04470\n\
67TFK:01955:04629\n\
67TFK:01976:04918\n\
67TFK:02014:03958\n\
67TFK:02004:04123\n\
67TFK:01984:04216\n\
67TFK:02022:04302\n\
67TFK:02016:04688\n\
67TFK:01998:04899\n\
67TFK:02017:04999\n\
67TFK:02073:03881\n\
67TFK:02035:04085\n\
67TFK:02066:04776\n\
67TFK:02049:05054\n\
67TFK:02064:05070\n\
67TFK:02035:05132\n\
67TFK:02091:03962\n\
67TFK:02104:04060\n\
67TFK:02106:04839\n\
67TFK:02118:04947\n\
67TFK:02116:05063\n\
67TFK:02104:05091\n\
67TFK:02150:04075\n\
67TFK:02164:04307\n\
67TFK:02171:04350\n\
67TFK:02164:04413\n\
67TFK:02141:04976\n\
67TFK:02164:04984\n\
67TFK:02177:05064\n\
67TFK:02145:05120\n\
67TFK:02226:04376\n\
67TFK:02195:04425\n\
67TFK:02209:04590\n\
67TFK:02215:04614\n\
67TFK:02212:04788\n\
67TFK:02186:05049\n\
67TFK:02260:03997\n\
67TFK:02277:04048\n\
67TFK:02248:04074\n\
67TFK:02240:04176\n\
67TFK:02260:04229\n\
67TFK:02241:04288\n\
67TFK:02249:04281\n\
67TFK:02236:04881\n\
67TFK:02303:04016\n\
67TFK:02288:04081\n\
67TFK:02290:04709\n\
67TFK:02301:04930\n\
67TFK:02362:03887\n\
67TFK:02339:04038\n\
67TFK:02373:04363\n\
67TFK:02372:04407\n\
67TFK:02351:04473\n\
67TFK:02428:03921\n\
67TFK:02405:04008\n\
67TFK:02383:04093\n\
67TFK:02387:04394\n\
67TFK:02390:04395\n\
67TFK:02409:04379\n\
67TFK:02411:04451\n\
67TFK:02422:04519\n\
67TFK:02398:04617\n\
67TFK:02391:04693\n\
67TFK:02423:05015\n\
67TFK:02432:03965\n\
67TFK:02453:04200\n\
67TFK:02469:04248\n\
67TFK:02436:04835\n\
67TFK:02497:04229\n\
67TFK:02494:04952\n\
67TFK:02526:05084\n\
67TFK:02542:04253\n\
67TFK:02539:04301\n\
67TFK:02557:04272\n\
67TFK:02554:04608\n\
67TFK:02559:04564\n\
67TFK:02561:04653\n\
67TFK:02570:04661\n\
67TFK:02561:04807\n\
67TFK:02602:04019\n\
67TFK:02596:04190\n\
67TFK:02583:04280\n\
67TFK:02599:04286\n\
67TFK:02599:05068\n\
67TFK:02608:05151\n\
67TFK:02646:04155\n\
67TFK:02634:04513\n\
67TFK:02643:04656\n\
67TFK:02644:05028\n\
67TFK:02659:05120\n\
67TFK:01336:05751\n\
67TFK:01348:05930\n\
67TFK:01397:05176\n\
67TFK:01399:05565\n\
67TFK:01394:06124\n\
67TFK:01473:05365\n\
67TFK:01432:05619\n\
67TFK:01445:05612\n\
67TFK:01452:05631\n\
67TFK:01433:06345\n\
67TFK:01495:05303\n\
67TFK:01518:05342\n\
67TFK:01488:05563\n\
67TFK:01499:06044\n\
67TFK:01537:05215\n\
67TFK:01579:05268\n\
67TFK:01559:05666\n\
67TFK:01556:05926\n\
67TFK:01553:06102\n\
67TFK:01571:06232\n\
67TFK:01585:05236\n\
67TFK:01621:05477\n\
67TFK:01625:06230\n\
67TFK:01675:05378\n\
67TFK:01642:05727\n\
67TFK:01645:05786\n\
67TFK:01653:05763\n\
67TFK:01659:05810\n\
67TFK:01665:06230\n\
67TFK:01720:05751\n\
67TFK:01695:06328\n\
67TFK:01710:06337\n\
67TFK:01744:05243\n\
67TFK:01746:05711\n\
67TFK:01759:05725\n\
67TFK:01761:05770\n\
67TFK:01735:05869\n\
67TFK:01751:06033\n\
67TFK:01764:06408\n\
67TFK:01828:05269\n\
67TFK:01798:05362\n\
67TFK:01806:05974\n\
67TFK:01798:06134\n\
67TFK:01825:06224\n\
67TFK:01827:06227\n\
67TFK:01865:05309\n\
67TFK:01857:05499\n\
67TFK:01832:05620\n\
67TFK:01856:06193\n\
67TFK:01972:05170\n\
67TFK:01943:05843\n\
67TFK:01955:05951\n\
67TFK:01943:06010\n\
67TFK:01949:06308\n\
67TFK:02009:05814\n\
67TFK:02009:06164\n\
67TFK:01999:06422\n\
67TFK:02040:05667\n\
67TFK:02054:05898\n\
67TFK:02106:05342\n\
67TFK:02125:05817\n\
67TFK:02121:06027\n\
67TFK:02120:06252\n\
67TFK:02144:05624\n\
67TFK:02140:05800\n\
67TFK:02225:05269\n\
67TFK:02243:05520\n\
67TFK:02249:05531\n\
67TFK:02234:05622\n\
67TFK:02250:05614\n\
67TFK:02235:05835\n\
67TFK:02246:06091\n\
67TFK:02246:06181\n\
67TFK:02264:06304\n\
67TFK:02261:06418\n\
67TFK:02295:05367\n\
67TFK:02314:06100\n\
67TFK:02356:05379\n\
67TFK:02360:06043\n\
67TFK:02374:06076\n\
67TFK:02337:06150\n\
67TFK:02345:06140\n\
67TFK:02353:06282\n\
67TFK:02399:05682\n\
67TFK:02406:05757\n\
67TFK:02382:05891\n\
67TFK:02398:06015\n\
67TFK:02417:06029\n\
67TFK:02423:06052\n\
67TFK:02405:06229\n\
67TFK:02434:06016\n\
67TFK:02464:06015\n\
67TFK:02434:06137\n\
67TFK:02465:06134\n\
67TFK:02480:06227\n\
67TFK:02490:05238\n\
67TFK:02506:05250\n\
67TFK:02482:05440\n\
67TFK:02509:06020\n\
67TFK:02508:06178\n\
67TFK:02522:06257\n\
67TFK:02545:05580\n\
67TFK:02532:05630\n\
67TFK:02577:05780\n\
67TFK:02621:05190\n\
67TFK:02608:05346\n\
67TFK:02583:05580\n\
67TFK:02583:05983\n\
67TFK:02594:06013\n\
67TFK:02600:06028\n\
67TFK:02586:06195\n\
67TFK:02600:06284\n\
67TFK:02599:06361\n\
67TFK:02661:05545\n\
67TFK:02643:06064\n\
67TFK:01363:06453\n\
67TFK:01371:06684\n\
67TFK:01345:06780\n\
67TFK:01370:06914\n\
67TFK:01337:07504\n\
67TFK:01346:07626\n\
67TFK:01353:07612\n\
67TFK:01369:07593\n\
67TFK:01404:06922\n\
67TFK:01418:07252\n\
67TFK:01385:07511\n\
67TFK:01453:07302\n\
67TFK:01481:07396\n\
67TFK:01488:06909\n\
67TFK:01487:07209\n\
67TFK:01499:07279\n\
67TFK:01523:07408\n\
67TFK:01565:06522\n\
67TFK:01574:06521\n\
67TFK:01532:06643\n\
67TFK:01553:06686\n\
67TFK:01542:06755\n\
67TFK:01600:06475\n\
67TFK:01628:06611\n\
67TFK:01626:06817\n\
67TFK:01586:07143\n\
67TFK:01609:07242\n\
67TFK:01626:07288\n\
67TFK:01585:07583\n\
67TFK:01643:06442\n\
67TFK:01680:06516\n\
67TFK:01636:07057\n\
67TFK:01678:07679\n\
67TFK:01710:06831\n\
67TFK:01721:07037\n\
67TFK:01725:07114\n\
67TFK:01695:07261\n\
67TFK:01735:06444\n\
67TFK:01739:06648\n\
67TFK:01741:06720\n\
67TFK:01756:06795\n\
67TFK:01761:06974\n\
67TFK:01814:07100\n\
67TFK:01880:06860\n\
67TFK:01846:07490\n\
67TFK:01897:06522\n\
67TFK:01895:06660\n\
67TFK:01909:06705\n\
67TFK:01962:06559\n\
67TFK:01964:06734\n\
67TFK:01977:06840\n\
67TFK:01959:07504\n\
67TFK:01960:07518\n\
67TFK:02025:06516\n\
67TFK:01998:06607\n\
67TFK:01999:06795\n\
67TFK:02005:07364\n\
67TFK:02068:07116\n\
67TFK:02044:07261\n\
67TFK:02076:07330\n\
67TFK:02069:07556\n\
67TFK:02064:07720\n\
67TFK:02083:07005\n\
67TFK:02086:07278\n\
67TFK:02125:07528\n\
67TFK:02167:06507\n\
67TFK:02147:07556\n\
67TFK:02194:06767\n\
67TFK:02184:07099\n\
67TFK:02217:07346\n\
67TFK:02229:07669\n\
67TFK:02234:06540\n\
67TFK:02244:06666\n\
67TFK:02276:07147\n\
67TFK:02247:07463\n\
67TFK:02263:07635\n\
67TFK:02274:07623\n\
67TFK:02278:07711\n\
67TFK:02320:06624\n\
67TFK:02327:06635\n\
67TFK:02325:06937\n\
67TFK:02315:07114\n\
67TFK:02327:07136\n\
67TFK:02292:07338\n\
67TFK:02290:07470\n\
67TFK:02323:07616\n\
67TFK:02299:07647\n\
67TFK:02370:06812\n\
67TFK:02369:06939\n\
67TFK:02363:07169\n\
67TFK:02363:07209\n\
67TFK:02375:07473\n\
67TFK:02417:06815\n\
67TFK:02399:07068\n\
67TFK:02415:07400\n\
67TFK:02445:06448\n\
67TFK:02449:06672\n\
67TFK:02467:07050\n\
67TFK:02514:06523\n\
67TFK:02488:06721\n\
67TFK:02515:06848\n\
67TFK:02495:07454\n\
67TFK:02522:07477\n\
67TFK:02507:07691\n\
67TFK:02540:06533\n\
67TFK:02557:06955\n\
67TFK:02537:07002\n\
67TFK:02545:07380\n\
67TFK:02532:07560\n\
67TFK:02565:07571\n\
67TFK:02601:07561\n\
67TFK:01373:01312\n\
67TFK:01367:01510\n\
67TFK:01347:01746\n\
67TFK:01389:01747\n\
67TFK:01392:01851\n\
67TFK:01405:02099\n\
67TFK:01406:02532\n\
67TFK:01432:01576\n\
67TFK:01455:01824\n\
67TFK:01452:01895\n\
67TFK:01486:02079\n\
67TFK:01560:01831\n\
67TFK:01580:01857\n\
67TFK:01578:01968\n\
67TFK:01535:02259\n\
67TFK:01551:02378\n\
67TFK:01538:02561\n\
67TFK:01610:01474\n\
67TFK:01596:01952\n\
67TFK:01586:02479\n\
67TFK:01669:01753\n\
67TFK:01645:02018\n\
67TFK:01656:02036\n\
67TFK:01638:02080\n\
67TFK:01657:02205\n\
67TFK:01672:02419\n\
67TFK:01638:02440\n\
67TFK:01680:02464\n\
67TFK:01644:02561\n\
67TFK:01698:01365\n\
67TFK:01710:01505\n\
67TFK:01704:01540\n\
67TFK:01719:01611\n\
67TFK:01696:01661\n\
67TFK:01730:01689\n\
67TFK:01710:02062\n\
67TFK:01697:02216\n\
67TFK:01750:01578\n\
67TFK:01781:01553\n\
67TFK:01759:01770\n\
67TFK:01775:01968\n\
67TFK:01763:02139\n\
67TFK:01766:02139\n\
67TFK:01827:01344\n\
67TFK:01797:01728\n\
67TFK:01812:01707\n\
67TFK:01817:01759\n\
67TFK:01827:01757\n\
67TFK:01811:01966\n\
67TFK:01811:02109\n\
67TFK:01801:02303\n\
67TFK:01784:02540\n\
67TFK:01837:01372\n\
67TFK:01848:01645\n\
67TFK:01881:02100\n\
67TFK:01862:02162\n\
67TFK:01852:02532\n\
67TFK:01900:01304\n\
67TFK:01889:01629\n\
67TFK:01890:01590\n\
67TFK:01900:01621\n\
67TFK:01924:01620\n\
67TFK:01920:01752\n\
67TFK:01923:01805\n\
67TFK:01908:02224\n\
67TFK:01952:01372\n\
67TFK:01937:01829\n\
67TFK:01952:02360\n\
67TFK:01956:02379\n\
67TFK:01968:02368\n\
67TFK:02004:01406\n\
67TFK:02011:01637\n\
67TFK:01997:01647\n\
67TFK:01996:01832\n\
67TFK:02003:01858\n\
67TFK:01982:01930\n\
67TFK:02057:01582\n\
67TFK:02062:01708\n\
67TFK:02034:01828\n\
67TFK:02034:02124\n\
67TFK:02081:02100\n\
67TFK:02061:02163\n\
67TFK:02040:02203\n\
67TFK:02059:02504\n\
67TFK:02131:01385\n\
67TFK:02128:01531\n\
67TFK:02109:01751\n\
67TFK:02102:01925\n\
67TFK:02116:02057\n\
67TFK:02112:02123\n\
67TFK:02123:02137\n\
67TFK:02121:02361\n\
67TFK:02172:01404\n\
67TFK:02170:01724\n\
67TFK:02180:01823\n\
67TFK:02175:01860\n\
67TFK:02168:02120\n\
67TFK:02205:01535\n\
67TFK:02223:01533\n\
67TFK:02202:01806\n\
67TFK:02222:02155\n\
67TFK:02229:02372\n\
67TFK:02194:02400\n\
67TFK:02255:01292\n\
67TFK:02269:01374\n\
67TFK:02281:01535\n\
67TFK:02271:01752\n\
67TFK:02272:02128\n\
67TFK:02267:02332\n\
67TFK:02265:02558\n\
67TFK:02282:01368\n\
67TFK:02356:01460\n\
67TFK:02352:01606\n\
67TFK:02332:01762\n\
67TFK:02357:01791\n\
67TFK:02373:02067\n\
67TFK:02391:01305\n\
67TFK:02395:01408\n\
67TFK:02397:01756\n\
67TFK:02431:02030\n\
67TFK:02417:02070\n\
67TFK:02382:02124\n\
67TFK:02417:02168\n\
67TFK:02382:02255\n\
67TFK:02384:02388\n\
67TFK:02400:02452\n\
67TFK:02438:01616\n\
67TFK:02446:01799\n\
67TFK:02437:01942\n\
67TFK:02486:01345\n\
67TFK:02529:01742\n\
67TFK:02503:02246\n\
67TFK:02577:01498\n\
67TFK:02537:01568\n\
67TFK:02571:02342\n\
67TFK:02541:02570\n\
67TFK:02548:02557\n\
67TFK:02612:01382\n\
67TFK:02586:01674\n\
67TFK:02594:02062\n\
67TFK:02589:02364\n\
67TFK:02662:01413\n\
67TFK:02636:01764\n\
67TFK:02643:02242\n\
67TFK:02637:02510\n\
67TFK:01375:07733\n\
67TFK:01376:07762\n\
67TFK:01337:08259\n\
67TFK:01360:08868\n\
67TFK:01407:07789\n\
67TFK:01414:07915\n\
67TFK:01382:08426\n\
67TFK:01448:07741\n\
67TFK:01479:08727\n\
67TFK:01446:08820\n\
67TFK:01469:08888\n\
67TFK:01444:08975\n\
67TFK:01457:09008\n\
67TFK:01501:08566\n\
67TFK:01545:07957\n\
67TFK:01545:08923\n\
67TFK:01622:07801\n\
67TFK:01607:08027\n\
67TFK:01610:08258\n\
67TFK:01591:08423\n\
67TFK:01629:08484\n\
67TFK:01623:08692\n\
67TFK:01610:08764\n\
67TFK:01660:07770\n\
67TFK:01642:07941\n\
67TFK:01655:08055\n\
67TFK:01654:08284\n\
67TFK:01646:08593\n\
67TFK:01677:08835\n\
67TFK:01691:07760\n\
67TFK:01716:08021\n\
67TFK:01697:08115\n\
67TFK:01701:08700\n\
67TFK:01733:07976\n\
67TFK:01733:08258\n\
67TFK:01772:08780\n\
67TFK:01805:07746\n\
67TFK:01828:07821\n\
67TFK:01814:07876\n\
67TFK:01811:08732\n\
67TFK:01877:07750\n\
67TFK:01841:08412\n\
67TFK:01834:08619\n\
67TFK:01915:07956\n\
67TFK:01918:08323\n\
67TFK:01887:08500\n\
67TFK:01931:08573\n\
67TFK:01958:07788\n\
67TFK:01935:08164\n\
67TFK:01941:08156\n\
67TFK:01934:08857\n\
67TFK:02015:08156\n\
67TFK:01986:08180\n\
67TFK:01989:08308\n\
67TFK:01990:08614\n\
67TFK:01992:08800\n\
67TFK:02066:08808\n\
67TFK:02126:07944\n\
67TFK:02084:08507\n\
67TFK:02165:07842\n\
67TFK:02170:08311\n\
67TFK:02152:08372\n\
67TFK:02168:08482\n\
67TFK:02181:08627\n\
67TFK:02147:08725\n\
67TFK:02196:07903\n\
67TFK:02219:08014\n\
67TFK:02206:08032\n\
67TFK:02279:07786\n\
67TFK:02264:07881\n\
67TFK:02264:08257\n\
67TFK:02252:08659\n\
67TFK:02271:08659\n\
67TFK:02251:08881\n\
67TFK:02285:07855\n\
67TFK:02285:07888\n\
67TFK:02354:07873\n\
67TFK:02368:07892\n\
67TFK:02377:08138\n\
67TFK:02346:08223\n\
67TFK:02377:08864\n\
67TFK:02431:08040\n\
67TFK:02424:08452\n\
67TFK:02427:09002\n\
67TFK:02446:07927\n\
67TFK:02449:08031\n\
67TFK:02519:07907\n\
67TFK:02520:08153\n\
67TFK:02492:08314\n\
67TFK:02516:08398\n\
67TFK:02571:07904\n\
67TFK:02545:08120\n\
67TFK:02562:08175\n\
67TFK:02573:08152\n\
67TFK:02580:08236\n\
67TFK:02622:07874\n\
67TFK:02626:08779\n\
67TFK:02604:08993\n\
67TFK:02646:08057\n\
67TFK:02657:08326\n\
67TFK:02653:08381\n\
67TFK:02648:08910\n\
67TFK:01375:09132\n\
67TFK:01349:09296\n\
67TFK:01414:09032\n\
67TFK:01398:09292\n\
67TFK:01392:09395\n\
67TFK:01410:09404\n\
67TFK:01392:09494\n\
67TFK:01421:09781\n\
67TFK:01390:10014\n\
67TFK:01469:09755\n\
67TFK:01433:09874\n\
67TFK:01475:10043\n\
67TFK:01525:09019\n\
67TFK:01525:09133\n\
67TFK:01488:09808\n\
67TFK:01543:09205\n\
67TFK:01625:09251\n\
67TFK:01589:09310\n\
67TFK:01587:09333\n\
67TFK:01610:09695\n\
67TFK:01604:09816\n\
67TFK:01586:10203\n\
67TFK:01620:10175\n\
67TFK:01655:09538\n\
67TFK:01664:10095\n\
67TFK:01716:09172\n\
67TFK:01686:09394\n\
67TFK:01719:09689\n\
67TFK:01724:09826\n\
67TFK:01751:09308\n\
67TFK:01739:09720\n\
67TFK:01761:09940\n\
67TFK:01771:10275\n\
67TFK:01809:09960\n\
67TFK:01815:10227\n\
67TFK:01838:09039\n\
67TFK:01840:09235\n\
67TFK:01864:09462\n\
67TFK:01863:09885\n\
67TFK:01924:09090\n\
67TFK:01916:09632\n\
67TFK:01921:10070\n\
67TFK:01953:09700\n\
67TFK:01982:09603\n\
67TFK:02057:09173\n\
67TFK:02069:09202\n\
67TFK:02071:10071\n\
67TFK:02058:10166\n\
67TFK:02064:10216\n\
67TFK:02094:09051\n\
67TFK:02090:09115\n\
67TFK:02127:09067\n\
67TFK:02104:09652\n\
67TFK:02129:10085\n\
67TFK:02146:09965\n\
67TFK:02187:09506\n\
67TFK:02211:09505\n\
67TFK:02192:09563\n\
67TFK:02196:09714\n\
67TFK:02214:10292\n\
67TFK:02249:09569\n\
67TFK:02263:10199\n\
67TFK:02317:09293\n\
67TFK:02286:09456\n\
67TFK:02307:09475\n\
67TFK:02297:09572\n\
67TFK:02295:09735\n\
67TFK:02321:09995\n\
67TFK:02298:10181\n\
67TFK:02371:09180\n\
67TFK:02338:09442\n\
67TFK:02353:09430\n\
67TFK:02375:09420\n\
67TFK:02365:09994\n\
67TFK:02395:09185\n\
67TFK:02386:09750\n\
67TFK:02407:10028\n\
67TFK:02445:09416\n\
67TFK:02481:09581\n\
67TFK:02462:09754\n\
67TFK:02433:09953\n\
67TFK:02497:09398\n\
67TFK:02486:09467\n\
67TFK:02490:09474\n\
67TFK:02482:09586\n\
67TFK:02482:09814\n\
67TFK:02580:09154\n\
67TFK:02558:09167\n\
67TFK:02554:09274\n\
67TFK:02557:09422\n\
67TFK:02558:09607\n\
67TFK:02535:09693\n\
67TFK:02566:09685\n\
67TFK:02565:09813\n\
67TFK:02577:09773\n\
67TFK:02564:09996\n\
67TFK:02610:09288\n\
67TFK:02607:09490\n\
67TFK:02642:09925\n\
67TFK:02652:10163\n\
67TFK:02662:10301\n\
67TFK:05359:04277\n\
67TFK:05336:04374\n\
67TFK:05353:04511\n\
67TFK:05349:04841\n\
67TFK:05363:04937\n\
67TFK:05427:04576\n\
67TFK:05445:04024\n\
67TFK:05467:04439\n\
67TFK:05452:04922\n\
67TFK:05518:04127\n\
67TFK:05490:04259\n\
67TFK:05527:04218\n\
67TFK:05484:04606\n\
67TFK:05556:04101\n\
67TFK:05535:04828\n\
67TFK:05568:04972\n\
67TFK:05533:05040\n\
67TFK:05573:05133\n\
67TFK:05621:03988\n\
67TFK:05579:04101\n\
67TFK:05585:04523\n\
67TFK:05619:04617\n\
67TFK:05608:04767\n\
67TFK:05596:04827\n\
67TFK:05588:04871\n\
67TFK:05619:05121\n\
67TFK:05675:04034\n\
67TFK:05632:04273\n\
67TFK:05647:04988\n\
67TFK:05632:05128\n\
67TFK:05723:03915\n\
67TFK:05712:03968\n\
67TFK:05716:03986\n\
67TFK:05679:04014\n\
67TFK:05701:04076\n\
67TFK:05679:04407\n\
67TFK:05682:04423\n\
67TFK:05686:04496\n\
67TFK:05703:04590\n\
67TFK:05714:04609\n\
67TFK:05748:03936\n\
67TFK:05767:04072\n\
67TFK:05733:04940\n\
67TFK:05735:04961\n\
67TFK:05822:04171\n\
67TFK:05792:04387\n\
67TFK:05787:04688\n\
67TFK:05807:04756\n\
67TFK:05813:05076\n\
67TFK:05852:03931\n\
67TFK:05876:03919\n\
67TFK:05875:04028\n\
67TFK:05850:04525\n\
67TFK:05855:05035\n\
67TFK:05876:05015\n\
67TFK:05850:05143\n\
67TFK:05913:04090\n\
67TFK:05882:04146\n\
67TFK:05902:04262\n\
67TFK:05910:04487\n\
67TFK:05905:05092\n\
67TFK:05910:05079\n\
67TFK:05944:04088\n\
67TFK:05954:04253\n\
67TFK:05945:04418\n\
67TFK:05947:04603\n\
67TFK:05948:05042\n\
67TFK:06000:04316\n\
67TFK:06014:04887\n\
67TFK:06054:03906\n\
67TFK:06068:04099\n\
67TFK:06063:04319\n\
67TFK:06077:04411\n\
67TFK:06123:04459\n\
67TFK:06097:04960\n\
67TFK:06093:05101\n\
67TFK:06138:03867\n\
67TFK:06129:04097\n\
67TFK:06154:04064\n\
67TFK:06140:04168\n\
67TFK:06140:04411\n\
67TFK:06143:04648\n\
67TFK:06157:04672\n\
67TFK:06143:05028\n\
67TFK:06195:03875\n\
67TFK:06194:04043\n\
67TFK:06209:04205\n\
67TFK:06220:04414\n\
67TFK:06197:05136\n\
67TFK:06276:04004\n\
67TFK:06255:04165\n\
67TFK:06260:04369\n\
67TFK:06228:04857\n\
67TFK:06319:03903\n\
67TFK:06293:04052\n\
67TFK:06303:04705\n\
67TFK:06319:04691\n\
67TFK:06318:04770\n\
67TFK:06372:03907\n\
67TFK:06347:03930\n\
67TFK:06346:04218\n\
67TFK:06368:04809\n\
67TFK:06390:03870\n\
67TFK:06385:04077\n\
67TFK:06388:04574\n\
67TFK:06386:04708\n\
67TFK:06398:05067\n\
67TFK:06446:04276\n\
67TFK:06456:04556\n\
67TFK:06449:04760\n\
67TFK:06471:04903\n\
67TFK:06453:05023\n\
67TFK:06518:03876\n\
67TFK:06520:03960\n\
67TFK:06490:04167\n\
67TFK:06484:04313\n\
67TFK:06509:04980\n\
67TFK:06537:04129\n\
67TFK:06548:04472\n\
67TFK:06601:04304\n\
67TFK:06617:04435\n\
67TFK:06609:04660\n\
67TFK:06620:04804\n\
67TFK:06597:04978\n\
67TFK:06587:05031\n\
67TFK:06632:03912\n\
67TFK:06642:04041\n\
67TFK:06643:04085\n\
67TFK:06646:04426\n\
67TFK:06632:05124\n\
67TFK:09329:12966\n\
67TFK:09366:13531\n\
67TFK:09383:13318\n\
67TFK:09446:13208\n\
67TFK:09438:13634\n\
67TFK:09525:12911\n\
67TFK:09538:12965\n\
67TFK:09533:13177\n\
67TFK:09659:12908\n\
67TFK:09629:13500\n\
67TFK:09327:08012\n\
67TFK:09352:08105\n\
67TFK:09366:08078\n\
67TFK:09358:08350\n\
67TFK:09360:08813\n\
67TFK:09352:08904\n\
67TFK:09356:08927\n\
67TFK:09361:09002\n\
67TFK:09395:07900\n\
67TFK:09379:08079\n\
67TFK:09392:08321\n\
67TFK:09383:08370\n\
67TFK:09398:08483\n\
67TFK:09404:08810\n\
67TFK:09465:07773\n\
67TFK:09471:07756\n\
67TFK:09432:07887\n\
67TFK:09465:08000\n\
67TFK:09457:08579\n\
67TFK:09428:09007\n\
67TFK:09488:08095\n\
67TFK:09477:08374\n\
67TFK:09477:08690\n\
67TFK:09513:08840\n\
67TFK:09521:08979\n\
67TFK:09526:07816\n\
67TFK:09533:07904\n\
67TFK:09539:07936\n\
67TFK:09531:08624\n\
67TFK:09569:08650\n\
67TFK:09541:08683\n\
67TFK:09555:08844\n\
67TFK:09615:08725\n\
67TFK:09584:08899\n\
67TFK:09644:08852\n\
67TFK:09679:07743\n\
67TFK:09729:07765\n\
67TFK:09767:07857\n\
67TFK:09756:07904\n\
67TFK:09743:07950\n\
67TFK:09750:07979\n\
67TFK:09797:07899\n\
67TFK:09812:08060\n\
67TFK:09820:08100\n\
67TFK:09780:08401\n\
67TFK:09786:08735\n\
67TFK:09812:08756\n\
67TFK:09860:08404\n\
67TFK:09858:08464\n\
67TFK:09836:08491\n\
67TFK:09860:08708\n\
67TFK:09876:08173\n\
67TFK:09941:07991\n\
67TFK:09964:08300\n\
67TFK:09968:08285\n\
67TFK:09994:08222\n\
67TFK:10004:08480\n\
67TFK:10008:08505\n\
67TFK:10021:08536\n\
67TFK:10055:07757\n\
67TFK:10064:07737\n\
67TFK:10066:08502\n\
67TFK:10073:08589\n\
67TFK:10118:08011\n\
67TFK:10121:08094\n\
67TFK:10080:08721\n\
67TFK:10088:08732\n\
67TFK:10078:08908\n\
67TFK:10208:07857\n\
67TFK:10214:08039\n\
67TFK:10218:08029\n\
67TFK:10193:08504\n\
67TFK:10196:08785\n\
67TFK:10209:08899\n\
67TFK:10245:07970\n\
67TFK:10247:07935\n\
67TFK:10227:08339\n\
67TFK:10253:08417\n\
67TFK:10290:07949\n\
67TFK:10320:07994\n\
67TFK:10281:08223\n\
67TFK:10305:08529\n\
67TFK:10308:08676\n\
67TFK:10328:07753\n\
67TFK:10324:08021\n\
67TFK:10392:07839\n\
67TFK:10388:08067\n\
67TFK:10388:08283\n\
67TFK:10415:08287\n\
67TFK:10379:08472\n\
67TFK:10380:08483\n\
67TFK:10441:08835\n\
67TFK:10515:08667\n\
67TFK:10536:08679\n\
67TFK:10611:08533\n\
67TFK:09328:09123\n\
67TFK:09358:09223\n\
67TFK:09353:09429\n\
67TFK:09332:09575\n\
67TFK:09340:09580\n\
67TFK:09343:09728\n\
67TFK:09362:10219\n\
67TFK:09381:09064\n\
67TFK:09380:09308\n\
67TFK:09412:09396\n\
67TFK:09377:09545\n\
67TFK:09410:09811\n\
67TFK:09377:10107\n\
67TFK:09381:10235\n\
67TFK:09449:09206\n\
67TFK:09448:09642\n\
67TFK:09457:10190\n\
67TFK:09433:10235\n\
67TFK:09485:09763\n\
67TFK:09507:09813\n\
67TFK:09519:09787\n\
67TFK:09479:09925\n\
67TFK:09555:09173\n\
67TFK:09532:09704\n\
67TFK:09565:09820\n\
67TFK:09621:09783\n\
67TFK:09621:09911\n\
67TFK:09587:10204\n\
67TFK:09636:09296\n\
67TFK:09628:09354\n\
67TFK:09635:09533\n\
67TFK:09658:09532\n\
67TFK:09635:09569\n\
67TFK:09626:09656\n\
67TFK:09664:09861\n\
67TFK:09637:10038\n\
67TFK:09705:09126\n\
67TFK:09697:09278\n\
67TFK:09700:09490\n\
67TFK:09713:09578\n\
67TFK:09719:09904\n\
67TFK:09722:10136\n\
67TFK:09694:10197\n\
67TFK:09739:09026\n\
67TFK:09751:09384\n\
67TFK:09766:10022\n\
67TFK:09773:10163\n\
67TFK:09784:09184\n\
67TFK:09807:09479\n\
67TFK:09791:09539\n\
67TFK:09806:09779\n\
67TFK:09783:09859\n\
67TFK:09866:09924\n\
67TFK:09889:09175\n\
67TFK:09883:09313\n\
67TFK:09887:09320\n\
67TFK:09880:09766\n\
67TFK:09896:09794\n\
67TFK:09883:10019\n\
67TFK:09893:10050\n\
67TFK:09880:10257\n\
67TFK:09955:09511\n\
67TFK:09944:09654\n\
67TFK:09966:10000\n\
67TFK:09928:10263\n\
67TFK:09940:10229\n\
67TFK:09945:10235\n\
67TFK:09975:09348\n\
67TFK:09979:09463\n\
67TFK:10022:09538\n\
67TFK:10022:10242\n\
67TFK:10022:10275\n\
67TFK:10036:09361\n\
67TFK:10050:09503\n\
67TFK:10059:09599\n\
67TFK:10121:09020\n\
67TFK:10114:09101\n\
67TFK:10100:09145\n\
67TFK:10086:09551\n\
67TFK:10079:09928\n\
67TFK:10120:10014\n\
67TFK:10096:10270\n\
67TFK:10150:09203\n\
67TFK:10173:09636\n\
67TFK:10166:10038\n\
67TFK:10163:10184\n\
67TFK:10139:10295\n\
67TFK:10218:09190\n\
67TFK:10188:09727\n\
67TFK:10262:09094\n\
67TFK:10226:09145\n\
67TFK:10238:09561\n\
67TFK:10300:09132\n\
67TFK:10302:09479\n\
67TFK:10290:10124\n\
67TFK:10326:09167\n\
67TFK:10333:09167\n\
67TFK:10375:09202\n\
67TFK:10437:09044\n\
67TFK:10428:09503\n\
67TFK:10440:09472\n\
67TFK:10489:09052\n\
67TFK:09371:10777\n\
67TFK:09345:11242\n\
67TFK:09343:11299\n\
67TFK:09366:11542\n\
67TFK:09406:10401\n\
67TFK:09394:10541\n\
67TFK:09451:11447\n\
67TFK:09457:11500\n\
67TFK:09474:10408\n\
67TFK:09478:10533\n\
67TFK:09523:11029\n\
67TFK:09509:11435\n\
67TFK:09543:11256\n\
67TFK:09540:11583\n\
67TFK:09558:11554\n\
67TFK:09608:10476\n\
67TFK:09590:10651\n\
67TFK:09590:10738\n\
67TFK:09578:11250\n\
67TFK:09580:11503\n\
67TFK:09626:10693\n\
67TFK:09646:11083\n\
67TFK:09689:10638\n\
67TFK:09748:11033\n\
67TFK:09787:11082\n\
67TFK:09797:11561\n\
67TFK:09868:10622\n\
67TFK:09848:10918\n\
67TFK:09845:11164\n\
67TFK:09858:11265\n\
67TFK:09843:11523\n\
67TFK:09875:10714\n\
67TFK:09889:10785\n\
67TFK:09888:10844\n\
67TFK:09914:11011\n\
67TFK:09903:11371\n\
67TFK:09957:10408\n\
67TFK:09952:10708\n\
67TFK:09948:11089\n\
67TFK:09982:10986\n\
67TFK:10000:11295\n\
67TFK:10016:11291\n\
67TFK:10055:11170\n\
67TFK:10097:10379\n\
67TFK:10106:10395\n\
67TFK:10082:10501\n\
67TFK:10165:10527\n\
67TFK:10153:10905\n\
67TFK:10142:11086\n\
67TFK:10146:11455\n\
67TFK:10152:11463\n\
67TFK:10187:10333\n\
67TFK:10212:10738\n\
67TFK:10182:10912\n\
67TFK:10239:10637\n\
67TFK:10234:11496\n\
67TFK:10277:10542\n\
67TFK:10298:11121\n\
67TFK:10385:10993\n\
67TFK:10417:11410\n\
67TFK:10399:11550\n\
67TFK:10463:11028\n\
67TFK:10511:11013\n\
67TFK:10489:11114\n\
67TFK:10548:11204\n\
67TFK:10558:11292\n\
67TFK:10602:11059\n\
67TFK:10577:11304\n\
67TFK:10589:11512\n\
67TFK:10600:11531\n\
67TFK:10619:11564\n\
67TFK:05341:06796\n\
67TFK:05359:06824\n\
67TFK:05339:06958\n\
67TFK:05347:07079\n\
67TFK:05343:07106\n\
67TFK:05374:07717\n\
67TFK:05391:06478\n\
67TFK:05422:06583\n\
67TFK:05412:06699\n\
67TFK:05387:06743\n\
67TFK:05389:06868\n\
67TFK:05419:07567\n\
67TFK:05473:06571\n\
67TFK:05447:07171\n\
67TFK:05446:07203\n\
67TFK:05462:07252\n\
67TFK:05476:07667\n\
67TFK:05498:06445\n\
67TFK:05517:06503\n\
67TFK:05478:06613\n\
67TFK:05522:06761\n\
67TFK:05514:07540\n\
67TFK:05547:06599\n\
67TFK:05573:07426\n\
67TFK:05532:07585\n\
67TFK:05600:06816\n\
67TFK:05592:07577\n\
67TFK:05606:07637\n\
67TFK:05632:06594\n\
67TFK:05653:06701\n\
67TFK:05657:06778\n\
67TFK:05670:07142\n\
67TFK:05638:07695\n\
67TFK:05676:07721\n\
67TFK:05689:06548\n\
67TFK:05715:06643\n\
67TFK:05705:06750\n\
67TFK:05682:07088\n\
67TFK:05695:07110\n\
67TFK:05715:07253\n\
67TFK:05679:07349\n\
67TFK:05705:07516\n\
67TFK:05775:06503\n\
67TFK:05755:07052\n\
67TFK:05778:06860\n\
67TFK:05823:07220\n\
67TFK:05792:07344\n\
67TFK:05806:07712\n\
67TFK:05875:06562\n\
67TFK:05858:06738\n\
67TFK:05841:07084\n\
67TFK:05865:07435\n\
67TFK:05857:07724\n\
67TFK:05880:06680\n\
67TFK:05922:06746\n\
67TFK:05887:07373\n\
67TFK:05977:06671\n\
67TFK:05968:06714\n\
67TFK:05947:06959\n\
67TFK:05942:07343\n\
67TFK:05961:07470\n\
67TFK:05934:07513\n\
67TFK:06006:06731\n\
67TFK:06017:06882\n\
67TFK:06018:06913\n\
67TFK:06021:06914\n\
67TFK:06017:07278\n\
67TFK:06052:06732\n\
67TFK:06040:07227\n\
67TFK:06061:07671\n\
67TFK:06099:06810\n\
67TFK:06094:06850\n\
67TFK:06098:07074\n\
67TFK:06125:07332\n\
67TFK:06134:06645\n\
67TFK:06144:06661\n\
67TFK:06140:07035\n\
67TFK:06152:07052\n\
67TFK:06134:07632\n\
67TFK:06171:07617\n\
67TFK:06134:07656\n\
67TFK:06218:06545\n\
67TFK:06220:06987\n\
67TFK:06189:07031\n\
67TFK:06193:07028\n\
67TFK:06182:07147\n\
67TFK:06247:06531\n\
67TFK:06254:06764\n\
67TFK:06244:07054\n\
67TFK:06254:07064\n\
67TFK:06252:07465\n\
67TFK:06252:07574\n\
67TFK:06258:07561\n\
67TFK:06271:07624\n\
67TFK:06284:06533\n\
67TFK:06306:06537\n\
67TFK:06304:06858\n\
67TFK:06289:07190\n\
67TFK:06362:06488\n\
67TFK:06362:07082\n\
67TFK:06376:07436\n\
67TFK:06372:07472\n\
67TFK:06366:07531\n\
67TFK:06334:07604\n\
67TFK:06364:07691\n\
67TFK:06370:07691\n\
67TFK:06383:06477\n\
67TFK:06378:06696\n\
67TFK:06384:07025\n\
67TFK:06381:07040\n\
67TFK:06423:07251\n\
67TFK:06462:06657\n\
67TFK:06468:06686\n\
67TFK:06445:06715\n\
67TFK:06474:06712\n\
67TFK:06439:07041\n\
67TFK:06474:07196\n\
67TFK:06439:07712\n\
67TFK:06481:06773\n\
67TFK:06508:06786\n\
67TFK:06480:06864\n\
67TFK:06516:07239\n\
67TFK:06512:07462\n\
67TFK:06517:07615\n\
67TFK:06570:06644\n\
67TFK:06539:06699\n\
67TFK:06529:07505\n\
67TFK:06588:06596\n\
67TFK:06586:06919\n\
67TFK:06612:07130\n\
67TFK:06616:07478\n\
67TFK:06594:07660\n\
67TFK:06636:06720\n\
67TFK:06658:06982\n\
67TFK:06650:07390\n\
67TFK:05346:10782\n\
67TFK:05353:10834\n\
67TFK:05352:10894\n\
67TFK:05331:10958\n\
67TFK:05349:10958\n\
67TFK:05348:11103\n\
67TFK:05355:11373\n\
67TFK:05337:11491\n\
67TFK:05406:10372\n\
67TFK:05412:10584\n\
67TFK:05388:10763\n\
67TFK:05424:11367\n\
67TFK:05440:10391\n\
67TFK:05514:10336\n\
67TFK:05503:10422\n\
67TFK:05481:10542\n\
67TFK:05525:11080\n\
67TFK:05558:10320\n\
67TFK:05537:10592\n\
67TFK:05564:10816\n\
67TFK:05543:11284\n\
67TFK:05595:10337\n\
67TFK:05597:10536\n\
67TFK:05589:10835\n\
67TFK:05618:10878\n\
67TFK:05597:11185\n\
67TFK:05580:11473\n\
67TFK:05673:10324\n\
67TFK:05668:10429\n\
67TFK:05661:10668\n\
67TFK:05674:10687\n\
67TFK:05643:11074\n\
67TFK:05686:10364\n\
67TFK:05698:11418\n\
67TFK:05777:10887\n\
67TFK:05757:11103\n\
67TFK:05788:10443\n\
67TFK:05824:10456\n\
67TFK:05799:10896\n\
67TFK:05786:11104\n\
67TFK:05813:11472\n\
67TFK:05784:11532\n\
67TFK:05813:11588\n\
67TFK:05843:10305\n\
67TFK:05871:10753\n\
67TFK:05838:10792\n\
67TFK:05833:11141\n\
67TFK:05863:11311\n\
67TFK:05900:10438\n\
67TFK:05894:10804\n\
67TFK:05878:11198\n\
67TFK:05895:11313\n\
67TFK:05945:10564\n\
67TFK:05938:11260\n\
67TFK:05958:11335\n\
67TFK:06059:10341\n\
67TFK:06043:10699\n\
67TFK:06046:11273\n\
67TFK:06043:11566\n\
67TFK:06097:10395\n\
67TFK:06107:10687\n\
67TFK:06112:10763\n\
67TFK:06099:10853\n\
67TFK:06162:10459\n\
67TFK:06137:10599\n\
67TFK:06143:10884\n\
67TFK:06188:10523\n\
67TFK:06209:10554\n\
67TFK:06203:10818\n\
67TFK:06183:11001\n\
67TFK:06187:11116\n\
67TFK:06189:11268\n\
67TFK:06227:11439\n\
67TFK:06276:10734\n\
67TFK:06229:11043\n\
67TFK:06298:10586\n\
67TFK:06323:10560\n\
67TFK:06325:10998\n\
67TFK:06303:11029\n\
67TFK:06304:11119\n\
67TFK:06291:11174\n\
67TFK:06297:11553\n\
67TFK:06357:10372\n\
67TFK:06368:10583\n\
67TFK:06370:10656\n\
67TFK:06339:10728\n\
67TFK:06407:11215\n\
67TFK:06420:11262\n\
67TFK:06381:11441\n\
67TFK:06449:10870\n\
67TFK:06468:10970\n\
67TFK:06436:11268\n\
67TFK:06525:10580\n\
67TFK:06512:10949\n\
67TFK:06493:10958\n\
67TFK:06516:11071\n\
67TFK:06490:11173\n\
67TFK:06568:10866\n\
67TFK:06555:10923\n\
67TFK:06555:11084\n\
67TFK:06566:11068\n\
67TFK:06539:11142\n\
67TFK:06551:11384\n\
67TFK:06547:11590\n\
67TFK:06601:10521\n\
67TFK:06614:10990\n\
67TFK:06583:11541\n\
67TFK:06638:10480\n\
67TFK:06641:10610\n\
67TFK:09342:01887\n\
67TFK:09330:01955\n\
67TFK:09373:02127\n\
67TFK:09341:02492\n\
67TFK:09379:01695\n\
67TFK:09382:01750\n\
67TFK:09408:02070\n\
67TFK:09422:02164\n\
67TFK:09422:02275\n\
67TFK:09404:02295\n\
67TFK:09417:02521\n\
67TFK:09442:01288\n\
67TFK:09518:01795\n\
67TFK:09515:02423\n\
67TFK:09495:02554\n\
67TFK:09546:01427\n\
67TFK:09555:01779\n\
67TFK:09559:01806\n\
67TFK:09536:01847\n\
67TFK:09534:02312\n\
67TFK:09565:02370\n\
67TFK:09558:02389\n\
67TFK:09598:01439\n\
67TFK:09584:01806\n\
67TFK:09613:02182\n\
67TFK:09578:02189\n\
67TFK:09619:02294\n\
67TFK:09584:02365\n\
67TFK:09609:02539\n\
67TFK:09630:01585\n\
67TFK:09657:01560\n\
67TFK:09634:02148\n\
67TFK:09636:02285\n\
67TFK:09651:02420\n\
67TFK:09672:02483\n\
67TFK:09653:02543\n\
67TFK:09674:01638\n\
67TFK:09693:01679\n\
67TFK:09707:01760\n\
67TFK:09695:02136\n\
67TFK:09675:02145\n\
67TFK:09683:02183\n\
67TFK:09698:02286\n\
67TFK:09694:02487\n\
67TFK:09690:02496\n\
67TFK:09754:01931\n\
67TFK:09771:01894\n\
67TFK:09730:02185\n\
67TFK:09736:02260\n\
67TFK:09795:02208\n\
67TFK:09813:02362\n\
67TFK:09814:02561\n\
67TFK:09832:02063\n\
67TFK:09860:02042\n\
67TFK:09869:02495\n\
67TFK:09917:01793\n\
67TFK:09898:01895\n\
67TFK:09893:02108\n\
67TFK:09878:02254\n\
67TFK:09879:02418\n\
67TFK:09955:01780\n\
67TFK:09936:02359\n\
67TFK:09976:01727\n\
67TFK:09990:02200\n\
67TFK:09999:02440\n\
67TFK:10018:02512\n\
67TFK:10121:02116\n\
67TFK:10087:02220\n\
67TFK:10108:02522\n\
67TFK:10114:02549\n\
67TFK:10169:01957\n\
67TFK:10161:02209\n\
67TFK:10173:02399\n\
67TFK:10125:02468\n\
67TFK:10157:02555\n\
67TFK:10202:02116\n\
67TFK:10211:02259\n\
67TFK:10206:02405\n\
67TFK:10294:02217\n\
67TFK:06661:01337\n\
67TFK:06707:01737\n\
67TFK:06661:02130\n\
67TFK:06683:02264\n\
67TFK:06677:02451\n\
67TFK:06666:02530\n\
67TFK:06723:01349\n\
67TFK:06735:01973\n\
67TFK:06751:01963\n\
67TFK:06743:02067\n\
67TFK:06733:02343\n\
67TFK:06731:02570\n\
67TFK:06751:02562\n\
67TFK:06768:01785\n\
67TFK:06791:01821\n\
67TFK:06777:02266\n\
67TFK:06837:01351\n\
67TFK:06831:01525\n\
67TFK:06846:01516\n\
67TFK:06815:01996\n\
67TFK:06830:01992\n\
67TFK:06837:02104\n\
67TFK:06815:02140\n\
67TFK:06825:02323\n\
67TFK:06856:02372\n\
67TFK:06871:01622\n\
67TFK:06890:01966\n\
67TFK:06902:01954\n\
67TFK:06863:02133\n\
67TFK:06897:02226\n\
67TFK:06876:02400\n\
67TFK:06875:02528\n\
67TFK:06939:01568\n\
67TFK:06959:01579\n\
67TFK:06948:01631\n\
67TFK:06924:01803\n\
67TFK:06916:01879\n\
67TFK:06930:01904\n\
67TFK:06933:01995\n\
67TFK:06959:02310\n\
67TFK:06917:02379\n\
67TFK:06965:01356\n\
67TFK:06963:01862\n\
67TFK:06988:02116\n\
67TFK:06984:02485\n\
67TFK:07005:02460\n\
67TFK:07029:01326\n\
67TFK:07020:01536\n\
67TFK:07015:01825\n\
67TFK:07024:01835\n\
67TFK:07058:01926\n\
67TFK:07016:02177\n\
67TFK:07013:02203\n\
67TFK:07035:02261\n\
67TFK:07067:01306\n\
67TFK:07066:01402\n\
67TFK:07100:01416\n\
67TFK:07063:01725\n\
67TFK:07064:01774\n\
67TFK:07073:02247\n\
67TFK:07120:01484\n\
67TFK:07126:01819\n\
67TFK:07133:01940\n\
67TFK:07148:02107\n\
67TFK:07114:02287\n\
67TFK:07126:02366\n\
67TFK:07118:02537\n\
67TFK:07127:02503\n\
67TFK:07139:02535\n\
67TFK:07152:02493\n\
67TFK:07171:01603\n\
67TFK:07209:01703\n\
67TFK:07188:01771\n\
67TFK:07169:01882\n\
67TFK:07194:01914\n\
67TFK:07179:02548\n\
67TFK:07246:01351\n\
67TFK:07217:01853\n\
67TFK:07231:02237\n\
67TFK:07276:01863\n\
67TFK:07262:02371\n\
67TFK:07302:02412\n\
67TFK:07343:01365\n\
67TFK:07322:01516\n\
67TFK:07351:01492\n\
67TFK:07345:02333\n\
67TFK:07392:01306\n\
67TFK:07396:01539\n\
67TFK:07365:02095\n\
67TFK:07404:02127\n\
67TFK:07382:02139\n\
67TFK:07388:02208\n\
67TFK:07363:02255\n\
67TFK:07383:02496\n\
67TFK:07419:01546\n\
67TFK:07411:01657\n\
67TFK:07424:01658\n\
67TFK:07435:01690\n\
67TFK:07418:01910\n\
67TFK:07418:01952\n\
67TFK:07429:02331\n\
67TFK:07444:02335\n\
67TFK:07485:01702\n\
67TFK:07464:01799\n\
67TFK:07495:01848\n\
67TFK:07463:02155\n\
67TFK:07499:02289\n\
67TFK:07518:01616\n\
67TFK:07524:02030\n\
67TFK:07552:02027\n\
67TFK:07526:02117\n\
67TFK:07511:02215\n\
67TFK:07525:02547\n\
67TFK:07590:01822\n\
67TFK:07608:01976\n\
67TFK:07583:02292\n\
67TFK:07583:02309\n\
67TFK:07615:01671\n\
67TFK:07613:02222\n\
67TFK:07659:02332\n\
67TFK:07683:01647\n\
67TFK:07692:01776\n\
67TFK:07708:02457\n\
67TFK:07754:01590\n\
67TFK:07716:01970\n\
67TFK:07722:02160\n\
67TFK:07786:01384\n\
67TFK:07800:01524\n\
67TFK:07769:01675\n\
67TFK:07796:02174\n\
67TFK:07791:02231\n\
67TFK:07770:02266\n\
67TFK:07785:02323\n\
67TFK:07787:02321\n\
67TFK:07795:02316\n\
67TFK:07820:01300\n\
67TFK:07811:02355\n\
67TFK:07840:02482\n\
67TFK:07889:01407\n\
67TFK:07884:01505\n\
67TFK:07891:01512\n\
67TFK:07898:01597\n\
67TFK:07905:01723\n\
67TFK:07879:02191\n\
67TFK:07862:02347\n\
67TFK:07925:01661\n\
67TFK:07946:02059\n\
67TFK:07958:02259\n\
67TFK:07930:02370\n\
67TFK:07948:02378\n\
67TFK:07938:02415\n\
67TFK:07969:02041\n\
67TFK:07968:02116\n\
67TFK:07964:02141\n\
67TFK:07970:02447\n\
67TFK:06702:03950\n\
67TFK:06700:04028\n\
67TFK:06693:04097\n\
67TFK:06680:04154\n\
67TFK:06704:04122\n\
67TFK:06707:04223\n\
67TFK:06675:04523\n\
67TFK:06738:04189\n\
67TFK:06721:04652\n\
67TFK:06754:04801\n\
67TFK:06710:04932\n\
67TFK:06782:04033\n\
67TFK:06808:04029\n\
67TFK:06800:04179\n\
67TFK:06764:04399\n\
67TFK:06830:04015\n\
67TFK:06827:04352\n\
67TFK:06831:04887\n\
67TFK:06901:04160\n\
67TFK:06893:04256\n\
67TFK:06886:04443\n\
67TFK:06909:04581\n\
67TFK:06886:04879\n\
67TFK:06942:03976\n\
67TFK:06944:04010\n\
67TFK:06930:04120\n\
67TFK:06919:04234\n\
67TFK:06950:04257\n\
67TFK:06940:04341\n\
67TFK:06948:04499\n\
67TFK:06919:04957\n\
67TFK:06959:05101\n\
67TFK:06980:04199\n\
67TFK:06989:04461\n\
67TFK:07001:04504\n\
67TFK:06972:04705\n\
67TFK:07007:04928\n\
67TFK:06975:05027\n\
67TFK:07025:03962\n\
67TFK:07031:04175\n\
67TFK:07030:04227\n\
67TFK:07027:04374\n\
67TFK:07040:04452\n\
67TFK:07030:04489\n\
67TFK:07013:04703\n\
67TFK:07051:04735\n\
67TFK:07095:04476\n\
67TFK:07099:04674\n\
67TFK:07074:04804\n\
67TFK:07064:05091\n\
67TFK:07111:04039\n\
67TFK:07147:04222\n\
67TFK:07134:04886\n\
67TFK:07159:05112\n\
67TFK:07181:04123\n\
67TFK:07186:04318\n\
67TFK:07202:04800\n\
67TFK:07163:05035\n\
67TFK:07185:05024\n\
67TFK:07222:03980\n\
67TFK:07235:04010\n\
67TFK:07240:04126\n\
67TFK:07232:04271\n\
67TFK:07234:04573\n\
67TFK:07289:04009\n\
67TFK:07271:04206\n\
67TFK:07262:04665\n\
67TFK:07267:05065\n\
67TFK:07310:04043\n\
67TFK:07330:04332\n\
67TFK:07353:04345\n\
67TFK:07313:04547\n\
67TFK:07332:04618\n\
67TFK:07321:04901\n\
67TFK:07353:05022\n\
67TFK:07372:04192\n\
67TFK:07363:04467\n\
67TFK:07396:04568\n\
67TFK:07376:04948\n\
67TFK:07381:04956\n\
67TFK:07406:05004\n\
67TFK:07369:05037\n\
67TFK:07385:05107\n\
67TFK:07417:03980\n\
67TFK:07437:04032\n\
67TFK:07453:04779\n\
67TFK:07414:04822\n\
67TFK:07428:05067\n\
67TFK:07441:05094\n\
67TFK:07470:03890\n\
67TFK:07493:04257\n\
67TFK:07460:04406\n\
67TFK:07497:04517\n\
67TFK:07460:04609\n\
67TFK:07499:04950\n\
67TFK:07508:05107\n\
67TFK:07521:03989\n\
67TFK:07549:04137\n\
67TFK:07537:04222\n\
67TFK:07559:04334\n\
67TFK:07528:04851\n\
67TFK:07514:05147\n\
67TFK:07568:03909\n\
67TFK:07602:03924\n\
67TFK:07607:04029\n\
67TFK:07569:04392\n\
67TFK:07564:04507\n\
67TFK:07654:03891\n\
67TFK:07616:04036\n\
67TFK:07643:04276\n\
67TFK:07638:04342\n\
67TFK:07645:04511\n\
67TFK:07686:04039\n\
67TFK:07663:04211\n\
67TFK:07672:04568\n\
67TFK:07682:04644\n\
67TFK:07672:04933\n\
67TFK:07758:04325\n\
67TFK:07746:04773\n\
67TFK:07800:04816\n\
67TFK:07799:04883\n\
67TFK:07782:04962\n\
67TFK:07764:05081\n\
67TFK:07832:03965\n\
67TFK:07833:04119\n\
67TFK:07859:04365\n\
67TFK:07857:04834\n\
67TFK:07834:05000\n\
67TFK:07867:03890\n\
67TFK:07906:03991\n\
67TFK:07901:04232\n\
67TFK:07953:04080\n\
67TFK:07916:04616\n\
67TFK:07928:04656\n\
67TFK:07920:05005\n\
67TFK:07960:04292\n\
67TFK:07986:04522\n\
67TFK:07974:04714\n\
67TFK:06668:06675\n\
67TFK:06661:07026\n\
67TFK:06665:07274\n\
67TFK:06701:07469\n\
67TFK:06669:07713\n\
67TFK:06711:06615\n\
67TFK:06720:06728\n\
67TFK:06742:07654\n\
67TFK:06760:06626\n\
67TFK:06771:06632\n\
67TFK:06803:06999\n\
67TFK:06802:07320\n\
67TFK:06780:07375\n\
67TFK:06854:06656\n\
67TFK:06852:07220\n\
67TFK:06817:07251\n\
67TFK:06855:07648\n\
67TFK:06812:07712\n\
67TFK:06849:07706\n\
67TFK:06870:06547\n\
67TFK:06897:06782\n\
67TFK:06899:06750\n\
67TFK:06939:06757\n\
67TFK:06950:06864\n\
67TFK:06981:06963\n\
67TFK:06972:07386\n\
67TFK:06997:07458\n\
67TFK:07009:07563\n\
67TFK:06999:07594\n\
67TFK:06991:07646\n\
67TFK:06971:07717\n\
67TFK:07023:06466\n\
67TFK:07049:06503\n\
67TFK:07012:06792\n\
67TFK:07049:06834\n\
67TFK:07012:06934\n\
67TFK:07038:07153\n\
67TFK:07075:06514\n\
67TFK:07080:06497\n\
67TFK:07105:06519\n\
67TFK:07075:06652\n\
67TFK:07081:07112\n\
67TFK:07078:07703\n\
67TFK:07111:06564\n\
67TFK:07121:06825\n\
67TFK:07159:06833\n\
67TFK:07118:07156\n\
67TFK:07135:07291\n\
67TFK:07162:06456\n\
67TFK:07203:06474\n\
67TFK:07189:06611\n\
67TFK:07199:06881\n\
67TFK:07183:07256\n\
67TFK:07222:06464\n\
67TFK:07258:06835\n\
67TFK:07241:06919\n\
67TFK:07270:06499\n\
67TFK:07290:06962\n\
67TFK:07310:07354\n\
67TFK:07347:07343\n\
67TFK:07389:06555\n\
67TFK:07397:06973\n\
67TFK:07406:07082\n\
67TFK:07402:07149\n\
67TFK:07407:07566\n\
67TFK:07408:07606\n\
67TFK:07452:06559\n\
67TFK:07446:07085\n\
67TFK:07428:07133\n\
67TFK:07470:06446\n\
67TFK:07470:06615\n\
67TFK:07498:06828\n\
67TFK:07470:07046\n\
67TFK:07480:07085\n\
67TFK:07504:07590\n\
67TFK:07547:06701\n\
67TFK:07530:07478\n\
67TFK:07581:06689\n\
67TFK:07573:07101\n\
67TFK:07597:07290\n\
67TFK:07575:07388\n\
67TFK:07599:07340\n\
67TFK:07618:06661\n\
67TFK:07623:06819\n\
67TFK:07632:07012\n\
67TFK:07615:07313\n\
67TFK:07638:07399\n\
67TFK:07614:07519\n\
67TFK:07656:07650\n\
67TFK:07682:06560\n\
67TFK:07660:06633\n\
67TFK:07691:06679\n\
67TFK:07662:06940\n\
67TFK:07690:07170\n\
67TFK:07693:07308\n\
67TFK:07709:07591\n\
67TFK:07755:06900\n\
67TFK:07743:07051\n\
67TFK:07755:07201\n\
67TFK:07728:07414\n\
67TFK:07756:07554\n\
67TFK:07718:07615\n\
67TFK:07794:06839\n\
67TFK:07775:07577\n\
67TFK:07762:07681\n\
67TFK:07761:07692\n\
67TFK:07836:06483\n\
67TFK:07858:06611\n\
67TFK:07844:06780\n\
67TFK:07848:07257\n\
67TFK:07862:06533\n\
67TFK:07869:06611\n\
67TFK:07874:07489\n\
67TFK:07862:07587\n\
67TFK:07949:07103\n\
67TFK:07946:07210\n\
67TFK:07944:07564\n\
67TFK:07987:06597\n\
67TFK:07981:06724\n\
67TFK:06694:05162\n\
67TFK:06663:05232\n\
67TFK:06664:05267\n\
67TFK:06683:05474\n\
67TFK:06682:05565\n\
67TFK:06694:05599\n\
67TFK:06668:05695\n\
67TFK:06692:06005\n\
67TFK:06746:05336\n\
67TFK:06750:05328\n\
67TFK:06734:05761\n\
67TFK:06741:05945\n\
67TFK:06721:06031\n\
67TFK:06738:06006\n\
67TFK:06752:06041\n\
67TFK:06715:06397\n\
67TFK:06804:05197\n\
67TFK:06772:05384\n\
67TFK:06776:05494\n\
67TFK:06773:05524\n\
67TFK:06776:05925\n\
67TFK:06779:06191\n\
67TFK:06772:06294\n\
67TFK:06783:06282\n\
67TFK:06823:05156\n\
67TFK:06845:05771\n\
67TFK:06821:06050\n\
67TFK:06834:06026\n\
67TFK:06836:06172\n\
67TFK:06892:05205\n\
67TFK:06892:05508\n\
67TFK:06880:05948\n\
67TFK:06890:06111\n\
67TFK:06952:05314\n\
67TFK:06958:05396\n\
67TFK:06929:05595\n\
67TFK:06915:05868\n\
67TFK:06922:05999\n\
67TFK:06927:06200\n\
67TFK:06976:05162\n\
67TFK:07005:05201\n\
67TFK:06979:05512\n\
67TFK:06974:05996\n\
67TFK:06968:06196\n\
67TFK:06987:06438\n\
67TFK:07049:05343\n\
67TFK:07040:05407\n\
67TFK:07044:05412\n\
67TFK:07010:05683\n\
67TFK:07011:05682\n\
67TFK:07059:05675\n\
67TFK:07055:05831\n\
67TFK:07044:05904\n\
67TFK:07029:05965\n\
67TFK:07014:06193\n\
67TFK:07030:06162\n\
67TFK:07053:06159\n\
67TFK:07069:05460\n\
67TFK:07070:05556\n\
67TFK:07061:05656\n\
67TFK:07083:05962\n\
67TFK:07096:06010\n\
67TFK:07106:06036\n\
67TFK:07152:05402\n\
67TFK:07156:05463\n\
67TFK:07159:05713\n\
67TFK:07147:05840\n\
67TFK:07118:05858\n\
67TFK:07121:05866\n\
67TFK:07127:06096\n\
67TFK:07126:06230\n\
67TFK:07121:06285\n\
67TFK:07209:05747\n\
67TFK:07190:05937\n\
67TFK:07175:06075\n\
67TFK:07167:06131\n\
67TFK:07199:06387\n\
67TFK:07239:05221\n\
67TFK:07236:05484\n\
67TFK:07218:05701\n\
67TFK:07236:05750\n\
67TFK:07217:05791\n\
67TFK:07244:05915\n\
67TFK:07214:06420\n\
67TFK:07284:05327\n\
67TFK:07270:05369\n\
67TFK:07294:05682\n\
67TFK:07308:05685\n\
67TFK:07296:05715\n\
67TFK:07282:05777\n\
67TFK:07282:06409\n\
67TFK:07314:05565\n\
67TFK:07321:05805\n\
67TFK:07328:05870\n\
67TFK:07331:05952\n\
67TFK:07339:06154\n\
67TFK:07367:05780\n\
67TFK:07399:05776\n\
67TFK:07385:05917\n\
67TFK:07394:05925\n\
67TFK:07364:06036\n\
67TFK:07390:06395\n\
67TFK:07419:05554\n\
67TFK:07417:05791\n\
67TFK:07449:06123\n\
67TFK:07411:06311\n\
67TFK:07468:05255\n\
67TFK:07482:05894\n\
67TFK:07501:06023\n\
67TFK:07531:05314\n\
67TFK:07515:05591\n\
67TFK:07517:05748\n\
67TFK:07555:05782\n\
67TFK:07555:05951\n\
67TFK:07529:06434\n\
67TFK:07571:05207\n\
67TFK:07576:05207\n\
67TFK:07567:05575\n\
67TFK:07637:05322\n\
67TFK:07643:05695\n\
67TFK:07705:05202\n\
67TFK:07680:05712\n\
67TFK:07673:06117\n\
67TFK:07688:06335\n\
67TFK:07711:05205\n\
67TFK:07730:06031\n\
67TFK:07721:06121\n\
67TFK:07745:06258\n\
67TFK:07779:05668\n\
67TFK:07762:05766\n\
67TFK:07775:05775\n\
67TFK:07796:05879\n\
67TFK:07778:06333\n\
67TFK:07814:05426\n\
67TFK:07848:05713\n\
67TFK:07833:06196\n\
67TFK:07905:05154\n\
67TFK:07861:06214\n\
67TFK:07887:06251\n\
67TFK:07903:06285\n\
67TFK:07952:05862\n\
67TFK:07946:06384\n\
67TFK:07991:05828\n\
67TFK:07972:06022\n\
67TFK:07978:06435\n\
67TFK:06696:09103\n\
67TFK:06701:09297\n\
67TFK:06709:09287\n\
67TFK:06688:09449\n\
67TFK:06696:09509\n\
67TFK:06708:09488\n\
67TFK:06671:09533\n\
67TFK:06694:09744\n\
67TFK:06700:09789\n\
67TFK:06691:10067\n\
67TFK:06753:09097\n\
67TFK:06732:09524\n\
67TFK:06741:09603\n\
67TFK:06713:09629\n\
67TFK:06722:10003\n\
67TFK:06727:10004\n\
67TFK:06781:09445\n\
67TFK:06761:09620\n\
67TFK:06764:10074\n\
67TFK:06779:10199\n\
67TFK:06844:09137\n\
67TFK:06851:09376\n\
67TFK:06841:09805\n\
67TFK:06827:09896\n\
67TFK:06816:10000\n\
67TFK:06847:10125\n\
67TFK:06888:09214\n\
67TFK:06904:09220\n\
67TFK:06890:09543\n\
67TFK:06878:09694\n\
67TFK:06882:09930\n\
67TFK:06935:09286\n\
67TFK:06924:09346\n\
67TFK:06932:09595\n\
67TFK:06948:09853\n\
67TFK:06931:10005\n\
67TFK:06946:10001\n\
67TFK:07002:09379\n\
67TFK:06972:10039\n\
67TFK:06982:10207\n\
67TFK:06979:10244\n\
67TFK:07021:09182\n\
67TFK:07019:09345\n\
67TFK:07040:09514\n\
67TFK:07051:09695\n\
67TFK:07046:10268\n\
67TFK:07073:09712\n\
67TFK:07062:09952\n\
67TFK:07101:10267\n\
67TFK:07113:09232\n\
67TFK:07117:09437\n\
67TFK:07208:09838\n\
67TFK:07206:10102\n\
67TFK:07213:09903\n\
67TFK:07275:09551\n\
67TFK:07285:09650\n\
67TFK:07281:09831\n\
67TFK:07276:09922\n\
67TFK:07287:09925\n\
67TFK:07342:09042\n\
67TFK:07333:09257\n\
67TFK:07325:09811\n\
67TFK:07315:10114\n\
67TFK:07402:10119\n\
67TFK:07410:09381\n\
67TFK:07431:10266\n\
67TFK:07503:10096\n\
67TFK:07505:10234\n\
67TFK:07470:10299\n\
67TFK:07541:09292\n\
67TFK:07534:09552\n\
67TFK:07539:09950\n\
67TFK:07534:10078\n\
67TFK:07540:10192\n\
67TFK:07563:09092\n\
67TFK:07561:09348\n\
67TFK:07654:09963\n\
67TFK:07641:09967\n\
67TFK:07706:09239\n\
67TFK:07682:09304\n\
67TFK:07684:09656\n\
67TFK:07661:10225\n\
67TFK:07754:09376\n\
67TFK:07750:09554\n\
67TFK:07719:09972\n\
67TFK:07728:10190\n\
67TFK:07788:09104\n\
67TFK:07808:09111\n\
67TFK:07785:09385\n\
67TFK:07790:09415\n\
67TFK:07834:09353\n\
67TFK:07835:09406\n\
67TFK:07818:09660\n\
67TFK:07840:09680\n\
67TFK:07829:10093\n\
67TFK:07854:10263\n\
67TFK:07898:09244\n\
67TFK:07923:09085\n\
67TFK:07937:09290\n\
67TFK:07944:09316\n\
67TFK:07954:09424\n\
67TFK:07931:09496\n\
67TFK:07959:09564\n\
67TFK:07948:09814\n\
67TFK:07945:10177\n\
67TFK:07980:09464\n\
67TFK:07975:09592\n\
67TFK:07977:09756\n\
67TFK:06666:07759\n\
67TFK:06665:08428\n\
67TFK:06706:08479\n\
67TFK:06697:08631\n\
67TFK:06666:08754\n\
67TFK:06694:08772\n\
67TFK:06694:08791\n\
67TFK:06722:07891\n\
67TFK:06751:07935\n\
67TFK:06751:08112\n\
67TFK:06736:08287\n\
67TFK:06746:08773\n\
67TFK:06751:08995\n\
67TFK:06809:07901\n\
67TFK:06770:07980\n\
67TFK:06795:08166\n\
67TFK:06766:08620\n\
67TFK:06796:08580\n\
67TFK:06830:08076\n\
67TFK:06841:08029\n\
67TFK:06816:08204\n\
67TFK:06842:08387\n\
67TFK:06811:08482\n\
67TFK:06847:08500\n\
67TFK:06824:08664\n\
67TFK:06859:08652\n\
67TFK:06908:08766\n\
67TFK:06948:08579\n\
67TFK:06945:08912\n\
67TFK:07002:07992\n\
67TFK:07000:08181\n\
67TFK:06981:08510\n\
67TFK:07003:08800\n\
67TFK:06989:08877\n\
67TFK:06965:08885\n\
67TFK:06966:08994\n\
67TFK:07011:07832\n\
67TFK:07027:08016\n\
67TFK:07037:08899\n\
67TFK:07028:08951\n\
67TFK:07046:08970\n\
67TFK:07047:08964\n\
67TFK:07061:07922\n\
67TFK:07094:08078\n\
67TFK:07092:08174\n\
67TFK:07109:08593\n\
67TFK:07084:08653\n\
67TFK:07086:08651\n\
67TFK:07107:08852\n\
67TFK:07156:08146\n\
67TFK:07157:08441\n\
67TFK:07128:08504\n\
67TFK:07188:08200\n\
67TFK:07163:08412\n\
67TFK:07169:08562\n\
67TFK:07245:07848\n\
67TFK:07259:07939\n\
67TFK:07237:08196\n\
67TFK:07211:08228\n\
67TFK:07219:08554\n\
67TFK:07228:08579\n\
67TFK:07237:08692\n\
67TFK:07228:08772\n\
67TFK:07232:08998\n\
67TFK:07261:07748\n\
67TFK:07291:07807\n\
67TFK:07276:08042\n\
67TFK:07290:08037\n\
67TFK:07356:07939\n\
67TFK:07358:08192\n\
67TFK:07334:08229\n\
67TFK:07335:08682\n\
67TFK:07342:08958\n\
67TFK:07373:08107\n\
67TFK:07398:08141\n\
67TFK:07366:08251\n\
67TFK:07371:08670\n\
67TFK:07373:08648\n\
67TFK:07375:08735\n\
67TFK:07390:08739\n\
67TFK:07360:08835\n\
67TFK:07441:08558\n\
67TFK:07468:07964\n\
67TFK:07492:07995\n\
67TFK:07509:08176\n\
67TFK:07461:08222\n\
67TFK:07479:08247\n\
67TFK:07545:08068\n\
67TFK:07555:08795\n\
67TFK:07520:08853\n\
67TFK:07537:08910\n\
67TFK:07569:07737\n\
67TFK:07596:08312\n\
67TFK:07569:08647\n\
67TFK:07610:07975\n\
67TFK:07619:08127\n\
67TFK:07614:08221\n\
67TFK:07655:08837\n\
67TFK:07690:07735\n\
67TFK:07680:08830\n\
67TFK:07737:07759\n\
67TFK:07733:07916\n\
67TFK:07723:08014\n\
67TFK:07726:08286\n\
67TFK:07722:08544\n\
67TFK:07733:08751\n\
67TFK:07749:08977\n\
67TFK:07791:08075\n\
67TFK:07852:08476\n\
67TFK:07838:08724\n\
67TFK:07839:08695\n\
67TFK:07905:08036\n\
67TFK:07902:08351\n\
67TFK:07902:08383\n\
67TFK:07875:08844\n\
67TFK:07940:07874\n\
67TFK:07924:08343\n\
67TFK:07927:08399\n\
67TFK:07939:08817\n\
67TFK:07939:08895\n\
67TFK:07962:07958\n\
67TFK:07969:08525\n\
67TFK:07961:08878\n\
67TFK:06698:10316\n\
67TFK:06675:11336\n\
67TFK:06756:10452\n\
67TFK:06738:11340\n\
67TFK:06809:10343\n\
67TFK:06764:10422\n\
67TFK:06797:10662\n\
67TFK:06808:10997\n\
67TFK:06830:10575\n\
67TFK:06827:10672\n\
67TFK:06848:10659\n\
67TFK:06810:10888\n\
67TFK:06837:11558\n\
67TFK:06868:10380\n\
67TFK:06896:10414\n\
67TFK:06882:10816\n\
67TFK:06900:10996\n\
67TFK:06878:11292\n\
67TFK:06953:10451\n\
67TFK:06924:10628\n\
67TFK:06948:10625\n\
67TFK:06992:10481\n\
67TFK:07002:11387\n\
67TFK:06967:11407\n\
67TFK:06972:11439\n\
67TFK:07022:10581\n\
67TFK:07034:11223\n\
67TFK:07098:11292\n\
67TFK:07080:11414\n\
67TFK:07145:10618\n\
67TFK:07130:10950\n\
67TFK:07121:10970\n\
67TFK:07148:11187\n\
67TFK:07208:10576\n\
67TFK:07165:10614\n\
67TFK:07177:10816\n\
67TFK:07177:11179\n\
67TFK:07176:11446\n\
67TFK:07223:10711\n\
67TFK:07225:11260\n\
67TFK:07247:11458\n\
67TFK:07292:10469\n\
67TFK:07310:10420\n\
67TFK:07326:10486\n\
67TFK:07318:10738\n\
67TFK:07409:10621\n\
67TFK:07408:10864\n\
67TFK:07454:10524\n\
67TFK:07412:11333\n\
67TFK:07413:11582\n\
67TFK:07418:11591\n\
67TFK:07473:10796\n\
67TFK:07462:10822\n\
67TFK:07477:11376\n\
67TFK:07528:10517\n\
67TFK:07525:10822\n\
67TFK:07517:10981\n\
67TFK:07517:11241\n\
67TFK:07575:10834\n\
67TFK:07580:10826\n\
67TFK:07599:10952\n\
67TFK:07599:11078\n\
67TFK:07581:11110\n\
67TFK:07560:11447\n\
67TFK:07709:10573\n\
67TFK:07685:10628\n\
67TFK:07703:10709\n\
67TFK:07662:10967\n\
67TFK:07696:11499\n\
67TFK:07722:11337\n\
67TFK:07710:11532\n\
67TFK:07740:11507\n\
67TFK:07806:10706\n\
67TFK:07789:11283\n\
67TFK:07839:11080\n\
67TFK:07881:10384\n\
67TFK:07879:10560\n\
67TFK:07862:10710\n\
67TFK:07907:11293\n\
67TFK:07889:11539\n\
67TFK:07944:10578\n\
67TFK:07986:10456\n\
67TFK:07986:10640\n\
67TFK:07965:10778\n\
67TFK:07965:11201\n\
67TFK:07967:11179\n\
67TFK:00171:03063\n\
67TFK:00300:03581\n\
67TFK:00319:03773\n\
67TFK:00392:03859\n\
67TFK:00444:03244\n\
67TFK:00419:03763\n\
67TFK:00482:03102\n\
67TFK:00497:03788\n\
67TFK:00515:03217\n\
67TFK:00530:03735\n\
67TFK:00585:02747\n\
67TFK:00582:02788\n\
67TFK:00609:03344\n\
67TFK:00603:03818\n\
67TFK:00687:02682\n\
67TFK:00690:02676\n\
67TFK:00663:03855\n\
67TFK:00719:02623\n\
67TFK:00713:02805\n\
67TFK:00713:03039\n\
67TFK:00733:03137\n\
67TFK:00710:03269\n\
67TFK:00725:03472\n\
67TFK:00727:03570\n\
67TFK:00704:03699\n\
67TFK:00712:03815\n\
67TFK:00758:02841\n\
67TFK:00771:03595\n\
67TFK:00753:03732\n\
67TFK:00753:03733\n\
67TFK:00835:02884\n\
67TFK:00849:03201\n\
67TFK:00846:03794\n\
67TFK:00866:02633\n\
67TFK:00890:02739\n\
67TFK:00883:03092\n\
67TFK:00887:03431\n\
67TFK:00876:03539\n\
67TFK:00916:02753\n\
67TFK:00920:03115\n\
67TFK:00915:03217\n\
67TFK:00918:03263\n\
67TFK:00926:03438\n\
67TFK:00975:02614\n\
67TFK:00993:02863\n\
67TFK:00998:03126\n\
67TFK:00990:03243\n\
67TFK:00970:03364\n\
67TFK:00996:03664\n\
67TFK:00970:03824\n\
67TFK:01041:02962\n\
67TFK:01017:03249\n\
67TFK:01010:03368\n\
67TFK:01023:03334\n\
67TFK:01055:02832\n\
67TFK:01053:02927\n\
67TFK:01083:03018\n\
67TFK:01055:03156\n\
67TFK:01116:02967\n\
67TFK:01110:03071\n\
67TFK:01111:03244\n\
67TFK:01149:03419\n\
67TFK:01117:03445\n\
67TFK:01103:03659\n\
67TFK:01118:03696\n\
67TFK:01156:02775\n\
67TFK:01170:02916\n\
67TFK:01188:02999\n\
67TFK:01185:03594\n\
67TFK:01247:02749\n\
67TFK:01233:02889\n\
67TFK:01241:03080\n\
67TFK:01222:03254\n\
67TFK:01241:03266\n\
67TFK:01255:02693\n\
67TFK:01294:02693\n\
67TFK:01257:02750\n\
67TFK:01291:03220\n\
67TFK:01279:03648\n\
67TFK:01307:02776\n\
67TFK:01308:02848\n\
67TFK:01324:03177\n\
67TFK:01321:03333\n\
67TFK:05367:02115\n\
67TFK:05339:02257\n\
67TFK:05417:01464\n\
67TFK:05386:01614\n\
67TFK:05412:01708\n\
67TFK:05419:01933\n\
67TFK:05413:02010\n\
67TFK:05419:02085\n\
67TFK:05423:02072\n\
67TFK:05381:02098\n\
67TFK:05391:02117\n\
67TFK:05445:01683\n\
67TFK:05464:01877\n\
67TFK:05442:02430\n\
67TFK:05476:02418\n\
67TFK:05513:01350\n\
67TFK:05495:01614\n\
67TFK:05513:01757\n\
67TFK:05486:01788\n\
67TFK:05491:02407\n\
67TFK:05517:02550\n\
67TFK:05561:01648\n\
67TFK:05564:01652\n\
67TFK:05561:01706\n\
67TFK:05540:01927\n\
67TFK:05598:01336\n\
67TFK:05613:01541\n\
67TFK:05615:01616\n\
67TFK:05613:01979\n\
67TFK:05589:02217\n\
67TFK:05579:02368\n\
67TFK:05674:01491\n\
67TFK:05633:01637\n\
67TFK:05651:01679\n\
67TFK:05670:02018\n\
67TFK:05670:02072\n\
67TFK:05672:02126\n\
67TFK:05656:02149\n\
67TFK:05660:02140\n\
67TFK:05641:02198\n\
67TFK:05639:02344\n\
67TFK:05666:02541\n\
67TFK:05701:01681\n\
67TFK:05704:02347\n\
67TFK:05711:02516\n\
67TFK:05752:01319\n\
67TFK:05732:01369\n\
67TFK:05753:01588\n\
67TFK:05776:01777\n\
67TFK:05744:02123\n\
67TFK:05772:02139\n\
67TFK:05732:02537\n\
67TFK:05811:01366\n\
67TFK:05817:01585\n\
67TFK:05789:01890\n\
67TFK:05809:02073\n\
67TFK:05824:02374\n\
67TFK:05840:02555\n\
67TFK:05919:01318\n\
67TFK:05924:01863\n\
67TFK:05879:01939\n\
67TFK:05921:01958\n\
67TFK:05896:02074\n\
67TFK:05883:02424\n\
67TFK:05934:01367\n\
67TFK:05960:01405\n\
67TFK:05939:01713\n\
67TFK:05970:01720\n\
67TFK:05932:02002\n\
67TFK:06009:01398\n\
67TFK:05988:01598\n\
67TFK:06052:01524\n\
67TFK:06038:01669\n\
67TFK:06041:01721\n\
67TFK:06040:01805\n\
67TFK:06049:01886\n\
67TFK:06052:02088\n\
67TFK:06077:02112\n\
67TFK:06073:02161\n\
67TFK:06034:02311\n\
67TFK:06097:02221\n\
67TFK:06098:02351\n\
67TFK:06153:01395\n\
67TFK:06182:01370\n\
67TFK:06204:01572\n\
67TFK:06187:01864\n\
67TFK:06221:02264\n\
67TFK:06188:02341\n\
67TFK:06217:02455\n\
67TFK:06231:01318\n\
67TFK:06274:01881\n\
67TFK:06262:01953\n\
67TFK:06244:02021\n\
67TFK:06263:02184\n\
67TFK:06232:02333\n\
67TFK:06231:02519\n\
67TFK:06242:02575\n\
67TFK:06294:01687\n\
67TFK:06319:01837\n\
67TFK:06304:01873\n\
67TFK:06320:01894\n\
67TFK:06312:02507\n\
67TFK:06340:01413\n\
67TFK:06351:02146\n\
67TFK:06409:01685\n\
67TFK:06412:01995\n\
67TFK:06414:02145\n\
67TFK:06422:02241\n\
67TFK:06432:01561\n\
67TFK:06449:01849\n\
67TFK:06431:02369\n\
67TFK:06447:02435\n\
67TFK:06526:01466\n\
67TFK:06489:01510\n\
67TFK:06496:01639\n\
67TFK:06523:01953\n\
67TFK:06478:02099\n\
67TFK:06515:02207\n\
67TFK:06494:02266\n\
67TFK:06522:02313\n\
67TFK:06530:01762\n\
67TFK:06535:02324\n\
67TFK:06552:02350\n\
67TFK:06594:01411\n\
67TFK:06605:01552\n\
67TFK:06600:01960\n\
67TFK:06603:02034\n\
67TFK:06606:02253\n\
67TFK:06592:02307\n\
67TFK:06657:02340\n\
67TFK:08037:00891\n\
67TFK:07998:01222\n\
67TFK:08007:01237\n\
67TFK:08091:01163\n\
67TFK:08132:00589\n\
67TFK:08100:01084\n\
67TFK:08159:00849\n\
67TFK:08169:00906\n\
67TFK:08172:00978\n\
67TFK:08175:01084\n\
67TFK:08206:00761\n\
67TFK:08211:01000\n\
67TFK:08203:01103\n\
67TFK:08215:01116\n\
67TFK:08230:01213\n\
67TFK:08263:00887\n\
67TFK:08262:00991\n\
67TFK:08252:01086\n\
67TFK:08310:01097\n\
67TFK:08336:01076\n\
67TFK:08327:01112\n\
67TFK:08329:01106\n\
67TFK:08377:01125\n\
67TFK:08386:01250\n\
67TFK:08423:00933\n\
67TFK:08535:00866\n\
67TFK:08503:01065\n\
67TFK:08542:01106\n\
67TFK:08579:01182\n\
67TFK:08621:01075\n\
67TFK:08651:00891\n\
67TFK:08647:01099\n\
67TFK:08666:01204\n\
67TFK:08708:01262\n\
67TFK:08752:01004\n\
67TFK:08794:01183\n\
67TFK:08895:01160\n\
67TFK:09060:01239\n\
67TFK:09111:01192\n\
67TFK:09104:01250\n\
67TFK:09151:01150\n\
67TFK:09289:01184\n\
67TFK:06676:00633\n\
67TFK:06765:00535\n\
67TFK:06764:00834\n\
67TFK:06774:00871\n\
67TFK:06765:00957\n\
67TFK:06793:01244\n\
67TFK:06856:01129\n\
67TFK:06865:00687\n\
67TFK:06891:00688\n\
67TFK:06887:00717\n\
67TFK:06908:00717\n\
67TFK:06896:00979\n\
67TFK:06914:01001\n\
67TFK:06968:00485\n\
67TFK:07001:00473\n\
67TFK:06963:00685\n\
67TFK:06963:01074\n\
67TFK:07034:00645\n\
67TFK:07016:00732\n\
67TFK:07044:00955\n\
67TFK:07058:00952\n\
67TFK:07015:01036\n\
67TFK:07021:01159\n\
67TFK:07062:00543\n\
67TFK:07091:00655\n\
67TFK:07092:00901\n\
67TFK:07153:00633\n\
67TFK:07198:00451\n\
67TFK:07194:00967\n\
67TFK:07188:01184\n\
67TFK:07212:00618\n\
67TFK:07235:00785\n\
67TFK:07256:00980\n\
67TFK:07287:00786\n\
67TFK:07294:01094\n\
67TFK:07270:01156\n\
67TFK:07350:00543\n\
67TFK:07325:00979\n\
67TFK:07369:00837\n\
67TFK:07380:00904\n\
67TFK:07361:00969\n\
67TFK:07399:00983\n\
67TFK:07381:01011\n\
67TFK:07393:01162\n\
67TFK:07423:00546\n\
67TFK:07449:00925\n\
67TFK:07493:00960\n\
67TFK:07494:01002\n\
67TFK:07544:00863\n\
67TFK:07550:00907\n\
67TFK:07571:00763\n\
67TFK:07603:01157\n\
67TFK:07639:01040\n\
67TFK:07700:00780\n\
67TFK:07701:00752\n\
67TFK:07662:01047\n\
67TFK:07720:01105\n\
67TFK:07738:01235\n\
67TFK:07793:00585\n\
67TFK:07779:01176\n\
67TFK:07796:01231\n\
67TFK:07821:00782\n\
67TFK:07845:00917\n\
67TFK:07869:00703\n\
67TFK:07872:00858\n\
67TFK:07893:01083\n\
67TFK:07877:01110\n\
67TFK:07919:00956\n\
67TFK:07923:01242\n\
67TFK:07928:01202\n\
67TFK:07981:00484\n\
67TFK:07964:00839\n\
67TFK:07960:01216\n\
67TFK:06698:14195\n\
67TFK:06739:14614\n\
67TFK:06753:14595\n\
67TFK:06908:14435\n\
67TFK:06870:14509\n\
67TFK:06938:14294\n\
67TFK:06982:14190\n\
67TFK:07001:14346\n\
67TFK:06978:14387\n\
67TFK:06974:14530\n\
67TFK:07135:14334\n\
67TFK:07139:14327\n\
67TFK:07131:14670\n\
67TFK:07179:14324\n\
67TFK:07258:14692\n\
67TFK:07378:14254\n\
67TFK:07379:14259\n\
67TFK:07392:14292\n\
67TFK:07437:14599\n\
67TFK:07527:14343\n\
67TFK:07547:14420\n\
67TFK:07627:14236\n\
67TFK:07637:14323\n\
67TFK:07754:14532\n\
67TFK:07801:14218\n\
67TFK:07846:14261\n\
67TFK:07972:14183\n\
67TFK:08006:06540\n\
67TFK:07996:07427\n\
67TFK:08009:07485\n\
67TFK:08011:07535\n\
67TFK:08004:07550\n\
67TFK:08018:07714\n\
67TFK:08081:06659\n\
67TFK:08067:07348\n\
67TFK:08063:07405\n\
67TFK:08074:07565\n\
67TFK:08131:06540\n\
67TFK:08119:07442\n\
67TFK:08120:07483\n\
67TFK:08101:07542\n\
67TFK:08176:06967\n\
67TFK:08187:07077\n\
67TFK:08159:07211\n\
67TFK:08164:07261\n\
67TFK:08156:07535\n\
67TFK:08214:06515\n\
67TFK:08205:06631\n\
67TFK:08202:06648\n\
67TFK:08206:06686\n\
67TFK:08230:06924\n\
67TFK:08240:07255\n\
67TFK:08222:07599\n\
67TFK:08211:07717\n\
67TFK:08280:06799\n\
67TFK:08251:07071\n\
67TFK:08260:07053\n\
67TFK:08247:07482\n\
67TFK:08332:06566\n\
67TFK:08340:06542\n\
67TFK:08305:07483\n\
67TFK:08388:06716\n\
67TFK:08390:06744\n\
67TFK:08363:06872\n\
67TFK:08362:07017\n\
67TFK:08383:07175\n\
67TFK:08388:07180\n\
67TFK:08367:07382\n\
67TFK:08377:07364\n\
67TFK:08350:07463\n\
67TFK:08368:07556\n\
67TFK:08424:06502\n\
67TFK:08427:06597\n\
67TFK:08438:07037\n\
67TFK:08424:07190\n\
67TFK:08416:07468\n\
67TFK:08473:06631\n\
67TFK:08466:06922\n\
67TFK:08474:06907\n\
67TFK:08473:07294\n\
67TFK:08457:07434\n\
67TFK:08468:07433\n\
67TFK:08489:07581\n\
67TFK:08474:07699\n\
67TFK:08525:06677\n\
67TFK:08513:07314\n\
67TFK:08547:06452\n\
67TFK:08568:07000\n\
67TFK:08596:06931\n\
67TFK:08626:06965\n\
67TFK:08594:07086\n\
67TFK:08631:07152\n\
67TFK:08630:07502\n\
67TFK:08592:07604\n\
67TFK:08614:07611\n\
67TFK:08648:06849\n\
67TFK:08678:06911\n\
67TFK:08676:06987\n\
67TFK:08656:07214\n\
67TFK:08687:07245\n\
67TFK:08642:07707\n\
67TFK:08708:06455\n\
67TFK:08710:06503\n\
67TFK:08711:07033\n\
67TFK:08733:07228\n\
67TFK:08729:07241\n\
67TFK:08699:07549\n\
67TFK:08762:06546\n\
67TFK:08769:07176\n\
67TFK:08785:07592\n\
67TFK:08821:06567\n\
67TFK:08826:06725\n\
67TFK:08822:06936\n\
67TFK:08803:07005\n\
67TFK:08821:07318\n\
67TFK:08849:06652\n\
67TFK:08864:06899\n\
67TFK:08864:06964\n\
67TFK:08874:07126\n\
67TFK:08924:06975\n\
67TFK:08933:07162\n\
67TFK:08899:07288\n\
67TFK:08923:07438\n\
67TFK:08974:06974\n\
67TFK:08951:07306\n\
67TFK:08976:07437\n\
67TFK:09006:07488\n\
67TFK:09007:07680\n\
67TFK:09040:07672\n\
67TFK:09042:06734\n\
67TFK:09075:06939\n\
67TFK:09076:07076\n\
67TFK:09051:07197\n\
67TFK:09046:07407\n\
67TFK:09052:07457\n\
67TFK:09068:07545\n\
67TFK:09068:07714\n\
67TFK:09093:06532\n\
67TFK:09092:06598\n\
67TFK:09120:07284\n\
67TFK:09158:06539\n\
67TFK:09182:06499\n\
67TFK:09169:06667\n\
67TFK:09163:06744\n\
67TFK:09178:06829\n\
67TFK:09146:07208\n\
67TFK:09231:07358\n\
67TFK:09261:06449\n\
67TFK:09256:06866\n\
67TFK:09306:07195\n\
67TFK:09312:07308\n\
67TFK:09317:07548\n\
67TFK:08028:02742\n\
67TFK:08037:02744\n\
67TFK:08032:02932\n\
67TFK:08041:03140\n\
67TFK:07998:03194\n\
67TFK:08002:03494\n\
67TFK:08073:02725\n\
67TFK:08087:02908\n\
67TFK:08053:02996\n\
67TFK:08071:03043\n\
67TFK:08085:03432\n\
67TFK:08066:03561\n\
67TFK:08063:03624\n\
67TFK:08076:03753\n\
67TFK:08094:02888\n\
67TFK:08104:03024\n\
67TFK:08108:03447\n\
67TFK:08109:03772\n\
67TFK:08110:03838\n\
67TFK:08110:03844\n\
67TFK:08139:03844\n\
67TFK:08181:02737\n\
67TFK:08178:02795\n\
67TFK:08182:02895\n\
67TFK:08169:03496\n\
67TFK:08153:03662\n\
67TFK:08208:03515\n\
67TFK:08230:03629\n\
67TFK:08214:03712\n\
67TFK:08289:02704\n\
67TFK:08243:03485\n\
67TFK:08247:03549\n\
67TFK:08247:03564\n\
67TFK:08298:03284\n\
67TFK:08345:02744\n\
67TFK:08346:02764\n\
67TFK:08353:02908\n\
67TFK:08351:03006\n\
67TFK:08380:03058\n\
67TFK:08343:03242\n\
67TFK:08347:03267\n\
67TFK:08354:03310\n\
67TFK:08351:03357\n\
67TFK:08360:03348\n\
67TFK:08361:03367\n\
67TFK:08363:03671\n\
67TFK:08422:02652\n\
67TFK:08434:02693\n\
67TFK:08402:02752\n\
67TFK:08432:02937\n\
67TFK:08420:03216\n\
67TFK:08399:03836\n\
67TFK:08451:02654\n\
67TFK:08447:02709\n\
67TFK:08448:03010\n\
67TFK:08470:03565\n\
67TFK:08535:03222\n\
67TFK:08496:03272\n\
67TFK:08516:03306\n\
67TFK:08520:03575\n\
67TFK:08547:03220\n\
67TFK:08569:03263\n\
67TFK:08550:03363\n\
67TFK:08587:03560\n\
67TFK:08546:03589\n\
67TFK:08569:03652\n\
67TFK:08587:03815\n\
67TFK:08592:02977\n\
67TFK:08637:03061\n\
67TFK:08668:02630\n\
67TFK:08689:02731\n\
67TFK:08680:02874\n\
67TFK:08669:03135\n\
67TFK:08684:03303\n\
67TFK:08659:03334\n\
67TFK:08657:03535\n\
67TFK:08674:03632\n\
67TFK:08726:02672\n\
67TFK:08733:03111\n\
67TFK:08703:03151\n\
67TFK:08707:03147\n\
67TFK:08732:03218\n\
67TFK:08754:02730\n\
67TFK:08773:02761\n\
67TFK:08755:02947\n\
67TFK:08772:03012\n\
67TFK:08746:03103\n\
67TFK:08787:03099\n\
67TFK:08775:03220\n\
67TFK:08780:03203\n\
67TFK:08776:03237\n\
67TFK:08752:03824\n\
67TFK:08792:03224\n\
67TFK:08835:03359\n\
67TFK:08809:03782\n\
67TFK:08821:03831\n\
67TFK:08887:02654\n\
67TFK:08884:02865\n\
67TFK:08888:02826\n\
67TFK:08862:03490\n\
67TFK:08886:03543\n\
67TFK:08940:02593\n\
67TFK:08924:02661\n\
67TFK:08928:02730\n\
67TFK:08920:03471\n\
67TFK:08918:03621\n\
67TFK:08971:02953\n\
67TFK:08987:02986\n\
67TFK:08966:03032\n\
67TFK:09004:02738\n\
67TFK:09023:02990\n\
67TFK:09052:02673\n\
67TFK:09058:02960\n\
67TFK:09048:02989\n\
67TFK:09085:03183\n\
67TFK:09062:03419\n\
67TFK:09077:03558\n\
67TFK:09124:02760\n\
67TFK:09130:03157\n\
67TFK:09138:03205\n\
67TFK:09136:03365\n\
67TFK:09121:03721\n\
67TFK:09103:03839\n\
67TFK:09149:02736\n\
67TFK:09184:02943\n\
67TFK:09146:03036\n\
67TFK:09187:03201\n\
67TFK:09186:03815\n\
67TFK:09210:03150\n\
67TFK:09233:03200\n\
67TFK:09273:02828\n\
67TFK:09263:02950\n\
67TFK:09273:03149\n\
67TFK:09286:03285\n\
67TFK:09282:03646\n\
67TFK:09262:03677\n\
67TFK:09322:03222\n\
67TFK:09305:03671\n\
67TFK:07999:04122\n\
67TFK:08028:04590\n\
67TFK:08025:04622\n\
67TFK:08061:04094\n\
67TFK:08081:04301\n\
67TFK:08077:04453\n\
67TFK:08090:04492\n\
67TFK:08080:04884\n\
67TFK:08091:05082\n\
67TFK:08116:04260\n\
67TFK:08102:04274\n\
67TFK:08122:04939\n\
67TFK:08186:04146\n\
67TFK:08180:04194\n\
67TFK:08183:04451\n\
67TFK:08155:05050\n\
67TFK:08208:04097\n\
67TFK:08207:05064\n\
67TFK:08291:04604\n\
67TFK:08319:04185\n\
67TFK:08299:04224\n\
67TFK:08296:04273\n\
67TFK:08310:04428\n\
67TFK:08329:04644\n\
67TFK:08306:04936\n\
67TFK:08309:04948\n\
67TFK:08300:05000\n\
67TFK:08363:03965\n\
67TFK:08391:04356\n\
67TFK:08368:04393\n\
67TFK:08385:04501\n\
67TFK:08350:04665\n\
67TFK:08399:04350\n\
67TFK:08404:04367\n\
67TFK:08431:04459\n\
67TFK:08428:05048\n\
67TFK:08432:05117\n\
67TFK:08446:03883\n\
67TFK:08448:03974\n\
67TFK:08470:04223\n\
67TFK:08479:04547\n\
67TFK:08474:04644\n\
67TFK:08452:05046\n\
67TFK:08517:04092\n\
67TFK:08506:04429\n\
67TFK:08515:04433\n\
67TFK:08537:04855\n\
67TFK:08511:04963\n\
67TFK:08525:05008\n\
67TFK:08493:05076\n\
67TFK:08572:04179\n\
67TFK:08550:04465\n\
67TFK:08567:04511\n\
67TFK:08558:04674\n\
67TFK:08554:04845\n\
67TFK:08583:04837\n\
67TFK:08548:04918\n\
67TFK:08574:04991\n\
67TFK:08573:05046\n\
67TFK:08595:04167\n\
67TFK:08617:04804\n\
67TFK:08597:04960\n\
67TFK:08609:05016\n\
67TFK:08682:04189\n\
67TFK:08659:04273\n\
67TFK:08683:04528\n\
67TFK:08672:04609\n\
67TFK:08684:04580\n\
67TFK:08710:03874\n\
67TFK:08698:04022\n\
67TFK:08697:04593\n\
67TFK:08738:04693\n\
67TFK:08723:04907\n\
67TFK:08697:05141\n\
67TFK:08768:04012\n\
67TFK:08791:04444\n\
67TFK:08812:03907\n\
67TFK:08829:04302\n\
67TFK:08840:04310\n\
67TFK:08810:04558\n\
67TFK:08828:05067\n\
67TFK:08855:03948\n\
67TFK:08853:04491\n\
67TFK:08865:04637\n\
67TFK:08883:05055\n\
67TFK:08907:04059\n\
67TFK:08911:04306\n\
67TFK:08927:04712\n\
67TFK:08932:04996\n\
67TFK:08940:05014\n\
67TFK:08949:03973\n\
67TFK:08990:04143\n\
67TFK:08975:04671\n\
67TFK:08975:04846\n\
67TFK:08981:04967\n\
67TFK:08962:05064\n\
67TFK:08962:05087\n\
67TFK:09001:04063\n\
67TFK:09006:04187\n\
67TFK:09013:04506\n\
67TFK:09001:04597\n\
67TFK:09037:04840\n\
67TFK:09018:05012\n\
67TFK:09023:05092\n\
67TFK:09052:03876\n\
67TFK:09088:03910\n\
67TFK:09072:04153\n\
67TFK:09084:04553\n\
67TFK:09057:05078\n\
67TFK:09100:04174\n\
67TFK:09124:04176\n\
67TFK:09125:04231\n\
67TFK:09130:04258\n\
67TFK:09107:04318\n\
67TFK:09133:04331\n\
67TFK:09117:04471\n\
67TFK:09130:04527\n\
67TFK:09134:04643\n\
67TFK:09100:04705\n\
67TFK:09139:04727\n\
67TFK:09098:04849\n\
67TFK:09175:04548\n\
67TFK:09173:04725\n\
67TFK:09190:04849\n\
67TFK:09176:05075\n\
67TFK:09195:04119\n\
67TFK:09208:04209\n\
67TFK:09206:04309\n\
67TFK:09236:04561\n\
67TFK:09213:04760\n\
67TFK:09291:03918\n\
67TFK:09282:04048\n\
67TFK:09267:04249\n\
67TFK:09271:04307\n\
67TFK:09273:04835\n\
67TFK:09275:04845\n\
67TFK:09273:04972\n\
67TFK:09252:05089\n\
67TFK:09296:03956\n\
67TFK:09322:04173\n\
67TFK:09310:04520\n\
67TFK:08007:08187\n\
67TFK:08005:08236\n\
67TFK:08035:08347\n\
67TFK:08039:08374\n\
67TFK:08020:08732\n\
67TFK:08048:07737\n\
67TFK:08055:08326\n\
67TFK:08055:08966\n\
67TFK:08109:07746\n\
67TFK:08120:07905\n\
67TFK:08130:08231\n\
67TFK:08135:08292\n\
67TFK:08101:08359\n\
67TFK:08118:08462\n\
67TFK:08163:07976\n\
67TFK:08187:08238\n\
67TFK:08206:08479\n\
67TFK:08196:08991\n\
67TFK:08253:08098\n\
67TFK:08253:08815\n\
67TFK:08302:08120\n\
67TFK:08321:08295\n\
67TFK:08297:08515\n\
67TFK:08337:08927\n\
67TFK:08340:08901\n\
67TFK:08354:07826\n\
67TFK:08373:07797\n\
67TFK:08362:07884\n\
67TFK:08380:08403\n\
67TFK:08383:08477\n\
67TFK:08379:08674\n\
67TFK:08380:08920\n\
67TFK:08439:07783\n\
67TFK:08419:07858\n\
67TFK:08470:07769\n\
67TFK:08481:08019\n\
67TFK:08490:08234\n\
67TFK:08448:08483\n\
67TFK:08470:08558\n\
67TFK:08522:07989\n\
67TFK:08494:08175\n\
67TFK:08500:08685\n\
67TFK:08517:08734\n\
67TFK:08517:08807\n\
67TFK:08535:08903\n\
67TFK:08577:07947\n\
67TFK:08560:08591\n\
67TFK:08553:08791\n\
67TFK:08635:07837\n\
67TFK:08615:08396\n\
67TFK:08597:08739\n\
67TFK:08626:08779\n\
67TFK:08605:08875\n\
67TFK:08613:08928\n\
67TFK:08663:08280\n\
67TFK:08674:08913\n\
67TFK:08669:09013\n\
67TFK:08694:07837\n\
67TFK:08741:08733\n\
67TFK:08784:08053\n\
67TFK:08781:08264\n\
67TFK:08837:07962\n\
67TFK:08830:08805\n\
67TFK:08889:07788\n\
67TFK:08876:07962\n\
67TFK:08850:08302\n\
67TFK:08878:08431\n\
67TFK:08864:08768\n\
67TFK:08881:08790\n\
67TFK:08909:08818\n\
67TFK:08929:08811\n\
67TFK:08979:07916\n\
67TFK:08987:07986\n\
67TFK:08956:08114\n\
67TFK:08958:08129\n\
67TFK:08986:08388\n\
67TFK:08942:08711\n\
67TFK:08984:08784\n\
67TFK:09029:07795\n\
67TFK:09037:08126\n\
67TFK:09029:08159\n\
67TFK:09028:08185\n\
67TFK:09000:08400\n\
67TFK:09029:08506\n\
67TFK:09041:08508\n\
67TFK:09039:08587\n\
67TFK:09015:08633\n\
67TFK:09074:08157\n\
67TFK:09082:08256\n\
67TFK:09052:08422\n\
67TFK:09088:08583\n\
67TFK:09053:08845\n\
67TFK:09113:07758\n\
67TFK:09112:07927\n\
67TFK:09121:07931\n\
67TFK:09121:08531\n\
67TFK:09117:08663\n\
67TFK:09110:08770\n\
67TFK:09104:08819\n\
67TFK:09177:07884\n\
67TFK:09179:07955\n\
67TFK:09162:08269\n\
67TFK:09168:08631\n\
67TFK:09185:08950\n\
67TFK:09200:07807\n\
67TFK:09237:07787\n\
67TFK:09230:07976\n\
67TFK:09199:08061\n\
67TFK:09208:08159\n\
67TFK:09224:08131\n\
67TFK:09208:08594\n\
67TFK:09196:08874\n\
67TFK:09255:07760\n\
67TFK:09253:08140\n\
67TFK:09274:08199\n\
67TFK:09272:08255\n\
67TFK:09287:08546\n\
67TFK:09290:08589\n\
67TFK:09307:07739\n\
67TFK:09307:08423\n\
67TFK:08001:09673\n\
67TFK:08013:09691\n\
67TFK:08017:09764\n\
67TFK:08000:09854\n\
67TFK:07999:10081\n\
67TFK:08021:10290\n\
67TFK:08048:09017\n\
67TFK:08049:09104\n\
67TFK:08061:09291\n\
67TFK:08049:09702\n\
67TFK:08045:09717\n\
67TFK:08080:09778\n\
67TFK:08070:09958\n\
67TFK:08061:10014\n\
67TFK:08047:10025\n\
67TFK:08108:09101\n\
67TFK:08132:09084\n\
67TFK:08095:09276\n\
67TFK:08092:09629\n\
67TFK:08117:09805\n\
67TFK:08170:09515\n\
67TFK:08168:09812\n\
67TFK:08192:09071\n\
67TFK:08219:09083\n\
67TFK:08193:09197\n\
67TFK:08208:09892\n\
67TFK:08274:09397\n\
67TFK:08273:10169\n\
67TFK:08277:10234\n\
67TFK:08295:09312\n\
67TFK:08370:09371\n\
67TFK:08368:09514\n\
67TFK:08386:09487\n\
67TFK:08378:09643\n\
67TFK:08342:09684\n\
67TFK:08345:09722\n\
67TFK:08430:09217\n\
67TFK:08418:09640\n\
67TFK:08494:10072\n\
67TFK:08533:10150\n\
67TFK:08590:09521\n\
67TFK:08543:10051\n\
67TFK:08556:10076\n\
67TFK:08573:10100\n\
67TFK:08625:09166\n\
67TFK:08633:09589\n\
67TFK:08648:09334\n\
67TFK:08684:09430\n\
67TFK:08650:09480\n\
67TFK:08653:09482\n\
67TFK:08712:09526\n\
67TFK:08694:09807\n\
67TFK:08750:09116\n\
67TFK:08766:09117\n\
67TFK:08745:09713\n\
67TFK:08835:10012\n\
67TFK:08940:09187\n\
67TFK:08892:10133\n\
67TFK:08922:10129\n\
67TFK:08938:10295\n\
67TFK:08955:10285\n\
67TFK:09063:09393\n\
67TFK:09051:09824\n\
67TFK:09066:09820\n\
67TFK:09060:10111\n\
67TFK:09128:09072\n\
67TFK:09098:09152\n\
67TFK:09122:09204\n\
67TFK:09108:09347\n\
67TFK:09141:09316\n\
67TFK:09104:09367\n\
67TFK:09116:09595\n\
67TFK:09103:09659\n\
67TFK:09184:09225\n\
67TFK:09147:09297\n\
67TFK:09165:09378\n\
67TFK:09182:10006\n\
67TFK:09169:10303\n\
67TFK:09196:09343\n\
67TFK:09204:09760\n\
67TFK:09238:09924\n\
67TFK:09238:09926\n\
67TFK:09221:09984\n\
67TFK:09253:09658\n\
67TFK:09247:09697\n\
67TFK:09275:09674\n\
67TFK:09269:10163\n\
67TFK:09273:10222\n\
67TFK:09303:09032\n\
67TFK:09316:09704\n\
67TFK:09309:10171\n\
67TFK:00594:10466\n\
67TFK:00625:10358\n\
67TFK:00654:10348\n\
67TFK:00685:11156\n\
67TFK:00737:10469\n\
67TFK:00724:10888\n\
67TFK:00702:10994\n\
67TFK:00726:11332\n\
67TFK:00735:11330\n\
67TFK:00799:10654\n\
67TFK:00757:10838\n\
67TFK:00783:11003\n\
67TFK:00774:11164\n\
67TFK:00839:10806\n\
67TFK:00808:10931\n\
67TFK:00876:10386\n\
67TFK:00941:10330\n\
67TFK:00905:10621\n\
67TFK:00938:10906\n\
67TFK:00907:11354\n\
67TFK:00972:10599\n\
67TFK:00977:11219\n\
67TFK:00965:11255\n\
67TFK:00985:11524\n\
67TFK:01007:10941\n\
67TFK:01045:11158\n\
67TFK:01040:11241\n\
67TFK:01044:11318\n\
67TFK:01007:11504\n\
67TFK:01095:10457\n\
67TFK:01060:10607\n\
67TFK:01066:10629\n\
67TFK:01053:10733\n\
67TFK:01078:10940\n\
67TFK:01072:11225\n\
67TFK:01098:11234\n\
67TFK:01084:11355\n\
67TFK:01102:10691\n\
67TFK:01140:10888\n\
67TFK:01126:11555\n\
67TFK:01176:10698\n\
67TFK:01170:10916\n\
67TFK:01195:11177\n\
67TFK:01247:10637\n\
67TFK:01214:11363\n\
67TFK:01211:11545\n\
67TFK:01273:10617\n\
67TFK:01282:11366\n\
67TFK:01295:11485\n\
67TFK:01301:10542\n\
67TFK:01314:10609\n\
67TFK:06676:11676\n\
67TFK:06678:11678\n\
67TFK:06685:12020\n\
67TFK:06664:12332\n\
67TFK:06666:12430\n\
67TFK:06733:11771\n\
67TFK:06722:12052\n\
67TFK:06745:12525\n\
67TFK:06779:11626\n\
67TFK:06844:11697\n\
67TFK:06815:12249\n\
67TFK:06904:12028\n\
67TFK:06944:11691\n\
67TFK:06951:11754\n\
67TFK:06953:12718\n\
67TFK:06962:11699\n\
67TFK:06971:12319\n\
67TFK:06971:12418\n\
67TFK:07033:11819\n\
67TFK:07040:12819\n\
67TFK:07084:11918\n\
67TFK:07109:11922\n\
67TFK:07071:12113\n\
67TFK:07157:12017\n\
67TFK:07121:12257\n\
67TFK:07159:12490\n\
67TFK:07198:12213\n\
67TFK:07180:12363\n\
67TFK:07267:11864\n\
67TFK:07280:12636\n\
67TFK:07284:12745\n\
67TFK:07268:12858\n\
67TFK:07339:12140\n\
67TFK:07328:12725\n\
67TFK:07329:12854\n\
67TFK:07371:11877\n\
67TFK:07390:11869\n\
67TFK:07374:11931\n\
67TFK:07365:12044\n\
67TFK:07403:12310\n\
67TFK:07394:12407\n\
67TFK:07419:12260\n\
67TFK:07490:12011\n\
67TFK:07473:12352\n\
67TFK:07533:11766\n\
67TFK:07523:11831\n\
67TFK:07526:12100\n\
67TFK:07556:12316\n\
67TFK:07561:11942\n\
67TFK:07581:11956\n\
67TFK:07586:12116\n\
67TFK:07633:11783\n\
67TFK:07624:12361\n\
67TFK:07688:12064\n\
67TFK:07667:12218\n\
67TFK:07675:12451\n\
67TFK:07741:12257\n\
67TFK:07718:12699\n\
67TFK:07794:12189\n\
67TFK:07793:12204\n\
67TFK:07769:12288\n\
67TFK:07768:12486\n\
67TFK:07802:12761\n\
67TFK:07774:12800\n\
67TFK:07792:12848\n\
67TFK:07836:12062\n\
67TFK:07830:12691\n\
67TFK:07909:12709\n\
67TFK:07958:12659\n\
67TFK:07958:12818\n\
67TFK:07966:12276\n\
67TFK:07971:12353\n\
67TFK:07988:12372\n\
67TFK:07990:12859\n\
67TFK:03996:13095\n\
67TFK:04014:13247\n\
67TFK:04032:13935\n\
67TFK:04035:13968\n\
67TFK:04072:13703\n\
67TFK:04051:14100\n\
67TFK:04111:12939\n\
67TFK:04136:12939\n\
67TFK:04105:13208\n\
67TFK:04140:13387\n\
67TFK:04153:13312\n\
67TFK:04148:14160\n\
67TFK:04242:12974\n\
67TFK:04235:14080\n\
67TFK:04251:13105\n\
67TFK:04275:13905\n\
67TFK:04345:13216\n\
67TFK:04335:13242\n\
67TFK:04321:13304\n\
67TFK:04328:13355\n\
67TFK:04334:13879\n\
67TFK:04383:13333\n\
67TFK:04395:13734\n\
67TFK:04353:13824\n\
67TFK:04390:13977\n\
67TFK:04409:13360\n\
67TFK:04423:13450\n\
67TFK:04452:12906\n\
67TFK:04460:13227\n\
67TFK:04462:13605\n\
67TFK:04495:13837\n\
67TFK:04482:14033\n\
67TFK:04509:13311\n\
67TFK:04547:12916\n\
67TFK:04589:13002\n\
67TFK:04590:13065\n\
67TFK:04573:13514\n\
67TFK:04636:13171\n\
67TFK:04670:13027\n\
67TFK:04664:13923\n\
67TFK:04707:12955\n\
67TFK:04740:13272\n\
67TFK:04745:13798\n\
67TFK:04709:13993\n\
67TFK:04759:13580\n\
67TFK:04766:13624\n\
67TFK:04785:13925\n\
67TFK:04841:12978\n\
67TFK:04835:13915\n\
67TFK:04889:13274\n\
67TFK:04880:13718\n\
67TFK:04944:13229\n\
67TFK:04940:13287\n\
67TFK:04922:13464\n\
67TFK:04951:13855\n\
67TFK:04947:14104\n\
67TFK:05004:13719\n\
67TFK:05073:12910\n\
67TFK:05053:13199\n\
67TFK:05070:13256\n\
67TFK:05136:14038\n\
67TFK:05158:13695\n\
67TFK:05192:13847\n\
67TFK:05159:14133\n\
67TFK:05209:13028\n\
67TFK:05199:13681\n\
67TFK:05225:14110\n\
67TFK:05268:12953\n\
67TFK:05289:13904\n\
67TFK:05299:13050\n\
67TFK:05302:13269\n\
67TFK:05304:13714\n\
67TFK:05304:13721\n\
67TFK:04008:14420\n\
67TFK:04005:14764\n\
67TFK:04022:14731\n\
67TFK:04043:14791\n\
67TFK:04003:14912\n\
67TFK:04030:14888\n\
67TFK:04052:14350\n\
67TFK:04095:14860\n\
67TFK:04160:14994\n\
67TFK:04202:14258\n\
67TFK:04204:14527\n\
67TFK:04220:14566\n\
67TFK:04279:14224\n\
67TFK:04321:14252\n\
67TFK:04311:14555\n\
67TFK:04383:14241\n\
67TFK:04426:14676\n\
67TFK:04462:14813\n\
67TFK:04736:14692\n\
67TFK:04792:14251\n\
67TFK:04813:14236\n\
67TFK:04845:14373\n\
67TFK:04811:14809\n\
67TFK:04892:14198\n\
67TFK:04922:14338\n\
67TFK:04988:14317\n\
67TFK:04998:14256\n\
67TFK:05143:14348\n\
67TFK:05146:14192\n\
67TFK:04028:11658\n\
67TFK:04003:12607\n\
67TFK:04044:12601\n\
67TFK:04025:12814\n\
67TFK:04072:12322\n\
67TFK:04061:12670\n\
67TFK:04088:12656\n\
67TFK:04090:12761\n\
67TFK:04117:11755\n\
67TFK:04117:12132\n\
67TFK:04113:12206\n\
67TFK:04166:11622\n\
67TFK:04179:12195\n\
67TFK:04154:12734\n\
67TFK:04182:12803\n\
67TFK:04224:11708\n\
67TFK:04222:12486\n\
67TFK:04287:11678\n\
67TFK:04274:12025\n\
67TFK:04264:12113\n\
67TFK:04293:12695\n\
67TFK:04338:11593\n\
67TFK:04304:11770\n\
67TFK:04339:12088\n\
67TFK:04346:12289\n\
67TFK:04346:12393\n\
67TFK:04361:12712\n\
67TFK:04379:12767\n\
67TFK:04359:12799\n\
67TFK:04361:12796\n\
67TFK:04435:12312\n\
67TFK:04443:12365\n\
67TFK:04407:12668\n\
67TFK:04471:11715\n\
67TFK:04501:11715\n\
67TFK:04535:12569\n\
67TFK:04524:12628\n\
67TFK:04593:11703\n\
67TFK:04588:12167\n\
67TFK:04565:12332\n\
67TFK:04635:11725\n\
67TFK:04610:11799\n\
67TFK:04634:12533\n\
67TFK:04673:11737\n\
67TFK:04678:11883\n\
67TFK:04693:12450\n\
67TFK:04671:12596\n\
67TFK:04728:12011\n\
67TFK:04744:12544\n\
67TFK:04778:11644\n\
67TFK:04795:12277\n\
67TFK:04747:12524\n\
67TFK:04770:12615\n\
67TFK:04815:11632\n\
67TFK:04806:11852\n\
67TFK:04840:11930\n\
67TFK:04798:12027\n\
67TFK:04828:12759\n\
67TFK:04835:12754\n\
67TFK:04877:12052\n\
67TFK:04867:12196\n\
67TFK:04874:12275\n\
67TFK:04882:12290\n\
67TFK:04924:11631\n\
67TFK:04982:11659\n\
67TFK:04987:12701\n\
67TFK:04963:12814\n\
67TFK:05010:11880\n\
67TFK:05013:12141\n\
67TFK:05029:12140\n\
67TFK:05038:12206\n\
67TFK:05008:12532\n\
67TFK:05132:11695\n\
67TFK:05147:11681\n\
67TFK:05193:12738\n\
67TFK:05185:12868\n\
67TFK:05228:11959\n\
67TFK:05214:12428\n\
67TFK:05232:12464\n\
67TFK:05231:12879\n\
67TFK:05246:12127\n\
67TFK:05258:12290\n\
67TFK:05248:12557\n\
67TFK:05281:12627\n\
67TFK:05319:12335\n\
67TFK:04011:10544\n\
67TFK:04023:10507\n\
67TFK:04040:10753\n\
67TFK:04009:10800\n\
67TFK:04009:10913\n\
67TFK:04066:10516\n\
67TFK:04081:10789\n\
67TFK:04059:11243\n\
67TFK:04055:11575\n\
67TFK:04129:10564\n\
67TFK:04100:10786\n\
67TFK:04114:11024\n\
67TFK:04149:10852\n\
67TFK:04186:10826\n\
67TFK:04166:10942\n\
67TFK:04172:11347\n\
67TFK:04203:10326\n\
67TFK:04200:10477\n\
67TFK:04230:10507\n\
67TFK:04261:10470\n\
67TFK:04275:10680\n\
67TFK:04285:11290\n\
67TFK:04274:11532\n\
67TFK:04328:11036\n\
67TFK:04363:10392\n\
67TFK:04379:10423\n\
67TFK:04382:10416\n\
67TFK:04387:10818\n\
67TFK:04352:11100\n\
67TFK:04358:11072\n\
67TFK:04421:10359\n\
67TFK:04449:10454\n\
67TFK:04451:10522\n\
67TFK:04485:10878\n\
67TFK:04496:10916\n\
67TFK:04562:10392\n\
67TFK:04568:10358\n\
67TFK:04577:10377\n\
67TFK:04551:11329\n\
67TFK:04628:10412\n\
67TFK:04632:10610\n\
67TFK:04608:10655\n\
67TFK:04608:10980\n\
67TFK:04633:11020\n\
67TFK:04624:11091\n\
67TFK:04609:11401\n\
67TFK:04690:10323\n\
67TFK:04653:10522\n\
67TFK:04691:10930\n\
67TFK:04693:11077\n\
67TFK:04733:11449\n\
67TFK:04723:11492\n\
67TFK:04741:11488\n\
67TFK:04786:10414\n\
67TFK:04755:10493\n\
67TFK:04765:10618\n\
67TFK:04762:10657\n\
67TFK:04784:10905\n\
67TFK:04774:11058\n\
67TFK:04746:11386\n\
67TFK:04769:11555\n\
67TFK:04812:10403\n\
67TFK:04837:10514\n\
67TFK:04809:10567\n\
67TFK:04804:10913\n\
67TFK:04830:11558\n\
67TFK:04893:10611\n\
67TFK:04880:10924\n\
67TFK:04890:11069\n\
67TFK:04860:11427\n\
67TFK:04972:10341\n\
67TFK:04966:11116\n\
67TFK:04984:11538\n\
67TFK:05040:10899\n\
67TFK:05001:11165\n\
67TFK:05019:11308\n\
67TFK:05068:10689\n\
67TFK:05069:11049\n\
67TFK:05109:10337\n\
67TFK:05111:10387\n\
67TFK:05143:10787\n\
67TFK:05101:11487\n\
67TFK:05183:10809\n\
67TFK:05177:10982\n\
67TFK:05156:11281\n\
67TFK:05245:10919\n\
67TFK:05253:10441\n\
67TFK:05269:10965\n\
67TFK:05264:11479\n\
67TFK:05305:10503\n\
67TFK:05303:11234\n\
67TFK:05320:11224\n\
67TFK:04000:09033\n\
67TFK:04011:09043\n\
67TFK:04018:09066\n\
67TFK:04045:09075\n\
67TFK:04003:09244\n\
67TFK:04029:09307\n\
67TFK:04017:09387\n\
67TFK:03996:09709\n\
67TFK:04039:09704\n\
67TFK:04019:09841\n\
67TFK:04024:10196\n\
67TFK:04071:09019\n\
67TFK:04073:09151\n\
67TFK:04061:09387\n\
67TFK:04068:09399\n\
67TFK:04065:10126\n\
67TFK:04138:09529\n\
67TFK:04133:09648\n\
67TFK:04126:10018\n\
67TFK:04135:10103\n\
67TFK:04116:10298\n\
67TFK:04155:09196\n\
67TFK:04187:10084\n\
67TFK:04157:10136\n\
67TFK:04197:09080\n\
67TFK:04210:09595\n\
67TFK:04211:10227\n\
67TFK:04283:09398\n\
67TFK:04292:09373\n\
67TFK:04286:09667\n\
67TFK:04276:09765\n\
67TFK:04293:10147\n\
67TFK:04248:10271\n\
67TFK:04327:09084\n\
67TFK:04340:09541\n\
67TFK:04330:10152\n\
67TFK:04349:09199\n\
67TFK:04365:09246\n\
67TFK:04390:09351\n\
67TFK:04355:09395\n\
67TFK:04348:10144\n\
67TFK:04427:09144\n\
67TFK:04485:09077\n\
67TFK:04486:09368\n\
67TFK:04447:09629\n\
67TFK:04485:10036\n\
67TFK:04473:10184\n\
67TFK:04496:09057\n\
67TFK:04536:09257\n\
67TFK:04512:09500\n\
67TFK:04504:09599\n\
67TFK:04525:09581\n\
67TFK:04545:10060\n\
67TFK:04590:09099\n\
67TFK:04579:09612\n\
67TFK:04628:09055\n\
67TFK:04598:09551\n\
67TFK:04619:09701\n\
67TFK:04622:09796\n\
67TFK:04596:10175\n\
67TFK:04664:09138\n\
67TFK:04655:09248\n\
67TFK:04678:09307\n\
67TFK:04653:09584\n\
67TFK:04655:09651\n\
67TFK:04662:09620\n\
67TFK:04671:09713\n\
67TFK:04733:09139\n\
67TFK:04709:09364\n\
67TFK:04719:09404\n\
67TFK:04696:09752\n\
67TFK:04697:09845\n\
67TFK:04727:10023\n\
67TFK:04709:10227\n\
67TFK:04787:09127\n\
67TFK:04788:09749\n\
67TFK:04795:09731\n\
67TFK:04749:10178\n\
67TFK:04843:09220\n\
67TFK:04833:09451\n\
67TFK:04804:09793\n\
67TFK:04868:09101\n\
67TFK:04864:09715\n\
67TFK:04867:09796\n\
67TFK:04889:10067\n\
67TFK:04898:09207\n\
67TFK:04943:09347\n\
67TFK:04915:10191\n\
67TFK:04988:09259\n\
67TFK:04980:09320\n\
67TFK:04964:09984\n\
67TFK:05037:09025\n\
67TFK:05002:10163\n\
67TFK:05089:09142\n\
67TFK:05130:09535\n\
67TFK:05125:09648\n\
67TFK:05119:09803\n\
67TFK:05096:09874\n\
67TFK:05157:09018\n\
67TFK:05233:09071\n\
67TFK:05245:09567\n\
67TFK:05206:09766\n\
67TFK:05239:10099\n\
67TFK:05270:09197\n\
67TFK:05253:09485\n\
67TFK:05292:09804\n\
67TFK:05312:09460\n\
67TFK:05307:09709\n\
67TFK:05303:09747\n\
67TFK:04017:08194\n\
67TFK:03999:08254\n\
67TFK:04030:08326\n\
67TFK:03998:08469\n\
67TFK:04045:08759\n\
67TFK:04068:08373\n\
67TFK:04084:08384\n\
67TFK:04050:08696\n\
67TFK:04096:07787\n\
67TFK:04130:08275\n\
67TFK:04138:08681\n\
67TFK:04142:08915\n\
67TFK:04189:07945\n\
67TFK:04152:08488\n\
67TFK:04156:08483\n\
67TFK:04192:08516\n\
67TFK:04151:08660\n\
67TFK:04170:08672\n\
67TFK:04218:07989\n\
67TFK:04244:08911\n\
67TFK:04205:08958\n\
67TFK:04285:08242\n\
67TFK:04255:08472\n\
67TFK:04283:08495\n\
67TFK:04261:08711\n\
67TFK:04281:08914\n\
67TFK:04319:08405\n\
67TFK:04308:08472\n\
67TFK:04340:08643\n\
67TFK:04307:08753\n\
67TFK:04342:08776\n\
67TFK:04327:08869\n\
67TFK:04381:07735\n\
67TFK:04389:07932\n\
67TFK:04359:07998\n\
67TFK:04367:08069\n\
67TFK:04395:08347\n\
67TFK:04438:07883\n\
67TFK:04437:08001\n\
67TFK:04440:08208\n\
67TFK:04474:07845\n\
67TFK:04468:07954\n\
67TFK:04482:08449\n\
67TFK:04489:08509\n\
67TFK:04461:08638\n\
67TFK:04474:08678\n\
67TFK:04539:07941\n\
67TFK:04501:08164\n\
67TFK:04535:08155\n\
67TFK:04520:08391\n\
67TFK:04525:08455\n\
67TFK:04513:08568\n\
67TFK:04501:08957\n\
67TFK:04591:07937\n\
67TFK:04582:08071\n\
67TFK:04583:08292\n\
67TFK:04600:08235\n\
67TFK:04661:08175\n\
67TFK:04652:08619\n\
67TFK:04655:08855\n\
67TFK:04664:08912\n\
67TFK:04648:08931\n\
67TFK:04721:08272\n\
67TFK:04741:08290\n\
67TFK:04718:08368\n\
67TFK:04718:08908\n\
67TFK:04786:07766\n\
67TFK:04751:07940\n\
67TFK:04791:08537\n\
67TFK:04782:08601\n\
67TFK:04746:08860\n\
67TFK:04798:07866\n\
67TFK:04833:08486\n\
67TFK:04840:08827\n\
67TFK:04878:08108\n\
67TFK:04874:08480\n\
67TFK:04871:08672\n\
67TFK:04930:08016\n\
67TFK:04918:08101\n\
67TFK:04904:08949\n\
67TFK:04988:07929\n\
67TFK:04968:08444\n\
67TFK:04987:08451\n\
67TFK:04992:08579\n\
67TFK:05033:07974\n\
67TFK:05036:08388\n\
67TFK:05090:07906\n\
67TFK:05051:08211\n\
67TFK:05052:08227\n\
67TFK:05076:08532\n\
67TFK:05071:08710\n\
67TFK:05073:08811\n\
67TFK:05071:08927\n\
67TFK:05138:07947\n\
67TFK:05142:08065\n\
67TFK:05103:08267\n\
67TFK:05129:08508\n\
67TFK:05115:08791\n\
67TFK:05136:08984\n\
67TFK:05174:07804\n\
67TFK:05182:08070\n\
67TFK:05151:08406\n\
67TFK:05181:08617\n\
67TFK:05218:07797\n\
67TFK:05231:07935\n\
67TFK:05242:08227\n\
67TFK:05210:08359\n\
67TFK:05204:08883\n\
67TFK:05247:07733\n\
67TFK:05265:07854\n\
67TFK:05249:08170\n\
67TFK:04025:06555\n\
67TFK:04002:06901\n\
67TFK:04014:07400\n\
67TFK:04028:07694\n\
67TFK:04074:06882\n\
67TFK:04065:07349\n\
67TFK:04059:07448\n\
67TFK:04085:07470\n\
67TFK:04081:07515\n\
67TFK:04097:06524\n\
67TFK:04145:06536\n\
67TFK:04113:06733\n\
67TFK:04130:06927\n\
67TFK:04126:07685\n\
67TFK:04139:07685\n\
67TFK:04187:06531\n\
67TFK:04177:06646\n\
67TFK:04191:06924\n\
67TFK:04155:07109\n\
67TFK:04159:07189\n\
67TFK:04152:07238\n\
67TFK:04160:07638\n\
67TFK:04146:07726\n\
67TFK:04154:07714\n\
67TFK:04228:06716\n\
67TFK:04244:06698\n\
67TFK:04243:06933\n\
67TFK:04238:07243\n\
67TFK:04251:06519\n\
67TFK:04271:06593\n\
67TFK:04291:06976\n\
67TFK:04248:07387\n\
67TFK:04277:07635\n\
67TFK:04329:06468\n\
67TFK:04345:06616\n\
67TFK:04336:06653\n\
67TFK:04336:06680\n\
67TFK:04324:07720\n\
67TFK:04369:06663\n\
67TFK:04389:06692\n\
67TFK:04382:06927\n\
67TFK:04346:07518\n\
67TFK:04442:06563\n\
67TFK:04426:06636\n\
67TFK:04439:06684\n\
67TFK:04436:06707\n\
67TFK:04412:07279\n\
67TFK:04455:06701\n\
67TFK:04460:06768\n\
67TFK:04477:06815\n\
67TFK:04482:06812\n\
67TFK:04469:06903\n\
67TFK:04454:07087\n\
67TFK:04494:07244\n\
67TFK:04491:07312\n\
67TFK:04505:06599\n\
67TFK:04524:06876\n\
67TFK:04506:07014\n\
67TFK:04524:07134\n\
67TFK:04527:07238\n\
67TFK:04523:07444\n\
67TFK:04537:07584\n\
67TFK:04580:06453\n\
67TFK:04593:06898\n\
67TFK:04547:07085\n\
67TFK:04582:07615\n\
67TFK:04599:06527\n\
67TFK:04635:07033\n\
67TFK:04606:07064\n\
67TFK:04635:07632\n\
67TFK:04671:07306\n\
67TFK:04651:07604\n\
67TFK:04658:07708\n\
67TFK:04720:06456\n\
67TFK:04730:06483\n\
67TFK:04700:07090\n\
67TFK:04714:07150\n\
67TFK:04696:07299\n\
67TFK:04711:07710\n\
67TFK:04783:06633\n\
67TFK:04786:06834\n\
67TFK:04756:06874\n\
67TFK:04753:07027\n\
67TFK:04782:07183\n\
67TFK:04767:07443\n\
67TFK:04762:07533\n\
67TFK:04747:07715\n\
67TFK:04840:06459\n\
67TFK:04817:06608\n\
67TFK:04834:06666\n\
67TFK:04825:06713\n\
67TFK:04825:06775\n\
67TFK:04833:06932\n\
67TFK:04840:06993\n\
67TFK:04801:07232\n\
67TFK:04817:07244\n\
67TFK:04796:07338\n\
67TFK:04800:07378\n\
67TFK:04796:07480\n\
67TFK:04885:07227\n\
67TFK:04860:07610\n\
67TFK:04885:07624\n\
67TFK:04904:06664\n\
67TFK:04920:06656\n\
67TFK:04908:06694\n\
67TFK:04928:06738\n\
67TFK:04909:07523\n\
67TFK:04989:06530\n\
67TFK:04952:06606\n\
67TFK:04958:06597\n\
67TFK:04975:06662\n\
67TFK:04953:06993\n\
67TFK:04970:07028\n\
67TFK:04967:07292\n\
67TFK:04980:07497\n\
67TFK:04951:07609\n\
67TFK:05041:06460\n\
67TFK:05018:06623\n\
67TFK:05032:06837\n\
67TFK:05011:07278\n\
67TFK:05086:06492\n\
67TFK:05052:06818\n\
67TFK:05069:07367\n\
67TFK:05107:07263\n\
67TFK:05164:06591\n\
67TFK:05146:06663\n\
67TFK:05164:07499\n\
67TFK:05227:06710\n\
67TFK:05234:06888\n\
67TFK:05240:06987\n\
67TFK:05243:07055\n\
67TFK:05198:07282\n\
67TFK:05202:07364\n\
67TFK:05280:06550\n\
67TFK:05279:06620\n\
67TFK:05267:06934\n\
67TFK:05246:07076\n\
67TFK:05292:07097\n\
67TFK:05380:01035\n\
67TFK:05434:01236\n\
67TFK:05526:01120\n\
67TFK:05530:01213\n\
67TFK:05618:00990\n\
67TFK:05654:00825\n\
67TFK:05712:00950\n\
67TFK:05784:01266\n\
67TFK:05828:00304\n\
67TFK:05870:00335\n\
67TFK:05871:00633\n\
67TFK:05888:00432\n\
67TFK:05883:00548\n\
67TFK:05909:00795\n\
67TFK:05890:00956\n\
67TFK:05960:00768\n\
67TFK:05940:01231\n\
67TFK:05929:01279\n\
67TFK:05985:00572\n\
67TFK:05985:00652\n\
67TFK:06077:00371\n\
67TFK:06055:00669\n\
67TFK:06062:00811\n\
67TFK:06071:00844\n\
67TFK:06070:00872\n\
67TFK:06080:00736\n\
67TFK:06132:00263\n\
67TFK:06132:00488\n\
67TFK:06193:00318\n\
67TFK:06223:00784\n\
67TFK:06179:01099\n\
67TFK:06273:00552\n\
67TFK:06237:00714\n\
67TFK:06255:00798\n\
67TFK:06272:01021\n\
67TFK:06301:01136\n\
67TFK:06346:00530\n\
67TFK:06358:00747\n\
67TFK:06435:00479\n\
67TFK:06447:00616\n\
67TFK:06444:01186\n\
67TFK:06494:00601\n\
67TFK:06504:01187\n\
67TFK:06497:01238\n\
67TFK:06576:00930\n\
67TFK:06528:00972\n\
67TFK:06532:00999\n\
67TFK:06542:00999\n\
67TFK:06565:01284\n\
67TFK:06603:00573\n\
67TFK:06604:00629\n\
67TFK:06603:00670\n\
67TFK:06584:00909\n\
67TFK:06611:00998\n\
67TFK:06608:01003\n\
67TFK:06623:01017\n\
67TFK:06589:01223\n\
67TFK:06633:00434\n\
67TFK:06653:00508\n\
67TFK:06651:00932\n\
67TFK:03998:05344\n\
67TFK:04037:05328\n\
67TFK:04028:05384\n\
67TFK:04029:05816\n\
67TFK:04034:06403\n\
67TFK:04073:05403\n\
67TFK:04062:05635\n\
67TFK:04063:06052\n\
67TFK:04096:05277\n\
67TFK:04126:05767\n\
67TFK:04133:05865\n\
67TFK:04121:06108\n\
67TFK:04103:06271\n\
67TFK:04164:05294\n\
67TFK:04146:05522\n\
67TFK:04168:05569\n\
67TFK:04175:05706\n\
67TFK:04152:05756\n\
67TFK:04167:05974\n\
67TFK:04163:06021\n\
67TFK:04187:06144\n\
67TFK:04154:06334\n\
67TFK:04225:05222\n\
67TFK:04235:05624\n\
67TFK:04220:05963\n\
67TFK:04238:06371\n\
67TFK:04273:05171\n\
67TFK:04256:05574\n\
67TFK:04253:06078\n\
67TFK:04283:06388\n\
67TFK:04308:05294\n\
67TFK:04299:05331\n\
67TFK:04307:05327\n\
67TFK:04340:05430\n\
67TFK:04335:05591\n\
67TFK:04345:05675\n\
67TFK:04327:05811\n\
67TFK:04321:06025\n\
67TFK:04321:06185\n\
67TFK:04340:06384\n\
67TFK:04362:05290\n\
67TFK:04352:05487\n\
67TFK:04354:05461\n\
67TFK:04382:05742\n\
67TFK:04360:06176\n\
67TFK:04357:06387\n\
67TFK:04402:05173\n\
67TFK:04434:05559\n\
67TFK:04424:05742\n\
67TFK:04425:06067\n\
67TFK:04435:06154\n\
67TFK:04437:06319\n\
67TFK:04484:05154\n\
67TFK:04477:05514\n\
67TFK:04488:05543\n\
67TFK:04495:05584\n\
67TFK:04491:05838\n\
67TFK:04492:05836\n\
67TFK:04490:05981\n\
67TFK:04456:06007\n\
67TFK:04493:06076\n\
67TFK:04475:06241\n\
67TFK:04519:05549\n\
67TFK:04530:05838\n\
67TFK:04531:05985\n\
67TFK:04528:06025\n\
67TFK:04530:06061\n\
67TFK:04556:05959\n\
67TFK:04573:06020\n\
67TFK:04592:06362\n\
67TFK:04626:05383\n\
67TFK:04610:05507\n\
67TFK:04630:05532\n\
67TFK:04619:06194\n\
67TFK:04596:06348\n\
67TFK:04677:05973\n\
67TFK:04675:06228\n\
67TFK:04684:06222\n\
67TFK:04703:05486\n\
67TFK:04732:05459\n\
67TFK:04713:05568\n\
67TFK:04703:05740\n\
67TFK:04745:05729\n\
67TFK:04723:05939\n\
67TFK:04711:05978\n\
67TFK:04729:06099\n\
67TFK:04710:06187\n\
67TFK:04792:05404\n\
67TFK:04755:05495\n\
67TFK:04783:05595\n\
67TFK:04762:06287\n\
67TFK:04807:05246\n\
67TFK:04831:05339\n\
67TFK:04800:05376\n\
67TFK:04817:05427\n\
67TFK:04819:05602\n\
67TFK:04843:06307\n\
67TFK:04827:06355\n\
67TFK:04836:06385\n\
67TFK:04867:05165\n\
67TFK:04878:06014\n\
67TFK:04846:06063\n\
67TFK:04859:06289\n\
67TFK:04911:05793\n\
67TFK:04922:05932\n\
67TFK:04931:05920\n\
67TFK:04927:06221\n\
67TFK:04904:06392\n\
67TFK:04995:05374\n\
67TFK:04956:05852\n\
67TFK:04976:06007\n\
67TFK:04947:06200\n\
67TFK:05023:05348\n\
67TFK:05032:05309\n\
67TFK:05040:05316\n\
67TFK:04998:05414\n\
67TFK:05041:05439\n\
67TFK:05023:05601\n\
67TFK:05071:05936\n\
67TFK:05082:06099\n\
67TFK:05087:06161\n\
67TFK:05083:06354\n\
67TFK:05126:05737\n\
67TFK:05102:05843\n\
67TFK:05122:05847\n\
67TFK:05162:05538\n\
67TFK:05189:05805\n\
67TFK:05152:06051\n\
67TFK:05184:06424\n\
67TFK:05207:05251\n\
67TFK:05210:05206\n\
67TFK:05217:05606\n\
67TFK:05213:05672\n\
67TFK:05240:05700\n\
67TFK:05220:05805\n\
67TFK:05286:05154\n\
67TFK:05293:05927\n\
67TFK:05256:06227\n\
67TFK:05285:06415\n\
67TFK:05316:05435\n\
67TFK:05300:06332\n\
67TFK:08066:14182\n\
67TFK:08076:14507\n\
67TFK:08171:14239\n\
67TFK:08164:14353\n\
67TFK:08384:14503\n\
67TFK:08505:14282\n\
67TFK:08662:14372\n\
67TFK:08036:13775\n\
67TFK:08060:13116\n\
67TFK:08076:13644\n\
67TFK:08063:13866\n\
67TFK:08084:14149\n\
67TFK:08128:13052\n\
67TFK:08132:13085\n\
67TFK:08140:13527\n\
67TFK:08129:13990\n\
67TFK:08171:12921\n\
67TFK:08161:13306\n\
67TFK:08185:13975\n\
67TFK:08234:13769\n\
67TFK:08219:13866\n\
67TFK:08211:13919\n\
67TFK:08200:13978\n\
67TFK:08270:13218\n\
67TFK:08248:13306\n\
67TFK:08286:13967\n\
67TFK:08310:13899\n\
67TFK:08369:12960\n\
67TFK:08369:12970\n\
67TFK:08384:13357\n\
67TFK:08347:13709\n\
67TFK:08381:13862\n\
67TFK:08350:14138\n\
67TFK:08488:13860\n\
67TFK:08534:12939\n\
67TFK:08520:13697\n\
67TFK:08552:13215\n\
67TFK:08587:13713\n\
67TFK:08569:13822\n\
67TFK:08623:13114\n\
67TFK:08595:13915\n\
67TFK:08607:14086\n\
67TFK:08656:13011\n\
67TFK:08688:13145\n\
67TFK:08648:13957\n\
67TFK:08737:12927\n\
67TFK:08719:13290\n\
67TFK:08730:14062\n\
67TFK:08768:12932\n\
67TFK:08784:13562\n\
67TFK:08770:13765\n\
67TFK:08793:13004\n\
67TFK:08792:13769\n\
67TFK:08810:13985\n\
67TFK:08865:12917\n\
67TFK:08845:13781\n\
67TFK:08871:13980\n\
67TFK:08916:12892\n\
67TFK:08924:12917\n\
67TFK:08923:13050\n\
67TFK:08926:13141\n\
67TFK:08901:13928\n\
67TFK:08963:13676\n\
67TFK:08969:13859\n\
67TFK:08991:14054\n\
67TFK:09024:13008\n\
67TFK:09012:13646\n\
67TFK:09051:13375\n\
67TFK:09093:13206\n\
67TFK:09123:13268\n\
67TFK:09106:13436\n\
67TFK:09127:13634\n\
67TFK:09156:13094\n\
67TFK:09200:13471\n\
67TFK:09196:13722\n\
67TFK:09243:13453\n\
67TFK:08033:12273\n\
67TFK:07995:12444\n\
67TFK:08047:11755\n\
67TFK:08045:11879\n\
67TFK:08057:11992\n\
67TFK:08090:12361\n\
67TFK:08048:12765\n\
67TFK:08117:11682\n\
67TFK:08114:11796\n\
67TFK:08117:12317\n\
67TFK:08128:12454\n\
67TFK:08097:12521\n\
67TFK:08097:12722\n\
67TFK:08187:12198\n\
67TFK:08153:12352\n\
67TFK:08241:11785\n\
67TFK:08230:11929\n\
67TFK:08221:12087\n\
67TFK:08201:12259\n\
67TFK:08204:12366\n\
67TFK:08215:12500\n\
67TFK:08208:12750\n\
67TFK:08273:11709\n\
67TFK:08283:11808\n\
67TFK:08259:11842\n\
67TFK:08273:11921\n\
67TFK:08258:11944\n\
67TFK:08269:12159\n\
67TFK:08274:12463\n\
67TFK:08275:12718\n\
67TFK:08318:11882\n\
67TFK:08302:12716\n\
67TFK:08333:12790\n\
67TFK:08341:12794\n\
67TFK:08361:12293\n\
67TFK:08429:11699\n\
67TFK:08411:11991\n\
67TFK:08440:11947\n\
67TFK:08482:11939\n\
67TFK:08456:12343\n\
67TFK:08471:12504\n\
67TFK:08477:12640\n\
67TFK:08514:11606\n\
67TFK:08505:11689\n\
67TFK:08540:12025\n\
67TFK:08522:12109\n\
67TFK:08492:12420\n\
67TFK:08579:12077\n\
67TFK:08595:11986\n\
67TFK:08601:11965\n\
67TFK:08687:11948\n\
67TFK:08756:12037\n\
67TFK:08784:12100\n\
67TFK:08834:11599\n\
67TFK:08841:11626\n\
67TFK:08823:11796\n\
67TFK:08805:12695\n\
67TFK:08852:11623\n\
67TFK:08845:11686\n\
67TFK:08842:11936\n\
67TFK:08876:12231\n\
67TFK:08866:12536\n\
67TFK:08869:12863\n\
67TFK:08929:12837\n\
67TFK:08943:11663\n\
67TFK:08961:11656\n\
67TFK:09036:12110\n\
67TFK:09031:12599\n\
67TFK:09032:12675\n\
67TFK:09071:11620\n\
67TFK:09072:12721\n\
67TFK:09128:11629\n\
67TFK:09093:11787\n\
67TFK:09108:11947\n\
67TFK:09114:11952\n\
67TFK:09137:12546\n\
67TFK:09150:11663\n\
67TFK:09160:12442\n\
67TFK:09186:12472\n\
67TFK:09169:12558\n\
67TFK:09169:12590\n\
67TFK:09201:12372\n\
67TFK:09222:12531\n\
67TFK:09252:12349\n\
67TFK:05348:12976\n\
67TFK:05425:12951\n\
67TFK:05414:13090\n\
67TFK:05384:13458\n\
67TFK:05420:14049\n\
67TFK:05469:13725\n\
67TFK:05505:13073\n\
67TFK:05507:13619\n\
67TFK:05502:13665\n\
67TFK:05508:13759\n\
67TFK:05522:13948\n\
67TFK:05495:14146\n\
67TFK:05568:13242\n\
67TFK:05561:13558\n\
67TFK:05534:13876\n\
67TFK:05594:13942\n\
67TFK:05672:13520\n\
67TFK:05708:12950\n\
67TFK:05711:13122\n\
67TFK:05690:13407\n\
67TFK:05709:13507\n\
67TFK:05687:13657\n\
67TFK:05687:14080\n\
67TFK:05811:13040\n\
67TFK:05782:13925\n\
67TFK:05837:12926\n\
67TFK:05884:13174\n\
67TFK:05893:13312\n\
67TFK:05908:13313\n\
67TFK:05894:13632\n\
67TFK:05910:13868\n\
67TFK:05921:13850\n\
67TFK:05959:13011\n\
67TFK:05937:13057\n\
67TFK:05934:13599\n\
67TFK:05928:13792\n\
67TFK:05942:14069\n\
67TFK:05970:14147\n\
67TFK:06018:12978\n\
67TFK:06019:13282\n\
67TFK:06001:13655\n\
67TFK:05978:14093\n\
67TFK:06024:14112\n\
67TFK:06063:13162\n\
67TFK:06028:14097\n\
67TFK:06102:13131\n\
67TFK:06080:14027\n\
67TFK:06086:14057\n\
67TFK:06135:13667\n\
67TFK:06180:12966\n\
67TFK:06216:13277\n\
67TFK:06180:13326\n\
67TFK:06211:13503\n\
67TFK:06267:13265\n\
67TFK:06273:13652\n\
67TFK:06283:12959\n\
67TFK:06278:13710\n\
67TFK:06300:13736\n\
67TFK:06334:12904\n\
67TFK:06396:12958\n\
67TFK:06378:13307\n\
67TFK:06398:13341\n\
67TFK:06412:13387\n\
67TFK:06400:13443\n\
67TFK:06414:13524\n\
67TFK:06460:13042\n\
67TFK:06470:13219\n\
67TFK:06451:13585\n\
67TFK:06488:12929\n\
67TFK:06549:13421\n\
67TFK:06657:12894\n\
67TFK:06655:12931\n\
67TFK:05639:14200\n\
67TFK:05902:14970\n\
67TFK:05930:14728\n\
67TFK:06116:14608\n\
67TFK:06147:14687\n\
67TFK:06176:14884\n\
67TFK:06263:14326\n\
67TFK:06232:14649\n\
67TFK:06313:14602\n\
67TFK:06286:14660\n\
67TFK:06281:14671\n\
67TFK:06299:14821\n\
67TFK:06342:14412\n\
67TFK:06361:14420\n\
67TFK:06341:14617\n\
67TFK:06392:14871\n\
67TFK:06463:14440\n\
67TFK:06454:14706\n\
67TFK:06570:14171\n\
67TFK:06575:14192\n\
67TFK:06584:14219\n\
67TFK:06645:14348\n\
67TFK:06644:14520\n\
67TFK:08009:10680\n\
67TFK:07994:11534\n\
67TFK:08074:10843\n\
67TFK:08045:10957\n\
67TFK:08091:11116\n\
67TFK:08115:10679\n\
67TFK:08120:10683\n\
67TFK:08114:11483\n\
67TFK:08156:10328\n\
67TFK:08164:10884\n\
67TFK:08157:11405\n\
67TFK:08158:11517\n\
67TFK:08230:10485\n\
67TFK:08213:10796\n\
67TFK:08213:11236\n\
67TFK:08230:11301\n\
67TFK:08267:10551\n\
67TFK:08243:10689\n\
67TFK:08294:10474\n\
67TFK:08314:10547\n\
67TFK:08338:10648\n\
67TFK:08340:10703\n\
67TFK:08311:10816\n\
67TFK:08377:10713\n\
67TFK:08356:10779\n\
67TFK:08384:10887\n\
67TFK:08419:11247\n\
67TFK:08413:11284\n\
67TFK:08477:10350\n\
67TFK:08487:10389\n\
67TFK:08446:11246\n\
67TFK:08488:11477\n\
67TFK:08478:11523\n\
67TFK:08514:10305\n\
67TFK:08518:10362\n\
67TFK:08521:10512\n\
67TFK:08514:10767\n\
67TFK:08544:10349\n\
67TFK:08559:10350\n\
67TFK:08590:10593\n\
67TFK:08582:11147\n\
67TFK:08578:11575\n\
67TFK:08593:10473\n\
67TFK:08687:10440\n\
67TFK:08666:10520\n\
67TFK:08683:10919\n\
67TFK:08666:11342\n\
67TFK:08682:11570\n\
67TFK:08703:10342\n\
67TFK:08707:10331\n\
67TFK:08715:10539\n\
67TFK:08717:10747\n\
67TFK:08723:10789\n\
67TFK:08767:10312\n\
67TFK:08770:10379\n\
67TFK:08779:10583\n\
67TFK:08801:10885\n\
67TFK:08806:10978\n\
67TFK:08831:11352\n\
67TFK:08891:10441\n\
67TFK:08854:11121\n\
67TFK:08900:11127\n\
67TFK:08939:11187\n\
67TFK:08977:11290\n\
67TFK:08966:11426\n\
67TFK:08977:11505\n\
67TFK:09014:10535\n\
67TFK:09005:10708\n\
67TFK:09016:11071\n\
67TFK:09078:10317\n\
67TFK:09082:10743\n\
67TFK:09046:10869\n\
67TFK:09058:10930\n\
67TFK:09067:11072\n\
67TFK:09097:10900\n\
67TFK:09104:11099\n\
67TFK:09110:11572\n\
67TFK:09172:10550\n\
67TFK:09190:10643\n\
67TFK:09172:10988\n\
67TFK:09197:10649\n\
67TFK:09196:10961\n\
67TFK:09192:11220\n\
67TFK:09267:10796\n\
67TFK:09254:10887\n\
67TFK:09264:11200\n\
67TFK:09296:10594\n\
67TFK:09296:10727\n\
67TFK:09317:10859\n\
67TFK:04010:02630\n\
67TFK:04032:02785\n\
67TFK:04038:02800\n\
67TFK:04014:02957\n\
67TFK:04001:03368\n\
67TFK:04019:03511\n\
67TFK:04006:03550\n\
67TFK:04020:03641\n\
67TFK:04092:03222\n\
67TFK:04050:03399\n\
67TFK:04051:03556\n\
67TFK:04057:03582\n\
67TFK:04104:02682\n\
67TFK:04118:02685\n\
67TFK:04120:02683\n\
67TFK:04133:03500\n\
67TFK:04096:03779\n\
67TFK:04160:02724\n\
67TFK:04166:03684\n\
67TFK:04174:03718\n\
67TFK:04157:03761\n\
67TFK:04225:03369\n\
67TFK:04202:03447\n\
67TFK:04230:03470\n\
67TFK:04219:03649\n\
67TFK:04291:02967\n\
67TFK:04264:03029\n\
67TFK:04252:03086\n\
67TFK:04254:03447\n\
67TFK:04311:02672\n\
67TFK:04325:02749\n\
67TFK:04303:02903\n\
67TFK:04301:03381\n\
67TFK:04307:03500\n\
67TFK:04329:03765\n\
67TFK:04340:03794\n\
67TFK:04379:03164\n\
67TFK:04381:03195\n\
67TFK:04389:03287\n\
67TFK:04379:03479\n\
67TFK:04379:03492\n\
67TFK:04352:03541\n\
67TFK:04433:02928\n\
67TFK:04422:03224\n\
67TFK:04398:03324\n\
67TFK:04406:03675\n\
67TFK:04476:02634\n\
67TFK:04485:03471\n\
67TFK:04463:03576\n\
67TFK:04502:02832\n\
67TFK:04534:02960\n\
67TFK:04514:03076\n\
67TFK:04526:03171\n\
67TFK:04511:03227\n\
67TFK:04541:03260\n\
67TFK:04521:03391\n\
67TFK:04518:03527\n\
67TFK:04540:03747\n\
67TFK:04531:03857\n\
67TFK:04564:02673\n\
67TFK:04563:02849\n\
67TFK:04587:03027\n\
67TFK:04589:03111\n\
67TFK:04606:03756\n\
67TFK:04609:03771\n\
67TFK:04669:03247\n\
67TFK:04690:03232\n\
67TFK:04680:03533\n\
67TFK:04698:02666\n\
67TFK:04705:03449\n\
67TFK:04709:03427\n\
67TFK:04760:02860\n\
67TFK:04776:03189\n\
67TFK:04792:03271\n\
67TFK:04799:02712\n\
67TFK:04837:03011\n\
67TFK:04839:02984\n\
67TFK:04807:03148\n\
67TFK:04820:03368\n\
67TFK:04841:03341\n\
67TFK:04827:03672\n\
67TFK:04830:03763\n\
67TFK:04869:03184\n\
67TFK:04874:03418\n\
67TFK:04856:03459\n\
67TFK:04846:03731\n\
67TFK:04852:03843\n\
67TFK:04918:02752\n\
67TFK:04935:03199\n\
67TFK:04934:03390\n\
67TFK:04955:02607\n\
67TFK:04981:02724\n\
67TFK:04994:02880\n\
67TFK:04974:02991\n\
67TFK:04957:03392\n\
67TFK:04950:03453\n\
67TFK:04977:03549\n\
67TFK:04951:03680\n\
67TFK:04983:03786\n\
67TFK:05008:02627\n\
67TFK:05014:02775\n\
67TFK:05011:03108\n\
67TFK:05031:03219\n\
67TFK:04997:03564\n\
67TFK:05021:03705\n\
67TFK:05022:03818\n\
67TFK:05057:02593\n\
67TFK:05079:02850\n\
67TFK:05092:03038\n\
67TFK:05107:02756\n\
67TFK:05118:02872\n\
67TFK:05097:03086\n\
67TFK:05144:03287\n\
67TFK:05110:03481\n\
67TFK:05183:02699\n\
67TFK:05159:03050\n\
67TFK:05166:03328\n\
67TFK:05159:03461\n\
67TFK:05186:03474\n\
67TFK:05193:03746\n\
67TFK:05182:03786\n\
67TFK:05217:03452\n\
67TFK:05228:03449\n\
67TFK:05199:03520\n\
67TFK:05255:02616\n\
67TFK:05253:03304\n\
67TFK:05268:03315\n\
67TFK:05292:03395\n\
67TFK:05265:03759\n\
67TFK:05261:03848\n\
67TFK:05307:02708\n\
67TFK:05301:02983\n\
67TFK:05313:03073\n\
67TFK:05302:03843\n\
67TFK:05358:02714\n\
67TFK:05374:02857\n\
67TFK:05351:02965\n\
67TFK:05363:02931\n\
67TFK:05342:03201\n\
67TFK:05349:03389\n\
67TFK:05336:03705\n\
67TFK:05346:03862\n\
67TFK:05388:02859\n\
67TFK:05408:03055\n\
67TFK:05402:03179\n\
67TFK:05427:03258\n\
67TFK:05411:03333\n\
67TFK:05395:03397\n\
67TFK:05395:03696\n\
67TFK:05414:03680\n\
67TFK:05453:02669\n\
67TFK:05463:02801\n\
67TFK:05435:02872\n\
67TFK:05452:02965\n\
67TFK:05447:03196\n\
67TFK:05462:03411\n\
67TFK:05441:03633\n\
67TFK:05432:03855\n\
67TFK:05512:02678\n\
67TFK:05498:03008\n\
67TFK:05515:03224\n\
67TFK:05564:02766\n\
67TFK:05561:02816\n\
67TFK:05532:02882\n\
67TFK:05538:03252\n\
67TFK:05556:03353\n\
67TFK:05567:03415\n\
67TFK:05530:03511\n\
67TFK:05562:03577\n\
67TFK:05544:03747\n\
67TFK:05555:03820\n\
67TFK:05587:02595\n\
67TFK:05599:02663\n\
67TFK:05583:02729\n\
67TFK:05614:03111\n\
67TFK:05589:03528\n\
67TFK:05596:03566\n\
67TFK:05584:03608\n\
67TFK:05654:02688\n\
67TFK:05674:03200\n\
67TFK:05676:03293\n\
67TFK:05684:02597\n\
67TFK:05701:02692\n\
67TFK:05698:02843\n\
67TFK:05687:02904\n\
67TFK:05721:03133\n\
67TFK:05723:03272\n\
67TFK:05709:03329\n\
67TFK:05702:03660\n\
67TFK:05735:02975\n\
67TFK:05741:03513\n\
67TFK:05769:03519\n\
67TFK:05732:03569\n\
67TFK:05753:03754\n\
67TFK:05824:03170\n\
67TFK:05802:03294\n\
67TFK:05787:03552\n\
67TFK:05848:02646\n\
67TFK:05840:02851\n\
67TFK:05877:03064\n\
67TFK:05875:03277\n\
67TFK:05854:03457\n\
67TFK:05872:03441\n\
67TFK:05844:03614\n\
67TFK:05895:02661\n\
67TFK:05886:02834\n\
67TFK:05914:02895\n\
67TFK:05919:03287\n\
67TFK:05897:03493\n\
67TFK:05910:03731\n\
67TFK:05912:03803\n\
67TFK:05946:02616\n\
67TFK:05969:02816\n\
67TFK:05949:02986\n\
67TFK:05946:03066\n\
67TFK:05951:03104\n\
67TFK:05949:03133\n\
67TFK:05981:02612\n\
67TFK:06004:02983\n\
67TFK:05995:03052\n\
67TFK:06006:03121\n\
67TFK:05982:03493\n\
67TFK:05983:03659\n\
67TFK:06014:03656\n\
67TFK:06071:02796\n\
67TFK:06074:02783\n\
67TFK:06043:02880\n\
67TFK:06051:03131\n\
67TFK:06076:03372\n\
67TFK:06077:03383\n\
67TFK:06077:03446\n\
67TFK:06121:02719\n\
67TFK:06100:02827\n\
67TFK:06097:03452\n\
67TFK:06104:03708\n\
67TFK:06083:03814\n\
67TFK:06187:02605\n\
67TFK:06196:02603\n\
67TFK:06185:02687\n\
67TFK:06192:02782\n\
67TFK:06188:03028\n\
67TFK:06192:03136\n\
67TFK:06209:03828\n\
67TFK:06269:02616\n\
67TFK:06246:02708\n\
67TFK:06247:02843\n\
67TFK:06257:03055\n\
67TFK:06275:03744\n\
67TFK:06283:02714\n\
67TFK:06318:03271\n\
67TFK:06285:03361\n\
67TFK:06285:03382\n\
67TFK:06349:02578\n\
67TFK:06337:02824\n\
67TFK:06347:02853\n\
67TFK:06357:03167\n\
67TFK:06401:02741\n\
67TFK:06386:02860\n\
67TFK:06416:03146\n\
67TFK:06390:03184\n\
67TFK:06393:03300\n\
67TFK:06410:03334\n\
67TFK:06419:03491\n\
67TFK:06396:03838\n\
67TFK:06436:03201\n\
67TFK:06477:03222\n\
67TFK:06463:03686\n\
67TFK:06505:02582\n\
67TFK:06516:02875\n\
67TFK:06500:02916\n\
67TFK:06507:03041\n\
67TFK:06483:03133\n\
67TFK:06479:03468\n\
67TFK:06574:02784\n\
67TFK:06529:02857\n\
67TFK:06554:02849\n\
67TFK:06560:03095\n\
67TFK:06574:03113\n\
67TFK:06535:03306\n\
67TFK:06557:03473\n\
67TFK:06616:02763\n\
67TFK:06602:03459\n\
67TFK:06624:03741\n\
67TFK:06627:03826\n\
67TFK:06645:02667\n\
67TFK:06653:03586\n\
67TFK:06632:03780\n\
67TFK:05353:05273\n\
67TFK:05331:05457\n\
67TFK:05341:06114\n\
67TFK:05416:05460\n\
67TFK:05384:05822\n\
67TFK:05396:06092\n\
67TFK:05400:06101\n\
67TFK:05474:05197\n\
67TFK:05428:05259\n\
67TFK:05447:06065\n\
67TFK:05448:06136\n\
67TFK:05477:06267\n\
67TFK:05431:06372\n\
67TFK:05515:05438\n\
67TFK:05490:05633\n\
67TFK:05488:05689\n\
67TFK:05516:05773\n\
67TFK:05505:05895\n\
67TFK:05529:05951\n\
67TFK:05535:05962\n\
67TFK:05546:06092\n\
67TFK:05610:05440\n\
67TFK:05624:05484\n\
67TFK:05589:06019\n\
67TFK:05623:06015\n\
67TFK:05589:06069\n\
67TFK:05632:05431\n\
67TFK:05713:06222\n\
67TFK:05689:06318\n\
67TFK:05716:06332\n\
67TFK:05719:06367\n\
67TFK:05738:05237\n\
67TFK:05736:05432\n\
67TFK:05771:05807\n\
67TFK:05731:06073\n\
67TFK:05734:06243\n\
67TFK:05743:06338\n\
67TFK:05763:06394\n\
67TFK:05802:05657\n\
67TFK:05791:06123\n\
67TFK:05825:06245\n\
67TFK:05823:06407\n\
67TFK:05860:05234\n\
67TFK:05877:05212\n\
67TFK:05843:05801\n\
67TFK:05875:05845\n\
67TFK:05838:05995\n\
67TFK:05837:06388\n\
67TFK:05841:06414\n\
67TFK:05878:06142\n\
67TFK:05922:06161\n\
67TFK:05882:06295\n\
67TFK:05932:05168\n\
67TFK:05964:05424\n\
67TFK:05957:05603\n\
67TFK:05934:05751\n\
67TFK:05953:05827\n\
67TFK:05930:05868\n\
67TFK:05974:06042\n\
67TFK:06017:05287\n\
67TFK:05981:05358\n\
67TFK:05997:05518\n\
67TFK:05988:05747\n\
67TFK:06011:05876\n\
67TFK:06014:06256\n\
67TFK:06061:05643\n\
67TFK:06041:05716\n\
67TFK:06030:05900\n\
67TFK:06073:05856\n\
67TFK:06028:06107\n\
67TFK:06054:06115\n\
67TFK:06043:06328\n\
67TFK:06108:05399\n\
67TFK:06093:05765\n\
67TFK:06104:05848\n\
67TFK:06120:05807\n\
67TFK:06147:05504\n\
67TFK:06154:05685\n\
67TFK:06159:05724\n\
67TFK:06176:05952\n\
67TFK:06147:06365\n\
67TFK:06184:05229\n\
67TFK:06216:06141\n\
67TFK:06193:06209\n\
67TFK:06209:06323\n\
67TFK:06207:06404\n\
67TFK:06240:05431\n\
67TFK:06258:05903\n\
67TFK:06253:06152\n\
67TFK:06273:06215\n\
67TFK:06255:06414\n\
67TFK:06314:05283\n\
67TFK:06302:05364\n\
67TFK:06299:05745\n\
67TFK:06309:05704\n\
67TFK:06279:06395\n\
67TFK:06300:06433\n\
67TFK:06336:05397\n\
67TFK:06336:05452\n\
67TFK:06371:05705\n\
67TFK:06383:05171\n\
67TFK:06378:05276\n\
67TFK:06426:05398\n\
67TFK:06393:05537\n\
67TFK:06416:05698\n\
67TFK:06412:05805\n\
67TFK:06464:05567\n\
67TFK:06439:05688\n\
67TFK:06477:05766\n\
67TFK:06436:05973\n\
67TFK:06444:06063\n\
67TFK:06430:06116\n\
67TFK:06452:06256\n\
67TFK:06519:05216\n\
67TFK:06503:05633\n\
67TFK:06495:05681\n\
67TFK:06526:05725\n\
67TFK:06507:05969\n\
67TFK:06500:06159\n\
67TFK:06502:06190\n\
67TFK:06514:06262\n\
67TFK:06500:06389\n\
67TFK:06538:05477\n\
67TFK:06546:05521\n\
67TFK:06537:05786\n\
67TFK:06542:05884\n\
67TFK:06548:06034\n\
67TFK:06572:06277\n\
67TFK:06619:05738\n\
67TFK:06607:05813\n\
67TFK:06609:05894\n\
67TFK:06623:05859\n\
67TFK:06597:06241\n\
67TFK:06592:06276\n\
67TFK:06645:05181\n\
67TFK:06649:06048\n\
67TFK:04027:04211\n\
67TFK:04043:04322\n\
67TFK:04043:04530\n\
67TFK:04003:05132\n\
67TFK:04083:04106\n\
67TFK:04089:04394\n\
67TFK:04090:04548\n\
67TFK:04065:04871\n\
67TFK:04106:03890\n\
67TFK:04135:04088\n\
67TFK:04120:04139\n\
67TFK:04123:04428\n\
67TFK:04133:04439\n\
67TFK:04138:04472\n\
67TFK:04105:04610\n\
67TFK:04121:04634\n\
67TFK:04153:04403\n\
67TFK:04238:04415\n\
67TFK:04237:04973\n\
67TFK:04278:04037\n\
67TFK:04253:04253\n\
67TFK:04267:04251\n\
67TFK:04273:04513\n\
67TFK:04262:04942\n\
67TFK:04248:05067\n\
67TFK:04331:04139\n\
67TFK:04300:04368\n\
67TFK:04345:04870\n\
67TFK:04335:05109\n\
67TFK:04360:04139\n\
67TFK:04358:04414\n\
67TFK:04350:04480\n\
67TFK:04391:04508\n\
67TFK:04374:04702\n\
67TFK:04411:03869\n\
67TFK:04429:03929\n\
67TFK:04399:04268\n\
67TFK:04435:04404\n\
67TFK:04409:05121\n\
67TFK:04487:03968\n\
67TFK:04465:04031\n\
67TFK:04489:04757\n\
67TFK:04483:04858\n\
67TFK:04454:05138\n\
67TFK:04521:03889\n\
67TFK:04509:03952\n\
67TFK:04555:04184\n\
67TFK:04560:04394\n\
67TFK:04571:05010\n\
67TFK:04625:04677\n\
67TFK:04636:05031\n\
67TFK:04674:03969\n\
67TFK:04677:04337\n\
67TFK:04670:04950\n\
67TFK:04667:04972\n\
67TFK:04659:05134\n\
67TFK:04734:03928\n\
67TFK:04738:04022\n\
67TFK:04717:04203\n\
67TFK:04719:04213\n\
67TFK:04702:04399\n\
67TFK:04696:04577\n\
67TFK:04714:04667\n\
67TFK:04728:05150\n\
67TFK:04754:04155\n\
67TFK:04788:04670\n\
67TFK:04768:04783\n\
67TFK:04789:04809\n\
67TFK:04830:04355\n\
67TFK:04814:04531\n\
67TFK:04810:04597\n\
67TFK:04828:05020\n\
67TFK:04889:04010\n\
67TFK:04874:04117\n\
67TFK:04865:04612\n\
67TFK:04888:04577\n\
67TFK:04850:04987\n\
67TFK:04942:04780\n\
67TFK:04927:04960\n\
67TFK:04938:04930\n\
67TFK:04948:03960\n\
67TFK:04951:03949\n\
67TFK:04990:04060\n\
67TFK:04954:04154\n\
67TFK:04981:04254\n\
67TFK:04988:04331\n\
67TFK:04957:04436\n\
67TFK:04969:04470\n\
67TFK:04947:04595\n\
67TFK:04951:04611\n\
67TFK:05009:04302\n\
67TFK:05039:04316\n\
67TFK:05013:04591\n\
67TFK:05008:04715\n\
67TFK:05019:04776\n\
67TFK:05035:04863\n\
67TFK:05014:05144\n\
67TFK:05050:04624\n\
67TFK:05079:04871\n\
67TFK:05118:03989\n\
67TFK:05120:04201\n\
67TFK:05113:04472\n\
67TFK:05102:04868\n\
67TFK:05171:03913\n\
67TFK:05188:03980\n\
67TFK:05153:04523\n\
67TFK:05165:04563\n\
67TFK:05212:03946\n\
67TFK:05228:04444\n\
67TFK:05213:04499\n\
67TFK:05205:04546\n\
67TFK:05229:04537\n\
67TFK:05199:04728\n\
67TFK:05198:04808\n\
67TFK:05234:04811\n\
67TFK:05226:04832\n\
67TFK:05212:04959\n\
67TFK:05235:05023\n\
67TFK:05206:05100\n\
67TFK:05212:05130\n\
67TFK:05271:04122\n\
67TFK:05276:04208\n\
67TFK:05286:04296\n\
67TFK:05262:04444\n\
67TFK:05278:04474\n\
67TFK:05251:04555\n\
67TFK:05260:04701\n\
67TFK:05252:04865\n\
67TFK:05290:05145\n\
67TFK:05325:04269\n\
67TFK:05311:04730\n\
67TFK:05304:04903\n\
67TFK:05334:07799\n\
67TFK:05344:08194\n\
67TFK:05340:08388\n\
67TFK:05346:08464\n\
67TFK:05360:08456\n\
67TFK:05350:08738\n\
67TFK:05426:07826\n\
67TFK:05415:07967\n\
67TFK:05411:08029\n\
67TFK:05381:08245\n\
67TFK:05383:08501\n\
67TFK:05427:08647\n\
67TFK:05383:08941\n\
67TFK:05420:08960\n\
67TFK:05428:07818\n\
67TFK:05447:07876\n\
67TFK:05433:08667\n\
67TFK:05478:07823\n\
67TFK:05522:08443\n\
67TFK:05478:08784\n\
67TFK:05502:08812\n\
67TFK:05532:08095\n\
67TFK:05565:08108\n\
67TFK:05540:08836\n\
67TFK:05606:07755\n\
67TFK:05617:08822\n\
67TFK:05623:08832\n\
67TFK:05612:08890\n\
67TFK:05667:08034\n\
67TFK:05673:08144\n\
67TFK:05632:08197\n\
67TFK:05630:08529\n\
67TFK:05644:08847\n\
67TFK:05670:08872\n\
67TFK:05670:08916\n\
67TFK:05690:07825\n\
67TFK:05680:08204\n\
67TFK:05714:08538\n\
67TFK:05744:07888\n\
67TFK:05771:08001\n\
67TFK:05734:08703\n\
67TFK:05747:08947\n\
67TFK:05805:08251\n\
67TFK:05801:08324\n\
67TFK:05805:08368\n\
67TFK:05799:08485\n\
67TFK:05801:08955\n\
67TFK:05873:07972\n\
67TFK:05856:08383\n\
67TFK:05845:08475\n\
67TFK:05861:08569\n\
67TFK:05906:07901\n\
67TFK:05912:08058\n\
67TFK:05914:08252\n\
67TFK:05891:08532\n\
67TFK:05896:08723\n\
67TFK:05919:08711\n\
67TFK:05970:07787\n\
67TFK:05965:07831\n\
67TFK:05967:08339\n\
67TFK:05969:08547\n\
67TFK:05972:08680\n\
67TFK:06007:07858\n\
67TFK:06022:08010\n\
67TFK:05988:08362\n\
67TFK:06022:08357\n\
67TFK:06008:08465\n\
67TFK:06002:08752\n\
67TFK:06037:07752\n\
67TFK:06058:07782\n\
67TFK:06032:08090\n\
67TFK:06037:08261\n\
67TFK:06053:08758\n\
67TFK:06102:08139\n\
67TFK:06115:08801\n\
67TFK:06133:07772\n\
67TFK:06177:07820\n\
67TFK:06129:07834\n\
67TFK:06170:08366\n\
67TFK:06199:07798\n\
67TFK:06223:08144\n\
67TFK:06209:08212\n\
67TFK:06222:08974\n\
67TFK:06207:08986\n\
67TFK:06270:08074\n\
67TFK:06231:08117\n\
67TFK:06252:08549\n\
67TFK:06270:08698\n\
67TFK:06267:08783\n\
67TFK:06323:07947\n\
67TFK:06294:08239\n\
67TFK:06336:08327\n\
67TFK:06400:08306\n\
67TFK:06391:08338\n\
67TFK:06393:08370\n\
67TFK:06404:08411\n\
67TFK:06418:08414\n\
67TFK:06394:08649\n\
67TFK:06413:08779\n\
67TFK:06471:08015\n\
67TFK:06451:08819\n\
67TFK:06520:08530\n\
67TFK:06517:08837\n\
67TFK:06530:08128\n\
67TFK:06538:08156\n\
67TFK:06617:07805\n\
67TFK:06649:08533\n\
67TFK:06630:08589\n\
67TFK:05374:09223\n\
67TFK:05334:09887\n\
67TFK:05347:10136\n\
67TFK:05417:09735\n\
67TFK:05390:09785\n\
67TFK:05395:10196\n\
67TFK:05432:09170\n\
67TFK:05437:09951\n\
67TFK:05495:09427\n\
67TFK:05527:10006\n\
67TFK:05482:10267\n\
67TFK:05550:09590\n\
67TFK:05576:09776\n\
67TFK:05528:09893\n\
67TFK:05528:10019\n\
67TFK:05617:09249\n\
67TFK:05609:09294\n\
67TFK:05676:09103\n\
67TFK:05672:09258\n\
67TFK:05666:09383\n\
67TFK:05713:09291\n\
67TFK:05725:09753\n\
67TFK:05759:09046\n\
67TFK:05763:09330\n\
67TFK:05752:09473\n\
67TFK:05808:09215\n\
67TFK:05807:09253\n\
67TFK:05823:09229\n\
67TFK:05779:09281\n\
67TFK:05798:09323\n\
67TFK:05824:09679\n\
67TFK:05847:09181\n\
67TFK:05830:09330\n\
67TFK:05874:09664\n\
67TFK:05835:10067\n\
67TFK:05918:09073\n\
67TFK:05901:09312\n\
67TFK:05910:09427\n\
67TFK:05929:09411\n\
67TFK:05928:09624\n\
67TFK:05945:09688\n\
67TFK:05969:10105\n\
67TFK:05963:10302\n\
67TFK:05985:09052\n\
67TFK:05999:09201\n\
67TFK:06004:09264\n\
67TFK:05991:09331\n\
67TFK:06009:09724\n\
67TFK:06072:09779\n\
67TFK:06091:09112\n\
67TFK:06108:09395\n\
67TFK:06092:09663\n\
67TFK:06122:09688\n\
67TFK:06149:09361\n\
67TFK:06152:09497\n\
67TFK:06145:09562\n\
67TFK:06155:09686\n\
67TFK:06160:10193\n\
67TFK:06179:09087\n\
67TFK:06180:09182\n\
67TFK:06216:09527\n\
67TFK:06193:10059\n\
67TFK:06267:09780\n\
67TFK:06277:09889\n\
67TFK:06232:10079\n\
67TFK:06242:10098\n\
67TFK:06326:09137\n\
67TFK:06282:09307\n\
67TFK:06309:09407\n\
67TFK:06292:09652\n\
67TFK:06356:09661\n\
67TFK:06333:09931\n\
67TFK:06358:10201\n\
67TFK:06358:10214\n\
67TFK:06353:10232\n\
67TFK:06329:10274\n\
67TFK:06422:09133\n\
67TFK:06423:10120\n\
67TFK:06475:09347\n\
67TFK:06475:10250\n\
67TFK:06498:09647\n\
67TFK:06491:10025\n\
67TFK:06540:09123\n\
67TFK:06530:09342\n\
67TFK:06558:09580\n\
67TFK:06530:09627\n\
67TFK:06537:09676\n\
67TFK:06556:09816\n\
67TFK:06576:09846\n\
67TFK:06556:10278\n\
67TFK:06625:09144\n\
67TFK:06626:09321\n\
67TFK:06585:09408\n\
67TFK:05353:11815\n\
67TFK:05351:12012\n\
67TFK:05355:12050\n\
67TFK:05361:12193\n\
67TFK:05371:12215\n\
67TFK:05372:12805\n\
67TFK:05388:11767\n\
67TFK:05406:11782\n\
67TFK:05399:11822\n\
67TFK:05400:12740\n\
67TFK:05435:11872\n\
67TFK:05459:11927\n\
67TFK:05446:12408\n\
67TFK:05440:12451\n\
67TFK:05441:12476\n\
67TFK:05481:11853\n\
67TFK:05523:11872\n\
67TFK:05501:12691\n\
67TFK:05576:12228\n\
67TFK:05568:12748\n\
67TFK:05582:11632\n\
67TFK:05625:11725\n\
67TFK:05617:11776\n\
67TFK:05601:11843\n\
67TFK:05582:12021\n\
67TFK:05605:12772\n\
67TFK:05643:12781\n\
67TFK:05733:12841\n\
67TFK:05815:12152\n\
67TFK:05815:12528\n\
67TFK:05814:12741\n\
67TFK:05873:11663\n\
67TFK:05867:11925\n\
67TFK:05847:12231\n\
67TFK:05828:12436\n\
67TFK:05855:12479\n\
67TFK:05829:12786\n\
67TFK:05919:11752\n\
67TFK:05912:12066\n\
67TFK:05879:12208\n\
67TFK:06023:11845\n\
67TFK:05983:12519\n\
67TFK:05998:12807\n\
67TFK:06056:11825\n\
67TFK:06036:11976\n\
67TFK:06061:12771\n\
67TFK:06124:12515\n\
67TFK:06143:12257\n\
67TFK:06133:12534\n\
67TFK:06175:12760\n\
67TFK:06224:12179\n\
67TFK:06209:12399\n\
67TFK:06201:12637\n\
67TFK:06255:12163\n\
67TFK:06323:11873\n\
67TFK:06323:11876\n\
67TFK:06296:12024\n\
67TFK:06280:12251\n\
67TFK:06318:12559\n\
67TFK:06296:12629\n\
67TFK:06310:12823\n\
67TFK:06341:11755\n\
67TFK:06343:11938\n\
67TFK:06345:11935\n\
67TFK:06347:12012\n\
67TFK:06355:12341\n\
67TFK:06337:12693\n\
67TFK:06399:11670\n\
67TFK:06421:11671\n\
67TFK:06399:11785\n\
67TFK:06426:11751\n\
67TFK:06402:11897\n\
67TFK:06399:11992\n\
67TFK:06411:12074\n\
67TFK:06457:12349\n\
67TFK:06474:12691\n\
67TFK:06464:12719\n\
67TFK:06488:12236\n\
67TFK:06502:12430\n\
67TFK:06551:11601\n\
67TFK:06571:11941\n\
67TFK:06552:12833\n\
67TFK:06644:11652\n\
67TFK:06641:12463\n\
67TFK:06632:12652\n\
67TFK:06632:12713\n\
67TFK:04003:01343\n\
67TFK:04014:01345\n\
67TFK:04065:01982\n\
67TFK:04093:01978\n\
67TFK:04074:02257\n\
67TFK:04095:02243\n\
67TFK:04072:02470\n\
67TFK:04129:01313\n\
67TFK:04139:02064\n\
67TFK:04099:02312\n\
67TFK:04188:01584\n\
67TFK:04184:01608\n\
67TFK:04181:01950\n\
67TFK:04168:02035\n\
67TFK:04190:02078\n\
67TFK:04171:02381\n\
67TFK:04164:02412\n\
67TFK:04208:01823\n\
67TFK:04248:01473\n\
67TFK:04246:01958\n\
67TFK:04282:02108\n\
67TFK:04250:02511\n\
67TFK:04321:02015\n\
67TFK:04300:02080\n\
67TFK:04347:01291\n\
67TFK:04365:01320\n\
67TFK:04373:01575\n\
67TFK:04400:01355\n\
67TFK:04399:01449\n\
67TFK:04398:01503\n\
67TFK:04429:02113\n\
67TFK:04397:02143\n\
67TFK:04416:02228\n\
67TFK:04450:02003\n\
67TFK:04456:02151\n\
67TFK:04485:02438\n\
67TFK:04485:02447\n\
67TFK:04507:01421\n\
67TFK:04538:01527\n\
67TFK:04509:01753\n\
67TFK:04527:02129\n\
67TFK:04518:02325\n\
67TFK:04508:02535\n\
67TFK:04540:02547\n\
67TFK:04564:01449\n\
67TFK:04554:02527\n\
67TFK:04582:02510\n\
67TFK:04634:02316\n\
67TFK:04670:01541\n\
67TFK:04653:02068\n\
67TFK:04692:02341\n\
67TFK:04647:02456\n\
67TFK:04723:01479\n\
67TFK:04738:01540\n\
67TFK:04701:01723\n\
67TFK:04702:02116\n\
67TFK:04723:02134\n\
67TFK:04702:02568\n\
67TFK:04776:01290\n\
67TFK:04795:01366\n\
67TFK:04784:01508\n\
67TFK:04772:01564\n\
67TFK:04762:01738\n\
67TFK:04786:01970\n\
67TFK:04756:02019\n\
67TFK:04782:01998\n\
67TFK:04772:02554\n\
67TFK:04807:01297\n\
67TFK:04833:01326\n\
67TFK:04816:01579\n\
67TFK:04827:01708\n\
67TFK:04882:01360\n\
67TFK:04887:01346\n\
67TFK:04849:01601\n\
67TFK:04862:01916\n\
67TFK:04853:01954\n\
67TFK:04915:01319\n\
67TFK:04931:01605\n\
67TFK:04908:02025\n\
67TFK:04934:02313\n\
67TFK:04936:02405\n\
67TFK:04959:02168\n\
67TFK:04968:02168\n\
67TFK:04961:02258\n\
67TFK:05016:01321\n\
67TFK:05037:01484\n\
67TFK:05014:02466\n\
67TFK:05072:02098\n\
67TFK:05074:02138\n\
67TFK:05090:02142\n\
67TFK:05064:02287\n\
67TFK:05072:02399\n\
67TFK:05128:01584\n\
67TFK:05128:02323\n\
67TFK:05146:01410\n\
67TFK:05149:01621\n\
67TFK:05185:01666\n\
67TFK:05180:01882\n\
67TFK:05157:02085\n\
67TFK:05152:02558\n\
67TFK:05207:01458\n\
67TFK:05211:01576\n\
67TFK:05237:01576\n\
67TFK:05228:01752\n\
67TFK:05209:02048\n\
67TFK:05294:01808\n\
67TFK:05294:01979\n\
67TFK:05287:02008\n\
67TFK:05272:02090\n\
67TFK:05260:02478\n\
67TFK:05301:02141\n\
67TFK:05307:02485\n\
67TFK:05304:02518\n\
67TFK:02683:13398\n\
67TFK:02787:13681\n\
67TFK:02805:13750\n\
67TFK:02764:14025\n\
67TFK:02852:12975\n\
67TFK:02844:13193\n\
67TFK:02825:13583\n\
67TFK:02869:13393\n\
67TFK:02891:13597\n\
67TFK:02868:14086\n\
67TFK:02959:13619\n\
67TFK:02988:13215\n\
67TFK:03002:13191\n\
67TFK:02986:13259\n\
67TFK:03010:13237\n\
67TFK:02989:13527\n\
67TFK:03003:13569\n\
67TFK:03045:13099\n\
67TFK:03099:13735\n\
67TFK:03144:13186\n\
67TFK:03129:13651\n\
67TFK:03158:13885\n\
67TFK:03140:13974\n\
67TFK:03116:14025\n\
67TFK:03184:12910\n\
67TFK:03209:13496\n\
67TFK:03171:13543\n\
67TFK:03253:13206\n\
67TFK:03256:13463\n\
67TFK:03246:13489\n\
67TFK:03253:13526\n\
67TFK:03241:13615\n\
67TFK:03282:12883\n\
67TFK:03286:13305\n\
67TFK:03286:13348\n\
67TFK:03346:12939\n\
67TFK:03330:13144\n\
67TFK:03330:13167\n\
67TFK:03338:13135\n\
67TFK:03355:14114\n\
67TFK:03410:12938\n\
67TFK:03379:13118\n\
67TFK:03389:13375\n\
67TFK:03377:13417\n\
67TFK:03393:13735\n\
67TFK:03391:13788\n\
67TFK:03410:13977\n\
67TFK:03459:13209\n\
67TFK:03501:12910\n\
67TFK:03512:13053\n\
67TFK:03492:13325\n\
67TFK:03518:13171\n\
67TFK:03526:13201\n\
67TFK:03571:13147\n\
67TFK:03642:13116\n\
67TFK:03626:13616\n\
67TFK:03617:13730\n\
67TFK:03634:13750\n\
67TFK:03695:12919\n\
67TFK:03689:13131\n\
67TFK:03736:13293\n\
67TFK:03785:12908\n\
67TFK:03806:13408\n\
67TFK:03783:13468\n\
67TFK:03811:13685\n\
67TFK:03818:13411\n\
67TFK:03842:13383\n\
67TFK:03837:13961\n\
67TFK:03881:12934\n\
67TFK:03875:13103\n\
67TFK:03944:13259\n\
67TFK:03914:13696\n\
67TFK:03966:12886\n\
67TFK:02682:12426\n\
67TFK:02679:12869\n\
67TFK:02742:11812\n\
67TFK:02716:12259\n\
67TFK:02752:12528\n\
67TFK:02811:11879\n\
67TFK:02784:12307\n\
67TFK:02772:12525\n\
67TFK:02811:12574\n\
67TFK:02859:11975\n\
67TFK:02887:11936\n\
67TFK:02888:12726\n\
67TFK:02950:11684\n\
67TFK:02954:11732\n\
67TFK:02916:11970\n\
67TFK:02957:11984\n\
67TFK:02930:12002\n\
67TFK:02974:11871\n\
67TFK:03005:11928\n\
67TFK:02979:12645\n\
67TFK:03054:11756\n\
67TFK:03052:11910\n\
67TFK:03055:12541\n\
67TFK:03022:12732\n\
67TFK:03067:11756\n\
67TFK:03065:11855\n\
67TFK:03142:12186\n\
67TFK:03119:12199\n\
67TFK:03118:12817\n\
67TFK:03173:11728\n\
67TFK:03195:11997\n\
67TFK:03180:12146\n\
67TFK:03209:12382\n\
67TFK:03180:12419\n\
67TFK:03222:12012\n\
67TFK:03251:12319\n\
67TFK:03249:12608\n\
67TFK:03302:11995\n\
67TFK:03307:12085\n\
67TFK:03298:12756\n\
67TFK:03327:11684\n\
67TFK:03331:11898\n\
67TFK:03323:12013\n\
67TFK:03327:12099\n\
67TFK:03376:11933\n\
67TFK:03375:12422\n\
67TFK:03412:12572\n\
67TFK:03383:12676\n\
67TFK:03438:11876\n\
67TFK:03447:12778\n\
67TFK:03502:12209\n\
67TFK:03510:12204\n\
67TFK:03484:12480\n\
67TFK:03468:12785\n\
67TFK:03488:12835\n\
67TFK:03516:12228\n\
67TFK:03565:12465\n\
67TFK:03567:12499\n\
67TFK:03636:11826\n\
67TFK:03638:12496\n\
67TFK:03646:12715\n\
67TFK:03706:11774\n\
67TFK:03707:11902\n\
67TFK:03665:11973\n\
67TFK:03699:12224\n\
67TFK:03712:12209\n\
67TFK:03703:12486\n\
67TFK:03668:12511\n\
67TFK:03754:12612\n\
67TFK:03714:12811\n\
67TFK:03844:11691\n\
67TFK:03856:11688\n\
67TFK:03816:11857\n\
67TFK:03843:12377\n\
67TFK:03901:12332\n\
67TFK:03932:12509\n\
67TFK:03961:12571\n\
67TFK:02687:09032\n\
67TFK:02681:09101\n\
67TFK:02673:09195\n\
67TFK:02666:09478\n\
67TFK:02666:09924\n\
67TFK:02707:10125\n\
67TFK:02738:09023\n\
67TFK:02754:09084\n\
67TFK:02754:10102\n\
67TFK:02766:10076\n\
67TFK:02796:10206\n\
67TFK:02863:09022\n\
67TFK:02817:09677\n\
67TFK:02831:09725\n\
67TFK:02848:09905\n\
67TFK:02824:10004\n\
67TFK:02829:09984\n\
67TFK:02908:09839\n\
67TFK:02869:10142\n\
67TFK:02875:10172\n\
67TFK:02938:09713\n\
67TFK:02950:09829\n\
67TFK:03000:09072\n\
67TFK:02974:09339\n\
67TFK:03003:09699\n\
67TFK:02988:10092\n\
67TFK:02976:10180\n\
67TFK:03056:09523\n\
67TFK:03063:09700\n\
67TFK:03045:09997\n\
67TFK:03103:09888\n\
67TFK:03109:10101\n\
67TFK:03142:09044\n\
67TFK:03115:09313\n\
67TFK:03116:09451\n\
67TFK:03152:09444\n\
67TFK:03154:09956\n\
67TFK:03177:09221\n\
67TFK:03203:09269\n\
67TFK:03211:09497\n\
67TFK:03171:09813\n\
67TFK:03228:09025\n\
67TFK:03257:09046\n\
67TFK:03238:09243\n\
67TFK:03217:09570\n\
67TFK:03216:10057\n\
67TFK:03306:09109\n\
67TFK:03273:09238\n\
67TFK:03289:09599\n\
67TFK:03331:09120\n\
67TFK:03340:09184\n\
67TFK:03361:09225\n\
67TFK:03359:09822\n\
67TFK:03341:10267\n\
67TFK:03391:09220\n\
67TFK:03382:09702\n\
67TFK:03459:09092\n\
67TFK:03427:09223\n\
67TFK:03415:09639\n\
67TFK:03507:09044\n\
67TFK:03499:09179\n\
67TFK:03475:09604\n\
67TFK:03466:10053\n\
67TFK:03544:09572\n\
67TFK:03515:10132\n\
67TFK:03555:10209\n\
67TFK:03569:09732\n\
67TFK:03582:10107\n\
67TFK:03629:09098\n\
67TFK:03635:09465\n\
67TFK:03617:09974\n\
67TFK:03647:10218\n\
67TFK:03653:10279\n\
67TFK:03676:09063\n\
67TFK:03694:09261\n\
67TFK:03666:09808\n\
67TFK:03701:10051\n\
67TFK:03685:10088\n\
67TFK:03753:09688\n\
67TFK:03763:10040\n\
67TFK:03737:10102\n\
67TFK:03781:09303\n\
67TFK:03775:09356\n\
67TFK:03790:09455\n\
67TFK:03796:09768\n\
67TFK:03783:09895\n\
67TFK:03785:10250\n\
67TFK:03841:09782\n\
67TFK:03909:09052\n\
67TFK:03893:09119\n\
67TFK:03886:09506\n\
67TFK:03891:09851\n\
67TFK:03919:09567\n\
67TFK:03917:10106\n\
67TFK:03991:09385\n\
67TFK:03964:09561\n\
67TFK:03970:09575\n\
67TFK:03974:09591\n\
67TFK:03984:09953\n\
67TFK:02682:05684\n\
67TFK:02677:05863\n\
67TFK:02669:05996\n\
67TFK:02759:05432\n\
67TFK:02720:05735\n\
67TFK:02742:05726\n\
67TFK:02718:06059\n\
67TFK:02767:05320\n\
67TFK:02772:05708\n\
67TFK:02768:06283\n\
67TFK:02841:05390\n\
67TFK:02863:05366\n\
67TFK:02826:05979\n\
67TFK:02825:06099\n\
67TFK:02860:06075\n\
67TFK:02841:06189\n\
67TFK:02848:06195\n\
67TFK:02829:06383\n\
67TFK:02903:06155\n\
67TFK:02931:05292\n\
67TFK:02931:05635\n\
67TFK:03004:05249\n\
67TFK:02995:05253\n\
67TFK:02999:05505\n\
67TFK:02981:06002\n\
67TFK:02967:06058\n\
67TFK:02996:06095\n\
67TFK:02990:06190\n\
67TFK:03039:05200\n\
67TFK:03042:05294\n\
67TFK:03059:05392\n\
67TFK:03028:05518\n\
67TFK:03059:05694\n\
67TFK:03056:05815\n\
67TFK:03022:06235\n\
67TFK:03081:05350\n\
67TFK:03084:05874\n\
67TFK:03082:05927\n\
67TFK:03110:06018\n\
67TFK:03086:06090\n\
67TFK:03098:06271\n\
67TFK:03115:05231\n\
67TFK:03137:05502\n\
67TFK:03135:05596\n\
67TFK:03154:06014\n\
67TFK:03161:06044\n\
67TFK:03143:06145\n\
67TFK:03160:06211\n\
67TFK:03154:06275\n\
67TFK:03122:06389\n\
67TFK:03166:05808\n\
67TFK:03202:05968\n\
67TFK:03233:05437\n\
67TFK:03240:05527\n\
67TFK:03227:05832\n\
67TFK:03296:06158\n\
67TFK:03294:06292\n\
67TFK:03334:05279\n\
67TFK:03354:05424\n\
67TFK:03346:06194\n\
67TFK:03327:06336\n\
67TFK:03387:05288\n\
67TFK:03383:05308\n\
67TFK:03396:05424\n\
67TFK:03375:05462\n\
67TFK:03401:06155\n\
67TFK:03375:06268\n\
67TFK:03461:05239\n\
67TFK:03451:06130\n\
67TFK:03428:06161\n\
67TFK:03430:06185\n\
67TFK:03466:06050\n\
67TFK:03502:06012\n\
67TFK:03466:06173\n\
67TFK:03503:06304\n\
67TFK:03534:05382\n\
67TFK:03521:05694\n\
67TFK:03551:06174\n\
67TFK:03541:06374\n\
67TFK:03607:05265\n\
67TFK:03611:05402\n\
67TFK:03602:05855\n\
67TFK:03621:05268\n\
67TFK:03659:05433\n\
67TFK:03625:05459\n\
67TFK:03684:05313\n\
67TFK:03713:05303\n\
67TFK:03692:05416\n\
67TFK:03712:06339\n\
67TFK:03732:05216\n\
67TFK:03715:05399\n\
67TFK:03750:05712\n\
67TFK:03753:06010\n\
67TFK:03726:06056\n\
67TFK:03808:05561\n\
67TFK:03802:05670\n\
67TFK:03808:05671\n\
67TFK:03806:05875\n\
67TFK:03800:06203\n\
67TFK:03848:05540\n\
67TFK:03819:05590\n\
67TFK:03827:05590\n\
67TFK:03832:05781\n\
67TFK:03864:05228\n\
67TFK:03879:05356\n\
67TFK:03888:05777\n\
67TFK:03903:06383\n\
67TFK:03928:05242\n\
67TFK:03946:06224\n\
67TFK:03949:06293\n\
67TFK:03950:06262\n\
67TFK:03984:05511\n\
67TFK:03965:05847\n\
67TFK:03964:05889\n\
67TFK:03991:06070\n\
67TFK:03981:06102\n\
67TFK:03964:06435\n\
67TFK:07996:01668\n\
67TFK:08002:01798\n\
67TFK:08001:02434\n\
67TFK:08003:02396\n\
67TFK:08073:01393\n\
67TFK:08049:01460\n\
67TFK:08045:01542\n\
67TFK:08050:01941\n\
67TFK:08062:01948\n\
67TFK:08075:02031\n\
67TFK:08059:02381\n\
67TFK:08104:01439\n\
67TFK:08120:01452\n\
67TFK:08141:01940\n\
67TFK:08134:02349\n\
67TFK:08100:02465\n\
67TFK:08156:01458\n\
67TFK:08161:01555\n\
67TFK:08166:01616\n\
67TFK:08170:01694\n\
67TFK:08167:02095\n\
67TFK:08169:02137\n\
67TFK:08172:02240\n\
67TFK:08176:02569\n\
67TFK:08225:01344\n\
67TFK:08222:01403\n\
67TFK:08238:01652\n\
67TFK:08234:02305\n\
67TFK:08240:02451\n\
67TFK:08266:01580\n\
67TFK:08256:01979\n\
67TFK:08259:02043\n\
67TFK:08289:02104\n\
67TFK:08301:01411\n\
67TFK:08294:01811\n\
67TFK:08328:01966\n\
67TFK:08329:02066\n\
67TFK:08307:02396\n\
67TFK:08339:02477\n\
67TFK:08308:02541\n\
67TFK:08364:01368\n\
67TFK:08381:01497\n\
67TFK:08371:01663\n\
67TFK:08342:01707\n\
67TFK:08368:01830\n\
67TFK:08369:02132\n\
67TFK:08376:02308\n\
67TFK:08375:02340\n\
67TFK:08394:01542\n\
67TFK:08413:02026\n\
67TFK:08485:01492\n\
67TFK:08458:02408\n\
67TFK:08512:01916\n\
67TFK:08529:02197\n\
67TFK:08510:02298\n\
67TFK:08555:02091\n\
67TFK:08560:02570\n\
67TFK:08593:01343\n\
67TFK:08619:01962\n\
67TFK:08606:02052\n\
67TFK:08647:01354\n\
67TFK:08683:01598\n\
67TFK:08642:01736\n\
67TFK:08676:01861\n\
67TFK:08679:01944\n\
67TFK:08661:02054\n\
67TFK:08676:02479\n\
67TFK:08732:01486\n\
67TFK:08731:01526\n\
67TFK:08736:01560\n\
67TFK:08695:01697\n\
67TFK:08713:01692\n\
67TFK:08731:02151\n\
67TFK:08694:02210\n\
67TFK:08709:02344\n\
67TFK:08734:02345\n\
67TFK:08707:02548\n\
67TFK:08761:01353\n\
67TFK:08789:01406\n\
67TFK:08757:01539\n\
67TFK:08777:01959\n\
67TFK:08771:01998\n\
67TFK:08836:01404\n\
67TFK:08797:01930\n\
67TFK:08826:02233\n\
67TFK:08830:02236\n\
67TFK:08819:02276\n\
67TFK:08793:02531\n\
67TFK:08889:01306\n\
67TFK:08859:01357\n\
67TFK:08845:01456\n\
67TFK:08849:01562\n\
67TFK:08861:01844\n\
67TFK:08876:02551\n\
67TFK:08902:01313\n\
67TFK:08913:01911\n\
67TFK:08926:02044\n\
67TFK:08905:02176\n\
67TFK:08919:02406\n\
67TFK:08922:02451\n\
67TFK:08976:01364\n\
67TFK:08986:01917\n\
67TFK:08976:01997\n\
67TFK:08979:02229\n\
67TFK:09009:02023\n\
67TFK:09045:01603\n\
67TFK:09061:02225\n\
67TFK:09047:02407\n\
67TFK:09129:01636\n\
67TFK:09124:01728\n\
67TFK:09119:01750\n\
67TFK:09121:01785\n\
67TFK:09117:01999\n\
67TFK:09140:02160\n\
67TFK:09101:02340\n\
67TFK:09115:02359\n\
67TFK:09095:02424\n\
67TFK:09150:01474\n\
67TFK:09178:01491\n\
67TFK:09178:01545\n\
67TFK:09169:01972\n\
67TFK:09153:02436\n\
67TFK:09205:01349\n\
67TFK:09237:01487\n\
67TFK:09221:01791\n\
67TFK:09220:01988\n\
67TFK:09207:02224\n\
67TFK:09278:01855\n\
67TFK:09243:01976\n\
67TFK:09286:01944\n\
67TFK:09311:01668\n\
67TFK:09296:01812\n\
67TFK:09299:02187\n\
67TFK:09315:02315\n\
67TFK:09316:02319\n\
67TFK:09316:02354\n\
67TFK:02682:01405\n\
67TFK:02696:01503\n\
67TFK:02729:01914\n\
67TFK:02722:01975\n\
67TFK:02811:01407\n\
67TFK:02778:01772\n\
67TFK:02778:01915\n\
67TFK:02796:02469\n\
67TFK:02836:01415\n\
67TFK:02862:01412\n\
67TFK:02846:01534\n\
67TFK:02829:02095\n\
67TFK:02817:02369\n\
67TFK:02835:02379\n\
67TFK:02818:02514\n\
67TFK:02877:01411\n\
67TFK:02901:01557\n\
67TFK:02912:01562\n\
67TFK:02870:01599\n\
67TFK:02892:01675\n\
67TFK:02873:02320\n\
67TFK:02878:02384\n\
67TFK:02876:02541\n\
67TFK:02939:01749\n\
67TFK:02922:02052\n\
67TFK:02948:02190\n\
67TFK:02993:02137\n\
67TFK:02978:02304\n\
67TFK:03050:01295\n\
67TFK:03060:01343\n\
67TFK:03044:01540\n\
67TFK:03028:02092\n\
67TFK:03106:01447\n\
67TFK:03099:01552\n\
67TFK:03111:02232\n\
67TFK:03080:02404\n\
67TFK:03142:01607\n\
67TFK:03133:01739\n\
67TFK:03117:01791\n\
67TFK:03146:01883\n\
67TFK:03138:02334\n\
67TFK:03145:02459\n\
67TFK:03147:02531\n\
67TFK:03158:02495\n\
67TFK:03198:01609\n\
67TFK:03200:01749\n\
67TFK:03190:01812\n\
67TFK:03174:02186\n\
67TFK:03170:02315\n\
67TFK:03225:01356\n\
67TFK:03235:01786\n\
67TFK:03226:02097\n\
67TFK:03296:01309\n\
67TFK:03281:01518\n\
67TFK:03285:02178\n\
67TFK:03358:01327\n\
67TFK:03314:01888\n\
67TFK:03327:01901\n\
67TFK:03338:01964\n\
67TFK:03328:02361\n\
67TFK:03370:01295\n\
67TFK:03410:01317\n\
67TFK:03373:01646\n\
67TFK:03381:01940\n\
67TFK:03378:02314\n\
67TFK:03462:01856\n\
67TFK:03491:01536\n\
67TFK:03489:01617\n\
67TFK:03473:01728\n\
67TFK:03468:01949\n\
67TFK:03504:01942\n\
67TFK:03486:02019\n\
67TFK:03501:02068\n\
67TFK:03511:02088\n\
67TFK:03483:02324\n\
67TFK:03492:02338\n\
67TFK:03474:02562\n\
67TFK:03505:02542\n\
67TFK:03539:01377\n\
67TFK:03538:01401\n\
67TFK:03546:01391\n\
67TFK:03562:01776\n\
67TFK:03550:01831\n\
67TFK:03538:01911\n\
67TFK:03518:01953\n\
67TFK:03601:01454\n\
67TFK:03615:01348\n\
67TFK:03633:01411\n\
67TFK:03642:01472\n\
67TFK:03655:01447\n\
67TFK:03640:01638\n\
67TFK:03627:01701\n\
67TFK:03649:01736\n\
67TFK:03615:02075\n\
67TFK:03620:02134\n\
67TFK:03708:01349\n\
67TFK:03680:01397\n\
67TFK:03668:02011\n\
67TFK:03711:02110\n\
67TFK:03689:02290\n\
67TFK:03734:01304\n\
67TFK:03723:01357\n\
67TFK:03716:01432\n\
67TFK:03718:01567\n\
67TFK:03739:01631\n\
67TFK:03759:01726\n\
67TFK:03757:02332\n\
67TFK:03750:02477\n\
67TFK:03742:02504\n\
67TFK:03747:02540\n\
67TFK:03787:01347\n\
67TFK:03773:01623\n\
67TFK:03794:01934\n\
67TFK:03800:01963\n\
67TFK:03766:01989\n\
67TFK:03782:02466\n\
67TFK:03845:01476\n\
67TFK:03858:01861\n\
67TFK:03843:02107\n\
67TFK:03828:02259\n\
67TFK:03834:02391\n\
67TFK:03904:01630\n\
67TFK:03882:01686\n\
67TFK:03907:02117\n\
67TFK:03874:02363\n\
67TFK:03879:02356\n\
67TFK:03885:02359\n\
67TFK:03962:01711\n\
67TFK:03958:02401\n\
67TFK:03937:02547\n\
67TFK:03975:02221\n\
67TFK:03965:02272\n\
67TFK:02684:00639\n\
67TFK:02686:01083\n\
67TFK:02738:00726\n\
67TFK:02794:00904\n\
67TFK:02790:01141\n\
67TFK:02797:01231\n\
67TFK:02885:00953\n\
67TFK:02867:01232\n\
67TFK:02878:01286\n\
67TFK:02935:00568\n\
67TFK:02981:01007\n\
67TFK:03010:01189\n\
67TFK:03036:00560\n\
67TFK:03026:00943\n\
67TFK:03027:01027\n\
67TFK:03035:01209\n\
67TFK:03100:00738\n\
67TFK:03074:00798\n\
67TFK:03098:00868\n\
67TFK:03080:01085\n\
67TFK:03101:01160\n\
67TFK:03141:00760\n\
67TFK:03147:00918\n\
67TFK:03151:00960\n\
67TFK:03131:01046\n\
67TFK:03143:01285\n\
67TFK:03177:00832\n\
67TFK:03197:00953\n\
67TFK:03189:01096\n\
67TFK:03195:01051\n\
67TFK:03223:00709\n\
67TFK:03235:00813\n\
67TFK:03253:00930\n\
67TFK:03234:01144\n\
67TFK:03244:01236\n\
67TFK:03282:00865\n\
67TFK:03282:01191\n\
67TFK:03350:00662\n\
67TFK:03320:00868\n\
67TFK:03356:00872\n\
67TFK:03405:00453\n\
67TFK:03378:00697\n\
67TFK:03402:00699\n\
67TFK:03396:01037\n\
67TFK:03424:00758\n\
67TFK:03497:00448\n\
67TFK:03504:00852\n\
67TFK:03490:00969\n\
67TFK:03508:01152\n\
67TFK:03500:01269\n\
67TFK:03509:01253\n\
67TFK:03530:00752\n\
67TFK:03518:01138\n\
67TFK:03550:01270\n\
67TFK:03564:01043\n\
67TFK:03641:00604\n\
67TFK:03647:00776\n\
67TFK:03656:01057\n\
67TFK:03639:01147\n\
67TFK:03620:01284\n\
67TFK:03640:01260\n\
67TFK:03675:00592\n\
67TFK:03713:00814\n\
67TFK:03726:00440\n\
67TFK:03749:01252\n\
67TFK:03776:00455\n\
67TFK:03770:00656\n\
67TFK:03766:01221\n\
67TFK:03848:00709\n\
67TFK:03843:00772\n\
67TFK:03857:00777\n\
67TFK:03834:01021\n\
67TFK:03899:00744\n\
67TFK:03913:01238\n\
67TFK:03981:01104\n\
67TFK:03995:01286\n\
67TFK:01332:10374\n\
67TFK:01337:10413\n\
67TFK:01356:10904\n\
67TFK:01360:11099\n\
67TFK:01353:11283\n\
67TFK:01337:11344\n\
67TFK:01398:10547\n\
67TFK:01410:10525\n\
67TFK:01391:10915\n\
67TFK:01382:11080\n\
67TFK:01403:11549\n\
67TFK:01470:10452\n\
67TFK:01477:10460\n\
67TFK:01462:10913\n\
67TFK:01439:11074\n\
67TFK:01475:11584\n\
67TFK:01529:10345\n\
67TFK:01485:11108\n\
67TFK:01579:10500\n\
67TFK:01580:10553\n\
67TFK:01568:10782\n\
67TFK:01564:10873\n\
67TFK:01550:11387\n\
67TFK:01591:10916\n\
67TFK:01608:11328\n\
67TFK:01649:10321\n\
67TFK:01639:10595\n\
67TFK:01696:10484\n\
67TFK:01728:10911\n\
67TFK:01731:11262\n\
67TFK:01695:11441\n\
67TFK:01740:10526\n\
67TFK:01739:10752\n\
67TFK:01734:11227\n\
67TFK:01779:11365\n\
67TFK:01772:11501\n\
67TFK:01777:11454\n\
67TFK:01786:10620\n\
67TFK:01805:10940\n\
67TFK:01875:10416\n\
67TFK:01842:10679\n\
67TFK:01845:10888\n\
67TFK:01870:11112\n\
67TFK:01883:10580\n\
67TFK:01975:10374\n\
67TFK:01939:10426\n\
67TFK:01956:10918\n\
67TFK:02007:10997\n\
67TFK:01999:11061\n\
67TFK:02015:11116\n\
67TFK:02001:11180\n\
67TFK:02063:10523\n\
67TFK:02075:10953\n\
67TFK:02054:10970\n\
67TFK:02050:11250\n\
67TFK:02077:11229\n\
67TFK:02124:10565\n\
67TFK:02150:10913\n\
67TFK:02199:10390\n\
67TFK:02198:10540\n\
67TFK:02182:10919\n\
67TFK:02279:10516\n\
67TFK:02265:10724\n\
67TFK:02256:10792\n\
67TFK:02278:11501\n\
67TFK:02252:11542\n\
67TFK:02305:10359\n\
67TFK:02305:10483\n\
67TFK:02311:10697\n\
67TFK:02353:10337\n\
67TFK:02360:10492\n\
67TFK:02342:10719\n\
67TFK:02373:10859\n\
67TFK:02358:10937\n\
67TFK:02358:11121\n\
67TFK:02356:11525\n\
67TFK:02424:10617\n\
67TFK:02404:10897\n\
67TFK:02393:10959\n\
67TFK:02382:11513\n\
67TFK:02433:11538\n\
67TFK:02480:11560\n\
67TFK:02489:10435\n\
67TFK:02511:10407\n\
67TFK:02484:10677\n\
67TFK:02522:11168\n\
67TFK:02525:11228\n\
67TFK:02518:11403\n\
67TFK:02546:10368\n\
67TFK:02542:10771\n\
67TFK:02534:10993\n\
67TFK:02545:11050\n\
67TFK:02572:11278\n\
67TFK:02573:11386\n\
67TFK:02568:11424\n\
67TFK:02555:11535\n\
67TFK:02628:10493\n\
67TFK:02585:10548\n\
67TFK:02612:10672\n\
67TFK:02590:10725\n\
67TFK:02663:11142\n\
67TFK:01523:14336\n\
67TFK:01848:14263\n\
67TFK:01834:14331\n\
67TFK:02002:14494\n\
67TFK:02067:14333\n\
67TFK:02146:14749\n\
67TFK:02302:14233\n\
67TFK:02370:14465\n\
67TFK:02405:14256\n\
67TFK:02446:14287\n\
67TFK:02478:14446\n\
67TFK:02483:14599\n\
67TFK:02606:14392\n\
67TFK:01379:13125\n\
67TFK:01346:13230\n\
67TFK:01395:12955\n\
67TFK:01388:13103\n\
67TFK:01427:13300\n\
67TFK:01445:12953\n\
67TFK:01444:13154\n\
67TFK:01477:13599\n\
67TFK:01457:14151\n\
67TFK:01515:13085\n\
67TFK:01531:13417\n\
67TFK:01483:14139\n\
67TFK:01689:13540\n\
67TFK:01701:13838\n\
67TFK:01755:13724\n\
67TFK:01827:12987\n\
67TFK:01789:13172\n\
67TFK:01793:13214\n\
67TFK:01801:13465\n\
67TFK:01809:13454\n\
67TFK:01855:13655\n\
67TFK:01902:13063\n\
67TFK:01918:13072\n\
67TFK:01977:13390\n\
67TFK:01996:12900\n\
67TFK:02025:13359\n\
67TFK:02074:12934\n\
67TFK:02036:13048\n\
67TFK:02058:13218\n\
67TFK:02069:13632\n\
67TFK:02081:13871\n\
67TFK:02110:13727\n\
67TFK:02128:13850\n\
67TFK:02188:12958\n\
67TFK:02193:13006\n\
67TFK:02200:14044\n\
67TFK:02240:13555\n\
67TFK:02286:13003\n\
67TFK:02286:13384\n\
67TFK:02316:13596\n\
67TFK:02356:13017\n\
67TFK:02357:14011\n\
67TFK:02382:14018\n\
67TFK:02512:13770\n\
67TFK:02541:12908\n\
67TFK:02546:13065\n\
67TFK:02544:13475\n\
67TFK:02577:13766\n\
67TFK:02612:13008\n\
67TFK:02626:13059\n\
67TFK:02612:13567\n\
67TFK:02626:13831\n\
67TFK:02599:14076\n\
67TFK:02617:14047\n\
67TFK:02656:12972\n\
67TFK:08005:05536\n\
67TFK:08011:05757\n\
67TFK:08023:06359\n\
67TFK:08036:06365\n\
67TFK:08076:05305\n\
67TFK:08051:05832\n\
67TFK:08091:05900\n\
67TFK:08079:05925\n\
67TFK:08057:06192\n\
67TFK:08135:05444\n\
67TFK:08093:06150\n\
67TFK:08125:06378\n\
67TFK:08136:06399\n\
67TFK:08147:05395\n\
67TFK:08150:05442\n\
67TFK:08159:05623\n\
67TFK:08179:05729\n\
67TFK:08146:05841\n\
67TFK:08184:05917\n\
67TFK:08152:06270\n\
67TFK:08158:06329\n\
67TFK:08224:05249\n\
67TFK:08219:05363\n\
67TFK:08197:06113\n\
67TFK:08203:06203\n\
67TFK:08192:06352\n\
67TFK:08218:06359\n\
67TFK:08239:06416\n\
67TFK:08276:05342\n\
67TFK:08250:05483\n\
67TFK:08271:05553\n\
67TFK:08271:05827\n\
67TFK:08244:06045\n\
67TFK:08329:05195\n\
67TFK:08307:05280\n\
67TFK:08329:05653\n\
67TFK:08323:05819\n\
67TFK:08324:05975\n\
67TFK:08341:06150\n\
67TFK:08352:05195\n\
67TFK:08345:05272\n\
67TFK:08381:05288\n\
67TFK:08353:05347\n\
67TFK:08369:05403\n\
67TFK:08385:05402\n\
67TFK:08344:05583\n\
67TFK:08370:05733\n\
67TFK:08396:05525\n\
67TFK:08437:05652\n\
67TFK:08414:05791\n\
67TFK:08413:06230\n\
67TFK:08418:06301\n\
67TFK:08400:06372\n\
67TFK:08480:05251\n\
67TFK:08444:05920\n\
67TFK:08465:06270\n\
67TFK:08510:05357\n\
67TFK:08496:05594\n\
67TFK:08498:05571\n\
67TFK:08530:05708\n\
67TFK:08510:05909\n\
67TFK:08512:05972\n\
67TFK:08517:06133\n\
67TFK:08515:06180\n\
67TFK:08509:06211\n\
67TFK:08526:06263\n\
67TFK:08543:05218\n\
67TFK:08586:05276\n\
67TFK:08581:05373\n\
67TFK:08579:05477\n\
67TFK:08566:05571\n\
67TFK:08545:05625\n\
67TFK:08590:06009\n\
67TFK:08551:06133\n\
67TFK:08581:06397\n\
67TFK:08562:06402\n\
67TFK:08570:06413\n\
67TFK:08605:05160\n\
67TFK:08640:05347\n\
67TFK:08607:05516\n\
67TFK:08621:05559\n\
67TFK:08627:05596\n\
67TFK:08598:05914\n\
67TFK:08609:06126\n\
67TFK:08626:06383\n\
67TFK:08651:05308\n\
67TFK:08671:05645\n\
67TFK:08676:05744\n\
67TFK:08646:06258\n\
67TFK:08708:05441\n\
67TFK:08717:05427\n\
67TFK:08741:05542\n\
67TFK:08712:05552\n\
67TFK:08711:05640\n\
67TFK:08697:06382\n\
67TFK:08708:06359\n\
67TFK:08758:05590\n\
67TFK:08743:06081\n\
67TFK:08790:06089\n\
67TFK:08778:06314\n\
67TFK:08758:06398\n\
67TFK:08789:06425\n\
67TFK:08816:05821\n\
67TFK:08862:05417\n\
67TFK:08851:05467\n\
67TFK:08888:05478\n\
67TFK:08860:05822\n\
67TFK:08878:05821\n\
67TFK:08846:05906\n\
67TFK:08873:05977\n\
67TFK:08861:06028\n\
67TFK:08921:05229\n\
67TFK:08923:05835\n\
67TFK:08928:05961\n\
67TFK:08976:05269\n\
67TFK:08985:05406\n\
67TFK:08945:05833\n\
67TFK:08956:05835\n\
67TFK:08955:05883\n\
67TFK:08985:06064\n\
67TFK:09019:05205\n\
67TFK:08996:05381\n\
67TFK:09006:06266\n\
67TFK:09054:05154\n\
67TFK:09052:05824\n\
67TFK:09046:05946\n\
67TFK:09077:06049\n\
67TFK:09130:06134\n\
67TFK:09098:06315\n\
67TFK:09114:06387\n\
67TFK:09179:05414\n\
67TFK:09148:06064\n\
67TFK:09211:05172\n\
67TFK:09251:05244\n\
67TFK:09283:05208\n\
67TFK:09274:05420\n\
67TFK:09249:05550\n\
67TFK:09281:05598\n\
67TFK:09277:06150\n\
67TFK:09268:06356\n\
67TFK:09303:05228\n\
67TFK:09309:05294\n\
67TFK:09301:05793\n\
67TFK:09293:05918\n\
67TFK:09322:06420\n\
67TFK:09354:05232\n\
67TFK:09336:06091\n\
67TFK:09367:06099\n\
67TFK:09373:06394\n\
67TFK:09405:05336\n\
67TFK:09376:05976\n\
67TFK:09454:06074\n\
67TFK:09447:06196\n\
67TFK:09508:05556\n\
67TFK:09488:05960\n\
67TFK:09493:06236\n\
67TFK:09542:05629\n\
67TFK:09552:05781\n\
67TFK:09524:06064\n\
67TFK:09565:06324\n\
67TFK:09620:05282\n\
67TFK:09575:05453\n\
67TFK:09576:06197\n\
67TFK:09623:06297\n\
67TFK:09640:05217\n\
67TFK:09650:05306\n\
67TFK:09631:06078\n\
67TFK:09638:06241\n\
67TFK:09714:05937\n\
67TFK:09720:05978\n\
67TFK:09712:06019\n\
67TFK:09682:06228\n\
67TFK:09719:06357\n\
67TFK:09724:05577\n\
67TFK:09729:05634\n\
67TFK:09764:05733\n\
67TFK:09749:05798\n\
67TFK:09767:06147\n\
67TFK:09790:05272\n\
67TFK:09797:05442\n\
67TFK:09811:05544\n\
67TFK:09821:05629\n\
67TFK:09817:05677\n\
67TFK:09799:05805\n\
67TFK:09808:06054\n\
67TFK:09824:05267\n\
67TFK:09850:05254\n\
67TFK:09849:05627\n\
67TFK:09912:05659\n\
67TFK:09899:05831\n\
67TFK:09882:06142\n\
67TFK:09895:06227\n\
67TFK:09904:06384\n\
67TFK:09951:05589\n\
67TFK:09940:05736\n\
67TFK:09996:05235\n\
67TFK:10020:05754\n\
67TFK:10006:06073\n\
67TFK:10018:06344\n\
67TFK:10028:05248\n\
67TFK:10045:05499\n\
67TFK:10056:05573\n\
67TFK:10058:05809\n\
67TFK:10096:05159\n\
67TFK:10123:05199\n\
67TFK:10172:05913\n\
67TFK:10190:05792\n\
67TFK:10188:06018\n\
67TFK:10233:05181\n\
67TFK:10241:05325\n\
67TFK:10228:05559\n\
67TFK:10249:05935\n\
67TFK:10276:06359\n\
67TFK:10391:05212\n\
67TFK:10387:05303\n\
67TFK:10384:05400\n\
67TFK:10398:05747\n\
67TFK:06665:13033\n\
67TFK:06706:13387\n\
67TFK:06688:13659\n\
67TFK:06709:13728\n\
67TFK:06673:13924\n\
67TFK:06684:14018\n\
67TFK:06732:13165\n\
67TFK:06755:13145\n\
67TFK:06749:13717\n\
67TFK:06769:13194\n\
67TFK:06805:13943\n\
67TFK:06859:13325\n\
67TFK:06853:14058\n\
67TFK:06842:14135\n\
67TFK:06880:13717\n\
67TFK:06956:13076\n\
67TFK:06923:13210\n\
67TFK:06919:13539\n\
67TFK:06917:13999\n\
67TFK:06993:13003\n\
67TFK:06961:13196\n\
67TFK:06973:13287\n\
67TFK:06985:13485\n\
67TFK:06975:13847\n\
67TFK:07008:13850\n\
67TFK:06998:14006\n\
67TFK:07013:12887\n\
67TFK:07016:13514\n\
67TFK:07022:13481\n\
67TFK:07018:13550\n\
67TFK:07021:13724\n\
67TFK:07138:13133\n\
67TFK:07114:13769\n\
67TFK:07122:13940\n\
67TFK:07167:13403\n\
67TFK:07194:13380\n\
67TFK:07190:13731\n\
67TFK:07242:13174\n\
67TFK:07255:13395\n\
67TFK:07256:13989\n\
67TFK:07287:13043\n\
67TFK:07289:13101\n\
67TFK:07278:13952\n\
67TFK:07289:14144\n\
67TFK:07338:13305\n\
67TFK:07324:13386\n\
67TFK:07442:13038\n\
67TFK:07414:13757\n\
67TFK:07450:13753\n\
67TFK:07497:13453\n\
67TFK:07475:13611\n\
67TFK:07500:14021\n\
67TFK:07533:13334\n\
67TFK:07524:13692\n\
67TFK:07534:13701\n\
67TFK:07546:13996\n\
67TFK:07523:14072\n\
67TFK:07595:13005\n\
67TFK:07561:13062\n\
67TFK:07591:13540\n\
67TFK:07649:13148\n\
67TFK:07636:13624\n\
67TFK:07693:13228\n\
67TFK:07775:13557\n\
67TFK:07850:13749\n\
67TFK:07838:13820\n\
67TFK:07843:14068\n\
67TFK:07904:13322\n\
67TFK:07893:13417\n\
67TFK:07906:13410\n\
67TFK:07895:13664\n\
67TFK:07910:13357\n\
67TFK:07991:13501\n\
67TFK:02721:02613\n\
67TFK:02750:03007\n\
67TFK:02735:03273\n\
67TFK:02743:03403\n\
67TFK:02718:03657\n\
67TFK:02721:03783\n\
67TFK:02770:02659\n\
67TFK:02789:03310\n\
67TFK:02779:03425\n\
67TFK:02774:03459\n\
67TFK:02796:03732\n\
67TFK:02862:02602\n\
67TFK:02834:02892\n\
67TFK:02822:03372\n\
67TFK:02870:03099\n\
67TFK:02930:02622\n\
67TFK:02956:02652\n\
67TFK:02948:02945\n\
67TFK:02938:03291\n\
67TFK:02920:03392\n\
67TFK:02921:03455\n\
67TFK:02957:03603\n\
67TFK:02927:03736\n\
67TFK:02949:03737\n\
67TFK:02967:02637\n\
67TFK:02976:03078\n\
67TFK:02970:03569\n\
67TFK:03010:03687\n\
67TFK:03009:03856\n\
67TFK:03030:02604\n\
67TFK:03028:02897\n\
67TFK:03031:02890\n\
67TFK:03017:02950\n\
67TFK:03037:03013\n\
67TFK:03081:03359\n\
67TFK:03086:03719\n\
67TFK:03150:02708\n\
67TFK:03141:03172\n\
67TFK:03139:03367\n\
67TFK:03185:02852\n\
67TFK:03168:02915\n\
67TFK:03165:02996\n\
67TFK:03173:03027\n\
67TFK:03181:03308\n\
67TFK:03169:03368\n\
67TFK:03254:02834\n\
67TFK:03220:03280\n\
67TFK:03250:03619\n\
67TFK:03241:03812\n\
67TFK:03272:02609\n\
67TFK:03310:03139\n\
67TFK:03293:03491\n\
67TFK:03278:03561\n\
67TFK:03279:03653\n\
67TFK:03320:02700\n\
67TFK:03327:02795\n\
67TFK:03325:02873\n\
67TFK:03340:02986\n\
67TFK:03314:03283\n\
67TFK:03337:03344\n\
67TFK:03322:03431\n\
67TFK:03320:03558\n\
67TFK:03401:02644\n\
67TFK:03379:02844\n\
67TFK:03389:02868\n\
67TFK:03386:03105\n\
67TFK:03382:03734\n\
67TFK:03447:02749\n\
67TFK:03453:02777\n\
67TFK:03443:03048\n\
67TFK:03417:03082\n\
67TFK:03445:03196\n\
67TFK:03430:03428\n\
67TFK:03450:03787\n\
67TFK:03500:02663\n\
67TFK:03505:02776\n\
67TFK:03494:02958\n\
67TFK:03495:02951\n\
67TFK:03483:03049\n\
67TFK:03480:03165\n\
67TFK:03500:03314\n\
67TFK:03499:03358\n\
67TFK:03485:03431\n\
67TFK:03483:03534\n\
67TFK:03493:03531\n\
67TFK:03505:03700\n\
67TFK:03484:03784\n\
67TFK:03553:03070\n\
67TFK:03517:03136\n\
67TFK:03537:03173\n\
67TFK:03533:03229\n\
67TFK:03548:03307\n\
67TFK:03563:03592\n\
67TFK:03588:02621\n\
67TFK:03599:02785\n\
67TFK:03584:03018\n\
67TFK:03589:02990\n\
67TFK:03567:03618\n\
67TFK:03632:02883\n\
67TFK:03642:02918\n\
67TFK:03660:02963\n\
67TFK:03643:03626\n\
67TFK:03615:03699\n\
67TFK:03683:02594\n\
67TFK:03700:02887\n\
67TFK:03710:03227\n\
67TFK:03673:03461\n\
67TFK:03699:03434\n\
67TFK:03693:03560\n\
67TFK:03693:03738\n\
67TFK:03664:03862\n\
67TFK:03714:02624\n\
67TFK:03729:02736\n\
67TFK:03752:02929\n\
67TFK:03751:03129\n\
67TFK:03714:03229\n\
67TFK:03741:03326\n\
67TFK:03719:03531\n\
67TFK:03797:03193\n\
67TFK:03795:03793\n\
67TFK:03859:03067\n\
67TFK:03820:03106\n\
67TFK:03830:03723\n\
67TFK:03906:02769\n\
67TFK:03913:02985\n\
67TFK:03879:03080\n\
67TFK:03865:03208\n\
67TFK:03942:03010\n\
67TFK:03943:03347\n\
67TFK:03971:02853\n\
67TFK:02675:07111\n\
67TFK:02674:07306\n\
67TFK:02686:07647\n\
67TFK:02751:06732\n\
67TFK:02738:06831\n\
67TFK:02726:06966\n\
67TFK:02733:07033\n\
67TFK:02741:07151\n\
67TFK:02760:07680\n\
67TFK:02808:06573\n\
67TFK:02770:06785\n\
67TFK:02774:06741\n\
67TFK:02774:07387\n\
67TFK:02863:06482\n\
67TFK:02851:06899\n\
67TFK:02823:07003\n\
67TFK:02865:06567\n\
67TFK:02880:06612\n\
67TFK:02868:06683\n\
67TFK:02880:07219\n\
67TFK:02906:07528\n\
67TFK:02881:07676\n\
67TFK:02931:06532\n\
67TFK:02916:06542\n\
67TFK:02945:06791\n\
67TFK:02926:06973\n\
67TFK:02916:07168\n\
67TFK:02945:07215\n\
67TFK:02986:06711\n\
67TFK:02999:07127\n\
67TFK:02973:07163\n\
67TFK:02973:07202\n\
67TFK:03009:07566\n\
67TFK:03049:06622\n\
67TFK:03026:07003\n\
67TFK:03022:07132\n\
67TFK:03036:07288\n\
67TFK:03016:07683\n\
67TFK:03106:06930\n\
67TFK:03088:07207\n\
67TFK:03083:07367\n\
67TFK:03077:07408\n\
67TFK:03114:06689\n\
67TFK:03135:07052\n\
67TFK:03143:07100\n\
67TFK:03144:07159\n\
67TFK:03125:07413\n\
67TFK:03125:07533\n\
67TFK:03153:07628\n\
67TFK:03168:06445\n\
67TFK:03202:06748\n\
67TFK:03183:07537\n\
67TFK:03215:06526\n\
67TFK:03249:06620\n\
67TFK:03254:07080\n\
67TFK:03216:07118\n\
67TFK:03249:07514\n\
67TFK:03216:07581\n\
67TFK:03282:06600\n\
67TFK:03302:06607\n\
67TFK:03306:06983\n\
67TFK:03310:06951\n\
67TFK:03264:07286\n\
67TFK:03325:07125\n\
67TFK:03322:07685\n\
67TFK:03396:06682\n\
67TFK:03370:07298\n\
67TFK:03396:07309\n\
67TFK:03452:06948\n\
67TFK:03445:07213\n\
67TFK:03470:06456\n\
67TFK:03485:06700\n\
67TFK:03467:06847\n\
67TFK:03468:06889\n\
67TFK:03467:07004\n\
67TFK:03561:06479\n\
67TFK:03541:06622\n\
67TFK:03562:07128\n\
67TFK:03557:07263\n\
67TFK:03551:07364\n\
67TFK:03553:07528\n\
67TFK:03591:06484\n\
67TFK:03591:06774\n\
67TFK:03585:06875\n\
67TFK:03582:07145\n\
67TFK:03580:07569\n\
67TFK:03579:07683\n\
67TFK:03643:06474\n\
67TFK:03649:06505\n\
67TFK:03646:06910\n\
67TFK:03652:07305\n\
67TFK:03645:07508\n\
67TFK:03688:06829\n\
67TFK:03669:06904\n\
67TFK:03682:07169\n\
67TFK:03713:07672\n\
67TFK:03714:06533\n\
67TFK:03722:06594\n\
67TFK:03758:06764\n\
67TFK:03774:07377\n\
67TFK:03775:07607\n\
67TFK:03807:07645\n\
67TFK:03810:07662\n\
67TFK:03810:07699\n\
67TFK:03817:06510\n\
67TFK:03837:06624\n\
67TFK:03857:06631\n\
67TFK:03858:06679\n\
67TFK:03827:06802\n\
67TFK:03830:07572\n\
67TFK:03845:07608\n\
67TFK:03864:06703\n\
67TFK:03866:07173\n\
67TFK:03879:07522\n\
67TFK:03867:07629\n\
67TFK:03903:07687\n\
67TFK:03909:07692\n\
67TFK:03954:06682\n\
67TFK:03959:06830\n\
67TFK:03948:07196\n\
67TFK:03995:07152\n\
67TFK:04018:00559\n\
67TFK:04034:00552\n\
67TFK:04018:00726\n\
67TFK:04002:00875\n\
67TFK:04038:00890\n\
67TFK:04020:00902\n\
67TFK:04029:00950\n\
67TFK:04023:01005\n\
67TFK:04010:01248\n\
67TFK:04093:00786\n\
67TFK:04063:01189\n\
67TFK:04078:01217\n\
67TFK:04116:00694\n\
67TFK:04122:01256\n\
67TFK:04186:00752\n\
67TFK:04243:00451\n\
67TFK:04280:00594\n\
67TFK:04318:00640\n\
67TFK:04310:01065\n\
67TFK:04349:00260\n\
67TFK:04375:00533\n\
67TFK:04386:01005\n\
67TFK:04351:01140\n\
67TFK:04493:00745\n\
67TFK:04460:01099\n\
67TFK:04461:01167\n\
67TFK:04487:01198\n\
67TFK:04523:00640\n\
67TFK:04516:01180\n\
67TFK:04497:01200\n\
67TFK:04555:00273\n\
67TFK:04560:01150\n\
67TFK:04625:00506\n\
67TFK:04620:00661\n\
67TFK:04600:00932\n\
67TFK:04694:00411\n\
67TFK:04694:00488\n\
67TFK:04783:00220\n\
67TFK:04756:01025\n\
67TFK:04830:00935\n\
67TFK:04820:01010\n\
67TFK:04840:01177\n\
67TFK:04885:00187\n\
67TFK:04880:01162\n\
67TFK:04910:00876\n\
67TFK:04919:00943\n\
67TFK:04941:00954\n\
67TFK:04981:00960\n\
67TFK:05075:00786\n\
67TFK:05098:00896\n\
67TFK:05122:01146\n\
67TFK:05121:01198\n\
67TFK:05159:01120\n\
67TFK:05172:01103\n\
67TFK:05230:01278\n\
67TFK:02685:14749\n\
67TFK:02738:14575\n\
67TFK:02794:14174\n\
67TFK:02934:14288\n\
67TFK:02947:14948\n\
67TFK:03001:14365\n\
67TFK:03049:14343\n\
67TFK:03105:14545\n\
67TFK:03155:14272\n\
67TFK:03132:14611\n\
67TFK:03193:14612\n\
67TFK:03284:14439\n\
67TFK:03288:14818\n\
67TFK:03357:14630\n\
67TFK:03393:14676\n\
67TFK:03411:14711\n\
67TFK:03439:14206\n\
67TFK:03454:14746\n\
67TFK:03425:14928\n\
67TFK:03486:14607\n\
67TFK:03498:14582\n\
67TFK:03511:14583\n\
67TFK:03539:14238\n\
67TFK:03536:14756\n\
67TFK:03552:14881\n\
67TFK:03601:14601\n\
67TFK:03657:14204\n\
67TFK:03713:14183\n\
67TFK:03708:14233\n\
67TFK:03677:14272\n\
67TFK:03737:14664\n\
67TFK:03772:14473\n\
67TFK:03810:14910\n\
67TFK:03773:15000\n\
67TFK:03819:14905\n\
67TFK:03892:14600\n\
67TFK:03959:14594\n\
67TFK:02686:10440\n\
67TFK:02697:10919\n\
67TFK:02707:10934\n\
67TFK:02693:11291\n\
67TFK:02758:10916\n\
67TFK:02757:11296\n\
67TFK:02739:11480\n\
67TFK:02790:10311\n\
67TFK:02788:10395\n\
67TFK:02769:10745\n\
67TFK:02804:10743\n\
67TFK:02811:10884\n\
67TFK:02778:10913\n\
67TFK:02835:10484\n\
67TFK:02838:10708\n\
67TFK:02836:10919\n\
67TFK:02823:11037\n\
67TFK:02847:11124\n\
67TFK:02889:10706\n\
67TFK:02910:11200\n\
67TFK:02872:11460\n\
67TFK:02902:11464\n\
67TFK:02936:10353\n\
67TFK:02943:10420\n\
67TFK:02920:10757\n\
67TFK:03011:10348\n\
67TFK:02983:11384\n\
67TFK:03002:11471\n\
67TFK:03039:10593\n\
67TFK:03049:10828\n\
67TFK:03024:11286\n\
67TFK:03039:11370\n\
67TFK:03039:11376\n\
67TFK:03029:11481\n\
67TFK:03072:10352\n\
67TFK:03111:10522\n\
67TFK:03069:10632\n\
67TFK:03079:10677\n\
67TFK:03119:10605\n\
67TFK:03165:10403\n\
67TFK:03199:10616\n\
67TFK:03171:10898\n\
67TFK:03187:11289\n\
67TFK:03168:11383\n\
67TFK:03243:10426\n\
67TFK:03237:10570\n\
67TFK:03217:10652\n\
67TFK:03243:10993\n\
67TFK:03258:11100\n\
67TFK:03245:11144\n\
67TFK:03234:11308\n\
67TFK:03276:10331\n\
67TFK:03312:10615\n\
67TFK:03283:10992\n\
67TFK:03274:11059\n\
67TFK:03272:11212\n\
67TFK:03341:10611\n\
67TFK:03333:10934\n\
67TFK:03344:11018\n\
67TFK:03336:11325\n\
67TFK:03336:11538\n\
67TFK:03383:10355\n\
67TFK:03417:10590\n\
67TFK:03432:11035\n\
67TFK:03449:11004\n\
67TFK:03426:11336\n\
67TFK:03489:10338\n\
67TFK:03489:10565\n\
67TFK:03503:10937\n\
67TFK:03516:10489\n\
67TFK:03514:10587\n\
67TFK:03523:10800\n\
67TFK:03543:10997\n\
67TFK:03547:10996\n\
67TFK:03546:11292\n\
67TFK:03522:11346\n\
67TFK:03592:10866\n\
67TFK:03570:11253\n\
67TFK:03584:11210\n\
67TFK:03607:11372\n\
67TFK:03583:11452\n\
67TFK:03659:11335\n\
67TFK:03643:11367\n\
67TFK:03646:11511\n\
67TFK:03675:10796\n\
67TFK:03666:11050\n\
67TFK:03666:11176\n\
67TFK:03708:11306\n\
67TFK:03703:11378\n\
67TFK:03688:11541\n\
67TFK:03747:10876\n\
67TFK:03753:10866\n\
67TFK:03714:11207\n\
67TFK:03763:11291\n\
67TFK:03715:11306\n\
67TFK:03798:10512\n\
67TFK:03785:10664\n\
67TFK:03796:11085\n\
67TFK:03861:10975\n\
67TFK:03817:11081\n\
67TFK:03844:11142\n\
67TFK:03857:11294\n\
67TFK:03879:10332\n\
67TFK:03894:10936\n\
67TFK:03908:11022\n\
67TFK:03884:11333\n\
67TFK:03892:11394\n\
67TFK:03918:10971\n\
67TFK:03927:11321\n\
67TFK:03976:10853\n\
67TFK:03993:11309\n\
67TFK:01383:01108\n\
67TFK:01518:01136\n\
67TFK:01581:01208\n\
67TFK:01695:00989\n\
67TFK:01730:01025\n\
67TFK:01830:00950\n\
67TFK:01815:01039\n\
67TFK:01866:00777\n\
67TFK:01867:01081\n\
67TFK:01899:00895\n\
67TFK:01900:00890\n\
67TFK:01913:00979\n\
67TFK:01890:01047\n\
67TFK:01948:00774\n\
67TFK:01952:00904\n\
67TFK:02066:01009\n\
67TFK:02190:01187\n\
67TFK:02207:01241\n\
67TFK:02226:01252\n\
67TFK:02281:00959\n\
67TFK:02247:01132\n\
67TFK:02251:01180\n\
67TFK:02253:01226\n\
67TFK:02324:00799\n\
67TFK:02345:00797\n\
67TFK:02371:01177\n\
67TFK:02363:01238\n\
67TFK:02409:00925\n\
67TFK:02405:01233\n\
67TFK:02451:01282\n\
67TFK:02650:00667\n\
67TFK:02657:01016\n\
67TFK:02706:08232\n\
67TFK:02679:08655\n\
67TFK:02707:08996\n\
67TFK:02732:07792\n\
67TFK:02732:08981\n\
67TFK:02784:08752\n\
67TFK:02842:08218\n\
67TFK:02823:08351\n\
67TFK:02858:08682\n\
67TFK:02814:08797\n\
67TFK:02906:08331\n\
67TFK:02911:08460\n\
67TFK:02941:07904\n\
67TFK:02947:08244\n\
67TFK:02956:08463\n\
67TFK:02960:08444\n\
67TFK:02976:07935\n\
67TFK:03009:08143\n\
67TFK:03010:08497\n\
67TFK:03009:08903\n\
67TFK:03021:07822\n\
67TFK:03046:07823\n\
67TFK:03088:07970\n\
67TFK:03086:07997\n\
67TFK:03110:08178\n\
67TFK:03088:08325\n\
67TFK:03071:08369\n\
67TFK:03070:08854\n\
67TFK:03152:07738\n\
67TFK:03151:08034\n\
67TFK:03155:08087\n\
67TFK:03128:08719\n\
67TFK:03203:08355\n\
67TFK:03205:08752\n\
67TFK:03239:07902\n\
67TFK:03223:08703\n\
67TFK:03267:08041\n\
67TFK:03264:08289\n\
67TFK:03280:08523\n\
67TFK:03264:08560\n\
67TFK:03285:08659\n\
67TFK:03345:07782\n\
67TFK:03322:08098\n\
67TFK:03354:08618\n\
67TFK:03339:08672\n\
67TFK:03354:08795\n\
67TFK:03337:08842\n\
67TFK:03395:07869\n\
67TFK:03397:08095\n\
67TFK:03437:07895\n\
67TFK:03414:08000\n\
67TFK:03417:08200\n\
67TFK:03415:08437\n\
67TFK:03444:08686\n\
67TFK:03469:07754\n\
67TFK:03467:08011\n\
67TFK:03489:08407\n\
67TFK:03501:08870\n\
67TFK:03532:08598\n\
67TFK:03522:08974\n\
67TFK:03587:08130\n\
67TFK:03624:08262\n\
67TFK:03676:07802\n\
67TFK:03713:08348\n\
67TFK:03666:08439\n\
67TFK:03711:08540\n\
67TFK:03665:08697\n\
67TFK:03676:08967\n\
67TFK:03750:08042\n\
67TFK:03725:08430\n\
67TFK:03732:08970\n\
67TFK:03836:08003\n\
67TFK:03855:08127\n\
67TFK:03854:08169\n\
67TFK:03909:07776\n\
67TFK:03906:07965\n\
67TFK:03874:08409\n\
67TFK:03875:08457\n\
67TFK:03865:08564\n\
67TFK:03876:08571\n\
67TFK:03908:08881\n\
67TFK:03938:07958\n\
67TFK:03947:08404\n\
67TFK:03949:08603\n\
67TFK:03941:08686\n\
67TFK:03956:08752\n\
67TFK:03964:07773\n\
67TFK:03994:08195\n\
67TFK:03973:08971\n\
67TFK:03977:09003\n\
')
