# Supplementary material for: The Oxidative Metabolism of Fossil Hydrocarbons and Sulfide Minerals by the Lithobiontic Microbial Community Inhabiting Deep Subterrestrial Kupferschiefer Black Shale
Source: Front Microbiol. 2018 May 15;9:972. doi: 10.3389/fmicb.2018.00972 (PMC5962744; doi:10.3389/fmicb.2018.00972)
Supplement: Supplementary file 3 [file Presentation_1.ZIP › R19_filter-trim_BSc60_sup207_krona.html.files/node1280.members.0.js]

data('67TFK:01353:12617\n\
67TFK:02270:11664\n\
67TFK:02289:12263\n\
67TFK:02814:04408\n\
67TFK:02913:04098\n\
67TFK:02936:03865\n\
67TFK:03244:05082\n\
67TFK:03452:04855\n\
67TFK:03578:03888\n\
67TFK:00327:04004\n\
67TFK:00308:04974\n\
67TFK:01032:03911\n\
67TFK:01074:04161\n\
67TFK:00624:01940\n\
67TFK:00611:02315\n\
67TFK:00920:02481\n\
67TFK:00969:02121\n\
67TFK:01181:02460\n\
67TFK:01322:02127\n\
67TFK:00872:09767\n\
67TFK:01260:09209\n\
67TFK:00431:06555\n\
67TFK:01158:05703\n\
67TFK:01196:06023\n\
67TFK:01238:05716\n\
67TFK:01319:06092\n\
67TFK:09732:06553\n\
67TFK:10132:06764\n\
67TFK:07464:03581\n\
67TFK:07597:03435\n\
67TFK:07756:02953\n\
67TFK:07809:03562\n\
67TFK:07885:03547\n\
67TFK:07963:03123\n\
67TFK:09454:04585\n\
67TFK:09467:04731\n\
67TFK:09343:03472\n\
67TFK:09878:03536\n\
67TFK:09667:11980\n\
67TFK:10107:12114\n\
67TFK:01300:13932\n\
67TFK:01525:02587\n\
67TFK:01632:02616\n\
67TFK:01768:03277\n\
67TFK:02340:02586\n\
67TFK:02471:03529\n\
67TFK:01671:04844\n\
67TFK:01704:04150\n\
67TFK:01691:04185\n\
67TFK:01930:04294\n\
67TFK:02133:04145\n\
67TFK:02145:04295\n\
67TFK:02468:04920\n\
67TFK:01465:05814\n\
67TFK:01688:05614\n\
67TFK:02176:05946\n\
67TFK:02326:05520\n\
67TFK:02378:05651\n\
67TFK:02578:05981\n\
67TFK:02561:06163\n\
67TFK:02587:06096\n\
67TFK:01399:07435\n\
67TFK:01741:07560\n\
67TFK:02016:06733\n\
67TFK:02241:07114\n\
67TFK:02243:07436\n\
67TFK:02626:06836\n\
67TFK:02650:06446\n\
67TFK:01346:01631\n\
67TFK:01348:01879\n\
67TFK:01490:02087\n\
67TFK:01803:01362\n\
67TFK:01854:01667\n\
67TFK:02062:02465\n\
67TFK:02206:02135\n\
67TFK:02256:01809\n\
67TFK:02619:02146\n\
67TFK:02480:07789\n\
67TFK:02445:08621\n\
67TFK:02609:08680\n\
67TFK:01782:09860\n\
67TFK:02092:09752\n\
67TFK:02167:10104\n\
67TFK:02455:09817\n\
67TFK:05734:04270\n\
67TFK:05911:04541\n\
67TFK:05976:03999\n\
67TFK:06051:04255\n\
67TFK:06325:04851\n\
67TFK:06654:05138\n\
67TFK:09676:08078\n\
67TFK:09703:08399\n\
67TFK:10436:08762\n\
67TFK:09579:10192\n\
67TFK:10130:10260\n\
67TFK:09795:10607\n\
67TFK:10114:11321\n\
67TFK:10207:10897\n\
67TFK:05595:07178\n\
67TFK:05845:07321\n\
67TFK:06119:06974\n\
67TFK:06393:06652\n\
67TFK:06488:07174\n\
67TFK:05559:10440\n\
67TFK:05952:11540\n\
67TFK:06007:10942\n\
67TFK:06359:11434\n\
67TFK:06396:10353\n\
67TFK:06528:10445\n\
67TFK:09374:01808\n\
67TFK:09424:01682\n\
67TFK:06766:01942\n\
67TFK:06897:02166\n\
67TFK:06971:01457\n\
67TFK:07603:01320\n\
67TFK:07564:01812\n\
67TFK:07904:01490\n\
67TFK:06862:04591\n\
67TFK:06976:03982\n\
67TFK:07367:05110\n\
67TFK:07532:05033\n\
67TFK:07744:04704\n\
67TFK:06682:06790\n\
67TFK:06705:06796\n\
67TFK:07006:06790\n\
67TFK:07247:07073\n\
67TFK:07683:07327\n\
67TFK:07839:07091\n\
67TFK:07861:07077\n\
67TFK:07173:05816\n\
67TFK:07487:06222\n\
67TFK:07619:05815\n\
67TFK:07669:09175\n\
67TFK:07927:09104\n\
67TFK:07914:09653\n\
67TFK:06822:07930\n\
67TFK:07027:07911\n\
67TFK:07335:07802\n\
67TFK:07455:08359\n\
67TFK:06736:10953\n\
67TFK:06724:11071\n\
67TFK:06824:10664\n\
67TFK:07828:11235\n\
67TFK:00450:03810\n\
67TFK:00924:02810\n\
67TFK:01160:03006\n\
67TFK:01253:03450\n\
67TFK:05335:02124\n\
67TFK:05384:02031\n\
67TFK:05970:02295\n\
67TFK:06072:01627\n\
67TFK:06889:00590\n\
67TFK:06998:01255\n\
67TFK:07297:01076\n\
67TFK:07771:00628\n\
67TFK:07768:01088\n\
67TFK:07632:14229\n\
67TFK:08655:07709\n\
67TFK:09090:06656\n\
67TFK:08112:03437\n\
67TFK:08720:02873\n\
67TFK:08735:03582\n\
67TFK:08746:02775\n\
67TFK:08013:04529\n\
67TFK:08426:04217\n\
67TFK:09045:04869\n\
67TFK:08092:08639\n\
67TFK:09210:08172\n\
67TFK:08550:09216\n\
67TFK:08603:10247\n\
67TFK:09033:09971\n\
67TFK:09229:10208\n\
67TFK:06848:12165\n\
67TFK:06912:11931\n\
67TFK:07437:12241\n\
67TFK:04483:14469\n\
67TFK:04537:14990\n\
67TFK:04546:14429\n\
67TFK:04818:14420\n\
67TFK:04035:12195\n\
67TFK:04307:12626\n\
67TFK:05139:11724\n\
67TFK:04246:10726\n\
67TFK:05244:10391\n\
67TFK:04724:09416\n\
67TFK:04363:08323\n\
67TFK:04820:08289\n\
67TFK:05246:08527\n\
67TFK:04029:06912\n\
67TFK:04383:07302\n\
67TFK:04400:06862\n\
67TFK:04745:06460\n\
67TFK:04998:07547\n\
67TFK:05076:07425\n\
67TFK:05436:00895\n\
67TFK:06197:01184\n\
67TFK:06431:01004\n\
67TFK:04338:06089\n\
67TFK:04374:05518\n\
67TFK:04470:06230\n\
67TFK:04510:05984\n\
67TFK:04581:05917\n\
67TFK:04962:06434\n\
67TFK:05066:05394\n\
67TFK:05115:05551\n\
67TFK:05288:05584\n\
67TFK:08882:14040\n\
67TFK:07997:12602\n\
67TFK:08064:11945\n\
67TFK:08309:12200\n\
67TFK:08460:12193\n\
67TFK:08921:11743\n\
67TFK:06228:13885\n\
67TFK:08129:11591\n\
67TFK:08787:11147\n\
67TFK:08812:10843\n\
67TFK:08949:10675\n\
67TFK:04014:03054\n\
67TFK:04302:02980\n\
67TFK:04586:03493\n\
67TFK:04927:02764\n\
67TFK:05449:03167\n\
67TFK:05552:03044\n\
67TFK:06128:03349\n\
67TFK:05370:06099\n\
67TFK:05388:05964\n\
67TFK:05782:06279\n\
67TFK:05910:06284\n\
67TFK:05963:05954\n\
67TFK:06110:06098\n\
67TFK:06341:05447\n\
67TFK:06419:05326\n\
67TFK:06602:06198\n\
67TFK:04103:03911\n\
67TFK:04201:04777\n\
67TFK:04280:04211\n\
67TFK:04370:05075\n\
67TFK:04446:03864\n\
67TFK:05774:08880\n\
67TFK:05903:07934\n\
67TFK:05967:08637\n\
67TFK:06141:07798\n\
67TFK:05351:09828\n\
67TFK:05442:09728\n\
67TFK:05604:09508\n\
67TFK:05670:09523\n\
67TFK:06151:10232\n\
67TFK:06497:09596\n\
67TFK:05419:12667\n\
67TFK:05610:12373\n\
67TFK:06455:11951\n\
67TFK:06460:12344\n\
67TFK:04288:01896\n\
67TFK:04303:02374\n\
67TFK:04472:02067\n\
67TFK:04863:02244\n\
67TFK:04914:01508\n\
67TFK:04929:02471\n\
67TFK:04990:02270\n\
67TFK:03302:13988\n\
67TFK:03427:13096\n\
67TFK:02679:12216\n\
67TFK:03331:12459\n\
67TFK:03577:12103\n\
67TFK:03626:12538\n\
67TFK:03745:09272\n\
67TFK:03810:09053\n\
67TFK:03936:09075\n\
67TFK:02759:06141\n\
67TFK:03224:05221\n\
67TFK:03686:05794\n\
67TFK:03943:05627\n\
67TFK:08746:01874\n\
67TFK:03272:02113\n\
67TFK:03612:02001\n\
67TFK:03571:02429\n\
67TFK:03934:01574\n\
67TFK:02117:10421\n\
67TFK:02172:11311\n\
67TFK:02526:11487\n\
67TFK:02583:11189\n\
67TFK:01751:13015\n\
67TFK:08196:05579\n\
67TFK:08499:05806\n\
67TFK:09366:05872\n\
67TFK:09446:05550\n\
67TFK:06696:13633\n\
67TFK:07146:12895\n\
67TFK:02995:03494\n\
67TFK:03304:03081\n\
67TFK:03439:02685\n\
67TFK:03750:02646\n\
67TFK:03928:02680\n\
67TFK:02757:07433\n\
67TFK:02966:07551\n\
67TFK:03266:06860\n\
67TFK:03602:07362\n\
67TFK:03466:14520\n\
67TFK:03586:11437\n\
67TFK:03967:10416\n\
67TFK:01335:01201\n\
67TFK:02031:01107\n\
67TFK:02127:00851\n\
67TFK:02321:01123\n\
67TFK:02688:08306\n\
67TFK:03065:08686\n\
67TFK:03301:07968\n\
67TFK:03398:08341\n\
67TFK:03703:08792\n\
')
