# Supplementary material for: The Oxidative Metabolism of Fossil Hydrocarbons and Sulfide Minerals by the Lithobiontic Microbial Community Inhabiting Deep Subterrestrial Kupferschiefer Black Shale
Source: Front Microbiol. 2018 May 15;9:972. doi: 10.3389/fmicb.2018.00972 (PMC5962744; doi:10.3389/fmicb.2018.00972)
Supplement: Supplementary file 3 [file Presentation_1.ZIP › R19_filter-trim_BSc60_sup207_krona.html.files/node1136.members.0.js]

data('67TFK:01699:12159\n\
67TFK:02147:11955\n\
67TFK:02395:12212\n\
67TFK:03665:04619\n\
67TFK:00794:04566\n\
67TFK:00909:04054\n\
67TFK:00990:04412\n\
67TFK:01124:04065\n\
67TFK:01269:02424\n\
67TFK:00481:08376\n\
67TFK:01081:08024\n\
67TFK:01305:08137\n\
67TFK:00452:06823\n\
67TFK:00960:07031\n\
67TFK:00476:06365\n\
67TFK:00627:05268\n\
67TFK:00962:05413\n\
67TFK:09452:07167\n\
67TFK:09946:06587\n\
67TFK:07005:03289\n\
67TFK:07021:02829\n\
67TFK:07468:03036\n\
67TFK:07576:02936\n\
67TFK:09504:05011\n\
67TFK:09722:04565\n\
67TFK:09766:04508\n\
67TFK:09604:02920\n\
67TFK:09857:03266\n\
67TFK:10092:03116\n\
67TFK:09607:12503\n\
67TFK:01445:03526\n\
67TFK:01886:02724\n\
67TFK:02091:02883\n\
67TFK:02307:02853\n\
67TFK:01571:04449\n\
67TFK:01661:04200\n\
67TFK:01816:04200\n\
67TFK:02082:04281\n\
67TFK:02364:04596\n\
67TFK:01743:05852\n\
67TFK:02066:05631\n\
67TFK:02306:05813\n\
67TFK:01572:07082\n\
67TFK:01408:01586\n\
67TFK:01696:02245\n\
67TFK:02357:02207\n\
67TFK:02442:01919\n\
67TFK:01656:07737\n\
67TFK:02137:08127\n\
67TFK:02159:08569\n\
67TFK:01777:10045\n\
67TFK:02306:09477\n\
67TFK:02551:10249\n\
67TFK:05504:04457\n\
67TFK:05801:04809\n\
67TFK:09625:13022\n\
67TFK:09968:07810\n\
67TFK:10278:07771\n\
67TFK:09454:09295\n\
67TFK:09789:09264\n\
67TFK:09439:10960\n\
67TFK:09583:10596\n\
67TFK:10267:11167\n\
67TFK:05557:06522\n\
67TFK:05598:06905\n\
67TFK:05649:07200\n\
67TFK:05600:10888\n\
67TFK:05866:10410\n\
67TFK:09606:02285\n\
67TFK:07528:02277\n\
67TFK:06749:04885\n\
67TFK:07570:04599\n\
67TFK:07702:04619\n\
67TFK:07884:05036\n\
67TFK:07920:03989\n\
67TFK:07292:07614\n\
67TFK:06766:05518\n\
67TFK:06885:06301\n\
67TFK:07394:05214\n\
67TFK:07587:06404\n\
67TFK:07815:06341\n\
67TFK:06956:10076\n\
67TFK:07766:09202\n\
67TFK:06751:08187\n\
67TFK:06927:08171\n\
67TFK:07583:07744\n\
67TFK:07357:10704\n\
67TFK:01097:02785\n\
67TFK:01262:03705\n\
67TFK:05369:02307\n\
67TFK:05441:01630\n\
67TFK:06455:02154\n\
67TFK:08021:00553\n\
67TFK:08354:00901\n\
67TFK:06938:00780\n\
67TFK:07334:01260\n\
67TFK:07645:14521\n\
67TFK:09162:07495\n\
67TFK:09284:07064\n\
67TFK:08516:03488\n\
67TFK:08589:03252\n\
67TFK:08758:03522\n\
67TFK:08856:02694\n\
67TFK:09124:03299\n\
67TFK:08130:04029\n\
67TFK:08276:05035\n\
67TFK:09021:04464\n\
67TFK:08856:09876\n\
67TFK:00867:10627\n\
67TFK:01057:11291\n\
67TFK:01134:11375\n\
67TFK:01329:11576\n\
67TFK:06966:12815\n\
67TFK:04281:13238\n\
67TFK:04883:13488\n\
67TFK:05054:13721\n\
67TFK:04673:14716\n\
67TFK:05129:12664\n\
67TFK:04472:11267\n\
67TFK:05136:09506\n\
67TFK:04074:08721\n\
67TFK:05033:08061\n\
67TFK:05101:07855\n\
67TFK:04153:06570\n\
67TFK:04295:06454\n\
67TFK:04626:07583\n\
67TFK:06564:00768\n\
67TFK:04110:05328\n\
67TFK:08196:13842\n\
67TFK:08089:11861\n\
67TFK:09259:12652\n\
67TFK:08156:10373\n\
67TFK:08427:10359\n\
67TFK:08543:10347\n\
67TFK:04385:02891\n\
67TFK:04480:03456\n\
67TFK:04792:03039\n\
67TFK:04965:03694\n\
67TFK:05144:03433\n\
67TFK:05984:02937\n\
67TFK:06087:02596\n\
67TFK:06225:02875\n\
67TFK:06216:03628\n\
67TFK:06413:03795\n\
67TFK:06025:05296\n\
67TFK:04219:05020\n\
67TFK:05805:08242\n\
67TFK:06270:08112\n\
67TFK:05586:09059\n\
67TFK:05763:10035\n\
67TFK:06366:09059\n\
67TFK:06550:09703\n\
67TFK:05690:11956\n\
67TFK:05960:12219\n\
67TFK:06166:12572\n\
67TFK:04166:02519\n\
67TFK:04202:02279\n\
67TFK:04319:02248\n\
67TFK:04737:01936\n\
67TFK:04935:01783\n\
67TFK:04908:01995\n\
67TFK:05107:01802\n\
67TFK:03078:12071\n\
67TFK:03064:09277\n\
67TFK:03510:10015\n\
67TFK:03147:06223\n\
67TFK:03304:05171\n\
67TFK:03439:06227\n\
67TFK:03652:05263\n\
67TFK:03898:06439\n\
67TFK:08092:01573\n\
67TFK:02800:01803\n\
67TFK:02938:02147\n\
67TFK:03288:02434\n\
67TFK:02825:01161\n\
67TFK:03131:01093\n\
67TFK:02075:10820\n\
67TFK:02209:11437\n\
67TFK:01573:13142\n\
67TFK:08111:05219\n\
67TFK:08719:06361\n\
67TFK:09296:05969\n\
67TFK:09415:06255\n\
67TFK:09596:05887\n\
67TFK:09664:05981\n\
67TFK:10257:05617\n\
67TFK:02734:03150\n\
67TFK:02926:07020\n\
67TFK:03105:07558\n\
67TFK:03171:07295\n\
67TFK:03536:07026\n\
67TFK:03582:06851\n\
67TFK:03704:07549\n\
67TFK:03865:07299\n\
67TFK:03054:11373\n\
67TFK:03102:10711\n\
67TFK:03183:10406\n\
67TFK:03340:11188\n\
67TFK:03626:11238\n\
67TFK:03835:11527\n\
67TFK:01941:01002\n\
67TFK:02068:01001\n\
67TFK:03940:07824\n\
')
