# Supplementary material for: The Oxidative Metabolism of Fossil Hydrocarbons and Sulfide Minerals by the Lithobiontic Microbial Community Inhabiting Deep Subterrestrial Kupferschiefer Black Shale
Source: Front Microbiol. 2018 May 15;9:972. doi: 10.3389/fmicb.2018.00972 (PMC5962744; doi:10.3389/fmicb.2018.00972)
Supplement: Supplementary file 3 [file Presentation_1.ZIP › R19_filter-trim_BSc60_sup207_krona.html.files/node972.members.0.js]

data('67TFK:01749:12554\n\
67TFK:01860:11618\n\
67TFK:01922:12562\n\
67TFK:02145:11927\n\
67TFK:02663:12222\n\
67TFK:02791:05055\n\
67TFK:02821:04984\n\
67TFK:02953:05020\n\
67TFK:03459:04337\n\
67TFK:03420:04687\n\
67TFK:03639:04582\n\
67TFK:03744:05040\n\
67TFK:03790:04380\n\
67TFK:03821:03991\n\
67TFK:03928:03901\n\
67TFK:03917:04639\n\
67TFK:00322:04377\n\
67TFK:00474:03871\n\
67TFK:00464:04503\n\
67TFK:00481:04687\n\
67TFK:00673:05027\n\
67TFK:00976:04063\n\
67TFK:01066:04876\n\
67TFK:01051:05007\n\
67TFK:01176:04763\n\
67TFK:00688:01817\n\
67TFK:00660:02491\n\
67TFK:00761:02359\n\
67TFK:00849:01770\n\
67TFK:00896:02493\n\
67TFK:00904:02105\n\
67TFK:01037:01533\n\
67TFK:01131:02289\n\
67TFK:01194:01910\n\
67TFK:00803:10210\n\
67TFK:00125:08433\n\
67TFK:00619:07880\n\
67TFK:00693:08599\n\
67TFK:00781:08384\n\
67TFK:00805:08879\n\
67TFK:00817:08926\n\
67TFK:00444:06609\n\
67TFK:00437:06942\n\
67TFK:00422:07077\n\
67TFK:00502:07594\n\
67TFK:00829:07333\n\
67TFK:01034:06748\n\
67TFK:01008:07099\n\
67TFK:01312:07122\n\
67TFK:00633:06031\n\
67TFK:00730:11891\n\
67TFK:09481:06770\n\
67TFK:09505:07175\n\
67TFK:09935:07572\n\
67TFK:06941:03536\n\
67TFK:06972:03036\n\
67TFK:07045:03457\n\
67TFK:07031:03855\n\
67TFK:07139:03754\n\
67TFK:07312:02767\n\
67TFK:07424:03235\n\
67TFK:07518:03780\n\
67TFK:07630:02629\n\
67TFK:07734:03197\n\
67TFK:07913:02659\n\
67TFK:07917:03541\n\
67TFK:07981:03310\n\
67TFK:09502:04294\n\
67TFK:09578:04804\n\
67TFK:09612:05084\n\
67TFK:09656:04278\n\
67TFK:09564:03109\n\
67TFK:09742:02785\n\
67TFK:09888:02754\n\
67TFK:09893:03730\n\
67TFK:10374:03566\n\
67TFK:09569:11633\n\
67TFK:09580:12017\n\
67TFK:09858:12847\n\
67TFK:09969:12487\n\
67TFK:01031:13684\n\
67TFK:01055:13095\n\
67TFK:01305:13338\n\
67TFK:01350:02677\n\
67TFK:01550:03708\n\
67TFK:01707:02644\n\
67TFK:01851:02747\n\
67TFK:01908:03689\n\
67TFK:02133:03853\n\
67TFK:02554:03323\n\
67TFK:01436:04313\n\
67TFK:01879:04409\n\
67TFK:02075:04462\n\
67TFK:02211:04270\n\
67TFK:02388:04787\n\
67TFK:02556:04213\n\
67TFK:02545:04541\n\
67TFK:01743:06181\n\
67TFK:01929:05331\n\
67TFK:01945:05385\n\
67TFK:02599:05746\n\
67TFK:01351:07371\n\
67TFK:01943:07361\n\
67TFK:02427:06523\n\
67TFK:02438:07113\n\
67TFK:02523:06635\n\
67TFK:02623:07443\n\
67TFK:02651:07181\n\
67TFK:01578:02470\n\
67TFK:01762:02306\n\
67TFK:01840:01532\n\
67TFK:01878:02178\n\
67TFK:01903:01898\n\
67TFK:02074:01440\n\
67TFK:02077:01800\n\
67TFK:02289:01894\n\
67TFK:02360:02282\n\
67TFK:02387:02219\n\
67TFK:02513:02103\n\
67TFK:01362:08686\n\
67TFK:01512:08241\n\
67TFK:01845:08357\n\
67TFK:01937:08060\n\
67TFK:02062:08751\n\
67TFK:02339:07976\n\
67TFK:01672:09658\n\
67TFK:01746:10078\n\
67TFK:01981:10204\n\
67TFK:02176:09697\n\
67TFK:02232:09802\n\
67TFK:02336:09993\n\
67TFK:05480:04361\n\
67TFK:05635:04877\n\
67TFK:05824:04950\n\
67TFK:06119:04170\n\
67TFK:06453:04431\n\
67TFK:06473:05133\n\
67TFK:06495:04084\n\
67TFK:09747:13098\n\
67TFK:09725:13393\n\
67TFK:09329:07978\n\
67TFK:09429:08981\n\
67TFK:09659:07887\n\
67TFK:09716:07810\n\
67TFK:09339:09022\n\
67TFK:09395:09358\n\
67TFK:09388:09475\n\
67TFK:09684:10162\n\
67TFK:10030:09073\n\
67TFK:10205:09953\n\
67TFK:10437:09479\n\
67TFK:09345:10357\n\
67TFK:09339:10429\n\
67TFK:09445:10884\n\
67TFK:09468:11268\n\
67TFK:09478:11067\n\
67TFK:09666:10897\n\
67TFK:09719:10706\n\
67TFK:09794:10822\n\
67TFK:10627:11123\n\
67TFK:05350:06624\n\
67TFK:05778:07607\n\
67TFK:05862:07575\n\
67TFK:06221:07358\n\
67TFK:06290:07252\n\
67TFK:06429:07132\n\
67TFK:06589:06827\n\
67TFK:05661:11530\n\
67TFK:06195:11385\n\
67TFK:06361:10867\n\
67TFK:06425:10784\n\
67TFK:06457:10978\n\
67TFK:06517:11147\n\
67TFK:06568:11456\n\
67TFK:06634:11206\n\
67TFK:09745:01666\n\
67TFK:09765:01798\n\
67TFK:06747:01300\n\
67TFK:06752:02570\n\
67TFK:06891:02028\n\
67TFK:06892:02334\n\
67TFK:06949:01319\n\
67TFK:07104:01727\n\
67TFK:07071:01935\n\
67TFK:07196:02091\n\
67TFK:07257:01437\n\
67TFK:07232:01698\n\
67TFK:07521:01776\n\
67TFK:07779:02055\n\
67TFK:07833:02227\n\
67TFK:06719:04100\n\
67TFK:07455:04253\n\
67TFK:07470:04054\n\
67TFK:07535:04634\n\
67TFK:07595:03939\n\
67TFK:07632:04464\n\
67TFK:07724:05112\n\
67TFK:07767:05109\n\
67TFK:06708:07218\n\
67TFK:06868:06525\n\
67TFK:06877:07647\n\
67TFK:07126:07586\n\
67TFK:07270:06573\n\
67TFK:07534:07569\n\
67TFK:07562:07430\n\
67TFK:07680:06924\n\
67TFK:07732:07281\n\
67TFK:07737:07494\n\
67TFK:07804:07418\n\
67TFK:07875:06712\n\
67TFK:07899:07515\n\
67TFK:06936:05820\n\
67TFK:07037:05398\n\
67TFK:07242:06438\n\
67TFK:07791:05611\n\
67TFK:07827:05548\n\
67TFK:06760:09120\n\
67TFK:07003:09971\n\
67TFK:07230:09359\n\
67TFK:07529:09375\n\
67TFK:07707:09423\n\
67TFK:07699:09966\n\
67TFK:07756:09288\n\
67TFK:07934:09144\n\
67TFK:07007:08067\n\
67TFK:06999:08122\n\
67TFK:07575:08783\n\
67TFK:07653:08109\n\
67TFK:07663:08221\n\
67TFK:07867:08991\n\
67TFK:06929:10949\n\
67TFK:06971:10312\n\
67TFK:07069:10869\n\
67TFK:07178:10700\n\
67TFK:07582:10791\n\
67TFK:07859:10331\n\
67TFK:00347:03091\n\
67TFK:00437:03216\n\
67TFK:00590:03310\n\
67TFK:00669:02899\n\
67TFK:00857:03761\n\
67TFK:01018:03805\n\
67TFK:01177:02771\n\
67TFK:05459:02084\n\
67TFK:05637:01751\n\
67TFK:05921:01785\n\
67TFK:06054:01380\n\
67TFK:06109:01838\n\
67TFK:06147:01697\n\
67TFK:06334:01469\n\
67TFK:06609:01696\n\
67TFK:08137:00658\n\
67TFK:08455:00916\n\
67TFK:08461:01122\n\
67TFK:06991:00457\n\
67TFK:07166:00927\n\
67TFK:07241:01231\n\
67TFK:07443:00720\n\
67TFK:07530:00750\n\
67TFK:07601:01140\n\
67TFK:07632:00813\n\
67TFK:07783:00531\n\
67TFK:07903:00749\n\
67TFK:07552:14386\n\
67TFK:08012:06784\n\
67TFK:08104:07312\n\
67TFK:08452:07258\n\
67TFK:08508:06527\n\
67TFK:08589:06881\n\
67TFK:08730:07502\n\
67TFK:08860:07422\n\
67TFK:09060:06625\n\
67TFK:09252:07614\n\
67TFK:08425:02716\n\
67TFK:08536:03508\n\
67TFK:08706:02959\n\
67TFK:08961:02943\n\
67TFK:09168:03238\n\
67TFK:09203:03204\n\
67TFK:09259:03661\n\
67TFK:09292:02890\n\
67TFK:08700:05107\n\
67TFK:08428:08472\n\
67TFK:08833:08562\n\
67TFK:09037:08640\n\
67TFK:09187:08535\n\
67TFK:09208:08112\n\
67TFK:09294:07757\n\
67TFK:08353:10254\n\
67TFK:08437:09437\n\
67TFK:08779:09388\n\
67TFK:08806:09541\n\
67TFK:09036:10151\n\
67TFK:09009:10218\n\
67TFK:09100:09605\n\
67TFK:09303:09667\n\
67TFK:00813:11427\n\
67TFK:01007:11389\n\
67TFK:01099:11487\n\
67TFK:06740:11768\n\
67TFK:06789:12582\n\
67TFK:06875:12856\n\
67TFK:07153:12648\n\
67TFK:07397:12063\n\
67TFK:04050:12959\n\
67TFK:04297:13508\n\
67TFK:04383:12930\n\
67TFK:04381:13697\n\
67TFK:05225:14087\n\
67TFK:04295:14428\n\
67TFK:04430:15148\n\
67TFK:04191:12358\n\
67TFK:04432:12335\n\
67TFK:04190:10644\n\
67TFK:04349:10718\n\
67TFK:04682:11349\n\
67TFK:05053:11150\n\
67TFK:05181:11072\n\
67TFK:04099:09430\n\
67TFK:04241:09987\n\
67TFK:04355:10200\n\
67TFK:04439:09492\n\
67TFK:04485:10026\n\
67TFK:04637:09494\n\
67TFK:04879:09927\n\
67TFK:05023:09418\n\
67TFK:05201:09060\n\
67TFK:05204:09667\n\
67TFK:04135:08719\n\
67TFK:04146:08476\n\
67TFK:04350:08400\n\
67TFK:04723:08433\n\
67TFK:05027:08700\n\
67TFK:05178:08070\n\
67TFK:05161:08589\n\
67TFK:05159:08821\n\
67TFK:04258:06665\n\
67TFK:04367:07125\n\
67TFK:04358:07219\n\
67TFK:04558:07656\n\
67TFK:04623:07108\n\
67TFK:04681:07035\n\
67TFK:04692:07375\n\
67TFK:05800:01078\n\
67TFK:05911:00679\n\
67TFK:06382:00638\n\
67TFK:04280:06265\n\
67TFK:04548:05683\n\
67TFK:04693:06219\n\
67TFK:04765:06171\n\
67TFK:04892:06126\n\
67TFK:08199:14056\n\
67TFK:08385:13449\n\
67TFK:08592:13655\n\
67TFK:08635:13731\n\
67TFK:08631:13954\n\
67TFK:08736:13729\n\
67TFK:08775:13960\n\
67TFK:09148:13072\n\
67TFK:09304:13022\n\
67TFK:08143:12755\n\
67TFK:08427:12876\n\
67TFK:09074:12003\n\
67TFK:09311:12643\n\
67TFK:05609:13595\n\
67TFK:05963:13888\n\
67TFK:06039:13838\n\
67TFK:06350:13668\n\
67TFK:06492:12919\n\
67TFK:06439:14815\n\
67TFK:08032:11250\n\
67TFK:08166:10671\n\
67TFK:08342:10530\n\
67TFK:08625:11500\n\
67TFK:08849:10305\n\
67TFK:09007:10434\n\
67TFK:09039:11171\n\
67TFK:09272:10342\n\
67TFK:09249:10730\n\
67TFK:04129:02791\n\
67TFK:04098:02947\n\
67TFK:04113:03149\n\
67TFK:04272:03708\n\
67TFK:04387:02947\n\
67TFK:04523:03430\n\
67TFK:04642:03339\n\
67TFK:04924:02778\n\
67TFK:05005:02804\n\
67TFK:05126:03211\n\
67TFK:05346:02892\n\
67TFK:05400:03190\n\
67TFK:05378:03601\n\
67TFK:05502:02694\n\
67TFK:05556:02956\n\
67TFK:05631:03379\n\
67TFK:05892:03837\n\
67TFK:06230:03238\n\
67TFK:06393:02639\n\
67TFK:06378:03233\n\
67TFK:06542:03522\n\
67TFK:06632:03797\n\
67TFK:05472:05923\n\
67TFK:05481:05667\n\
67TFK:05920:06169\n\
67TFK:06021:05386\n\
67TFK:05997:06157\n\
67TFK:06149:05775\n\
67TFK:06647:05867\n\
67TFK:04153:04571\n\
67TFK:04295:04665\n\
67TFK:04594:04864\n\
67TFK:05013:04556\n\
67TFK:05181:03915\n\
67TFK:05189:04876\n\
67TFK:05249:04739\n\
67TFK:05280:04772\n\
67TFK:05368:08752\n\
67TFK:05462:08657\n\
67TFK:05570:08162\n\
67TFK:05620:07812\n\
67TFK:05709:08371\n\
67TFK:05736:08139\n\
67TFK:05743:08208\n\
67TFK:05825:07932\n\
67TFK:05788:08778\n\
67TFK:05942:08279\n\
67TFK:06451:07758\n\
67TFK:06595:08692\n\
67TFK:05696:09316\n\
67TFK:05733:09412\n\
67TFK:05375:11740\n\
67TFK:05513:12187\n\
67TFK:05568:11917\n\
67TFK:05625:12339\n\
67TFK:06335:12817\n\
67TFK:06424:12522\n\
67TFK:04483:02109\n\
67TFK:04535:02097\n\
67TFK:04587:01762\n\
67TFK:04606:02293\n\
67TFK:04645:02524\n\
67TFK:04672:01584\n\
67TFK:04679:02524\n\
67TFK:04955:01974\n\
67TFK:02732:13364\n\
67TFK:02809:13363\n\
67TFK:03051:12974\n\
67TFK:03025:13380\n\
67TFK:03129:14004\n\
67TFK:03221:13871\n\
67TFK:03321:13581\n\
67TFK:03364:14072\n\
67TFK:03653:13792\n\
67TFK:02709:12822\n\
67TFK:02744:12195\n\
67TFK:02830:12689\n\
67TFK:03243:12459\n\
67TFK:03365:12709\n\
67TFK:03692:12615\n\
67TFK:03970:12579\n\
67TFK:02707:10267\n\
67TFK:03146:09252\n\
67TFK:03321:10033\n\
67TFK:03863:09995\n\
67TFK:03930:09476\n\
67TFK:02794:05878\n\
67TFK:02800:05943\n\
67TFK:02822:05220\n\
67TFK:02858:05589\n\
67TFK:02882:06074\n\
67TFK:03081:05816\n\
67TFK:03157:05606\n\
67TFK:03434:06384\n\
67TFK:03686:05578\n\
67TFK:03872:05936\n\
67TFK:08087:02269\n\
67TFK:08180:02139\n\
67TFK:08255:02172\n\
67TFK:08435:01307\n\
67TFK:08427:01387\n\
67TFK:08436:01951\n\
67TFK:08704:01451\n\
67TFK:08815:02256\n\
67TFK:08848:01703\n\
67TFK:09039:01291\n\
67TFK:09095:01765\n\
67TFK:09121:02364\n\
67TFK:02820:02323\n\
67TFK:03099:02510\n\
67TFK:03364:02325\n\
67TFK:03452:01517\n\
67TFK:03516:01345\n\
67TFK:03524:02243\n\
67TFK:03707:01796\n\
67TFK:03894:02180\n\
67TFK:03912:02283\n\
67TFK:02807:00428\n\
67TFK:02831:00550\n\
67TFK:03044:00477\n\
67TFK:03179:00816\n\
67TFK:03190:00859\n\
67TFK:01852:10356\n\
67TFK:01839:10860\n\
67TFK:01905:10494\n\
67TFK:01961:11295\n\
67TFK:02037:10391\n\
67TFK:02360:11415\n\
67TFK:01953:14502\n\
67TFK:01442:13093\n\
67TFK:01571:13368\n\
67TFK:01807:12912\n\
67TFK:01818:13424\n\
67TFK:01796:13474\n\
67TFK:01821:14038\n\
67TFK:02631:13270\n\
67TFK:02617:13825\n\
67TFK:02592:13895\n\
67TFK:02652:13625\n\
67TFK:08165:05957\n\
67TFK:08843:06012\n\
67TFK:08978:05160\n\
67TFK:08955:05220\n\
67TFK:09067:05844\n\
67TFK:09148:05657\n\
67TFK:09210:05847\n\
67TFK:09287:05564\n\
67TFK:09716:05753\n\
67TFK:09695:05985\n\
67TFK:09915:05403\n\
67TFK:09983:05735\n\
67TFK:10284:05802\n\
67TFK:10360:05501\n\
67TFK:06897:13493\n\
67TFK:06968:14151\n\
67TFK:07015:13276\n\
67TFK:07036:13569\n\
67TFK:07400:13913\n\
67TFK:07393:14019\n\
67TFK:07417:13703\n\
67TFK:07984:13785\n\
67TFK:02672:03293\n\
67TFK:03267:02720\n\
67TFK:03378:03655\n\
67TFK:03555:03499\n\
67TFK:03993:02704\n\
67TFK:03170:06507\n\
67TFK:03358:06624\n\
67TFK:03606:07139\n\
67TFK:03632:06589\n\
67TFK:04351:00642\n\
67TFK:04686:00178\n\
67TFK:04786:00919\n\
67TFK:02965:14490\n\
67TFK:03366:14799\n\
67TFK:03645:14569\n\
67TFK:03709:14503\n\
67TFK:02787:11014\n\
67TFK:02837:11262\n\
67TFK:03006:10759\n\
67TFK:03392:10868\n\
67TFK:03691:11042\n\
67TFK:03882:10985\n\
67TFK:01783:01239\n\
67TFK:02440:01123\n\
67TFK:02487:00746\n\
67TFK:02757:08086\n\
67TFK:02907:08077\n\
67TFK:02939:07926\n\
67TFK:03084:08420\n\
67TFK:03907:08169\n\
67TFK:03919:08869\n\
')
