# Supplementary material for: The Oxidative Metabolism of Fossil Hydrocarbons and Sulfide Minerals by the Lithobiontic Microbial Community Inhabiting Deep Subterrestrial Kupferschiefer Black Shale
Source: Front Microbiol. 2018 May 15;9:972. doi: 10.3389/fmicb.2018.00972 (PMC5962744; doi:10.3389/fmicb.2018.00972)
Supplement: Supplementary file 3 [file Presentation_1.ZIP › R19_filter-trim_BSc60_sup207_krona.html.files/node942.members.0.js]

data('67TFK:01365:11815\n\
67TFK:01350:11895\n\
67TFK:01380:12420\n\
67TFK:01360:12612\n\
67TFK:01338:12688\n\
67TFK:01371:12694\n\
67TFK:01406:12344\n\
67TFK:01383:12829\n\
67TFK:01448:11735\n\
67TFK:01456:11926\n\
67TFK:01472:12190\n\
67TFK:01475:12365\n\
67TFK:01435:12418\n\
67TFK:01468:12553\n\
67TFK:01495:11827\n\
67TFK:01524:11817\n\
67TFK:01530:12003\n\
67TFK:01490:12535\n\
67TFK:01501:12699\n\
67TFK:01535:11934\n\
67TFK:01605:12231\n\
67TFK:01627:12599\n\
67TFK:01629:12670\n\
67TFK:01653:11655\n\
67TFK:01657:11727\n\
67TFK:01678:11705\n\
67TFK:01640:11755\n\
67TFK:01637:11939\n\
67TFK:01678:12487\n\
67TFK:01673:12656\n\
67TFK:01647:12731\n\
67TFK:01654:12874\n\
67TFK:01712:11708\n\
67TFK:01729:11936\n\
67TFK:01689:12149\n\
67TFK:01711:12404\n\
67TFK:01721:12413\n\
67TFK:01685:12587\n\
67TFK:01688:12670\n\
67TFK:01683:12703\n\
67TFK:01747:11653\n\
67TFK:01747:12494\n\
67TFK:01772:12569\n\
67TFK:01743:12735\n\
67TFK:01752:12701\n\
67TFK:01795:11861\n\
67TFK:01825:12017\n\
67TFK:01808:12304\n\
67TFK:01824:12408\n\
67TFK:01816:12501\n\
67TFK:01794:12560\n\
67TFK:01841:11819\n\
67TFK:01840:12173\n\
67TFK:01875:12431\n\
67TFK:01877:12848\n\
67TFK:01900:11695\n\
67TFK:01906:11808\n\
67TFK:01900:11940\n\
67TFK:01896:12266\n\
67TFK:01918:12331\n\
67TFK:01896:12349\n\
67TFK:01919:12582\n\
67TFK:01937:11705\n\
67TFK:01939:11712\n\
67TFK:01958:12387\n\
67TFK:01959:12539\n\
67TFK:01941:12543\n\
67TFK:02024:11831\n\
67TFK:02028:11892\n\
67TFK:01986:12039\n\
67TFK:02010:12072\n\
67TFK:02018:12105\n\
67TFK:02025:12102\n\
67TFK:02025:12255\n\
67TFK:01984:12342\n\
67TFK:01998:12404\n\
67TFK:02011:12827\n\
67TFK:02034:12060\n\
67TFK:02034:12114\n\
67TFK:02076:12283\n\
67TFK:02042:12324\n\
67TFK:02070:12332\n\
67TFK:02054:12723\n\
67TFK:02075:12840\n\
67TFK:02093:11941\n\
67TFK:02085:12031\n\
67TFK:02085:12104\n\
67TFK:02120:12606\n\
67TFK:02164:11773\n\
67TFK:02167:11834\n\
67TFK:02140:11883\n\
67TFK:02150:11919\n\
67TFK:02153:12030\n\
67TFK:02139:12128\n\
67TFK:02175:12108\n\
67TFK:02169:12404\n\
67TFK:02170:12789\n\
67TFK:02204:11614\n\
67TFK:02197:12106\n\
67TFK:02209:12443\n\
67TFK:02218:12720\n\
67TFK:02254:11682\n\
67TFK:02233:11818\n\
67TFK:02251:11812\n\
67TFK:02250:11976\n\
67TFK:02258:12002\n\
67TFK:02260:12043\n\
67TFK:02322:11609\n\
67TFK:02323:11680\n\
67TFK:02325:11820\n\
67TFK:02324:12149\n\
67TFK:02330:12179\n\
67TFK:02359:12259\n\
67TFK:02352:12483\n\
67TFK:02347:12789\n\
67TFK:02354:12859\n\
67TFK:02418:12004\n\
67TFK:02414:12399\n\
67TFK:02476:11816\n\
67TFK:02438:11859\n\
67TFK:02465:12192\n\
67TFK:02478:12438\n\
67TFK:02469:12691\n\
67TFK:02441:12740\n\
67TFK:02432:12851\n\
67TFK:02500:11689\n\
67TFK:02504:11647\n\
67TFK:02513:12004\n\
67TFK:02498:12256\n\
67TFK:02522:12543\n\
67TFK:02563:11889\n\
67TFK:02544:11920\n\
67TFK:02557:12104\n\
67TFK:02559:12117\n\
67TFK:02613:11654\n\
67TFK:02600:12038\n\
67TFK:02589:12050\n\
67TFK:02597:12237\n\
67TFK:02606:12256\n\
67TFK:02626:12528\n\
67TFK:02584:12697\n\
67TFK:02611:12820\n\
67TFK:02640:12818\n\
67TFK:02689:03916\n\
67TFK:02708:03939\n\
67TFK:02676:03990\n\
67TFK:02669:04044\n\
67TFK:02668:04081\n\
67TFK:02664:04163\n\
67TFK:02665:04429\n\
67TFK:02685:04698\n\
67TFK:02667:04980\n\
67TFK:02705:05140\n\
67TFK:02740:04155\n\
67TFK:02741:04243\n\
67TFK:02749:04231\n\
67TFK:02717:04641\n\
67TFK:02754:04648\n\
67TFK:02729:04702\n\
67TFK:02785:03897\n\
67TFK:02771:04028\n\
67TFK:02799:04034\n\
67TFK:02804:04204\n\
67TFK:02783:04234\n\
67TFK:02800:04294\n\
67TFK:02801:04540\n\
67TFK:02807:04527\n\
67TFK:02803:04728\n\
67TFK:02793:05076\n\
67TFK:02794:05083\n\
67TFK:02831:04108\n\
67TFK:02837:04167\n\
67TFK:02856:04497\n\
67TFK:02820:04556\n\
67TFK:02836:04623\n\
67TFK:02816:05061\n\
67TFK:02863:05056\n\
67TFK:02884:04037\n\
67TFK:02893:04042\n\
67TFK:02893:04057\n\
67TFK:02874:04137\n\
67TFK:02888:04132\n\
67TFK:02871:04403\n\
67TFK:02898:04399\n\
67TFK:02887:04685\n\
67TFK:02873:04749\n\
67TFK:02893:04837\n\
67TFK:02911:04868\n\
67TFK:02888:04961\n\
67TFK:02869:05072\n\
67TFK:02943:03945\n\
67TFK:02950:04075\n\
67TFK:02951:04369\n\
67TFK:02952:04374\n\
67TFK:02959:04439\n\
67TFK:02941:04543\n\
67TFK:02947:04663\n\
67TFK:02927:04770\n\
67TFK:02960:04866\n\
67TFK:02914:05040\n\
67TFK:02943:05023\n\
67TFK:02956:05028\n\
67TFK:02991:03978\n\
67TFK:03010:04144\n\
67TFK:02965:04610\n\
67TFK:03003:04577\n\
67TFK:03049:03878\n\
67TFK:03021:03989\n\
67TFK:03019:04129\n\
67TFK:03060:04140\n\
67TFK:03016:04164\n\
67TFK:03033:04343\n\
67TFK:03063:04374\n\
67TFK:03052:04473\n\
67TFK:03040:04682\n\
67TFK:03051:04690\n\
67TFK:03019:04770\n\
67TFK:03049:05048\n\
67TFK:03086:03893\n\
67TFK:03099:03917\n\
67TFK:03076:03970\n\
67TFK:03074:04037\n\
67TFK:03101:04079\n\
67TFK:03087:04183\n\
67TFK:03083:04353\n\
67TFK:03079:04552\n\
67TFK:03096:04692\n\
67TFK:03085:04763\n\
67TFK:03106:04904\n\
67TFK:03119:03965\n\
67TFK:03123:04255\n\
67TFK:03152:04419\n\
67TFK:03161:04735\n\
67TFK:03130:04859\n\
67TFK:03114:04959\n\
67TFK:03127:05060\n\
67TFK:03145:05036\n\
67TFK:03169:04110\n\
67TFK:03170:04117\n\
67TFK:03186:04206\n\
67TFK:03191:04405\n\
67TFK:03213:04393\n\
67TFK:03196:04489\n\
67TFK:03198:04808\n\
67TFK:03208:05036\n\
67TFK:03190:05093\n\
67TFK:03213:05085\n\
67TFK:03262:03936\n\
67TFK:03243:04008\n\
67TFK:03261:04163\n\
67TFK:03246:04331\n\
67TFK:03217:04395\n\
67TFK:03242:04418\n\
67TFK:03257:04424\n\
67TFK:03263:04428\n\
67TFK:03243:04526\n\
67TFK:03257:04522\n\
67TFK:03240:04593\n\
67TFK:03219:04829\n\
67TFK:03246:04846\n\
67TFK:03276:03963\n\
67TFK:03277:03922\n\
67TFK:03308:03943\n\
67TFK:03312:04110\n\
67TFK:03288:04147\n\
67TFK:03273:04279\n\
67TFK:03269:04329\n\
67TFK:03302:04394\n\
67TFK:03296:04535\n\
67TFK:03312:04564\n\
67TFK:03284:04716\n\
67TFK:03308:04940\n\
67TFK:03315:03883\n\
67TFK:03320:04019\n\
67TFK:03327:04060\n\
67TFK:03358:04101\n\
67TFK:03319:04159\n\
67TFK:03317:04480\n\
67TFK:03346:04634\n\
67TFK:03353:04619\n\
67TFK:03347:04839\n\
67TFK:03338:04999\n\
67TFK:03352:05058\n\
67TFK:03391:03880\n\
67TFK:03401:03944\n\
67TFK:03366:04050\n\
67TFK:03386:04037\n\
67TFK:03369:04121\n\
67TFK:03383:04147\n\
67TFK:03369:04294\n\
67TFK:03403:04268\n\
67TFK:03372:04338\n\
67TFK:03368:04370\n\
67TFK:03381:04946\n\
67TFK:03404:04945\n\
67TFK:03364:04996\n\
67TFK:03374:05037\n\
67TFK:03417:03953\n\
67TFK:03422:04137\n\
67TFK:03435:04184\n\
67TFK:03448:04511\n\
67TFK:03458:04482\n\
67TFK:03462:04586\n\
67TFK:03424:04678\n\
67TFK:03441:04667\n\
67TFK:03457:04794\n\
67TFK:03450:04855\n\
67TFK:03462:05137\n\
67TFK:03475:03975\n\
67TFK:03473:04049\n\
67TFK:03508:04069\n\
67TFK:03477:04331\n\
67TFK:03507:04367\n\
67TFK:03490:04428\n\
67TFK:03487:04490\n\
67TFK:03473:04634\n\
67TFK:03511:04715\n\
67TFK:03483:05066\n\
67TFK:03546:03981\n\
67TFK:03541:04025\n\
67TFK:03558:04255\n\
67TFK:03536:04279\n\
67TFK:03556:04341\n\
67TFK:03554:04374\n\
67TFK:03554:04592\n\
67TFK:03562:04609\n\
67TFK:03535:04689\n\
67TFK:03515:04911\n\
67TFK:03610:04282\n\
67TFK:03605:04356\n\
67TFK:03585:04382\n\
67TFK:03589:04553\n\
67TFK:03572:04601\n\
67TFK:03593:04651\n\
67TFK:03608:04858\n\
67TFK:03588:04940\n\
67TFK:03574:05134\n\
67TFK:03626:03973\n\
67TFK:03659:04057\n\
67TFK:03635:04358\n\
67TFK:03640:04591\n\
67TFK:03659:04655\n\
67TFK:03634:04869\n\
67TFK:03665:03871\n\
67TFK:03665:03919\n\
67TFK:03687:03920\n\
67TFK:03704:04012\n\
67TFK:03672:04132\n\
67TFK:03671:04207\n\
67TFK:03665:04355\n\
67TFK:03685:04454\n\
67TFK:03670:04516\n\
67TFK:03698:04588\n\
67TFK:03670:04671\n\
67TFK:03673:04671\n\
67TFK:03670:04807\n\
67TFK:03702:04771\n\
67TFK:03672:04905\n\
67TFK:03668:05100\n\
67TFK:03727:03936\n\
67TFK:03761:04148\n\
67TFK:03732:04256\n\
67TFK:03738:04267\n\
67TFK:03720:04345\n\
67TFK:03734:04347\n\
67TFK:03721:04483\n\
67TFK:03726:04520\n\
67TFK:03760:04582\n\
67TFK:03752:04701\n\
67TFK:03763:04700\n\
67TFK:03762:04967\n\
67TFK:03757:05043\n\
67TFK:03731:05125\n\
67TFK:03772:04254\n\
67TFK:03792:04395\n\
67TFK:03791:04457\n\
67TFK:03793:04600\n\
67TFK:03766:04634\n\
67TFK:03771:04674\n\
67TFK:03771:04740\n\
67TFK:03765:04850\n\
67TFK:03792:05130\n\
67TFK:03821:03902\n\
67TFK:03832:03881\n\
67TFK:03818:04323\n\
67TFK:03831:04341\n\
67TFK:03837:04487\n\
67TFK:03816:04592\n\
67TFK:03859:04723\n\
67TFK:03826:04849\n\
67TFK:03844:05132\n\
67TFK:03885:03867\n\
67TFK:03911:04087\n\
67TFK:03880:04136\n\
67TFK:03887:04158\n\
67TFK:03864:04460\n\
67TFK:03878:04612\n\
67TFK:03888:04663\n\
67TFK:03868:04702\n\
67TFK:03909:05035\n\
67TFK:03892:05133\n\
67TFK:03924:04204\n\
67TFK:03945:04322\n\
67TFK:03940:04555\n\
67TFK:03918:04571\n\
67TFK:03940:04591\n\
67TFK:03955:04749\n\
67TFK:03921:04824\n\
67TFK:03980:03868\n\
67TFK:03981:04084\n\
67TFK:03967:04144\n\
67TFK:03987:04289\n\
67TFK:03993:04448\n\
67TFK:03983:04576\n\
67TFK:03977:04845\n\
67TFK:00248:04601\n\
67TFK:00262:03981\n\
67TFK:00293:04083\n\
67TFK:00281:04158\n\
67TFK:00279:04425\n\
67TFK:00276:04695\n\
67TFK:00250:04903\n\
67TFK:00261:04903\n\
67TFK:00262:04898\n\
67TFK:00299:04866\n\
67TFK:00318:03936\n\
67TFK:00330:03936\n\
67TFK:00327:04013\n\
67TFK:00303:04019\n\
67TFK:00326:04322\n\
67TFK:00312:04365\n\
67TFK:00349:04368\n\
67TFK:00317:04741\n\
67TFK:00329:04975\n\
67TFK:00341:04993\n\
67TFK:00348:05085\n\
67TFK:00383:03906\n\
67TFK:00351:04075\n\
67TFK:00388:04259\n\
67TFK:00372:04690\n\
67TFK:00377:04708\n\
67TFK:00379:04745\n\
67TFK:00352:04908\n\
67TFK:00389:05007\n\
67TFK:00434:03913\n\
67TFK:00417:04076\n\
67TFK:00433:04209\n\
67TFK:00442:04231\n\
67TFK:00412:04328\n\
67TFK:00448:04407\n\
67TFK:00440:04462\n\
67TFK:00423:04523\n\
67TFK:00486:03999\n\
67TFK:00477:04106\n\
67TFK:00456:04849\n\
67TFK:00454:04879\n\
67TFK:00522:03933\n\
67TFK:00514:04678\n\
67TFK:00525:04736\n\
67TFK:00512:04787\n\
67TFK:00513:04774\n\
67TFK:00581:04212\n\
67TFK:00556:04243\n\
67TFK:00591:04310\n\
67TFK:00582:04381\n\
67TFK:00559:04571\n\
67TFK:00565:04797\n\
67TFK:00565:05146\n\
67TFK:00640:03865\n\
67TFK:00630:03950\n\
67TFK:00627:04294\n\
67TFK:00601:04382\n\
67TFK:00647:04721\n\
67TFK:00644:04802\n\
67TFK:00619:04862\n\
67TFK:00649:04824\n\
67TFK:00609:04895\n\
67TFK:00614:04865\n\
67TFK:00636:04931\n\
67TFK:00635:04968\n\
67TFK:00648:05011\n\
67TFK:00651:04043\n\
67TFK:00691:04273\n\
67TFK:00671:04493\n\
67TFK:00661:04598\n\
67TFK:00662:04691\n\
67TFK:00669:04978\n\
67TFK:00695:05088\n\
67TFK:00718:03885\n\
67TFK:00743:03963\n\
67TFK:00738:04149\n\
67TFK:00716:04190\n\
67TFK:00746:04172\n\
67TFK:00719:04553\n\
67TFK:00733:04534\n\
67TFK:00702:04582\n\
67TFK:00720:04632\n\
67TFK:00715:05006\n\
67TFK:00738:04978\n\
67TFK:00744:05047\n\
67TFK:00760:03898\n\
67TFK:00775:03883\n\
67TFK:00759:04020\n\
67TFK:00752:04370\n\
67TFK:00767:04386\n\
67TFK:00759:04437\n\
67TFK:00791:04509\n\
67TFK:00799:04514\n\
67TFK:00766:04610\n\
67TFK:00783:04612\n\
67TFK:00762:04650\n\
67TFK:00791:04700\n\
67TFK:00760:04764\n\
67TFK:00759:04862\n\
67TFK:00794:04828\n\
67TFK:00799:04923\n\
67TFK:00764:05022\n\
67TFK:00764:05047\n\
67TFK:00775:05083\n\
67TFK:00809:03907\n\
67TFK:00823:04111\n\
67TFK:00828:04273\n\
67TFK:00849:04657\n\
67TFK:00800:04671\n\
67TFK:00885:04082\n\
67TFK:00858:04188\n\
67TFK:00860:04443\n\
67TFK:00877:04480\n\
67TFK:00891:04508\n\
67TFK:00891:04699\n\
67TFK:00882:04746\n\
67TFK:00872:04809\n\
67TFK:00895:04861\n\
67TFK:00866:05073\n\
67TFK:00898:05074\n\
67TFK:00882:05134\n\
67TFK:00944:03911\n\
67TFK:00902:03925\n\
67TFK:00913:04096\n\
67TFK:00938:04150\n\
67TFK:00947:04257\n\
67TFK:00934:04436\n\
67TFK:00938:04793\n\
67TFK:00929:04852\n\
67TFK:00925:04872\n\
67TFK:00931:05042\n\
67TFK:00943:05067\n\
67TFK:00994:04207\n\
67TFK:00972:04298\n\
67TFK:00994:04450\n\
67TFK:00962:04525\n\
67TFK:00976:04538\n\
67TFK:00992:04565\n\
67TFK:00950:04703\n\
67TFK:00961:04682\n\
67TFK:00985:04709\n\
67TFK:00998:04690\n\
67TFK:00954:04923\n\
67TFK:00969:04926\n\
67TFK:00955:05105\n\
67TFK:00965:05069\n\
67TFK:01028:03867\n\
67TFK:01010:03944\n\
67TFK:01036:04323\n\
67TFK:01020:04430\n\
67TFK:01023:04833\n\
67TFK:01019:05030\n\
67TFK:01088:04088\n\
67TFK:01060:04132\n\
67TFK:01072:04295\n\
67TFK:01088:04559\n\
67TFK:01057:04683\n\
67TFK:01066:04707\n\
67TFK:01059:04739\n\
67TFK:01092:04756\n\
67TFK:01066:04865\n\
67TFK:01090:04909\n\
67TFK:01094:05117\n\
67TFK:01135:03936\n\
67TFK:01144:04016\n\
67TFK:01114:04235\n\
67TFK:01131:04421\n\
67TFK:01134:04541\n\
67TFK:01104:05064\n\
67TFK:01186:04230\n\
67TFK:01167:04347\n\
67TFK:01157:04451\n\
67TFK:01160:04556\n\
67TFK:01185:04546\n\
67TFK:01191:04552\n\
67TFK:01186:04565\n\
67TFK:01184:04621\n\
67TFK:01231:04010\n\
67TFK:01234:03972\n\
67TFK:01244:04111\n\
67TFK:01248:04084\n\
67TFK:01226:04412\n\
67TFK:01207:04480\n\
67TFK:01210:04552\n\
67TFK:01204:04689\n\
67TFK:01218:05034\n\
67TFK:01277:04085\n\
67TFK:01268:04132\n\
67TFK:01276:04167\n\
67TFK:01280:04214\n\
67TFK:01288:04312\n\
67TFK:01272:04423\n\
67TFK:01267:04486\n\
67TFK:01272:04738\n\
67TFK:01277:04748\n\
67TFK:01284:04960\n\
67TFK:01293:04996\n\
67TFK:01253:05037\n\
67TFK:01315:03872\n\
67TFK:01300:04442\n\
67TFK:01329:04415\n\
67TFK:01328:04493\n\
67TFK:01321:04611\n\
67TFK:01313:04614\n\
67TFK:01331:04764\n\
67TFK:00451:02191\n\
67TFK:00463:02270\n\
67TFK:00459:02312\n\
67TFK:00564:02335\n\
67TFK:00556:02392\n\
67TFK:00577:02489\n\
67TFK:00647:02083\n\
67TFK:00619:02215\n\
67TFK:00617:02250\n\
67TFK:00643:02375\n\
67TFK:00643:02382\n\
67TFK:00691:01702\n\
67TFK:00695:01808\n\
67TFK:00670:01992\n\
67TFK:00698:02072\n\
67TFK:00688:02202\n\
67TFK:00683:02284\n\
67TFK:00687:02491\n\
67TFK:00719:01779\n\
67TFK:00735:01742\n\
67TFK:00700:01938\n\
67TFK:00724:02477\n\
67TFK:00761:01771\n\
67TFK:00793:02053\n\
67TFK:00768:02174\n\
67TFK:00758:02335\n\
67TFK:00766:02299\n\
67TFK:00807:01738\n\
67TFK:00836:02086\n\
67TFK:00843:02167\n\
67TFK:00822:02474\n\
67TFK:00825:02466\n\
67TFK:00811:02526\n\
67TFK:00862:01694\n\
67TFK:00879:02512\n\
67TFK:00896:02505\n\
67TFK:00914:01412\n\
67TFK:00900:01480\n\
67TFK:00904:01502\n\
67TFK:00932:01554\n\
67TFK:00905:01698\n\
67TFK:00948:01881\n\
67TFK:00918:02031\n\
67TFK:00904:02042\n\
67TFK:00934:02167\n\
67TFK:00930:02248\n\
67TFK:00929:02483\n\
67TFK:00932:02477\n\
67TFK:00996:01513\n\
67TFK:00984:01724\n\
67TFK:00989:01943\n\
67TFK:00966:02220\n\
67TFK:00984:02282\n\
67TFK:00980:02302\n\
67TFK:00990:02465\n\
67TFK:00999:02514\n\
67TFK:01012:01440\n\
67TFK:01010:01712\n\
67TFK:01008:02198\n\
67TFK:01003:02563\n\
67TFK:01068:01387\n\
67TFK:01058:01928\n\
67TFK:01058:01977\n\
67TFK:01084:02280\n\
67TFK:01089:02283\n\
67TFK:01099:02309\n\
67TFK:01066:02434\n\
67TFK:01066:02509\n\
67TFK:01125:01415\n\
67TFK:01137:01731\n\
67TFK:01114:01864\n\
67TFK:01100:01904\n\
67TFK:01118:01995\n\
67TFK:01122:02022\n\
67TFK:01125:02304\n\
67TFK:01135:02483\n\
67TFK:01116:02498\n\
67TFK:01127:02511\n\
67TFK:01135:02575\n\
67TFK:01187:01343\n\
67TFK:01176:01632\n\
67TFK:01191:02240\n\
67TFK:01195:02370\n\
67TFK:01170:02485\n\
67TFK:01170:02567\n\
67TFK:01237:01544\n\
67TFK:01240:02244\n\
67TFK:01227:02326\n\
67TFK:01201:02342\n\
67TFK:01200:02392\n\
67TFK:01241:02400\n\
67TFK:01205:02496\n\
67TFK:01252:01412\n\
67TFK:01270:01719\n\
67TFK:01259:01776\n\
67TFK:01285:01767\n\
67TFK:01264:01943\n\
67TFK:01296:02033\n\
67TFK:01287:02181\n\
67TFK:01295:02176\n\
67TFK:01296:02412\n\
67TFK:01295:02451\n\
67TFK:01314:01407\n\
67TFK:01326:01523\n\
67TFK:01324:01748\n\
67TFK:01325:01927\n\
67TFK:01323:01960\n\
67TFK:01324:01942\n\
67TFK:01307:02059\n\
67TFK:01324:02107\n\
67TFK:01326:02146\n\
67TFK:01326:02350\n\
67TFK:01305:02463\n\
67TFK:01293:01078\n\
67TFK:00421:09228\n\
67TFK:00496:09160\n\
67TFK:00462:09404\n\
67TFK:00487:09598\n\
67TFK:00480:09628\n\
67TFK:00483:09771\n\
67TFK:00481:09859\n\
67TFK:00489:09957\n\
67TFK:00503:09091\n\
67TFK:00538:09198\n\
67TFK:00524:09345\n\
67TFK:00527:09499\n\
67TFK:00534:09894\n\
67TFK:00537:09888\n\
67TFK:00525:10032\n\
67TFK:00540:10036\n\
67TFK:00519:10104\n\
67TFK:00598:09127\n\
67TFK:00557:09213\n\
67TFK:00554:09518\n\
67TFK:00563:09555\n\
67TFK:00572:09652\n\
67TFK:00578:10043\n\
67TFK:00640:09025\n\
67TFK:00631:09108\n\
67TFK:00611:09378\n\
67TFK:00633:09583\n\
67TFK:00602:09727\n\
67TFK:00617:09856\n\
67TFK:00646:09937\n\
67TFK:00677:09096\n\
67TFK:00669:09253\n\
67TFK:00664:09282\n\
67TFK:00694:09475\n\
67TFK:00671:09884\n\
67TFK:00698:09934\n\
67TFK:00730:09072\n\
67TFK:00714:09196\n\
67TFK:00728:09308\n\
67TFK:00732:09442\n\
67TFK:00730:09548\n\
67TFK:00702:09683\n\
67TFK:00740:09799\n\
67TFK:00740:09913\n\
67TFK:00728:09986\n\
67TFK:00739:10060\n\
67TFK:00735:10115\n\
67TFK:00723:10255\n\
67TFK:00739:10297\n\
67TFK:00778:09235\n\
67TFK:00778:09336\n\
67TFK:00751:09387\n\
67TFK:00781:09468\n\
67TFK:00767:09684\n\
67TFK:00775:09730\n\
67TFK:00788:09723\n\
67TFK:00822:09116\n\
67TFK:00817:09589\n\
67TFK:00821:09799\n\
67TFK:00839:10117\n\
67TFK:00847:10140\n\
67TFK:00805:10188\n\
67TFK:00833:10177\n\
67TFK:00874:10033\n\
67TFK:00899:10064\n\
67TFK:00938:09027\n\
67TFK:00905:09124\n\
67TFK:00914:09237\n\
67TFK:00907:09431\n\
67TFK:00913:09463\n\
67TFK:00928:09908\n\
67TFK:00944:09896\n\
67TFK:00904:10011\n\
67TFK:00918:10088\n\
67TFK:00972:09024\n\
67TFK:00953:09074\n\
67TFK:00973:09078\n\
67TFK:00967:09353\n\
67TFK:00954:09419\n\
67TFK:00984:09488\n\
67TFK:00978:10000\n\
67TFK:00958:10035\n\
67TFK:00994:10215\n\
67TFK:01048:09039\n\
67TFK:01003:09102\n\
67TFK:01019:09079\n\
67TFK:01006:09155\n\
67TFK:01006:09159\n\
67TFK:01024:09173\n\
67TFK:01021:09632\n\
67TFK:01035:10177\n\
67TFK:01071:09187\n\
67TFK:01088:09399\n\
67TFK:01064:09444\n\
67TFK:01090:10009\n\
67TFK:01080:10147\n\
67TFK:01089:10129\n\
67TFK:01139:09061\n\
67TFK:01142:09218\n\
67TFK:01100:09383\n\
67TFK:01111:09428\n\
67TFK:01120:09693\n\
67TFK:01106:09772\n\
67TFK:01120:10059\n\
67TFK:01125:10040\n\
67TFK:01139:10287\n\
67TFK:01155:09057\n\
67TFK:01191:09055\n\
67TFK:01164:09174\n\
67TFK:01170:09386\n\
67TFK:01153:09447\n\
67TFK:01164:09533\n\
67TFK:01150:09598\n\
67TFK:01151:09715\n\
67TFK:01164:09915\n\
67TFK:01209:09077\n\
67TFK:01219:09182\n\
67TFK:01203:09528\n\
67TFK:01206:10015\n\
67TFK:01216:10289\n\
67TFK:01234:10299\n\
67TFK:01294:09347\n\
67TFK:01290:09408\n\
67TFK:01268:09511\n\
67TFK:01269:09740\n\
67TFK:01297:09802\n\
67TFK:01259:09914\n\
67TFK:01291:10039\n\
67TFK:01317:09094\n\
67TFK:01321:09393\n\
67TFK:01308:09854\n\
67TFK:01330:10058\n\
67TFK:01311:10255\n\
67TFK:00042:07813\n\
67TFK:00030:07857\n\
67TFK:00036:08128\n\
67TFK:00087:07796\n\
67TFK:00083:08111\n\
67TFK:00052:08771\n\
67TFK:00167:07944\n\
67TFK:00196:08213\n\
67TFK:00230:07832\n\
67TFK:00234:08248\n\
67TFK:00218:08393\n\
67TFK:00223:08396\n\
67TFK:00202:08504\n\
67TFK:00201:08571\n\
67TFK:00248:08700\n\
67TFK:00287:08029\n\
67TFK:00299:08677\n\
67TFK:00296:08755\n\
67TFK:00285:08897\n\
67TFK:00333:07815\n\
67TFK:00300:07928\n\
67TFK:00312:07936\n\
67TFK:00344:07942\n\
67TFK:00343:08039\n\
67TFK:00337:08134\n\
67TFK:00330:08314\n\
67TFK:00320:08411\n\
67TFK:00328:08440\n\
67TFK:00339:08631\n\
67TFK:00347:08709\n\
67TFK:00310:08799\n\
67TFK:00379:07799\n\
67TFK:00384:07873\n\
67TFK:00360:07959\n\
67TFK:00367:08475\n\
67TFK:00358:08516\n\
67TFK:00362:08663\n\
67TFK:00370:08812\n\
67TFK:00351:08932\n\
67TFK:00430:07795\n\
67TFK:00400:07898\n\
67TFK:00426:08023\n\
67TFK:00446:08018\n\
67TFK:00442:08101\n\
67TFK:00449:08111\n\
67TFK:00417:08309\n\
67TFK:00431:08324\n\
67TFK:00439:08415\n\
67TFK:00409:08586\n\
67TFK:00428:08730\n\
67TFK:00478:07883\n\
67TFK:00478:08104\n\
67TFK:00450:08215\n\
67TFK:00489:08199\n\
67TFK:00492:08454\n\
67TFK:00490:08523\n\
67TFK:00457:08552\n\
67TFK:00487:08595\n\
67TFK:00462:08907\n\
67TFK:00515:08001\n\
67TFK:00530:08590\n\
67TFK:00510:08786\n\
67TFK:00516:08784\n\
67TFK:00542:08834\n\
67TFK:00596:07809\n\
67TFK:00554:07879\n\
67TFK:00591:07920\n\
67TFK:00556:08032\n\
67TFK:00554:08336\n\
67TFK:00622:07743\n\
67TFK:00635:07740\n\
67TFK:00605:08151\n\
67TFK:00605:08229\n\
67TFK:00632:08234\n\
67TFK:00647:08316\n\
67TFK:00644:08723\n\
67TFK:00659:07766\n\
67TFK:00672:08028\n\
67TFK:00672:08118\n\
67TFK:00674:08442\n\
67TFK:00675:09008\n\
67TFK:00707:07790\n\
67TFK:00713:08190\n\
67TFK:00735:08282\n\
67TFK:00739:08291\n\
67TFK:00714:08507\n\
67TFK:00703:08700\n\
67TFK:00720:08774\n\
67TFK:00735:08816\n\
67TFK:00730:08828\n\
67TFK:00725:08887\n\
67TFK:00772:07893\n\
67TFK:00777:07924\n\
67TFK:00785:07980\n\
67TFK:00756:08669\n\
67TFK:00793:08703\n\
67TFK:00762:08735\n\
67TFK:00846:07764\n\
67TFK:00803:08032\n\
67TFK:00824:08104\n\
67TFK:00834:08194\n\
67TFK:00829:08366\n\
67TFK:00847:08356\n\
67TFK:00834:08584\n\
67TFK:00841:08657\n\
67TFK:00840:08700\n\
67TFK:00822:08883\n\
67TFK:00828:08935\n\
67TFK:00872:07780\n\
67TFK:00871:07853\n\
67TFK:00881:07849\n\
67TFK:00870:07910\n\
67TFK:00882:07989\n\
67TFK:00898:08138\n\
67TFK:00885:08275\n\
67TFK:00896:08537\n\
67TFK:00919:07764\n\
67TFK:00943:07759\n\
67TFK:00904:08034\n\
67TFK:00918:08175\n\
67TFK:00924:08225\n\
67TFK:00923:08521\n\
67TFK:00914:08575\n\
67TFK:00944:08537\n\
67TFK:00924:08720\n\
67TFK:00929:08779\n\
67TFK:00918:08925\n\
67TFK:00919:08908\n\
67TFK:00925:08924\n\
67TFK:00939:08979\n\
67TFK:00981:08302\n\
67TFK:00990:08642\n\
67TFK:00970:08791\n\
67TFK:00957:09015\n\
67TFK:01026:08116\n\
67TFK:01033:08179\n\
67TFK:01011:08291\n\
67TFK:01024:08695\n\
67TFK:01033:08968\n\
67TFK:01067:07787\n\
67TFK:01057:07876\n\
67TFK:01055:07933\n\
67TFK:01058:08067\n\
67TFK:01099:08152\n\
67TFK:01070:08629\n\
67TFK:01087:08904\n\
67TFK:01128:07763\n\
67TFK:01134:07764\n\
67TFK:01135:07826\n\
67TFK:01109:08064\n\
67TFK:01132:08100\n\
67TFK:01139:08321\n\
67TFK:01118:08347\n\
67TFK:01113:08401\n\
67TFK:01123:08587\n\
67TFK:01124:08920\n\
67TFK:01191:07857\n\
67TFK:01158:08076\n\
67TFK:01168:08099\n\
67TFK:01188:08204\n\
67TFK:01180:08239\n\
67TFK:01189:08627\n\
67TFK:01151:08700\n\
67TFK:01173:08715\n\
67TFK:01175:08863\n\
67TFK:01150:08959\n\
67TFK:01159:08965\n\
67TFK:01212:07931\n\
67TFK:01238:08481\n\
67TFK:01213:08580\n\
67TFK:01206:08756\n\
67TFK:01210:08744\n\
67TFK:01222:08746\n\
67TFK:01209:08891\n\
67TFK:01248:08896\n\
67TFK:01287:07760\n\
67TFK:01282:07816\n\
67TFK:01295:07888\n\
67TFK:01259:08435\n\
67TFK:01261:08435\n\
67TFK:01274:08469\n\
67TFK:01288:08521\n\
67TFK:01297:08546\n\
67TFK:01287:08730\n\
67TFK:01260:08846\n\
67TFK:01258:08899\n\
67TFK:01303:07788\n\
67TFK:01324:07792\n\
67TFK:01323:08257\n\
67TFK:00243:06722\n\
67TFK:00239:06840\n\
67TFK:00244:07402\n\
67TFK:00276:06883\n\
67TFK:00253:07415\n\
67TFK:00295:07707\n\
67TFK:00308:06948\n\
67TFK:00303:07081\n\
67TFK:00318:07174\n\
67TFK:00319:07198\n\
67TFK:00321:07288\n\
67TFK:00310:07394\n\
67TFK:00331:07399\n\
67TFK:00324:07451\n\
67TFK:00300:07724\n\
67TFK:00398:06563\n\
67TFK:00379:07099\n\
67TFK:00367:07305\n\
67TFK:00399:07424\n\
67TFK:00391:07687\n\
67TFK:00404:06833\n\
67TFK:00437:07172\n\
67TFK:00442:07452\n\
67TFK:00418:07511\n\
67TFK:00422:07615\n\
67TFK:00492:06575\n\
67TFK:00498:06575\n\
67TFK:00451:06624\n\
67TFK:00488:06879\n\
67TFK:00496:07125\n\
67TFK:00495:07199\n\
67TFK:00493:07337\n\
67TFK:00454:07443\n\
67TFK:00504:06493\n\
67TFK:00532:07074\n\
67TFK:00522:07534\n\
67TFK:00540:07667\n\
67TFK:00599:06468\n\
67TFK:00572:06717\n\
67TFK:00562:06801\n\
67TFK:00564:07000\n\
67TFK:00592:07014\n\
67TFK:00561:07074\n\
67TFK:00580:07147\n\
67TFK:00559:07209\n\
67TFK:00585:07200\n\
67TFK:00555:07277\n\
67TFK:00598:07263\n\
67TFK:00556:07385\n\
67TFK:00567:07449\n\
67TFK:00580:07463\n\
67TFK:00574:07549\n\
67TFK:00595:07587\n\
67TFK:00568:07652\n\
67TFK:00574:07698\n\
67TFK:00634:06900\n\
67TFK:00630:07159\n\
67TFK:00621:07232\n\
67TFK:00638:07515\n\
67TFK:00624:07549\n\
67TFK:00629:07608\n\
67TFK:00652:06494\n\
67TFK:00689:06577\n\
67TFK:00673:06767\n\
67TFK:00684:06811\n\
67TFK:00691:06911\n\
67TFK:00669:07041\n\
67TFK:00687:07234\n\
67TFK:00653:07566\n\
67TFK:00678:07678\n\
67TFK:00703:06513\n\
67TFK:00733:06775\n\
67TFK:00717:06990\n\
67TFK:00727:07039\n\
67TFK:00700:07208\n\
67TFK:00726:07321\n\
67TFK:00734:07398\n\
67TFK:00748:07419\n\
67TFK:00707:07687\n\
67TFK:00752:06625\n\
67TFK:00752:07031\n\
67TFK:00761:07168\n\
67TFK:00764:07325\n\
67TFK:00776:07388\n\
67TFK:00780:07512\n\
67TFK:00772:07572\n\
67TFK:00801:07206\n\
67TFK:00811:07516\n\
67TFK:00870:06673\n\
67TFK:00874:06685\n\
67TFK:00862:06773\n\
67TFK:00876:06785\n\
67TFK:00869:06863\n\
67TFK:00889:06878\n\
67TFK:00881:07143\n\
67TFK:00885:07341\n\
67TFK:00869:07449\n\
67TFK:00874:07540\n\
67TFK:00887:07612\n\
67TFK:00937:06682\n\
67TFK:00932:06759\n\
67TFK:00943:06786\n\
67TFK:00942:07026\n\
67TFK:00904:07055\n\
67TFK:00939:07060\n\
67TFK:00911:07114\n\
67TFK:00921:07459\n\
67TFK:00915:07547\n\
67TFK:00927:07637\n\
67TFK:00980:06450\n\
67TFK:00981:06551\n\
67TFK:00985:06691\n\
67TFK:00953:06751\n\
67TFK:00987:06825\n\
67TFK:00993:07010\n\
67TFK:00976:07061\n\
67TFK:00962:07322\n\
67TFK:00962:07326\n\
67TFK:00983:07503\n\
67TFK:00955:07718\n\
67TFK:01036:06623\n\
67TFK:01030:06688\n\
67TFK:01032:06668\n\
67TFK:01044:06793\n\
67TFK:01027:06912\n\
67TFK:01040:07016\n\
67TFK:01016:07080\n\
67TFK:01043:07244\n\
67TFK:01019:07717\n\
67TFK:01055:06542\n\
67TFK:01076:06596\n\
67TFK:01051:06818\n\
67TFK:01074:06857\n\
67TFK:01068:07042\n\
67TFK:01058:07116\n\
67TFK:01055:07170\n\
67TFK:01138:06552\n\
67TFK:01111:06647\n\
67TFK:01105:06732\n\
67TFK:01130:06710\n\
67TFK:01108:07037\n\
67TFK:01124:07041\n\
67TFK:01114:07309\n\
67TFK:01153:06639\n\
67TFK:01188:06657\n\
67TFK:01168:07017\n\
67TFK:01191:07057\n\
67TFK:01190:07133\n\
67TFK:01188:07158\n\
67TFK:01197:07275\n\
67TFK:01240:06451\n\
67TFK:01242:06545\n\
67TFK:01238:06984\n\
67TFK:01213:07101\n\
67TFK:01213:07325\n\
67TFK:01231:07325\n\
67TFK:01248:07719\n\
67TFK:01280:06861\n\
67TFK:01297:06881\n\
67TFK:01289:06910\n\
67TFK:01270:06980\n\
67TFK:01262:07001\n\
67TFK:01282:06998\n\
67TFK:01264:07438\n\
67TFK:01283:07392\n\
67TFK:01255:07560\n\
67TFK:01305:06532\n\
67TFK:01313:06752\n\
67TFK:01317:07023\n\
67TFK:01313:07263\n\
67TFK:01315:07631\n\
67TFK:00227:05243\n\
67TFK:00244:05395\n\
67TFK:00234:05591\n\
67TFK:00247:05916\n\
67TFK:00293:05210\n\
67TFK:00261:05831\n\
67TFK:00250:06160\n\
67TFK:00299:06219\n\
67TFK:00268:06337\n\
67TFK:00310:05340\n\
67TFK:00308:05853\n\
67TFK:00314:05924\n\
67TFK:00321:06082\n\
67TFK:00343:06250\n\
67TFK:00355:05168\n\
67TFK:00393:05189\n\
67TFK:00377:05209\n\
67TFK:00350:05359\n\
67TFK:00397:05446\n\
67TFK:00398:05494\n\
67TFK:00353:05841\n\
67TFK:00384:06160\n\
67TFK:00387:06337\n\
67TFK:00414:05239\n\
67TFK:00413:05346\n\
67TFK:00427:05416\n\
67TFK:00434:05810\n\
67TFK:00413:06097\n\
67TFK:00418:06148\n\
67TFK:00421:06183\n\
67TFK:00401:06230\n\
67TFK:00454:05176\n\
67TFK:00457:05283\n\
67TFK:00475:05607\n\
67TFK:00480:05768\n\
67TFK:00476:05842\n\
67TFK:00484:05870\n\
67TFK:00459:06138\n\
67TFK:00509:05229\n\
67TFK:00543:05260\n\
67TFK:00527:05330\n\
67TFK:00530:05456\n\
67TFK:00508:05828\n\
67TFK:00533:05967\n\
67TFK:00545:06070\n\
67TFK:00533:06144\n\
67TFK:00546:06170\n\
67TFK:00535:06291\n\
67TFK:00525:06344\n\
67TFK:00571:05243\n\
67TFK:00570:05259\n\
67TFK:00593:05854\n\
67TFK:00590:05985\n\
67TFK:00599:06062\n\
67TFK:00551:06119\n\
67TFK:00574:06406\n\
67TFK:00588:06436\n\
67TFK:00615:05183\n\
67TFK:00629:05292\n\
67TFK:00627:05307\n\
67TFK:00606:05507\n\
67TFK:00607:05569\n\
67TFK:00604:05792\n\
67TFK:00620:05836\n\
67TFK:00615:06112\n\
67TFK:00625:06261\n\
67TFK:00675:05186\n\
67TFK:00662:05531\n\
67TFK:00655:06154\n\
67TFK:00723:05154\n\
67TFK:00736:05191\n\
67TFK:00730:05303\n\
67TFK:00719:05655\n\
67TFK:00700:05885\n\
67TFK:00712:05969\n\
67TFK:00733:05992\n\
67TFK:00744:05965\n\
67TFK:00721:06107\n\
67TFK:00742:06196\n\
67TFK:00759:05222\n\
67TFK:00759:05312\n\
67TFK:00750:05370\n\
67TFK:00781:05429\n\
67TFK:00768:05481\n\
67TFK:00778:05582\n\
67TFK:00758:05624\n\
67TFK:00799:05634\n\
67TFK:00780:05770\n\
67TFK:00771:06076\n\
67TFK:00815:05180\n\
67TFK:00811:05266\n\
67TFK:00839:05357\n\
67TFK:00810:05468\n\
67TFK:00804:05699\n\
67TFK:00822:05844\n\
67TFK:00839:05845\n\
67TFK:00844:05863\n\
67TFK:00818:06049\n\
67TFK:00823:06042\n\
67TFK:00832:06071\n\
67TFK:00820:06255\n\
67TFK:00843:06361\n\
67TFK:00851:05164\n\
67TFK:00854:05413\n\
67TFK:00886:05552\n\
67TFK:00870:05886\n\
67TFK:00878:05915\n\
67TFK:00896:05965\n\
67TFK:00859:06039\n\
67TFK:00876:06092\n\
67TFK:00852:06238\n\
67TFK:00883:06225\n\
67TFK:00867:06275\n\
67TFK:00936:05314\n\
67TFK:00935:05371\n\
67TFK:00914:05524\n\
67TFK:00924:05631\n\
67TFK:00915:05719\n\
67TFK:00937:05724\n\
67TFK:00900:05836\n\
67TFK:00913:05908\n\
67TFK:00931:05954\n\
67TFK:00946:06022\n\
67TFK:00947:06065\n\
67TFK:00905:06163\n\
67TFK:00904:06371\n\
67TFK:00942:06367\n\
67TFK:00972:05274\n\
67TFK:00974:06011\n\
67TFK:00968:06296\n\
67TFK:00995:06312\n\
67TFK:00975:06406\n\
67TFK:01028:05505\n\
67TFK:01042:05530\n\
67TFK:01029:05808\n\
67TFK:01038:05869\n\
67TFK:01022:05937\n\
67TFK:01027:05968\n\
67TFK:01017:06324\n\
67TFK:01038:06321\n\
67TFK:01047:06345\n\
67TFK:01023:06388\n\
67TFK:01068:05153\n\
67TFK:01080:05246\n\
67TFK:01082:05273\n\
67TFK:01050:05322\n\
67TFK:01086:05325\n\
67TFK:01055:05625\n\
67TFK:01070:06001\n\
67TFK:01051:06276\n\
67TFK:01061:06393\n\
67TFK:01133:05240\n\
67TFK:01107:05282\n\
67TFK:01125:05686\n\
67TFK:01149:05686\n\
67TFK:01111:05879\n\
67TFK:01138:05936\n\
67TFK:01188:05691\n\
67TFK:01174:06057\n\
67TFK:01186:06066\n\
67TFK:01195:06160\n\
67TFK:01155:06343\n\
67TFK:01180:06305\n\
67TFK:01240:05204\n\
67TFK:01242:05208\n\
67TFK:01225:05653\n\
67TFK:01240:05724\n\
67TFK:01240:05828\n\
67TFK:01208:05995\n\
67TFK:01231:05963\n\
67TFK:01212:06090\n\
67TFK:01216:06368\n\
67TFK:01229:06385\n\
67TFK:01278:05188\n\
67TFK:01251:05335\n\
67TFK:01299:05476\n\
67TFK:01250:06113\n\
67TFK:01324:05447\n\
67TFK:01305:05511\n\
67TFK:01313:05643\n\
67TFK:01320:05755\n\
67TFK:01311:05965\n\
67TFK:01319:06060\n\
67TFK:00721:11619\n\
67TFK:00713:11845\n\
67TFK:00712:11938\n\
67TFK:00700:11997\n\
67TFK:00741:12039\n\
67TFK:00793:12221\n\
67TFK:00816:11869\n\
67TFK:00835:11892\n\
67TFK:00812:12375\n\
67TFK:00828:12371\n\
67TFK:00897:11699\n\
67TFK:00890:11814\n\
67TFK:00852:11905\n\
67TFK:00922:11875\n\
67TFK:00944:11863\n\
67TFK:00923:12002\n\
67TFK:00994:11854\n\
67TFK:00954:12090\n\
67TFK:00963:12257\n\
67TFK:00997:12323\n\
67TFK:00955:12395\n\
67TFK:00989:12769\n\
67TFK:01027:11799\n\
67TFK:01029:11869\n\
67TFK:01026:12132\n\
67TFK:01048:12355\n\
67TFK:01089:11607\n\
67TFK:01070:11697\n\
67TFK:01051:11795\n\
67TFK:01085:12124\n\
67TFK:01114:11779\n\
67TFK:01124:12018\n\
67TFK:01135:12490\n\
67TFK:01121:12658\n\
67TFK:01181:11631\n\
67TFK:01185:12391\n\
67TFK:01158:12566\n\
67TFK:01208:11722\n\
67TFK:01218:11855\n\
67TFK:01211:12113\n\
67TFK:01205:12483\n\
67TFK:01204:12688\n\
67TFK:01235:12678\n\
67TFK:01248:12792\n\
67TFK:01258:11988\n\
67TFK:01293:12033\n\
67TFK:01261:12339\n\
67TFK:01291:12503\n\
67TFK:01294:12513\n\
67TFK:01295:12823\n\
67TFK:01303:11680\n\
67TFK:01300:11698\n\
67TFK:01326:11758\n\
67TFK:01317:11859\n\
67TFK:01316:12283\n\
67TFK:01330:12499\n\
67TFK:01307:12629\n\
67TFK:01324:12824\n\
67TFK:09355:06661\n\
67TFK:09345:06741\n\
67TFK:09324:07153\n\
67TFK:09326:07184\n\
67TFK:09353:07507\n\
67TFK:09373:07494\n\
67TFK:09336:07599\n\
67TFK:09376:06562\n\
67TFK:09377:06694\n\
67TFK:09411:06823\n\
67TFK:09409:07035\n\
67TFK:09382:07226\n\
67TFK:09378:07587\n\
67TFK:09403:07726\n\
67TFK:09426:06509\n\
67TFK:09446:06645\n\
67TFK:09435:07433\n\
67TFK:09462:07444\n\
67TFK:09441:07546\n\
67TFK:09446:07540\n\
67TFK:09439:07658\n\
67TFK:09435:07701\n\
67TFK:09485:06464\n\
67TFK:09488:06482\n\
67TFK:09474:06509\n\
67TFK:09521:06536\n\
67TFK:09496:06859\n\
67TFK:09485:06943\n\
67TFK:09516:07136\n\
67TFK:09477:07222\n\
67TFK:09481:07302\n\
67TFK:09480:07422\n\
67TFK:09492:07455\n\
67TFK:09499:07526\n\
67TFK:09494:07726\n\
67TFK:09572:06520\n\
67TFK:09529:06614\n\
67TFK:09565:06640\n\
67TFK:09567:06852\n\
67TFK:09549:06899\n\
67TFK:09573:07038\n\
67TFK:09535:07244\n\
67TFK:09568:07475\n\
67TFK:09566:07695\n\
67TFK:09576:06488\n\
67TFK:09577:06600\n\
67TFK:09587:06612\n\
67TFK:09575:06697\n\
67TFK:09591:06738\n\
67TFK:09577:06853\n\
67TFK:09621:07196\n\
67TFK:09596:07369\n\
67TFK:09597:07470\n\
67TFK:09618:07535\n\
67TFK:09620:07609\n\
67TFK:09646:06477\n\
67TFK:09633:06686\n\
67TFK:09641:06884\n\
67TFK:09633:07303\n\
67TFK:09711:06739\n\
67TFK:09712:06820\n\
67TFK:09687:07050\n\
67TFK:09704:07148\n\
67TFK:09685:07426\n\
67TFK:09760:06456\n\
67TFK:09757:06821\n\
67TFK:09739:06872\n\
67TFK:09728:06897\n\
67TFK:09728:07039\n\
67TFK:09736:07042\n\
67TFK:09741:07126\n\
67TFK:09750:07118\n\
67TFK:09751:07112\n\
67TFK:09733:07300\n\
67TFK:09767:07300\n\
67TFK:09728:07528\n\
67TFK:09774:06532\n\
67TFK:09796:06490\n\
67TFK:09792:06785\n\
67TFK:09815:06769\n\
67TFK:09797:06937\n\
67TFK:09816:06901\n\
67TFK:09820:06892\n\
67TFK:09788:06981\n\
67TFK:09812:07572\n\
67TFK:09777:07638\n\
67TFK:09853:06453\n\
67TFK:09865:06537\n\
67TFK:09857:06603\n\
67TFK:09865:06669\n\
67TFK:09849:06973\n\
67TFK:09866:06962\n\
67TFK:09855:06998\n\
67TFK:09831:07117\n\
67TFK:09847:07166\n\
67TFK:09899:06452\n\
67TFK:09894:06671\n\
67TFK:09882:06962\n\
67TFK:09876:07020\n\
67TFK:09914:07155\n\
67TFK:09896:07410\n\
67TFK:09921:07443\n\
67TFK:09940:06570\n\
67TFK:09960:06568\n\
67TFK:09970:06616\n\
67TFK:09927:06657\n\
67TFK:09949:06649\n\
67TFK:09950:06657\n\
67TFK:09947:06735\n\
67TFK:09944:06905\n\
67TFK:09940:07076\n\
67TFK:09970:07567\n\
67TFK:09991:06826\n\
67TFK:10010:07042\n\
67TFK:10017:07240\n\
67TFK:09989:07333\n\
67TFK:10026:06586\n\
67TFK:10037:06842\n\
67TFK:10058:07271\n\
67TFK:10059:07305\n\
67TFK:10024:07446\n\
67TFK:10039:07607\n\
67TFK:10109:06487\n\
67TFK:10092:06661\n\
67TFK:10087:07364\n\
67TFK:10109:07439\n\
67TFK:10121:07456\n\
67TFK:10085:07552\n\
67TFK:10158:06565\n\
67TFK:10164:06974\n\
67TFK:10125:07165\n\
67TFK:10144:07351\n\
67TFK:10193:06483\n\
67TFK:10207:06919\n\
67TFK:10185:07216\n\
67TFK:10216:07445\n\
67TFK:10175:07651\n\
67TFK:10214:07679\n\
67TFK:10227:06553\n\
67TFK:10233:06620\n\
67TFK:10225:06642\n\
67TFK:10268:06852\n\
67TFK:10225:07692\n\
67TFK:10300:06572\n\
67TFK:10313:06721\n\
67TFK:10307:07308\n\
67TFK:10312:07588\n\
67TFK:10330:06867\n\
67TFK:10339:07030\n\
67TFK:10374:07436\n\
67TFK:10395:07562\n\
67TFK:10440:06588\n\
67TFK:10428:06879\n\
67TFK:10616:07706\n\
67TFK:06706:02690\n\
67TFK:06662:02829\n\
67TFK:06700:02846\n\
67TFK:06660:02939\n\
67TFK:06691:03103\n\
67TFK:06692:03197\n\
67TFK:06705:03280\n\
67TFK:06697:03375\n\
67TFK:06696:03564\n\
67TFK:06698:03563\n\
67TFK:06665:03601\n\
67TFK:06755:02744\n\
67TFK:06744:02792\n\
67TFK:06735:02832\n\
67TFK:06759:03152\n\
67TFK:06716:03375\n\
67TFK:06737:03484\n\
67TFK:06752:03567\n\
67TFK:06726:03699\n\
67TFK:06716:03750\n\
67TFK:06807:02708\n\
67TFK:06796:02775\n\
67TFK:06762:03161\n\
67TFK:06789:03156\n\
67TFK:06785:03285\n\
67TFK:06763:03381\n\
67TFK:06777:03472\n\
67TFK:06778:03479\n\
67TFK:06779:03764\n\
67TFK:06772:03791\n\
67TFK:06818:02608\n\
67TFK:06819:02653\n\
67TFK:06812:02847\n\
67TFK:06847:02961\n\
67TFK:06821:03169\n\
67TFK:06841:03325\n\
67TFK:06855:03389\n\
67TFK:06810:03487\n\
67TFK:06880:02619\n\
67TFK:06878:02802\n\
67TFK:06908:02879\n\
67TFK:06898:03241\n\
67TFK:06861:03297\n\
67TFK:06882:03364\n\
67TFK:06872:03468\n\
67TFK:06864:03520\n\
67TFK:06897:03576\n\
67TFK:06902:03627\n\
67TFK:06874:03854\n\
67TFK:06923:02615\n\
67TFK:06954:02582\n\
67TFK:06913:02820\n\
67TFK:06929:02816\n\
67TFK:06914:03229\n\
67TFK:06925:03325\n\
67TFK:06915:03571\n\
67TFK:06940:03548\n\
67TFK:06958:03607\n\
67TFK:06992:02583\n\
67TFK:06962:02824\n\
67TFK:06963:02779\n\
67TFK:06983:02780\n\
67TFK:06995:02823\n\
67TFK:06990:02857\n\
67TFK:06999:03038\n\
67TFK:06974:03137\n\
67TFK:06999:03233\n\
67TFK:07003:03393\n\
67TFK:07006:03427\n\
67TFK:06989:03690\n\
67TFK:06981:03754\n\
67TFK:07028:02592\n\
67TFK:07030:02668\n\
67TFK:07013:02742\n\
67TFK:07052:02908\n\
67TFK:07039:03003\n\
67TFK:07049:03042\n\
67TFK:07016:03199\n\
67TFK:07031:03189\n\
67TFK:07020:03397\n\
67TFK:07028:03404\n\
67TFK:07045:03396\n\
67TFK:07042:03495\n\
67TFK:07044:03495\n\
67TFK:07047:03484\n\
67TFK:07030:03585\n\
67TFK:07022:03754\n\
67TFK:07040:03843\n\
67TFK:07095:02595\n\
67TFK:07069:02630\n\
67TFK:07106:02696\n\
67TFK:07070:03369\n\
67TFK:07109:03447\n\
67TFK:07102:03480\n\
67TFK:07067:03638\n\
67TFK:07068:03671\n\
67TFK:07068:03701\n\
67TFK:07090:03823\n\
67TFK:07149:02643\n\
67TFK:07127:02691\n\
67TFK:07126:02733\n\
67TFK:07149:03040\n\
67TFK:07130:03085\n\
67TFK:07153:03156\n\
67TFK:07133:03371\n\
67TFK:07112:03838\n\
67TFK:07209:02654\n\
67TFK:07205:02875\n\
67TFK:07198:02885\n\
67TFK:07179:02948\n\
67TFK:07208:02954\n\
67TFK:07162:03070\n\
67TFK:07202:03293\n\
67TFK:07204:03280\n\
67TFK:07205:03584\n\
67TFK:07171:03692\n\
67TFK:07224:02643\n\
67TFK:07241:03149\n\
67TFK:07254:03164\n\
67TFK:07234:03362\n\
67TFK:07237:03333\n\
67TFK:07243:03333\n\
67TFK:07219:03562\n\
67TFK:07300:02646\n\
67TFK:07288:02841\n\
67TFK:07276:02904\n\
67TFK:07267:03116\n\
67TFK:07274:03082\n\
67TFK:07282:03097\n\
67TFK:07294:03079\n\
67TFK:07286:03242\n\
67TFK:07291:03429\n\
67TFK:07298:03431\n\
67TFK:07264:03494\n\
67TFK:07276:03794\n\
67TFK:07344:02733\n\
67TFK:07343:02864\n\
67TFK:07348:02926\n\
67TFK:07351:03162\n\
67TFK:07354:03352\n\
67TFK:07355:03330\n\
67TFK:07340:03529\n\
67TFK:07331:03579\n\
67TFK:07356:03828\n\
67TFK:07406:02777\n\
67TFK:07365:02960\n\
67TFK:07379:03119\n\
67TFK:07391:03179\n\
67TFK:07390:03471\n\
67TFK:07407:03441\n\
67TFK:07368:03581\n\
67TFK:07459:02677\n\
67TFK:07451:02817\n\
67TFK:07454:02799\n\
67TFK:07435:03265\n\
67TFK:07447:03845\n\
67TFK:07451:03836\n\
67TFK:07469:02611\n\
67TFK:07472:02859\n\
67TFK:07484:02891\n\
67TFK:07491:03082\n\
67TFK:07462:03205\n\
67TFK:07480:03178\n\
67TFK:07489:03268\n\
67TFK:07504:03387\n\
67TFK:07470:03514\n\
67TFK:07494:03665\n\
67TFK:07506:03629\n\
67TFK:07504:03685\n\
67TFK:07556:02682\n\
67TFK:07529:02875\n\
67TFK:07532:02974\n\
67TFK:07536:02964\n\
67TFK:07519:03073\n\
67TFK:07530:03327\n\
67TFK:07551:03632\n\
67TFK:07548:03765\n\
67TFK:07590:02720\n\
67TFK:07601:02898\n\
67TFK:07571:02943\n\
67TFK:07561:03003\n\
67TFK:07577:03017\n\
67TFK:07571:03310\n\
67TFK:07609:03535\n\
67TFK:07581:03807\n\
67TFK:07641:02708\n\
67TFK:07642:02721\n\
67TFK:07621:02774\n\
67TFK:07649:02782\n\
67TFK:07640:03329\n\
67TFK:07644:03458\n\
67TFK:07657:03488\n\
67TFK:07614:03639\n\
67TFK:07623:03671\n\
67TFK:07627:03627\n\
67TFK:07616:03723\n\
67TFK:07697:02958\n\
67TFK:07663:03004\n\
67TFK:07672:02988\n\
67TFK:07681:03068\n\
67TFK:07694:03340\n\
67TFK:07752:02640\n\
67TFK:07720:02944\n\
67TFK:07745:02934\n\
67TFK:07757:03068\n\
67TFK:07738:03076\n\
67TFK:07724:03525\n\
67TFK:07722:03548\n\
67TFK:07717:03716\n\
67TFK:07732:03806\n\
67TFK:07736:03783\n\
67TFK:07759:03819\n\
67TFK:07756:03861\n\
67TFK:07803:02604\n\
67TFK:07774:02699\n\
67TFK:07775:02805\n\
67TFK:07793:02953\n\
67TFK:07798:02930\n\
67TFK:07776:03017\n\
67TFK:07782:03016\n\
67TFK:07808:03023\n\
67TFK:07764:03305\n\
67TFK:07787:03376\n\
67TFK:07782:03457\n\
67TFK:07802:03488\n\
67TFK:07770:03675\n\
67TFK:07782:03841\n\
67TFK:07796:03835\n\
67TFK:07797:03837\n\
67TFK:07837:02619\n\
67TFK:07845:02667\n\
67TFK:07812:02694\n\
67TFK:07837:02712\n\
67TFK:07857:02688\n\
67TFK:07830:02747\n\
67TFK:07838:02767\n\
67TFK:07856:02856\n\
67TFK:07837:03005\n\
67TFK:07839:03333\n\
67TFK:07857:03524\n\
67TFK:07854:03666\n\
67TFK:07845:03755\n\
67TFK:07829:03846\n\
67TFK:07871:02673\n\
67TFK:07891:02745\n\
67TFK:07905:03076\n\
67TFK:07880:03280\n\
67TFK:07890:03458\n\
67TFK:07875:03522\n\
67TFK:07881:03486\n\
67TFK:07873:03718\n\
67TFK:07870:03846\n\
67TFK:07898:03849\n\
67TFK:07934:02664\n\
67TFK:07934:02802\n\
67TFK:07937:03150\n\
67TFK:07957:03252\n\
67TFK:07934:03341\n\
67TFK:07934:03348\n\
67TFK:07933:03404\n\
67TFK:07945:03742\n\
67TFK:07936:03781\n\
67TFK:07967:02590\n\
67TFK:07987:02635\n\
67TFK:07981:02718\n\
67TFK:07991:03063\n\
67TFK:07977:03407\n\
67TFK:07976:03840\n\
67TFK:09341:03882\n\
67TFK:09339:03983\n\
67TFK:09370:03978\n\
67TFK:09370:03995\n\
67TFK:09336:04213\n\
67TFK:09364:04261\n\
67TFK:09361:04364\n\
67TFK:09328:04423\n\
67TFK:09347:04456\n\
67TFK:09353:04495\n\
67TFK:09336:04639\n\
67TFK:09351:04769\n\
67TFK:09330:04958\n\
67TFK:09355:04987\n\
67TFK:09404:03897\n\
67TFK:09389:03933\n\
67TFK:09412:04025\n\
67TFK:09405:04270\n\
67TFK:09378:04315\n\
67TFK:09415:04409\n\
67TFK:09396:04463\n\
67TFK:09415:04445\n\
67TFK:09412:04658\n\
67TFK:09420:04720\n\
67TFK:09415:04925\n\
67TFK:09389:04995\n\
67TFK:09454:04051\n\
67TFK:09427:04174\n\
67TFK:09471:04391\n\
67TFK:09432:04434\n\
67TFK:09432:04446\n\
67TFK:09442:04458\n\
67TFK:09441:04832\n\
67TFK:09453:04837\n\
67TFK:09432:04975\n\
67TFK:09443:04991\n\
67TFK:09461:05089\n\
67TFK:09435:05138\n\
67TFK:09449:05151\n\
67TFK:09519:03939\n\
67TFK:09520:04006\n\
67TFK:09510:04187\n\
67TFK:09496:04546\n\
67TFK:09480:04789\n\
67TFK:09518:04897\n\
67TFK:09511:05078\n\
67TFK:09525:03901\n\
67TFK:09569:03890\n\
67TFK:09529:04063\n\
67TFK:09549:04076\n\
67TFK:09556:04192\n\
67TFK:09526:04452\n\
67TFK:09573:04480\n\
67TFK:09527:04927\n\
67TFK:09544:05007\n\
67TFK:09573:05146\n\
67TFK:09592:04031\n\
67TFK:09617:04195\n\
67TFK:09621:04336\n\
67TFK:09598:04435\n\
67TFK:09597:04534\n\
67TFK:09611:04539\n\
67TFK:09602:04657\n\
67TFK:09574:04672\n\
67TFK:09611:04706\n\
67TFK:09617:04892\n\
67TFK:09574:05030\n\
67TFK:09635:03957\n\
67TFK:09640:03937\n\
67TFK:09672:04212\n\
67TFK:09635:04297\n\
67TFK:09633:04571\n\
67TFK:09663:04633\n\
67TFK:09656:04803\n\
67TFK:09709:03884\n\
67TFK:09723:03975\n\
67TFK:09690:04016\n\
67TFK:09702:04543\n\
67TFK:09676:04691\n\
67TFK:09710:04785\n\
67TFK:09698:04828\n\
67TFK:09708:04860\n\
67TFK:09708:04887\n\
67TFK:09682:04955\n\
67TFK:09691:05043\n\
67TFK:09693:05075\n\
67TFK:09765:03887\n\
67TFK:09764:04029\n\
67TFK:09724:04271\n\
67TFK:09740:04412\n\
67TFK:09751:04446\n\
67TFK:09746:04663\n\
67TFK:09755:04631\n\
67TFK:09804:03864\n\
67TFK:09820:03873\n\
67TFK:09801:03939\n\
67TFK:09811:04083\n\
67TFK:09803:04166\n\
67TFK:09799:04363\n\
67TFK:09806:04338\n\
67TFK:09789:04489\n\
67TFK:09799:04586\n\
67TFK:09810:04660\n\
67TFK:09796:04834\n\
67TFK:09779:05006\n\
67TFK:09815:05072\n\
67TFK:09848:04063\n\
67TFK:09833:04081\n\
67TFK:09835:04159\n\
67TFK:09853:04160\n\
67TFK:09865:04181\n\
67TFK:09855:04306\n\
67TFK:09825:04361\n\
67TFK:09834:04668\n\
67TFK:09866:04720\n\
67TFK:09844:04976\n\
67TFK:09883:03960\n\
67TFK:09911:04071\n\
67TFK:09915:04562\n\
67TFK:09886:04716\n\
67TFK:09886:04856\n\
67TFK:09875:04924\n\
67TFK:09947:03922\n\
67TFK:09950:03966\n\
67TFK:09944:04053\n\
67TFK:09962:04277\n\
67TFK:09944:04499\n\
67TFK:09924:04556\n\
67TFK:09948:04730\n\
67TFK:09938:04800\n\
67TFK:09933:04847\n\
67TFK:09957:04924\n\
67TFK:10007:03918\n\
67TFK:09983:04093\n\
67TFK:10022:04213\n\
67TFK:10036:03988\n\
67TFK:10067:04486\n\
67TFK:10026:04695\n\
67TFK:10032:04713\n\
67TFK:10026:04837\n\
67TFK:10047:04863\n\
67TFK:10064:04934\n\
67TFK:10120:03952\n\
67TFK:10101:04012\n\
67TFK:10107:03966\n\
67TFK:10110:04009\n\
67TFK:10082:04209\n\
67TFK:10115:04440\n\
67TFK:10091:04648\n\
67TFK:10122:04843\n\
67TFK:10084:05087\n\
67TFK:10087:05076\n\
67TFK:10127:04119\n\
67TFK:10147:04298\n\
67TFK:10163:04525\n\
67TFK:10198:03882\n\
67TFK:10209:03951\n\
67TFK:10216:03916\n\
67TFK:10195:04016\n\
67TFK:10199:04027\n\
67TFK:10208:04120\n\
67TFK:10182:04263\n\
67TFK:10183:04241\n\
67TFK:10190:04223\n\
67TFK:10202:04424\n\
67TFK:10189:05079\n\
67TFK:10257:04080\n\
67TFK:10246:04440\n\
67TFK:10239:04725\n\
67TFK:10237:05077\n\
67TFK:10309:03925\n\
67TFK:10303:04507\n\
67TFK:10311:04753\n\
67TFK:10275:04869\n\
67TFK:10319:04915\n\
67TFK:10303:05131\n\
67TFK:10363:04345\n\
67TFK:10365:04400\n\
67TFK:10328:04472\n\
67TFK:10365:04795\n\
67TFK:10358:04849\n\
67TFK:10362:04820\n\
67TFK:10344:04949\n\
67TFK:10365:05095\n\
67TFK:10393:04020\n\
67TFK:10399:04080\n\
67TFK:10387:04888\n\
67TFK:10427:04819\n\
67TFK:09335:02805\n\
67TFK:09346:02793\n\
67TFK:09346:02825\n\
67TFK:09334:02857\n\
67TFK:09331:03135\n\
67TFK:09351:03200\n\
67TFK:09327:03463\n\
67TFK:09334:03561\n\
67TFK:09365:03605\n\
67TFK:09355:03669\n\
67TFK:09328:03704\n\
67TFK:09353:03776\n\
67TFK:09358:03858\n\
67TFK:09404:02601\n\
67TFK:09395:02631\n\
67TFK:09384:02746\n\
67TFK:09402:02825\n\
67TFK:09410:02914\n\
67TFK:09409:02961\n\
67TFK:09423:02931\n\
67TFK:09412:02995\n\
67TFK:09413:03060\n\
67TFK:09414:03088\n\
67TFK:09409:03158\n\
67TFK:09423:03129\n\
67TFK:09388:03196\n\
67TFK:09420:03190\n\
67TFK:09375:03233\n\
67TFK:09375:03692\n\
67TFK:09402:03716\n\
67TFK:09413:03693\n\
67TFK:09388:03758\n\
67TFK:09416:03801\n\
67TFK:09430:02642\n\
67TFK:09435:02833\n\
67TFK:09426:03319\n\
67TFK:09457:03309\n\
67TFK:09431:03763\n\
67TFK:09452:03820\n\
67TFK:09522:02870\n\
67TFK:09487:03087\n\
67TFK:09520:03304\n\
67TFK:09478:03436\n\
67TFK:09483:03437\n\
67TFK:09480:03521\n\
67TFK:09518:03591\n\
67TFK:09512:03681\n\
67TFK:09522:03758\n\
67TFK:09533:02618\n\
67TFK:09573:02657\n\
67TFK:09564:02967\n\
67TFK:09541:03179\n\
67TFK:09532:03435\n\
67TFK:09532:03468\n\
67TFK:09526:03485\n\
67TFK:09543:03538\n\
67TFK:09594:02619\n\
67TFK:09604:03005\n\
67TFK:09576:03158\n\
67TFK:09579:03178\n\
67TFK:09622:03200\n\
67TFK:09607:03271\n\
67TFK:09623:03387\n\
67TFK:09603:03666\n\
67TFK:09574:03765\n\
67TFK:09594:03824\n\
67TFK:09612:03831\n\
67TFK:09635:02663\n\
67TFK:09658:02662\n\
67TFK:09631:02877\n\
67TFK:09632:03080\n\
67TFK:09662:03114\n\
67TFK:09657:03196\n\
67TFK:09639:03341\n\
67TFK:09662:03351\n\
67TFK:09672:03361\n\
67TFK:09657:03443\n\
67TFK:09649:03546\n\
67TFK:09666:03548\n\
67TFK:09693:02610\n\
67TFK:09694:02669\n\
67TFK:09712:02740\n\
67TFK:09705:02785\n\
67TFK:09709:02841\n\
67TFK:09676:03010\n\
67TFK:09686:03031\n\
67TFK:09707:03086\n\
67TFK:09698:03126\n\
67TFK:09698:03225\n\
67TFK:09678:03308\n\
67TFK:09707:03343\n\
67TFK:09689:03456\n\
67TFK:09684:03767\n\
67TFK:09686:03745\n\
67TFK:09734:02747\n\
67TFK:09769:02731\n\
67TFK:09755:03152\n\
67TFK:09772:03346\n\
67TFK:09743:03381\n\
67TFK:09765:03575\n\
67TFK:09749:03845\n\
67TFK:09812:02624\n\
67TFK:09810:02898\n\
67TFK:09778:03034\n\
67TFK:09785:03206\n\
67TFK:09791:03309\n\
67TFK:09819:03277\n\
67TFK:09803:03511\n\
67TFK:09805:03686\n\
67TFK:09807:03848\n\
67TFK:09864:02613\n\
67TFK:09857:02694\n\
67TFK:09846:02766\n\
67TFK:09870:03109\n\
67TFK:09838:03198\n\
67TFK:09864:03306\n\
67TFK:09852:03468\n\
67TFK:09870:03522\n\
67TFK:09837:03641\n\
67TFK:09922:02769\n\
67TFK:09875:02884\n\
67TFK:09896:02957\n\
67TFK:09874:03043\n\
67TFK:09918:03066\n\
67TFK:09903:03803\n\
67TFK:09953:02654\n\
67TFK:09933:02739\n\
67TFK:09935:02835\n\
67TFK:09944:02963\n\
67TFK:09941:03176\n\
67TFK:09971:03534\n\
67TFK:10005:02656\n\
67TFK:09995:02678\n\
67TFK:09994:02748\n\
67TFK:10020:03254\n\
67TFK:09977:03414\n\
67TFK:09977:03731\n\
67TFK:10058:02819\n\
67TFK:10052:02833\n\
67TFK:10030:02944\n\
67TFK:10049:03012\n\
67TFK:10072:02991\n\
67TFK:10032:03077\n\
67TFK:10058:03126\n\
67TFK:10049:03271\n\
67TFK:10054:03296\n\
67TFK:10027:03447\n\
67TFK:10051:03604\n\
67TFK:10044:03687\n\
67TFK:10121:02625\n\
67TFK:10114:03040\n\
67TFK:10093:03198\n\
67TFK:10101:03795\n\
67TFK:10152:02688\n\
67TFK:10124:02761\n\
67TFK:10147:02900\n\
67TFK:10151:02894\n\
67TFK:10155:02890\n\
67TFK:10168:02942\n\
67TFK:10131:03098\n\
67TFK:10154:03091\n\
67TFK:10165:03077\n\
67TFK:10137:03275\n\
67TFK:10124:03362\n\
67TFK:10150:03348\n\
67TFK:10125:03409\n\
67TFK:10133:03511\n\
67TFK:10192:02939\n\
67TFK:10222:03093\n\
67TFK:10201:03650\n\
67TFK:10194:03715\n\
67TFK:10260:02973\n\
67TFK:10234:03326\n\
67TFK:10235:03338\n\
67TFK:10228:03453\n\
67TFK:10230:03611\n\
67TFK:10248:03625\n\
67TFK:10254:03598\n\
67TFK:10274:02580\n\
67TFK:10274:02711\n\
67TFK:10284:02919\n\
67TFK:10310:02967\n\
67TFK:10321:03384\n\
67TFK:10305:03431\n\
67TFK:10329:02667\n\
67TFK:10370:02819\n\
67TFK:10351:03527\n\
67TFK:10409:02725\n\
67TFK:10406:03307\n\
67TFK:10409:03278\n\
67TFK:10442:03108\n\
67TFK:10441:03158\n\
67TFK:10495:02833\n\
67TFK:10532:03108\n\
67TFK:09325:01184\n\
67TFK:09369:11724\n\
67TFK:09348:11767\n\
67TFK:09346:12091\n\
67TFK:09369:12157\n\
67TFK:09335:12215\n\
67TFK:09351:12264\n\
67TFK:09361:12460\n\
67TFK:09373:12551\n\
67TFK:09340:12611\n\
67TFK:09369:12671\n\
67TFK:09357:12816\n\
67TFK:09434:11921\n\
67TFK:09455:11906\n\
67TFK:09454:11995\n\
67TFK:09449:12160\n\
67TFK:09446:12610\n\
67TFK:09425:12798\n\
67TFK:09454:12798\n\
67TFK:09475:11786\n\
67TFK:09519:11992\n\
67TFK:09501:12050\n\
67TFK:09509:12238\n\
67TFK:09509:12292\n\
67TFK:09485:12763\n\
67TFK:09569:12456\n\
67TFK:09565:12798\n\
67TFK:09595:11749\n\
67TFK:09601:11855\n\
67TFK:09610:11886\n\
67TFK:09590:12100\n\
67TFK:09611:12274\n\
67TFK:09616:12256\n\
67TFK:09606:12738\n\
67TFK:09610:12874\n\
67TFK:09625:12041\n\
67TFK:09664:12068\n\
67TFK:09631:12209\n\
67TFK:09634:12619\n\
67TFK:09637:12755\n\
67TFK:09670:12801\n\
67TFK:09686:12285\n\
67TFK:09720:12475\n\
67TFK:09698:12609\n\
67TFK:09690:12689\n\
67TFK:09723:12669\n\
67TFK:09697:12757\n\
67TFK:09748:11695\n\
67TFK:09752:11821\n\
67TFK:09727:12177\n\
67TFK:09758:12154\n\
67TFK:09787:11620\n\
67TFK:09807:11808\n\
67TFK:09798:11865\n\
67TFK:09805:12048\n\
67TFK:09799:12569\n\
67TFK:09809:12699\n\
67TFK:09856:11626\n\
67TFK:09841:12235\n\
67TFK:09838:12714\n\
67TFK:09867:12843\n\
67TFK:09896:11702\n\
67TFK:09917:11736\n\
67TFK:09899:11801\n\
67TFK:09918:11807\n\
67TFK:09952:11716\n\
67TFK:09965:12208\n\
67TFK:09973:12723\n\
67TFK:10006:11760\n\
67TFK:10005:11882\n\
67TFK:09990:12309\n\
67TFK:09986:12509\n\
67TFK:10019:12828\n\
67TFK:10032:11828\n\
67TFK:10033:11796\n\
67TFK:10037:11898\n\
67TFK:10169:11738\n\
67TFK:10168:12191\n\
67TFK:10227:11645\n\
67TFK:10241:11898\n\
67TFK:10330:11670\n\
67TFK:10370:11644\n\
67TFK:10358:11977\n\
67TFK:10333:12126\n\
67TFK:10405:11882\n\
67TFK:10377:12024\n\
67TFK:10433:11775\n\
67TFK:10450:11747\n\
67TFK:10425:11810\n\
67TFK:10547:11816\n\
67TFK:10628:11629\n\
67TFK:10631:11608\n\
67TFK:00982:12911\n\
67TFK:00989:12891\n\
67TFK:01083:13911\n\
67TFK:01136:13200\n\
67TFK:01129:13230\n\
67TFK:01155:12975\n\
67TFK:01164:13103\n\
67TFK:01185:13954\n\
67TFK:01152:14087\n\
67TFK:01231:12909\n\
67TFK:01239:13079\n\
67TFK:01217:13128\n\
67TFK:01234:13252\n\
67TFK:01279:12899\n\
67TFK:01274:13075\n\
67TFK:01286:13038\n\
67TFK:01340:02641\n\
67TFK:01332:02738\n\
67TFK:01348:02847\n\
67TFK:01363:02908\n\
67TFK:01371:02992\n\
67TFK:01371:03278\n\
67TFK:01342:03455\n\
67TFK:01355:03807\n\
67TFK:01384:02594\n\
67TFK:01395:02670\n\
67TFK:01423:02653\n\
67TFK:01413:02775\n\
67TFK:01423:03276\n\
67TFK:01413:03561\n\
67TFK:01388:03651\n\
67TFK:01393:03746\n\
67TFK:01407:03735\n\
67TFK:01430:03797\n\
67TFK:01456:02736\n\
67TFK:01476:03045\n\
67TFK:01467:03359\n\
67TFK:01443:03718\n\
67TFK:01497:02660\n\
67TFK:01486:02691\n\
67TFK:01483:03257\n\
67TFK:01529:03359\n\
67TFK:01508:03416\n\
67TFK:01524:03419\n\
67TFK:01483:03468\n\
67TFK:01518:03497\n\
67TFK:01492:03630\n\
67TFK:01522:03701\n\
67TFK:01523:03724\n\
67TFK:01576:02851\n\
67TFK:01563:02985\n\
67TFK:01539:03388\n\
67TFK:01543:03712\n\
67TFK:01551:03712\n\
67TFK:01594:02586\n\
67TFK:01605:02601\n\
67TFK:01611:02627\n\
67TFK:01599:03121\n\
67TFK:01612:03117\n\
67TFK:01628:03437\n\
67TFK:01608:03580\n\
67TFK:01613:03625\n\
67TFK:01592:03747\n\
67TFK:01630:03734\n\
67TFK:01615:03793\n\
67TFK:01637:02643\n\
67TFK:01657:02767\n\
67TFK:01644:02960\n\
67TFK:01634:03078\n\
67TFK:01637:03199\n\
67TFK:01649:03182\n\
67TFK:01641:03563\n\
67TFK:01671:03543\n\
67TFK:01633:03711\n\
67TFK:01636:03810\n\
67TFK:01671:03828\n\
67TFK:01726:02583\n\
67TFK:01714:02760\n\
67TFK:01683:02812\n\
67TFK:01717:02805\n\
67TFK:01729:02776\n\
67TFK:01701:02927\n\
67TFK:01711:03128\n\
67TFK:01711:03258\n\
67TFK:01683:03311\n\
67TFK:01696:03294\n\
67TFK:01719:03327\n\
67TFK:01687:03482\n\
67TFK:01714:03575\n\
67TFK:01724:03603\n\
67TFK:01687:03836\n\
67TFK:01759:02633\n\
67TFK:01753:02690\n\
67TFK:01752:02905\n\
67TFK:01746:02994\n\
67TFK:01748:03112\n\
67TFK:01766:03245\n\
67TFK:01739:03303\n\
67TFK:01769:03377\n\
67TFK:01764:03429\n\
67TFK:01761:03595\n\
67TFK:01823:03043\n\
67TFK:01815:03108\n\
67TFK:01821:03315\n\
67TFK:01791:03406\n\
67TFK:01793:03519\n\
67TFK:01814:03507\n\
67TFK:01816:03846\n\
67TFK:01874:02819\n\
67TFK:01865:02843\n\
67TFK:01878:02885\n\
67TFK:01858:03204\n\
67TFK:01847:03362\n\
67TFK:01849:03336\n\
67TFK:01866:03362\n\
67TFK:01834:03570\n\
67TFK:01838:03692\n\
67TFK:01865:03693\n\
67TFK:01878:03800\n\
67TFK:01884:02669\n\
67TFK:01929:02677\n\
67TFK:01900:02762\n\
67TFK:01883:02852\n\
67TFK:01906:02964\n\
67TFK:01903:03021\n\
67TFK:01905:03068\n\
67TFK:01886:03566\n\
67TFK:01904:03546\n\
67TFK:01920:03653\n\
67TFK:01888:03728\n\
67TFK:01942:02691\n\
67TFK:01932:02792\n\
67TFK:01966:03159\n\
67TFK:01956:03212\n\
67TFK:01952:03313\n\
67TFK:01937:03415\n\
67TFK:01953:03668\n\
67TFK:01962:03681\n\
67TFK:01959:03792\n\
67TFK:01999:02911\n\
67TFK:02029:02955\n\
67TFK:02003:03170\n\
67TFK:02009:03215\n\
67TFK:02027:03303\n\
67TFK:02001:03367\n\
67TFK:01984:03449\n\
67TFK:01999:03440\n\
67TFK:02000:03541\n\
67TFK:02028:03642\n\
67TFK:01998:03819\n\
67TFK:02028:03795\n\
67TFK:02054:02725\n\
67TFK:02047:02963\n\
67TFK:02074:03175\n\
67TFK:02049:03413\n\
67TFK:02073:03500\n\
67TFK:02033:03673\n\
67TFK:02059:03720\n\
67TFK:02053:03739\n\
67TFK:02055:03742\n\
67TFK:02060:03771\n\
67TFK:02062:03728\n\
67TFK:02069:03750\n\
67TFK:02073:03821\n\
67TFK:02107:02704\n\
67TFK:02112:02784\n\
67TFK:02105:02899\n\
67TFK:02112:02907\n\
67TFK:02110:03074\n\
67TFK:02121:03197\n\
67TFK:02095:03350\n\
67TFK:02120:03365\n\
67TFK:02097:03512\n\
67TFK:02108:03508\n\
67TFK:02102:03567\n\
67TFK:02120:03575\n\
67TFK:02122:03714\n\
67TFK:02089:03768\n\
67TFK:02172:02768\n\
67TFK:02147:02850\n\
67TFK:02139:02948\n\
67TFK:02151:02936\n\
67TFK:02175:02970\n\
67TFK:02144:03267\n\
67TFK:02140:03412\n\
67TFK:02168:03432\n\
67TFK:02137:03482\n\
67TFK:02180:03518\n\
67TFK:02159:03542\n\
67TFK:02150:03595\n\
67TFK:02139:03665\n\
67TFK:02207:02580\n\
67TFK:02186:02663\n\
67TFK:02183:02741\n\
67TFK:02183:02908\n\
67TFK:02197:03120\n\
67TFK:02210:03131\n\
67TFK:02210:03214\n\
67TFK:02210:03454\n\
67TFK:02187:03630\n\
67TFK:02204:03678\n\
67TFK:02225:03751\n\
67TFK:02266:02632\n\
67TFK:02277:02941\n\
67TFK:02281:03031\n\
67TFK:02237:03255\n\
67TFK:02262:03325\n\
67TFK:02243:03344\n\
67TFK:02278:03339\n\
67TFK:02275:03378\n\
67TFK:02250:03512\n\
67TFK:02264:03509\n\
67TFK:02269:03636\n\
67TFK:02296:02830\n\
67TFK:02331:02946\n\
67TFK:02303:02983\n\
67TFK:02289:03080\n\
67TFK:02298:03106\n\
67TFK:02302:03120\n\
67TFK:02284:03664\n\
67TFK:02308:03661\n\
67TFK:02375:02598\n\
67TFK:02360:02822\n\
67TFK:02332:02893\n\
67TFK:02374:02901\n\
67TFK:02376:02913\n\
67TFK:02363:02960\n\
67TFK:02367:02954\n\
67TFK:02337:03052\n\
67TFK:02377:03144\n\
67TFK:02378:03150\n\
67TFK:02351:03187\n\
67TFK:02399:02590\n\
67TFK:02421:02614\n\
67TFK:02399:02862\n\
67TFK:02384:02977\n\
67TFK:02404:02990\n\
67TFK:02401:03059\n\
67TFK:02393:03212\n\
67TFK:02410:03188\n\
67TFK:02421:03718\n\
67TFK:02396:03858\n\
67TFK:02459:02782\n\
67TFK:02436:02989\n\
67TFK:02443:03220\n\
67TFK:02469:03228\n\
67TFK:02463:03541\n\
67TFK:02449:03591\n\
67TFK:02440:03713\n\
67TFK:02500:02624\n\
67TFK:02513:02580\n\
67TFK:02521:02589\n\
67TFK:02524:02720\n\
67TFK:02519:02812\n\
67TFK:02530:02973\n\
67TFK:02518:02981\n\
67TFK:02490:03044\n\
67TFK:02500:03259\n\
67TFK:02498:03393\n\
67TFK:02517:03527\n\
67TFK:02530:03576\n\
67TFK:02506:03805\n\
67TFK:02580:02641\n\
67TFK:02561:02727\n\
67TFK:02533:02807\n\
67TFK:02540:03120\n\
67TFK:02539:03138\n\
67TFK:02580:03224\n\
67TFK:02566:03252\n\
67TFK:02547:03500\n\
67TFK:02533:03729\n\
67TFK:02617:02710\n\
67TFK:02584:02922\n\
67TFK:02599:03208\n\
67TFK:02612:03617\n\
67TFK:02607:03647\n\
67TFK:02625:03834\n\
67TFK:02655:02788\n\
67TFK:02650:02895\n\
67TFK:02635:03034\n\
67TFK:02640:03033\n\
67TFK:02660:03080\n\
67TFK:02643:03144\n\
67TFK:02663:03181\n\
67TFK:02640:03310\n\
67TFK:02644:03285\n\
67TFK:02642:03363\n\
67TFK:02653:03781\n\
67TFK:01372:03950\n\
67TFK:01353:03969\n\
67TFK:01368:04003\n\
67TFK:01339:04205\n\
67TFK:01338:04252\n\
67TFK:01373:04732\n\
67TFK:01350:04847\n\
67TFK:01372:04857\n\
67TFK:01394:03912\n\
67TFK:01419:03999\n\
67TFK:01431:04232\n\
67TFK:01389:04490\n\
67TFK:01406:04660\n\
67TFK:01392:04907\n\
67TFK:01400:05057\n\
67TFK:01383:05066\n\
67TFK:01462:04026\n\
67TFK:01446:04080\n\
67TFK:01476:04113\n\
67TFK:01445:04140\n\
67TFK:01469:04275\n\
67TFK:01474:04315\n\
67TFK:01470:04434\n\
67TFK:01474:04527\n\
67TFK:01464:04693\n\
67TFK:01434:04920\n\
67TFK:01476:05008\n\
67TFK:01452:05132\n\
67TFK:01523:04037\n\
67TFK:01506:04067\n\
67TFK:01510:04069\n\
67TFK:01507:04213\n\
67TFK:01496:04312\n\
67TFK:01526:04524\n\
67TFK:01526:04649\n\
67TFK:01504:04755\n\
67TFK:01507:04771\n\
67TFK:01548:03906\n\
67TFK:01574:03902\n\
67TFK:01577:03869\n\
67TFK:01580:04041\n\
67TFK:01561:04153\n\
67TFK:01541:04238\n\
67TFK:01559:04603\n\
67TFK:01575:04638\n\
67TFK:01554:05104\n\
67TFK:01580:05096\n\
67TFK:01596:03875\n\
67TFK:01583:04080\n\
67TFK:01600:04122\n\
67TFK:01617:04304\n\
67TFK:01605:04420\n\
67TFK:01610:04435\n\
67TFK:01621:04423\n\
67TFK:01610:04813\n\
67TFK:01610:05098\n\
67TFK:01647:04035\n\
67TFK:01636:04197\n\
67TFK:01643:04559\n\
67TFK:01645:04555\n\
67TFK:01639:04727\n\
67TFK:01703:04081\n\
67TFK:01712:04244\n\
67TFK:01683:04491\n\
67TFK:01699:04506\n\
67TFK:01717:04540\n\
67TFK:01701:04586\n\
67TFK:01710:05059\n\
67TFK:01728:05134\n\
67TFK:01755:03866\n\
67TFK:01762:03936\n\
67TFK:01750:04394\n\
67TFK:01753:04364\n\
67TFK:01768:04553\n\
67TFK:01735:04784\n\
67TFK:01767:04796\n\
67TFK:01780:04855\n\
67TFK:01803:03898\n\
67TFK:01815:03869\n\
67TFK:01803:04029\n\
67TFK:01814:04035\n\
67TFK:01830:04128\n\
67TFK:01829:04256\n\
67TFK:01796:04537\n\
67TFK:01806:04648\n\
67TFK:01800:04767\n\
67TFK:01814:04784\n\
67TFK:01793:04835\n\
67TFK:01804:05018\n\
67TFK:01788:05101\n\
67TFK:01846:04090\n\
67TFK:01870:04100\n\
67TFK:01865:04177\n\
67TFK:01873:04235\n\
67TFK:01860:04308\n\
67TFK:01841:04420\n\
67TFK:01844:04426\n\
67TFK:01875:04432\n\
67TFK:01881:04784\n\
67TFK:01845:04860\n\
67TFK:01836:04945\n\
67TFK:01879:04950\n\
67TFK:01847:05027\n\
67TFK:01878:05139\n\
67TFK:01885:04248\n\
67TFK:01910:04516\n\
67TFK:01925:04816\n\
67TFK:01891:04880\n\
67TFK:01896:04941\n\
67TFK:01894:05036\n\
67TFK:01907:05057\n\
67TFK:01885:05105\n\
67TFK:01972:03884\n\
67TFK:01948:04396\n\
67TFK:01971:04567\n\
67TFK:01940:04986\n\
67TFK:01979:05111\n\
67TFK:01965:05136\n\
67TFK:01966:05141\n\
67TFK:01992:03964\n\
67TFK:02026:04270\n\
67TFK:01998:04396\n\
67TFK:01998:04525\n\
67TFK:01989:04583\n\
67TFK:02007:04701\n\
67TFK:02017:04806\n\
67TFK:02028:04851\n\
67TFK:02075:04213\n\
67TFK:02039:04340\n\
67TFK:02067:04589\n\
67TFK:02034:04840\n\
67TFK:02059:04886\n\
67TFK:02079:05138\n\
67TFK:02089:03921\n\
67TFK:02093:04001\n\
67TFK:02124:03997\n\
67TFK:02092:04062\n\
67TFK:02109:04082\n\
67TFK:02127:04089\n\
67TFK:02103:04210\n\
67TFK:02113:04188\n\
67TFK:02097:04326\n\
67TFK:02125:04395\n\
67TFK:02128:04749\n\
67TFK:02089:04884\n\
67TFK:02096:04893\n\
67TFK:02128:05017\n\
67TFK:02104:05148\n\
67TFK:02152:03940\n\
67TFK:02160:04136\n\
67TFK:02166:04158\n\
67TFK:02150:04218\n\
67TFK:02150:04246\n\
67TFK:02180:04284\n\
67TFK:02143:04360\n\
67TFK:02175:04591\n\
67TFK:02181:04598\n\
67TFK:02162:04664\n\
67TFK:02146:04767\n\
67TFK:02176:04936\n\
67TFK:02133:04996\n\
67TFK:02135:05071\n\
67TFK:02186:03919\n\
67TFK:02209:04031\n\
67TFK:02198:04183\n\
67TFK:02205:04207\n\
67TFK:02213:04353\n\
67TFK:02207:04455\n\
67TFK:02216:04487\n\
67TFK:02244:03908\n\
67TFK:02253:03940\n\
67TFK:02267:04581\n\
67TFK:02272:04740\n\
67TFK:02264:04783\n\
67TFK:02275:04793\n\
67TFK:02233:05092\n\
67TFK:02279:05075\n\
67TFK:02296:03958\n\
67TFK:02323:04176\n\
67TFK:02297:04422\n\
67TFK:02309:04544\n\
67TFK:02328:04654\n\
67TFK:02314:04832\n\
67TFK:02307:04915\n\
67TFK:02312:04960\n\
67TFK:02379:03955\n\
67TFK:02337:04133\n\
67TFK:02377:04196\n\
67TFK:02361:04321\n\
67TFK:02381:04365\n\
67TFK:02336:04632\n\
67TFK:02355:04708\n\
67TFK:02381:04695\n\
67TFK:02355:04736\n\
67TFK:02369:05047\n\
67TFK:02349:05111\n\
67TFK:02358:05145\n\
67TFK:02364:05130\n\
67TFK:02423:04106\n\
67TFK:02407:04115\n\
67TFK:02386:04231\n\
67TFK:02419:04262\n\
67TFK:02410:04379\n\
67TFK:02410:04529\n\
67TFK:02407:04608\n\
67TFK:02402:04709\n\
67TFK:02421:04696\n\
67TFK:02404:04752\n\
67TFK:02428:04812\n\
67TFK:02397:04963\n\
67TFK:02409:04977\n\
67TFK:02415:05012\n\
67TFK:02430:05019\n\
67TFK:02393:05077\n\
67TFK:02415:05091\n\
67TFK:02438:03925\n\
67TFK:02446:03957\n\
67TFK:02451:04292\n\
67TFK:02457:04445\n\
67TFK:02448:04659\n\
67TFK:02460:04719\n\
67TFK:02474:04743\n\
67TFK:02435:04924\n\
67TFK:02450:04951\n\
67TFK:02527:03885\n\
67TFK:02502:03998\n\
67TFK:02531:03991\n\
67TFK:02502:04039\n\
67TFK:02488:04067\n\
67TFK:02529:04226\n\
67TFK:02518:04411\n\
67TFK:02493:04624\n\
67TFK:02487:04678\n\
67TFK:02492:04712\n\
67TFK:02553:03922\n\
67TFK:02580:04364\n\
67TFK:02576:04445\n\
67TFK:02553:04611\n\
67TFK:02566:04736\n\
67TFK:02581:04775\n\
67TFK:02537:04908\n\
67TFK:02570:04870\n\
67TFK:02547:05060\n\
67TFK:02591:03892\n\
67TFK:02622:04186\n\
67TFK:02602:04280\n\
67TFK:02629:04476\n\
67TFK:02622:04523\n\
67TFK:02623:04556\n\
67TFK:02601:04974\n\
67TFK:02618:05007\n\
67TFK:02646:04109\n\
67TFK:02657:04089\n\
67TFK:02649:04167\n\
67TFK:02652:04559\n\
67TFK:02656:04660\n\
67TFK:02660:04698\n\
67TFK:02632:04724\n\
67TFK:02647:04726\n\
67TFK:02633:04773\n\
67TFK:02648:04801\n\
67TFK:02652:04808\n\
67TFK:02662:04799\n\
67TFK:02657:04881\n\
67TFK:01371:05210\n\
67TFK:01351:05463\n\
67TFK:01350:05530\n\
67TFK:01381:05634\n\
67TFK:01364:06123\n\
67TFK:01413:05252\n\
67TFK:01414:05348\n\
67TFK:01389:05388\n\
67TFK:01411:05514\n\
67TFK:01423:05745\n\
67TFK:01424:05723\n\
67TFK:01424:05744\n\
67TFK:01395:05900\n\
67TFK:01408:05986\n\
67TFK:01431:06051\n\
67TFK:01385:06328\n\
67TFK:01386:06392\n\
67TFK:01461:05414\n\
67TFK:01465:05803\n\
67TFK:01457:05971\n\
67TFK:01468:06100\n\
67TFK:01456:06156\n\
67TFK:01445:06313\n\
67TFK:01503:05255\n\
67TFK:01484:05355\n\
67TFK:01500:05536\n\
67TFK:01531:05825\n\
67TFK:01521:06117\n\
67TFK:01530:06148\n\
67TFK:01519:06387\n\
67TFK:01542:05282\n\
67TFK:01554:05275\n\
67TFK:01580:05319\n\
67TFK:01542:05381\n\
67TFK:01557:05484\n\
67TFK:01571:05496\n\
67TFK:01542:05585\n\
67TFK:01574:05739\n\
67TFK:01557:06310\n\
67TFK:01588:05192\n\
67TFK:01598:05163\n\
67TFK:01588:05730\n\
67TFK:01610:05778\n\
67TFK:01623:05831\n\
67TFK:01611:05862\n\
67TFK:01599:05925\n\
67TFK:01586:05956\n\
67TFK:01601:06063\n\
67TFK:01592:06220\n\
67TFK:01594:06331\n\
67TFK:01582:06413\n\
67TFK:01587:06439\n\
67TFK:01639:05475\n\
67TFK:01654:05479\n\
67TFK:01668:05520\n\
67TFK:01646:05681\n\
67TFK:01650:05747\n\
67TFK:01671:05985\n\
67TFK:01667:06152\n\
67TFK:01727:05349\n\
67TFK:01730:05328\n\
67TFK:01707:05438\n\
67TFK:01711:05439\n\
67TFK:01725:05567\n\
67TFK:01682:05633\n\
67TFK:01704:05868\n\
67TFK:01714:05889\n\
67TFK:01725:05874\n\
67TFK:01684:06007\n\
67TFK:01691:06246\n\
67TFK:01698:06375\n\
67TFK:01761:05239\n\
67TFK:01771:05308\n\
67TFK:01735:05539\n\
67TFK:01750:05603\n\
67TFK:01741:05752\n\
67TFK:01751:05777\n\
67TFK:01736:05882\n\
67TFK:01738:05860\n\
67TFK:01758:05881\n\
67TFK:01738:05910\n\
67TFK:01754:05924\n\
67TFK:01748:06195\n\
67TFK:01743:06245\n\
67TFK:01779:06334\n\
67TFK:01799:05380\n\
67TFK:01818:05354\n\
67TFK:01789:05554\n\
67TFK:01823:05571\n\
67TFK:01807:05698\n\
67TFK:01827:05734\n\
67TFK:01809:05787\n\
67TFK:01789:06029\n\
67TFK:01791:06131\n\
67TFK:01790:06236\n\
67TFK:01802:06308\n\
67TFK:01789:06356\n\
67TFK:01837:05178\n\
67TFK:01841:05433\n\
67TFK:01848:05532\n\
67TFK:01844:05671\n\
67TFK:01874:05676\n\
67TFK:01838:05715\n\
67TFK:01858:05770\n\
67TFK:01843:05831\n\
67TFK:01849:06078\n\
67TFK:01841:06260\n\
67TFK:01865:06299\n\
67TFK:01853:06346\n\
67TFK:01912:05384\n\
67TFK:01927:05457\n\
67TFK:01900:05539\n\
67TFK:01910:05533\n\
67TFK:01924:05603\n\
67TFK:01928:05607\n\
67TFK:01908:05659\n\
67TFK:01930:05700\n\
67TFK:01884:05845\n\
67TFK:01918:05980\n\
67TFK:01978:05333\n\
67TFK:01940:05453\n\
67TFK:01966:05529\n\
67TFK:01976:05904\n\
67TFK:01959:06018\n\
67TFK:01941:06332\n\
67TFK:01993:05224\n\
67TFK:02000:05267\n\
67TFK:01988:05347\n\
67TFK:02030:05439\n\
67TFK:01988:05685\n\
67TFK:02008:05748\n\
67TFK:01993:05797\n\
67TFK:01988:05855\n\
67TFK:01999:06323\n\
67TFK:02015:06323\n\
67TFK:02055:05175\n\
67TFK:02034:05341\n\
67TFK:02044:05393\n\
67TFK:02041:05534\n\
67TFK:02062:05640\n\
67TFK:02072:05691\n\
67TFK:02074:05657\n\
67TFK:02056:06094\n\
67TFK:02060:06100\n\
67TFK:02090:05165\n\
67TFK:02089:05248\n\
67TFK:02104:05371\n\
67TFK:02126:05354\n\
67TFK:02113:05520\n\
67TFK:02092:05761\n\
67TFK:02124:05836\n\
67TFK:02121:06034\n\
67TFK:02094:06102\n\
67TFK:02095:06189\n\
67TFK:02082:06239\n\
67TFK:02127:06289\n\
67TFK:02135:05227\n\
67TFK:02133:05271\n\
67TFK:02179:05405\n\
67TFK:02175:05495\n\
67TFK:02146:05603\n\
67TFK:02132:05680\n\
67TFK:02133:05680\n\
67TFK:02133:05831\n\
67TFK:02133:05875\n\
67TFK:02162:05942\n\
67TFK:02178:06199\n\
67TFK:02191:05217\n\
67TFK:02221:05321\n\
67TFK:02201:05402\n\
67TFK:02223:05684\n\
67TFK:02196:05802\n\
67TFK:02208:05944\n\
67TFK:02221:06264\n\
67TFK:02261:05419\n\
67TFK:02268:05589\n\
67TFK:02270:05623\n\
67TFK:02255:05694\n\
67TFK:02277:05671\n\
67TFK:02251:05787\n\
67TFK:02280:05752\n\
67TFK:02249:05816\n\
67TFK:02266:05852\n\
67TFK:02271:06014\n\
67TFK:02255:06088\n\
67TFK:02275:06070\n\
67TFK:02278:06199\n\
67TFK:02243:06294\n\
67TFK:02298:05236\n\
67TFK:02311:05607\n\
67TFK:02313:05897\n\
67TFK:02288:05925\n\
67TFK:02282:05968\n\
67TFK:02289:05980\n\
67TFK:02316:06034\n\
67TFK:02301:06145\n\
67TFK:02329:06352\n\
67TFK:02347:05200\n\
67TFK:02370:05404\n\
67TFK:02335:05543\n\
67TFK:02377:05575\n\
67TFK:02368:05632\n\
67TFK:02374:06054\n\
67TFK:02379:06173\n\
67TFK:02348:06352\n\
67TFK:02388:05294\n\
67TFK:02405:05347\n\
67TFK:02410:05582\n\
67TFK:02383:05604\n\
67TFK:02394:05619\n\
67TFK:02386:05721\n\
67TFK:02383:05922\n\
67TFK:02399:05966\n\
67TFK:02420:05992\n\
67TFK:02412:06220\n\
67TFK:02395:06318\n\
67TFK:02439:05217\n\
67TFK:02463:05331\n\
67TFK:02433:05495\n\
67TFK:02466:05596\n\
67TFK:02472:05584\n\
67TFK:02457:05642\n\
67TFK:02463:05680\n\
67TFK:02448:05771\n\
67TFK:02437:05844\n\
67TFK:02434:05869\n\
67TFK:02452:06036\n\
67TFK:02481:06124\n\
67TFK:02528:05295\n\
67TFK:02494:05397\n\
67TFK:02490:05421\n\
67TFK:02487:05665\n\
67TFK:02503:06007\n\
67TFK:02490:06307\n\
67TFK:02576:05327\n\
67TFK:02574:05364\n\
67TFK:02561:05595\n\
67TFK:02553:05610\n\
67TFK:02580:05673\n\
67TFK:02552:06134\n\
67TFK:02547:06418\n\
67TFK:02604:05298\n\
67TFK:02622:05317\n\
67TFK:02595:05887\n\
67TFK:02582:06320\n\
67TFK:02586:06346\n\
67TFK:02586:06400\n\
67TFK:02609:06353\n\
67TFK:02620:06362\n\
67TFK:02654:05385\n\
67TFK:02632:05452\n\
67TFK:02659:05721\n\
67TFK:02651:05931\n\
67TFK:02657:05991\n\
67TFK:01357:06625\n\
67TFK:01371:06595\n\
67TFK:01336:06773\n\
67TFK:01349:06836\n\
67TFK:01344:06884\n\
67TFK:01358:06927\n\
67TFK:01372:07082\n\
67TFK:01352:07515\n\
67TFK:01358:07620\n\
67TFK:01356:07727\n\
67TFK:01415:06645\n\
67TFK:01421:06750\n\
67TFK:01407:06811\n\
67TFK:01424:06810\n\
67TFK:01402:06840\n\
67TFK:01419:07619\n\
67TFK:01428:07705\n\
67TFK:01473:06509\n\
67TFK:01480:06698\n\
67TFK:01468:06839\n\
67TFK:01432:07268\n\
67TFK:01445:07328\n\
67TFK:01480:07391\n\
67TFK:01439:07621\n\
67TFK:01472:07596\n\
67TFK:01503:06475\n\
67TFK:01504:06501\n\
67TFK:01508:06509\n\
67TFK:01493:06600\n\
67TFK:01485:06719\n\
67TFK:01493:06756\n\
67TFK:01491:06957\n\
67TFK:01519:07064\n\
67TFK:01514:07139\n\
67TFK:01485:07317\n\
67TFK:01565:06563\n\
67TFK:01552:06999\n\
67TFK:01579:07053\n\
67TFK:01543:07112\n\
67TFK:01561:07181\n\
67TFK:01576:07193\n\
67TFK:01577:07383\n\
67TFK:01568:07458\n\
67TFK:01537:07521\n\
67TFK:01582:06453\n\
67TFK:01593:06478\n\
67TFK:01631:06513\n\
67TFK:01599:06652\n\
67TFK:01610:06861\n\
67TFK:01586:07458\n\
67TFK:01596:07471\n\
67TFK:01607:07685\n\
67TFK:01590:07696\n\
67TFK:01645:06521\n\
67TFK:01640:07155\n\
67TFK:01662:07273\n\
67TFK:01678:07250\n\
67TFK:01681:07560\n\
67TFK:01658:07639\n\
67TFK:01717:06691\n\
67TFK:01724:06772\n\
67TFK:01695:06996\n\
67TFK:01697:07063\n\
67TFK:01720:07045\n\
67TFK:01723:07088\n\
67TFK:01697:07343\n\
67TFK:01748:06447\n\
67TFK:01763:06569\n\
67TFK:01777:06644\n\
67TFK:01749:06691\n\
67TFK:01763:06722\n\
67TFK:01759:06788\n\
67TFK:01753:06906\n\
67TFK:01777:06958\n\
67TFK:01775:07061\n\
67TFK:01741:07120\n\
67TFK:01756:07180\n\
67TFK:01763:07245\n\
67TFK:01780:07284\n\
67TFK:01773:07726\n\
67TFK:01782:06508\n\
67TFK:01799:06620\n\
67TFK:01794:06896\n\
67TFK:01791:07091\n\
67TFK:01817:07095\n\
67TFK:01814:07155\n\
67TFK:01806:07286\n\
67TFK:01812:07329\n\
67TFK:01791:07368\n\
67TFK:01818:07393\n\
67TFK:01827:07412\n\
67TFK:01825:07563\n\
67TFK:01844:06467\n\
67TFK:01878:06677\n\
67TFK:01847:06956\n\
67TFK:01844:06997\n\
67TFK:01841:07085\n\
67TFK:01879:07107\n\
67TFK:01862:07256\n\
67TFK:01874:07272\n\
67TFK:01870:07388\n\
67TFK:01837:07612\n\
67TFK:01874:07600\n\
67TFK:01866:07727\n\
67TFK:01898:06466\n\
67TFK:01921:06586\n\
67TFK:01929:06764\n\
67TFK:01887:06929\n\
67TFK:01897:06915\n\
67TFK:01917:06992\n\
67TFK:01910:07226\n\
67TFK:01885:07516\n\
67TFK:01924:07567\n\
67TFK:01902:07594\n\
67TFK:01937:06482\n\
67TFK:01935:06572\n\
67TFK:01967:06677\n\
67TFK:01976:06926\n\
67TFK:01958:06956\n\
67TFK:01960:07061\n\
67TFK:01962:07157\n\
67TFK:01950:07397\n\
67TFK:01972:07391\n\
67TFK:01945:07682\n\
67TFK:01995:06780\n\
67TFK:02023:06784\n\
67TFK:02029:07080\n\
67TFK:02018:07206\n\
67TFK:02012:07316\n\
67TFK:02005:07367\n\
67TFK:02001:07392\n\
67TFK:02022:07722\n\
67TFK:02068:06620\n\
67TFK:02034:06667\n\
67TFK:02065:06814\n\
67TFK:02034:06889\n\
67TFK:02063:06908\n\
67TFK:02059:06998\n\
67TFK:02056:07270\n\
67TFK:02063:07385\n\
67TFK:02042:07524\n\
67TFK:02099:06568\n\
67TFK:02089:07003\n\
67TFK:02088:07063\n\
67TFK:02110:07174\n\
67TFK:02116:07419\n\
67TFK:02101:07521\n\
67TFK:02117:07583\n\
67TFK:02110:07619\n\
67TFK:02129:07638\n\
67TFK:02096:07651\n\
67TFK:02123:07653\n\
67TFK:02175:06667\n\
67TFK:02181:06647\n\
67TFK:02179:06812\n\
67TFK:02140:06906\n\
67TFK:02150:07041\n\
67TFK:02140:07322\n\
67TFK:02178:07427\n\
67TFK:02175:07612\n\
67TFK:02194:06539\n\
67TFK:02224:06529\n\
67TFK:02224:06735\n\
67TFK:02187:06792\n\
67TFK:02214:06841\n\
67TFK:02188:07021\n\
67TFK:02218:07042\n\
67TFK:02231:07220\n\
67TFK:02194:07270\n\
67TFK:02222:07350\n\
67TFK:02217:07506\n\
67TFK:02185:07624\n\
67TFK:02257:06475\n\
67TFK:02254:06518\n\
67TFK:02252:06542\n\
67TFK:02280:06669\n\
67TFK:02254:06729\n\
67TFK:02274:07234\n\
67TFK:02239:07274\n\
67TFK:02250:07255\n\
67TFK:02245:07396\n\
67TFK:02258:07620\n\
67TFK:02266:07637\n\
67TFK:02267:07596\n\
67TFK:02243:07662\n\
67TFK:02330:06530\n\
67TFK:02295:07034\n\
67TFK:02285:07124\n\
67TFK:02290:07256\n\
67TFK:02288:07372\n\
67TFK:02285:07496\n\
67TFK:02293:07571\n\
67TFK:02314:07717\n\
67TFK:02379:06512\n\
67TFK:02356:06837\n\
67TFK:02365:06830\n\
67TFK:02355:07025\n\
67TFK:02370:07064\n\
67TFK:02333:07432\n\
67TFK:02359:07432\n\
67TFK:02333:07461\n\
67TFK:02373:07555\n\
67TFK:02405:06967\n\
67TFK:02406:06974\n\
67TFK:02426:07132\n\
67TFK:02450:06620\n\
67TFK:02439:06971\n\
67TFK:02437:07036\n\
67TFK:02466:07342\n\
67TFK:02480:07430\n\
67TFK:02459:07445\n\
67TFK:02498:06495\n\
67TFK:02527:06594\n\
67TFK:02504:06674\n\
67TFK:02498:06693\n\
67TFK:02492:06759\n\
67TFK:02501:06844\n\
67TFK:02523:07364\n\
67TFK:02575:06784\n\
67TFK:02544:06855\n\
67TFK:02554:06992\n\
67TFK:02579:06998\n\
67TFK:02574:07053\n\
67TFK:02554:07121\n\
67TFK:02560:07212\n\
67TFK:02546:07406\n\
67TFK:02539:07676\n\
67TFK:02610:06501\n\
67TFK:02582:06848\n\
67TFK:02612:06931\n\
67TFK:02599:07087\n\
67TFK:02606:07157\n\
67TFK:02596:07261\n\
67TFK:02599:07351\n\
67TFK:02614:07435\n\
67TFK:02615:07463\n\
67TFK:02623:07546\n\
67TFK:02658:06485\n\
67TFK:02636:06922\n\
67TFK:02651:06968\n\
67TFK:02642:07330\n\
67TFK:02644:07695\n\
67TFK:01343:01517\n\
67TFK:01343:01687\n\
67TFK:01344:01643\n\
67TFK:01333:01916\n\
67TFK:01356:01917\n\
67TFK:01381:02030\n\
67TFK:01370:02082\n\
67TFK:01381:02326\n\
67TFK:01348:02363\n\
67TFK:01428:01335\n\
67TFK:01383:01548\n\
67TFK:01397:01933\n\
67TFK:01429:01948\n\
67TFK:01391:02339\n\
67TFK:01413:02399\n\
67TFK:01403:02512\n\
67TFK:01473:01576\n\
67TFK:01477:01550\n\
67TFK:01434:01753\n\
67TFK:01447:01753\n\
67TFK:01455:02044\n\
67TFK:01435:02226\n\
67TFK:01454:02230\n\
67TFK:01434:02356\n\
67TFK:01448:02365\n\
67TFK:01478:02496\n\
67TFK:01477:02570\n\
67TFK:01523:01423\n\
67TFK:01501:01517\n\
67TFK:01522:01548\n\
67TFK:01488:01841\n\
67TFK:01524:02147\n\
67TFK:01512:02220\n\
67TFK:01533:01337\n\
67TFK:01579:01329\n\
67TFK:01566:01360\n\
67TFK:01579:01356\n\
67TFK:01571:01391\n\
67TFK:01555:01451\n\
67TFK:01571:01794\n\
67TFK:01576:02003\n\
67TFK:01575:02146\n\
67TFK:01577:02178\n\
67TFK:01551:02304\n\
67TFK:01548:02350\n\
67TFK:01615:01367\n\
67TFK:01618:01473\n\
67TFK:01630:01664\n\
67TFK:01586:01873\n\
67TFK:01608:01964\n\
67TFK:01615:01972\n\
67TFK:01639:01386\n\
67TFK:01635:01542\n\
67TFK:01650:01680\n\
67TFK:01649:01740\n\
67TFK:01656:01758\n\
67TFK:01655:01833\n\
67TFK:01647:01858\n\
67TFK:01651:01950\n\
67TFK:01652:02138\n\
67TFK:01678:02152\n\
67TFK:01663:02517\n\
67TFK:01697:01506\n\
67TFK:01725:01620\n\
67TFK:01719:01648\n\
67TFK:01726:01649\n\
67TFK:01699:01738\n\
67TFK:01682:02122\n\
67TFK:01692:02137\n\
67TFK:01731:02258\n\
67TFK:01731:02316\n\
67TFK:01721:02348\n\
67TFK:01709:02511\n\
67TFK:01733:01425\n\
67TFK:01779:01459\n\
67TFK:01735:01518\n\
67TFK:01735:01671\n\
67TFK:01754:01796\n\
67TFK:01776:01817\n\
67TFK:01772:02462\n\
67TFK:01766:02559\n\
67TFK:01815:01327\n\
67TFK:01807:01534\n\
67TFK:01807:01675\n\
67TFK:01807:01830\n\
67TFK:01811:02182\n\
67TFK:01828:02366\n\
67TFK:01793:02421\n\
67TFK:01783:02547\n\
67TFK:01807:02563\n\
67TFK:01859:01460\n\
67TFK:01850:01891\n\
67TFK:01871:02208\n\
67TFK:01851:02322\n\
67TFK:01857:02449\n\
67TFK:01878:02444\n\
67TFK:01913:01539\n\
67TFK:01923:01572\n\
67TFK:01885:01708\n\
67TFK:01898:01767\n\
67TFK:01900:01779\n\
67TFK:01896:02014\n\
67TFK:01897:02430\n\
67TFK:01899:02547\n\
67TFK:01981:01335\n\
67TFK:01949:01589\n\
67TFK:01932:01668\n\
67TFK:01973:01655\n\
67TFK:01940:01716\n\
67TFK:01960:01704\n\
67TFK:01955:01748\n\
67TFK:01979:02235\n\
67TFK:01964:02251\n\
67TFK:01932:02334\n\
67TFK:01938:02421\n\
67TFK:01933:02446\n\
67TFK:01957:02545\n\
67TFK:01992:01301\n\
67TFK:02013:01340\n\
67TFK:01986:01477\n\
67TFK:02008:01696\n\
67TFK:02018:01720\n\
67TFK:02005:01761\n\
67TFK:01986:01852\n\
67TFK:01986:02351\n\
67TFK:02057:01347\n\
67TFK:02056:01519\n\
67TFK:02081:01605\n\
67TFK:02045:01670\n\
67TFK:02038:02033\n\
67TFK:02077:02173\n\
67TFK:02036:02195\n\
67TFK:02041:02277\n\
67TFK:02052:02286\n\
67TFK:02068:02364\n\
67TFK:02039:02512\n\
67TFK:02083:01305\n\
67TFK:02089:01749\n\
67TFK:02124:01896\n\
67TFK:02129:02000\n\
67TFK:02125:02164\n\
67TFK:02088:02278\n\
67TFK:02120:02263\n\
67TFK:02095:02306\n\
67TFK:02119:02468\n\
67TFK:02128:02460\n\
67TFK:02128:02469\n\
67TFK:02093:02507\n\
67TFK:02138:01416\n\
67TFK:02161:01740\n\
67TFK:02164:01824\n\
67TFK:02158:01873\n\
67TFK:02175:01845\n\
67TFK:02167:02029\n\
67TFK:02156:02070\n\
67TFK:02169:02100\n\
67TFK:02175:02265\n\
67TFK:02173:02307\n\
67TFK:02156:02370\n\
67TFK:02167:02516\n\
67TFK:02178:02535\n\
67TFK:02156:02575\n\
67TFK:02214:01319\n\
67TFK:02205:01394\n\
67TFK:02215:01438\n\
67TFK:02186:01644\n\
67TFK:02182:01840\n\
67TFK:02217:01839\n\
67TFK:02198:02039\n\
67TFK:02199:02093\n\
67TFK:02219:02243\n\
67TFK:02214:02312\n\
67TFK:02211:02493\n\
67TFK:02266:01557\n\
67TFK:02278:01623\n\
67TFK:02232:01823\n\
67TFK:02272:01899\n\
67TFK:02268:02063\n\
67TFK:02263:02257\n\
67TFK:02278:02264\n\
67TFK:02269:02299\n\
67TFK:02247:02372\n\
67TFK:02276:02497\n\
67TFK:02318:01849\n\
67TFK:02319:02043\n\
67TFK:02282:02132\n\
67TFK:02325:02258\n\
67TFK:02318:02289\n\
67TFK:02370:01332\n\
67TFK:02343:01425\n\
67TFK:02366:01494\n\
67TFK:02363:02015\n\
67TFK:02359:02069\n\
67TFK:02368:02054\n\
67TFK:02364:02217\n\
67TFK:02368:02384\n\
67TFK:02424:01405\n\
67TFK:02412:01708\n\
67TFK:02422:01801\n\
67TFK:02400:01841\n\
67TFK:02393:01983\n\
67TFK:02426:01992\n\
67TFK:02387:02224\n\
67TFK:02386:02383\n\
67TFK:02479:01358\n\
67TFK:02471:01416\n\
67TFK:02459:01461\n\
67TFK:02477:01456\n\
67TFK:02475:01801\n\
67TFK:02450:02069\n\
67TFK:02463:02052\n\
67TFK:02448:02443\n\
67TFK:02455:02508\n\
67TFK:02463:02544\n\
67TFK:02481:02562\n\
67TFK:02517:01307\n\
67TFK:02482:01385\n\
67TFK:02518:01378\n\
67TFK:02518:01745\n\
67TFK:02490:01807\n\
67TFK:02487:01847\n\
67TFK:02510:01895\n\
67TFK:02519:02378\n\
67TFK:02544:01361\n\
67TFK:02570:01893\n\
67TFK:02578:01963\n\
67TFK:02566:02196\n\
67TFK:02583:01612\n\
67TFK:02591:01725\n\
67TFK:02603:02003\n\
67TFK:02631:02049\n\
67TFK:02596:02177\n\
67TFK:02603:02203\n\
67TFK:02582:02474\n\
67TFK:02614:02536\n\
67TFK:02650:01418\n\
67TFK:02661:01936\n\
67TFK:02641:02118\n\
67TFK:02637:02551\n\
67TFK:01348:07797\n\
67TFK:01342:08032\n\
67TFK:01364:08459\n\
67TFK:01340:08629\n\
67TFK:01362:08661\n\
67TFK:01354:08739\n\
67TFK:01376:08744\n\
67TFK:01366:08975\n\
67TFK:01409:07809\n\
67TFK:01393:07890\n\
67TFK:01417:07974\n\
67TFK:01416:08068\n\
67TFK:01402:08391\n\
67TFK:01385:08616\n\
67TFK:01399:08792\n\
67TFK:01427:08861\n\
67TFK:01408:08911\n\
67TFK:01460:07936\n\
67TFK:01477:08112\n\
67TFK:01434:08167\n\
67TFK:01459:08964\n\
67TFK:01526:07839\n\
67TFK:01505:07957\n\
67TFK:01482:08143\n\
67TFK:01493:08211\n\
67TFK:01496:08198\n\
67TFK:01487:08245\n\
67TFK:01517:08335\n\
67TFK:01515:08501\n\
67TFK:01485:08625\n\
67TFK:01508:08723\n\
67TFK:01505:08778\n\
67TFK:01498:08872\n\
67TFK:01531:08913\n\
67TFK:01572:07851\n\
67TFK:01561:08153\n\
67TFK:01537:08340\n\
67TFK:01555:08398\n\
67TFK:01557:08680\n\
67TFK:01568:08940\n\
67TFK:01592:07908\n\
67TFK:01588:08076\n\
67TFK:01612:08105\n\
67TFK:01613:08099\n\
67TFK:01629:08130\n\
67TFK:01602:08190\n\
67TFK:01589:08372\n\
67TFK:01629:08721\n\
67TFK:01617:08769\n\
67TFK:01676:08469\n\
67TFK:01681:08458\n\
67TFK:01679:08620\n\
67TFK:01664:08721\n\
67TFK:01644:08798\n\
67TFK:01644:08919\n\
67TFK:01636:08982\n\
67TFK:01719:07863\n\
67TFK:01693:08303\n\
67TFK:01695:08468\n\
67TFK:01730:08759\n\
67TFK:01703:08842\n\
67TFK:01682:08913\n\
67TFK:01728:08950\n\
67TFK:01759:07759\n\
67TFK:01741:07819\n\
67TFK:01775:07960\n\
67TFK:01734:08633\n\
67TFK:01748:08756\n\
67TFK:01766:08811\n\
67TFK:01782:07744\n\
67TFK:01828:07883\n\
67TFK:01806:08012\n\
67TFK:01796:08257\n\
67TFK:01783:08376\n\
67TFK:01803:08486\n\
67TFK:01819:08563\n\
67TFK:01795:08643\n\
67TFK:01821:08952\n\
67TFK:01879:08035\n\
67TFK:01840:08091\n\
67TFK:01842:08103\n\
67TFK:01854:08090\n\
67TFK:01863:08319\n\
67TFK:01853:08752\n\
67TFK:01863:08813\n\
67TFK:01893:07964\n\
67TFK:01907:08271\n\
67TFK:01901:08354\n\
67TFK:01883:08379\n\
67TFK:01882:08539\n\
67TFK:01917:08793\n\
67TFK:01882:08894\n\
67TFK:01931:08964\n\
67TFK:01959:08176\n\
67TFK:01958:08376\n\
67TFK:01944:08767\n\
67TFK:02013:08659\n\
67TFK:02021:08632\n\
67TFK:01985:08952\n\
67TFK:02059:07846\n\
67TFK:02056:08171\n\
67TFK:02079:08344\n\
67TFK:02055:08650\n\
67TFK:02037:08998\n\
67TFK:02091:07920\n\
67TFK:02086:08024\n\
67TFK:02092:08057\n\
67TFK:02086:08286\n\
67TFK:02121:08634\n\
67TFK:02097:08711\n\
67TFK:02119:08892\n\
67TFK:02175:07816\n\
67TFK:02179:07883\n\
67TFK:02150:08077\n\
67TFK:02180:08075\n\
67TFK:02156:08099\n\
67TFK:02142:08350\n\
67TFK:02160:08595\n\
67TFK:02164:08772\n\
67TFK:02216:07745\n\
67TFK:02212:07913\n\
67TFK:02194:08143\n\
67TFK:02197:08221\n\
67TFK:02199:08260\n\
67TFK:02197:08286\n\
67TFK:02210:08849\n\
67TFK:02250:07879\n\
67TFK:02277:07975\n\
67TFK:02253:08112\n\
67TFK:02271:08272\n\
67TFK:02240:08427\n\
67TFK:02272:08980\n\
67TFK:02295:07994\n\
67TFK:02322:08024\n\
67TFK:02300:08104\n\
67TFK:02309:08223\n\
67TFK:02308:08357\n\
67TFK:02295:08715\n\
67TFK:02301:08867\n\
67TFK:02328:08855\n\
67TFK:02292:08958\n\
67TFK:02353:07868\n\
67TFK:02373:07989\n\
67TFK:02361:08108\n\
67TFK:02357:08280\n\
67TFK:02375:08693\n\
67TFK:02362:08808\n\
67TFK:02344:08869\n\
67TFK:02345:08920\n\
67TFK:02408:07887\n\
67TFK:02408:08068\n\
67TFK:02403:08575\n\
67TFK:02388:08669\n\
67TFK:02419:08999\n\
67TFK:02468:07839\n\
67TFK:02469:08011\n\
67TFK:02481:08224\n\
67TFK:02442:08542\n\
67TFK:02463:08648\n\
67TFK:02469:08926\n\
67TFK:02516:07904\n\
67TFK:02508:07979\n\
67TFK:02495:08111\n\
67TFK:02520:08152\n\
67TFK:02508:08314\n\
67TFK:02502:08345\n\
67TFK:02508:08408\n\
67TFK:02508:08506\n\
67TFK:02528:08494\n\
67TFK:02500:08529\n\
67TFK:02530:08811\n\
67TFK:02504:08837\n\
67TFK:02515:09008\n\
67TFK:02534:07758\n\
67TFK:02559:08039\n\
67TFK:02562:08402\n\
67TFK:02539:08527\n\
67TFK:02555:08658\n\
67TFK:02564:08736\n\
67TFK:02548:08916\n\
67TFK:02555:08895\n\
67TFK:02612:07789\n\
67TFK:02625:07814\n\
67TFK:02631:07916\n\
67TFK:02618:07940\n\
67TFK:02618:07955\n\
67TFK:02610:08236\n\
67TFK:02618:08275\n\
67TFK:02608:08683\n\
67TFK:02596:08751\n\
67TFK:02614:08753\n\
67TFK:02602:08935\n\
67TFK:02596:08986\n\
67TFK:02636:07731\n\
67TFK:02636:07748\n\
67TFK:02653:07845\n\
67TFK:02662:07907\n\
67TFK:02635:08314\n\
67TFK:02656:08345\n\
67TFK:02646:08497\n\
67TFK:02632:08771\n\
67TFK:02648:08930\n\
67TFK:01357:10166\n\
67TFK:01333:10279\n\
67TFK:01385:09135\n\
67TFK:01427:09378\n\
67TFK:01421:09634\n\
67TFK:01425:09829\n\
67TFK:01405:09908\n\
67TFK:01389:10040\n\
67TFK:01438:09188\n\
67TFK:01432:09319\n\
67TFK:01476:09919\n\
67TFK:01480:09998\n\
67TFK:01456:10128\n\
67TFK:01436:10208\n\
67TFK:01494:09240\n\
67TFK:01518:09318\n\
67TFK:01531:09600\n\
67TFK:01528:09647\n\
67TFK:01528:09791\n\
67TFK:01502:10052\n\
67TFK:01488:10189\n\
67TFK:01569:09149\n\
67TFK:01564:09180\n\
67TFK:01564:09265\n\
67TFK:01539:09268\n\
67TFK:01571:09287\n\
67TFK:01550:09548\n\
67TFK:01541:09900\n\
67TFK:01540:09928\n\
67TFK:01542:10111\n\
67TFK:01610:09722\n\
67TFK:01676:09125\n\
67TFK:01659:09290\n\
67TFK:01678:09430\n\
67TFK:01681:09567\n\
67TFK:01638:09748\n\
67TFK:01638:10265\n\
67TFK:01724:09138\n\
67TFK:01693:09182\n\
67TFK:01687:09640\n\
67TFK:01687:09778\n\
67TFK:01772:09250\n\
67TFK:01739:09504\n\
67TFK:01745:09618\n\
67TFK:01772:09657\n\
67TFK:01741:09783\n\
67TFK:01753:09782\n\
67TFK:01760:10099\n\
67TFK:01820:09162\n\
67TFK:01818:09202\n\
67TFK:01796:09261\n\
67TFK:01806:09224\n\
67TFK:01811:09314\n\
67TFK:01782:09353\n\
67TFK:01811:09525\n\
67TFK:01825:10099\n\
67TFK:01791:10135\n\
67TFK:01860:09115\n\
67TFK:01837:09327\n\
67TFK:01872:09903\n\
67TFK:01861:09956\n\
67TFK:01874:10054\n\
67TFK:01868:10300\n\
67TFK:01890:09185\n\
67TFK:01900:09595\n\
67TFK:01891:09714\n\
67TFK:01926:09819\n\
67TFK:01896:09950\n\
67TFK:01916:09962\n\
67TFK:01905:10262\n\
67TFK:01921:10295\n\
67TFK:01977:09211\n\
67TFK:01944:09254\n\
67TFK:01939:09429\n\
67TFK:01954:09421\n\
67TFK:01955:09434\n\
67TFK:01938:09572\n\
67TFK:01973:09666\n\
67TFK:01965:09931\n\
67TFK:01967:09980\n\
67TFK:01938:10078\n\
67TFK:01941:10228\n\
67TFK:01985:09087\n\
67TFK:02022:09184\n\
67TFK:01990:09324\n\
67TFK:02004:09630\n\
67TFK:02076:09043\n\
67TFK:02079:09190\n\
67TFK:02046:09227\n\
67TFK:02065:09528\n\
67TFK:02080:09551\n\
67TFK:02050:10189\n\
67TFK:02099:09347\n\
67TFK:02118:09496\n\
67TFK:02131:09497\n\
67TFK:02087:09614\n\
67TFK:02116:09568\n\
67TFK:02110:09657\n\
67TFK:02083:09684\n\
67TFK:02103:09914\n\
67TFK:02111:09911\n\
67TFK:02110:10217\n\
67TFK:02159:09256\n\
67TFK:02165:09507\n\
67TFK:02173:09711\n\
67TFK:02134:09786\n\
67TFK:02175:09775\n\
67TFK:02172:09925\n\
67TFK:02136:10144\n\
67TFK:02156:10156\n\
67TFK:02165:10187\n\
67TFK:02221:09088\n\
67TFK:02194:09262\n\
67TFK:02214:09270\n\
67TFK:02204:09471\n\
67TFK:02197:09742\n\
67TFK:02196:09786\n\
67TFK:02195:10083\n\
67TFK:02219:10163\n\
67TFK:02183:10241\n\
67TFK:02237:09216\n\
67TFK:02270:09946\n\
67TFK:02260:10044\n\
67TFK:02240:10074\n\
67TFK:02235:10151\n\
67TFK:02288:09261\n\
67TFK:02305:09475\n\
67TFK:02323:09636\n\
67TFK:02309:09689\n\
67TFK:02288:09753\n\
67TFK:02330:09789\n\
67TFK:02335:09207\n\
67TFK:02336:09316\n\
67TFK:02376:09528\n\
67TFK:02343:09651\n\
67TFK:02379:09943\n\
67TFK:02355:10105\n\
67TFK:02362:10071\n\
67TFK:02405:09047\n\
67TFK:02409:09206\n\
67TFK:02393:09371\n\
67TFK:02386:09504\n\
67TFK:02391:10162\n\
67TFK:02428:10132\n\
67TFK:02463:09032\n\
67TFK:02438:09706\n\
67TFK:02433:09819\n\
67TFK:02447:09821\n\
67TFK:02472:10029\n\
67TFK:02512:09156\n\
67TFK:02525:09971\n\
67TFK:02511:10104\n\
67TFK:02498:10125\n\
67TFK:02503:10281\n\
67TFK:02541:09407\n\
67TFK:02576:09400\n\
67TFK:02536:09515\n\
67TFK:02579:09481\n\
67TFK:02571:09557\n\
67TFK:02549:09603\n\
67TFK:02578:09949\n\
67TFK:02563:10053\n\
67TFK:02631:09534\n\
67TFK:02623:09628\n\
67TFK:02607:09720\n\
67TFK:02602:10003\n\
67TFK:02612:10034\n\
67TFK:02620:10280\n\
67TFK:02659:09086\n\
67TFK:02641:09164\n\
67TFK:02640:09315\n\
67TFK:02633:09468\n\
67TFK:02641:09580\n\
67TFK:02661:09583\n\
67TFK:02637:09866\n\
67TFK:05339:03904\n\
67TFK:05363:04156\n\
67TFK:05358:04592\n\
67TFK:05344:04756\n\
67TFK:05346:04752\n\
67TFK:05362:04792\n\
67TFK:05394:04059\n\
67TFK:05411:04146\n\
67TFK:05381:04235\n\
67TFK:05421:04249\n\
67TFK:05390:04265\n\
67TFK:05425:04505\n\
67TFK:05416:04543\n\
67TFK:05399:04604\n\
67TFK:05404:04802\n\
67TFK:05379:05080\n\
67TFK:05407:05120\n\
67TFK:05461:03901\n\
67TFK:05469:03969\n\
67TFK:05447:04153\n\
67TFK:05451:05027\n\
67TFK:05432:05116\n\
67TFK:05505:04084\n\
67TFK:05527:04096\n\
67TFK:05494:04180\n\
67TFK:05514:04332\n\
67TFK:05487:04583\n\
67TFK:05487:04738\n\
67TFK:05491:04753\n\
67TFK:05527:04791\n\
67TFK:05533:04110\n\
67TFK:05538:04083\n\
67TFK:05571:04193\n\
67TFK:05557:04231\n\
67TFK:05548:04307\n\
67TFK:05577:04719\n\
67TFK:05563:04771\n\
67TFK:05627:04100\n\
67TFK:05588:04176\n\
67TFK:05623:04260\n\
67TFK:05599:04719\n\
67TFK:05602:05100\n\
67TFK:05613:05108\n\
67TFK:05647:03945\n\
67TFK:05654:04139\n\
67TFK:05656:04138\n\
67TFK:05673:04228\n\
67TFK:05653:04336\n\
67TFK:05634:04805\n\
67TFK:05641:04852\n\
67TFK:05666:05013\n\
67TFK:05645:05077\n\
67TFK:05655:05116\n\
67TFK:05680:04008\n\
67TFK:05712:04100\n\
67TFK:05682:04193\n\
67TFK:05694:04170\n\
67TFK:05678:04488\n\
67TFK:05678:04855\n\
67TFK:05766:03987\n\
67TFK:05739:04158\n\
67TFK:05737:04196\n\
67TFK:05766:04259\n\
67TFK:05754:04372\n\
67TFK:05734:04508\n\
67TFK:05743:04529\n\
67TFK:05741:04656\n\
67TFK:05751:04628\n\
67TFK:05760:04641\n\
67TFK:05768:04858\n\
67TFK:05753:05039\n\
67TFK:05820:03901\n\
67TFK:05823:04024\n\
67TFK:05802:04499\n\
67TFK:05805:04624\n\
67TFK:05807:04624\n\
67TFK:05809:04765\n\
67TFK:05817:04919\n\
67TFK:05816:04990\n\
67TFK:05805:05070\n\
67TFK:05845:03985\n\
67TFK:05852:03983\n\
67TFK:05860:04010\n\
67TFK:05832:04213\n\
67TFK:05860:04300\n\
67TFK:05874:04267\n\
67TFK:05838:04461\n\
67TFK:05856:04533\n\
67TFK:05848:04770\n\
67TFK:05842:04960\n\
67TFK:05837:04979\n\
67TFK:05865:04998\n\
67TFK:05898:03886\n\
67TFK:05903:03971\n\
67TFK:05916:04076\n\
67TFK:05894:04323\n\
67TFK:05892:04555\n\
67TFK:05889:04706\n\
67TFK:05880:04992\n\
67TFK:05891:05109\n\
67TFK:05958:04006\n\
67TFK:05977:04063\n\
67TFK:05951:04193\n\
67TFK:05929:04333\n\
67TFK:05965:04550\n\
67TFK:05940:04608\n\
67TFK:05945:04684\n\
67TFK:05961:04711\n\
67TFK:05965:04684\n\
67TFK:05944:04839\n\
67TFK:05941:05024\n\
67TFK:06011:03918\n\
67TFK:06005:04035\n\
67TFK:05984:04110\n\
67TFK:06024:04361\n\
67TFK:05999:04405\n\
67TFK:05993:04564\n\
67TFK:06018:04970\n\
67TFK:06055:04129\n\
67TFK:06030:04275\n\
67TFK:06037:04594\n\
67TFK:06039:04568\n\
67TFK:06068:04653\n\
67TFK:06036:04892\n\
67TFK:06086:04095\n\
67TFK:06090:04200\n\
67TFK:06089:04312\n\
67TFK:06079:04476\n\
67TFK:06123:04508\n\
67TFK:06085:04651\n\
67TFK:06124:04655\n\
67TFK:06103:04883\n\
67TFK:06160:03900\n\
67TFK:06132:04011\n\
67TFK:06145:04046\n\
67TFK:06161:04091\n\
67TFK:06163:04247\n\
67TFK:06170:04316\n\
67TFK:06141:04426\n\
67TFK:06171:04571\n\
67TFK:06156:04673\n\
67TFK:06145:04799\n\
67TFK:06136:04829\n\
67TFK:06137:04855\n\
67TFK:06194:03935\n\
67TFK:06225:03998\n\
67TFK:06185:04081\n\
67TFK:06222:04240\n\
67TFK:06210:04308\n\
67TFK:06193:04462\n\
67TFK:06211:04504\n\
67TFK:06187:04655\n\
67TFK:06183:04829\n\
67TFK:06218:05011\n\
67TFK:06188:05135\n\
67TFK:06234:03946\n\
67TFK:06260:04277\n\
67TFK:06277:04355\n\
67TFK:06249:04374\n\
67TFK:06263:04390\n\
67TFK:06274:04377\n\
67TFK:06255:04553\n\
67TFK:06273:04742\n\
67TFK:06234:04824\n\
67TFK:06252:04834\n\
67TFK:06265:04855\n\
67TFK:06240:05067\n\
67TFK:06303:03903\n\
67TFK:06320:04082\n\
67TFK:06282:04153\n\
67TFK:06317:04235\n\
67TFK:06293:04412\n\
67TFK:06318:04375\n\
67TFK:06292:04489\n\
67TFK:06292:04738\n\
67TFK:06325:04883\n\
67TFK:06280:05131\n\
67TFK:06324:05136\n\
67TFK:06356:04061\n\
67TFK:06363:04046\n\
67TFK:06362:04111\n\
67TFK:06333:04270\n\
67TFK:06356:04319\n\
67TFK:06359:04328\n\
67TFK:06363:04441\n\
67TFK:06346:04507\n\
67TFK:06334:04562\n\
67TFK:06345:04542\n\
67TFK:06351:04539\n\
67TFK:06362:04707\n\
67TFK:06361:04741\n\
67TFK:06331:05030\n\
67TFK:06354:05037\n\
67TFK:06373:05043\n\
67TFK:06420:03977\n\
67TFK:06408:04158\n\
67TFK:06419:04137\n\
67TFK:06379:04311\n\
67TFK:06393:04402\n\
67TFK:06405:04545\n\
67TFK:06409:04665\n\
67TFK:06402:05000\n\
67TFK:06463:03981\n\
67TFK:06469:03995\n\
67TFK:06436:04021\n\
67TFK:06460:04107\n\
67TFK:06471:04397\n\
67TFK:06433:04571\n\
67TFK:06465:04602\n\
67TFK:06466:04679\n\
67TFK:06440:04740\n\
67TFK:06433:04830\n\
67TFK:06437:04863\n\
67TFK:06447:04960\n\
67TFK:06519:04133\n\
67TFK:06522:04160\n\
67TFK:06481:04266\n\
67TFK:06514:04471\n\
67TFK:06492:04696\n\
67TFK:06496:04797\n\
67TFK:06488:04827\n\
67TFK:06507:04948\n\
67TFK:06520:05112\n\
67TFK:06524:05115\n\
67TFK:06534:03913\n\
67TFK:06549:04006\n\
67TFK:06535:04052\n\
67TFK:06544:04029\n\
67TFK:06537:04493\n\
67TFK:06554:04663\n\
67TFK:06551:04849\n\
67TFK:06577:04891\n\
67TFK:06555:05070\n\
67TFK:06554:05141\n\
67TFK:06626:03934\n\
67TFK:06621:04013\n\
67TFK:06586:04101\n\
67TFK:06593:04092\n\
67TFK:06599:04104\n\
67TFK:06586:04259\n\
67TFK:06626:04391\n\
67TFK:06606:04699\n\
67TFK:06633:04319\n\
67TFK:06634:04425\n\
67TFK:06634:04444\n\
67TFK:06647:04452\n\
67TFK:06649:04554\n\
67TFK:06642:04828\n\
67TFK:06658:05002\n\
67TFK:06652:05030\n\
67TFK:09371:13206\n\
67TFK:09354:13266\n\
67TFK:09381:13163\n\
67TFK:09396:13623\n\
67TFK:09471:13259\n\
67TFK:09501:13361\n\
67TFK:09557:12880\n\
67TFK:09547:13393\n\
67TFK:09532:13485\n\
67TFK:09610:13227\n\
67TFK:09672:13213\n\
67TFK:09661:13419\n\
67TFK:09692:13276\n\
67TFK:09745:13222\n\
67TFK:09782:12929\n\
67TFK:09832:13027\n\
67TFK:09840:13000\n\
67TFK:09864:13044\n\
67TFK:09336:07753\n\
67TFK:09337:07806\n\
67TFK:09353:07920\n\
67TFK:09362:07892\n\
67TFK:09346:07955\n\
67TFK:09328:08052\n\
67TFK:09333:08102\n\
67TFK:09358:08252\n\
67TFK:09351:08920\n\
67TFK:09361:08906\n\
67TFK:09377:07762\n\
67TFK:09423:07804\n\
67TFK:09419:08220\n\
67TFK:09385:08279\n\
67TFK:09388:08471\n\
67TFK:09389:08446\n\
67TFK:09417:08433\n\
67TFK:09381:08528\n\
67TFK:09397:08588\n\
67TFK:09400:08591\n\
67TFK:09423:08634\n\
67TFK:09376:08691\n\
67TFK:09406:08772\n\
67TFK:09398:08810\n\
67TFK:09422:08868\n\
67TFK:09437:08195\n\
67TFK:09456:08383\n\
67TFK:09446:08556\n\
67TFK:09461:08684\n\
67TFK:09427:08757\n\
67TFK:09436:08872\n\
67TFK:09475:07760\n\
67TFK:09486:08131\n\
67TFK:09514:08192\n\
67TFK:09483:08568\n\
67TFK:09555:07737\n\
67TFK:09548:08086\n\
67TFK:09525:08705\n\
67TFK:09554:08876\n\
67TFK:09538:08943\n\
67TFK:09582:07781\n\
67TFK:09574:08276\n\
67TFK:09592:08361\n\
67TFK:09584:08423\n\
67TFK:09576:08476\n\
67TFK:09576:08806\n\
67TFK:09668:07772\n\
67TFK:09650:07927\n\
67TFK:09629:08040\n\
67TFK:09663:08121\n\
67TFK:09671:08091\n\
67TFK:09651:08269\n\
67TFK:09652:08316\n\
67TFK:09659:08285\n\
67TFK:09670:08469\n\
67TFK:09664:08569\n\
67TFK:09638:08619\n\
67TFK:09654:09015\n\
67TFK:09681:07773\n\
67TFK:09682:07777\n\
67TFK:09706:07796\n\
67TFK:09674:07910\n\
67TFK:09691:07980\n\
67TFK:09679:08348\n\
67TFK:09723:08673\n\
67TFK:09703:08749\n\
67TFK:09715:08889\n\
67TFK:09773:07822\n\
67TFK:09768:08177\n\
67TFK:09770:08398\n\
67TFK:09765:08832\n\
67TFK:09795:08100\n\
67TFK:09808:08490\n\
67TFK:09799:08614\n\
67TFK:09781:08829\n\
67TFK:09789:08894\n\
67TFK:09857:07876\n\
67TFK:09826:08124\n\
67TFK:09868:08167\n\
67TFK:09830:08250\n\
67TFK:09828:08278\n\
67TFK:09873:08487\n\
67TFK:09855:08578\n\
67TFK:09860:08896\n\
67TFK:09910:07742\n\
67TFK:09903:07786\n\
67TFK:09910:08008\n\
67TFK:09920:08473\n\
67TFK:09893:08628\n\
67TFK:09914:08953\n\
67TFK:09939:07870\n\
67TFK:09941:07912\n\
67TFK:09930:08085\n\
67TFK:09964:08104\n\
67TFK:09933:08201\n\
67TFK:09963:08186\n\
67TFK:09926:08267\n\
67TFK:09932:08423\n\
67TFK:09947:08652\n\
67TFK:10013:07816\n\
67TFK:10008:07873\n\
67TFK:10000:08216\n\
67TFK:09986:08251\n\
67TFK:10019:08813\n\
67TFK:09983:08868\n\
67TFK:10061:08096\n\
67TFK:10043:08137\n\
67TFK:10028:08216\n\
67TFK:10032:08201\n\
67TFK:10071:08316\n\
67TFK:10028:08427\n\
67TFK:10051:08472\n\
67TFK:10086:07926\n\
67TFK:10103:08032\n\
67TFK:10085:08080\n\
67TFK:10079:08217\n\
67TFK:10081:08329\n\
67TFK:10074:08531\n\
67TFK:10074:08620\n\
67TFK:10116:08779\n\
67TFK:10108:08887\n\
67TFK:10130:07841\n\
67TFK:10133:07865\n\
67TFK:10126:08214\n\
67TFK:10167:08371\n\
67TFK:10171:08475\n\
67TFK:10153:08597\n\
67TFK:10125:08713\n\
67TFK:10173:08765\n\
67TFK:10131:08820\n\
67TFK:10152:08952\n\
67TFK:10161:08940\n\
67TFK:10198:07832\n\
67TFK:10191:08376\n\
67TFK:10212:08460\n\
67TFK:10216:08532\n\
67TFK:10195:08824\n\
67TFK:10255:07771\n\
67TFK:10233:07873\n\
67TFK:10263:07844\n\
67TFK:10272:07964\n\
67TFK:10272:08043\n\
67TFK:10273:08422\n\
67TFK:10227:08714\n\
67TFK:10238:08691\n\
67TFK:10238:08816\n\
67TFK:10295:08739\n\
67TFK:10348:07823\n\
67TFK:10372:08200\n\
67TFK:10325:08271\n\
67TFK:10358:08314\n\
67TFK:10360:08361\n\
67TFK:10348:08475\n\
67TFK:10353:08560\n\
67TFK:10398:07771\n\
67TFK:10387:08296\n\
67TFK:10417:08758\n\
67TFK:10433:07848\n\
67TFK:10488:08654\n\
67TFK:10490:08708\n\
67TFK:10477:08904\n\
67TFK:10559:08805\n\
67TFK:10600:08371\n\
67TFK:10602:08800\n\
67TFK:09340:09045\n\
67TFK:09356:09202\n\
67TFK:09348:09539\n\
67TFK:09344:09619\n\
67TFK:09369:09702\n\
67TFK:09354:09931\n\
67TFK:09396:09126\n\
67TFK:09405:09124\n\
67TFK:09376:09676\n\
67TFK:09391:09869\n\
67TFK:09422:09972\n\
67TFK:09383:10043\n\
67TFK:09393:10159\n\
67TFK:09447:09476\n\
67TFK:09457:09535\n\
67TFK:09466:09518\n\
67TFK:09461:09624\n\
67TFK:09471:09927\n\
67TFK:09522:09063\n\
67TFK:09474:09351\n\
67TFK:09492:09377\n\
67TFK:09511:09766\n\
67TFK:09511:09796\n\
67TFK:09481:09891\n\
67TFK:09554:09156\n\
67TFK:09543:09489\n\
67TFK:09536:09547\n\
67TFK:09548:09621\n\
67TFK:09562:09772\n\
67TFK:09594:09060\n\
67TFK:09580:09095\n\
67TFK:09602:09193\n\
67TFK:09589:09620\n\
67TFK:09598:09699\n\
67TFK:09602:09760\n\
67TFK:09595:10115\n\
67TFK:09619:10300\n\
67TFK:09646:09278\n\
67TFK:09666:09910\n\
67TFK:09662:10018\n\
67TFK:09655:10076\n\
67TFK:09638:10119\n\
67TFK:09643:10116\n\
67TFK:09667:10152\n\
67TFK:09692:09384\n\
67TFK:09707:09389\n\
67TFK:09685:09452\n\
67TFK:09695:09810\n\
67TFK:09699:10080\n\
67TFK:09681:10133\n\
67TFK:09687:10120\n\
67TFK:09729:09053\n\
67TFK:09758:09232\n\
67TFK:09772:09226\n\
67TFK:09728:09521\n\
67TFK:09749:09841\n\
67TFK:09758:10007\n\
67TFK:09802:09263\n\
67TFK:09807:09330\n\
67TFK:09811:09595\n\
67TFK:09775:09692\n\
67TFK:09808:09764\n\
67TFK:09813:09987\n\
67TFK:09859:09248\n\
67TFK:09864:09537\n\
67TFK:09850:09628\n\
67TFK:09921:09153\n\
67TFK:09901:09274\n\
67TFK:09879:09453\n\
67TFK:09891:09724\n\
67TFK:09890:09827\n\
67TFK:09914:10245\n\
67TFK:09934:09444\n\
67TFK:09937:10139\n\
67TFK:09930:10180\n\
67TFK:09948:10190\n\
67TFK:09959:10263\n\
67TFK:09995:09158\n\
67TFK:09995:09199\n\
67TFK:09985:09378\n\
67TFK:10004:09731\n\
67TFK:10012:09977\n\
67TFK:10014:10031\n\
67TFK:10004:10272\n\
67TFK:10054:09047\n\
67TFK:10052:09207\n\
67TFK:10063:09268\n\
67TFK:10054:09640\n\
67TFK:10024:09755\n\
67TFK:10040:09901\n\
67TFK:10066:09999\n\
67TFK:10079:09039\n\
67TFK:10098:09028\n\
67TFK:10118:09111\n\
67TFK:10106:09267\n\
67TFK:10102:09418\n\
67TFK:10088:09513\n\
67TFK:10144:09124\n\
67TFK:10172:09118\n\
67TFK:10133:09185\n\
67TFK:10162:09678\n\
67TFK:10148:10002\n\
67TFK:10186:09035\n\
67TFK:10177:09111\n\
67TFK:10215:09088\n\
67TFK:10210:09331\n\
67TFK:10174:09542\n\
67TFK:10207:09606\n\
67TFK:10201:09833\n\
67TFK:10188:09896\n\
67TFK:10206:09869\n\
67TFK:10177:10088\n\
67TFK:10200:10205\n\
67TFK:10228:09105\n\
67TFK:10255:09232\n\
67TFK:10266:09421\n\
67TFK:10259:09531\n\
67TFK:10236:09640\n\
67TFK:10259:09844\n\
67TFK:10304:09499\n\
67TFK:10350:09046\n\
67TFK:10360:09503\n\
67TFK:10341:09793\n\
67TFK:10422:09270\n\
67TFK:10416:09544\n\
67TFK:09363:10312\n\
67TFK:09352:10544\n\
67TFK:09346:10840\n\
67TFK:09364:10944\n\
67TFK:09351:11313\n\
67TFK:09395:10498\n\
67TFK:09382:10512\n\
67TFK:09394:10659\n\
67TFK:09381:10707\n\
67TFK:09413:10816\n\
67TFK:09391:11111\n\
67TFK:09405:11147\n\
67TFK:09421:11189\n\
67TFK:09398:11301\n\
67TFK:09423:11551\n\
67TFK:09444:10344\n\
67TFK:09466:11017\n\
67TFK:09453:11148\n\
67TFK:09450:11590\n\
67TFK:09509:10516\n\
67TFK:09476:11103\n\
67TFK:09492:11097\n\
67TFK:09556:10679\n\
67TFK:09527:11012\n\
67TFK:09544:11335\n\
67TFK:09560:11476\n\
67TFK:09591:10651\n\
67TFK:09576:10696\n\
67TFK:09593:10998\n\
67TFK:09620:10967\n\
67TFK:09617:11016\n\
67TFK:09583:11160\n\
67TFK:09593:11288\n\
67TFK:09576:11521\n\
67TFK:09618:11576\n\
67TFK:09649:10394\n\
67TFK:09624:10576\n\
67TFK:09642:11253\n\
67TFK:09720:10560\n\
67TFK:09701:10812\n\
67TFK:09720:10997\n\
67TFK:09698:11151\n\
67TFK:09715:11304\n\
67TFK:09702:11555\n\
67TFK:09766:10531\n\
67TFK:09752:11077\n\
67TFK:09768:11312\n\
67TFK:09772:11404\n\
67TFK:09765:11532\n\
67TFK:09743:11588\n\
67TFK:09807:10355\n\
67TFK:09808:10463\n\
67TFK:09820:10514\n\
67TFK:09781:10712\n\
67TFK:09791:10746\n\
67TFK:09785:11114\n\
67TFK:09810:11433\n\
67TFK:09869:10482\n\
67TFK:09837:10804\n\
67TFK:09866:10819\n\
67TFK:09842:11018\n\
67TFK:09827:11223\n\
67TFK:09829:11286\n\
67TFK:09864:11374\n\
67TFK:09843:11560\n\
67TFK:09897:10670\n\
67TFK:09888:10746\n\
67TFK:09910:10752\n\
67TFK:09887:10804\n\
67TFK:09902:10903\n\
67TFK:09876:11443\n\
67TFK:09918:11479\n\
67TFK:09923:11590\n\
67TFK:09925:10615\n\
67TFK:09962:10762\n\
67TFK:09933:11207\n\
67TFK:09950:11503\n\
67TFK:09994:10345\n\
67TFK:10017:10653\n\
67TFK:10023:10899\n\
67TFK:09979:11011\n\
67TFK:09990:11536\n\
67TFK:09979:11571\n\
67TFK:10073:10396\n\
67TFK:10047:10423\n\
67TFK:10070:10723\n\
67TFK:10056:10776\n\
67TFK:10047:11099\n\
67TFK:10041:11303\n\
67TFK:10110:10355\n\
67TFK:10090:10535\n\
67TFK:10104:10906\n\
67TFK:10077:11057\n\
67TFK:10122:11424\n\
67TFK:10142:10626\n\
67TFK:10150:10711\n\
67TFK:10131:10849\n\
67TFK:10124:10936\n\
67TFK:10206:10668\n\
67TFK:10206:10842\n\
67TFK:10210:10807\n\
67TFK:10179:11115\n\
67TFK:10197:11538\n\
67TFK:10266:11284\n\
67TFK:10317:11037\n\
67TFK:10344:11032\n\
67TFK:10326:11382\n\
67TFK:10330:11380\n\
67TFK:10392:10465\n\
67TFK:10382:10819\n\
67TFK:10380:11102\n\
67TFK:10386:11153\n\
67TFK:10386:11179\n\
67TFK:10407:11467\n\
67TFK:10435:11235\n\
67TFK:10470:11255\n\
67TFK:10438:11335\n\
67TFK:10430:11466\n\
67TFK:10518:10956\n\
67TFK:10529:11388\n\
67TFK:10560:11447\n\
67TFK:10571:11551\n\
67TFK:10585:11147\n\
67TFK:10597:11108\n\
67TFK:10605:11119\n\
67TFK:10594:11164\n\
67TFK:10628:11111\n\
67TFK:05334:06505\n\
67TFK:05372:06632\n\
67TFK:05351:06795\n\
67TFK:05375:06793\n\
67TFK:05360:06957\n\
67TFK:05352:07428\n\
67TFK:05362:07547\n\
67TFK:05402:06450\n\
67TFK:05421:06730\n\
67TFK:05427:06771\n\
67TFK:05378:06841\n\
67TFK:05398:06869\n\
67TFK:05421:06960\n\
67TFK:05423:06950\n\
67TFK:05414:06994\n\
67TFK:05399:07384\n\
67TFK:05402:07435\n\
67TFK:05399:07471\n\
67TFK:05383:07505\n\
67TFK:05404:07578\n\
67TFK:05400:07717\n\
67TFK:05466:06608\n\
67TFK:05477:06767\n\
67TFK:05436:06806\n\
67TFK:05428:06858\n\
67TFK:05444:06888\n\
67TFK:05441:07024\n\
67TFK:05448:07068\n\
67TFK:05431:07311\n\
67TFK:05445:07461\n\
67TFK:05429:07516\n\
67TFK:05469:07490\n\
67TFK:05508:06453\n\
67TFK:05502:06671\n\
67TFK:05491:06724\n\
67TFK:05487:06822\n\
67TFK:05481:06907\n\
67TFK:05491:07067\n\
67TFK:05522:07068\n\
67TFK:05487:07119\n\
67TFK:05478:07170\n\
67TFK:05523:07180\n\
67TFK:05486:07439\n\
67TFK:05504:07393\n\
67TFK:05486:07502\n\
67TFK:05535:06491\n\
67TFK:05535:06496\n\
67TFK:05548:06545\n\
67TFK:05532:06675\n\
67TFK:05558:06702\n\
67TFK:05533:06876\n\
67TFK:05563:07276\n\
67TFK:05546:07362\n\
67TFK:05538:07522\n\
67TFK:05557:07494\n\
67TFK:05596:06525\n\
67TFK:05609:06521\n\
67TFK:05591:06591\n\
67TFK:05579:06785\n\
67TFK:05623:06764\n\
67TFK:05588:06846\n\
67TFK:05620:07037\n\
67TFK:05606:07046\n\
67TFK:05592:07212\n\
67TFK:05595:07319\n\
67TFK:05579:07482\n\
67TFK:05585:07470\n\
67TFK:05615:07685\n\
67TFK:05627:07712\n\
67TFK:05663:06440\n\
67TFK:05672:06517\n\
67TFK:05665:06615\n\
67TFK:05643:06657\n\
67TFK:05651:06751\n\
67TFK:05636:07255\n\
67TFK:05640:07356\n\
67TFK:05657:07342\n\
67TFK:05629:07675\n\
67TFK:05688:06444\n\
67TFK:05689:06563\n\
67TFK:05702:06611\n\
67TFK:05715:06668\n\
67TFK:05711:06769\n\
67TFK:05700:06887\n\
67TFK:05707:06879\n\
67TFK:05712:06896\n\
67TFK:05712:06997\n\
67TFK:05700:07257\n\
67TFK:05683:07505\n\
67TFK:05695:07724\n\
67TFK:05750:06548\n\
67TFK:05757:07021\n\
67TFK:05777:07030\n\
67TFK:05762:07258\n\
67TFK:05767:07453\n\
67TFK:05777:07474\n\
67TFK:05758:07534\n\
67TFK:05735:07612\n\
67TFK:05763:07630\n\
67TFK:05765:07590\n\
67TFK:05812:06457\n\
67TFK:05784:06498\n\
67TFK:05790:06946\n\
67TFK:05797:06947\n\
67TFK:05784:07335\n\
67TFK:05789:07444\n\
67TFK:05809:07668\n\
67TFK:05855:06592\n\
67TFK:05865:06774\n\
67TFK:05861:06906\n\
67TFK:05832:06988\n\
67TFK:05837:07036\n\
67TFK:05873:07117\n\
67TFK:05840:07465\n\
67TFK:05828:07667\n\
67TFK:05876:07677\n\
67TFK:05913:06477\n\
67TFK:05918:06466\n\
67TFK:05882:06515\n\
67TFK:05926:06531\n\
67TFK:05886:06628\n\
67TFK:05884:07011\n\
67TFK:05904:07089\n\
67TFK:05922:07139\n\
67TFK:05924:07252\n\
67TFK:05886:07650\n\
67TFK:05923:07664\n\
67TFK:05929:06668\n\
67TFK:05947:06713\n\
67TFK:05951:06812\n\
67TFK:05928:06874\n\
67TFK:05970:06852\n\
67TFK:05955:06898\n\
67TFK:05931:07006\n\
67TFK:05953:07089\n\
67TFK:05968:07139\n\
67TFK:05969:07235\n\
67TFK:05953:07339\n\
67TFK:06002:06459\n\
67TFK:06020:06774\n\
67TFK:05983:06923\n\
67TFK:05988:06901\n\
67TFK:06019:06904\n\
67TFK:05982:07067\n\
67TFK:06001:07199\n\
67TFK:06023:07458\n\
67TFK:06011:07603\n\
67TFK:06010:07698\n\
67TFK:06020:07708\n\
67TFK:06038:06479\n\
67TFK:06041:06475\n\
67TFK:06068:06502\n\
67TFK:06033:06956\n\
67TFK:06125:06816\n\
67TFK:06093:06962\n\
67TFK:06111:07079\n\
67TFK:06108:07213\n\
67TFK:06121:07711\n\
67TFK:06157:06472\n\
67TFK:06132:06750\n\
67TFK:06175:06996\n\
67TFK:06128:07107\n\
67TFK:06143:07183\n\
67TFK:06142:07592\n\
67TFK:06158:07621\n\
67TFK:06169:07638\n\
67TFK:06204:06852\n\
67TFK:06214:07082\n\
67TFK:06182:07126\n\
67TFK:06184:07093\n\
67TFK:06203:07461\n\
67TFK:06227:07570\n\
67TFK:06214:07668\n\
67TFK:06240:06703\n\
67TFK:06250:06751\n\
67TFK:06235:06930\n\
67TFK:06239:06919\n\
67TFK:06239:07243\n\
67TFK:06259:07288\n\
67TFK:06257:07364\n\
67TFK:06251:07554\n\
67TFK:06232:07661\n\
67TFK:06269:07647\n\
67TFK:06278:06442\n\
67TFK:06293:06635\n\
67TFK:06303:06728\n\
67TFK:06306:06882\n\
67TFK:06310:06855\n\
67TFK:06312:06930\n\
67TFK:06309:06975\n\
67TFK:06327:06985\n\
67TFK:06291:07529\n\
67TFK:06296:07515\n\
67TFK:06299:07704\n\
67TFK:06345:06557\n\
67TFK:06344:06687\n\
67TFK:06376:06982\n\
67TFK:06346:07049\n\
67TFK:06376:07042\n\
67TFK:06333:07117\n\
67TFK:06334:07386\n\
67TFK:06363:07556\n\
67TFK:06342:07720\n\
67TFK:06406:06476\n\
67TFK:06393:06500\n\
67TFK:06407:06505\n\
67TFK:06417:06720\n\
67TFK:06405:07606\n\
67TFK:06408:07665\n\
67TFK:06440:06615\n\
67TFK:06437:06650\n\
67TFK:06454:06715\n\
67TFK:06450:07046\n\
67TFK:06457:07073\n\
67TFK:06467:07212\n\
67TFK:06476:07205\n\
67TFK:06466:07432\n\
67TFK:06432:07488\n\
67TFK:06463:07652\n\
67TFK:06487:06450\n\
67TFK:06482:06528\n\
67TFK:06503:06689\n\
67TFK:06523:06824\n\
67TFK:06499:06903\n\
67TFK:06482:06989\n\
67TFK:06485:07074\n\
67TFK:06508:07076\n\
67TFK:06502:07318\n\
67TFK:06510:07603\n\
67TFK:06511:07721\n\
67TFK:06514:07702\n\
67TFK:06548:06441\n\
67TFK:06565:06535\n\
67TFK:06546:06606\n\
67TFK:06539:06767\n\
67TFK:06574:06910\n\
67TFK:06538:07049\n\
67TFK:06541:07043\n\
67TFK:06562:07108\n\
67TFK:06555:07160\n\
67TFK:06533:07285\n\
67TFK:06530:07613\n\
67TFK:06557:07597\n\
67TFK:06616:06551\n\
67TFK:06619:06602\n\
67TFK:06622:06795\n\
67TFK:06604:07094\n\
67TFK:06586:07393\n\
67TFK:06578:07453\n\
67TFK:06579:07527\n\
67TFK:06622:07705\n\
67TFK:06655:06488\n\
67TFK:06628:06660\n\
67TFK:06638:06829\n\
67TFK:06654:06803\n\
67TFK:06629:06870\n\
67TFK:06635:07109\n\
67TFK:06651:07094\n\
67TFK:06654:07141\n\
67TFK:06657:07372\n\
67TFK:06641:07645\n\
67TFK:05353:10911\n\
67TFK:05354:11089\n\
67TFK:05374:11346\n\
67TFK:05366:11533\n\
67TFK:05418:10697\n\
67TFK:05425:10720\n\
67TFK:05404:11568\n\
67TFK:05406:11561\n\
67TFK:05469:10521\n\
67TFK:05467:10909\n\
67TFK:05439:11098\n\
67TFK:05445:11287\n\
67TFK:05527:10778\n\
67TFK:05554:10357\n\
67TFK:05576:10535\n\
67TFK:05575:10767\n\
67TFK:05573:10942\n\
67TFK:05561:11086\n\
67TFK:05545:11435\n\
67TFK:05626:11040\n\
67TFK:05658:10355\n\
67TFK:05663:10488\n\
67TFK:05667:10465\n\
67TFK:05640:10804\n\
67TFK:05674:10964\n\
67TFK:05671:11327\n\
67TFK:05671:11440\n\
67TFK:05706:10490\n\
67TFK:05717:10715\n\
67TFK:05696:11113\n\
67TFK:05698:11150\n\
67TFK:05690:11167\n\
67TFK:05700:11433\n\
67TFK:05736:10379\n\
67TFK:05754:10846\n\
67TFK:05734:11020\n\
67TFK:05735:11158\n\
67TFK:05790:10617\n\
67TFK:05780:10968\n\
67TFK:05824:11025\n\
67TFK:05797:11147\n\
67TFK:05817:11251\n\
67TFK:05850:10397\n\
67TFK:05836:10571\n\
67TFK:05870:10891\n\
67TFK:05833:10926\n\
67TFK:05851:11054\n\
67TFK:05870:11055\n\
67TFK:05837:11303\n\
67TFK:05851:11476\n\
67TFK:05839:11515\n\
67TFK:05885:10634\n\
67TFK:05907:10635\n\
67TFK:05885:10976\n\
67TFK:05887:11188\n\
67TFK:05914:11351\n\
67TFK:05921:11363\n\
67TFK:05920:11429\n\
67TFK:05965:10533\n\
67TFK:05935:10600\n\
67TFK:05959:10692\n\
67TFK:05931:11026\n\
67TFK:05959:11130\n\
67TFK:05935:11416\n\
67TFK:05972:11519\n\
67TFK:05974:11522\n\
67TFK:05992:10536\n\
67TFK:05993:10699\n\
67TFK:06009:10770\n\
67TFK:06002:10837\n\
67TFK:06029:10846\n\
67TFK:06047:10924\n\
67TFK:06030:10955\n\
67TFK:06032:11218\n\
67TFK:06039:11424\n\
67TFK:06090:10713\n\
67TFK:06108:10877\n\
67TFK:06100:10943\n\
67TFK:06108:11087\n\
67TFK:06090:11276\n\
67TFK:06088:11461\n\
67TFK:06089:11516\n\
67TFK:06164:10440\n\
67TFK:06132:10813\n\
67TFK:06175:10832\n\
67TFK:06146:10894\n\
67TFK:06219:10321\n\
67TFK:06184:10367\n\
67TFK:06211:10582\n\
67TFK:06189:10750\n\
67TFK:06192:11256\n\
67TFK:06225:11529\n\
67TFK:06216:11583\n\
67TFK:06272:10342\n\
67TFK:06247:10601\n\
67TFK:06230:10781\n\
67TFK:06236:11062\n\
67TFK:06239:11077\n\
67TFK:06255:11155\n\
67TFK:06315:10372\n\
67TFK:06324:10360\n\
67TFK:06291:10423\n\
67TFK:06308:10652\n\
67TFK:06285:10766\n\
67TFK:06374:10341\n\
67TFK:06372:10439\n\
67TFK:06338:10588\n\
67TFK:06375:10768\n\
67TFK:06376:10936\n\
67TFK:06354:11087\n\
67TFK:06377:11113\n\
67TFK:06342:11355\n\
67TFK:06352:11438\n\
67TFK:06331:11454\n\
67TFK:06418:10354\n\
67TFK:06418:10362\n\
67TFK:06403:10434\n\
67TFK:06414:10524\n\
67TFK:06422:10658\n\
67TFK:06420:11131\n\
67TFK:06382:11238\n\
67TFK:06393:11451\n\
67TFK:06400:11435\n\
67TFK:06468:10636\n\
67TFK:06442:10739\n\
67TFK:06456:11439\n\
67TFK:06428:11459\n\
67TFK:06506:11016\n\
67TFK:06482:11384\n\
67TFK:06481:11454\n\
67TFK:06515:11555\n\
67TFK:06534:10323\n\
67TFK:06555:10393\n\
67TFK:06557:10552\n\
67TFK:06551:10631\n\
67TFK:06564:10624\n\
67TFK:06542:10684\n\
67TFK:06528:10704\n\
67TFK:06535:10949\n\
67TFK:06535:11003\n\
67TFK:06610:10307\n\
67TFK:06622:10327\n\
67TFK:06582:10401\n\
67TFK:06586:10422\n\
67TFK:06625:10473\n\
67TFK:06610:10524\n\
67TFK:06607:10880\n\
67TFK:06616:11183\n\
67TFK:06624:11197\n\
67TFK:06601:11399\n\
67TFK:06649:10362\n\
67TFK:06646:10484\n\
67TFK:06651:10613\n\
67TFK:06638:10863\n\
67TFK:06646:11327\n\
67TFK:06649:11532\n\
67TFK:09331:01463\n\
67TFK:09326:01557\n\
67TFK:09335:01583\n\
67TFK:09353:01684\n\
67TFK:09325:02100\n\
67TFK:09360:02108\n\
67TFK:09361:02141\n\
67TFK:09366:02466\n\
67TFK:09329:02501\n\
67TFK:09357:02559\n\
67TFK:09377:01320\n\
67TFK:09388:01383\n\
67TFK:09403:01835\n\
67TFK:09374:01914\n\
67TFK:09375:01977\n\
67TFK:09389:02033\n\
67TFK:09390:02204\n\
67TFK:09417:02280\n\
67TFK:09403:02365\n\
67TFK:09388:02459\n\
67TFK:09403:02483\n\
67TFK:09468:01304\n\
67TFK:09462:01354\n\
67TFK:09464:01383\n\
67TFK:09461:01875\n\
67TFK:09459:01955\n\
67TFK:09452:02126\n\
67TFK:09458:02386\n\
67TFK:09435:02539\n\
67TFK:09509:01415\n\
67TFK:09500:01586\n\
67TFK:09485:02323\n\
67TFK:09474:02490\n\
67TFK:09550:01815\n\
67TFK:09560:01899\n\
67TFK:09541:01970\n\
67TFK:09526:02023\n\
67TFK:09572:02030\n\
67TFK:09525:02057\n\
67TFK:09543:02271\n\
67TFK:09545:02418\n\
67TFK:09570:02557\n\
67TFK:09582:01416\n\
67TFK:09591:01401\n\
67TFK:09615:01574\n\
67TFK:09598:01747\n\
67TFK:09605:01817\n\
67TFK:09596:02414\n\
67TFK:09634:01801\n\
67TFK:09648:01830\n\
67TFK:09634:01943\n\
67TFK:09624:02114\n\
67TFK:09652:02465\n\
67TFK:09692:01475\n\
67TFK:09678:01726\n\
67TFK:09719:02187\n\
67TFK:09682:02510\n\
67TFK:09746:01710\n\
67TFK:09768:01724\n\
67TFK:09758:01978\n\
67TFK:09753:02044\n\
67TFK:09770:02235\n\
67TFK:09756:02311\n\
67TFK:09735:02418\n\
67TFK:09790:01525\n\
67TFK:09803:01488\n\
67TFK:09823:01719\n\
67TFK:09820:01985\n\
67TFK:09784:02006\n\
67TFK:09793:02424\n\
67TFK:09843:01818\n\
67TFK:09849:01818\n\
67TFK:09873:02075\n\
67TFK:09852:02222\n\
67TFK:09849:02262\n\
67TFK:09856:02339\n\
67TFK:09864:02430\n\
67TFK:09842:02471\n\
67TFK:09871:02495\n\
67TFK:09897:01632\n\
67TFK:09875:01792\n\
67TFK:09899:01905\n\
67TFK:09889:02367\n\
67TFK:09957:01866\n\
67TFK:09926:01906\n\
67TFK:09955:02163\n\
67TFK:09952:02211\n\
67TFK:09973:02239\n\
67TFK:09966:02298\n\
67TFK:09958:02344\n\
67TFK:09959:02400\n\
67TFK:10020:01943\n\
67TFK:09986:02050\n\
67TFK:09974:02131\n\
67TFK:09977:02184\n\
67TFK:10007:02572\n\
67TFK:10032:02194\n\
67TFK:10032:02309\n\
67TFK:10068:02366\n\
67TFK:10045:02403\n\
67TFK:10054:02490\n\
67TFK:10062:02575\n\
67TFK:10109:01868\n\
67TFK:10108:02097\n\
67TFK:10123:02193\n\
67TFK:10112:02260\n\
67TFK:10082:02456\n\
67TFK:10087:02471\n\
67TFK:10100:02515\n\
67TFK:10162:01962\n\
67TFK:10133:02240\n\
67TFK:10171:02525\n\
67TFK:10162:02557\n\
67TFK:10193:02257\n\
67TFK:06689:01647\n\
67TFK:06706:01650\n\
67TFK:06674:01734\n\
67TFK:06690:01712\n\
67TFK:06687:01808\n\
67TFK:06707:01912\n\
67TFK:06671:02010\n\
67TFK:06660:02120\n\
67TFK:06660:02388\n\
67TFK:06692:02514\n\
67TFK:06727:01320\n\
67TFK:06750:01371\n\
67TFK:06722:01442\n\
67TFK:06725:01659\n\
67TFK:06755:01768\n\
67TFK:06739:01928\n\
67TFK:06755:02319\n\
67TFK:06731:02413\n\
67TFK:06769:01539\n\
67TFK:06793:01643\n\
67TFK:06779:01818\n\
67TFK:06785:01817\n\
67TFK:06809:01907\n\
67TFK:06774:01964\n\
67TFK:06795:02118\n\
67TFK:06805:02304\n\
67TFK:06813:01346\n\
67TFK:06824:01377\n\
67TFK:06857:01393\n\
67TFK:06848:01741\n\
67TFK:06850:01852\n\
67TFK:06826:02171\n\
67TFK:06832:02348\n\
67TFK:06830:02424\n\
67TFK:06854:02391\n\
67TFK:06840:02570\n\
67TFK:06863:01675\n\
67TFK:06888:01643\n\
67TFK:06881:01773\n\
67TFK:06895:01775\n\
67TFK:06903:01785\n\
67TFK:06895:01844\n\
67TFK:06864:02150\n\
67TFK:06895:02156\n\
67TFK:06860:02204\n\
67TFK:06876:02225\n\
67TFK:06886:02363\n\
67TFK:06894:02410\n\
67TFK:06901:02454\n\
67TFK:06882:02512\n\
67TFK:06897:02547\n\
67TFK:06938:01428\n\
67TFK:06918:01531\n\
67TFK:06922:01503\n\
67TFK:06936:01642\n\
67TFK:06941:01698\n\
67TFK:06918:01791\n\
67TFK:06921:01805\n\
67TFK:06949:01836\n\
67TFK:06938:02103\n\
67TFK:06920:02152\n\
67TFK:06953:02284\n\
67TFK:06916:02377\n\
67TFK:06937:02453\n\
67TFK:06914:02546\n\
67TFK:06983:01527\n\
67TFK:07000:01593\n\
67TFK:07008:01640\n\
67TFK:07001:01956\n\
67TFK:06976:02084\n\
67TFK:06967:02248\n\
67TFK:06965:02318\n\
67TFK:06967:02304\n\
67TFK:06992:02339\n\
67TFK:06965:02564\n\
67TFK:07034:01440\n\
67TFK:07018:01693\n\
67TFK:07022:02177\n\
67TFK:07018:02220\n\
67TFK:07023:02188\n\
67TFK:07037:02197\n\
67TFK:07048:02294\n\
67TFK:07091:01488\n\
67TFK:07072:01795\n\
67TFK:07097:02172\n\
67TFK:07060:02279\n\
67TFK:07106:02239\n\
67TFK:07077:02293\n\
67TFK:07156:01517\n\
67TFK:07127:01662\n\
67TFK:07113:01721\n\
67TFK:07151:01796\n\
67TFK:07113:01879\n\
67TFK:07124:01841\n\
67TFK:07131:02060\n\
67TFK:07153:02156\n\
67TFK:07137:02334\n\
67TFK:07117:02392\n\
67TFK:07199:01334\n\
67TFK:07191:01352\n\
67TFK:07192:01357\n\
67TFK:07192:01671\n\
67TFK:07204:01674\n\
67TFK:07180:01915\n\
67TFK:07163:02107\n\
67TFK:07195:02316\n\
67TFK:07244:01374\n\
67TFK:07234:01430\n\
67TFK:07239:01389\n\
67TFK:07213:01829\n\
67TFK:07211:02382\n\
67TFK:07280:01307\n\
67TFK:07293:01367\n\
67TFK:07297:01574\n\
67TFK:07300:01671\n\
67TFK:07309:01680\n\
67TFK:07300:01783\n\
67TFK:07270:02120\n\
67TFK:07276:02207\n\
67TFK:07295:02366\n\
67TFK:07348:01463\n\
67TFK:07334:01619\n\
67TFK:07313:01942\n\
67TFK:07329:01984\n\
67TFK:07331:01972\n\
67TFK:07311:02090\n\
67TFK:07336:02279\n\
67TFK:07349:02260\n\
67TFK:07345:02346\n\
67TFK:07331:02408\n\
67TFK:07333:02404\n\
67TFK:07337:02450\n\
67TFK:07348:02457\n\
67TFK:07353:02502\n\
67TFK:07403:01304\n\
67TFK:07381:01434\n\
67TFK:07394:01418\n\
67TFK:07365:01649\n\
67TFK:07398:01659\n\
67TFK:07398:01860\n\
67TFK:07392:01902\n\
67TFK:07368:01959\n\
67TFK:07362:02023\n\
67TFK:07404:02376\n\
67TFK:07414:01350\n\
67TFK:07415:01404\n\
67TFK:07447:01400\n\
67TFK:07417:01674\n\
67TFK:07446:01834\n\
67TFK:07429:01886\n\
67TFK:07429:01935\n\
67TFK:07434:02029\n\
67TFK:07450:02135\n\
67TFK:07446:02435\n\
67TFK:07481:01310\n\
67TFK:07474:01339\n\
67TFK:07496:01659\n\
67TFK:07480:01975\n\
67TFK:07489:02061\n\
67TFK:07460:02301\n\
67TFK:07469:02299\n\
67TFK:07478:02334\n\
67TFK:07484:02505\n\
67TFK:07527:01290\n\
67TFK:07517:01500\n\
67TFK:07557:01631\n\
67TFK:07519:02132\n\
67TFK:07544:02146\n\
67TFK:07531:02326\n\
67TFK:07535:02339\n\
67TFK:07552:02377\n\
67TFK:07525:02450\n\
67TFK:07543:02492\n\
67TFK:07595:01913\n\
67TFK:07586:02113\n\
67TFK:07577:02183\n\
67TFK:07583:02181\n\
67TFK:07593:02436\n\
67TFK:07560:02484\n\
67TFK:07562:02444\n\
67TFK:07658:01532\n\
67TFK:07637:01645\n\
67TFK:07647:01860\n\
67TFK:07658:02004\n\
67TFK:07636:02079\n\
67TFK:07633:02495\n\
67TFK:07662:01421\n\
67TFK:07689:01420\n\
67TFK:07702:01392\n\
67TFK:07692:01771\n\
67TFK:07696:02038\n\
67TFK:07665:02259\n\
67TFK:07666:02277\n\
67TFK:07706:02414\n\
67TFK:07758:01361\n\
67TFK:07720:01458\n\
67TFK:07720:01678\n\
67TFK:07749:01967\n\
67TFK:07721:02087\n\
67TFK:07716:02199\n\
67TFK:07753:02200\n\
67TFK:07739:02308\n\
67TFK:07721:02362\n\
67TFK:07731:02432\n\
67TFK:07741:02483\n\
67TFK:07728:02557\n\
67TFK:07789:01310\n\
67TFK:07790:01334\n\
67TFK:07778:01369\n\
67TFK:07782:01356\n\
67TFK:07793:01479\n\
67TFK:07781:01554\n\
67TFK:07789:01539\n\
67TFK:07792:01569\n\
67TFK:07800:01605\n\
67TFK:07800:01672\n\
67TFK:07785:01776\n\
67TFK:07794:01798\n\
67TFK:07788:01861\n\
67TFK:07790:01945\n\
67TFK:07766:02009\n\
67TFK:07800:02088\n\
67TFK:07798:02216\n\
67TFK:07821:01316\n\
67TFK:07830:01343\n\
67TFK:07814:01625\n\
67TFK:07851:01693\n\
67TFK:07810:01942\n\
67TFK:07851:01988\n\
67TFK:07846:02187\n\
67TFK:07854:02365\n\
67TFK:07878:01311\n\
67TFK:07880:01428\n\
67TFK:07908:01448\n\
67TFK:07886:01727\n\
67TFK:07870:01813\n\
67TFK:07894:01985\n\
67TFK:07889:02055\n\
67TFK:07872:02217\n\
67TFK:07861:02261\n\
67TFK:07875:02269\n\
67TFK:07871:02335\n\
67TFK:07876:02329\n\
67TFK:07904:02358\n\
67TFK:07868:02534\n\
67TFK:07862:02562\n\
67TFK:07922:01337\n\
67TFK:07938:01392\n\
67TFK:07924:01532\n\
67TFK:07934:01495\n\
67TFK:07911:01732\n\
67TFK:07929:01763\n\
67TFK:07925:01897\n\
67TFK:07918:02143\n\
67TFK:07968:01476\n\
67TFK:07981:02139\n\
67TFK:07987:02308\n\
67TFK:07960:02567\n\
67TFK:07982:02540\n\
67TFK:06700:04272\n\
67TFK:06701:04472\n\
67TFK:06701:04699\n\
67TFK:06697:04726\n\
67TFK:06702:04749\n\
67TFK:06676:04765\n\
67TFK:06700:04772\n\
67TFK:06702:04880\n\
67TFK:06676:04996\n\
67TFK:06727:03902\n\
67TFK:06753:04207\n\
67TFK:06722:04253\n\
67TFK:06743:04251\n\
67TFK:06725:04307\n\
67TFK:06751:04269\n\
67TFK:06755:04327\n\
67TFK:06711:04645\n\
67TFK:06717:04740\n\
67TFK:06742:04782\n\
67TFK:06726:04877\n\
67TFK:06733:04865\n\
67TFK:06754:04915\n\
67TFK:06758:04958\n\
67TFK:06711:05091\n\
67TFK:06761:04060\n\
67TFK:06788:04111\n\
67TFK:06774:04346\n\
67TFK:06797:04397\n\
67TFK:06767:04767\n\
67TFK:06796:04881\n\
67TFK:06793:04972\n\
67TFK:06827:04359\n\
67TFK:06823:04540\n\
67TFK:06823:04625\n\
67TFK:06822:04812\n\
67TFK:06815:05107\n\
67TFK:06837:05084\n\
67TFK:06817:05143\n\
67TFK:06872:03942\n\
67TFK:06891:04016\n\
67TFK:06877:04088\n\
67TFK:06875:04240\n\
67TFK:06871:04408\n\
67TFK:06886:04441\n\
67TFK:06876:04696\n\
67TFK:06865:04844\n\
67TFK:06872:04888\n\
67TFK:06875:05025\n\
67TFK:06882:05069\n\
67TFK:06880:05119\n\
67TFK:06920:03929\n\
67TFK:06951:05120\n\
67TFK:06980:04010\n\
67TFK:06980:04099\n\
67TFK:06981:04796\n\
67TFK:07009:04819\n\
67TFK:06992:04979\n\
67TFK:07006:05047\n\
67TFK:06986:05080\n\
67TFK:07011:03951\n\
67TFK:07036:04143\n\
67TFK:07027:04193\n\
67TFK:07044:04573\n\
67TFK:07054:04575\n\
67TFK:07040:04793\n\
67TFK:07069:04296\n\
67TFK:07104:04746\n\
67TFK:07108:04866\n\
67TFK:07061:05098\n\
67TFK:07105:05071\n\
67TFK:07129:04187\n\
67TFK:07120:04364\n\
67TFK:07114:04422\n\
67TFK:07125:04477\n\
67TFK:07158:04497\n\
67TFK:07152:04528\n\
67TFK:07129:04750\n\
67TFK:07148:04726\n\
67TFK:07113:04795\n\
67TFK:07120:04883\n\
67TFK:07140:05139\n\
67TFK:07185:04245\n\
67TFK:07190:04693\n\
67TFK:07178:04751\n\
67TFK:07175:04785\n\
67TFK:07160:04851\n\
67TFK:07175:04940\n\
67TFK:07187:05116\n\
67TFK:07234:04009\n\
67TFK:07234:04379\n\
67TFK:07241:04718\n\
67TFK:07229:05051\n\
67TFK:07303:03948\n\
67TFK:07277:04702\n\
67TFK:07297:04692\n\
67TFK:07305:04875\n\
67TFK:07278:04970\n\
67TFK:07352:04379\n\
67TFK:07340:04482\n\
67TFK:07329:04919\n\
67TFK:07328:04965\n\
67TFK:07343:04971\n\
67TFK:07399:03915\n\
67TFK:07377:04017\n\
67TFK:07378:04227\n\
67TFK:07364:04353\n\
67TFK:07379:04448\n\
67TFK:07401:04440\n\
67TFK:07380:04568\n\
67TFK:07439:04136\n\
67TFK:07432:04235\n\
67TFK:07443:04705\n\
67TFK:07438:04734\n\
67TFK:07441:04714\n\
67TFK:07422:04837\n\
67TFK:07492:03873\n\
67TFK:07462:04648\n\
67TFK:07505:04765\n\
67TFK:07464:04963\n\
67TFK:07555:03941\n\
67TFK:07514:04202\n\
67TFK:07516:04221\n\
67TFK:07536:04453\n\
67TFK:07513:04492\n\
67TFK:07537:04482\n\
67TFK:07542:04546\n\
67TFK:07511:04865\n\
67TFK:07551:04879\n\
67TFK:07515:04946\n\
67TFK:07529:05142\n\
67TFK:07595:03895\n\
67TFK:07573:03963\n\
67TFK:07583:04087\n\
67TFK:07582:04309\n\
67TFK:07585:04463\n\
67TFK:07595:04486\n\
67TFK:07626:04468\n\
67TFK:07620:04563\n\
67TFK:07645:04520\n\
67TFK:07623:04858\n\
67TFK:07700:03938\n\
67TFK:07674:04167\n\
67TFK:07676:04224\n\
67TFK:07703:04233\n\
67TFK:07704:04442\n\
67TFK:07722:03870\n\
67TFK:07728:03911\n\
67TFK:07748:04283\n\
67TFK:07759:04412\n\
67TFK:07741:04836\n\
67TFK:07712:04864\n\
67TFK:07755:05108\n\
67TFK:07809:04019\n\
67TFK:07777:04142\n\
67TFK:07760:04215\n\
67TFK:07764:04315\n\
67TFK:07773:04607\n\
67TFK:07809:04606\n\
67TFK:07765:04622\n\
67TFK:07801:04699\n\
67TFK:07796:04871\n\
67TFK:07806:05006\n\
67TFK:07791:05063\n\
67TFK:07846:04015\n\
67TFK:07826:04140\n\
67TFK:07847:04183\n\
67TFK:07854:04362\n\
67TFK:07827:04424\n\
67TFK:07847:04429\n\
67TFK:07849:04429\n\
67TFK:07810:04489\n\
67TFK:07828:04609\n\
67TFK:07835:04709\n\
67TFK:07823:04824\n\
67TFK:07834:04959\n\
67TFK:07821:05070\n\
67TFK:07889:04228\n\
67TFK:07881:04356\n\
67TFK:07863:04456\n\
67TFK:07882:04653\n\
67TFK:07879:04688\n\
67TFK:07920:03947\n\
67TFK:07912:04052\n\
67TFK:07915:04192\n\
67TFK:07913:04309\n\
67TFK:07925:04423\n\
67TFK:07910:05009\n\
67TFK:07914:05123\n\
67TFK:07965:04124\n\
67TFK:07973:04251\n\
67TFK:07981:04431\n\
67TFK:07988:04752\n\
67TFK:07991:04895\n\
67TFK:07970:05008\n\
67TFK:06695:06632\n\
67TFK:06662:06716\n\
67TFK:06694:06839\n\
67TFK:06702:06806\n\
67TFK:06688:06995\n\
67TFK:06696:07088\n\
67TFK:06670:07110\n\
67TFK:06687:07334\n\
67TFK:06660:07698\n\
67TFK:06749:06587\n\
67TFK:06748:06598\n\
67TFK:06743:06668\n\
67TFK:06735:07109\n\
67TFK:06725:07256\n\
67TFK:06725:07316\n\
67TFK:06730:07514\n\
67TFK:06721:07543\n\
67TFK:06798:06816\n\
67TFK:06809:06983\n\
67TFK:06760:07133\n\
67TFK:06770:07127\n\
67TFK:06796:07120\n\
67TFK:06763:07207\n\
67TFK:06766:07227\n\
67TFK:06785:07299\n\
67TFK:06825:06691\n\
67TFK:06840:06712\n\
67TFK:06845:06731\n\
67TFK:06832:06768\n\
67TFK:06851:07587\n\
67TFK:06873:06460\n\
67TFK:06869:06532\n\
67TFK:06875:06559\n\
67TFK:06884:06692\n\
67TFK:06862:06871\n\
67TFK:06885:07270\n\
67TFK:06872:07304\n\
67TFK:06932:06456\n\
67TFK:06933:06731\n\
67TFK:06925:06815\n\
67TFK:06928:06995\n\
67TFK:06950:07227\n\
67TFK:06943:07327\n\
67TFK:06955:07412\n\
67TFK:06999:06449\n\
67TFK:07006:06555\n\
67TFK:06981:06994\n\
67TFK:06992:07189\n\
67TFK:06996:07476\n\
67TFK:07006:07470\n\
67TFK:06973:07655\n\
67TFK:07048:06747\n\
67TFK:07017:06950\n\
67TFK:07045:06950\n\
67TFK:07038:07056\n\
67TFK:07015:07266\n\
67TFK:07018:07332\n\
67TFK:07015:07472\n\
67TFK:07041:07584\n\
67TFK:07091:06519\n\
67TFK:07066:06587\n\
67TFK:07076:06678\n\
67TFK:07075:06996\n\
67TFK:07079:07043\n\
67TFK:07079:07072\n\
67TFK:07105:07496\n\
67TFK:07074:07675\n\
67TFK:07104:07721\n\
67TFK:07151:06562\n\
67TFK:07123:06633\n\
67TFK:07126:07094\n\
67TFK:07151:07111\n\
67TFK:07110:07192\n\
67TFK:07137:07327\n\
67TFK:07123:07394\n\
67TFK:07178:06619\n\
67TFK:07171:06668\n\
67TFK:07176:06649\n\
67TFK:07180:07155\n\
67TFK:07203:07253\n\
67TFK:07171:07416\n\
67TFK:07198:07415\n\
67TFK:07161:07636\n\
67TFK:07218:06484\n\
67TFK:07229:06446\n\
67TFK:07240:06492\n\
67TFK:07220:06606\n\
67TFK:07245:06614\n\
67TFK:07237:06737\n\
67TFK:07252:06716\n\
67TFK:07234:06863\n\
67TFK:07218:07156\n\
67TFK:07212:07535\n\
67TFK:07212:07561\n\
67TFK:07224:07564\n\
67TFK:07231:07614\n\
67TFK:07249:07699\n\
67TFK:07283:06486\n\
67TFK:07285:06485\n\
67TFK:07291:06667\n\
67TFK:07295:06654\n\
67TFK:07271:07017\n\
67TFK:07264:07187\n\
67TFK:07289:07156\n\
67TFK:07309:07190\n\
67TFK:07263:07472\n\
67TFK:07283:07599\n\
67TFK:07345:06443\n\
67TFK:07354:06592\n\
67TFK:07339:06656\n\
67TFK:07346:06818\n\
67TFK:07340:06885\n\
67TFK:07337:06907\n\
67TFK:07321:07235\n\
67TFK:07350:07296\n\
67TFK:07313:07499\n\
67TFK:07331:07531\n\
67TFK:07343:07717\n\
67TFK:07380:06726\n\
67TFK:07383:06733\n\
67TFK:07372:07005\n\
67TFK:07406:07090\n\
67TFK:07381:07195\n\
67TFK:07404:07339\n\
67TFK:07405:07301\n\
67TFK:07389:07386\n\
67TFK:07377:07619\n\
67TFK:07418:06488\n\
67TFK:07432:06651\n\
67TFK:07412:06750\n\
67TFK:07439:07032\n\
67TFK:07450:06994\n\
67TFK:07418:07051\n\
67TFK:07430:07360\n\
67TFK:07464:06625\n\
67TFK:07462:06773\n\
67TFK:07488:06766\n\
67TFK:07495:06767\n\
67TFK:07462:06796\n\
67TFK:07503:06859\n\
67TFK:07461:07010\n\
67TFK:07468:07000\n\
67TFK:07480:07286\n\
67TFK:07461:07617\n\
67TFK:07522:06688\n\
67TFK:07522:06730\n\
67TFK:07527:06911\n\
67TFK:07540:07288\n\
67TFK:07567:06512\n\
67TFK:07580:06639\n\
67TFK:07609:06706\n\
67TFK:07578:06756\n\
67TFK:07596:07020\n\
67TFK:07605:07010\n\
67TFK:07560:07048\n\
67TFK:07602:07041\n\
67TFK:07592:07097\n\
67TFK:07590:07179\n\
67TFK:07609:07370\n\
67TFK:07575:07423\n\
67TFK:07582:07423\n\
67TFK:07608:07504\n\
67TFK:07570:07595\n\
67TFK:07607:07664\n\
67TFK:07638:06655\n\
67TFK:07646:06787\n\
67TFK:07618:06811\n\
67TFK:07613:06861\n\
67TFK:07646:06900\n\
67TFK:07656:07174\n\
67TFK:07628:07234\n\
67TFK:07650:07596\n\
67TFK:07675:06539\n\
67TFK:07668:06582\n\
67TFK:07686:06603\n\
67TFK:07706:06597\n\
67TFK:07685:06669\n\
67TFK:07708:07016\n\
67TFK:07673:07156\n\
67TFK:07695:07150\n\
67TFK:07682:07567\n\
67TFK:07686:07606\n\
67TFK:07744:06818\n\
67TFK:07727:06908\n\
67TFK:07733:06911\n\
67TFK:07716:07388\n\
67TFK:07759:07718\n\
67TFK:07760:06444\n\
67TFK:07795:06500\n\
67TFK:07778:06676\n\
67TFK:07761:07132\n\
67TFK:07793:07321\n\
67TFK:07763:07546\n\
67TFK:07807:07632\n\
67TFK:07846:06599\n\
67TFK:07840:06756\n\
67TFK:07822:06804\n\
67TFK:07817:07034\n\
67TFK:07839:07184\n\
67TFK:07833:07336\n\
67TFK:07838:07379\n\
67TFK:07841:07357\n\
67TFK:07863:06675\n\
67TFK:07861:07164\n\
67TFK:07933:06551\n\
67TFK:07930:06701\n\
67TFK:07911:07017\n\
67TFK:07914:07335\n\
67TFK:07956:07297\n\
67TFK:07911:07428\n\
67TFK:07951:07680\n\
67TFK:07911:07690\n\
67TFK:07989:06615\n\
67TFK:07960:07287\n\
67TFK:07969:07660\n\
67TFK:06672:05172\n\
67TFK:06689:05184\n\
67TFK:06701:05204\n\
67TFK:06686:05272\n\
67TFK:06665:05378\n\
67TFK:06694:05430\n\
67TFK:06670:05467\n\
67TFK:06662:05528\n\
67TFK:06675:05567\n\
67TFK:06702:05955\n\
67TFK:06694:06398\n\
67TFK:06733:05457\n\
67TFK:06744:05745\n\
67TFK:06725:05752\n\
67TFK:06746:05863\n\
67TFK:06744:06262\n\
67TFK:06791:05156\n\
67TFK:06798:05153\n\
67TFK:06784:05292\n\
67TFK:06796:05445\n\
67TFK:06779:05522\n\
67TFK:06782:05850\n\
67TFK:06790:05806\n\
67TFK:06791:06081\n\
67TFK:06797:06148\n\
67TFK:06764:06224\n\
67TFK:06791:06248\n\
67TFK:06761:06397\n\
67TFK:06766:06353\n\
67TFK:06825:05276\n\
67TFK:06857:05387\n\
67TFK:06816:05718\n\
67TFK:06830:05794\n\
67TFK:06831:05778\n\
67TFK:06845:05860\n\
67TFK:06811:05941\n\
67TFK:06827:06133\n\
67TFK:06813:06326\n\
67TFK:06838:06392\n\
67TFK:06867:05200\n\
67TFK:06907:05227\n\
67TFK:06876:05410\n\
67TFK:06871:05452\n\
67TFK:06906:05456\n\
67TFK:06879:05518\n\
67TFK:06904:05533\n\
67TFK:06904:05560\n\
67TFK:06863:05806\n\
67TFK:06886:06130\n\
67TFK:06860:06288\n\
67TFK:06905:06254\n\
67TFK:06917:05284\n\
67TFK:06933:05372\n\
67TFK:06957:05601\n\
67TFK:06930:05716\n\
67TFK:06922:05781\n\
67TFK:06930:05919\n\
67TFK:06951:06015\n\
67TFK:06913:06160\n\
67TFK:06914:06160\n\
67TFK:06944:06166\n\
67TFK:06943:06256\n\
67TFK:06956:06432\n\
67TFK:06971:05265\n\
67TFK:06977:05424\n\
67TFK:06968:05453\n\
67TFK:06982:05969\n\
67TFK:07002:06158\n\
67TFK:06971:06242\n\
67TFK:06975:06211\n\
67TFK:06997:06297\n\
67TFK:07038:05235\n\
67TFK:07041:05205\n\
67TFK:07053:05223\n\
67TFK:07020:05437\n\
67TFK:07030:05628\n\
67TFK:07015:06058\n\
67TFK:07034:06101\n\
67TFK:07014:06253\n\
67TFK:07034:06319\n\
67TFK:07037:06422\n\
67TFK:07080:05557\n\
67TFK:07076:05855\n\
67TFK:07104:05925\n\
67TFK:07062:06074\n\
67TFK:07091:06070\n\
67TFK:07102:06144\n\
67TFK:07084:06216\n\
67TFK:07077:06316\n\
67TFK:07071:06371\n\
67TFK:07086:06368\n\
67TFK:07143:05292\n\
67TFK:07114:05465\n\
67TFK:07122:05523\n\
67TFK:07139:05635\n\
67TFK:07131:05661\n\
67TFK:07140:05717\n\
67TFK:07150:05709\n\
67TFK:07159:06279\n\
67TFK:07132:06312\n\
67TFK:07198:05244\n\
67TFK:07209:05240\n\
67TFK:07198:05305\n\
67TFK:07206:05309\n\
67TFK:07177:05528\n\
67TFK:07197:05577\n\
67TFK:07207:05628\n\
67TFK:07165:05743\n\
67TFK:07167:05778\n\
67TFK:07209:05873\n\
67TFK:07189:05939\n\
67TFK:07175:06265\n\
67TFK:07237:05271\n\
67TFK:07250:05330\n\
67TFK:07239:05681\n\
67TFK:07235:05915\n\
67TFK:07257:06137\n\
67TFK:07258:06251\n\
67TFK:07215:06263\n\
67TFK:07257:06345\n\
67TFK:07267:05325\n\
67TFK:07281:05480\n\
67TFK:07290:05500\n\
67TFK:07294:05539\n\
67TFK:07284:05724\n\
67TFK:07299:05802\n\
67TFK:07269:05894\n\
67TFK:07270:05916\n\
67TFK:07276:05977\n\
67TFK:07302:06394\n\
67TFK:07346:05404\n\
67TFK:07351:05471\n\
67TFK:07329:05535\n\
67TFK:07339:05505\n\
67TFK:07356:05688\n\
67TFK:07318:05882\n\
67TFK:07342:05862\n\
67TFK:07345:05914\n\
67TFK:07348:05910\n\
67TFK:07321:06080\n\
67TFK:07380:05256\n\
67TFK:07365:05431\n\
67TFK:07403:05553\n\
67TFK:07401:05683\n\
67TFK:07384:05898\n\
67TFK:07405:06158\n\
67TFK:07402:06202\n\
67TFK:07403:06234\n\
67TFK:07454:05165\n\
67TFK:07438:05266\n\
67TFK:07458:05392\n\
67TFK:07415:05441\n\
67TFK:07418:05707\n\
67TFK:07447:06014\n\
67TFK:07414:06427\n\
67TFK:07467:05203\n\
67TFK:07462:05255\n\
67TFK:07485:05429\n\
67TFK:07499:05633\n\
67TFK:07465:05888\n\
67TFK:07504:05885\n\
67TFK:07482:05951\n\
67TFK:07486:05946\n\
67TFK:07467:06024\n\
67TFK:07504:06247\n\
67TFK:07473:06350\n\
67TFK:07500:06360\n\
67TFK:07551:05380\n\
67TFK:07523:05579\n\
67TFK:07529:05725\n\
67TFK:07537:05784\n\
67TFK:07523:06189\n\
67TFK:07525:06161\n\
67TFK:07532:06153\n\
67TFK:07523:06321\n\
67TFK:07540:06360\n\
67TFK:07525:06412\n\
67TFK:07551:06412\n\
67TFK:07598:05648\n\
67TFK:07589:05717\n\
67TFK:07565:05867\n\
67TFK:07568:05853\n\
67TFK:07581:06057\n\
67TFK:07581:06241\n\
67TFK:07600:06215\n\
67TFK:07624:05171\n\
67TFK:07622:05234\n\
67TFK:07643:05708\n\
67TFK:07640:06016\n\
67TFK:07656:06017\n\
67TFK:07612:06125\n\
67TFK:07614:06257\n\
67TFK:07630:06353\n\
67TFK:07630:06390\n\
67TFK:07646:06379\n\
67TFK:07696:05203\n\
67TFK:07690:05308\n\
67TFK:07686:05420\n\
67TFK:07695:05504\n\
67TFK:07680:05687\n\
67TFK:07693:06191\n\
67TFK:07660:06341\n\
67TFK:07663:06340\n\
67TFK:07669:06318\n\
67TFK:07748:05491\n\
67TFK:07717:05504\n\
67TFK:07723:05508\n\
67TFK:07741:05631\n\
67TFK:07726:05819\n\
67TFK:07745:05920\n\
67TFK:07728:06279\n\
67TFK:07746:06391\n\
67TFK:07771:05203\n\
67TFK:07784:05224\n\
67TFK:07792:05228\n\
67TFK:07798:05350\n\
67TFK:07791:05438\n\
67TFK:07797:05497\n\
67TFK:07776:05820\n\
67TFK:07763:06016\n\
67TFK:07767:06135\n\
67TFK:07798:06157\n\
67TFK:07765:06236\n\
67TFK:07853:05167\n\
67TFK:07827:05292\n\
67TFK:07857:05765\n\
67TFK:07842:05928\n\
67TFK:07857:05949\n\
67TFK:07846:06013\n\
67TFK:07831:06083\n\
67TFK:07832:06131\n\
67TFK:07815:06152\n\
67TFK:07833:06276\n\
67TFK:07814:06372\n\
67TFK:07841:06410\n\
67TFK:07863:05240\n\
67TFK:07878:05222\n\
67TFK:07875:05261\n\
67TFK:07860:05316\n\
67TFK:07861:05306\n\
67TFK:07862:05398\n\
67TFK:07879:05413\n\
67TFK:07888:05492\n\
67TFK:07866:05600\n\
67TFK:07871:05557\n\
67TFK:07879:05590\n\
67TFK:07907:05658\n\
67TFK:07868:06030\n\
67TFK:07899:06003\n\
67TFK:07901:06035\n\
67TFK:07874:06141\n\
67TFK:07902:06118\n\
67TFK:07898:06256\n\
67TFK:07869:06304\n\
67TFK:07869:06394\n\
67TFK:07927:05215\n\
67TFK:07943:05242\n\
67TFK:07910:05274\n\
67TFK:07952:05347\n\
67TFK:07953:05780\n\
67TFK:07940:05950\n\
67TFK:07918:06134\n\
67TFK:07926:06166\n\
67TFK:07942:06343\n\
67TFK:07939:06382\n\
67TFK:07991:05192\n\
67TFK:07980:05281\n\
67TFK:07975:05318\n\
67TFK:07985:05640\n\
67TFK:07970:05660\n\
67TFK:07963:05870\n\
67TFK:07984:06159\n\
67TFK:07981:06436\n\
67TFK:06675:09023\n\
67TFK:06675:09034\n\
67TFK:06674:09150\n\
67TFK:06705:09262\n\
67TFK:06676:09598\n\
67TFK:06695:09767\n\
67TFK:06700:09814\n\
67TFK:06697:10148\n\
67TFK:06714:09088\n\
67TFK:06739:09207\n\
67TFK:06729:09216\n\
67TFK:06742:09239\n\
67TFK:06743:09512\n\
67TFK:06731:09593\n\
67TFK:06797:09095\n\
67TFK:06802:09094\n\
67TFK:06804:09225\n\
67TFK:06783:09382\n\
67TFK:06772:09440\n\
67TFK:06802:09751\n\
67TFK:06774:09968\n\
67TFK:06761:10114\n\
67TFK:06766:10278\n\
67TFK:06809:10281\n\
67TFK:06826:09100\n\
67TFK:06814:09276\n\
67TFK:06846:09495\n\
67TFK:06847:09699\n\
67TFK:06813:09847\n\
67TFK:06827:10030\n\
67TFK:06838:10154\n\
67TFK:06845:10254\n\
67TFK:06876:09144\n\
67TFK:06882:09460\n\
67TFK:06889:09543\n\
67TFK:06897:09542\n\
67TFK:06870:09591\n\
67TFK:06881:09577\n\
67TFK:06879:09946\n\
67TFK:06889:10029\n\
67TFK:06929:09230\n\
67TFK:06911:09561\n\
67TFK:06910:09589\n\
67TFK:06943:09615\n\
67TFK:06949:09601\n\
67TFK:06949:09790\n\
67TFK:06946:09865\n\
67TFK:06927:10096\n\
67TFK:06944:10092\n\
67TFK:06940:10212\n\
67TFK:06950:10244\n\
67TFK:06982:09474\n\
67TFK:06979:09875\n\
67TFK:06972:10013\n\
67TFK:06995:10163\n\
67TFK:07002:10209\n\
67TFK:07059:09069\n\
67TFK:07024:09549\n\
67TFK:07048:09549\n\
67TFK:07018:09647\n\
67TFK:07021:09940\n\
67TFK:07054:10285\n\
67TFK:07101:09071\n\
67TFK:07101:09113\n\
67TFK:07061:09154\n\
67TFK:07107:09297\n\
67TFK:07080:09411\n\
67TFK:07105:09480\n\
67TFK:07071:09531\n\
67TFK:07075:09851\n\
67TFK:07102:10103\n\
67TFK:07077:10185\n\
67TFK:07094:10255\n\
67TFK:07159:09217\n\
67TFK:07134:09290\n\
67TFK:07140:09987\n\
67TFK:07147:09979\n\
67TFK:07149:10114\n\
67TFK:07142:10206\n\
67TFK:07164:09193\n\
67TFK:07186:09644\n\
67TFK:07188:09792\n\
67TFK:07219:09562\n\
67TFK:07246:09736\n\
67TFK:07229:09844\n\
67TFK:07231:10214\n\
67TFK:07301:09395\n\
67TFK:07269:09708\n\
67TFK:07288:09990\n\
67TFK:07271:10115\n\
67TFK:07277:10289\n\
67TFK:07324:09478\n\
67TFK:07311:09537\n\
67TFK:07317:09722\n\
67TFK:07332:10228\n\
67TFK:07407:09078\n\
67TFK:07364:09183\n\
67TFK:07399:09225\n\
67TFK:07403:09523\n\
67TFK:07394:09854\n\
67TFK:07363:09933\n\
67TFK:07393:09917\n\
67TFK:07375:09977\n\
67TFK:07399:10047\n\
67TFK:07390:10070\n\
67TFK:07370:10227\n\
67TFK:07411:09048\n\
67TFK:07458:09183\n\
67TFK:07449:09361\n\
67TFK:07454:09361\n\
67TFK:07436:09415\n\
67TFK:07457:09715\n\
67TFK:07451:10028\n\
67TFK:07447:10181\n\
67TFK:07495:09073\n\
67TFK:07486:09181\n\
67TFK:07493:09305\n\
67TFK:07475:09502\n\
67TFK:07469:09736\n\
67TFK:07494:09810\n\
67TFK:07500:09847\n\
67TFK:07484:10061\n\
67TFK:07495:10292\n\
67TFK:07513:09089\n\
67TFK:07554:09191\n\
67TFK:07522:09411\n\
67TFK:07528:09840\n\
67TFK:07539:09880\n\
67TFK:07546:09987\n\
67TFK:07576:09409\n\
67TFK:07577:09452\n\
67TFK:07605:09636\n\
67TFK:07577:09831\n\
67TFK:07579:10037\n\
67TFK:07636:09377\n\
67TFK:07614:10091\n\
67TFK:07656:10178\n\
67TFK:07641:10254\n\
67TFK:07680:09040\n\
67TFK:07701:09483\n\
67TFK:07684:09825\n\
67TFK:07705:09844\n\
67TFK:07668:10135\n\
67TFK:07740:09131\n\
67TFK:07734:09721\n\
67TFK:07716:09787\n\
67TFK:07730:10196\n\
67TFK:07792:09253\n\
67TFK:07808:09319\n\
67TFK:07808:09383\n\
67TFK:07782:09707\n\
67TFK:07779:09754\n\
67TFK:07801:10107\n\
67TFK:07805:10066\n\
67TFK:07767:10145\n\
67TFK:07833:09620\n\
67TFK:07855:09640\n\
67TFK:07822:09736\n\
67TFK:07851:09783\n\
67TFK:07851:09846\n\
67TFK:07826:09867\n\
67TFK:07862:09065\n\
67TFK:07876:09181\n\
67TFK:07876:09321\n\
67TFK:07872:09421\n\
67TFK:07872:09633\n\
67TFK:07902:10023\n\
67TFK:07887:10256\n\
67TFK:07939:09294\n\
67TFK:07949:09627\n\
67TFK:07933:10224\n\
67TFK:07939:10229\n\
67TFK:07970:09021\n\
67TFK:07962:09480\n\
67TFK:07989:09775\n\
67TFK:07966:09860\n\
67TFK:07988:10279\n\
67TFK:06678:07895\n\
67TFK:06686:08023\n\
67TFK:06668:08065\n\
67TFK:06672:08131\n\
67TFK:06708:08151\n\
67TFK:06673:08418\n\
67TFK:06669:08565\n\
67TFK:06664:08659\n\
67TFK:06701:08646\n\
67TFK:06690:08691\n\
67TFK:06708:08777\n\
67TFK:06671:08793\n\
67TFK:06685:08795\n\
67TFK:06676:08871\n\
67TFK:06700:08861\n\
67TFK:06722:07779\n\
67TFK:06724:07875\n\
67TFK:06741:07905\n\
67TFK:06722:08139\n\
67TFK:06750:08289\n\
67TFK:06754:08290\n\
67TFK:06733:08525\n\
67TFK:06757:08989\n\
67TFK:06793:07923\n\
67TFK:06808:08071\n\
67TFK:06799:08267\n\
67TFK:06781:08477\n\
67TFK:06809:08535\n\
67TFK:06803:08580\n\
67TFK:06771:08807\n\
67TFK:06764:08935\n\
67TFK:06794:09007\n\
67TFK:06846:07737\n\
67TFK:06846:07822\n\
67TFK:06843:07966\n\
67TFK:06858:08019\n\
67TFK:06830:08097\n\
67TFK:06834:08450\n\
67TFK:06838:08430\n\
67TFK:06838:08564\n\
67TFK:06811:08725\n\
67TFK:06832:08872\n\
67TFK:06831:08960\n\
67TFK:06890:07760\n\
67TFK:06900:07940\n\
67TFK:06860:08013\n\
67TFK:06902:07986\n\
67TFK:06880:08085\n\
67TFK:06865:08180\n\
67TFK:06882:08244\n\
67TFK:06877:08430\n\
67TFK:06898:08596\n\
67TFK:06860:08807\n\
67TFK:06928:07946\n\
67TFK:06941:07979\n\
67TFK:06950:08097\n\
67TFK:06911:08461\n\
67TFK:06924:08474\n\
67TFK:06936:08473\n\
67TFK:06937:08451\n\
67TFK:06912:08515\n\
67TFK:06932:08692\n\
67TFK:06955:08954\n\
67TFK:06962:07835\n\
67TFK:06980:07858\n\
67TFK:06979:08080\n\
67TFK:06968:08140\n\
67TFK:06973:08294\n\
67TFK:06982:08387\n\
67TFK:06960:08512\n\
67TFK:06989:08692\n\
67TFK:06972:08914\n\
67TFK:07055:07879\n\
67TFK:07012:08010\n\
67TFK:07030:08043\n\
67TFK:07033:08114\n\
67TFK:07044:08313\n\
67TFK:07011:08606\n\
67TFK:07025:08599\n\
67TFK:07051:08803\n\
67TFK:07014:08994\n\
67TFK:07067:07889\n\
67TFK:07069:08015\n\
67TFK:07108:08005\n\
67TFK:07074:08091\n\
67TFK:07102:08260\n\
67TFK:07089:08427\n\
67TFK:07061:08534\n\
67TFK:07093:08967\n\
67TFK:07126:07884\n\
67TFK:07119:08056\n\
67TFK:07113:08128\n\
67TFK:07111:08422\n\
67TFK:07153:08539\n\
67TFK:07135:08596\n\
67TFK:07120:08628\n\
67TFK:07138:08671\n\
67TFK:07133:08705\n\
67TFK:07131:08826\n\
67TFK:07201:07867\n\
67TFK:07203:07847\n\
67TFK:07202:08052\n\
67TFK:07205:08275\n\
67TFK:07208:08307\n\
67TFK:07203:08467\n\
67TFK:07194:08492\n\
67TFK:07173:08620\n\
67TFK:07207:08681\n\
67TFK:07168:08837\n\
67TFK:07189:08835\n\
67TFK:07198:08963\n\
67TFK:07250:07784\n\
67TFK:07244:07896\n\
67TFK:07259:07986\n\
67TFK:07256:08103\n\
67TFK:07242:08389\n\
67TFK:07223:08452\n\
67TFK:07215:08479\n\
67TFK:07255:08637\n\
67TFK:07237:08724\n\
67TFK:07254:08707\n\
67TFK:07254:08817\n\
67TFK:07222:08867\n\
67TFK:07232:08829\n\
67TFK:07298:07744\n\
67TFK:07302:07825\n\
67TFK:07263:07935\n\
67TFK:07281:08045\n\
67TFK:07281:08050\n\
67TFK:07279:08119\n\
67TFK:07307:08091\n\
67TFK:07285:08210\n\
67TFK:07282:08303\n\
67TFK:07309:08585\n\
67TFK:07299:08700\n\
67TFK:07262:08820\n\
67TFK:07278:08835\n\
67TFK:07312:07866\n\
67TFK:07351:08032\n\
67TFK:07353:08295\n\
67TFK:07319:08540\n\
67TFK:07342:08668\n\
67TFK:07355:08703\n\
67TFK:07322:08881\n\
67TFK:07319:08968\n\
67TFK:07385:07763\n\
67TFK:07372:07851\n\
67TFK:07390:07851\n\
67TFK:07370:08039\n\
67TFK:07407:08169\n\
67TFK:07402:08475\n\
67TFK:07360:08608\n\
67TFK:07385:08588\n\
67TFK:07445:08011\n\
67TFK:07428:08313\n\
67TFK:07411:08642\n\
67TFK:07505:07732\n\
67TFK:07462:07919\n\
67TFK:07495:08089\n\
67TFK:07470:08198\n\
67TFK:07505:08208\n\
67TFK:07463:08315\n\
67TFK:07507:08375\n\
67TFK:07477:08447\n\
67TFK:07491:08463\n\
67TFK:07496:08664\n\
67TFK:07481:08687\n\
67TFK:07544:07750\n\
67TFK:07555:07864\n\
67TFK:07555:07973\n\
67TFK:07541:08004\n\
67TFK:07551:08009\n\
67TFK:07515:08138\n\
67TFK:07531:08427\n\
67TFK:07519:08509\n\
67TFK:07524:08535\n\
67TFK:07533:08589\n\
67TFK:07514:08946\n\
67TFK:07525:08968\n\
67TFK:07563:07804\n\
67TFK:07577:07872\n\
67TFK:07572:07907\n\
67TFK:07600:08196\n\
67TFK:07601:08219\n\
67TFK:07573:08271\n\
67TFK:07564:08401\n\
67TFK:07587:08454\n\
67TFK:07578:08769\n\
67TFK:07571:08844\n\
67TFK:07629:08111\n\
67TFK:07641:08156\n\
67TFK:07612:08311\n\
67TFK:07654:08323\n\
67TFK:07626:08498\n\
67TFK:07627:08566\n\
67TFK:07625:08761\n\
67TFK:07661:07871\n\
67TFK:07662:07942\n\
67TFK:07694:08062\n\
67TFK:07701:08033\n\
67TFK:07702:08188\n\
67TFK:07664:08456\n\
67TFK:07683:08576\n\
67TFK:07667:08975\n\
67TFK:07729:07760\n\
67TFK:07738:07793\n\
67TFK:07738:07871\n\
67TFK:07727:08097\n\
67TFK:07743:08204\n\
67TFK:07742:08477\n\
67TFK:07710:08573\n\
67TFK:07734:08570\n\
67TFK:07711:08967\n\
67TFK:07782:07747\n\
67TFK:07804:07875\n\
67TFK:07801:08006\n\
67TFK:07790:08205\n\
67TFK:07765:08424\n\
67TFK:07788:08445\n\
67TFK:07781:08621\n\
67TFK:07826:07817\n\
67TFK:07845:07790\n\
67TFK:07827:07964\n\
67TFK:07843:07940\n\
67TFK:07844:08190\n\
67TFK:07816:08727\n\
67TFK:07854:08804\n\
67TFK:07810:08891\n\
67TFK:07821:08941\n\
67TFK:07836:08974\n\
67TFK:07865:07845\n\
67TFK:07874:07880\n\
67TFK:07878:08332\n\
67TFK:07863:08624\n\
67TFK:07887:08664\n\
67TFK:07880:08787\n\
67TFK:07900:08786\n\
67TFK:07860:08843\n\
67TFK:07864:08840\n\
67TFK:07885:08975\n\
67TFK:07927:07817\n\
67TFK:07948:07803\n\
67TFK:07944:07828\n\
67TFK:07947:07893\n\
67TFK:07927:08190\n\
67TFK:07919:08721\n\
67TFK:07931:08953\n\
67TFK:07977:07818\n\
67TFK:07989:08428\n\
67TFK:06678:10338\n\
67TFK:06698:10836\n\
67TFK:06704:10810\n\
67TFK:06695:10877\n\
67TFK:06663:10987\n\
67TFK:06667:10988\n\
67TFK:06709:11112\n\
67TFK:06691:11279\n\
67TFK:06672:11339\n\
67TFK:06679:11364\n\
67TFK:06699:11506\n\
67TFK:06736:10403\n\
67TFK:06738:10561\n\
67TFK:06721:10607\n\
67TFK:06733:10647\n\
67TFK:06735:11041\n\
67TFK:06714:11222\n\
67TFK:06735:11264\n\
67TFK:06794:11002\n\
67TFK:06768:11203\n\
67TFK:06774:11230\n\
67TFK:06802:11278\n\
67TFK:06777:11355\n\
67TFK:06853:10365\n\
67TFK:06811:10532\n\
67TFK:06826:10631\n\
67TFK:06846:10905\n\
67TFK:06855:11075\n\
67TFK:06826:11243\n\
67TFK:06851:11231\n\
67TFK:06823:11421\n\
67TFK:06845:11450\n\
67TFK:06834:11522\n\
67TFK:06824:11558\n\
67TFK:06863:11299\n\
67TFK:06896:11323\n\
67TFK:06866:11493\n\
67TFK:06945:10444\n\
67TFK:06912:10620\n\
67TFK:06926:10773\n\
67TFK:06911:11021\n\
67TFK:06923:11249\n\
67TFK:06987:10371\n\
67TFK:06963:10513\n\
67TFK:06979:10525\n\
67TFK:06975:11322\n\
67TFK:07044:10359\n\
67TFK:07049:10892\n\
67TFK:07036:11101\n\
67TFK:07027:11328\n\
67TFK:07040:11375\n\
67TFK:07050:11367\n\
67TFK:07035:11420\n\
67TFK:07037:11544\n\
67TFK:07060:10370\n\
67TFK:07096:10500\n\
67TFK:07074:10572\n\
67TFK:07077:10571\n\
67TFK:07097:10742\n\
67TFK:07066:11014\n\
67TFK:07094:11126\n\
67TFK:07104:11354\n\
67TFK:07090:11511\n\
67TFK:07122:10814\n\
67TFK:07159:10879\n\
67TFK:07152:11268\n\
67TFK:07174:10371\n\
67TFK:07201:10536\n\
67TFK:07215:10603\n\
67TFK:07231:10561\n\
67TFK:07252:10608\n\
67TFK:07224:11063\n\
67TFK:07231:11111\n\
67TFK:07229:11264\n\
67TFK:07237:11262\n\
67TFK:07229:11315\n\
67TFK:07225:11382\n\
67TFK:07231:11376\n\
67TFK:07286:10627\n\
67TFK:07294:10895\n\
67TFK:07297:11019\n\
67TFK:07275:11089\n\
67TFK:07296:11094\n\
67TFK:07307:11065\n\
67TFK:07294:11399\n\
67TFK:07310:10652\n\
67TFK:07326:10631\n\
67TFK:07321:10658\n\
67TFK:07313:10706\n\
67TFK:07351:10747\n\
67TFK:07332:10812\n\
67TFK:07343:10970\n\
67TFK:07380:10450\n\
67TFK:07396:10406\n\
67TFK:07363:10553\n\
67TFK:07360:10629\n\
67TFK:07397:10720\n\
67TFK:07399:10848\n\
67TFK:07397:11035\n\
67TFK:07406:11265\n\
67TFK:07382:11363\n\
67TFK:07364:11455\n\
67TFK:07395:11519\n\
67TFK:07423:10577\n\
67TFK:07444:10601\n\
67TFK:07410:10705\n\
67TFK:07445:11270\n\
67TFK:07470:10357\n\
67TFK:07487:10418\n\
67TFK:07467:10643\n\
67TFK:07492:10620\n\
67TFK:07497:10747\n\
67TFK:07478:10788\n\
67TFK:07467:11287\n\
67TFK:07467:11302\n\
67TFK:07488:11262\n\
67TFK:07555:10416\n\
67TFK:07515:10610\n\
67TFK:07540:10627\n\
67TFK:07550:10640\n\
67TFK:07533:10690\n\
67TFK:07523:10763\n\
67TFK:07523:11463\n\
67TFK:07557:11487\n\
67TFK:07582:10387\n\
67TFK:07571:10555\n\
67TFK:07598:10859\n\
67TFK:07599:10917\n\
67TFK:07623:10326\n\
67TFK:07622:10585\n\
67TFK:07659:10715\n\
67TFK:07611:10898\n\
67TFK:07623:10973\n\
67TFK:07652:11316\n\
67TFK:07652:11349\n\
67TFK:07655:11386\n\
67TFK:07644:11518\n\
67TFK:07683:10421\n\
67TFK:07690:10551\n\
67TFK:07665:10784\n\
67TFK:07694:10887\n\
67TFK:07703:10936\n\
67TFK:07687:11241\n\
67TFK:07666:11324\n\
67TFK:07695:11428\n\
67TFK:07753:10610\n\
67TFK:07753:10615\n\
67TFK:07750:10856\n\
67TFK:07754:10903\n\
67TFK:07747:10917\n\
67TFK:07714:10970\n\
67TFK:07727:10960\n\
67TFK:07750:11187\n\
67TFK:07716:11366\n\
67TFK:07755:11409\n\
67TFK:07755:11453\n\
67TFK:07752:11545\n\
67TFK:07792:10343\n\
67TFK:07767:10438\n\
67TFK:07807:10580\n\
67TFK:07762:10836\n\
67TFK:07855:11304\n\
67TFK:07843:11404\n\
67TFK:07864:10388\n\
67TFK:07896:10390\n\
67TFK:07898:10482\n\
67TFK:07888:10748\n\
67TFK:07891:10749\n\
67TFK:07878:10849\n\
67TFK:07876:11048\n\
67TFK:07879:11010\n\
67TFK:07881:11250\n\
67TFK:07884:11540\n\
67TFK:07912:10305\n\
67TFK:07954:10392\n\
67TFK:07934:10422\n\
67TFK:07916:10958\n\
67TFK:07959:11537\n\
67TFK:07989:10915\n\
67TFK:07964:11024\n\
67TFK:07961:11298\n\
67TFK:00183:03184\n\
67TFK:00272:03181\n\
67TFK:00320:03324\n\
67TFK:00304:03375\n\
67TFK:00312:03518\n\
67TFK:00346:03748\n\
67TFK:00311:03815\n\
67TFK:00310:03862\n\
67TFK:00358:03772\n\
67TFK:00445:03795\n\
67TFK:00425:03846\n\
67TFK:00470:03198\n\
67TFK:00534:02728\n\
67TFK:00505:03412\n\
67TFK:00514:03645\n\
67TFK:00527:03644\n\
67TFK:00532:03644\n\
67TFK:00540:03757\n\
67TFK:00545:03753\n\
67TFK:00547:03767\n\
67TFK:00592:03120\n\
67TFK:00564:03180\n\
67TFK:00573:03203\n\
67TFK:00580:03203\n\
67TFK:00577:03369\n\
67TFK:00568:03515\n\
67TFK:00593:03480\n\
67TFK:00581:03539\n\
67TFK:00557:03618\n\
67TFK:00566:03696\n\
67TFK:00562:03763\n\
67TFK:00586:03771\n\
67TFK:00608:02795\n\
67TFK:00628:02960\n\
67TFK:00620:03004\n\
67TFK:00631:02980\n\
67TFK:00602:03354\n\
67TFK:00629:03603\n\
67TFK:00645:03664\n\
67TFK:00653:02581\n\
67TFK:00688:02796\n\
67TFK:00654:02887\n\
67TFK:00674:02973\n\
67TFK:00679:03018\n\
67TFK:00683:03523\n\
67TFK:00683:03588\n\
67TFK:00678:03739\n\
67TFK:00729:02593\n\
67TFK:00718:02632\n\
67TFK:00714:02800\n\
67TFK:00724:03256\n\
67TFK:00722:03490\n\
67TFK:00718:03606\n\
67TFK:00701:03730\n\
67TFK:00773:02601\n\
67TFK:00799:02960\n\
67TFK:00785:03068\n\
67TFK:00793:03051\n\
67TFK:00790:03089\n\
67TFK:00799:03210\n\
67TFK:00753:03235\n\
67TFK:00762:03234\n\
67TFK:00769:03287\n\
67TFK:00751:03422\n\
67TFK:00791:03436\n\
67TFK:00754:03504\n\
67TFK:00788:03551\n\
67TFK:00783:03642\n\
67TFK:00775:03743\n\
67TFK:00762:03779\n\
67TFK:00844:02629\n\
67TFK:00811:02743\n\
67TFK:00837:02848\n\
67TFK:00841:02868\n\
67TFK:00838:02967\n\
67TFK:00827:03046\n\
67TFK:00843:03308\n\
67TFK:00843:03339\n\
67TFK:00845:03424\n\
67TFK:00832:03559\n\
67TFK:00838:03579\n\
67TFK:00831:03721\n\
67TFK:00844:03803\n\
67TFK:00836:03850\n\
67TFK:00882:02899\n\
67TFK:00851:03318\n\
67TFK:00868:03425\n\
67TFK:00891:03396\n\
67TFK:00857:03734\n\
67TFK:00924:02597\n\
67TFK:00910:02713\n\
67TFK:00933:02865\n\
67TFK:00948:03139\n\
67TFK:00947:03539\n\
67TFK:00940:03654\n\
67TFK:00957:03020\n\
67TFK:00962:03426\n\
67TFK:00969:03560\n\
67TFK:00970:03548\n\
67TFK:00968:03654\n\
67TFK:00959:03702\n\
67TFK:00986:03677\n\
67TFK:00967:03789\n\
67TFK:00989:03859\n\
67TFK:00994:03848\n\
67TFK:01039:02788\n\
67TFK:01009:03201\n\
67TFK:01012:03189\n\
67TFK:01016:03220\n\
67TFK:01011:03353\n\
67TFK:01045:03786\n\
67TFK:01088:02618\n\
67TFK:01053:02867\n\
67TFK:01056:02893\n\
67TFK:01073:02911\n\
67TFK:01073:02960\n\
67TFK:01064:03434\n\
67TFK:01082:03457\n\
67TFK:01052:03527\n\
67TFK:01056:03758\n\
67TFK:01131:02630\n\
67TFK:01133:02967\n\
67TFK:01108:03119\n\
67TFK:01139:03101\n\
67TFK:01104:03356\n\
67TFK:01111:03489\n\
67TFK:01138:03633\n\
67TFK:01140:03774\n\
67TFK:01183:02591\n\
67TFK:01177:03159\n\
67TFK:01154:03266\n\
67TFK:01185:03366\n\
67TFK:01155:03377\n\
67TFK:01163:03493\n\
67TFK:01153:03599\n\
67TFK:01162:03710\n\
67TFK:01181:03762\n\
67TFK:01156:03833\n\
67TFK:01199:03848\n\
67TFK:01216:02847\n\
67TFK:01212:02939\n\
67TFK:01212:03297\n\
67TFK:01231:03502\n\
67TFK:01205:03585\n\
67TFK:01209:03651\n\
67TFK:01248:03626\n\
67TFK:01299:02677\n\
67TFK:01273:02823\n\
67TFK:01286:02810\n\
67TFK:01275:02989\n\
67TFK:01288:03071\n\
67TFK:01257:03338\n\
67TFK:01257:03425\n\
67TFK:01291:03415\n\
67TFK:01287:03499\n\
67TFK:01298:03515\n\
67TFK:01264:03706\n\
67TFK:01280:03763\n\
67TFK:01281:03793\n\
67TFK:01324:02600\n\
67TFK:01320:02892\n\
67TFK:01328:02934\n\
67TFK:01318:02995\n\
67TFK:01308:03084\n\
67TFK:01314:03437\n\
67TFK:01324:03474\n\
67TFK:01321:03482\n\
67TFK:01326:03633\n\
67TFK:01313:03791\n\
67TFK:05367:01508\n\
67TFK:05351:01716\n\
67TFK:05331:02033\n\
67TFK:05360:02262\n\
67TFK:05368:02240\n\
67TFK:05363:02302\n\
67TFK:05346:02439\n\
67TFK:05373:02477\n\
67TFK:05390:01613\n\
67TFK:05416:01917\n\
67TFK:05402:02400\n\
67TFK:05430:01643\n\
67TFK:05469:01658\n\
67TFK:05470:01844\n\
67TFK:05464:02164\n\
67TFK:05436:02303\n\
67TFK:05459:02431\n\
67TFK:05460:02419\n\
67TFK:05458:02556\n\
67TFK:05475:02556\n\
67TFK:05488:01589\n\
67TFK:05502:01701\n\
67TFK:05498:01774\n\
67TFK:05514:01795\n\
67TFK:05498:01860\n\
67TFK:05495:02492\n\
67TFK:05557:01559\n\
67TFK:05542:01819\n\
67TFK:05547:01827\n\
67TFK:05567:02192\n\
67TFK:05577:02193\n\
67TFK:05541:02338\n\
67TFK:05547:02344\n\
67TFK:05556:02465\n\
67TFK:05541:02532\n\
67TFK:05590:01383\n\
67TFK:05601:01527\n\
67TFK:05586:01587\n\
67TFK:05591:01729\n\
67TFK:05602:01810\n\
67TFK:05580:01881\n\
67TFK:05582:02116\n\
67TFK:05611:02148\n\
67TFK:05582:02204\n\
67TFK:05663:01840\n\
67TFK:05636:02111\n\
67TFK:05658:02187\n\
67TFK:05634:02243\n\
67TFK:05647:02289\n\
67TFK:05720:01307\n\
67TFK:05705:01752\n\
67TFK:05693:02060\n\
67TFK:05723:02154\n\
67TFK:05717:02205\n\
67TFK:05708:02306\n\
67TFK:05748:01612\n\
67TFK:05737:01738\n\
67TFK:05753:02155\n\
67TFK:05754:02183\n\
67TFK:05768:02297\n\
67TFK:05772:02413\n\
67TFK:05826:01317\n\
67TFK:05812:01751\n\
67TFK:05802:01841\n\
67TFK:05819:01963\n\
67TFK:05805:02296\n\
67TFK:05786:02447\n\
67TFK:05794:02530\n\
67TFK:05865:01398\n\
67TFK:05867:01418\n\
67TFK:05865:01800\n\
67TFK:05852:01875\n\
67TFK:05831:01891\n\
67TFK:05833:01910\n\
67TFK:05858:01897\n\
67TFK:05854:02071\n\
67TFK:05832:02352\n\
67TFK:05850:02441\n\
67TFK:05880:01671\n\
67TFK:05912:01876\n\
67TFK:05888:01912\n\
67TFK:05891:01903\n\
67TFK:05904:01993\n\
67TFK:05923:02220\n\
67TFK:05920:02441\n\
67TFK:05936:01483\n\
67TFK:05933:01576\n\
67TFK:05950:01583\n\
67TFK:05946:01609\n\
67TFK:05972:01678\n\
67TFK:05928:02014\n\
67TFK:05946:02023\n\
67TFK:05964:02194\n\
67TFK:05943:02295\n\
67TFK:05943:02368\n\
67TFK:05973:02459\n\
67TFK:05981:01708\n\
67TFK:05980:02111\n\
67TFK:06016:02093\n\
67TFK:05992:02468\n\
67TFK:06055:01328\n\
67TFK:06044:01415\n\
67TFK:06033:01599\n\
67TFK:06056:01835\n\
67TFK:06057:01987\n\
67TFK:06077:02136\n\
67TFK:06068:02303\n\
67TFK:06095:01326\n\
67TFK:06086:01537\n\
67TFK:06087:01899\n\
67TFK:06099:02409\n\
67TFK:06078:02478\n\
67TFK:06175:01358\n\
67TFK:06149:01841\n\
67TFK:06172:02189\n\
67TFK:06185:01475\n\
67TFK:06178:01609\n\
67TFK:06194:02387\n\
67TFK:06218:02560\n\
67TFK:06275:01463\n\
67TFK:06256:01737\n\
67TFK:06236:02073\n\
67TFK:06257:02153\n\
67TFK:06273:02529\n\
67TFK:06286:01749\n\
67TFK:06321:01778\n\
67TFK:06297:01852\n\
67TFK:06299:01920\n\
67TFK:06326:01896\n\
67TFK:06313:02174\n\
67TFK:06300:02234\n\
67TFK:06301:02350\n\
67TFK:06306:02505\n\
67TFK:06329:01310\n\
67TFK:06347:01421\n\
67TFK:06373:01973\n\
67TFK:06349:02113\n\
67TFK:06337:02181\n\
67TFK:06341:02175\n\
67TFK:06359:02422\n\
67TFK:06404:01430\n\
67TFK:06417:01408\n\
67TFK:06413:01585\n\
67TFK:06402:01589\n\
67TFK:06420:01902\n\
67TFK:06419:02019\n\
67TFK:06417:02092\n\
67TFK:06395:02189\n\
67TFK:06397:02529\n\
67TFK:06407:02566\n\
67TFK:06432:01289\n\
67TFK:06438:01338\n\
67TFK:06452:01450\n\
67TFK:06459:01563\n\
67TFK:06431:02190\n\
67TFK:06457:02278\n\
67TFK:06436:02340\n\
67TFK:06509:01416\n\
67TFK:06483:02187\n\
67TFK:06484:02441\n\
67TFK:06479:02569\n\
67TFK:06539:01316\n\
67TFK:06533:01790\n\
67TFK:06549:01863\n\
67TFK:06552:02144\n\
67TFK:06559:02472\n\
67TFK:06598:01326\n\
67TFK:06622:01508\n\
67TFK:06582:01744\n\
67TFK:06620:01784\n\
67TFK:06624:01799\n\
67TFK:06578:01882\n\
67TFK:06612:01902\n\
67TFK:06610:02060\n\
67TFK:06611:02315\n\
67TFK:06632:01740\n\
67TFK:06647:01963\n\
67TFK:08027:00591\n\
67TFK:07997:00646\n\
67TFK:08010:00902\n\
67TFK:08016:01029\n\
67TFK:08010:01057\n\
67TFK:08003:01179\n\
67TFK:08089:00578\n\
67TFK:08048:00666\n\
67TFK:08053:00796\n\
67TFK:08045:00881\n\
67TFK:08070:00866\n\
67TFK:08070:00960\n\
67TFK:08137:00963\n\
67TFK:08134:01006\n\
67TFK:08149:00637\n\
67TFK:08170:00730\n\
67TFK:08148:00788\n\
67TFK:08159:01144\n\
67TFK:08230:00949\n\
67TFK:08230:01110\n\
67TFK:08221:01245\n\
67TFK:08231:01237\n\
67TFK:08272:00890\n\
67TFK:08256:00935\n\
67TFK:08270:01096\n\
67TFK:08285:01090\n\
67TFK:08246:01210\n\
67TFK:08330:00977\n\
67TFK:08314:01018\n\
67TFK:08361:01071\n\
67TFK:08382:01265\n\
67TFK:08423:01027\n\
67TFK:08411:01287\n\
67TFK:08434:01260\n\
67TFK:08479:01169\n\
67TFK:08513:01093\n\
67TFK:08562:01256\n\
67TFK:08628:00866\n\
67TFK:08613:00935\n\
67TFK:08603:00995\n\
67TFK:08625:01251\n\
67TFK:08641:01259\n\
67TFK:08642:00897\n\
67TFK:08718:00985\n\
67TFK:08721:00955\n\
67TFK:08728:01140\n\
67TFK:08708:01212\n\
67TFK:08783:01004\n\
67TFK:08748:01149\n\
67TFK:08753:01131\n\
67TFK:08837:01120\n\
67TFK:08825:01207\n\
67TFK:08891:00934\n\
67TFK:08842:00965\n\
67TFK:08870:01074\n\
67TFK:08879:01116\n\
67TFK:08887:01122\n\
67TFK:08925:00868\n\
67TFK:08905:01112\n\
67TFK:08914:01172\n\
67TFK:08923:01252\n\
67TFK:08983:00885\n\
67TFK:08974:01189\n\
67TFK:09041:00947\n\
67TFK:09024:01081\n\
67TFK:09000:01188\n\
67TFK:09014:01278\n\
67TFK:09035:01284\n\
67TFK:09061:01077\n\
67TFK:09049:01186\n\
67TFK:09056:01219\n\
67TFK:09098:01008\n\
67TFK:09189:01147\n\
67TFK:06684:00788\n\
67TFK:06705:00772\n\
67TFK:06699:01121\n\
67TFK:06706:01285\n\
67TFK:06714:00560\n\
67TFK:06735:00626\n\
67TFK:06737:00749\n\
67TFK:06741:00731\n\
67TFK:06714:00933\n\
67TFK:06758:01046\n\
67TFK:06711:01112\n\
67TFK:06722:01179\n\
67TFK:06793:00312\n\
67TFK:06776:00525\n\
67TFK:06773:00619\n\
67TFK:06772:00739\n\
67TFK:06792:01067\n\
67TFK:06770:01181\n\
67TFK:06850:00575\n\
67TFK:06819:01253\n\
67TFK:06859:01262\n\
67TFK:06865:00590\n\
67TFK:06898:00885\n\
67TFK:06863:01234\n\
67TFK:06875:01265\n\
67TFK:06923:00490\n\
67TFK:06926:00910\n\
67TFK:06994:00596\n\
67TFK:06965:00639\n\
67TFK:06989:00850\n\
67TFK:06960:00927\n\
67TFK:07001:01183\n\
67TFK:07002:01171\n\
67TFK:06987:01206\n\
67TFK:07044:00332\n\
67TFK:07030:00517\n\
67TFK:07023:00631\n\
67TFK:07052:00637\n\
67TFK:07029:00651\n\
67TFK:07032:00750\n\
67TFK:07034:00846\n\
67TFK:07030:00867\n\
67TFK:07058:00892\n\
67TFK:07052:01103\n\
67TFK:07062:00782\n\
67TFK:07109:01007\n\
67TFK:07072:01094\n\
67TFK:07076:01071\n\
67TFK:07093:01092\n\
67TFK:07132:00594\n\
67TFK:07151:00726\n\
67TFK:07124:00808\n\
67TFK:07112:00877\n\
67TFK:07127:01032\n\
67TFK:07133:01054\n\
67TFK:07156:01060\n\
67TFK:07137:01119\n\
67TFK:07174:00652\n\
67TFK:07248:00974\n\
67TFK:07257:01072\n\
67TFK:07211:01236\n\
67TFK:07268:00443\n\
67TFK:07264:00614\n\
67TFK:07287:00690\n\
67TFK:07277:00779\n\
67TFK:07285:00792\n\
67TFK:07292:00755\n\
67TFK:07266:00921\n\
67TFK:07301:01015\n\
67TFK:07285:01088\n\
67TFK:07287:01158\n\
67TFK:07345:00368\n\
67TFK:07356:00376\n\
67TFK:07357:00524\n\
67TFK:07353:00850\n\
67TFK:07319:00956\n\
67TFK:07357:00955\n\
67TFK:07340:01069\n\
67TFK:07324:01100\n\
67TFK:07384:01080\n\
67TFK:07392:01120\n\
67TFK:07368:01256\n\
67TFK:07452:00503\n\
67TFK:07450:00618\n\
67TFK:07455:00639\n\
67TFK:07452:00811\n\
67TFK:07454:00899\n\
67TFK:07454:00912\n\
67TFK:07438:00993\n\
67TFK:07443:00998\n\
67TFK:07447:01032\n\
67TFK:07450:01030\n\
67TFK:07421:01057\n\
67TFK:07415:01123\n\
67TFK:07448:01201\n\
67TFK:07501:00498\n\
67TFK:07493:00596\n\
67TFK:07501:00680\n\
67TFK:07508:00799\n\
67TFK:07498:00906\n\
67TFK:07485:01173\n\
67TFK:07541:00540\n\
67TFK:07514:00727\n\
67TFK:07514:00751\n\
67TFK:07530:00898\n\
67TFK:07549:00966\n\
67TFK:07513:01004\n\
67TFK:07548:01043\n\
67TFK:07550:01082\n\
67TFK:07549:01228\n\
67TFK:07534:01273\n\
67TFK:07570:00454\n\
67TFK:07563:00616\n\
67TFK:07608:00880\n\
67TFK:07566:01004\n\
67TFK:07637:01265\n\
67TFK:07673:00476\n\
67TFK:07685:00581\n\
67TFK:07705:00883\n\
67TFK:07681:00997\n\
67TFK:07664:01067\n\
67TFK:07679:01112\n\
67TFK:07661:01183\n\
67TFK:07747:00571\n\
67TFK:07726:00938\n\
67TFK:07716:01038\n\
67TFK:07758:01263\n\
67TFK:07793:00603\n\
67TFK:07803:00854\n\
67TFK:07774:01234\n\
67TFK:07774:01285\n\
67TFK:07835:00494\n\
67TFK:07838:00549\n\
67TFK:07814:00677\n\
67TFK:07844:01061\n\
67TFK:07898:00552\n\
67TFK:07890:01033\n\
67TFK:07884:01199\n\
67TFK:07863:01214\n\
67TFK:07896:01254\n\
67TFK:07918:00465\n\
67TFK:07925:00504\n\
67TFK:07945:00574\n\
67TFK:07958:00630\n\
67TFK:07929:00839\n\
67TFK:07917:00898\n\
67TFK:07952:00951\n\
67TFK:07935:01065\n\
67TFK:07951:01088\n\
67TFK:07949:01167\n\
67TFK:07957:01236\n\
67TFK:07976:00472\n\
67TFK:07965:00615\n\
67TFK:07965:00846\n\
67TFK:07971:00872\n\
67TFK:07991:01030\n\
67TFK:07973:01120\n\
67TFK:06680:14295\n\
67TFK:06722:14323\n\
67TFK:06741:14383\n\
67TFK:06773:14304\n\
67TFK:06855:14425\n\
67TFK:06813:14555\n\
67TFK:06847:14563\n\
67TFK:06857:14547\n\
67TFK:06849:14658\n\
67TFK:06889:14406\n\
67TFK:07004:14396\n\
67TFK:06981:14499\n\
67TFK:07054:14267\n\
67TFK:07133:14187\n\
67TFK:07110:14227\n\
67TFK:07138:14285\n\
67TFK:07140:14700\n\
67TFK:07118:14780\n\
67TFK:07202:14456\n\
67TFK:07280:14190\n\
67TFK:07281:14335\n\
67TFK:07273:14395\n\
67TFK:07295:14797\n\
67TFK:07332:14380\n\
67TFK:07324:14683\n\
67TFK:07372:14208\n\
67TFK:07382:14787\n\
67TFK:07423:14633\n\
67TFK:07471:14177\n\
67TFK:07595:14425\n\
67TFK:07637:14221\n\
67TFK:07669:14260\n\
67TFK:07716:14391\n\
67TFK:07769:14180\n\
67TFK:07767:14404\n\
67TFK:07796:14408\n\
67TFK:07849:14202\n\
67TFK:07944:14283\n\
67TFK:08038:06615\n\
67TFK:08013:06669\n\
67TFK:08037:06881\n\
67TFK:08037:06972\n\
67TFK:08006:07095\n\
67TFK:08018:07240\n\
67TFK:08041:07249\n\
67TFK:08014:07667\n\
67TFK:08071:06537\n\
67TFK:08078:06521\n\
67TFK:08088:06738\n\
67TFK:08043:07112\n\
67TFK:08070:07231\n\
67TFK:08043:07376\n\
67TFK:08058:07402\n\
67TFK:08086:07562\n\
67TFK:08089:07655\n\
67TFK:08119:06556\n\
67TFK:08115:06612\n\
67TFK:08115:06631\n\
67TFK:08110:06813\n\
67TFK:08140:06883\n\
67TFK:08108:07059\n\
67TFK:08092:07121\n\
67TFK:08134:07156\n\
67TFK:08104:07218\n\
67TFK:08094:07636\n\
67TFK:08126:07682\n\
67TFK:08138:07695\n\
67TFK:08161:06655\n\
67TFK:08161:06970\n\
67TFK:08171:07001\n\
67TFK:08146:07053\n\
67TFK:08152:07144\n\
67TFK:08184:07209\n\
67TFK:08186:07321\n\
67TFK:08155:07618\n\
67TFK:08148:07673\n\
67TFK:08229:06456\n\
67TFK:08192:07363\n\
67TFK:08204:07410\n\
67TFK:08223:07449\n\
67TFK:08209:07498\n\
67TFK:08204:07555\n\
67TFK:08277:06450\n\
67TFK:08257:06556\n\
67TFK:08272:06552\n\
67TFK:08244:06814\n\
67TFK:08253:06837\n\
67TFK:08248:07429\n\
67TFK:08255:07416\n\
67TFK:08244:07550\n\
67TFK:08331:06528\n\
67TFK:08299:06707\n\
67TFK:08323:06810\n\
67TFK:08318:06903\n\
67TFK:08340:07187\n\
67TFK:08294:07279\n\
67TFK:08307:07328\n\
67TFK:08320:07398\n\
67TFK:08341:07467\n\
67TFK:08337:07534\n\
67TFK:08351:06468\n\
67TFK:08354:06693\n\
67TFK:08382:06853\n\
67TFK:08371:06984\n\
67TFK:08362:07109\n\
67TFK:08391:07223\n\
67TFK:08381:07267\n\
67TFK:08346:07607\n\
67TFK:08350:07641\n\
67TFK:08433:07031\n\
67TFK:08416:07096\n\
67TFK:08436:07105\n\
67TFK:08406:07223\n\
67TFK:08426:07243\n\
67TFK:08399:07467\n\
67TFK:08426:07546\n\
67TFK:08415:07636\n\
67TFK:08432:07680\n\
67TFK:08488:06877\n\
67TFK:08487:06988\n\
67TFK:08473:07011\n\
67TFK:08491:07093\n\
67TFK:08450:07308\n\
67TFK:08475:07380\n\
67TFK:08506:06486\n\
67TFK:08500:06628\n\
67TFK:08517:06682\n\
67TFK:08530:06800\n\
67TFK:08514:06968\n\
67TFK:08523:06940\n\
67TFK:08552:06502\n\
67TFK:08568:06643\n\
67TFK:08576:06686\n\
67TFK:08565:06699\n\
67TFK:08543:06751\n\
67TFK:08590:06832\n\
67TFK:08575:07152\n\
67TFK:08587:07150\n\
67TFK:08545:07193\n\
67TFK:08567:07267\n\
67TFK:08574:07689\n\
67TFK:08589:07702\n\
67TFK:08609:06449\n\
67TFK:08637:06578\n\
67TFK:08607:06798\n\
67TFK:08620:06820\n\
67TFK:08637:07003\n\
67TFK:08625:07197\n\
67TFK:08628:07286\n\
67TFK:08605:07406\n\
67TFK:08608:07413\n\
67TFK:08611:07602\n\
67TFK:08647:06562\n\
67TFK:08690:06552\n\
67TFK:08642:06951\n\
67TFK:08671:07020\n\
67TFK:08653:07378\n\
67TFK:08683:07535\n\
67TFK:08676:07680\n\
67TFK:08740:06517\n\
67TFK:08693:06593\n\
67TFK:08721:06600\n\
67TFK:08739:06624\n\
67TFK:08737:06677\n\
67TFK:08722:06949\n\
67TFK:08700:06991\n\
67TFK:08718:07140\n\
67TFK:08692:07206\n\
67TFK:08705:07247\n\
67TFK:08709:07270\n\
67TFK:08709:07320\n\
67TFK:08706:07345\n\
67TFK:08721:07389\n\
67TFK:08711:07435\n\
67TFK:08713:07644\n\
67TFK:08736:07718\n\
67TFK:08773:06600\n\
67TFK:08789:06632\n\
67TFK:08754:06712\n\
67TFK:08758:06875\n\
67TFK:08764:06844\n\
67TFK:08773:06906\n\
67TFK:08751:07152\n\
67TFK:08752:07163\n\
67TFK:08760:07621\n\
67TFK:08787:07660\n\
67TFK:08805:06667\n\
67TFK:08800:06727\n\
67TFK:08801:06797\n\
67TFK:08841:06943\n\
67TFK:08825:07284\n\
67TFK:08797:07457\n\
67TFK:08804:07701\n\
67TFK:08869:06480\n\
67TFK:08872:06591\n\
67TFK:08848:06939\n\
67TFK:08868:06932\n\
67TFK:08884:07280\n\
67TFK:08874:07592\n\
67TFK:08938:06516\n\
67TFK:08894:06664\n\
67TFK:08926:06750\n\
67TFK:08929:07227\n\
67TFK:08924:07241\n\
67TFK:08899:07382\n\
67TFK:08939:07466\n\
67TFK:08976:06711\n\
67TFK:08953:07000\n\
67TFK:08976:07082\n\
67TFK:08961:07368\n\
67TFK:09010:06592\n\
67TFK:09034:07408\n\
67TFK:09043:06548\n\
67TFK:09089:06731\n\
67TFK:09047:07005\n\
67TFK:09047:07025\n\
67TFK:09057:07418\n\
67TFK:09067:07476\n\
67TFK:09081:07515\n\
67TFK:09088:07492\n\
67TFK:09048:07640\n\
67TFK:09123:06630\n\
67TFK:09112:06650\n\
67TFK:09135:06708\n\
67TFK:09096:06807\n\
67TFK:09102:06940\n\
67TFK:09139:07015\n\
67TFK:09133:07425\n\
67TFK:09109:07463\n\
67TFK:09161:06507\n\
67TFK:09161:06815\n\
67TFK:09144:07134\n\
67TFK:09163:07155\n\
67TFK:09180:07272\n\
67TFK:09146:07437\n\
67TFK:09190:07510\n\
67TFK:09148:07644\n\
67TFK:09209:06502\n\
67TFK:09218:06727\n\
67TFK:09226:06754\n\
67TFK:09198:06825\n\
67TFK:09227:06910\n\
67TFK:09232:07015\n\
67TFK:09198:07199\n\
67TFK:09230:07209\n\
67TFK:09241:07456\n\
67TFK:09203:07549\n\
67TFK:09215:07610\n\
67TFK:09239:07686\n\
67TFK:09278:06471\n\
67TFK:09289:06580\n\
67TFK:09272:06868\n\
67TFK:09256:07138\n\
67TFK:09291:07115\n\
67TFK:09257:07566\n\
67TFK:09253:07612\n\
67TFK:09244:07672\n\
67TFK:09290:07666\n\
67TFK:09309:06626\n\
67TFK:09309:06870\n\
67TFK:09296:06914\n\
67TFK:09320:07293\n\
67TFK:09320:07515\n\
67TFK:09306:07558\n\
67TFK:09293:07632\n\
67TFK:09296:07632\n\
67TFK:07996:02640\n\
67TFK:08036:02659\n\
67TFK:08003:02940\n\
67TFK:08005:02961\n\
67TFK:08003:03039\n\
67TFK:08001:03270\n\
67TFK:08012:03241\n\
67TFK:08027:03333\n\
67TFK:08032:03442\n\
67TFK:08014:03482\n\
67TFK:08028:03508\n\
67TFK:07999:03616\n\
67TFK:08042:02599\n\
67TFK:08072:02585\n\
67TFK:08087:02603\n\
67TFK:08062:02732\n\
67TFK:08053:02815\n\
67TFK:08085:02893\n\
67TFK:08066:02953\n\
67TFK:08059:03218\n\
67TFK:08050:03427\n\
67TFK:08085:03501\n\
67TFK:08089:03517\n\
67TFK:08084:03680\n\
67TFK:08061:03762\n\
67TFK:08060:03795\n\
67TFK:08044:03830\n\
67TFK:08048:03851\n\
67TFK:08070:03845\n\
67TFK:08094:02712\n\
67TFK:08095:02707\n\
67TFK:08123:03093\n\
67TFK:08126:03195\n\
67TFK:08112:03635\n\
67TFK:08131:03711\n\
67TFK:08180:02830\n\
67TFK:08185:03065\n\
67TFK:08151:03218\n\
67TFK:08189:03398\n\
67TFK:08178:03555\n\
67TFK:08187:03686\n\
67TFK:08196:02680\n\
67TFK:08196:02813\n\
67TFK:08240:02835\n\
67TFK:08228:02879\n\
67TFK:08231:03001\n\
67TFK:08236:03017\n\
67TFK:08205:03255\n\
67TFK:08226:03279\n\
67TFK:08210:03364\n\
67TFK:08215:03389\n\
67TFK:08224:03744\n\
67TFK:08266:02674\n\
67TFK:08291:02707\n\
67TFK:08262:02834\n\
67TFK:08286:02996\n\
67TFK:08255:03296\n\
67TFK:08255:03312\n\
67TFK:08287:03322\n\
67TFK:08290:03299\n\
67TFK:08277:03343\n\
67TFK:08242:03580\n\
67TFK:08290:03663\n\
67TFK:08243:03727\n\
67TFK:08276:03769\n\
67TFK:08305:02656\n\
67TFK:08335:02670\n\
67TFK:08339:02888\n\
67TFK:08313:03279\n\
67TFK:08333:03320\n\
67TFK:08333:03408\n\
67TFK:08296:03504\n\
67TFK:08307:03565\n\
67TFK:08333:03563\n\
67TFK:08297:03605\n\
67TFK:08346:02754\n\
67TFK:08380:02758\n\
67TFK:08366:02799\n\
67TFK:08368:03013\n\
67TFK:08391:03314\n\
67TFK:08390:03389\n\
67TFK:08382:03583\n\
67TFK:08371:03660\n\
67TFK:08378:03669\n\
67TFK:08363:03836\n\
67TFK:08436:02622\n\
67TFK:08439:02628\n\
67TFK:08428:02696\n\
67TFK:08423:03137\n\
67TFK:08407:03212\n\
67TFK:08440:03304\n\
67TFK:08395:03603\n\
67TFK:08429:03656\n\
67TFK:08439:03636\n\
67TFK:08410:03775\n\
67TFK:08451:02780\n\
67TFK:08449:02863\n\
67TFK:08483:03011\n\
67TFK:08446:03187\n\
67TFK:08453:03299\n\
67TFK:08455:03406\n\
67TFK:08486:03391\n\
67TFK:08465:03717\n\
67TFK:08442:03804\n\
67TFK:08511:02927\n\
67TFK:08512:03368\n\
67TFK:08522:03404\n\
67TFK:08520:03472\n\
67TFK:08554:02968\n\
67TFK:08542:03063\n\
67TFK:08554:03081\n\
67TFK:08587:03179\n\
67TFK:08565:03400\n\
67TFK:08582:03391\n\
67TFK:08564:03851\n\
67TFK:08623:02592\n\
67TFK:08608:02684\n\
67TFK:08604:02734\n\
67TFK:08638:02843\n\
67TFK:08623:03072\n\
67TFK:08594:03159\n\
67TFK:08629:03253\n\
67TFK:08617:03363\n\
67TFK:08641:03533\n\
67TFK:08681:02586\n\
67TFK:08649:02773\n\
67TFK:08659:02804\n\
67TFK:08689:02848\n\
67TFK:08654:02952\n\
67TFK:08645:02989\n\
67TFK:08670:03052\n\
67TFK:08652:03131\n\
67TFK:08658:03148\n\
67TFK:08658:03166\n\
67TFK:08691:03367\n\
67TFK:08655:03610\n\
67TFK:08673:03721\n\
67TFK:08686:03814\n\
67TFK:08713:02599\n\
67TFK:08702:02638\n\
67TFK:08733:02773\n\
67TFK:08724:02984\n\
67TFK:08726:03147\n\
67TFK:08733:03149\n\
67TFK:08737:03166\n\
67TFK:08718:03200\n\
67TFK:08713:03356\n\
67TFK:08701:03429\n\
67TFK:08710:03471\n\
67TFK:08729:03550\n\
67TFK:08715:03617\n\
67TFK:08692:03772\n\
67TFK:08738:03757\n\
67TFK:08706:03820\n\
67TFK:08785:02751\n\
67TFK:08776:02896\n\
67TFK:08745:02992\n\
67TFK:08767:03151\n\
67TFK:08785:03138\n\
67TFK:08780:03185\n\
67TFK:08775:03347\n\
67TFK:08784:03863\n\
67TFK:08820:02593\n\
67TFK:08803:02689\n\
67TFK:08824:02803\n\
67TFK:08830:02780\n\
67TFK:08812:02986\n\
67TFK:08799:03095\n\
67TFK:08808:03134\n\
67TFK:08836:03451\n\
67TFK:08792:03651\n\
67TFK:08811:03684\n\
67TFK:08837:03762\n\
67TFK:08844:02660\n\
67TFK:08877:02696\n\
67TFK:08886:02852\n\
67TFK:08888:02881\n\
67TFK:08848:02966\n\
67TFK:08878:03206\n\
67TFK:08878:03568\n\
67TFK:08866:03600\n\
67TFK:08863:03756\n\
67TFK:08865:03787\n\
67TFK:08903:02703\n\
67TFK:08908:02699\n\
67TFK:08932:02787\n\
67TFK:08936:02935\n\
67TFK:08920:03132\n\
67TFK:08922:03374\n\
67TFK:08915:03386\n\
67TFK:08905:03524\n\
67TFK:08915:03520\n\
67TFK:08895:03625\n\
67TFK:08923:03639\n\
67TFK:08899:03691\n\
67TFK:08988:02625\n\
67TFK:08948:02682\n\
67TFK:08949:02906\n\
67TFK:08980:03062\n\
67TFK:08944:03495\n\
67TFK:08967:03646\n\
67TFK:08949:03839\n\
67TFK:09036:02994\n\
67TFK:09025:03073\n\
67TFK:09029:03279\n\
67TFK:09023:03559\n\
67TFK:09033:03575\n\
67TFK:09006:03669\n\
67TFK:09026:03654\n\
67TFK:09010:03680\n\
67TFK:09007:03769\n\
67TFK:09018:03820\n\
67TFK:09062:02607\n\
67TFK:09062:02663\n\
67TFK:09080:02672\n\
67TFK:09053:02706\n\
67TFK:09076:02916\n\
67TFK:09055:03010\n\
67TFK:09091:02988\n\
67TFK:09079:03078\n\
67TFK:09045:03192\n\
67TFK:09083:03182\n\
67TFK:09064:03420\n\
67TFK:09072:03469\n\
67TFK:09083:03496\n\
67TFK:09093:02620\n\
67TFK:09137:02595\n\
67TFK:09095:02859\n\
67TFK:09125:03063\n\
67TFK:09094:03170\n\
67TFK:09101:03136\n\
67TFK:09118:03304\n\
67TFK:09099:03583\n\
67TFK:09113:03576\n\
67TFK:09135:03762\n\
67TFK:09169:02615\n\
67TFK:09155:02689\n\
67TFK:09155:02997\n\
67TFK:09158:03081\n\
67TFK:09179:03219\n\
67TFK:09142:03236\n\
67TFK:09159:03235\n\
67TFK:09171:03271\n\
67TFK:09142:03305\n\
67TFK:09147:03298\n\
67TFK:09142:03503\n\
67TFK:09143:03695\n\
67TFK:09195:02906\n\
67TFK:09212:03109\n\
67TFK:09203:03127\n\
67TFK:09232:03212\n\
67TFK:09238:03356\n\
67TFK:09205:03397\n\
67TFK:09234:03539\n\
67TFK:09240:03603\n\
67TFK:09215:03860\n\
67TFK:09250:02728\n\
67TFK:09273:02770\n\
67TFK:09276:02842\n\
67TFK:09273:02912\n\
67TFK:09278:03149\n\
67TFK:09278:03468\n\
67TFK:09286:03448\n\
67TFK:09287:03450\n\
67TFK:09278:03501\n\
67TFK:09269:03793\n\
67TFK:09302:02713\n\
67TFK:09316:03369\n\
67TFK:09318:03423\n\
67TFK:09306:03682\n\
67TFK:08006:03951\n\
67TFK:08039:04002\n\
67TFK:08031:04133\n\
67TFK:08019:04341\n\
67TFK:08006:04853\n\
67TFK:08020:04908\n\
67TFK:08052:04147\n\
67TFK:08056:04143\n\
67TFK:08071:04175\n\
67TFK:08079:04179\n\
67TFK:08069:04382\n\
67TFK:08083:04462\n\
67TFK:08064:04539\n\
67TFK:08043:04636\n\
67TFK:08052:04932\n\
67TFK:08107:04215\n\
67TFK:08110:04371\n\
67TFK:08114:04412\n\
67TFK:08125:04479\n\
67TFK:08134:04545\n\
67TFK:08104:04694\n\
67TFK:08105:05121\n\
67TFK:08165:03871\n\
67TFK:08183:03876\n\
67TFK:08182:03936\n\
67TFK:08177:04095\n\
67TFK:08145:04406\n\
67TFK:08170:04383\n\
67TFK:08149:04558\n\
67TFK:08165:04525\n\
67TFK:08171:04855\n\
67TFK:08173:04836\n\
67TFK:08176:04824\n\
67TFK:08178:04839\n\
67TFK:08155:04950\n\
67TFK:08179:05023\n\
67TFK:08240:03906\n\
67TFK:08231:03925\n\
67TFK:08235:04078\n\
67TFK:08214:04248\n\
67TFK:08203:04287\n\
67TFK:08223:04368\n\
67TFK:08234:04427\n\
67TFK:08225:04564\n\
67TFK:08232:04751\n\
67TFK:08202:04791\n\
67TFK:08216:04975\n\
67TFK:08207:05098\n\
67TFK:08283:04012\n\
67TFK:08290:04153\n\
67TFK:08258:04234\n\
67TFK:08243:04456\n\
67TFK:08261:04431\n\
67TFK:08252:04491\n\
67TFK:08284:04797\n\
67TFK:08263:04842\n\
67TFK:08270:04850\n\
67TFK:08263:05048\n\
67TFK:08296:03941\n\
67TFK:08315:03980\n\
67TFK:08319:03972\n\
67TFK:08314:04204\n\
67TFK:08324:04340\n\
67TFK:08306:04746\n\
67TFK:08319:04788\n\
67TFK:08351:04035\n\
67TFK:08365:04085\n\
67TFK:08342:04118\n\
67TFK:08359:04163\n\
67TFK:08365:04198\n\
67TFK:08373:04505\n\
67TFK:08351:04557\n\
67TFK:08372:04700\n\
67TFK:08385:04683\n\
67TFK:08375:04830\n\
67TFK:08351:04986\n\
67TFK:08438:03930\n\
67TFK:08407:03981\n\
67TFK:08415:04178\n\
67TFK:08402:04237\n\
67TFK:08408:04328\n\
67TFK:08437:04363\n\
67TFK:08414:04637\n\
67TFK:08441:04862\n\
67TFK:08412:04929\n\
67TFK:08457:03932\n\
67TFK:08476:04019\n\
67TFK:08491:04305\n\
67TFK:08442:04906\n\
67TFK:08465:04913\n\
67TFK:08476:04897\n\
67TFK:08449:04959\n\
67TFK:08470:05064\n\
67TFK:08479:05131\n\
67TFK:08516:04249\n\
67TFK:08517:04364\n\
67TFK:08541:04437\n\
67TFK:08533:04524\n\
67TFK:08524:04596\n\
67TFK:08520:04755\n\
67TFK:08544:03904\n\
67TFK:08552:03870\n\
67TFK:08588:04105\n\
67TFK:08549:04155\n\
67TFK:08562:04171\n\
67TFK:08547:04258\n\
67TFK:08581:04328\n\
67TFK:08547:04391\n\
67TFK:08567:04738\n\
67TFK:08590:04897\n\
67TFK:08551:04963\n\
67TFK:08555:04992\n\
67TFK:08600:04061\n\
67TFK:08601:04085\n\
67TFK:08627:04112\n\
67TFK:08630:04283\n\
67TFK:08595:04671\n\
67TFK:08623:04744\n\
67TFK:08625:05021\n\
67TFK:08667:04202\n\
67TFK:08645:04221\n\
67TFK:08654:04227\n\
67TFK:08666:04252\n\
67TFK:08682:04329\n\
67TFK:08689:04446\n\
67TFK:08672:04528\n\
67TFK:08651:04587\n\
67TFK:08665:04600\n\
67TFK:08670:04649\n\
67TFK:08652:04707\n\
67TFK:08666:04715\n\
67TFK:08646:04796\n\
67TFK:08690:04787\n\
67TFK:08652:05013\n\
67TFK:08664:05027\n\
67TFK:08671:05123\n\
67TFK:08733:04291\n\
67TFK:08738:04300\n\
67TFK:08740:04371\n\
67TFK:08721:04512\n\
67TFK:08723:04528\n\
67TFK:08718:04763\n\
67TFK:08734:04714\n\
67TFK:08695:04785\n\
67TFK:08707:04936\n\
67TFK:08715:05007\n\
67TFK:08700:05076\n\
67TFK:08782:03930\n\
67TFK:08765:03977\n\
67TFK:08777:04054\n\
67TFK:08778:04044\n\
67TFK:08789:04016\n\
67TFK:08764:04171\n\
67TFK:08755:04415\n\
67TFK:08765:04528\n\
67TFK:08753:04724\n\
67TFK:08775:04859\n\
67TFK:08835:03906\n\
67TFK:08823:04328\n\
67TFK:08794:04681\n\
67TFK:08809:04746\n\
67TFK:08818:04748\n\
67TFK:08832:04773\n\
67TFK:08837:04829\n\
67TFK:08806:04900\n\
67TFK:08799:04989\n\
67TFK:08848:04048\n\
67TFK:08879:04021\n\
67TFK:08863:04331\n\
67TFK:08872:04355\n\
67TFK:08879:04543\n\
67TFK:08875:04793\n\
67TFK:08854:04862\n\
67TFK:08884:04820\n\
67TFK:08924:04029\n\
67TFK:08903:04507\n\
67TFK:08925:04841\n\
67TFK:08916:04864\n\
67TFK:08935:05112\n\
67TFK:08943:03935\n\
67TFK:08945:04153\n\
67TFK:08952:04359\n\
67TFK:08975:04427\n\
67TFK:08961:04510\n\
67TFK:08985:04650\n\
67TFK:08952:04815\n\
67TFK:08957:04862\n\
67TFK:08943:04908\n\
67TFK:08986:05086\n\
67TFK:09011:04060\n\
67TFK:09027:04201\n\
67TFK:09001:04232\n\
67TFK:09023:04253\n\
67TFK:09032:04287\n\
67TFK:08996:04431\n\
67TFK:09004:04431\n\
67TFK:09027:04486\n\
67TFK:09038:04948\n\
67TFK:09076:04050\n\
67TFK:09081:04272\n\
67TFK:09054:04630\n\
67TFK:09087:04794\n\
67TFK:09067:04980\n\
67TFK:09057:05142\n\
67TFK:09107:03873\n\
67TFK:09112:04003\n\
67TFK:09092:04165\n\
67TFK:09129:04227\n\
67TFK:09109:04310\n\
67TFK:09107:04348\n\
67TFK:09136:04319\n\
67TFK:09100:04612\n\
67TFK:09097:04668\n\
67TFK:09117:04855\n\
67TFK:09127:05106\n\
67TFK:09135:05092\n\
67TFK:09152:03887\n\
67TFK:09184:03864\n\
67TFK:09146:04045\n\
67TFK:09149:04180\n\
67TFK:09178:04393\n\
67TFK:09179:04555\n\
67TFK:09144:04589\n\
67TFK:09143:04737\n\
67TFK:09157:04766\n\
67TFK:09178:05084\n\
67TFK:09144:05115\n\
67TFK:09152:05119\n\
67TFK:09206:04147\n\
67TFK:09223:04174\n\
67TFK:09237:04494\n\
67TFK:09214:04544\n\
67TFK:09194:04677\n\
67TFK:09236:04975\n\
67TFK:09214:05062\n\
67TFK:09228:05103\n\
67TFK:09263:03900\n\
67TFK:09254:03966\n\
67TFK:09270:03967\n\
67TFK:09285:04005\n\
67TFK:09246:04144\n\
67TFK:09255:04379\n\
67TFK:09260:04504\n\
67TFK:09291:04466\n\
67TFK:09285:04603\n\
67TFK:09246:04618\n\
67TFK:09281:04629\n\
67TFK:09255:04700\n\
67TFK:09242:04726\n\
67TFK:09261:04879\n\
67TFK:09258:04958\n\
67TFK:09291:05106\n\
67TFK:09253:05121\n\
67TFK:09312:04160\n\
67TFK:09318:04291\n\
67TFK:09305:04324\n\
67TFK:09316:04441\n\
67TFK:09297:04497\n\
67TFK:09322:04971\n\
67TFK:08032:07766\n\
67TFK:08036:07752\n\
67TFK:08029:07821\n\
67TFK:07995:08112\n\
67TFK:08039:08229\n\
67TFK:08036:08366\n\
67TFK:08026:08637\n\
67TFK:08033:08749\n\
67TFK:08060:08152\n\
67TFK:08084:08132\n\
67TFK:08042:08224\n\
67TFK:08056:08540\n\
67TFK:08085:08624\n\
67TFK:08096:07865\n\
67TFK:08120:07879\n\
67TFK:08111:08837\n\
67TFK:08125:08967\n\
67TFK:08167:08173\n\
67TFK:08147:08301\n\
67TFK:08191:08362\n\
67TFK:08157:08625\n\
67TFK:08164:08649\n\
67TFK:08167:08716\n\
67TFK:08148:08740\n\
67TFK:08154:08802\n\
67TFK:08147:08875\n\
67TFK:08160:08906\n\
67TFK:08163:08883\n\
67TFK:08236:07732\n\
67TFK:08231:08522\n\
67TFK:08221:08628\n\
67TFK:08238:08655\n\
67TFK:08265:07747\n\
67TFK:08287:07883\n\
67TFK:08256:07952\n\
67TFK:08288:08292\n\
67TFK:08252:08593\n\
67TFK:08259:08591\n\
67TFK:08272:08733\n\
67TFK:08286:08806\n\
67TFK:08263:08841\n\
67TFK:08302:07757\n\
67TFK:08320:07845\n\
67TFK:08300:07953\n\
67TFK:08298:08005\n\
67TFK:08320:08288\n\
67TFK:08294:08390\n\
67TFK:08302:08908\n\
67TFK:08309:08948\n\
67TFK:08305:08990\n\
67TFK:08357:07783\n\
67TFK:08344:07939\n\
67TFK:08367:08210\n\
67TFK:08372:08222\n\
67TFK:08376:08549\n\
67TFK:08378:08574\n\
67TFK:08427:07760\n\
67TFK:08404:07946\n\
67TFK:08424:08132\n\
67TFK:08414:08280\n\
67TFK:08406:08328\n\
67TFK:08420:08453\n\
67TFK:08434:08658\n\
67TFK:08413:08767\n\
67TFK:08463:07732\n\
67TFK:08464:07766\n\
67TFK:08447:07935\n\
67TFK:08473:08101\n\
67TFK:08450:08227\n\
67TFK:08459:08200\n\
67TFK:08446:08328\n\
67TFK:08480:08348\n\
67TFK:08477:08425\n\
67TFK:08485:08444\n\
67TFK:08485:08719\n\
67TFK:08532:07903\n\
67TFK:08502:08046\n\
67TFK:08521:08346\n\
67TFK:08498:08488\n\
67TFK:08535:08830\n\
67TFK:08499:08940\n\
67TFK:08548:07883\n\
67TFK:08585:08018\n\
67TFK:08546:08368\n\
67TFK:08569:08757\n\
67TFK:08562:08931\n\
67TFK:08632:08550\n\
67TFK:08597:09015\n\
67TFK:08659:07758\n\
67TFK:08671:07755\n\
67TFK:08684:07899\n\
67TFK:08666:08004\n\
67TFK:08649:08058\n\
67TFK:08647:08374\n\
67TFK:08657:08530\n\
67TFK:08647:08597\n\
67TFK:08673:08977\n\
67TFK:08720:07990\n\
67TFK:08704:08482\n\
67TFK:08698:08528\n\
67TFK:08727:08625\n\
67TFK:08714:08962\n\
67TFK:08778:07947\n\
67TFK:08743:08051\n\
67TFK:08762:08092\n\
67TFK:08749:08513\n\
67TFK:08746:08659\n\
67TFK:08773:08783\n\
67TFK:08808:07734\n\
67TFK:08831:08248\n\
67TFK:08806:08714\n\
67TFK:08841:08867\n\
67TFK:08813:08997\n\
67TFK:08855:07864\n\
67TFK:08848:07901\n\
67TFK:08886:07903\n\
67TFK:08864:08000\n\
67TFK:08851:08163\n\
67TFK:08862:08773\n\
67TFK:08843:08931\n\
67TFK:08912:07864\n\
67TFK:08905:07940\n\
67TFK:08927:07964\n\
67TFK:08898:08031\n\
67TFK:08935:08112\n\
67TFK:08936:08102\n\
67TFK:08938:08443\n\
67TFK:08941:08697\n\
67TFK:08901:08750\n\
67TFK:08974:07992\n\
67TFK:08948:08499\n\
67TFK:08988:08514\n\
67TFK:08984:08771\n\
67TFK:08946:08799\n\
67TFK:09000:07735\n\
67TFK:08997:07860\n\
67TFK:09025:07835\n\
67TFK:09035:07963\n\
67TFK:09004:08053\n\
67TFK:09023:08555\n\
67TFK:08997:08785\n\
67TFK:09002:08810\n\
67TFK:09088:07746\n\
67TFK:09089:07779\n\
67TFK:09073:07833\n\
67TFK:09049:08099\n\
67TFK:09063:08197\n\
67TFK:09080:08333\n\
67TFK:09053:08425\n\
67TFK:09044:08907\n\
67TFK:09067:08945\n\
67TFK:09092:08169\n\
67TFK:09116:08168\n\
67TFK:09126:08566\n\
67TFK:09122:08916\n\
67TFK:09151:07821\n\
67TFK:09179:07843\n\
67TFK:09157:08017\n\
67TFK:09180:08208\n\
67TFK:09148:08336\n\
67TFK:09178:08522\n\
67TFK:09189:08681\n\
67TFK:09144:08749\n\
67TFK:09143:09000\n\
67TFK:09228:07931\n\
67TFK:09237:08052\n\
67TFK:09201:08111\n\
67TFK:09233:08109\n\
67TFK:09209:08329\n\
67TFK:09220:08595\n\
67TFK:09232:08635\n\
67TFK:09234:08707\n\
67TFK:09239:08685\n\
67TFK:09233:08976\n\
67TFK:09280:07849\n\
67TFK:09248:07952\n\
67TFK:09252:07988\n\
67TFK:09287:08049\n\
67TFK:09269:08152\n\
67TFK:09275:08130\n\
67TFK:09248:08432\n\
67TFK:09278:08487\n\
67TFK:09250:08541\n\
67TFK:09258:08623\n\
67TFK:09260:08841\n\
67TFK:09253:08933\n\
67TFK:09249:09010\n\
67TFK:09297:08029\n\
67TFK:09292:08141\n\
67TFK:09317:08201\n\
67TFK:09311:08238\n\
67TFK:09305:08883\n\
67TFK:08005:09125\n\
67TFK:08009:09152\n\
67TFK:08036:09223\n\
67TFK:07999:09486\n\
67TFK:08030:09467\n\
67TFK:08006:09631\n\
67TFK:07993:10179\n\
67TFK:08084:09346\n\
67TFK:08064:09463\n\
67TFK:08076:09481\n\
67TFK:08060:09753\n\
67TFK:08086:09978\n\
67TFK:08047:10047\n\
67TFK:08055:10277\n\
67TFK:08138:09131\n\
67TFK:08140:09238\n\
67TFK:08135:09268\n\
67TFK:08136:09574\n\
67TFK:08101:09874\n\
67TFK:08119:09879\n\
67TFK:08095:10289\n\
67TFK:08170:09157\n\
67TFK:08173:09152\n\
67TFK:08147:09191\n\
67TFK:08158:09475\n\
67TFK:08160:09546\n\
67TFK:08178:09787\n\
67TFK:08173:09951\n\
67TFK:08151:10212\n\
67TFK:08156:10228\n\
67TFK:08221:09249\n\
67TFK:08221:09283\n\
67TFK:08193:09668\n\
67TFK:08230:09762\n\
67TFK:08204:10206\n\
67TFK:08225:10166\n\
67TFK:08199:10301\n\
67TFK:08263:09027\n\
67TFK:08270:09163\n\
67TFK:08280:09952\n\
67TFK:08244:09980\n\
67TFK:08270:09987\n\
67TFK:08278:10046\n\
67TFK:08271:10171\n\
67TFK:08322:09112\n\
67TFK:08333:09089\n\
67TFK:08297:09227\n\
67TFK:08339:09387\n\
67TFK:08301:09944\n\
67TFK:08307:10166\n\
67TFK:08383:09072\n\
67TFK:08345:09264\n\
67TFK:08360:09401\n\
67TFK:08379:10001\n\
67TFK:08386:10055\n\
67TFK:08387:10106\n\
67TFK:08360:10158\n\
67TFK:08389:10121\n\
67TFK:08382:10191\n\
67TFK:08385:10252\n\
67TFK:08416:09067\n\
67TFK:08436:09154\n\
67TFK:08393:09196\n\
67TFK:08428:09252\n\
67TFK:08421:09361\n\
67TFK:08441:09429\n\
67TFK:08437:09818\n\
67TFK:08406:09956\n\
67TFK:08428:10132\n\
67TFK:08461:09250\n\
67TFK:08476:09794\n\
67TFK:08453:10047\n\
67TFK:08525:09122\n\
67TFK:08500:09675\n\
67TFK:08508:09986\n\
67TFK:08517:10061\n\
67TFK:08584:09157\n\
67TFK:08560:09748\n\
67TFK:08548:09798\n\
67TFK:08569:10078\n\
67TFK:08584:10108\n\
67TFK:08567:10180\n\
67TFK:08594:09322\n\
67TFK:08601:09688\n\
67TFK:08595:10211\n\
67TFK:08636:10257\n\
67TFK:08664:09072\n\
67TFK:08654:09626\n\
67TFK:08686:09841\n\
67TFK:08661:09876\n\
67TFK:08681:09919\n\
67TFK:08682:10070\n\
67TFK:08674:10162\n\
67TFK:08665:10221\n\
67TFK:08674:10254\n\
67TFK:08649:10286\n\
67TFK:08709:09111\n\
67TFK:08720:09154\n\
67TFK:08740:09277\n\
67TFK:08696:09733\n\
67TFK:08697:09840\n\
67TFK:08722:10250\n\
67TFK:08778:09203\n\
67TFK:08776:09925\n\
67TFK:08752:10071\n\
67TFK:08756:10129\n\
67TFK:08754:10191\n\
67TFK:08754:10241\n\
67TFK:08833:09328\n\
67TFK:08807:09692\n\
67TFK:08838:09935\n\
67TFK:08794:10195\n\
67TFK:08855:09457\n\
67TFK:08860:09796\n\
67TFK:08889:10096\n\
67TFK:08881:10192\n\
67TFK:08920:09271\n\
67TFK:08934:09628\n\
67TFK:08898:09672\n\
67TFK:08901:10269\n\
67TFK:08927:10285\n\
67TFK:08947:09040\n\
67TFK:08961:09058\n\
67TFK:08988:09128\n\
67TFK:08962:09219\n\
67TFK:08981:09682\n\
67TFK:08987:09836\n\
67TFK:08991:10097\n\
67TFK:09023:09231\n\
67TFK:09025:09416\n\
67TFK:09018:09489\n\
67TFK:09005:09567\n\
67TFK:09029:09650\n\
67TFK:09012:09954\n\
67TFK:08996:10159\n\
67TFK:09038:10121\n\
67TFK:09018:10194\n\
67TFK:09091:09120\n\
67TFK:09066:09191\n\
67TFK:09076:09205\n\
67TFK:09044:09718\n\
67TFK:09090:09940\n\
67TFK:09051:10057\n\
67TFK:09061:10197\n\
67TFK:09077:10219\n\
67TFK:09105:09032\n\
67TFK:09137:09457\n\
67TFK:09130:09798\n\
67TFK:09113:09950\n\
67TFK:09134:09933\n\
67TFK:09110:10230\n\
67TFK:09110:10290\n\
67TFK:09141:10286\n\
67TFK:09144:09083\n\
67TFK:09171:09280\n\
67TFK:09158:09607\n\
67TFK:09153:09636\n\
67TFK:09157:09928\n\
67TFK:09211:09468\n\
67TFK:09201:09589\n\
67TFK:09234:09587\n\
67TFK:09239:09640\n\
67TFK:09201:09706\n\
67TFK:09211:09696\n\
67TFK:09224:09750\n\
67TFK:09233:09790\n\
67TFK:09199:09821\n\
67TFK:09205:10262\n\
67TFK:09247:09144\n\
67TFK:09279:09239\n\
67TFK:09249:09290\n\
67TFK:09318:09025\n\
67TFK:09298:09184\n\
67TFK:09295:09425\n\
67TFK:09295:09852\n\
67TFK:09296:10289\n\
67TFK:00271:11324\n\
67TFK:00560:11441\n\
67TFK:00614:10570\n\
67TFK:00640:11145\n\
67TFK:00648:11268\n\
67TFK:00603:11359\n\
67TFK:00651:10317\n\
67TFK:00690:10765\n\
67TFK:00699:10829\n\
67TFK:00689:11056\n\
67TFK:00694:11360\n\
67TFK:00739:10379\n\
67TFK:00739:10904\n\
67TFK:00738:11091\n\
67TFK:00722:11284\n\
67TFK:00773:10321\n\
67TFK:00751:10599\n\
67TFK:00796:11349\n\
67TFK:00755:11577\n\
67TFK:00826:10567\n\
67TFK:00836:10580\n\
67TFK:00846:10580\n\
67TFK:00843:10643\n\
67TFK:00843:10887\n\
67TFK:00825:11056\n\
67TFK:00819:11187\n\
67TFK:00828:11389\n\
67TFK:00817:11435\n\
67TFK:00833:11519\n\
67TFK:00882:10392\n\
67TFK:00852:10497\n\
67TFK:00871:10571\n\
67TFK:00887:10572\n\
67TFK:00887:10673\n\
67TFK:00869:10932\n\
67TFK:00878:10939\n\
67TFK:00854:10955\n\
67TFK:00894:11116\n\
67TFK:00889:11246\n\
67TFK:00874:11339\n\
67TFK:00890:11566\n\
67TFK:00904:10496\n\
67TFK:00918:10801\n\
67TFK:00991:10519\n\
67TFK:00957:10820\n\
67TFK:00966:10898\n\
67TFK:00981:11406\n\
67TFK:01012:10512\n\
67TFK:01011:11178\n\
67TFK:01020:11337\n\
67TFK:01030:11529\n\
67TFK:01073:10450\n\
67TFK:01057:10529\n\
67TFK:01052:10579\n\
67TFK:01089:10709\n\
67TFK:01053:10904\n\
67TFK:01060:10987\n\
67TFK:01072:11045\n\
67TFK:01085:11172\n\
67TFK:01050:11406\n\
67TFK:01066:11428\n\
67TFK:01074:11404\n\
67TFK:01064:11495\n\
67TFK:01130:10356\n\
67TFK:01131:10809\n\
67TFK:01172:10369\n\
67TFK:01193:10373\n\
67TFK:01197:10370\n\
67TFK:01181:10481\n\
67TFK:01154:10736\n\
67TFK:01174:11021\n\
67TFK:01221:10610\n\
67TFK:01221:10831\n\
67TFK:01229:10895\n\
67TFK:01209:11084\n\
67TFK:01292:10488\n\
67TFK:01294:10471\n\
67TFK:01254:10535\n\
67TFK:01257:10507\n\
67TFK:01290:11070\n\
67TFK:01329:10427\n\
67TFK:01329:10792\n\
67TFK:01304:10959\n\
67TFK:01309:11188\n\
67TFK:01312:11420\n\
67TFK:06677:11818\n\
67TFK:06704:12041\n\
67TFK:06661:12253\n\
67TFK:06677:12301\n\
67TFK:06671:12487\n\
67TFK:06688:12522\n\
67TFK:06681:12760\n\
67TFK:06676:12842\n\
67TFK:06741:11658\n\
67TFK:06759:11932\n\
67TFK:06750:12031\n\
67TFK:06789:11727\n\
67TFK:06800:11806\n\
67TFK:06782:11927\n\
67TFK:06783:12046\n\
67TFK:06772:12634\n\
67TFK:06857:11684\n\
67TFK:06855:12185\n\
67TFK:06849:12223\n\
67TFK:06832:12433\n\
67TFK:06855:12553\n\
67TFK:06883:11610\n\
67TFK:06902:11917\n\
67TFK:06861:12043\n\
67TFK:06897:12052\n\
67TFK:06881:12118\n\
67TFK:06894:12339\n\
67TFK:06880:12546\n\
67TFK:06892:12649\n\
67TFK:06957:12555\n\
67TFK:06943:12608\n\
67TFK:06989:11688\n\
67TFK:06997:11720\n\
67TFK:06988:12256\n\
67TFK:07004:12392\n\
67TFK:07009:12550\n\
67TFK:06962:12603\n\
67TFK:07033:11879\n\
67TFK:07048:11985\n\
67TFK:07017:12358\n\
67TFK:07076:11592\n\
67TFK:07080:11757\n\
67TFK:07102:12792\n\
67TFK:07121:11947\n\
67TFK:07130:12051\n\
67TFK:07130:12451\n\
67TFK:07113:12513\n\
67TFK:07137:12531\n\
67TFK:07143:12874\n\
67TFK:07200:11672\n\
67TFK:07205:11827\n\
67TFK:07188:12173\n\
67TFK:07209:12286\n\
67TFK:07162:12366\n\
67TFK:07173:12462\n\
67TFK:07227:11905\n\
67TFK:07242:12146\n\
67TFK:07257:12278\n\
67TFK:07249:12297\n\
67TFK:07249:12298\n\
67TFK:07252:12373\n\
67TFK:07253:12542\n\
67TFK:07222:12716\n\
67TFK:07246:12761\n\
67TFK:07252:12765\n\
67TFK:07270:12143\n\
67TFK:07352:11654\n\
67TFK:07312:11780\n\
67TFK:07326:12088\n\
67TFK:07354:12287\n\
67TFK:07327:12559\n\
67TFK:07363:11795\n\
67TFK:07372:11865\n\
67TFK:07376:12066\n\
67TFK:07399:12367\n\
67TFK:07400:12436\n\
67TFK:07410:11620\n\
67TFK:07413:11612\n\
67TFK:07439:11867\n\
67TFK:07457:11916\n\
67TFK:07438:12146\n\
67TFK:07423:12621\n\
67TFK:07505:11843\n\
67TFK:07480:12585\n\
67TFK:07524:11681\n\
67TFK:07559:11723\n\
67TFK:07546:11854\n\
67TFK:07556:11958\n\
67TFK:07518:12228\n\
67TFK:07557:12208\n\
67TFK:07520:12458\n\
67TFK:07539:12575\n\
67TFK:07540:12628\n\
67TFK:07591:11684\n\
67TFK:07570:11831\n\
67TFK:07594:12297\n\
67TFK:07601:12428\n\
67TFK:07616:11616\n\
67TFK:07627:11706\n\
67TFK:07622:11957\n\
67TFK:07623:12152\n\
67TFK:07625:12270\n\
67TFK:07646:12325\n\
67TFK:07626:12528\n\
67TFK:07680:11788\n\
67TFK:07675:12350\n\
67TFK:07707:12364\n\
67TFK:07695:12743\n\
67TFK:07712:11985\n\
67TFK:07712:12377\n\
67TFK:07711:12725\n\
67TFK:07791:11819\n\
67TFK:07783:12303\n\
67TFK:07785:12352\n\
67TFK:07763:12498\n\
67TFK:07761:12730\n\
67TFK:07822:11622\n\
67TFK:07812:11824\n\
67TFK:07857:12003\n\
67TFK:07821:12361\n\
67TFK:07854:12353\n\
67TFK:07850:12836\n\
67TFK:07864:11801\n\
67TFK:07879:11837\n\
67TFK:07908:11856\n\
67TFK:07890:12234\n\
67TFK:07871:12380\n\
67TFK:07883:12529\n\
67TFK:07926:11991\n\
67TFK:07924:12773\n\
67TFK:07980:12227\n\
67TFK:07962:12409\n\
67TFK:04019:13006\n\
67TFK:04031:13326\n\
67TFK:04031:13357\n\
67TFK:04020:13577\n\
67TFK:04020:13660\n\
67TFK:04037:13984\n\
67TFK:04005:14096\n\
67TFK:04089:12899\n\
67TFK:04093:12920\n\
67TFK:04058:13062\n\
67TFK:04067:13143\n\
67TFK:04093:13777\n\
67TFK:04066:13948\n\
67TFK:04107:13387\n\
67TFK:04102:13571\n\
67TFK:04108:13583\n\
67TFK:04134:13815\n\
67TFK:04109:14088\n\
67TFK:04159:13194\n\
67TFK:04195:13582\n\
67TFK:04153:14006\n\
67TFK:04226:12992\n\
67TFK:04203:13161\n\
67TFK:04231:13698\n\
67TFK:04228:13775\n\
67TFK:04231:13756\n\
67TFK:04234:13748\n\
67TFK:04218:13955\n\
67TFK:04233:14020\n\
67TFK:04251:13061\n\
67TFK:04260:13035\n\
67TFK:04279:13466\n\
67TFK:04291:13506\n\
67TFK:04259:13569\n\
67TFK:04286:13919\n\
67TFK:04335:13071\n\
67TFK:04322:13347\n\
67TFK:04324:13348\n\
67TFK:04325:13638\n\
67TFK:04300:13840\n\
67TFK:04312:14125\n\
67TFK:04379:13188\n\
67TFK:04379:13207\n\
67TFK:04347:13274\n\
67TFK:04351:13239\n\
67TFK:04364:13310\n\
67TFK:04354:13365\n\
67TFK:04361:13428\n\
67TFK:04377:13447\n\
67TFK:04389:13603\n\
67TFK:04351:13842\n\
67TFK:04364:13981\n\
67TFK:04372:14083\n\
67TFK:04403:13061\n\
67TFK:04423:13090\n\
67TFK:04440:13282\n\
67TFK:04400:13359\n\
67TFK:04417:13354\n\
67TFK:04421:13344\n\
67TFK:04433:13339\n\
67TFK:04440:13883\n\
67TFK:04479:13029\n\
67TFK:04485:13373\n\
67TFK:04470:13916\n\
67TFK:04543:13032\n\
67TFK:04545:13083\n\
67TFK:04520:13294\n\
67TFK:04545:13416\n\
67TFK:04527:13487\n\
67TFK:04502:13587\n\
67TFK:04525:13654\n\
67TFK:04528:13882\n\
67TFK:04564:12907\n\
67TFK:04558:13033\n\
67TFK:04578:13227\n\
67TFK:04554:13327\n\
67TFK:04580:13398\n\
67TFK:04593:13622\n\
67TFK:04618:13291\n\
67TFK:04600:13418\n\
67TFK:04625:13898\n\
67TFK:04690:12916\n\
67TFK:04647:13367\n\
67TFK:04661:13716\n\
67TFK:04722:12994\n\
67TFK:04724:12996\n\
67TFK:04708:13240\n\
67TFK:04742:13399\n\
67TFK:04696:14113\n\
67TFK:04795:13073\n\
67TFK:04761:13112\n\
67TFK:04758:13325\n\
67TFK:04762:13417\n\
67TFK:04790:13460\n\
67TFK:04747:13580\n\
67TFK:04780:13638\n\
67TFK:04769:14099\n\
67TFK:04796:12882\n\
67TFK:04831:13073\n\
67TFK:04802:13367\n\
67TFK:04798:13408\n\
67TFK:04827:13521\n\
67TFK:04805:13684\n\
67TFK:04814:13807\n\
67TFK:04805:13851\n\
67TFK:04839:13910\n\
67TFK:04882:13167\n\
67TFK:04860:13863\n\
67TFK:04937:13283\n\
67TFK:04931:13815\n\
67TFK:04946:13101\n\
67TFK:04962:13141\n\
67TFK:04972:13134\n\
67TFK:04967:13295\n\
67TFK:04961:13391\n\
67TFK:04978:13517\n\
67TFK:04954:14078\n\
67TFK:04984:14154\n\
67TFK:05034:13006\n\
67TFK:05020:13370\n\
67TFK:05006:13417\n\
67TFK:05024:13741\n\
67TFK:05039:13948\n\
67TFK:05082:13076\n\
67TFK:05053:13092\n\
67TFK:05145:13055\n\
67TFK:05127:13407\n\
67TFK:05140:13487\n\
67TFK:05106:13712\n\
67TFK:05134:14071\n\
67TFK:05195:13144\n\
67TFK:05163:13351\n\
67TFK:05178:13359\n\
67TFK:05182:13583\n\
67TFK:05176:13738\n\
67TFK:05190:13739\n\
67TFK:05156:13837\n\
67TFK:05161:13834\n\
67TFK:05233:13266\n\
67TFK:05223:13538\n\
67TFK:05226:13535\n\
67TFK:05222:13756\n\
67TFK:05212:13889\n\
67TFK:05270:12903\n\
67TFK:05280:12927\n\
67TFK:05294:13208\n\
67TFK:05257:13667\n\
67TFK:05275:13969\n\
67TFK:05280:14065\n\
67TFK:05310:13240\n\
67TFK:04023:14295\n\
67TFK:04018:14744\n\
67TFK:04074:14363\n\
67TFK:04053:14438\n\
67TFK:04088:14488\n\
67TFK:04083:15009\n\
67TFK:04181:14414\n\
67TFK:04235:14483\n\
67TFK:04230:14681\n\
67TFK:04200:14828\n\
67TFK:04267:14647\n\
67TFK:04288:14891\n\
67TFK:04290:14889\n\
67TFK:04316:14519\n\
67TFK:04362:14237\n\
67TFK:04353:14526\n\
67TFK:04376:14900\n\
67TFK:04404:14600\n\
67TFK:04401:14699\n\
67TFK:04404:14829\n\
67TFK:04442:14888\n\
67TFK:04469:14253\n\
67TFK:04477:14389\n\
67TFK:04482:15071\n\
67TFK:04505:14254\n\
67TFK:04520:14228\n\
67TFK:04534:14349\n\
67TFK:04510:14947\n\
67TFK:04553:14234\n\
67TFK:04562:14243\n\
67TFK:04551:14447\n\
67TFK:04584:14540\n\
67TFK:04684:14881\n\
67TFK:04694:14967\n\
67TFK:04734:14498\n\
67TFK:04716:14940\n\
67TFK:04721:14921\n\
67TFK:04766:14475\n\
67TFK:04787:14905\n\
67TFK:04820:14271\n\
67TFK:04803:14373\n\
67TFK:04889:14211\n\
67TFK:04855:14417\n\
67TFK:04882:14451\n\
67TFK:04856:14648\n\
67TFK:04904:14290\n\
67TFK:04942:14275\n\
67TFK:04919:14395\n\
67TFK:04903:14437\n\
67TFK:04907:14707\n\
67TFK:04989:14279\n\
67TFK:05035:14292\n\
67TFK:05057:14315\n\
67TFK:05087:14474\n\
67TFK:05130:14177\n\
67TFK:03996:11706\n\
67TFK:04026:12041\n\
67TFK:04008:12102\n\
67TFK:04025:12161\n\
67TFK:04003:12287\n\
67TFK:03996:12423\n\
67TFK:04031:12513\n\
67TFK:04034:12739\n\
67TFK:04064:12087\n\
67TFK:04091:12402\n\
67TFK:04055:12775\n\
67TFK:04047:12805\n\
67TFK:04134:11660\n\
67TFK:04113:11701\n\
67TFK:04145:11748\n\
67TFK:04116:11817\n\
67TFK:04136:12015\n\
67TFK:04145:12032\n\
67TFK:04124:12345\n\
67TFK:04133:12550\n\
67TFK:04110:12603\n\
67TFK:04153:11757\n\
67TFK:04178:11766\n\
67TFK:04174:11835\n\
67TFK:04162:11845\n\
67TFK:04179:12032\n\
67TFK:04182:12002\n\
67TFK:04164:12202\n\
67TFK:04194:12371\n\
67TFK:04235:11894\n\
67TFK:04220:12065\n\
67TFK:04226:12148\n\
67TFK:04202:12648\n\
67TFK:04272:11790\n\
67TFK:04265:12151\n\
67TFK:04270:12186\n\
67TFK:04286:12142\n\
67TFK:04266:12429\n\
67TFK:04270:12471\n\
67TFK:04301:11619\n\
67TFK:04338:11624\n\
67TFK:04337:12050\n\
67TFK:04330:12199\n\
67TFK:04305:12290\n\
67TFK:04331:12282\n\
67TFK:04300:12471\n\
67TFK:04325:12691\n\
67TFK:04300:12740\n\
67TFK:04362:11811\n\
67TFK:04380:11862\n\
67TFK:04365:11999\n\
67TFK:04367:12027\n\
67TFK:04371:12137\n\
67TFK:04393:12175\n\
67TFK:04379:12218\n\
67TFK:04352:12742\n\
67TFK:04430:11921\n\
67TFK:04403:12103\n\
67TFK:04411:12752\n\
67TFK:04488:11684\n\
67TFK:04487:11858\n\
67TFK:04464:11957\n\
67TFK:04490:12049\n\
67TFK:04478:12104\n\
67TFK:04449:12310\n\
67TFK:04486:12561\n\
67TFK:04453:12604\n\
67TFK:04455:12641\n\
67TFK:04451:12819\n\
67TFK:04466:12821\n\
67TFK:04504:11649\n\
67TFK:04512:11683\n\
67TFK:04534:12095\n\
67TFK:04527:12185\n\
67TFK:04504:12239\n\
67TFK:04544:12538\n\
67TFK:04497:12678\n\
67TFK:04574:11640\n\
67TFK:04582:12101\n\
67TFK:04582:12526\n\
67TFK:04584:12709\n\
67TFK:04588:12734\n\
67TFK:04629:12017\n\
67TFK:04608:12741\n\
67TFK:04636:12753\n\
67TFK:04646:11616\n\
67TFK:04652:11734\n\
67TFK:04663:11856\n\
67TFK:04658:11911\n\
67TFK:04687:11996\n\
67TFK:04681:12454\n\
67TFK:04652:12670\n\
67TFK:04720:11651\n\
67TFK:04744:11715\n\
67TFK:04740:11846\n\
67TFK:04731:11971\n\
67TFK:04704:11992\n\
67TFK:04709:12516\n\
67TFK:04706:12571\n\
67TFK:04737:12607\n\
67TFK:04715:12726\n\
67TFK:04723:12869\n\
67TFK:04773:12078\n\
67TFK:04776:12178\n\
67TFK:04812:11700\n\
67TFK:04827:11796\n\
67TFK:04806:11860\n\
67TFK:04805:12068\n\
67TFK:04844:12153\n\
67TFK:04804:12482\n\
67TFK:04827:12724\n\
67TFK:04806:12817\n\
67TFK:04860:11608\n\
67TFK:04856:11705\n\
67TFK:04860:11711\n\
67TFK:04868:11782\n\
67TFK:04852:11793\n\
67TFK:04878:12040\n\
67TFK:04876:12144\n\
67TFK:04850:12322\n\
67TFK:04879:12720\n\
67TFK:04889:12704\n\
67TFK:04880:12869\n\
67TFK:04939:11986\n\
67TFK:04939:12458\n\
67TFK:04992:12071\n\
67TFK:04947:12439\n\
67TFK:04957:12565\n\
67TFK:04983:12569\n\
67TFK:05029:11630\n\
67TFK:05030:12008\n\
67TFK:05003:12366\n\
67TFK:05015:12462\n\
67TFK:05051:12385\n\
67TFK:05071:12603\n\
67TFK:05073:12808\n\
67TFK:05107:12057\n\
67TFK:05127:12670\n\
67TFK:05146:11596\n\
67TFK:05191:11719\n\
67TFK:05157:11800\n\
67TFK:05183:12173\n\
67TFK:05173:12532\n\
67TFK:05190:12837\n\
67TFK:05148:12842\n\
67TFK:05206:12163\n\
67TFK:05285:11832\n\
67TFK:05276:12323\n\
67TFK:05253:12822\n\
67TFK:05302:11891\n\
67TFK:05326:11864\n\
67TFK:05306:12028\n\
67TFK:05308:12677\n\
67TFK:04011:10516\n\
67TFK:04045:10672\n\
67TFK:04008:10848\n\
67TFK:04019:10974\n\
67TFK:04003:11068\n\
67TFK:04024:11146\n\
67TFK:04005:11385\n\
67TFK:04025:11392\n\
67TFK:04041:11472\n\
67TFK:04062:10319\n\
67TFK:04062:10549\n\
67TFK:04046:10582\n\
67TFK:04092:11078\n\
67TFK:04058:11202\n\
67TFK:04084:11156\n\
67TFK:04125:10572\n\
67TFK:04144:10728\n\
67TFK:04098:11086\n\
67TFK:04138:11345\n\
67TFK:04100:11462\n\
67TFK:04134:11537\n\
67TFK:04146:10318\n\
67TFK:04160:10344\n\
67TFK:04186:11583\n\
67TFK:04215:10551\n\
67TFK:04226:10823\n\
67TFK:04235:10899\n\
67TFK:04239:10863\n\
67TFK:04243:10919\n\
67TFK:04241:10978\n\
67TFK:04260:10340\n\
67TFK:04281:10438\n\
67TFK:04277:10468\n\
67TFK:04264:10707\n\
67TFK:04252:11002\n\
67TFK:04290:11065\n\
67TFK:04272:11299\n\
67TFK:04287:11400\n\
67TFK:04270:11502\n\
67TFK:04301:10350\n\
67TFK:04337:10384\n\
67TFK:04327:10483\n\
67TFK:04328:10491\n\
67TFK:04312:10548\n\
67TFK:04338:11284\n\
67TFK:04378:10328\n\
67TFK:04364:10496\n\
67TFK:04350:10536\n\
67TFK:04395:10643\n\
67TFK:04354:10941\n\
67TFK:04410:10319\n\
67TFK:04444:10341\n\
67TFK:04433:10782\n\
67TFK:04438:10777\n\
67TFK:04437:10911\n\
67TFK:04486:10591\n\
67TFK:04451:10922\n\
67TFK:04491:11030\n\
67TFK:04473:11107\n\
67TFK:04486:11131\n\
67TFK:04487:11399\n\
67TFK:04515:10485\n\
67TFK:04518:10528\n\
67TFK:04519:10872\n\
67TFK:04516:11360\n\
67TFK:04564:10334\n\
67TFK:04565:10610\n\
67TFK:04560:10672\n\
67TFK:04584:10878\n\
67TFK:04584:10976\n\
67TFK:04593:10986\n\
67TFK:04587:11081\n\
67TFK:04552:11161\n\
67TFK:04584:11259\n\
67TFK:04595:11359\n\
67TFK:04639:10414\n\
67TFK:04600:10697\n\
67TFK:04617:10707\n\
67TFK:04618:10723\n\
67TFK:04626:10835\n\
67TFK:04615:10946\n\
67TFK:04634:11563\n\
67TFK:04673:10798\n\
67TFK:04659:10853\n\
67TFK:04660:10810\n\
67TFK:04680:10908\n\
67TFK:04650:11171\n\
67TFK:04683:11372\n\
67TFK:04677:11493\n\
67TFK:04716:10360\n\
67TFK:04739:10495\n\
67TFK:04715:10705\n\
67TFK:04726:10801\n\
67TFK:04732:10795\n\
67TFK:04709:10848\n\
67TFK:04705:10903\n\
67TFK:04744:11431\n\
67TFK:04706:11494\n\
67TFK:04717:11582\n\
67TFK:04746:10540\n\
67TFK:04751:10954\n\
67TFK:04774:11131\n\
67TFK:04790:11115\n\
67TFK:04780:11197\n\
67TFK:04822:10422\n\
67TFK:04842:10472\n\
67TFK:04796:10711\n\
67TFK:04843:10707\n\
67TFK:04807:11123\n\
67TFK:04828:11452\n\
67TFK:04867:10612\n\
67TFK:04887:10618\n\
67TFK:04875:10811\n\
67TFK:04895:11216\n\
67TFK:04866:11513\n\
67TFK:04931:10729\n\
67TFK:04907:10900\n\
67TFK:04924:11026\n\
67TFK:04935:11145\n\
67TFK:04912:11238\n\
67TFK:04924:11572\n\
67TFK:04955:10493\n\
67TFK:04992:10590\n\
67TFK:04960:10724\n\
67TFK:04957:10930\n\
67TFK:04964:11197\n\
67TFK:04946:11479\n\
67TFK:04948:11586\n\
67TFK:05042:10463\n\
67TFK:05020:10971\n\
67TFK:05040:11176\n\
67TFK:05058:10563\n\
67TFK:05079:10571\n\
67TFK:05056:10631\n\
67TFK:05082:10613\n\
67TFK:05078:10839\n\
67TFK:05084:11198\n\
67TFK:05071:11395\n\
67TFK:05068:11564\n\
67TFK:05130:10405\n\
67TFK:05096:10656\n\
67TFK:05121:11012\n\
67TFK:05123:11249\n\
67TFK:05129:11213\n\
67TFK:05146:10438\n\
67TFK:05150:10629\n\
67TFK:05161:10745\n\
67TFK:05188:10771\n\
67TFK:05163:10935\n\
67TFK:05188:11011\n\
67TFK:05177:11361\n\
67TFK:05169:11589\n\
67TFK:05205:10966\n\
67TFK:05210:11062\n\
67TFK:05198:11227\n\
67TFK:05218:11404\n\
67TFK:05250:10507\n\
67TFK:05253:10915\n\
67TFK:05258:11107\n\
67TFK:05246:11337\n\
67TFK:05268:11490\n\
67TFK:05293:11583\n\
67TFK:05308:10466\n\
67TFK:05296:10859\n\
67TFK:05326:10992\n\
67TFK:05319:11483\n\
67TFK:05325:11499\n\
67TFK:04004:09219\n\
67TFK:04013:09469\n\
67TFK:04036:09647\n\
67TFK:04025:09886\n\
67TFK:04036:10152\n\
67TFK:04027:10247\n\
67TFK:04070:09031\n\
67TFK:04046:09166\n\
67TFK:04068:09288\n\
67TFK:04052:09539\n\
67TFK:04096:09090\n\
67TFK:04116:09243\n\
67TFK:04144:09306\n\
67TFK:04101:09419\n\
67TFK:04102:09498\n\
67TFK:04112:09742\n\
67TFK:04120:09792\n\
67TFK:04155:09408\n\
67TFK:04150:09532\n\
67TFK:04173:09646\n\
67TFK:04190:09982\n\
67TFK:04244:09111\n\
67TFK:04208:09158\n\
67TFK:04228:09223\n\
67TFK:04201:09413\n\
67TFK:04229:09463\n\
67TFK:04213:09576\n\
67TFK:04219:09879\n\
67TFK:04224:10220\n\
67TFK:04249:09391\n\
67TFK:04281:09375\n\
67TFK:04286:09590\n\
67TFK:04263:09732\n\
67TFK:04260:10105\n\
67TFK:04273:10140\n\
67TFK:04330:09168\n\
67TFK:04310:09224\n\
67TFK:04318:09284\n\
67TFK:04309:09533\n\
67TFK:04319:09678\n\
67TFK:04317:09957\n\
67TFK:04311:09971\n\
67TFK:04302:10076\n\
67TFK:04343:10295\n\
67TFK:04351:09060\n\
67TFK:04391:09208\n\
67TFK:04384:09316\n\
67TFK:04370:09501\n\
67TFK:04391:09926\n\
67TFK:04361:10080\n\
67TFK:04385:10092\n\
67TFK:04438:09019\n\
67TFK:04418:09156\n\
67TFK:04414:09519\n\
67TFK:04442:09547\n\
67TFK:04442:09624\n\
67TFK:04419:09781\n\
67TFK:04422:09827\n\
67TFK:04418:09963\n\
67TFK:04399:09975\n\
67TFK:04418:09976\n\
67TFK:04397:10099\n\
67TFK:04431:10212\n\
67TFK:04458:09025\n\
67TFK:04448:09292\n\
67TFK:04487:09318\n\
67TFK:04459:09603\n\
67TFK:04473:09662\n\
67TFK:04452:09928\n\
67TFK:04477:09938\n\
67TFK:04518:09100\n\
67TFK:04501:09119\n\
67TFK:04544:09260\n\
67TFK:04519:09301\n\
67TFK:04498:09368\n\
67TFK:04517:09380\n\
67TFK:04519:09494\n\
67TFK:04535:09486\n\
67TFK:04544:09768\n\
67TFK:04530:09859\n\
67TFK:04540:10065\n\
67TFK:04544:10291\n\
67TFK:04547:09141\n\
67TFK:04563:09256\n\
67TFK:04569:09248\n\
67TFK:04581:09944\n\
67TFK:04589:09976\n\
67TFK:04612:09147\n\
67TFK:04633:09129\n\
67TFK:04620:09191\n\
67TFK:04633:09247\n\
67TFK:04644:09278\n\
67TFK:04623:09375\n\
67TFK:04597:09678\n\
67TFK:04655:09024\n\
67TFK:04659:09037\n\
67TFK:04692:09214\n\
67TFK:04687:09405\n\
67TFK:04680:09423\n\
67TFK:04687:09561\n\
67TFK:04679:09659\n\
67TFK:04682:09939\n\
67TFK:04649:10111\n\
67TFK:04654:10067\n\
67TFK:04685:10122\n\
67TFK:04647:10190\n\
67TFK:04693:10195\n\
67TFK:04703:09089\n\
67TFK:04744:09148\n\
67TFK:04720:09313\n\
67TFK:04720:09396\n\
67TFK:04700:09933\n\
67TFK:04777:09051\n\
67TFK:04781:09040\n\
67TFK:04748:09137\n\
67TFK:04786:09525\n\
67TFK:04757:09721\n\
67TFK:04747:10265\n\
67TFK:04770:10266\n\
67TFK:04818:10233\n\
67TFK:04820:10241\n\
67TFK:04861:09146\n\
67TFK:04877:09236\n\
67TFK:04881:09291\n\
67TFK:04871:09387\n\
67TFK:04855:09473\n\
67TFK:04864:10065\n\
67TFK:04869:10196\n\
67TFK:04851:10301\n\
67TFK:04909:09321\n\
67TFK:04923:09371\n\
67TFK:04935:09731\n\
67TFK:04902:09766\n\
67TFK:04950:09087\n\
67TFK:04967:09320\n\
67TFK:04990:09458\n\
67TFK:04961:09619\n\
67TFK:04977:09630\n\
67TFK:04974:09686\n\
67TFK:04972:10049\n\
67TFK:04957:10127\n\
67TFK:05023:09040\n\
67TFK:05010:09093\n\
67TFK:05016:09425\n\
67TFK:04999:09552\n\
67TFK:05001:09581\n\
67TFK:05031:09778\n\
67TFK:05001:10070\n\
67TFK:05021:10100\n\
67TFK:05089:09346\n\
67TFK:05068:09457\n\
67TFK:05083:09546\n\
67TFK:05065:09572\n\
67TFK:05083:09914\n\
67TFK:05085:09943\n\
67TFK:05056:10182\n\
67TFK:05136:09184\n\
67TFK:05118:09323\n\
67TFK:05127:09554\n\
67TFK:05136:09545\n\
67TFK:05112:09696\n\
67TFK:05189:09180\n\
67TFK:05190:09181\n\
67TFK:05193:09182\n\
67TFK:05147:09228\n\
67TFK:05167:09330\n\
67TFK:05185:09389\n\
67TFK:05183:09453\n\
67TFK:05181:09576\n\
67TFK:05165:09808\n\
67TFK:05168:09839\n\
67TFK:05245:09521\n\
67TFK:05205:09571\n\
67TFK:05243:09587\n\
67TFK:05209:09952\n\
67TFK:05282:09036\n\
67TFK:05246:09351\n\
67TFK:05264:09346\n\
67TFK:05292:09493\n\
67TFK:05285:09617\n\
67TFK:05247:09710\n\
67TFK:05265:10035\n\
67TFK:05278:10029\n\
67TFK:05305:09567\n\
67TFK:05297:09645\n\
67TFK:04045:07819\n\
67TFK:04026:07922\n\
67TFK:04016:08036\n\
67TFK:04075:07741\n\
67TFK:04059:07781\n\
67TFK:04062:07833\n\
67TFK:04063:08120\n\
67TFK:04069:08318\n\
67TFK:04085:08572\n\
67TFK:04093:08715\n\
67TFK:04089:08867\n\
67TFK:04063:08975\n\
67TFK:04065:08947\n\
67TFK:04122:07751\n\
67TFK:04097:07794\n\
67TFK:04109:08017\n\
67TFK:04138:08018\n\
67TFK:04144:08047\n\
67TFK:04145:08634\n\
67TFK:04118:08727\n\
67TFK:04130:08918\n\
67TFK:04173:07747\n\
67TFK:04162:07806\n\
67TFK:04178:08113\n\
67TFK:04171:08229\n\
67TFK:04169:08808\n\
67TFK:04158:08971\n\
67TFK:04212:08206\n\
67TFK:04217:08628\n\
67TFK:04263:07751\n\
67TFK:04275:07809\n\
67TFK:04274:07833\n\
67TFK:04261:07980\n\
67TFK:04276:08484\n\
67TFK:04273:08544\n\
67TFK:04252:08771\n\
67TFK:04268:08754\n\
67TFK:04272:08949\n\
67TFK:04254:08978\n\
67TFK:04323:07753\n\
67TFK:04308:07897\n\
67TFK:04312:08205\n\
67TFK:04326:08232\n\
67TFK:04311:08319\n\
67TFK:04300:08453\n\
67TFK:04325:08546\n\
67TFK:04334:08553\n\
67TFK:04309:08594\n\
67TFK:04332:08586\n\
67TFK:04307:08780\n\
67TFK:04338:08791\n\
67TFK:04304:08835\n\
67TFK:04314:08977\n\
67TFK:04305:08983\n\
67TFK:04364:07787\n\
67TFK:04357:08572\n\
67TFK:04367:08549\n\
67TFK:04371:08693\n\
67TFK:04420:07911\n\
67TFK:04403:08374\n\
67TFK:04407:08593\n\
67TFK:04476:07975\n\
67TFK:04489:08028\n\
67TFK:04490:08100\n\
67TFK:04480:08527\n\
67TFK:04464:08584\n\
67TFK:04492:08637\n\
67TFK:04522:08191\n\
67TFK:04518:08434\n\
67TFK:04544:08622\n\
67TFK:04504:08694\n\
67TFK:04573:07910\n\
67TFK:04570:07941\n\
67TFK:04556:08147\n\
67TFK:04548:08254\n\
67TFK:04556:08242\n\
67TFK:04553:08504\n\
67TFK:04564:08519\n\
67TFK:04549:08552\n\
67TFK:04566:08529\n\
67TFK:04589:08598\n\
67TFK:04548:08809\n\
67TFK:04562:08818\n\
67TFK:04584:08820\n\
67TFK:04626:07793\n\
67TFK:04610:08244\n\
67TFK:04617:08253\n\
67TFK:04644:08229\n\
67TFK:04644:08352\n\
67TFK:04597:08472\n\
67TFK:04617:08671\n\
67TFK:04626:08639\n\
67TFK:04629:08993\n\
67TFK:04684:07760\n\
67TFK:04654:07789\n\
67TFK:04656:07869\n\
67TFK:04693:08259\n\
67TFK:04646:08406\n\
67TFK:04676:08628\n\
67TFK:04724:07753\n\
67TFK:04696:07825\n\
67TFK:04710:07795\n\
67TFK:04731:08222\n\
67TFK:04728:08419\n\
67TFK:04702:08448\n\
67TFK:04719:08553\n\
67TFK:04697:08904\n\
67TFK:04729:08984\n\
67TFK:04766:07971\n\
67TFK:04756:08100\n\
67TFK:04782:08159\n\
67TFK:04795:08238\n\
67TFK:04751:08284\n\
67TFK:04767:08304\n\
67TFK:04755:08475\n\
67TFK:04825:07782\n\
67TFK:04831:07968\n\
67TFK:04818:07998\n\
67TFK:04831:08125\n\
67TFK:04798:08811\n\
67TFK:04818:08838\n\
67TFK:04841:08835\n\
67TFK:04874:07959\n\
67TFK:04860:08007\n\
67TFK:04870:08312\n\
67TFK:04875:08279\n\
67TFK:04895:08432\n\
67TFK:04891:08493\n\
67TFK:04917:07735\n\
67TFK:04922:07728\n\
67TFK:04898:07901\n\
67TFK:04933:08212\n\
67TFK:04942:08281\n\
67TFK:04916:08369\n\
67TFK:04915:08721\n\
67TFK:04902:08752\n\
67TFK:04911:08735\n\
67TFK:04938:08846\n\
67TFK:04944:08840\n\
67TFK:04963:07784\n\
67TFK:04973:08018\n\
67TFK:04958:08144\n\
67TFK:04990:08146\n\
67TFK:04982:08459\n\
67TFK:04971:08552\n\
67TFK:04984:08541\n\
67TFK:04967:08827\n\
67TFK:04955:08852\n\
67TFK:05004:07757\n\
67TFK:05039:07812\n\
67TFK:05025:08107\n\
67TFK:05002:08257\n\
67TFK:05032:08266\n\
67TFK:05026:08512\n\
67TFK:04999:08976\n\
67TFK:05053:07729\n\
67TFK:05071:07915\n\
67TFK:05058:07941\n\
67TFK:05047:07998\n\
67TFK:05070:08029\n\
67TFK:05058:08264\n\
67TFK:05084:08332\n\
67TFK:05067:08405\n\
67TFK:05055:08647\n\
67TFK:05103:07988\n\
67TFK:05107:08019\n\
67TFK:05126:08379\n\
67TFK:05135:08852\n\
67TFK:05135:08969\n\
67TFK:05160:07739\n\
67TFK:05177:07728\n\
67TFK:05155:08220\n\
67TFK:05177:08231\n\
67TFK:05184:08411\n\
67TFK:05151:08708\n\
67TFK:05172:08715\n\
67TFK:05167:08797\n\
67TFK:05174:08943\n\
67TFK:05199:08054\n\
67TFK:05214:08271\n\
67TFK:05234:08274\n\
67TFK:05240:08253\n\
67TFK:05210:08615\n\
67TFK:05216:08609\n\
67TFK:05221:08660\n\
67TFK:05236:08712\n\
67TFK:05236:08728\n\
67TFK:05200:08827\n\
67TFK:05216:08910\n\
67TFK:05242:08975\n\
67TFK:05290:07847\n\
67TFK:05272:07952\n\
67TFK:05294:07955\n\
67TFK:05266:08413\n\
67TFK:05287:08500\n\
67TFK:05288:08851\n\
67TFK:05254:08931\n\
67TFK:05306:07927\n\
67TFK:05301:08104\n\
67TFK:05316:08122\n\
67TFK:05301:08346\n\
67TFK:05306:08378\n\
67TFK:05319:08793\n\
67TFK:04029:06476\n\
67TFK:04013:06817\n\
67TFK:04014:07032\n\
67TFK:04058:06620\n\
67TFK:04063:06754\n\
67TFK:04080:06779\n\
67TFK:04058:07061\n\
67TFK:04064:07144\n\
67TFK:04069:07588\n\
67TFK:04074:07717\n\
67TFK:04127:06632\n\
67TFK:04128:06687\n\
67TFK:04123:06814\n\
67TFK:04130:06889\n\
67TFK:04102:07299\n\
67TFK:04125:07586\n\
67TFK:04113:07712\n\
67TFK:04174:06463\n\
67TFK:04179:06448\n\
67TFK:04146:06496\n\
67TFK:04146:06563\n\
67TFK:04192:06649\n\
67TFK:04158:06749\n\
67TFK:04181:06831\n\
67TFK:04176:06863\n\
67TFK:04184:06847\n\
67TFK:04146:06894\n\
67TFK:04154:07128\n\
67TFK:04169:07332\n\
67TFK:04160:07513\n\
67TFK:04175:07727\n\
67TFK:04186:07718\n\
67TFK:04197:06490\n\
67TFK:04231:06514\n\
67TFK:04222:06605\n\
67TFK:04196:06707\n\
67TFK:04221:06972\n\
67TFK:04216:07011\n\
67TFK:04198:07042\n\
67TFK:04199:07050\n\
67TFK:04216:07078\n\
67TFK:04196:07160\n\
67TFK:04244:07180\n\
67TFK:04231:07220\n\
67TFK:04240:07201\n\
67TFK:04202:07288\n\
67TFK:04209:07410\n\
67TFK:04202:07706\n\
67TFK:04266:06516\n\
67TFK:04249:06558\n\
67TFK:04271:06549\n\
67TFK:04255:06694\n\
67TFK:04273:06767\n\
67TFK:04258:07103\n\
67TFK:04280:07199\n\
67TFK:04263:07274\n\
67TFK:04281:07489\n\
67TFK:04325:06629\n\
67TFK:04304:06659\n\
67TFK:04296:06771\n\
67TFK:04344:06859\n\
67TFK:04307:06972\n\
67TFK:04332:06982\n\
67TFK:04299:07100\n\
67TFK:04363:06551\n\
67TFK:04383:06678\n\
67TFK:04367:06802\n\
67TFK:04389:06963\n\
67TFK:04362:07083\n\
67TFK:04368:07149\n\
67TFK:04356:07215\n\
67TFK:04381:07707\n\
67TFK:04417:06704\n\
67TFK:04427:06758\n\
67TFK:04427:07183\n\
67TFK:04437:07187\n\
67TFK:04424:07227\n\
67TFK:04431:07376\n\
67TFK:04432:07610\n\
67TFK:04467:06459\n\
67TFK:04453:06811\n\
67TFK:04487:06812\n\
67TFK:04489:06927\n\
67TFK:04467:07055\n\
67TFK:04472:07546\n\
67TFK:04461:07598\n\
67TFK:04542:06477\n\
67TFK:04519:06939\n\
67TFK:04496:07014\n\
67TFK:04508:07027\n\
67TFK:04508:07058\n\
67TFK:04523:07155\n\
67TFK:04498:07231\n\
67TFK:04501:07243\n\
67TFK:04498:07370\n\
67TFK:04505:07545\n\
67TFK:04594:06926\n\
67TFK:04568:07031\n\
67TFK:04583:07100\n\
67TFK:04579:07146\n\
67TFK:04565:07285\n\
67TFK:04551:07635\n\
67TFK:04615:06643\n\
67TFK:04627:06681\n\
67TFK:04618:06795\n\
67TFK:04623:06808\n\
67TFK:04619:06857\n\
67TFK:04623:06859\n\
67TFK:04645:06927\n\
67TFK:04601:07384\n\
67TFK:04626:07438\n\
67TFK:04619:07446\n\
67TFK:04613:07575\n\
67TFK:04619:07599\n\
67TFK:04658:06445\n\
67TFK:04667:06497\n\
67TFK:04662:07516\n\
67TFK:04677:07506\n\
67TFK:04683:07503\n\
67TFK:04685:07659\n\
67TFK:04736:06493\n\
67TFK:04718:06644\n\
67TFK:04702:06765\n\
67TFK:04745:06775\n\
67TFK:04711:07296\n\
67TFK:04728:07293\n\
67TFK:04698:07506\n\
67TFK:04707:07572\n\
67TFK:04765:07020\n\
67TFK:04793:07042\n\
67TFK:04746:07136\n\
67TFK:04748:07090\n\
67TFK:04751:07288\n\
67TFK:04765:07498\n\
67TFK:04768:07655\n\
67TFK:04835:06890\n\
67TFK:04828:07029\n\
67TFK:04807:07162\n\
67TFK:04813:07184\n\
67TFK:04796:07305\n\
67TFK:04796:07312\n\
67TFK:04829:07399\n\
67TFK:04809:07538\n\
67TFK:04827:07527\n\
67TFK:04836:07494\n\
67TFK:04808:07591\n\
67TFK:04810:07654\n\
67TFK:04833:07686\n\
67TFK:04851:06722\n\
67TFK:04867:06735\n\
67TFK:04876:07109\n\
67TFK:04878:07287\n\
67TFK:04855:07447\n\
67TFK:04923:06445\n\
67TFK:04918:06517\n\
67TFK:04912:06587\n\
67TFK:04941:06725\n\
67TFK:04910:06824\n\
67TFK:04917:06799\n\
67TFK:04910:07179\n\
67TFK:04945:07204\n\
67TFK:04923:07423\n\
67TFK:04927:07420\n\
67TFK:04929:07507\n\
67TFK:04942:07685\n\
67TFK:04947:06898\n\
67TFK:04972:07016\n\
67TFK:04976:07036\n\
67TFK:04964:07276\n\
67TFK:04949:07579\n\
67TFK:04963:07570\n\
67TFK:05039:06534\n\
67TFK:05021:06670\n\
67TFK:05024:06772\n\
67TFK:05017:06811\n\
67TFK:05017:06871\n\
67TFK:05029:07018\n\
67TFK:05032:07002\n\
67TFK:05005:07083\n\
67TFK:05016:07082\n\
67TFK:05002:07180\n\
67TFK:05015:07205\n\
67TFK:05034:07328\n\
67TFK:05021:07340\n\
67TFK:04998:07475\n\
67TFK:05024:07479\n\
67TFK:05020:07536\n\
67TFK:05045:07498\n\
67TFK:05035:07545\n\
67TFK:05007:07724\n\
67TFK:05046:07209\n\
67TFK:05078:07197\n\
67TFK:05091:07194\n\
67TFK:05059:07327\n\
67TFK:05053:07571\n\
67TFK:05108:06547\n\
67TFK:05129:06542\n\
67TFK:05144:07057\n\
67TFK:05103:07097\n\
67TFK:05134:07098\n\
67TFK:05129:07345\n\
67TFK:05131:07582\n\
67TFK:05145:07682\n\
67TFK:05163:06467\n\
67TFK:05156:06912\n\
67TFK:05191:06895\n\
67TFK:05182:07068\n\
67TFK:05152:07288\n\
67TFK:05152:07339\n\
67TFK:05147:07446\n\
67TFK:05149:07585\n\
67TFK:05182:07688\n\
67TFK:05219:06554\n\
67TFK:05242:06773\n\
67TFK:05223:06885\n\
67TFK:05210:07143\n\
67TFK:05201:07219\n\
67TFK:05244:07303\n\
67TFK:05260:06697\n\
67TFK:05264:06760\n\
67TFK:05249:06856\n\
67TFK:05251:06841\n\
67TFK:05293:07043\n\
67TFK:05284:07241\n\
67TFK:05283:07409\n\
67TFK:05297:07065\n\
67TFK:05311:07151\n\
67TFK:05313:07154\n\
67TFK:05303:07438\n\
67TFK:05316:07624\n\
67TFK:05366:01225\n\
67TFK:05394:00981\n\
67TFK:05396:01046\n\
67TFK:05398:01229\n\
67TFK:05516:01221\n\
67TFK:05642:00929\n\
67TFK:05680:01150\n\
67TFK:05787:01036\n\
67TFK:05826:01090\n\
67TFK:05839:00231\n\
67TFK:05835:00370\n\
67TFK:05858:00793\n\
67TFK:05910:00360\n\
67TFK:05919:00357\n\
67TFK:05898:01156\n\
67TFK:05959:00486\n\
67TFK:05932:01157\n\
67TFK:05939:01185\n\
67TFK:06014:00664\n\
67TFK:05995:00936\n\
67TFK:06001:01124\n\
67TFK:06075:01044\n\
67TFK:06053:01162\n\
67TFK:06060:01177\n\
67TFK:06081:00763\n\
67TFK:06113:00785\n\
67TFK:06111:01024\n\
67TFK:06116:01241\n\
67TFK:06143:00648\n\
67TFK:06147:00759\n\
67TFK:06170:00758\n\
67TFK:06135:01140\n\
67TFK:06215:00281\n\
67TFK:06204:00720\n\
67TFK:06218:00782\n\
67TFK:06188:01137\n\
67TFK:06208:01283\n\
67TFK:06249:00573\n\
67TFK:06309:00511\n\
67TFK:06287:01073\n\
67TFK:06361:00556\n\
67TFK:06337:01024\n\
67TFK:06364:01142\n\
67TFK:06334:01192\n\
67TFK:06424:00561\n\
67TFK:06417:01034\n\
67TFK:06423:01038\n\
67TFK:06389:01200\n\
67TFK:06464:01147\n\
67TFK:06456:01154\n\
67TFK:06454:01271\n\
67TFK:06490:00345\n\
67TFK:06513:00759\n\
67TFK:06480:00906\n\
67TFK:06529:00360\n\
67TFK:06573:00372\n\
67TFK:06532:00547\n\
67TFK:06541:00613\n\
67TFK:06574:01091\n\
67TFK:06549:01140\n\
67TFK:06529:01157\n\
67TFK:06588:00412\n\
67TFK:06604:00577\n\
67TFK:06597:00606\n\
67TFK:06614:00647\n\
67TFK:06617:00767\n\
67TFK:06596:01201\n\
67TFK:06633:00588\n\
67TFK:06644:01104\n\
67TFK:06648:01222\n\
67TFK:04039:05154\n\
67TFK:04030:05352\n\
67TFK:04000:05448\n\
67TFK:04033:05472\n\
67TFK:04013:05551\n\
67TFK:04021:05720\n\
67TFK:04038:05723\n\
67TFK:04045:05708\n\
67TFK:04011:05930\n\
67TFK:04028:06005\n\
67TFK:04034:06112\n\
67TFK:04027:06282\n\
67TFK:04080:05156\n\
67TFK:04091:05208\n\
67TFK:04070:05337\n\
67TFK:04095:05488\n\
67TFK:04089:05849\n\
67TFK:04094:05847\n\
67TFK:04085:05920\n\
67TFK:04140:05413\n\
67TFK:04120:05576\n\
67TFK:04114:05639\n\
67TFK:04117:05731\n\
67TFK:04112:05790\n\
67TFK:04132:06147\n\
67TFK:04144:06241\n\
67TFK:04103:06338\n\
67TFK:04142:06325\n\
67TFK:04141:06424\n\
67TFK:04178:05213\n\
67TFK:04162:05414\n\
67TFK:04191:05504\n\
67TFK:04152:05723\n\
67TFK:04157:05706\n\
67TFK:04154:05824\n\
67TFK:04174:05867\n\
67TFK:04174:06096\n\
67TFK:04161:06243\n\
67TFK:04193:06356\n\
67TFK:04160:06439\n\
67TFK:04203:05421\n\
67TFK:04209:05599\n\
67TFK:04226:05886\n\
67TFK:04208:05954\n\
67TFK:04213:05980\n\
67TFK:04243:05996\n\
67TFK:04212:06059\n\
67TFK:04197:06182\n\
67TFK:04244:06279\n\
67TFK:04238:06418\n\
67TFK:04279:05266\n\
67TFK:04290:05267\n\
67TFK:04279:05387\n\
67TFK:04261:05405\n\
67TFK:04260:05612\n\
67TFK:04250:05713\n\
67TFK:04293:05723\n\
67TFK:04260:06281\n\
67TFK:04295:06297\n\
67TFK:04280:06332\n\
67TFK:04339:05294\n\
67TFK:04302:05321\n\
67TFK:04337:05666\n\
67TFK:04306:06052\n\
67TFK:04319:06247\n\
67TFK:04322:06318\n\
67TFK:04306:06355\n\
67TFK:04370:05326\n\
67TFK:04379:05391\n\
67TFK:04369:05409\n\
67TFK:04348:05887\n\
67TFK:04360:06090\n\
67TFK:04386:06067\n\
67TFK:04368:06142\n\
67TFK:04376:06262\n\
67TFK:04368:06305\n\
67TFK:04435:05482\n\
67TFK:04439:05794\n\
67TFK:04411:05940\n\
67TFK:04401:06220\n\
67TFK:04439:06335\n\
67TFK:04423:06398\n\
67TFK:04444:06397\n\
67TFK:04484:05239\n\
67TFK:04455:05256\n\
67TFK:04453:05393\n\
67TFK:04463:05512\n\
67TFK:04489:05516\n\
67TFK:04481:05911\n\
67TFK:04451:06240\n\
67TFK:04454:06351\n\
67TFK:04478:06374\n\
67TFK:04483:06399\n\
67TFK:04525:05372\n\
67TFK:04528:05411\n\
67TFK:04498:05562\n\
67TFK:04543:05895\n\
67TFK:04519:05920\n\
67TFK:04566:05344\n\
67TFK:04571:05344\n\
67TFK:04585:05955\n\
67TFK:04559:06075\n\
67TFK:04590:06282\n\
67TFK:04573:06434\n\
67TFK:04618:05444\n\
67TFK:04630:05438\n\
67TFK:04615:05805\n\
67TFK:04636:05809\n\
67TFK:04634:06074\n\
67TFK:04632:06128\n\
67TFK:04640:06136\n\
67TFK:04642:06106\n\
67TFK:04636:06220\n\
67TFK:04617:06252\n\
67TFK:04626:06321\n\
67TFK:04695:05160\n\
67TFK:04653:05296\n\
67TFK:04684:05603\n\
67TFK:04689:05673\n\
67TFK:04692:05691\n\
67TFK:04683:05831\n\
67TFK:04656:05879\n\
67TFK:04687:05996\n\
67TFK:04651:06039\n\
67TFK:04649:06076\n\
67TFK:04687:06296\n\
67TFK:04673:06386\n\
67TFK:04739:05235\n\
67TFK:04723:05305\n\
67TFK:04721:05380\n\
67TFK:04730:05407\n\
67TFK:04709:05674\n\
67TFK:04728:05657\n\
67TFK:04739:06100\n\
67TFK:04696:06109\n\
67TFK:04696:06334\n\
67TFK:04792:05192\n\
67TFK:04757:05224\n\
67TFK:04766:05206\n\
67TFK:04760:05400\n\
67TFK:04746:05508\n\
67TFK:04780:05626\n\
67TFK:04763:05837\n\
67TFK:04794:06081\n\
67TFK:04793:06143\n\
67TFK:04773:06357\n\
67TFK:04811:05169\n\
67TFK:04840:05536\n\
67TFK:04806:05736\n\
67TFK:04839:05765\n\
67TFK:04801:05929\n\
67TFK:04843:05952\n\
67TFK:04845:05971\n\
67TFK:04823:06234\n\
67TFK:04829:06398\n\
67TFK:04856:05422\n\
67TFK:04884:05457\n\
67TFK:04857:05567\n\
67TFK:04881:05799\n\
67TFK:04846:05915\n\
67TFK:04859:05927\n\
67TFK:04884:05951\n\
67TFK:04855:05974\n\
67TFK:04857:06306\n\
67TFK:04866:06425\n\
67TFK:04942:05227\n\
67TFK:04896:05266\n\
67TFK:04914:05444\n\
67TFK:04906:05653\n\
67TFK:04901:05714\n\
67TFK:04899:05872\n\
67TFK:04942:05909\n\
67TFK:04921:06007\n\
67TFK:04915:06071\n\
67TFK:04928:06060\n\
67TFK:04900:06126\n\
67TFK:04940:06235\n\
67TFK:04989:05231\n\
67TFK:04995:05333\n\
67TFK:04970:05498\n\
67TFK:04983:05536\n\
67TFK:04989:05544\n\
67TFK:04981:05723\n\
67TFK:04988:05774\n\
67TFK:04959:06221\n\
67TFK:04976:06375\n\
67TFK:05021:05171\n\
67TFK:05038:05236\n\
67TFK:05004:05447\n\
67TFK:05017:05501\n\
67TFK:05006:05504\n\
67TFK:05012:05543\n\
67TFK:05002:05754\n\
67TFK:05003:05769\n\
67TFK:05031:05764\n\
67TFK:05022:05910\n\
67TFK:05045:06028\n\
67TFK:05012:06231\n\
67TFK:05014:06218\n\
67TFK:05038:06433\n\
67TFK:05068:05228\n\
67TFK:05093:05393\n\
67TFK:05046:05644\n\
67TFK:05090:05663\n\
67TFK:05068:05885\n\
67TFK:05071:06008\n\
67TFK:05077:06279\n\
67TFK:05138:05530\n\
67TFK:05097:05630\n\
67TFK:05096:05701\n\
67TFK:05126:05683\n\
67TFK:05139:05689\n\
67TFK:05118:05719\n\
67TFK:05137:05842\n\
67TFK:05111:05943\n\
67TFK:05109:06071\n\
67TFK:05110:06109\n\
67TFK:05137:06126\n\
67TFK:05176:05313\n\
67TFK:05190:05340\n\
67TFK:05149:05410\n\
67TFK:05169:05482\n\
67TFK:05187:05506\n\
67TFK:05169:06081\n\
67TFK:05179:06372\n\
67TFK:05177:06429\n\
67TFK:05235:05405\n\
67TFK:05216:05542\n\
67TFK:05236:05664\n\
67TFK:05206:05801\n\
67TFK:05207:05961\n\
67TFK:05211:06138\n\
67TFK:05209:06166\n\
67TFK:05217:06183\n\
67TFK:05218:06299\n\
67TFK:05267:05393\n\
67TFK:05286:05890\n\
67TFK:05270:05971\n\
67TFK:05246:06148\n\
67TFK:05262:06122\n\
67TFK:05275:06286\n\
67TFK:05324:05346\n\
67TFK:05302:05554\n\
67TFK:05321:06035\n\
67TFK:08059:14211\n\
67TFK:08127:14311\n\
67TFK:08138:14452\n\
67TFK:08162:14207\n\
67TFK:08201:14369\n\
67TFK:08286:14220\n\
67TFK:08284:14346\n\
67TFK:08321:14302\n\
67TFK:08381:14262\n\
67TFK:07994:12927\n\
67TFK:07995:13323\n\
67TFK:07998:13351\n\
67TFK:07997:13436\n\
67TFK:08012:13432\n\
67TFK:08028:13547\n\
67TFK:08040:13541\n\
67TFK:08039:13762\n\
67TFK:08026:14085\n\
67TFK:08065:12961\n\
67TFK:08083:13099\n\
67TFK:08064:13388\n\
67TFK:08047:13655\n\
67TFK:08058:13665\n\
67TFK:08090:13666\n\
67TFK:08120:12897\n\
67TFK:08094:13039\n\
67TFK:08140:13061\n\
67TFK:08124:13290\n\
67TFK:08110:13464\n\
67TFK:08111:13525\n\
67TFK:08130:14073\n\
67TFK:08165:13239\n\
67TFK:08181:13498\n\
67TFK:08154:13995\n\
67TFK:08210:12996\n\
67TFK:08235:13043\n\
67TFK:08208:13098\n\
67TFK:08238:13106\n\
67TFK:08232:13201\n\
67TFK:08238:13364\n\
67TFK:08203:13605\n\
67TFK:08271:13123\n\
67TFK:08280:13219\n\
67TFK:08286:13495\n\
67TFK:08286:13536\n\
67TFK:08287:14080\n\
67TFK:08340:13138\n\
67TFK:08295:13416\n\
67TFK:08337:13737\n\
67TFK:08332:13999\n\
67TFK:08309:14116\n\
67TFK:08388:13544\n\
67TFK:08372:13712\n\
67TFK:08383:13961\n\
67TFK:08406:12896\n\
67TFK:08435:13179\n\
67TFK:08402:13208\n\
67TFK:08399:13522\n\
67TFK:08400:13522\n\
67TFK:08438:13740\n\
67TFK:08398:14002\n\
67TFK:08417:14055\n\
67TFK:08462:13042\n\
67TFK:08476:13104\n\
67TFK:08445:13467\n\
67TFK:08451:13465\n\
67TFK:08502:12972\n\
67TFK:08515:12975\n\
67TFK:08520:13439\n\
67TFK:08522:13582\n\
67TFK:08538:13644\n\
67TFK:08512:13839\n\
67TFK:08505:14074\n\
67TFK:08544:13220\n\
67TFK:08580:13304\n\
67TFK:08576:13852\n\
67TFK:08543:13978\n\
67TFK:08621:12929\n\
67TFK:08603:13281\n\
67TFK:08605:13311\n\
67TFK:08600:13667\n\
67TFK:08618:13721\n\
67TFK:08616:14115\n\
67TFK:08609:14147\n\
67TFK:08691:12880\n\
67TFK:08652:13102\n\
67TFK:08673:13442\n\
67TFK:08667:13540\n\
67TFK:08694:13033\n\
67TFK:08733:13059\n\
67TFK:08700:13869\n\
67TFK:08705:13921\n\
67TFK:08733:13962\n\
67TFK:08771:13080\n\
67TFK:08777:13616\n\
67TFK:08751:13775\n\
67TFK:08783:14151\n\
67TFK:08824:13163\n\
67TFK:08792:13184\n\
67TFK:08832:13517\n\
67TFK:08885:12880\n\
67TFK:08868:13063\n\
67TFK:08857:13294\n\
67TFK:08869:14064\n\
67TFK:08857:14103\n\
67TFK:08894:13006\n\
67TFK:08924:13255\n\
67TFK:08937:13258\n\
67TFK:08936:13663\n\
67TFK:08893:13919\n\
67TFK:08908:13896\n\
67TFK:08944:13075\n\
67TFK:08945:13137\n\
67TFK:08968:13446\n\
67TFK:08989:13757\n\
67TFK:09011:13127\n\
67TFK:09031:13481\n\
67TFK:09096:12909\n\
67TFK:09093:13084\n\
67TFK:09096:13124\n\
67TFK:09132:13350\n\
67TFK:09101:13440\n\
67TFK:09134:13572\n\
67TFK:09095:13896\n\
67TFK:09157:12884\n\
67TFK:09163:13037\n\
67TFK:09163:13253\n\
67TFK:09172:13256\n\
67TFK:09148:13571\n\
67TFK:09154:13635\n\
67TFK:09225:13019\n\
67TFK:09207:13063\n\
67TFK:09227:13619\n\
67TFK:09194:13682\n\
67TFK:09282:12972\n\
67TFK:09315:13252\n\
67TFK:09317:13430\n\
67TFK:09318:13841\n\
67TFK:08004:11695\n\
67TFK:08005:12071\n\
67TFK:08008:12061\n\
67TFK:08010:12084\n\
67TFK:07997:12127\n\
67TFK:07999:12231\n\
67TFK:08002:12599\n\
67TFK:08080:11864\n\
67TFK:08043:12020\n\
67TFK:08053:12013\n\
67TFK:08074:12037\n\
67TFK:08051:12662\n\
67TFK:08102:11735\n\
67TFK:08109:11783\n\
67TFK:08112:11792\n\
67TFK:08132:11921\n\
67TFK:08095:12183\n\
67TFK:08112:12225\n\
67TFK:08113:12347\n\
67TFK:08107:12438\n\
67TFK:08101:12546\n\
67TFK:08174:11664\n\
67TFK:08157:11713\n\
67TFK:08188:11741\n\
67TFK:08145:12089\n\
67TFK:08190:12254\n\
67TFK:08185:12364\n\
67TFK:08171:12395\n\
67TFK:08171:12638\n\
67TFK:08151:12719\n\
67TFK:08191:12710\n\
67TFK:08228:11645\n\
67TFK:08240:11825\n\
67TFK:08241:11905\n\
67TFK:08241:11994\n\
67TFK:08199:12168\n\
67TFK:08239:12198\n\
67TFK:08225:12272\n\
67TFK:08219:12671\n\
67TFK:08280:11641\n\
67TFK:08267:11823\n\
67TFK:08243:12174\n\
67TFK:08276:12318\n\
67TFK:08251:12740\n\
67TFK:08323:11636\n\
67TFK:08335:11806\n\
67TFK:08320:11864\n\
67TFK:08300:12227\n\
67TFK:08294:12312\n\
67TFK:08314:12476\n\
67TFK:08339:12558\n\
67TFK:08322:12789\n\
67TFK:08298:12832\n\
67TFK:08379:11717\n\
67TFK:08380:11765\n\
67TFK:08359:11948\n\
67TFK:08350:12093\n\
67TFK:08360:12852\n\
67TFK:08395:12106\n\
67TFK:08413:12131\n\
67TFK:08435:12094\n\
67TFK:08402:12599\n\
67TFK:08453:11638\n\
67TFK:08443:11721\n\
67TFK:08468:11704\n\
67TFK:08489:11941\n\
67TFK:08461:12389\n\
67TFK:08445:12398\n\
67TFK:08461:12406\n\
67TFK:08446:12496\n\
67TFK:08465:12674\n\
67TFK:08529:11618\n\
67TFK:08501:12026\n\
67TFK:08518:12020\n\
67TFK:08526:12039\n\
67TFK:08498:12718\n\
67TFK:08522:12856\n\
67TFK:08578:11611\n\
67TFK:08544:11976\n\
67TFK:08585:12223\n\
67TFK:08583:12567\n\
67TFK:08555:12748\n\
67TFK:08612:11751\n\
67TFK:08609:11942\n\
67TFK:08605:12380\n\
67TFK:08667:11634\n\
67TFK:08665:11701\n\
67TFK:08688:11927\n\
67TFK:08664:12236\n\
67TFK:08714:11944\n\
67TFK:08698:12221\n\
67TFK:08729:12755\n\
67TFK:08736:12791\n\
67TFK:08765:11698\n\
67TFK:08781:11947\n\
67TFK:08836:11687\n\
67TFK:08815:11797\n\
67TFK:08835:11837\n\
67TFK:08816:11951\n\
67TFK:08808:12462\n\
67TFK:08886:11631\n\
67TFK:08861:11839\n\
67TFK:08912:11775\n\
67TFK:08911:11999\n\
67TFK:08975:11616\n\
67TFK:08989:11845\n\
67TFK:08984:11901\n\
67TFK:08951:11963\n\
67TFK:08991:12081\n\
67TFK:08969:12113\n\
67TFK:08961:12778\n\
67TFK:09017:11808\n\
67TFK:09018:11888\n\
67TFK:09031:12035\n\
67TFK:09001:12160\n\
67TFK:09032:12162\n\
67TFK:09037:12150\n\
67TFK:09028:12450\n\
67TFK:09055:11704\n\
67TFK:09047:11925\n\
67TFK:09046:12491\n\
67TFK:09081:12551\n\
67TFK:09049:12630\n\
67TFK:09089:12630\n\
67TFK:09063:12877\n\
67TFK:09113:11928\n\
67TFK:09134:12049\n\
67TFK:09125:12230\n\
67TFK:09133:12664\n\
67TFK:09126:12739\n\
67TFK:09168:11946\n\
67TFK:09184:12051\n\
67TFK:09168:12507\n\
67TFK:09148:12587\n\
67TFK:09185:12625\n\
67TFK:09182:12831\n\
67TFK:09230:11664\n\
67TFK:09214:11728\n\
67TFK:09240:11931\n\
67TFK:09193:12029\n\
67TFK:09200:12035\n\
67TFK:09194:12087\n\
67TFK:09192:12170\n\
67TFK:09219:12784\n\
67TFK:09211:12850\n\
67TFK:09279:11605\n\
67TFK:09305:11610\n\
67TFK:09307:11780\n\
67TFK:09304:12030\n\
67TFK:09297:12325\n\
67TFK:09302:12876\n\
67TFK:05331:12890\n\
67TFK:05357:12918\n\
67TFK:05359:12912\n\
67TFK:05363:13002\n\
67TFK:05334:13072\n\
67TFK:05369:13225\n\
67TFK:05356:13439\n\
67TFK:05335:13915\n\
67TFK:05343:14034\n\
67TFK:05382:12914\n\
67TFK:05388:13025\n\
67TFK:05398:13024\n\
67TFK:05403:13420\n\
67TFK:05404:13410\n\
67TFK:05402:13456\n\
67TFK:05378:13500\n\
67TFK:05412:13781\n\
67TFK:05381:13891\n\
67TFK:05381:13925\n\
67TFK:05477:13000\n\
67TFK:05435:13127\n\
67TFK:05467:13763\n\
67TFK:05468:13782\n\
67TFK:05511:13026\n\
67TFK:05525:13696\n\
67TFK:05498:13849\n\
67TFK:05543:12907\n\
67TFK:05547:13500\n\
67TFK:05548:13524\n\
67TFK:05552:14044\n\
67TFK:05591:12950\n\
67TFK:05599:13143\n\
67TFK:05609:13355\n\
67TFK:05584:13583\n\
67TFK:05616:13659\n\
67TFK:05647:13071\n\
67TFK:05657:13069\n\
67TFK:05662:13196\n\
67TFK:05632:13528\n\
67TFK:05637:13723\n\
67TFK:05655:13785\n\
67TFK:05645:13918\n\
67TFK:05636:13978\n\
67TFK:05670:14041\n\
67TFK:05647:14080\n\
67TFK:05722:12902\n\
67TFK:05702:12949\n\
67TFK:05709:13057\n\
67TFK:05722:13445\n\
67TFK:05701:13829\n\
67TFK:05692:13923\n\
67TFK:05697:14009\n\
67TFK:05714:14132\n\
67TFK:05732:12936\n\
67TFK:05758:13180\n\
67TFK:05793:13256\n\
67TFK:05820:13299\n\
67TFK:05788:14034\n\
67TFK:05830:13092\n\
67TFK:05925:13231\n\
67TFK:05925:13437\n\
67TFK:05881:13832\n\
67TFK:05898:13968\n\
67TFK:05939:13080\n\
67TFK:05942:13155\n\
67TFK:05972:13246\n\
67TFK:05937:13841\n\
67TFK:05948:14023\n\
67TFK:05997:13087\n\
67TFK:05986:13244\n\
67TFK:05996:13262\n\
67TFK:06004:13285\n\
67TFK:06021:13423\n\
67TFK:06009:13490\n\
67TFK:06009:13497\n\
67TFK:06024:13622\n\
67TFK:06028:12910\n\
67TFK:06073:13007\n\
67TFK:06061:13631\n\
67TFK:06029:13759\n\
67TFK:06092:13372\n\
67TFK:06121:13370\n\
67TFK:06092:13393\n\
67TFK:06121:13707\n\
67TFK:06131:13059\n\
67TFK:06167:13324\n\
67TFK:06169:13781\n\
67TFK:06176:14046\n\
67TFK:06130:14112\n\
67TFK:06196:13435\n\
67TFK:06209:13444\n\
67TFK:06207:13698\n\
67TFK:06274:12988\n\
67TFK:06261:13649\n\
67TFK:06269:13641\n\
67TFK:06255:13822\n\
67TFK:06272:13859\n\
67TFK:06259:14006\n\
67TFK:06250:14033\n\
67TFK:06318:12957\n\
67TFK:06313:12998\n\
67TFK:06318:13071\n\
67TFK:06315:13683\n\
67TFK:06309:13788\n\
67TFK:06343:13228\n\
67TFK:06344:13336\n\
67TFK:06340:13512\n\
67TFK:06411:13307\n\
67TFK:06406:13568\n\
67TFK:06409:13568\n\
67TFK:06436:12965\n\
67TFK:06469:13146\n\
67TFK:06440:13371\n\
67TFK:06479:12880\n\
67TFK:06484:12890\n\
67TFK:06496:13289\n\
67TFK:06514:13889\n\
67TFK:06551:12992\n\
67TFK:06568:13286\n\
67TFK:06552:13433\n\
67TFK:06554:13547\n\
67TFK:06548:14124\n\
67TFK:06626:13598\n\
67TFK:06627:14011\n\
67TFK:06659:12942\n\
67TFK:06659:13028\n\
67TFK:06657:13032\n\
67TFK:06629:13521\n\
67TFK:06648:13574\n\
67TFK:05525:14500\n\
67TFK:05625:14284\n\
67TFK:05578:14319\n\
67TFK:05694:14372\n\
67TFK:05751:14626\n\
67TFK:05904:15083\n\
67TFK:06025:14226\n\
67TFK:05992:14876\n\
67TFK:06061:14204\n\
67TFK:06042:14485\n\
67TFK:06051:14523\n\
67TFK:06060:14811\n\
67TFK:06112:14454\n\
67TFK:06107:14738\n\
67TFK:06122:14825\n\
67TFK:06147:14288\n\
67TFK:06174:14350\n\
67TFK:06212:14959\n\
67TFK:06249:14285\n\
67TFK:06239:14701\n\
67TFK:06243:14812\n\
67TFK:06236:14945\n\
67TFK:06308:14792\n\
67TFK:06367:14212\n\
67TFK:06375:15011\n\
67TFK:06423:14184\n\
67TFK:06392:14379\n\
67TFK:06404:14656\n\
67TFK:06456:14324\n\
67TFK:06461:14335\n\
67TFK:06471:14599\n\
67TFK:06471:14724\n\
67TFK:06478:14458\n\
67TFK:06518:14459\n\
67TFK:06500:14590\n\
67TFK:06510:14683\n\
67TFK:06571:14283\n\
67TFK:06577:14784\n\
67TFK:06594:14362\n\
67TFK:06578:14434\n\
67TFK:07996:10488\n\
67TFK:08019:10633\n\
67TFK:08023:10714\n\
67TFK:08013:11027\n\
67TFK:07995:11103\n\
67TFK:08033:11104\n\
67TFK:08008:11500\n\
67TFK:08068:10860\n\
67TFK:08043:10922\n\
67TFK:08045:11042\n\
67TFK:08058:11005\n\
67TFK:08045:11128\n\
67TFK:08074:11199\n\
67TFK:08062:11214\n\
67TFK:08137:10477\n\
67TFK:08121:10824\n\
67TFK:08103:11495\n\
67TFK:08095:11582\n\
67TFK:08164:10412\n\
67TFK:08175:10903\n\
67TFK:08162:10966\n\
67TFK:08160:11062\n\
67TFK:08185:11340\n\
67TFK:08229:10377\n\
67TFK:08215:11163\n\
67TFK:08199:11233\n\
67TFK:08232:11240\n\
67TFK:08212:11260\n\
67TFK:08220:11262\n\
67TFK:08228:11396\n\
67TFK:08256:10554\n\
67TFK:08277:10652\n\
67TFK:08267:11279\n\
67TFK:08267:11384\n\
67TFK:08314:10470\n\
67TFK:08320:10487\n\
67TFK:08300:10546\n\
67TFK:08319:10552\n\
67TFK:08311:10731\n\
67TFK:08321:11399\n\
67TFK:08293:11416\n\
67TFK:08295:11435\n\
67TFK:08362:10916\n\
67TFK:08391:11109\n\
67TFK:08379:11355\n\
67TFK:08360:11576\n\
67TFK:08410:10491\n\
67TFK:08427:10992\n\
67TFK:08440:11164\n\
67TFK:08437:11207\n\
67TFK:08409:11361\n\
67TFK:08420:11355\n\
67TFK:08438:11399\n\
67TFK:08415:11488\n\
67TFK:08437:11526\n\
67TFK:08447:10646\n\
67TFK:08456:10752\n\
67TFK:08456:11143\n\
67TFK:08460:11213\n\
67TFK:08472:11204\n\
67TFK:08454:11368\n\
67TFK:08509:10394\n\
67TFK:08516:10635\n\
67TFK:08526:10610\n\
67TFK:08504:10661\n\
67TFK:08527:10997\n\
67TFK:08518:11004\n\
67TFK:08520:11204\n\
67TFK:08501:11279\n\
67TFK:08533:11319\n\
67TFK:08538:11452\n\
67TFK:08573:10511\n\
67TFK:08568:10888\n\
67TFK:08546:11452\n\
67TFK:08602:10414\n\
67TFK:08618:10786\n\
67TFK:08609:11371\n\
67TFK:08601:11414\n\
67TFK:08598:11529\n\
67TFK:08651:10322\n\
67TFK:08642:10519\n\
67TFK:08653:10542\n\
67TFK:08665:10649\n\
67TFK:08661:10685\n\
67TFK:08662:10677\n\
67TFK:08666:11081\n\
67TFK:08679:11525\n\
67TFK:08689:11581\n\
67TFK:08738:10699\n\
67TFK:08741:10703\n\
67TFK:08729:10928\n\
67TFK:08715:11531\n\
67TFK:08736:11530\n\
67TFK:08789:10358\n\
67TFK:08754:10698\n\
67TFK:08780:10984\n\
67TFK:08779:11052\n\
67TFK:08784:11279\n\
67TFK:08793:10430\n\
67TFK:08825:10492\n\
67TFK:08817:10661\n\
67TFK:08808:10778\n\
67TFK:08838:10950\n\
67TFK:08818:11144\n\
67TFK:08811:11197\n\
67TFK:08813:11276\n\
67TFK:08877:10336\n\
67TFK:08871:10483\n\
67TFK:08889:10627\n\
67TFK:08872:10697\n\
67TFK:08846:10711\n\
67TFK:08860:10814\n\
67TFK:08865:10895\n\
67TFK:08871:10867\n\
67TFK:08858:11413\n\
67TFK:08937:10892\n\
67TFK:08895:10939\n\
67TFK:08934:11047\n\
67TFK:08914:11186\n\
67TFK:08894:11389\n\
67TFK:08928:11447\n\
67TFK:08904:11456\n\
67TFK:08894:11509\n\
67TFK:08970:10675\n\
67TFK:08978:10693\n\
67TFK:08962:10710\n\
67TFK:08979:10786\n\
67TFK:08978:11169\n\
67TFK:08970:11379\n\
67TFK:08990:11455\n\
67TFK:08993:10517\n\
67TFK:09012:10650\n\
67TFK:09017:10751\n\
67TFK:09033:10937\n\
67TFK:08999:10967\n\
67TFK:09029:10960\n\
67TFK:09059:10508\n\
67TFK:09068:10747\n\
67TFK:09046:10886\n\
67TFK:09067:10860\n\
67TFK:09056:11152\n\
67TFK:09076:11543\n\
67TFK:09105:10628\n\
67TFK:09120:10688\n\
67TFK:09125:10670\n\
67TFK:09103:10728\n\
67TFK:09103:10846\n\
67TFK:09130:10959\n\
67TFK:09133:11266\n\
67TFK:09138:11326\n\
67TFK:09124:11512\n\
67TFK:09141:11568\n\
67TFK:09169:10467\n\
67TFK:09162:10716\n\
67TFK:09179:10868\n\
67TFK:09149:11131\n\
67TFK:09165:11133\n\
67TFK:09142:11315\n\
67TFK:09186:11319\n\
67TFK:09165:11356\n\
67TFK:09240:10403\n\
67TFK:09197:10533\n\
67TFK:09238:10547\n\
67TFK:09223:10844\n\
67TFK:09240:10933\n\
67TFK:09214:11376\n\
67TFK:09279:10445\n\
67TFK:09249:10826\n\
67TFK:09280:11112\n\
67TFK:09286:11230\n\
67TFK:09319:10404\n\
67TFK:09312:11381\n\
67TFK:09295:11567\n\
67TFK:04006:02847\n\
67TFK:04023:03238\n\
67TFK:04035:03229\n\
67TFK:04008:03411\n\
67TFK:04009:03418\n\
67TFK:04031:03476\n\
67TFK:04077:02893\n\
67TFK:04085:03202\n\
67TFK:04063:03259\n\
67TFK:04076:03728\n\
67TFK:04083:03815\n\
67TFK:04114:02583\n\
67TFK:04115:02766\n\
67TFK:04106:02928\n\
67TFK:04119:03029\n\
67TFK:04138:03213\n\
67TFK:04141:03535\n\
67TFK:04103:03597\n\
67TFK:04098:03710\n\
67TFK:04103:03853\n\
67TFK:04188:02705\n\
67TFK:04148:03012\n\
67TFK:04185:03073\n\
67TFK:04164:03125\n\
67TFK:04165:03175\n\
67TFK:04177:03195\n\
67TFK:04173:03238\n\
67TFK:04152:03345\n\
67TFK:04147:03376\n\
67TFK:04166:03495\n\
67TFK:04149:03802\n\
67TFK:04202:02816\n\
67TFK:04202:02969\n\
67TFK:04223:03044\n\
67TFK:04196:03206\n\
67TFK:04208:03319\n\
67TFK:04241:03314\n\
67TFK:04239:03500\n\
67TFK:04200:03814\n\
67TFK:04212:03863\n\
67TFK:04223:03826\n\
67TFK:04268:02647\n\
67TFK:04285:02751\n\
67TFK:04250:03042\n\
67TFK:04248:03160\n\
67TFK:04286:03352\n\
67TFK:04288:03347\n\
67TFK:04252:03416\n\
67TFK:04247:03798\n\
67TFK:04309:02697\n\
67TFK:04323:02846\n\
67TFK:04320:02948\n\
67TFK:04320:03018\n\
67TFK:04322:03317\n\
67TFK:04339:03312\n\
67TFK:04326:03352\n\
67TFK:04312:03387\n\
67TFK:04299:03563\n\
67TFK:04321:03607\n\
67TFK:04330:03724\n\
67TFK:04353:02597\n\
67TFK:04393:02687\n\
67TFK:04384:02729\n\
67TFK:04391:03049\n\
67TFK:04386:03170\n\
67TFK:04391:03210\n\
67TFK:04394:03184\n\
67TFK:04351:03240\n\
67TFK:04375:03252\n\
67TFK:04358:03350\n\
67TFK:04360:03350\n\
67TFK:04363:03399\n\
67TFK:04380:03657\n\
67TFK:04388:03668\n\
67TFK:04382:03784\n\
67TFK:04444:02597\n\
67TFK:04414:02964\n\
67TFK:04426:03087\n\
67TFK:04437:03108\n\
67TFK:04438:03285\n\
67TFK:04425:03600\n\
67TFK:04433:03704\n\
67TFK:04444:03775\n\
67TFK:04428:03831\n\
67TFK:04490:02976\n\
67TFK:04491:02995\n\
67TFK:04486:03060\n\
67TFK:04449:03137\n\
67TFK:04447:03189\n\
67TFK:04467:03262\n\
67TFK:04452:03450\n\
67TFK:04492:03426\n\
67TFK:04475:03572\n\
67TFK:04465:03693\n\
67TFK:04468:03735\n\
67TFK:04482:03813\n\
67TFK:04534:02610\n\
67TFK:04524:02786\n\
67TFK:04525:02777\n\
67TFK:04499:02877\n\
67TFK:04518:02876\n\
67TFK:04503:03023\n\
67TFK:04537:02988\n\
67TFK:04515:03090\n\
67TFK:04533:03296\n\
67TFK:04528:03337\n\
67TFK:04522:03602\n\
67TFK:04574:02577\n\
67TFK:04554:02888\n\
67TFK:04590:02891\n\
67TFK:04576:03108\n\
67TFK:04584:03169\n\
67TFK:04580:03247\n\
67TFK:04589:03557\n\
67TFK:04563:03576\n\
67TFK:04597:02634\n\
67TFK:04621:02814\n\
67TFK:04641:03085\n\
67TFK:04643:03216\n\
67TFK:04597:03459\n\
67TFK:04641:03572\n\
67TFK:04597:03618\n\
67TFK:04659:02765\n\
67TFK:04649:03051\n\
67TFK:04672:03204\n\
67TFK:04647:03404\n\
67TFK:04694:03412\n\
67TFK:04691:03508\n\
67TFK:04689:03568\n\
67TFK:04653:03806\n\
67TFK:04742:02651\n\
67TFK:04705:02701\n\
67TFK:04701:02958\n\
67TFK:04742:03094\n\
67TFK:04728:03147\n\
67TFK:04720:03208\n\
67TFK:04696:03325\n\
67TFK:04723:03286\n\
67TFK:04719:03328\n\
67TFK:04703:03634\n\
67TFK:04720:03812\n\
67TFK:04748:02580\n\
67TFK:04791:02927\n\
67TFK:04748:02999\n\
67TFK:04757:02987\n\
67TFK:04773:02986\n\
67TFK:04795:03572\n\
67TFK:04759:03592\n\
67TFK:04780:03652\n\
67TFK:04784:03641\n\
67TFK:04789:03772\n\
67TFK:04794:03840\n\
67TFK:04831:02602\n\
67TFK:04796:02883\n\
67TFK:04835:02979\n\
67TFK:04799:03832\n\
67TFK:04799:03846\n\
67TFK:04829:03847\n\
67TFK:04844:03829\n\
67TFK:04850:02618\n\
67TFK:04881:02655\n\
67TFK:04888:02655\n\
67TFK:04879:02765\n\
67TFK:04875:02796\n\
67TFK:04863:03106\n\
67TFK:04869:03165\n\
67TFK:04872:03154\n\
67TFK:04894:03298\n\
67TFK:04880:03346\n\
67TFK:04879:03464\n\
67TFK:04889:03453\n\
67TFK:04863:03509\n\
67TFK:04868:03487\n\
67TFK:04879:03515\n\
67TFK:04873:03639\n\
67TFK:04885:03722\n\
67TFK:04872:03763\n\
67TFK:04881:03776\n\
67TFK:04885:03788\n\
67TFK:04899:02627\n\
67TFK:04905:02649\n\
67TFK:04941:02628\n\
67TFK:04919:02712\n\
67TFK:04934:02847\n\
67TFK:04908:02885\n\
67TFK:04939:02985\n\
67TFK:04911:03369\n\
67TFK:04897:03466\n\
67TFK:04901:03482\n\
67TFK:04898:03629\n\
67TFK:04896:03777\n\
67TFK:04931:03791\n\
67TFK:04936:03795\n\
67TFK:04985:02588\n\
67TFK:04956:02631\n\
67TFK:04971:02729\n\
67TFK:04991:02846\n\
67TFK:04963:02887\n\
67TFK:04967:02916\n\
67TFK:04977:03015\n\
67TFK:04985:03173\n\
67TFK:04987:03585\n\
67TFK:04971:03682\n\
67TFK:04952:03779\n\
67TFK:04988:03833\n\
67TFK:05045:02657\n\
67TFK:05018:02755\n\
67TFK:05012:02923\n\
67TFK:05039:03092\n\
67TFK:05023:03130\n\
67TFK:05003:03299\n\
67TFK:05020:03282\n\
67TFK:05002:03612\n\
67TFK:05013:03595\n\
67TFK:05043:03656\n\
67TFK:05023:03722\n\
67TFK:05029:03679\n\
67TFK:05016:03816\n\
67TFK:05002:03829\n\
67TFK:05074:02633\n\
67TFK:05091:02715\n\
67TFK:05061:02929\n\
67TFK:05080:02953\n\
67TFK:05050:03151\n\
67TFK:05058:03332\n\
67TFK:05055:03435\n\
67TFK:05073:03443\n\
67TFK:05047:03507\n\
67TFK:05095:03482\n\
67TFK:05071:03617\n\
67TFK:05095:03763\n\
67TFK:05068:03799\n\
67TFK:05078:03821\n\
67TFK:05104:02680\n\
67TFK:05145:02695\n\
67TFK:05133:03049\n\
67TFK:05112:03106\n\
67TFK:05128:03348\n\
67TFK:05106:03383\n\
67TFK:05141:03391\n\
67TFK:05126:03571\n\
67TFK:05123:03648\n\
67TFK:05126:03796\n\
67TFK:05189:02655\n\
67TFK:05169:02716\n\
67TFK:05189:02996\n\
67TFK:05178:03040\n\
67TFK:05167:03126\n\
67TFK:05161:03620\n\
67TFK:05180:03579\n\
67TFK:05156:03705\n\
67TFK:05167:03778\n\
67TFK:05154:03827\n\
67TFK:05177:03847\n\
67TFK:05207:02623\n\
67TFK:05237:02785\n\
67TFK:05197:02940\n\
67TFK:05226:03126\n\
67TFK:05212:03180\n\
67TFK:05223:03225\n\
67TFK:05205:03300\n\
67TFK:05206:03572\n\
67TFK:05234:03824\n\
67TFK:05266:02629\n\
67TFK:05267:02877\n\
67TFK:05274:02932\n\
67TFK:05294:03609\n\
67TFK:05291:03652\n\
67TFK:05246:03696\n\
67TFK:05293:03846\n\
67TFK:05298:02905\n\
67TFK:05304:03131\n\
67TFK:05315:03770\n\
67TFK:05320:03726\n\
67TFK:05299:03815\n\
67TFK:05344:02834\n\
67TFK:05355:03026\n\
67TFK:05334:03223\n\
67TFK:05364:03329\n\
67TFK:05349:03395\n\
67TFK:05372:03520\n\
67TFK:05344:03806\n\
67TFK:05359:03835\n\
67TFK:05419:02894\n\
67TFK:05386:03073\n\
67TFK:05414:03047\n\
67TFK:05388:03236\n\
67TFK:05422:03330\n\
67TFK:05437:03219\n\
67TFK:05471:03354\n\
67TFK:05446:03515\n\
67TFK:05462:03611\n\
67TFK:05434:03827\n\
67TFK:05509:02586\n\
67TFK:05498:02670\n\
67TFK:05484:02940\n\
67TFK:05525:03115\n\
67TFK:05525:03358\n\
67TFK:05491:03521\n\
67TFK:05486:03554\n\
67TFK:05495:03552\n\
67TFK:05502:03573\n\
67TFK:05511:03641\n\
67TFK:05517:03814\n\
67TFK:05510:03840\n\
67TFK:05553:02594\n\
67TFK:05529:02872\n\
67TFK:05531:02958\n\
67TFK:05557:02979\n\
67TFK:05544:03124\n\
67TFK:05574:03094\n\
67TFK:05539:03164\n\
67TFK:05569:03195\n\
67TFK:05542:03248\n\
67TFK:05574:03330\n\
67TFK:05559:03436\n\
67TFK:05563:03552\n\
67TFK:05623:02874\n\
67TFK:05608:03053\n\
67TFK:05610:03053\n\
67TFK:05588:03365\n\
67TFK:05591:03370\n\
67TFK:05615:03359\n\
67TFK:05607:03575\n\
67TFK:05605:03600\n\
67TFK:05639:02644\n\
67TFK:05639:02737\n\
67TFK:05653:02747\n\
67TFK:05636:03232\n\
67TFK:05670:03286\n\
67TFK:05628:03336\n\
67TFK:05651:03339\n\
67TFK:05661:03363\n\
67TFK:05695:02720\n\
67TFK:05691:02753\n\
67TFK:05691:02813\n\
67TFK:05710:02799\n\
67TFK:05691:02966\n\
67TFK:05714:02962\n\
67TFK:05706:03215\n\
67TFK:05715:03216\n\
67TFK:05694:03258\n\
67TFK:05681:03304\n\
67TFK:05712:03490\n\
67TFK:05712:03736\n\
67TFK:05721:03797\n\
67TFK:05747:02704\n\
67TFK:05756:02773\n\
67TFK:05744:02900\n\
67TFK:05731:02950\n\
67TFK:05765:02967\n\
67TFK:05758:03081\n\
67TFK:05757:03215\n\
67TFK:05732:03373\n\
67TFK:05755:03384\n\
67TFK:05766:03403\n\
67TFK:05740:03435\n\
67TFK:05767:03429\n\
67TFK:05753:03658\n\
67TFK:05803:02614\n\
67TFK:05813:02606\n\
67TFK:05805:02834\n\
67TFK:05799:02899\n\
67TFK:05798:02959\n\
67TFK:05822:02975\n\
67TFK:05779:03174\n\
67TFK:05803:03219\n\
67TFK:05787:03362\n\
67TFK:05814:03327\n\
67TFK:05812:03445\n\
67TFK:05817:03455\n\
67TFK:05821:03471\n\
67TFK:05817:03700\n\
67TFK:05859:02607\n\
67TFK:05870:02810\n\
67TFK:05852:02857\n\
67TFK:05864:02851\n\
67TFK:05838:03165\n\
67TFK:05857:03189\n\
67TFK:05855:03443\n\
67TFK:05867:03598\n\
67TFK:05843:03760\n\
67TFK:05861:03793\n\
67TFK:05923:02589\n\
67TFK:05891:02736\n\
67TFK:05881:03033\n\
67TFK:05900:03279\n\
67TFK:05915:03389\n\
67TFK:05879:03473\n\
67TFK:05887:03531\n\
67TFK:05880:03607\n\
67TFK:05900:03744\n\
67TFK:05902:03732\n\
67TFK:05905:03810\n\
67TFK:05973:02624\n\
67TFK:05964:02635\n\
67TFK:05970:02640\n\
67TFK:05943:02927\n\
67TFK:05934:03089\n\
67TFK:05977:03224\n\
67TFK:05944:03241\n\
67TFK:05956:03558\n\
67TFK:05944:03616\n\
67TFK:05967:03755\n\
67TFK:05975:03740\n\
67TFK:05962:03799\n\
67TFK:06003:02622\n\
67TFK:06020:02620\n\
67TFK:06014:02763\n\
67TFK:06003:02854\n\
67TFK:05987:02952\n\
67TFK:05996:02952\n\
67TFK:06021:03342\n\
67TFK:06010:03502\n\
67TFK:06021:03481\n\
67TFK:05984:03568\n\
67TFK:05999:03611\n\
67TFK:06009:03604\n\
67TFK:06018:03836\n\
67TFK:06065:02622\n\
67TFK:06031:02916\n\
67TFK:06073:02941\n\
67TFK:06072:02977\n\
67TFK:06053:03128\n\
67TFK:06075:03146\n\
67TFK:06035:03304\n\
67TFK:06043:03843\n\
67TFK:06076:03861\n\
67TFK:06085:02623\n\
67TFK:06082:02803\n\
67TFK:06096:03108\n\
67TFK:06087:03315\n\
67TFK:06105:03531\n\
67TFK:06125:03674\n\
67TFK:06078:03727\n\
67TFK:06109:03843\n\
67TFK:06110:03850\n\
67TFK:06144:02613\n\
67TFK:06159:02582\n\
67TFK:06159:02743\n\
67TFK:06146:02853\n\
67TFK:06168:02908\n\
67TFK:06132:02964\n\
67TFK:06171:02986\n\
67TFK:06154:03091\n\
67TFK:06174:03126\n\
67TFK:06177:03239\n\
67TFK:06177:03429\n\
67TFK:06147:03503\n\
67TFK:06169:03507\n\
67TFK:06156:03699\n\
67TFK:06172:03697\n\
67TFK:06144:03731\n\
67TFK:06183:02900\n\
67TFK:06216:02957\n\
67TFK:06209:03191\n\
67TFK:06204:03263\n\
67TFK:06222:03263\n\
67TFK:06204:03535\n\
67TFK:06185:03591\n\
67TFK:06188:03620\n\
67TFK:06180:03724\n\
67TFK:06220:03836\n\
67TFK:06234:02704\n\
67TFK:06271:02718\n\
67TFK:06233:02820\n\
67TFK:06228:03016\n\
67TFK:06243:03108\n\
67TFK:06253:03263\n\
67TFK:06228:03385\n\
67TFK:06268:03379\n\
67TFK:06269:03400\n\
67TFK:06228:03536\n\
67TFK:06285:02722\n\
67TFK:06298:02729\n\
67TFK:06317:03638\n\
67TFK:06324:03725\n\
67TFK:06293:03821\n\
67TFK:06279:03863\n\
67TFK:06369:02806\n\
67TFK:06333:02849\n\
67TFK:06377:02899\n\
67TFK:06374:03144\n\
67TFK:06338:03203\n\
67TFK:06329:03298\n\
67TFK:06330:03280\n\
67TFK:06328:03336\n\
67TFK:06373:03410\n\
67TFK:06353:03504\n\
67TFK:06368:03717\n\
67TFK:06351:03789\n\
67TFK:06359:03827\n\
67TFK:06415:02718\n\
67TFK:06404:02879\n\
67TFK:06400:02935\n\
67TFK:06424:02984\n\
67TFK:06407:03061\n\
67TFK:06384:03196\n\
67TFK:06398:03194\n\
67TFK:06423:03728\n\
67TFK:06475:02827\n\
67TFK:06456:02923\n\
67TFK:06444:03071\n\
67TFK:06445:03030\n\
67TFK:06428:03172\n\
67TFK:06463:03157\n\
67TFK:06447:03379\n\
67TFK:06462:03562\n\
67TFK:06471:03556\n\
67TFK:06457:03672\n\
67TFK:06492:02593\n\
67TFK:06524:03033\n\
67TFK:06511:03262\n\
67TFK:06501:03418\n\
67TFK:06492:03523\n\
67TFK:06509:03684\n\
67TFK:06560:02765\n\
67TFK:06537:02848\n\
67TFK:06535:02906\n\
67TFK:06547:03126\n\
67TFK:06541:03509\n\
67TFK:06545:03512\n\
67TFK:06532:03603\n\
67TFK:06571:03636\n\
67TFK:06554:03851\n\
67TFK:06598:02632\n\
67TFK:06589:02707\n\
67TFK:06612:02759\n\
67TFK:06609:02875\n\
67TFK:06606:02906\n\
67TFK:06610:03023\n\
67TFK:06587:03066\n\
67TFK:06597:03397\n\
67TFK:06593:03631\n\
67TFK:06603:03726\n\
67TFK:06593:03837\n\
67TFK:06600:03842\n\
67TFK:06658:02620\n\
67TFK:06637:02700\n\
67TFK:06628:02817\n\
67TFK:06628:03128\n\
67TFK:06654:03130\n\
67TFK:06643:03219\n\
67TFK:06650:03318\n\
67TFK:06643:03330\n\
67TFK:06631:03547\n\
67TFK:06639:03556\n\
67TFK:06639:03592\n\
67TFK:06647:03657\n\
67TFK:06659:03701\n\
67TFK:06628:03817\n\
67TFK:05344:05239\n\
67TFK:05364:05615\n\
67TFK:05337:05819\n\
67TFK:05361:05846\n\
67TFK:05344:05905\n\
67TFK:05370:06135\n\
67TFK:05335:06190\n\
67TFK:05422:05300\n\
67TFK:05417:05506\n\
67TFK:05421:05694\n\
67TFK:05396:05736\n\
67TFK:05406:05748\n\
67TFK:05382:06249\n\
67TFK:05394:06231\n\
67TFK:05407:06220\n\
67TFK:05380:06370\n\
67TFK:05468:05234\n\
67TFK:05467:05465\n\
67TFK:05439:05541\n\
67TFK:05463:05668\n\
67TFK:05463:06436\n\
67TFK:05488:05202\n\
67TFK:05488:05471\n\
67TFK:05520:05604\n\
67TFK:05479:05741\n\
67TFK:05518:05703\n\
67TFK:05493:05818\n\
67TFK:05503:05931\n\
67TFK:05483:06248\n\
67TFK:05523:06275\n\
67TFK:05516:06364\n\
67TFK:05555:05233\n\
67TFK:05574:06098\n\
67TFK:05542:06379\n\
67TFK:05587:05215\n\
67TFK:05594:05549\n\
67TFK:05619:05535\n\
67TFK:05601:05747\n\
67TFK:05592:05890\n\
67TFK:05623:05980\n\
67TFK:05591:06012\n\
67TFK:05604:06094\n\
67TFK:05595:06110\n\
67TFK:05599:06271\n\
67TFK:05674:05225\n\
67TFK:05648:05610\n\
67TFK:05654:05962\n\
67TFK:05710:05208\n\
67TFK:05687:05311\n\
67TFK:05726:05419\n\
67TFK:05693:05703\n\
67TFK:05695:05704\n\
67TFK:05697:06181\n\
67TFK:05709:06370\n\
67TFK:05707:06416\n\
67TFK:05729:05180\n\
67TFK:05777:05423\n\
67TFK:05730:05826\n\
67TFK:05738:05984\n\
67TFK:05760:06168\n\
67TFK:05768:06279\n\
67TFK:05738:06329\n\
67TFK:05792:05187\n\
67TFK:05782:05228\n\
67TFK:05802:05288\n\
67TFK:05798:05410\n\
67TFK:05802:05528\n\
67TFK:05805:05515\n\
67TFK:05824:05537\n\
67TFK:05779:06119\n\
67TFK:05810:06121\n\
67TFK:05821:06226\n\
67TFK:05870:05181\n\
67TFK:05829:05209\n\
67TFK:05863:05499\n\
67TFK:05848:05517\n\
67TFK:05849:05570\n\
67TFK:05844:05607\n\
67TFK:05870:05642\n\
67TFK:05848:05719\n\
67TFK:05840:06053\n\
67TFK:05881:05725\n\
67TFK:05910:06186\n\
67TFK:05922:06205\n\
67TFK:05928:05155\n\
67TFK:05966:05274\n\
67TFK:05948:05437\n\
67TFK:05965:05437\n\
67TFK:05965:05448\n\
67TFK:05934:05498\n\
67TFK:05937:05962\n\
67TFK:05975:06059\n\
67TFK:05928:06183\n\
67TFK:05974:06330\n\
67TFK:06005:05373\n\
67TFK:06001:05539\n\
67TFK:06005:05684\n\
67TFK:05992:05716\n\
67TFK:06003:05809\n\
67TFK:06023:06002\n\
67TFK:05997:06180\n\
67TFK:05992:06210\n\
67TFK:05999:06362\n\
67TFK:06048:05315\n\
67TFK:06049:05328\n\
67TFK:06055:06011\n\
67TFK:06029:06068\n\
67TFK:06049:06208\n\
67TFK:06031:06295\n\
67TFK:06064:06360\n\
67TFK:06092:05179\n\
67TFK:06103:05161\n\
67TFK:06104:05210\n\
67TFK:06093:05377\n\
67TFK:06107:05573\n\
67TFK:06099:05712\n\
67TFK:06126:06410\n\
67TFK:06142:05182\n\
67TFK:06158:05232\n\
67TFK:06169:05280\n\
67TFK:06134:05415\n\
67TFK:06150:05473\n\
67TFK:06163:05560\n\
67TFK:06145:05728\n\
67TFK:06172:05836\n\
67TFK:06169:05942\n\
67TFK:06177:05911\n\
67TFK:06169:05975\n\
67TFK:06173:05971\n\
67TFK:06171:06170\n\
67TFK:06149:06355\n\
67TFK:06155:06381\n\
67TFK:06190:05198\n\
67TFK:06210:05239\n\
67TFK:06184:05336\n\
67TFK:06200:05323\n\
67TFK:06185:05566\n\
67TFK:06201:05560\n\
67TFK:06208:05564\n\
67TFK:06222:05758\n\
67TFK:06179:06025\n\
67TFK:06198:06093\n\
67TFK:06218:06073\n\
67TFK:06182:06347\n\
67TFK:06207:06321\n\
67TFK:06227:06310\n\
67TFK:06246:05605\n\
67TFK:06233:05672\n\
67TFK:06260:05786\n\
67TFK:06232:05993\n\
67TFK:06236:06002\n\
67TFK:06239:06002\n\
67TFK:06239:06299\n\
67TFK:06240:06325\n\
67TFK:06268:06335\n\
67TFK:06325:05194\n\
67TFK:06319:05237\n\
67TFK:06325:05267\n\
67TFK:06299:05470\n\
67TFK:06322:05632\n\
67TFK:06320:05692\n\
67TFK:06326:05764\n\
67TFK:06302:06070\n\
67TFK:06305:06145\n\
67TFK:06280:06375\n\
67TFK:06318:06378\n\
67TFK:06372:05403\n\
67TFK:06354:05496\n\
67TFK:06339:05530\n\
67TFK:06339:05698\n\
67TFK:06370:05686\n\
67TFK:06346:05767\n\
67TFK:06352:05812\n\
67TFK:06358:06224\n\
67TFK:06334:06363\n\
67TFK:06414:05195\n\
67TFK:06416:05334\n\
67TFK:06412:05480\n\
67TFK:06395:05531\n\
67TFK:06396:05524\n\
67TFK:06400:05624\n\
67TFK:06391:05679\n\
67TFK:06392:05812\n\
67TFK:06386:05943\n\
67TFK:06405:05935\n\
67TFK:06401:06093\n\
67TFK:06404:06110\n\
67TFK:06396:06186\n\
67TFK:06455:05308\n\
67TFK:06447:05375\n\
67TFK:06461:05413\n\
67TFK:06450:05487\n\
67TFK:06432:05626\n\
67TFK:06431:05683\n\
67TFK:06436:05700\n\
67TFK:06456:05764\n\
67TFK:06460:05940\n\
67TFK:06433:06224\n\
67TFK:06475:06275\n\
67TFK:06463:06304\n\
67TFK:06452:06390\n\
67TFK:06485:05199\n\
67TFK:06508:05193\n\
67TFK:06486:05312\n\
67TFK:06496:05348\n\
67TFK:06488:05552\n\
67TFK:06519:05876\n\
67TFK:06567:05358\n\
67TFK:06530:05495\n\
67TFK:06564:05476\n\
67TFK:06554:05712\n\
67TFK:06574:05735\n\
67TFK:06560:05778\n\
67TFK:06529:05914\n\
67TFK:06545:06202\n\
67TFK:06581:05724\n\
67TFK:06616:05751\n\
67TFK:06600:05884\n\
67TFK:06606:06000\n\
67TFK:06617:06157\n\
67TFK:06588:06313\n\
67TFK:06604:06367\n\
67TFK:06613:06359\n\
67TFK:06615:06436\n\
67TFK:06647:05153\n\
67TFK:06655:05274\n\
67TFK:06637:05513\n\
67TFK:06656:05603\n\
67TFK:06655:05786\n\
67TFK:06628:05848\n\
67TFK:06650:06079\n\
67TFK:04013:03880\n\
67TFK:03996:03929\n\
67TFK:04006:04009\n\
67TFK:04021:04190\n\
67TFK:04012:04302\n\
67TFK:04030:04449\n\
67TFK:04034:04558\n\
67TFK:04025:04762\n\
67TFK:04026:04762\n\
67TFK:04041:04780\n\
67TFK:04070:04097\n\
67TFK:04056:04214\n\
67TFK:04049:04264\n\
67TFK:04094:04351\n\
67TFK:04081:04503\n\
67TFK:04093:04647\n\
67TFK:04093:04703\n\
67TFK:04082:05144\n\
67TFK:04108:03961\n\
67TFK:04103:04007\n\
67TFK:04109:04056\n\
67TFK:04136:04101\n\
67TFK:04128:04147\n\
67TFK:04113:04265\n\
67TFK:04112:04463\n\
67TFK:04121:04487\n\
67TFK:04135:04604\n\
67TFK:04120:04873\n\
67TFK:04114:05045\n\
67TFK:04114:05116\n\
67TFK:04119:05145\n\
67TFK:04195:03927\n\
67TFK:04178:04051\n\
67TFK:04160:04072\n\
67TFK:04171:04155\n\
67TFK:04153:04312\n\
67TFK:04168:04389\n\
67TFK:04156:04427\n\
67TFK:04193:04503\n\
67TFK:04163:04527\n\
67TFK:04163:04758\n\
67TFK:04180:04804\n\
67TFK:04167:04940\n\
67TFK:04176:04916\n\
67TFK:04167:05130\n\
67TFK:04233:04010\n\
67TFK:04237:04497\n\
67TFK:04230:04579\n\
67TFK:04218:04687\n\
67TFK:04197:04789\n\
67TFK:04210:04800\n\
67TFK:04200:04949\n\
67TFK:04227:04980\n\
67TFK:04199:05077\n\
67TFK:04205:05146\n\
67TFK:04285:03898\n\
67TFK:04248:05026\n\
67TFK:04294:05042\n\
67TFK:04289:05117\n\
67TFK:04310:03976\n\
67TFK:04330:04123\n\
67TFK:04303:04347\n\
67TFK:04296:04558\n\
67TFK:04344:04547\n\
67TFK:04358:03984\n\
67TFK:04360:03977\n\
67TFK:04354:04038\n\
67TFK:04368:04022\n\
67TFK:04391:04035\n\
67TFK:04368:04279\n\
67TFK:04387:04387\n\
67TFK:04369:04672\n\
67TFK:04394:04805\n\
67TFK:04351:04882\n\
67TFK:04363:04993\n\
67TFK:04399:03889\n\
67TFK:04429:04044\n\
67TFK:04413:04259\n\
67TFK:04402:04327\n\
67TFK:04422:04485\n\
67TFK:04417:04528\n\
67TFK:04422:04611\n\
67TFK:04396:04661\n\
67TFK:04432:04734\n\
67TFK:04408:04907\n\
67TFK:04473:03889\n\
67TFK:04490:04019\n\
67TFK:04462:04350\n\
67TFK:04469:04395\n\
67TFK:04471:04463\n\
67TFK:04482:04660\n\
67TFK:04456:04809\n\
67TFK:04464:04801\n\
67TFK:04487:04972\n\
67TFK:04462:05018\n\
67TFK:04470:05019\n\
67TFK:04536:04085\n\
67TFK:04541:04131\n\
67TFK:04545:04153\n\
67TFK:04506:04369\n\
67TFK:04538:04431\n\
67TFK:04536:04582\n\
67TFK:04533:04651\n\
67TFK:04512:04745\n\
67TFK:04544:04741\n\
67TFK:04516:04852\n\
67TFK:04499:04972\n\
67TFK:04501:05116\n\
67TFK:04505:05131\n\
67TFK:04569:04248\n\
67TFK:04586:04404\n\
67TFK:04555:04472\n\
67TFK:04558:04496\n\
67TFK:04570:04482\n\
67TFK:04594:04471\n\
67TFK:04585:04564\n\
67TFK:04580:04737\n\
67TFK:04558:05087\n\
67TFK:04558:05092\n\
67TFK:04596:03955\n\
67TFK:04597:03999\n\
67TFK:04642:04036\n\
67TFK:04603:04097\n\
67TFK:04621:04079\n\
67TFK:04635:04098\n\
67TFK:04600:04137\n\
67TFK:04627:04803\n\
67TFK:04630:05030\n\
67TFK:04637:05063\n\
67TFK:04671:04063\n\
67TFK:04663:04065\n\
67TFK:04647:04181\n\
67TFK:04647:04265\n\
67TFK:04680:04578\n\
67TFK:04661:05026\n\
67TFK:04681:05066\n\
67TFK:04704:03876\n\
67TFK:04734:03926\n\
67TFK:04713:04218\n\
67TFK:04717:04346\n\
67TFK:04725:04443\n\
67TFK:04725:04603\n\
67TFK:04781:04000\n\
67TFK:04780:04150\n\
67TFK:04753:04214\n\
67TFK:04784:04329\n\
67TFK:04748:04391\n\
67TFK:04765:04486\n\
67TFK:04768:04484\n\
67TFK:04752:04865\n\
67TFK:04771:04955\n\
67TFK:04771:04989\n\
67TFK:04802:04053\n\
67TFK:04815:04230\n\
67TFK:04822:04237\n\
67TFK:04803:04379\n\
67TFK:04838:04392\n\
67TFK:04816:04436\n\
67TFK:04821:04428\n\
67TFK:04817:04499\n\
67TFK:04815:04948\n\
67TFK:04806:04964\n\
67TFK:04844:05026\n\
67TFK:04802:05084\n\
67TFK:04829:05069\n\
67TFK:04866:03876\n\
67TFK:04894:03895\n\
67TFK:04891:04515\n\
67TFK:04858:05000\n\
67TFK:04865:04985\n\
67TFK:04939:03875\n\
67TFK:04908:03918\n\
67TFK:04913:04012\n\
67TFK:04941:04007\n\
67TFK:04896:04203\n\
67TFK:04897:04351\n\
67TFK:04921:04552\n\
67TFK:04932:04536\n\
67TFK:04898:04693\n\
67TFK:04897:04913\n\
67TFK:04905:04879\n\
67TFK:04911:04986\n\
67TFK:04914:05092\n\
67TFK:04961:03879\n\
67TFK:04949:04044\n\
67TFK:04981:04108\n\
67TFK:04971:04393\n\
67TFK:04963:04560\n\
67TFK:04947:04996\n\
67TFK:05040:04008\n\
67TFK:05043:04017\n\
67TFK:05036:04194\n\
67TFK:05022:04261\n\
67TFK:05016:04687\n\
67TFK:05023:04778\n\
67TFK:05042:04867\n\
67TFK:05029:05038\n\
67TFK:05035:05085\n\
67TFK:05077:03950\n\
67TFK:05060:04178\n\
67TFK:05061:04299\n\
67TFK:05067:04506\n\
67TFK:05094:04533\n\
67TFK:05094:04756\n\
67TFK:05049:05007\n\
67TFK:05058:04983\n\
67TFK:05093:05071\n\
67TFK:05102:04257\n\
67TFK:05106:04327\n\
67TFK:05132:04376\n\
67TFK:05145:04475\n\
67TFK:05115:04578\n\
67TFK:05127:04603\n\
67TFK:05105:04848\n\
67TFK:05127:04871\n\
67TFK:05140:05136\n\
67TFK:05161:03897\n\
67TFK:05163:03885\n\
67TFK:05169:04005\n\
67TFK:05178:04003\n\
67TFK:05165:04051\n\
67TFK:05149:04092\n\
67TFK:05184:04235\n\
67TFK:05166:04484\n\
67TFK:05186:04555\n\
67TFK:05179:04711\n\
67TFK:05194:04841\n\
67TFK:05178:04920\n\
67TFK:05193:05087\n\
67TFK:05211:04156\n\
67TFK:05230:04293\n\
67TFK:05237:04286\n\
67TFK:05206:04395\n\
67TFK:05208:04393\n\
67TFK:05227:04541\n\
67TFK:05209:04713\n\
67TFK:05232:04668\n\
67TFK:05235:05033\n\
67TFK:05292:03916\n\
67TFK:05274:04589\n\
67TFK:05287:04892\n\
67TFK:05264:04948\n\
67TFK:05261:04979\n\
67TFK:05279:05055\n\
67TFK:05255:05082\n\
67TFK:05266:05141\n\
67TFK:05268:05125\n\
67TFK:05297:04575\n\
67TFK:05309:04614\n\
67TFK:05356:07767\n\
67TFK:05377:07795\n\
67TFK:05346:07843\n\
67TFK:05335:07922\n\
67TFK:05368:07982\n\
67TFK:05361:08102\n\
67TFK:05350:08317\n\
67TFK:05376:08284\n\
67TFK:05341:08582\n\
67TFK:05336:08798\n\
67TFK:05340:08807\n\
67TFK:05352:08786\n\
67TFK:05416:07776\n\
67TFK:05411:07872\n\
67TFK:05416:07828\n\
67TFK:05426:08054\n\
67TFK:05409:08251\n\
67TFK:05380:08334\n\
67TFK:05422:08430\n\
67TFK:05439:07807\n\
67TFK:05429:07842\n\
67TFK:05467:07888\n\
67TFK:05441:07953\n\
67TFK:05469:08014\n\
67TFK:05442:08052\n\
67TFK:05444:08229\n\
67TFK:05436:08758\n\
67TFK:05434:08799\n\
67TFK:05435:08797\n\
67TFK:05433:08944\n\
67TFK:05454:08954\n\
67TFK:05525:07811\n\
67TFK:05525:08167\n\
67TFK:05483:08393\n\
67TFK:05488:08551\n\
67TFK:05526:08637\n\
67TFK:05522:08892\n\
67TFK:05568:07861\n\
67TFK:05569:07838\n\
67TFK:05577:07834\n\
67TFK:05572:07925\n\
67TFK:05529:07932\n\
67TFK:05569:08042\n\
67TFK:05574:08135\n\
67TFK:05542:08300\n\
67TFK:05538:08330\n\
67TFK:05559:08518\n\
67TFK:05545:08865\n\
67TFK:05614:08136\n\
67TFK:05594:08234\n\
67TFK:05609:08275\n\
67TFK:05646:07791\n\
67TFK:05669:08124\n\
67TFK:05642:08201\n\
67TFK:05645:08358\n\
67TFK:05629:08440\n\
67TFK:05649:08443\n\
67TFK:05668:08464\n\
67TFK:05672:08577\n\
67TFK:05661:08888\n\
67TFK:05724:07845\n\
67TFK:05720:08016\n\
67TFK:05709:08064\n\
67TFK:05715:08303\n\
67TFK:05712:08336\n\
67TFK:05683:08774\n\
67TFK:05704:08972\n\
67TFK:05701:08978\n\
67TFK:05735:07748\n\
67TFK:05767:07765\n\
67TFK:05763:07834\n\
67TFK:05754:08157\n\
67TFK:05765:08168\n\
67TFK:05750:08294\n\
67TFK:05754:08364\n\
67TFK:05769:08397\n\
67TFK:05759:08544\n\
67TFK:05807:07826\n\
67TFK:05782:08167\n\
67TFK:05791:08280\n\
67TFK:05816:08571\n\
67TFK:05805:08786\n\
67TFK:05806:08864\n\
67TFK:05795:09013\n\
67TFK:05852:07754\n\
67TFK:05857:08019\n\
67TFK:05862:08054\n\
67TFK:05861:08326\n\
67TFK:05830:08563\n\
67TFK:05865:08797\n\
67TFK:05839:08976\n\
67TFK:05867:08948\n\
67TFK:05924:07838\n\
67TFK:05925:07983\n\
67TFK:05884:08603\n\
67TFK:05912:08601\n\
67TFK:05880:08769\n\
67TFK:05880:08772\n\
67TFK:05923:08908\n\
67TFK:05957:07768\n\
67TFK:05960:07916\n\
67TFK:05930:08073\n\
67TFK:05968:08155\n\
67TFK:05946:08423\n\
67TFK:05966:08416\n\
67TFK:05970:08476\n\
67TFK:05935:08689\n\
67TFK:05934:08792\n\
67TFK:05967:08967\n\
67TFK:06016:08069\n\
67TFK:06008:08137\n\
67TFK:06027:08128\n\
67TFK:05995:08609\n\
67TFK:05985:08900\n\
67TFK:05993:09005\n\
67TFK:06060:07753\n\
67TFK:06067:07874\n\
67TFK:06032:08144\n\
67TFK:06066:08151\n\
67TFK:06049:08183\n\
67TFK:06030:08495\n\
67TFK:06048:08685\n\
67TFK:06032:08994\n\
67TFK:06108:07768\n\
67TFK:06080:08041\n\
67TFK:06103:08170\n\
67TFK:06108:08258\n\
67TFK:06103:08342\n\
67TFK:06127:08436\n\
67TFK:06117:08640\n\
67TFK:06082:08730\n\
67TFK:06133:07788\n\
67TFK:06144:07853\n\
67TFK:06149:08016\n\
67TFK:06157:08113\n\
67TFK:06143:08280\n\
67TFK:06132:08421\n\
67TFK:06174:08420\n\
67TFK:06175:08408\n\
67TFK:06170:08470\n\
67TFK:06143:08730\n\
67TFK:06191:07778\n\
67TFK:06186:08408\n\
67TFK:06207:08472\n\
67TFK:06208:08428\n\
67TFK:06193:08486\n\
67TFK:06226:08814\n\
67TFK:06193:08853\n\
67TFK:06197:08890\n\
67TFK:06231:07979\n\
67TFK:06244:08130\n\
67TFK:06268:08312\n\
67TFK:06276:08358\n\
67TFK:06271:08520\n\
67TFK:06319:07896\n\
67TFK:06318:08116\n\
67TFK:06293:08201\n\
67TFK:06327:08180\n\
67TFK:06327:08194\n\
67TFK:06314:08270\n\
67TFK:06310:08557\n\
67TFK:06282:08839\n\
67TFK:06304:08911\n\
67TFK:06366:08121\n\
67TFK:06353:08279\n\
67TFK:06334:08377\n\
67TFK:06355:08332\n\
67TFK:06358:08492\n\
67TFK:06337:08585\n\
67TFK:06333:08832\n\
67TFK:06349:08978\n\
67TFK:06389:08077\n\
67TFK:06410:08193\n\
67TFK:06393:08239\n\
67TFK:06424:08619\n\
67TFK:06476:07785\n\
67TFK:06428:08058\n\
67TFK:06446:08289\n\
67TFK:06471:08490\n\
67TFK:06449:08703\n\
67TFK:06461:08775\n\
67TFK:06468:08791\n\
67TFK:06434:08938\n\
67TFK:06435:08976\n\
67TFK:06513:08003\n\
67TFK:06520:08186\n\
67TFK:06500:08364\n\
67TFK:06480:08539\n\
67TFK:06497:08545\n\
67TFK:06484:08627\n\
67TFK:06513:08868\n\
67TFK:06564:07784\n\
67TFK:06537:07942\n\
67TFK:06571:08087\n\
67TFK:06535:08200\n\
67TFK:06539:08185\n\
67TFK:06562:08236\n\
67TFK:06564:08423\n\
67TFK:06529:08450\n\
67TFK:06569:08787\n\
67TFK:06566:08914\n\
67TFK:06550:08935\n\
67TFK:06585:07750\n\
67TFK:06615:07872\n\
67TFK:06622:07919\n\
67TFK:06619:07969\n\
67TFK:06625:08095\n\
67TFK:06625:08108\n\
67TFK:06614:08321\n\
67TFK:06620:08348\n\
67TFK:06613:08442\n\
67TFK:06597:08539\n\
67TFK:06624:08639\n\
67TFK:06590:08755\n\
67TFK:06598:08748\n\
67TFK:06614:08728\n\
67TFK:06625:08817\n\
67TFK:06585:08912\n\
67TFK:06607:08951\n\
67TFK:06596:08999\n\
67TFK:06646:07768\n\
67TFK:06657:07879\n\
67TFK:06659:07965\n\
67TFK:06644:08060\n\
67TFK:05365:09182\n\
67TFK:05359:09223\n\
67TFK:05361:09221\n\
67TFK:05369:09495\n\
67TFK:05351:09592\n\
67TFK:05371:09815\n\
67TFK:05346:09925\n\
67TFK:05374:10157\n\
67TFK:05331:10279\n\
67TFK:05384:09100\n\
67TFK:05400:09191\n\
67TFK:05406:09177\n\
67TFK:05383:09426\n\
67TFK:05389:09809\n\
67TFK:05423:09855\n\
67TFK:05425:09820\n\
67TFK:05390:09956\n\
67TFK:05419:10129\n\
67TFK:05443:09125\n\
67TFK:05465:09128\n\
67TFK:05457:09201\n\
67TFK:05457:09256\n\
67TFK:05428:09774\n\
67TFK:05466:09994\n\
67TFK:05463:10164\n\
67TFK:05443:10224\n\
67TFK:05499:09055\n\
67TFK:05486:09087\n\
67TFK:05496:09147\n\
67TFK:05501:09411\n\
67TFK:05522:09373\n\
67TFK:05490:09941\n\
67TFK:05507:10005\n\
67TFK:05485:10264\n\
67TFK:05551:09356\n\
67TFK:05557:09409\n\
67TFK:05536:09715\n\
67TFK:05531:09818\n\
67TFK:05548:09822\n\
67TFK:05553:10097\n\
67TFK:05591:09192\n\
67TFK:05597:09272\n\
67TFK:05626:09684\n\
67TFK:05580:10122\n\
67TFK:05584:10127\n\
67TFK:05599:10217\n\
67TFK:05641:09168\n\
67TFK:05665:09166\n\
67TFK:05647:09516\n\
67TFK:05644:09732\n\
67TFK:05674:09927\n\
67TFK:05700:09035\n\
67TFK:05700:09091\n\
67TFK:05703:09102\n\
67TFK:05724:09088\n\
67TFK:05721:09785\n\
67TFK:05704:09923\n\
67TFK:05724:10074\n\
67TFK:05726:10278\n\
67TFK:05739:09117\n\
67TFK:05773:09124\n\
67TFK:05772:09364\n\
67TFK:05752:09485\n\
67TFK:05754:09536\n\
67TFK:05737:09871\n\
67TFK:05744:09866\n\
67TFK:05742:10164\n\
67TFK:05780:09051\n\
67TFK:05792:09076\n\
67TFK:05782:09276\n\
67TFK:05812:09335\n\
67TFK:05788:09632\n\
67TFK:05788:09655\n\
67TFK:05785:09747\n\
67TFK:05800:09787\n\
67TFK:05803:09777\n\
67TFK:05806:09776\n\
67TFK:05800:09895\n\
67TFK:05794:09955\n\
67TFK:05800:10097\n\
67TFK:05866:09035\n\
67TFK:05852:09875\n\
67TFK:05853:10032\n\
67TFK:05901:09241\n\
67TFK:05897:09683\n\
67TFK:05878:09754\n\
67TFK:05880:10015\n\
67TFK:05921:09996\n\
67TFK:05900:10016\n\
67TFK:05968:09350\n\
67TFK:05947:09696\n\
67TFK:05950:09717\n\
67TFK:05964:09802\n\
67TFK:05937:09910\n\
67TFK:05931:10034\n\
67TFK:05944:10114\n\
67TFK:05957:10141\n\
67TFK:05965:10215\n\
67TFK:05974:10291\n\
67TFK:06000:09082\n\
67TFK:06008:09188\n\
67TFK:06013:09310\n\
67TFK:05989:09365\n\
67TFK:05999:10027\n\
67TFK:06012:10277\n\
67TFK:06035:09040\n\
67TFK:06059:09154\n\
67TFK:06056:09328\n\
67TFK:06067:09430\n\
67TFK:06034:09775\n\
67TFK:06059:09771\n\
67TFK:06074:09873\n\
67TFK:06068:10063\n\
67TFK:06056:10103\n\
67TFK:06069:10208\n\
67TFK:06110:09221\n\
67TFK:06120:09239\n\
67TFK:06118:09440\n\
67TFK:06109:09530\n\
67TFK:06126:09690\n\
67TFK:06124:09728\n\
67TFK:06105:09836\n\
67TFK:06103:10021\n\
67TFK:06128:09153\n\
67TFK:06140:09151\n\
67TFK:06132:09470\n\
67TFK:06142:09470\n\
67TFK:06161:09512\n\
67TFK:06148:09634\n\
67TFK:06137:09782\n\
67TFK:06142:09788\n\
67TFK:06181:09042\n\
67TFK:06184:09231\n\
67TFK:06197:09392\n\
67TFK:06207:09520\n\
67TFK:06185:09644\n\
67TFK:06184:09672\n\
67TFK:06203:10019\n\
67TFK:06198:10296\n\
67TFK:06273:09036\n\
67TFK:06260:09573\n\
67TFK:06245:09640\n\
67TFK:06260:09842\n\
67TFK:06268:09910\n\
67TFK:06240:10022\n\
67TFK:06228:10150\n\
67TFK:06259:10199\n\
67TFK:06257:10268\n\
67TFK:06289:09065\n\
67TFK:06304:09063\n\
67TFK:06307:09703\n\
67TFK:06289:09750\n\
67TFK:06312:10008\n\
67TFK:06319:10144\n\
67TFK:06336:09164\n\
67TFK:06361:09276\n\
67TFK:06329:09607\n\
67TFK:06342:09629\n\
67TFK:06377:09739\n\
67TFK:06367:09775\n\
67TFK:06361:09955\n\
67TFK:06369:10117\n\
67TFK:06383:09277\n\
67TFK:06401:09543\n\
67TFK:06416:09545\n\
67TFK:06420:09528\n\
67TFK:06426:09600\n\
67TFK:06427:09829\n\
67TFK:06421:09900\n\
67TFK:06388:10130\n\
67TFK:06398:10232\n\
67TFK:06429:09071\n\
67TFK:06476:09947\n\
67TFK:06467:10095\n\
67TFK:06429:10224\n\
67TFK:06482:09635\n\
67TFK:06510:09742\n\
67TFK:06514:09732\n\
67TFK:06482:09791\n\
67TFK:06504:09840\n\
67TFK:06501:09908\n\
67TFK:06525:10077\n\
67TFK:06539:09027\n\
67TFK:06536:09085\n\
67TFK:06577:09102\n\
67TFK:06564:09334\n\
67TFK:06537:09376\n\
67TFK:06550:09799\n\
67TFK:06569:10031\n\
67TFK:06599:09227\n\
67TFK:06584:09278\n\
67TFK:06579:09323\n\
67TFK:06583:09501\n\
67TFK:06592:09524\n\
67TFK:06581:10050\n\
67TFK:06626:10192\n\
67TFK:06584:10288\n\
67TFK:06649:09197\n\
67TFK:06628:09362\n\
67TFK:06641:09708\n\
67TFK:06632:09883\n\
67TFK:06648:09999\n\
67TFK:05335:11656\n\
67TFK:05334:11772\n\
67TFK:05333:11895\n\
67TFK:05333:11952\n\
67TFK:05377:12269\n\
67TFK:05351:12870\n\
67TFK:05391:11724\n\
67TFK:05407:11818\n\
67TFK:05388:11853\n\
67TFK:05408:11877\n\
67TFK:05381:12015\n\
67TFK:05402:12316\n\
67TFK:05395:12632\n\
67TFK:05467:11911\n\
67TFK:05468:11944\n\
67TFK:05453:12230\n\
67TFK:05467:12315\n\
67TFK:05434:12557\n\
67TFK:05454:12838\n\
67TFK:05503:12168\n\
67TFK:05506:12249\n\
67TFK:05526:12711\n\
67TFK:05492:12875\n\
67TFK:05537:11600\n\
67TFK:05575:11684\n\
67TFK:05531:12010\n\
67TFK:05546:12125\n\
67TFK:05541:12242\n\
67TFK:05575:12291\n\
67TFK:05559:12720\n\
67TFK:05589:11603\n\
67TFK:05618:12095\n\
67TFK:05588:12265\n\
67TFK:05597:12298\n\
67TFK:05675:11829\n\
67TFK:05660:11973\n\
67TFK:05636:12322\n\
67TFK:05653:12424\n\
67TFK:05687:11671\n\
67TFK:05710:11742\n\
67TFK:05699:12028\n\
67TFK:05721:12564\n\
67TFK:05743:11957\n\
67TFK:05739:12528\n\
67TFK:05770:12824\n\
67TFK:05756:12851\n\
67TFK:05783:11706\n\
67TFK:05853:11681\n\
67TFK:05828:11705\n\
67TFK:05871:11745\n\
67TFK:05830:11895\n\
67TFK:05860:12195\n\
67TFK:05871:12276\n\
67TFK:05877:12376\n\
67TFK:05829:12533\n\
67TFK:05869:12598\n\
67TFK:05832:12673\n\
67TFK:05859:12739\n\
67TFK:05888:11865\n\
67TFK:05911:11930\n\
67TFK:05896:11947\n\
67TFK:05903:11944\n\
67TFK:05921:12081\n\
67TFK:05911:12177\n\
67TFK:05916:12726\n\
67TFK:05942:11651\n\
67TFK:05967:12124\n\
67TFK:05940:12367\n\
67TFK:05932:12440\n\
67TFK:05942:12488\n\
67TFK:05962:12723\n\
67TFK:05954:12803\n\
67TFK:06017:11659\n\
67TFK:06026:11819\n\
67TFK:06009:11850\n\
67TFK:06018:11852\n\
67TFK:06018:11857\n\
67TFK:06007:11895\n\
67TFK:06004:12482\n\
67TFK:05982:12877\n\
67TFK:06029:11809\n\
67TFK:06039:12051\n\
67TFK:06058:12066\n\
67TFK:06049:12356\n\
67TFK:06054:12419\n\
67TFK:06046:12785\n\
67TFK:06115:11965\n\
67TFK:06087:12284\n\
67TFK:06091:12288\n\
67TFK:06101:12388\n\
67TFK:06080:12501\n\
67TFK:06142:11819\n\
67TFK:06154:12479\n\
67TFK:06142:12754\n\
67TFK:06180:12021\n\
67TFK:06181:12608\n\
67TFK:06201:12709\n\
67TFK:06252:11680\n\
67TFK:06251:11726\n\
67TFK:06270:11767\n\
67TFK:06270:11790\n\
67TFK:06247:11941\n\
67TFK:06276:11916\n\
67TFK:06270:12168\n\
67TFK:06231:12607\n\
67TFK:06262:12686\n\
67TFK:06247:12728\n\
67TFK:06293:11688\n\
67TFK:06296:11749\n\
67TFK:06303:11894\n\
67TFK:06332:12105\n\
67TFK:06354:12188\n\
67TFK:06368:12427\n\
67TFK:06357:12863\n\
67TFK:06380:11774\n\
67TFK:06411:11754\n\
67TFK:06422:11831\n\
67TFK:06407:12557\n\
67TFK:06419:12853\n\
67TFK:06440:11616\n\
67TFK:06475:11642\n\
67TFK:06428:11739\n\
67TFK:06467:12009\n\
67TFK:06440:12054\n\
67TFK:06466:12270\n\
67TFK:06449:12484\n\
67TFK:06440:12630\n\
67TFK:06466:12787\n\
67TFK:06494:11961\n\
67TFK:06500:12184\n\
67TFK:06516:12579\n\
67TFK:06531:11619\n\
67TFK:06562:11688\n\
67TFK:06552:11834\n\
67TFK:06537:11876\n\
67TFK:06539:11907\n\
67TFK:06569:12174\n\
67TFK:06530:12365\n\
67TFK:06565:12349\n\
67TFK:06564:12494\n\
67TFK:06600:11620\n\
67TFK:06612:11595\n\
67TFK:06615:11756\n\
67TFK:06584:11826\n\
67TFK:06586:12157\n\
67TFK:06603:12227\n\
67TFK:06587:12255\n\
67TFK:06595:12313\n\
67TFK:06582:12436\n\
67TFK:06605:12543\n\
67TFK:06579:12697\n\
67TFK:06644:11747\n\
67TFK:06648:11758\n\
67TFK:06633:12134\n\
67TFK:06651:12457\n\
67TFK:06644:12680\n\
67TFK:04038:01481\n\
67TFK:04032:01788\n\
67TFK:04036:02058\n\
67TFK:04022:02137\n\
67TFK:04029:02196\n\
67TFK:04040:02276\n\
67TFK:04022:02413\n\
67TFK:04090:01367\n\
67TFK:04066:01667\n\
67TFK:04078:01686\n\
67TFK:04066:01806\n\
67TFK:04074:01812\n\
67TFK:04047:02027\n\
67TFK:04094:02262\n\
67TFK:04134:01336\n\
67TFK:04115:01479\n\
67TFK:04132:01574\n\
67TFK:04132:01766\n\
67TFK:04117:01813\n\
67TFK:04118:01885\n\
67TFK:04145:01931\n\
67TFK:04130:01999\n\
67TFK:04135:02221\n\
67TFK:04105:02253\n\
67TFK:04122:02291\n\
67TFK:04101:02340\n\
67TFK:04101:02346\n\
67TFK:04144:02541\n\
67TFK:04191:01336\n\
67TFK:04168:01342\n\
67TFK:04181:01393\n\
67TFK:04190:01542\n\
67TFK:04153:01982\n\
67TFK:04179:01983\n\
67TFK:04160:02051\n\
67TFK:04166:02128\n\
67TFK:04184:02192\n\
67TFK:04188:02328\n\
67TFK:04149:02416\n\
67TFK:04155:02500\n\
67TFK:04160:02514\n\
67TFK:04226:01969\n\
67TFK:04204:01997\n\
67TFK:04235:02099\n\
67TFK:04228:02209\n\
67TFK:04205:02480\n\
67TFK:04256:01316\n\
67TFK:04285:01619\n\
67TFK:04256:01733\n\
67TFK:04294:02324\n\
67TFK:04274:02516\n\
67TFK:04345:01517\n\
67TFK:04303:01585\n\
67TFK:04307:01545\n\
67TFK:04344:01812\n\
67TFK:04343:01928\n\
67TFK:04314:02079\n\
67TFK:04345:02053\n\
67TFK:04305:02166\n\
67TFK:04325:02180\n\
67TFK:04323:02380\n\
67TFK:04364:01400\n\
67TFK:04387:01531\n\
67TFK:04380:01572\n\
67TFK:04356:01644\n\
67TFK:04368:01800\n\
67TFK:04351:02005\n\
67TFK:04347:02194\n\
67TFK:04392:02543\n\
67TFK:04430:01307\n\
67TFK:04418:01386\n\
67TFK:04423:01417\n\
67TFK:04428:01931\n\
67TFK:04416:02127\n\
67TFK:04420:02171\n\
67TFK:04445:02156\n\
67TFK:04433:02200\n\
67TFK:04425:02282\n\
67TFK:04428:02469\n\
67TFK:04469:01405\n\
67TFK:04460:01569\n\
67TFK:04478:01922\n\
67TFK:04484:01939\n\
67TFK:04446:02102\n\
67TFK:04487:02116\n\
67TFK:04478:02328\n\
67TFK:04506:01383\n\
67TFK:04534:01502\n\
67TFK:04506:01576\n\
67TFK:04502:01621\n\
67TFK:04501:01677\n\
67TFK:04537:01832\n\
67TFK:04541:01835\n\
67TFK:04508:02284\n\
67TFK:04526:02351\n\
67TFK:04568:01295\n\
67TFK:04591:01740\n\
67TFK:04548:01815\n\
67TFK:04568:02306\n\
67TFK:04590:02372\n\
67TFK:04555:02420\n\
67TFK:04581:02406\n\
67TFK:04577:02472\n\
67TFK:04559:02537\n\
67TFK:04621:01324\n\
67TFK:04635:01496\n\
67TFK:04634:01721\n\
67TFK:04644:01999\n\
67TFK:04610:02450\n\
67TFK:04618:02482\n\
67TFK:04682:01362\n\
67TFK:04683:01393\n\
67TFK:04690:01398\n\
67TFK:04655:01565\n\
67TFK:04660:01542\n\
67TFK:04664:01832\n\
67TFK:04649:02172\n\
67TFK:04678:02304\n\
67TFK:04679:02436\n\
67TFK:04718:01411\n\
67TFK:04745:01466\n\
67TFK:04704:01501\n\
67TFK:04714:01705\n\
67TFK:04696:02125\n\
67TFK:04704:02377\n\
67TFK:04697:02530\n\
67TFK:04751:01629\n\
67TFK:04794:01599\n\
67TFK:04786:02098\n\
67TFK:04751:02431\n\
67TFK:04747:02509\n\
67TFK:04823:01348\n\
67TFK:04816:01468\n\
67TFK:04811:02004\n\
67TFK:04819:02378\n\
67TFK:04822:02451\n\
67TFK:04843:02443\n\
67TFK:04808:02549\n\
67TFK:04858:01329\n\
67TFK:04875:01593\n\
67TFK:04851:01984\n\
67TFK:04887:02020\n\
67TFK:04871:02086\n\
67TFK:04846:02115\n\
67TFK:04888:02121\n\
67TFK:04876:02163\n\
67TFK:04887:02344\n\
67TFK:04870:02523\n\
67TFK:04943:01384\n\
67TFK:04903:01489\n\
67TFK:04913:01579\n\
67TFK:04897:01831\n\
67TFK:04941:02009\n\
67TFK:04910:02259\n\
67TFK:04939:02329\n\
67TFK:04935:02419\n\
67TFK:04995:01343\n\
67TFK:04987:02015\n\
67TFK:04968:02112\n\
67TFK:04966:02427\n\
67TFK:04994:02481\n\
67TFK:04977:02575\n\
67TFK:05025:01576\n\
67TFK:05026:01831\n\
67TFK:05015:02035\n\
67TFK:05001:02052\n\
67TFK:05001:02087\n\
67TFK:05042:02095\n\
67TFK:05077:01434\n\
67TFK:05091:01405\n\
67TFK:05079:01553\n\
67TFK:05083:01603\n\
67TFK:05068:01788\n\
67TFK:05092:01938\n\
67TFK:05089:02022\n\
67TFK:05082:02067\n\
67TFK:05089:02072\n\
67TFK:05079:02299\n\
67TFK:05100:01330\n\
67TFK:05144:01700\n\
67TFK:05127:01835\n\
67TFK:05126:01861\n\
67TFK:05132:02026\n\
67TFK:05124:02047\n\
67TFK:05105:02147\n\
67TFK:05129:02208\n\
67TFK:05144:02344\n\
67TFK:05135:02537\n\
67TFK:05145:02513\n\
67TFK:05150:01524\n\
67TFK:05152:01582\n\
67TFK:05181:01548\n\
67TFK:05185:01647\n\
67TFK:05156:01741\n\
67TFK:05184:01739\n\
67TFK:05146:02059\n\
67TFK:05171:02353\n\
67TFK:05178:02486\n\
67TFK:05245:01354\n\
67TFK:05217:01558\n\
67TFK:05243:01659\n\
67TFK:05208:01898\n\
67TFK:05245:02049\n\
67TFK:05224:02221\n\
67TFK:05210:02241\n\
67TFK:05247:01379\n\
67TFK:05264:01359\n\
67TFK:05248:01424\n\
67TFK:05293:01575\n\
67TFK:05264:01718\n\
67TFK:05263:01777\n\
67TFK:05280:01806\n\
67TFK:05249:01929\n\
67TFK:05256:01904\n\
67TFK:05276:02101\n\
67TFK:05318:01595\n\
67TFK:05311:02541\n\
67TFK:02672:13065\n\
67TFK:02698:13231\n\
67TFK:02669:14039\n\
67TFK:02751:13181\n\
67TFK:02729:13435\n\
67TFK:02718:13534\n\
67TFK:02738:13684\n\
67TFK:02720:13737\n\
67TFK:02726:13772\n\
67TFK:02811:13191\n\
67TFK:02799:13312\n\
67TFK:02806:13562\n\
67TFK:02812:13539\n\
67TFK:02789:13882\n\
67TFK:02856:13124\n\
67TFK:02850:13193\n\
67TFK:02825:13619\n\
67TFK:02826:14116\n\
67TFK:02897:13559\n\
67TFK:02896:13953\n\
67TFK:02933:12999\n\
67TFK:02923:13523\n\
67TFK:02926:13480\n\
67TFK:02918:13551\n\
67TFK:02929:13564\n\
67TFK:02946:13679\n\
67TFK:02954:13729\n\
67TFK:02954:13949\n\
67TFK:02970:13581\n\
67TFK:03006:13961\n\
67TFK:02980:14083\n\
67TFK:03037:12950\n\
67TFK:03039:12945\n\
67TFK:03058:13144\n\
67TFK:03026:13239\n\
67TFK:03055:13270\n\
67TFK:03042:13438\n\
67TFK:03047:13740\n\
67TFK:03015:14067\n\
67TFK:03075:12905\n\
67TFK:03105:13056\n\
67TFK:03107:13479\n\
67TFK:03111:13487\n\
67TFK:03108:13538\n\
67TFK:03077:13595\n\
67TFK:03103:13769\n\
67TFK:03150:13216\n\
67TFK:03158:13583\n\
67TFK:03185:12969\n\
67TFK:03191:13040\n\
67TFK:03173:13336\n\
67TFK:03182:13529\n\
67TFK:03209:13563\n\
67TFK:03206:13675\n\
67TFK:03196:13770\n\
67TFK:03212:13797\n\
67TFK:03175:13946\n\
67TFK:03210:14106\n\
67TFK:03257:12935\n\
67TFK:03232:12996\n\
67TFK:03261:13407\n\
67TFK:03246:13563\n\
67TFK:03216:14158\n\
67TFK:03310:12890\n\
67TFK:03309:12952\n\
67TFK:03308:13005\n\
67TFK:03265:13223\n\
67TFK:03269:13413\n\
67TFK:03331:12995\n\
67TFK:03338:13072\n\
67TFK:03337:13124\n\
67TFK:03344:13114\n\
67TFK:03324:13207\n\
67TFK:03351:13267\n\
67TFK:03353:13780\n\
67TFK:03392:12896\n\
67TFK:03387:13226\n\
67TFK:03388:13194\n\
67TFK:03383:13232\n\
67TFK:03399:13654\n\
67TFK:03459:13646\n\
67TFK:03467:13005\n\
67TFK:03510:13277\n\
67TFK:03496:13283\n\
67TFK:03497:13411\n\
67TFK:03497:13791\n\
67TFK:03471:14074\n\
67TFK:03544:12947\n\
67TFK:03546:13285\n\
67TFK:03525:13836\n\
67TFK:03560:13922\n\
67TFK:03520:13956\n\
67TFK:03603:13200\n\
67TFK:03579:13911\n\
67TFK:03578:14040\n\
67TFK:03614:13084\n\
67TFK:03615:13392\n\
67TFK:03622:13482\n\
67TFK:03623:13858\n\
67TFK:03712:13091\n\
67TFK:03711:13143\n\
67TFK:03664:13296\n\
67TFK:03679:13309\n\
67TFK:03672:13545\n\
67TFK:03688:13795\n\
67TFK:03670:14031\n\
67TFK:03738:13120\n\
67TFK:03752:13238\n\
67TFK:03807:13208\n\
67TFK:03812:13215\n\
67TFK:03812:13443\n\
67TFK:03769:13658\n\
67TFK:03853:12893\n\
67TFK:03818:12955\n\
67TFK:03845:13452\n\
67TFK:03844:13517\n\
67TFK:03844:13586\n\
67TFK:03869:13257\n\
67TFK:03881:13644\n\
67TFK:03943:13234\n\
67TFK:03920:13628\n\
67TFK:03936:13836\n\
67TFK:03980:13072\n\
67TFK:03992:13244\n\
67TFK:03986:13358\n\
67TFK:03978:13578\n\
67TFK:03987:14047\n\
67TFK:02671:11868\n\
67TFK:02687:12261\n\
67TFK:02700:12390\n\
67TFK:02702:12746\n\
67TFK:02678:12798\n\
67TFK:02760:12276\n\
67TFK:02732:12433\n\
67TFK:02760:12664\n\
67TFK:02761:12710\n\
67TFK:02732:12747\n\
67TFK:02740:12794\n\
67TFK:02777:11769\n\
67TFK:02771:11826\n\
67TFK:02772:12693\n\
67TFK:02780:12819\n\
67TFK:02850:11886\n\
67TFK:02851:12275\n\
67TFK:02842:12535\n\
67TFK:02816:12767\n\
67TFK:02823:12793\n\
67TFK:02876:11956\n\
67TFK:02879:12033\n\
67TFK:02898:12066\n\
67TFK:02875:12216\n\
67TFK:02901:12237\n\
67TFK:02890:12250\n\
67TFK:02883:12395\n\
67TFK:02886:12467\n\
67TFK:02894:12490\n\
67TFK:02880:12820\n\
67TFK:02959:12130\n\
67TFK:02963:12548\n\
67TFK:02984:11852\n\
67TFK:02997:11890\n\
67TFK:03009:11905\n\
67TFK:02985:12158\n\
67TFK:02973:12321\n\
67TFK:02982:12735\n\
67TFK:03011:12700\n\
67TFK:03055:11665\n\
67TFK:03048:11806\n\
67TFK:03052:11827\n\
67TFK:03047:11878\n\
67TFK:03035:11907\n\
67TFK:03026:12330\n\
67TFK:03034:12383\n\
67TFK:03021:12574\n\
67TFK:03050:12835\n\
67TFK:03084:12059\n\
67TFK:03069:12112\n\
67TFK:03106:12361\n\
67TFK:03101:12439\n\
67TFK:03103:12780\n\
67TFK:03119:11653\n\
67TFK:03146:11695\n\
67TFK:03144:11811\n\
67TFK:03122:12020\n\
67TFK:03137:12185\n\
67TFK:03119:12280\n\
67TFK:03142:12264\n\
67TFK:03151:12715\n\
67TFK:03160:12792\n\
67TFK:03175:11890\n\
67TFK:03211:11920\n\
67TFK:03192:12146\n\
67TFK:03165:12519\n\
67TFK:03209:12543\n\
67TFK:03200:12649\n\
67TFK:03186:12857\n\
67TFK:03229:11698\n\
67TFK:03231:11767\n\
67TFK:03222:11924\n\
67TFK:03227:11938\n\
67TFK:03251:12257\n\
67TFK:03254:12296\n\
67TFK:03254:12348\n\
67TFK:03252:12802\n\
67TFK:03303:11707\n\
67TFK:03272:12343\n\
67TFK:03282:12414\n\
67TFK:03292:12422\n\
67TFK:03333:11820\n\
67TFK:03331:11879\n\
67TFK:03335:11920\n\
67TFK:03354:12268\n\
67TFK:03334:12403\n\
67TFK:03328:12691\n\
67TFK:03343:12812\n\
67TFK:03407:11712\n\
67TFK:03377:11848\n\
67TFK:03394:12052\n\
67TFK:03374:12574\n\
67TFK:03416:12421\n\
67TFK:03488:11632\n\
67TFK:03485:11718\n\
67TFK:03497:11777\n\
67TFK:03491:12347\n\
67TFK:03515:12114\n\
67TFK:03558:12169\n\
67TFK:03559:12156\n\
67TFK:03546:12219\n\
67TFK:03559:12277\n\
67TFK:03543:12481\n\
67TFK:03519:12503\n\
67TFK:03542:12867\n\
67TFK:03556:12845\n\
67TFK:03603:11650\n\
67TFK:03604:11657\n\
67TFK:03590:12458\n\
67TFK:03581:12501\n\
67TFK:03576:12588\n\
67TFK:03568:12612\n\
67TFK:03654:11611\n\
67TFK:03648:11775\n\
67TFK:03653:11952\n\
67TFK:03632:12802\n\
67TFK:03706:11693\n\
67TFK:03669:11980\n\
67TFK:03690:12541\n\
67TFK:03723:11767\n\
67TFK:03714:11925\n\
67TFK:03746:12199\n\
67TFK:03720:12413\n\
67TFK:03743:12733\n\
67TFK:03781:11782\n\
67TFK:03771:11948\n\
67TFK:03802:12108\n\
67TFK:03790:12375\n\
67TFK:03811:12707\n\
67TFK:03843:11938\n\
67TFK:03860:12091\n\
67TFK:03817:12211\n\
67TFK:03861:12246\n\
67TFK:03828:12535\n\
67TFK:03824:12599\n\
67TFK:03858:12623\n\
67TFK:03837:12711\n\
67TFK:03861:12713\n\
67TFK:03868:12048\n\
67TFK:03875:12169\n\
67TFK:03887:12354\n\
67TFK:03906:12396\n\
67TFK:03877:12765\n\
67TFK:03943:11628\n\
67TFK:03930:11709\n\
67TFK:03940:12061\n\
67TFK:03955:12335\n\
67TFK:03951:12460\n\
67TFK:03976:11619\n\
67TFK:03981:11839\n\
67TFK:03969:11945\n\
67TFK:03966:12480\n\
67TFK:02672:09029\n\
67TFK:02673:09157\n\
67TFK:02687:09397\n\
67TFK:02692:09463\n\
67TFK:02703:09455\n\
67TFK:02693:09536\n\
67TFK:02674:09913\n\
67TFK:02697:09971\n\
67TFK:02667:10058\n\
67TFK:02701:10051\n\
67TFK:02680:10086\n\
67TFK:02707:10067\n\
67TFK:02709:10208\n\
67TFK:02664:10219\n\
67TFK:02685:10259\n\
67TFK:02713:10244\n\
67TFK:02716:09397\n\
67TFK:02756:09761\n\
67TFK:02739:09940\n\
67TFK:02748:10192\n\
67TFK:02813:09047\n\
67TFK:02781:10227\n\
67TFK:02822:09234\n\
67TFK:02861:09494\n\
67TFK:02833:09999\n\
67TFK:02860:10192\n\
67TFK:02877:09033\n\
67TFK:02894:09097\n\
67TFK:02876:09384\n\
67TFK:02909:09395\n\
67TFK:02898:09697\n\
67TFK:02870:10002\n\
67TFK:02946:09124\n\
67TFK:02961:09216\n\
67TFK:02961:09391\n\
67TFK:02920:09458\n\
67TFK:02952:09552\n\
67TFK:02925:09594\n\
67TFK:02944:09828\n\
67TFK:02950:10176\n\
67TFK:03013:09088\n\
67TFK:03004:09408\n\
67TFK:02986:09652\n\
67TFK:02979:09768\n\
67TFK:02995:09911\n\
67TFK:03002:09880\n\
67TFK:02999:10068\n\
67TFK:03006:10299\n\
67TFK:03025:09434\n\
67TFK:03032:09438\n\
67TFK:03063:09461\n\
67TFK:03048:09633\n\
67TFK:03061:09717\n\
67TFK:03027:10300\n\
67TFK:03107:09132\n\
67TFK:03105:09210\n\
67TFK:03074:09555\n\
67TFK:03107:09967\n\
67TFK:03082:10196\n\
67TFK:03079:10239\n\
67TFK:03163:09123\n\
67TFK:03119:09393\n\
67TFK:03115:09667\n\
67TFK:03138:09804\n\
67TFK:03138:10087\n\
67TFK:03162:10071\n\
67TFK:03130:10170\n\
67TFK:03147:10299\n\
67TFK:03208:09021\n\
67TFK:03212:09064\n\
67TFK:03189:09348\n\
67TFK:03177:09686\n\
67TFK:03205:09951\n\
67TFK:03188:10087\n\
67TFK:03205:10290\n\
67TFK:03250:09237\n\
67TFK:03238:09281\n\
67TFK:03216:09339\n\
67TFK:03242:09498\n\
67TFK:03223:09561\n\
67TFK:03226:09665\n\
67TFK:03248:09628\n\
67TFK:03240:09697\n\
67TFK:03219:09754\n\
67TFK:03259:09952\n\
67TFK:03285:09359\n\
67TFK:03309:09460\n\
67TFK:03269:09543\n\
67TFK:03269:09934\n\
67TFK:03264:10051\n\
67TFK:03284:10092\n\
67TFK:03312:10102\n\
67TFK:03359:09364\n\
67TFK:03356:09472\n\
67TFK:03337:09547\n\
67TFK:03351:09658\n\
67TFK:03353:09704\n\
67TFK:03374:09339\n\
67TFK:03386:09569\n\
67TFK:03391:09729\n\
67TFK:03395:09772\n\
67TFK:03376:09899\n\
67TFK:03364:09985\n\
67TFK:03372:10034\n\
67TFK:03408:10289\n\
67TFK:03422:09329\n\
67TFK:03451:09805\n\
67TFK:03447:09968\n\
67TFK:03484:09146\n\
67TFK:03510:09249\n\
67TFK:03505:09315\n\
67TFK:03506:09487\n\
67TFK:03492:09819\n\
67TFK:03476:09950\n\
67TFK:03475:09975\n\
67TFK:03485:10302\n\
67TFK:03558:09106\n\
67TFK:03519:09297\n\
67TFK:03541:09425\n\
67TFK:03540:10017\n\
67TFK:03538:10215\n\
67TFK:03602:09095\n\
67TFK:03574:09408\n\
67TFK:03610:09367\n\
67TFK:03608:09533\n\
67TFK:03570:09622\n\
67TFK:03589:09619\n\
67TFK:03588:09811\n\
67TFK:03580:10232\n\
67TFK:03634:09177\n\
67TFK:03661:09610\n\
67TFK:03633:09739\n\
67TFK:03641:09823\n\
67TFK:03654:09851\n\
67TFK:03622:10024\n\
67TFK:03657:10019\n\
67TFK:03693:09254\n\
67TFK:03697:09584\n\
67TFK:03693:09772\n\
67TFK:03667:09875\n\
67TFK:03699:10000\n\
67TFK:03684:10163\n\
67TFK:03733:09025\n\
67TFK:03734:09022\n\
67TFK:03734:09344\n\
67TFK:03742:09444\n\
67TFK:03715:09500\n\
67TFK:03722:09504\n\
67TFK:03761:10210\n\
67TFK:03758:10283\n\
67TFK:03774:09082\n\
67TFK:03794:09304\n\
67TFK:03810:09280\n\
67TFK:03776:09443\n\
67TFK:03782:09433\n\
67TFK:03800:09592\n\
67TFK:03787:09929\n\
67TFK:03778:10135\n\
67TFK:03806:10147\n\
67TFK:03825:09199\n\
67TFK:03829:09478\n\
67TFK:03834:09495\n\
67TFK:03820:09572\n\
67TFK:03861:09667\n\
67TFK:03830:09762\n\
67TFK:03880:09052\n\
67TFK:03871:09232\n\
67TFK:03886:09275\n\
67TFK:03898:09474\n\
67TFK:03911:09535\n\
67TFK:03897:09604\n\
67TFK:03911:09880\n\
67TFK:03885:10292\n\
67TFK:03952:09063\n\
67TFK:03923:09242\n\
67TFK:03922:09734\n\
67TFK:03969:09387\n\
67TFK:03984:09437\n\
67TFK:03992:09464\n\
67TFK:03964:09735\n\
67TFK:02680:05158\n\
67TFK:02686:05237\n\
67TFK:02697:05224\n\
67TFK:02702:05246\n\
67TFK:02688:05267\n\
67TFK:02706:05539\n\
67TFK:02712:05563\n\
67TFK:02683:05628\n\
67TFK:02700:05778\n\
67TFK:02669:06021\n\
67TFK:02665:06191\n\
67TFK:02707:06270\n\
67TFK:02679:06312\n\
67TFK:02699:06335\n\
67TFK:02693:06420\n\
67TFK:02701:06418\n\
67TFK:02723:05219\n\
67TFK:02728:05243\n\
67TFK:02714:05705\n\
67TFK:02762:05793\n\
67TFK:02716:05810\n\
67TFK:02752:05839\n\
67TFK:02732:05967\n\
67TFK:02755:06019\n\
67TFK:02714:06234\n\
67TFK:02734:06202\n\
67TFK:02768:05157\n\
67TFK:02766:05213\n\
67TFK:02764:05436\n\
67TFK:02790:05416\n\
67TFK:02801:05431\n\
67TFK:02809:05477\n\
67TFK:02773:05546\n\
67TFK:02786:05566\n\
67TFK:02811:05641\n\
67TFK:02786:05686\n\
67TFK:02792:05675\n\
67TFK:02805:05696\n\
67TFK:02768:05730\n\
67TFK:02770:05885\n\
67TFK:02809:05914\n\
67TFK:02799:05959\n\
67TFK:02861:05216\n\
67TFK:02817:05257\n\
67TFK:02850:05338\n\
67TFK:02835:05437\n\
67TFK:02862:05515\n\
67TFK:02828:05720\n\
67TFK:02835:05713\n\
67TFK:02826:05810\n\
67TFK:02816:05965\n\
67TFK:02829:06143\n\
67TFK:02847:06168\n\
67TFK:02905:05181\n\
67TFK:02895:05312\n\
67TFK:02907:05722\n\
67TFK:02882:06011\n\
67TFK:02906:06245\n\
67TFK:02901:06383\n\
67TFK:02918:05332\n\
67TFK:02936:05454\n\
67TFK:02953:05559\n\
67TFK:02930:05616\n\
67TFK:02915:05876\n\
67TFK:02952:06228\n\
67TFK:02990:05164\n\
67TFK:03012:05176\n\
67TFK:03010:05595\n\
67TFK:02984:05634\n\
67TFK:03012:05998\n\
67TFK:02975:06144\n\
67TFK:02975:06244\n\
67TFK:02987:06391\n\
67TFK:03061:05152\n\
67TFK:03050:05457\n\
67TFK:03021:05747\n\
67TFK:03032:05796\n\
67TFK:03054:06020\n\
67TFK:03045:06132\n\
67TFK:03042:06221\n\
67TFK:03046:06235\n\
67TFK:03044:06379\n\
67TFK:03063:06381\n\
67TFK:03110:05160\n\
67TFK:03094:05541\n\
67TFK:03070:06263\n\
67TFK:03088:06264\n\
67TFK:03103:06331\n\
67TFK:03134:05208\n\
67TFK:03140:05358\n\
67TFK:03149:05469\n\
67TFK:03126:05502\n\
67TFK:03153:05698\n\
67TFK:03148:05737\n\
67TFK:03143:05872\n\
67TFK:03124:06155\n\
67TFK:03148:06254\n\
67TFK:03145:06340\n\
67TFK:03140:06436\n\
67TFK:03183:05456\n\
67TFK:03184:05896\n\
67TFK:03175:06031\n\
67TFK:03177:06246\n\
67TFK:03231:05276\n\
67TFK:03224:05433\n\
67TFK:03238:05441\n\
67TFK:03247:05459\n\
67TFK:03252:05590\n\
67TFK:03225:05719\n\
67TFK:03242:06217\n\
67TFK:03228:06267\n\
67TFK:03269:05241\n\
67TFK:03296:05247\n\
67TFK:03280:05440\n\
67TFK:03303:05514\n\
67TFK:03280:05559\n\
67TFK:03305:05576\n\
67TFK:03267:05649\n\
67TFK:03269:06102\n\
67TFK:03299:06290\n\
67TFK:03343:05334\n\
67TFK:03338:05369\n\
67TFK:03354:05359\n\
67TFK:03360:05413\n\
67TFK:03315:05607\n\
67TFK:03314:05671\n\
67TFK:03403:05397\n\
67TFK:03399:05483\n\
67TFK:03397:06242\n\
67TFK:03411:06233\n\
67TFK:03408:06292\n\
67TFK:03402:06386\n\
67TFK:03412:06384\n\
67TFK:03463:05264\n\
67TFK:03451:05451\n\
67TFK:03416:05464\n\
67TFK:03420:05501\n\
67TFK:03416:05540\n\
67TFK:03450:05516\n\
67TFK:03418:05952\n\
67TFK:03457:05984\n\
67TFK:03485:05193\n\
67TFK:03493:05402\n\
67TFK:03495:05471\n\
67TFK:03494:05651\n\
67TFK:03481:05834\n\
67TFK:03500:06031\n\
67TFK:03476:06103\n\
67TFK:03486:06163\n\
67TFK:03514:05348\n\
67TFK:03562:05781\n\
67TFK:03542:05841\n\
67TFK:03561:05829\n\
67TFK:03528:05933\n\
67TFK:03534:06005\n\
67TFK:03524:06353\n\
67TFK:03574:05280\n\
67TFK:03582:05256\n\
67TFK:03569:05316\n\
67TFK:03599:05434\n\
67TFK:03603:05422\n\
67TFK:03583:05488\n\
67TFK:03606:05528\n\
67TFK:03569:05755\n\
67TFK:03608:05797\n\
67TFK:03575:05954\n\
67TFK:03578:06115\n\
67TFK:03581:06179\n\
67TFK:03597:06172\n\
67TFK:03611:06153\n\
67TFK:03579:06211\n\
67TFK:03647:05778\n\
67TFK:03615:05861\n\
67TFK:03620:05981\n\
67TFK:03623:05970\n\
67TFK:03630:06256\n\
67TFK:03638:06291\n\
67TFK:03701:05175\n\
67TFK:03671:05440\n\
67TFK:03665:05478\n\
67TFK:03694:05744\n\
67TFK:03664:06032\n\
67TFK:03669:06024\n\
67TFK:03711:06092\n\
67TFK:03696:06193\n\
67TFK:03701:06244\n\
67TFK:03671:06389\n\
67TFK:03675:06387\n\
67TFK:03743:05180\n\
67TFK:03714:05389\n\
67TFK:03725:05385\n\
67TFK:03744:05392\n\
67TFK:03723:05490\n\
67TFK:03749:05544\n\
67TFK:03755:05673\n\
67TFK:03727:05798\n\
67TFK:03733:05821\n\
67TFK:03726:05984\n\
67TFK:03762:06134\n\
67TFK:03719:06281\n\
67TFK:03740:06279\n\
67TFK:03740:06367\n\
67TFK:03771:05199\n\
67TFK:03813:05513\n\
67TFK:03777:05630\n\
67TFK:03766:05685\n\
67TFK:03794:05765\n\
67TFK:03769:05811\n\
67TFK:03795:06407\n\
67TFK:03819:05403\n\
67TFK:03837:05614\n\
67TFK:03852:05724\n\
67TFK:03860:05893\n\
67TFK:03818:05908\n\
67TFK:03838:05954\n\
67TFK:03826:06384\n\
67TFK:03896:05183\n\
67TFK:03871:05228\n\
67TFK:03879:05336\n\
67TFK:03864:05403\n\
67TFK:03889:05424\n\
67TFK:03886:05497\n\
67TFK:03888:05478\n\
67TFK:03896:05589\n\
67TFK:03901:05596\n\
67TFK:03896:05652\n\
67TFK:03888:05781\n\
67TFK:03905:05829\n\
67TFK:03868:05944\n\
67TFK:03892:05935\n\
67TFK:03899:05942\n\
67TFK:03900:06006\n\
67TFK:03909:06144\n\
67TFK:03870:06156\n\
67TFK:03868:06218\n\
67TFK:03867:06411\n\
67TFK:03948:05156\n\
67TFK:03945:05521\n\
67TFK:03934:05619\n\
67TFK:03938:05972\n\
67TFK:03944:06128\n\
67TFK:03922:06412\n\
67TFK:03957:06409\n\
67TFK:03971:05932\n\
67TFK:08005:01685\n\
67TFK:08011:02006\n\
67TFK:08020:02044\n\
67TFK:08034:02119\n\
67TFK:08037:02123\n\
67TFK:08018:02299\n\
67TFK:08050:01413\n\
67TFK:08057:01728\n\
67TFK:08078:01810\n\
67TFK:08068:01926\n\
67TFK:08071:02229\n\
67TFK:08073:02314\n\
67TFK:08051:02519\n\
67TFK:08134:01652\n\
67TFK:08103:01700\n\
67TFK:08121:01776\n\
67TFK:08135:01765\n\
67TFK:08119:02107\n\
67TFK:08121:02097\n\
67TFK:08140:02095\n\
67TFK:08098:02234\n\
67TFK:08107:02248\n\
67TFK:08104:02567\n\
67TFK:08172:01667\n\
67TFK:08189:01735\n\
67TFK:08151:01973\n\
67TFK:08148:02048\n\
67TFK:08164:02150\n\
67TFK:08181:02148\n\
67TFK:08159:02216\n\
67TFK:08185:02193\n\
67TFK:08192:01541\n\
67TFK:08217:01542\n\
67TFK:08222:01751\n\
67TFK:08224:01747\n\
67TFK:08226:01778\n\
67TFK:08219:01968\n\
67TFK:08209:02066\n\
67TFK:08238:02068\n\
67TFK:08217:02123\n\
67TFK:08211:02212\n\
67TFK:08215:02231\n\
67TFK:08230:02252\n\
67TFK:08287:01626\n\
67TFK:08278:01699\n\
67TFK:08290:01771\n\
67TFK:08280:02138\n\
67TFK:08291:02536\n\
67TFK:08310:01319\n\
67TFK:08340:01296\n\
67TFK:08340:01330\n\
67TFK:08334:01396\n\
67TFK:08335:01518\n\
67TFK:08329:01599\n\
67TFK:08321:01663\n\
67TFK:08327:01668\n\
67TFK:08321:01736\n\
67TFK:08297:01817\n\
67TFK:08337:01828\n\
67TFK:08331:01880\n\
67TFK:08319:02127\n\
67TFK:08335:02222\n\
67TFK:08302:02242\n\
67TFK:08312:02377\n\
67TFK:08327:02464\n\
67TFK:08321:02575\n\
67TFK:08366:01469\n\
67TFK:08369:01458\n\
67TFK:08350:01648\n\
67TFK:08352:01693\n\
67TFK:08383:01843\n\
67TFK:08372:01908\n\
67TFK:08356:02205\n\
67TFK:08388:02332\n\
67TFK:08369:02498\n\
67TFK:08413:01331\n\
67TFK:08414:01295\n\
67TFK:08401:01595\n\
67TFK:08412:01821\n\
67TFK:08416:02152\n\
67TFK:08428:02373\n\
67TFK:08399:02413\n\
67TFK:08438:02460\n\
67TFK:08408:02494\n\
67TFK:08468:01492\n\
67TFK:08474:01666\n\
67TFK:08454:02081\n\
67TFK:08451:02114\n\
67TFK:08449:02323\n\
67TFK:08484:02427\n\
67TFK:08463:02517\n\
67TFK:08476:02574\n\
67TFK:08540:01327\n\
67TFK:08527:01589\n\
67TFK:08517:01763\n\
67TFK:08496:01865\n\
67TFK:08519:01844\n\
67TFK:08526:01860\n\
67TFK:08523:01889\n\
67TFK:08536:01916\n\
67TFK:08521:02124\n\
67TFK:08496:02383\n\
67TFK:08559:01291\n\
67TFK:08547:01363\n\
67TFK:08588:01434\n\
67TFK:08579:01836\n\
67TFK:08563:01988\n\
67TFK:08560:02234\n\
67TFK:08589:02482\n\
67TFK:08638:01487\n\
67TFK:08607:01519\n\
67TFK:08627:01527\n\
67TFK:08638:01512\n\
67TFK:08624:01630\n\
67TFK:08637:01671\n\
67TFK:08597:01938\n\
67TFK:08598:02108\n\
67TFK:08619:02199\n\
67TFK:08631:02540\n\
67TFK:08657:01532\n\
67TFK:08687:01616\n\
67TFK:08662:01865\n\
67TFK:08667:01859\n\
67TFK:08672:01883\n\
67TFK:08690:01842\n\
67TFK:08642:01986\n\
67TFK:08647:01999\n\
67TFK:08676:02023\n\
67TFK:08681:02137\n\
67TFK:08672:02574\n\
67TFK:08680:02564\n\
67TFK:08699:01468\n\
67TFK:08702:01548\n\
67TFK:08732:01613\n\
67TFK:08702:01668\n\
67TFK:08728:01741\n\
67TFK:08708:01974\n\
67TFK:08703:02170\n\
67TFK:08710:02250\n\
67TFK:08710:02511\n\
67TFK:08756:01369\n\
67TFK:08746:01392\n\
67TFK:08763:01391\n\
67TFK:08768:01565\n\
67TFK:08780:01632\n\
67TFK:08759:01732\n\
67TFK:08766:01847\n\
67TFK:08758:02051\n\
67TFK:08743:02374\n\
67TFK:08809:01594\n\
67TFK:08818:01754\n\
67TFK:08827:01839\n\
67TFK:08810:02108\n\
67TFK:08816:02112\n\
67TFK:08823:02181\n\
67TFK:08830:02220\n\
67TFK:08832:02243\n\
67TFK:08799:02400\n\
67TFK:08809:02476\n\
67TFK:08800:02495\n\
67TFK:08835:02507\n\
67TFK:08855:01299\n\
67TFK:08891:01318\n\
67TFK:08854:01340\n\
67TFK:08876:01365\n\
67TFK:08853:01399\n\
67TFK:08887:01478\n\
67TFK:08858:01501\n\
67TFK:08873:01651\n\
67TFK:08863:01834\n\
67TFK:08880:01983\n\
67TFK:08858:02029\n\
67TFK:08856:02077\n\
67TFK:08869:02094\n\
67TFK:08879:02221\n\
67TFK:08885:02505\n\
67TFK:08918:01488\n\
67TFK:08933:01518\n\
67TFK:08911:01547\n\
67TFK:08932:01547\n\
67TFK:08918:01657\n\
67TFK:08907:02192\n\
67TFK:08902:02328\n\
67TFK:08947:01348\n\
67TFK:08979:01780\n\
67TFK:08966:01823\n\
67TFK:08961:01985\n\
67TFK:08958:02180\n\
67TFK:08958:02238\n\
67TFK:08990:02261\n\
67TFK:08961:02338\n\
67TFK:08943:02390\n\
67TFK:09009:01624\n\
67TFK:09020:01727\n\
67TFK:09040:01936\n\
67TFK:09039:02088\n\
67TFK:09041:02115\n\
67TFK:09082:01348\n\
67TFK:09043:01612\n\
67TFK:09079:01790\n\
67TFK:09086:01802\n\
67TFK:09071:01897\n\
67TFK:09078:02091\n\
67TFK:09059:02349\n\
67TFK:09088:02459\n\
67TFK:09089:02448\n\
67TFK:09051:02508\n\
67TFK:09104:01460\n\
67TFK:09099:01547\n\
67TFK:09105:01640\n\
67TFK:09107:01717\n\
67TFK:09098:01938\n\
67TFK:09113:02139\n\
67TFK:09117:02181\n\
67TFK:09111:02345\n\
67TFK:09178:01332\n\
67TFK:09146:01664\n\
67TFK:09191:01837\n\
67TFK:09143:02113\n\
67TFK:09188:02192\n\
67TFK:09215:01345\n\
67TFK:09234:01378\n\
67TFK:09220:01390\n\
67TFK:09228:01546\n\
67TFK:09232:01575\n\
67TFK:09231:01668\n\
67TFK:09236:01652\n\
67TFK:09202:01765\n\
67TFK:09221:01867\n\
67TFK:09222:02054\n\
67TFK:09234:02120\n\
67TFK:09192:02298\n\
67TFK:09211:02385\n\
67TFK:09280:01398\n\
67TFK:09288:01696\n\
67TFK:09245:01772\n\
67TFK:09267:01815\n\
67TFK:09250:02044\n\
67TFK:09284:02159\n\
67TFK:09262:02275\n\
67TFK:09287:02246\n\
67TFK:09269:02301\n\
67TFK:09286:02399\n\
67TFK:09257:02515\n\
67TFK:09323:01309\n\
67TFK:09323:01779\n\
67TFK:09322:01972\n\
67TFK:09317:02192\n\
67TFK:09302:02443\n\
67TFK:09293:02527\n\
67TFK:02704:01698\n\
67TFK:02691:01867\n\
67TFK:02692:01998\n\
67TFK:02670:02098\n\
67TFK:02687:02170\n\
67TFK:02708:02222\n\
67TFK:02707:02538\n\
67TFK:02722:01425\n\
67TFK:02763:01688\n\
67TFK:02757:01864\n\
67TFK:02753:01972\n\
67TFK:02743:02091\n\
67TFK:02749:02339\n\
67TFK:02745:02466\n\
67TFK:02784:01318\n\
67TFK:02798:01432\n\
67TFK:02786:01467\n\
67TFK:02800:01447\n\
67TFK:02801:01669\n\
67TFK:02780:01694\n\
67TFK:02773:01787\n\
67TFK:02809:01760\n\
67TFK:02807:01795\n\
67TFK:02767:01999\n\
67TFK:02807:01991\n\
67TFK:02776:02216\n\
67TFK:02765:02405\n\
67TFK:02769:02478\n\
67TFK:02793:02517\n\
67TFK:02844:01350\n\
67TFK:02844:01396\n\
67TFK:02816:01516\n\
67TFK:02837:01912\n\
67TFK:02845:02009\n\
67TFK:02844:02082\n\
67TFK:02821:02127\n\
67TFK:02824:02180\n\
67TFK:02845:02269\n\
67TFK:02857:02250\n\
67TFK:02839:02291\n\
67TFK:02895:01542\n\
67TFK:02873:01757\n\
67TFK:02873:01875\n\
67TFK:02911:01863\n\
67TFK:02910:02091\n\
67TFK:02882:02144\n\
67TFK:02903:02178\n\
67TFK:02865:02195\n\
67TFK:02909:02190\n\
67TFK:02873:02553\n\
67TFK:02938:01350\n\
67TFK:02946:01586\n\
67TFK:02934:01679\n\
67TFK:02946:01714\n\
67TFK:02951:02099\n\
67TFK:02935:02254\n\
67TFK:02918:02383\n\
67TFK:02935:02368\n\
67TFK:02951:02388\n\
67TFK:02934:02490\n\
67TFK:02983:01427\n\
67TFK:02976:01571\n\
67TFK:02991:01637\n\
67TFK:02972:01834\n\
67TFK:02988:01846\n\
67TFK:02976:01979\n\
67TFK:02998:02149\n\
67TFK:02976:02343\n\
67TFK:03004:02412\n\
67TFK:02971:02475\n\
67TFK:02983:02563\n\
67TFK:03049:02104\n\
67TFK:03033:02301\n\
67TFK:03087:01483\n\
67TFK:03092:01471\n\
67TFK:03071:01591\n\
67TFK:03064:01800\n\
67TFK:03104:01919\n\
67TFK:03098:01979\n\
67TFK:03088:02048\n\
67TFK:03070:02195\n\
67TFK:03098:02306\n\
67TFK:03083:02391\n\
67TFK:03130:01330\n\
67TFK:03147:01315\n\
67TFK:03154:01317\n\
67TFK:03125:01463\n\
67TFK:03127:01499\n\
67TFK:03146:01558\n\
67TFK:03146:01619\n\
67TFK:03148:01615\n\
67TFK:03157:01650\n\
67TFK:03117:02035\n\
67TFK:03158:02006\n\
67TFK:03153:02192\n\
67TFK:03117:02272\n\
67TFK:03120:02271\n\
67TFK:03124:02419\n\
67TFK:03167:01443\n\
67TFK:03206:01444\n\
67TFK:03207:01459\n\
67TFK:03167:01508\n\
67TFK:03183:01860\n\
67TFK:03195:02353\n\
67TFK:03200:02407\n\
67TFK:03200:02557\n\
67TFK:03235:01373\n\
67TFK:03237:01383\n\
67TFK:03230:01591\n\
67TFK:03219:01836\n\
67TFK:03221:01818\n\
67TFK:03312:01294\n\
67TFK:03296:01359\n\
67TFK:03278:01503\n\
67TFK:03270:01784\n\
67TFK:03301:01944\n\
67TFK:03312:02092\n\
67TFK:03279:02245\n\
67TFK:03283:02259\n\
67TFK:03313:02375\n\
67TFK:03324:02225\n\
67TFK:03330:02245\n\
67TFK:03347:02335\n\
67TFK:03349:02450\n\
67TFK:03314:02539\n\
67TFK:03404:01528\n\
67TFK:03405:01544\n\
67TFK:03375:01704\n\
67TFK:03384:01771\n\
67TFK:03378:01798\n\
67TFK:03386:01857\n\
67TFK:03386:01871\n\
67TFK:03374:02174\n\
67TFK:03403:02177\n\
67TFK:03411:02220\n\
67TFK:03381:02296\n\
67TFK:03387:02434\n\
67TFK:03365:02465\n\
67TFK:03438:01460\n\
67TFK:03447:01595\n\
67TFK:03427:01972\n\
67TFK:03425:02523\n\
67TFK:03447:02548\n\
67TFK:03484:01594\n\
67TFK:03510:01755\n\
67TFK:03490:01912\n\
67TFK:03480:01999\n\
67TFK:03506:01993\n\
67TFK:03483:02225\n\
67TFK:03550:01349\n\
67TFK:03526:01482\n\
67TFK:03541:01544\n\
67TFK:03536:01652\n\
67TFK:03528:01698\n\
67TFK:03547:01916\n\
67TFK:03563:02112\n\
67TFK:03548:02258\n\
67TFK:03596:01345\n\
67TFK:03577:01406\n\
67TFK:03589:01564\n\
67TFK:03596:02069\n\
67TFK:03588:02131\n\
67TFK:03606:02271\n\
67TFK:03636:01308\n\
67TFK:03623:01434\n\
67TFK:03656:01516\n\
67TFK:03640:01648\n\
67TFK:03662:01725\n\
67TFK:03622:01798\n\
67TFK:03643:01842\n\
67TFK:03621:01930\n\
67TFK:03651:02054\n\
67TFK:03653:02171\n\
67TFK:03653:02295\n\
67TFK:03643:02396\n\
67TFK:03660:02412\n\
67TFK:03678:01467\n\
67TFK:03684:01542\n\
67TFK:03671:01606\n\
67TFK:03676:01701\n\
67TFK:03712:01862\n\
67TFK:03694:02067\n\
67TFK:03706:02158\n\
67TFK:03672:02316\n\
67TFK:03710:02334\n\
67TFK:03712:02500\n\
67TFK:03754:01319\n\
67TFK:03716:01403\n\
67TFK:03751:01563\n\
67TFK:03733:01902\n\
67TFK:03724:02053\n\
67TFK:03754:02281\n\
67TFK:03759:02427\n\
67TFK:03745:02525\n\
67TFK:03754:02490\n\
67TFK:03765:01289\n\
67TFK:03769:01360\n\
67TFK:03806:01473\n\
67TFK:03794:01514\n\
67TFK:03764:01576\n\
67TFK:03794:01597\n\
67TFK:03795:01856\n\
67TFK:03805:02129\n\
67TFK:03770:02460\n\
67TFK:03796:02485\n\
67TFK:03843:01425\n\
67TFK:03848:01477\n\
67TFK:03855:01620\n\
67TFK:03843:01663\n\
67TFK:03855:01781\n\
67TFK:03862:01893\n\
67TFK:03860:01976\n\
67TFK:03822:02100\n\
67TFK:03844:02159\n\
67TFK:03822:02321\n\
67TFK:03825:02411\n\
67TFK:03841:02478\n\
67TFK:03850:02545\n\
67TFK:03872:01597\n\
67TFK:03886:01632\n\
67TFK:03872:01719\n\
67TFK:03889:01715\n\
67TFK:03909:02202\n\
67TFK:03900:02292\n\
67TFK:03884:02435\n\
67TFK:03878:02447\n\
67TFK:03906:02475\n\
67TFK:03864:02514\n\
67TFK:03868:02562\n\
67TFK:03963:01739\n\
67TFK:03914:01906\n\
67TFK:03961:01933\n\
67TFK:03920:01946\n\
67TFK:03942:02055\n\
67TFK:03963:02108\n\
67TFK:03940:02417\n\
67TFK:03954:02535\n\
67TFK:03930:02538\n\
67TFK:03988:01352\n\
67TFK:03989:01573\n\
67TFK:03964:01654\n\
67TFK:03971:01969\n\
67TFK:03968:02191\n\
67TFK:03973:02332\n\
67TFK:03983:02334\n\
67TFK:02702:00666\n\
67TFK:02694:00956\n\
67TFK:02689:01043\n\
67TFK:02674:01146\n\
67TFK:02756:00572\n\
67TFK:02759:01079\n\
67TFK:02735:01140\n\
67TFK:02738:01129\n\
67TFK:02755:01181\n\
67TFK:02754:01219\n\
67TFK:02813:00770\n\
67TFK:02774:01035\n\
67TFK:02788:01076\n\
67TFK:02779:01128\n\
67TFK:02835:00423\n\
67TFK:02860:00912\n\
67TFK:02862:00933\n\
67TFK:02823:01027\n\
67TFK:02857:01137\n\
67TFK:02826:01188\n\
67TFK:02894:00532\n\
67TFK:02872:00751\n\
67TFK:02893:00915\n\
67TFK:02869:01132\n\
67TFK:02935:00486\n\
67TFK:02918:00656\n\
67TFK:02938:00699\n\
67TFK:02953:00960\n\
67TFK:02981:00621\n\
67TFK:02982:00875\n\
67TFK:02998:00871\n\
67TFK:02965:01090\n\
67TFK:02979:01114\n\
67TFK:03032:00799\n\
67TFK:03045:00836\n\
67TFK:03025:00885\n\
67TFK:03020:01010\n\
67TFK:03052:01114\n\
67TFK:03018:01281\n\
67TFK:03042:01271\n\
67TFK:03082:00678\n\
67TFK:03086:01054\n\
67TFK:03096:01141\n\
67TFK:03103:01109\n\
67TFK:03118:01151\n\
67TFK:03145:01208\n\
67TFK:03157:01241\n\
67TFK:03147:01276\n\
67TFK:03172:00807\n\
67TFK:03168:00855\n\
67TFK:03211:01055\n\
67TFK:03180:01185\n\
67TFK:03192:01152\n\
67TFK:03241:00448\n\
67TFK:03243:00416\n\
67TFK:03223:00846\n\
67TFK:03237:00922\n\
67TFK:03230:01131\n\
67TFK:03228:01194\n\
67TFK:03256:01188\n\
67TFK:03302:00469\n\
67TFK:03290:00590\n\
67TFK:03304:00671\n\
67TFK:03304:00896\n\
67TFK:03270:01272\n\
67TFK:03280:01251\n\
67TFK:03283:01251\n\
67TFK:03292:01276\n\
67TFK:03344:00475\n\
67TFK:03333:00739\n\
67TFK:03319:00787\n\
67TFK:03327:01066\n\
67TFK:03411:00385\n\
67TFK:03408:00742\n\
67TFK:03374:00928\n\
67TFK:03396:01111\n\
67TFK:03413:01133\n\
67TFK:03365:01211\n\
67TFK:03379:01265\n\
67TFK:03459:00542\n\
67TFK:03414:00659\n\
67TFK:03417:00655\n\
67TFK:03438:00880\n\
67TFK:03435:01075\n\
67TFK:03417:01163\n\
67TFK:03462:01174\n\
67TFK:03478:00383\n\
67TFK:03484:00624\n\
67TFK:03503:00926\n\
67TFK:03477:01139\n\
67TFK:03545:00359\n\
67TFK:03563:00507\n\
67TFK:03517:00555\n\
67TFK:03523:00782\n\
67TFK:03540:00930\n\
67TFK:03527:00953\n\
67TFK:03602:00752\n\
67TFK:03602:00865\n\
67TFK:03580:00935\n\
67TFK:03565:01247\n\
67TFK:03577:01212\n\
67TFK:03578:01244\n\
67TFK:03642:00720\n\
67TFK:03688:01132\n\
67TFK:03697:01206\n\
67TFK:03736:00385\n\
67TFK:03732:00561\n\
67TFK:03716:00803\n\
67TFK:03792:00726\n\
67TFK:03780:00779\n\
67TFK:03801:00823\n\
67TFK:03812:00917\n\
67TFK:03775:01190\n\
67TFK:03778:01226\n\
67TFK:03774:01270\n\
67TFK:03863:00887\n\
67TFK:03908:00899\n\
67TFK:03906:01092\n\
67TFK:03913:01083\n\
67TFK:03939:00747\n\
67TFK:03925:01087\n\
67TFK:03919:01138\n\
67TFK:03964:00618\n\
67TFK:03972:00713\n\
67TFK:01362:10419\n\
67TFK:01373:10458\n\
67TFK:01380:10602\n\
67TFK:01337:10691\n\
67TFK:01343:10969\n\
67TFK:01361:11017\n\
67TFK:01365:11079\n\
67TFK:01371:11168\n\
67TFK:01348:11390\n\
67TFK:01360:11391\n\
67TFK:01412:10347\n\
67TFK:01401:10383\n\
67TFK:01396:10640\n\
67TFK:01426:10664\n\
67TFK:01428:10935\n\
67TFK:01394:11021\n\
67TFK:01430:11479\n\
67TFK:01479:10379\n\
67TFK:01480:10469\n\
67TFK:01461:10620\n\
67TFK:01531:10338\n\
67TFK:01523:10797\n\
67TFK:01573:10771\n\
67TFK:01538:10835\n\
67TFK:01581:11333\n\
67TFK:01542:11558\n\
67TFK:01623:10525\n\
67TFK:01592:10577\n\
67TFK:01591:10648\n\
67TFK:01621:11036\n\
67TFK:01633:10351\n\
67TFK:01679:10413\n\
67TFK:01673:10563\n\
67TFK:01664:10741\n\
67TFK:01663:11135\n\
67TFK:01676:11120\n\
67TFK:01670:11305\n\
67TFK:01666:11447\n\
67TFK:01704:10528\n\
67TFK:01685:10675\n\
67TFK:01687:10775\n\
67TFK:01710:10945\n\
67TFK:01728:11363\n\
67TFK:01728:11385\n\
67TFK:01712:11472\n\
67TFK:01720:11513\n\
67TFK:01735:10482\n\
67TFK:01746:10637\n\
67TFK:01766:11522\n\
67TFK:01794:10349\n\
67TFK:01823:10399\n\
67TFK:01825:10689\n\
67TFK:01827:10667\n\
67TFK:01814:10855\n\
67TFK:01881:10343\n\
67TFK:01845:10483\n\
67TFK:01848:10784\n\
67TFK:01876:10758\n\
67TFK:01850:10978\n\
67TFK:01881:11025\n\
67TFK:01847:11189\n\
67TFK:01869:11234\n\
67TFK:01869:11367\n\
67TFK:01864:11497\n\
67TFK:01889:10403\n\
67TFK:01918:10677\n\
67TFK:01895:11060\n\
67TFK:01910:11302\n\
67TFK:01901:11420\n\
67TFK:01891:11516\n\
67TFK:01924:11546\n\
67TFK:01973:10365\n\
67TFK:02019:10460\n\
67TFK:02021:10868\n\
67TFK:01992:11108\n\
67TFK:02026:11199\n\
67TFK:02017:11215\n\
67TFK:02015:11351\n\
67TFK:02055:10432\n\
67TFK:02073:10462\n\
67TFK:02037:10668\n\
67TFK:02051:10752\n\
67TFK:02038:10756\n\
67TFK:02079:10937\n\
67TFK:02049:11066\n\
67TFK:02075:11415\n\
67TFK:02067:11485\n\
67TFK:02103:10700\n\
67TFK:02117:10957\n\
67TFK:02117:11299\n\
67TFK:02130:11482\n\
67TFK:02145:10444\n\
67TFK:02170:10632\n\
67TFK:02157:10711\n\
67TFK:02181:10800\n\
67TFK:02150:10853\n\
67TFK:02155:11277\n\
67TFK:02141:11471\n\
67TFK:02170:11486\n\
67TFK:02141:11512\n\
67TFK:02183:10563\n\
67TFK:02210:10673\n\
67TFK:02204:10769\n\
67TFK:02191:10856\n\
67TFK:02227:10978\n\
67TFK:02184:11102\n\
67TFK:02227:11224\n\
67TFK:02208:11415\n\
67TFK:02215:11565\n\
67TFK:02272:10401\n\
67TFK:02239:11169\n\
67TFK:02270:11159\n\
67TFK:02270:11200\n\
67TFK:02280:11159\n\
67TFK:02234:11323\n\
67TFK:02319:10325\n\
67TFK:02285:10502\n\
67TFK:02309:10899\n\
67TFK:02320:11008\n\
67TFK:02288:11137\n\
67TFK:02296:11139\n\
67TFK:02343:10660\n\
67TFK:02337:10728\n\
67TFK:02352:11318\n\
67TFK:02357:11375\n\
67TFK:02395:10308\n\
67TFK:02393:10408\n\
67TFK:02383:10647\n\
67TFK:02405:10669\n\
67TFK:02412:11150\n\
67TFK:02479:10799\n\
67TFK:02468:10982\n\
67TFK:02469:10955\n\
67TFK:02470:11224\n\
67TFK:02479:11261\n\
67TFK:02485:10387\n\
67TFK:02519:10513\n\
67TFK:02503:10581\n\
67TFK:02489:10825\n\
67TFK:02492:11020\n\
67TFK:02521:11119\n\
67TFK:02522:11252\n\
67TFK:02517:11445\n\
67TFK:02549:10935\n\
67TFK:02570:11009\n\
67TFK:02541:11135\n\
67TFK:02596:10640\n\
67TFK:02585:10903\n\
67TFK:02598:11195\n\
67TFK:02595:11217\n\
67TFK:02657:11071\n\
67TFK:01875:14276\n\
67TFK:01863:14377\n\
67TFK:01950:14605\n\
67TFK:02016:14190\n\
67TFK:02015:14331\n\
67TFK:02061:14375\n\
67TFK:02074:14675\n\
67TFK:02105:14723\n\
67TFK:02128:14768\n\
67TFK:02156:14273\n\
67TFK:02138:14363\n\
67TFK:02172:14378\n\
67TFK:02185:14177\n\
67TFK:02188:14285\n\
67TFK:02220:14347\n\
67TFK:02204:14589\n\
67TFK:02249:14207\n\
67TFK:02288:14214\n\
67TFK:02287:14783\n\
67TFK:02368:14369\n\
67TFK:02357:14795\n\
67TFK:02424:14204\n\
67TFK:02430:14258\n\
67TFK:02422:14802\n\
67TFK:02516:14261\n\
67TFK:02574:14519\n\
67TFK:02575:14539\n\
67TFK:02623:14257\n\
67TFK:02586:14567\n\
67TFK:02620:14621\n\
67TFK:02652:14257\n\
67TFK:02653:14391\n\
67TFK:01341:12916\n\
67TFK:01378:13198\n\
67TFK:01375:13527\n\
67TFK:01379:13843\n\
67TFK:01426:13003\n\
67TFK:01418:13350\n\
67TFK:01386:13660\n\
67TFK:01481:13164\n\
67TFK:01447:13234\n\
67TFK:01474:13580\n\
67TFK:01472:13944\n\
67TFK:01466:13989\n\
67TFK:01525:13082\n\
67TFK:01482:13179\n\
67TFK:01517:13141\n\
67TFK:01506:13606\n\
67TFK:01530:13843\n\
67TFK:01531:13892\n\
67TFK:01579:13085\n\
67TFK:01553:13367\n\
67TFK:01558:13469\n\
67TFK:01559:13430\n\
67TFK:01566:13496\n\
67TFK:01534:14156\n\
67TFK:01597:13295\n\
67TFK:01662:12953\n\
67TFK:01665:13251\n\
67TFK:01668:13264\n\
67TFK:01655:13347\n\
67TFK:01678:13424\n\
67TFK:01635:13591\n\
67TFK:01691:13521\n\
67TFK:01768:12906\n\
67TFK:01770:13042\n\
67TFK:01776:13233\n\
67TFK:01732:13346\n\
67TFK:01753:13397\n\
67TFK:01752:13442\n\
67TFK:01769:14062\n\
67TFK:01830:14072\n\
67TFK:01833:13127\n\
67TFK:01880:13490\n\
67TFK:01875:13846\n\
67TFK:01877:14050\n\
67TFK:01930:13327\n\
67TFK:01905:13490\n\
67TFK:01921:13556\n\
67TFK:01917:13823\n\
67TFK:01970:12988\n\
67TFK:01965:13244\n\
67TFK:01941:13447\n\
67TFK:01957:13447\n\
67TFK:01998:12994\n\
67TFK:02018:13093\n\
67TFK:01988:13416\n\
67TFK:02019:13476\n\
67TFK:02019:13632\n\
67TFK:02030:13667\n\
67TFK:02027:13784\n\
67TFK:02009:14112\n\
67TFK:02035:13099\n\
67TFK:02056:13376\n\
67TFK:02052:13636\n\
67TFK:02099:13367\n\
67TFK:02111:13386\n\
67TFK:02099:13480\n\
67TFK:02104:13686\n\
67TFK:02089:13939\n\
67TFK:02109:13944\n\
67TFK:02112:14122\n\
67TFK:02147:13320\n\
67TFK:02145:13425\n\
67TFK:02203:13118\n\
67TFK:02184:13227\n\
67TFK:02201:13561\n\
67TFK:02196:13610\n\
67TFK:02228:13872\n\
67TFK:02210:13890\n\
67TFK:02213:14079\n\
67TFK:02199:14098\n\
67TFK:02245:12919\n\
67TFK:02273:13423\n\
67TFK:02236:13565\n\
67TFK:02280:13694\n\
67TFK:02237:13827\n\
67TFK:02233:13936\n\
67TFK:02279:14011\n\
67TFK:02291:13140\n\
67TFK:02322:13199\n\
67TFK:02288:13570\n\
67TFK:02292:13655\n\
67TFK:02282:14109\n\
67TFK:02344:13494\n\
67TFK:02374:13661\n\
67TFK:02353:14033\n\
67TFK:02354:14150\n\
67TFK:02386:13019\n\
67TFK:02388:13130\n\
67TFK:02385:13604\n\
67TFK:02405:13601\n\
67TFK:02426:13618\n\
67TFK:02395:13643\n\
67TFK:02396:13785\n\
67TFK:02444:13261\n\
67TFK:02478:14014\n\
67TFK:02509:12926\n\
67TFK:02486:13447\n\
67TFK:02521:13830\n\
67TFK:02487:13889\n\
67TFK:02499:13983\n\
67TFK:02536:12902\n\
67TFK:02540:12942\n\
67TFK:02546:13003\n\
67TFK:02549:13375\n\
67TFK:02539:13409\n\
67TFK:02566:13855\n\
67TFK:02562:13920\n\
67TFK:02556:13977\n\
67TFK:02585:12912\n\
67TFK:02628:12955\n\
67TFK:02588:13275\n\
67TFK:02585:13363\n\
67TFK:02597:13461\n\
67TFK:02609:13629\n\
67TFK:02620:13923\n\
67TFK:02641:13191\n\
67TFK:02661:13238\n\
67TFK:02660:13509\n\
67TFK:02655:14062\n\
67TFK:08006:05271\n\
67TFK:08025:05261\n\
67TFK:08026:05358\n\
67TFK:08002:05405\n\
67TFK:08015:05804\n\
67TFK:08021:05888\n\
67TFK:08002:06032\n\
67TFK:08046:05198\n\
67TFK:08065:05337\n\
67TFK:08074:05898\n\
67TFK:08077:05883\n\
67TFK:08074:05918\n\
67TFK:08077:06031\n\
67TFK:08067:06096\n\
67TFK:08051:06408\n\
67TFK:08111:05250\n\
67TFK:08103:05533\n\
67TFK:08096:05781\n\
67TFK:08093:05901\n\
67TFK:08103:06024\n\
67TFK:08111:06073\n\
67TFK:08138:06267\n\
67TFK:08175:05261\n\
67TFK:08158:05373\n\
67TFK:08173:06040\n\
67TFK:08142:06065\n\
67TFK:08178:06350\n\
67TFK:08214:05167\n\
67TFK:08230:05336\n\
67TFK:08230:05359\n\
67TFK:08208:05512\n\
67TFK:08207:05722\n\
67TFK:08212:05937\n\
67TFK:08234:05940\n\
67TFK:08223:06074\n\
67TFK:08206:06347\n\
67TFK:08195:06386\n\
67TFK:08209:06429\n\
67TFK:08283:05233\n\
67TFK:08281:05284\n\
67TFK:08258:05322\n\
67TFK:08275:05448\n\
67TFK:08260:05534\n\
67TFK:08283:05683\n\
67TFK:08246:05748\n\
67TFK:08271:06208\n\
67TFK:08266:06318\n\
67TFK:08254:06385\n\
67TFK:08292:05406\n\
67TFK:08341:05436\n\
67TFK:08306:05554\n\
67TFK:08334:05630\n\
67TFK:08292:05661\n\
67TFK:08310:05684\n\
67TFK:08312:05795\n\
67TFK:08320:05780\n\
67TFK:08337:05809\n\
67TFK:08292:06204\n\
67TFK:08305:06213\n\
67TFK:08312:06227\n\
67TFK:08293:06378\n\
67TFK:08376:05256\n\
67TFK:08360:05332\n\
67TFK:08371:05305\n\
67TFK:08380:05562\n\
67TFK:08383:05628\n\
67TFK:08364:05879\n\
67TFK:08383:06031\n\
67TFK:08415:05156\n\
67TFK:08417:05300\n\
67TFK:08430:05343\n\
67TFK:08404:05416\n\
67TFK:08441:05478\n\
67TFK:08406:05747\n\
67TFK:08431:05880\n\
67TFK:08437:06399\n\
67TFK:08447:05271\n\
67TFK:08452:05362\n\
67TFK:08477:05355\n\
67TFK:08485:05502\n\
67TFK:08459:05687\n\
67TFK:08473:05938\n\
67TFK:08443:06111\n\
67TFK:08463:06251\n\
67TFK:08469:06264\n\
67TFK:08534:05298\n\
67TFK:08531:05323\n\
67TFK:08537:05315\n\
67TFK:08541:05402\n\
67TFK:08539:05621\n\
67TFK:08536:05703\n\
67TFK:08521:05813\n\
67TFK:08525:05881\n\
67TFK:08528:05892\n\
67TFK:08497:05951\n\
67TFK:08523:06195\n\
67TFK:08501:06356\n\
67TFK:08553:05184\n\
67TFK:08569:05162\n\
67TFK:08568:05215\n\
67TFK:08581:05386\n\
67TFK:08589:05428\n\
67TFK:08549:05477\n\
67TFK:08562:05472\n\
67TFK:08577:05507\n\
67TFK:08571:05649\n\
67TFK:08563:05741\n\
67TFK:08560:06011\n\
67TFK:08550:06174\n\
67TFK:08542:06351\n\
67TFK:08619:05212\n\
67TFK:08611:05376\n\
67TFK:08637:05474\n\
67TFK:08606:05709\n\
67TFK:08632:06001\n\
67TFK:08623:06136\n\
67TFK:08607:06208\n\
67TFK:08628:06420\n\
67TFK:08686:05329\n\
67TFK:08666:05356\n\
67TFK:08653:05740\n\
67TFK:08687:05745\n\
67TFK:08690:05848\n\
67TFK:08702:05155\n\
67TFK:08733:05492\n\
67TFK:08722:05542\n\
67TFK:08714:06039\n\
67TFK:08724:06083\n\
67TFK:08692:06188\n\
67TFK:08715:06251\n\
67TFK:08725:06334\n\
67TFK:08781:05454\n\
67TFK:08797:05517\n\
67TFK:08824:05529\n\
67TFK:08836:05605\n\
67TFK:08807:05736\n\
67TFK:08828:05872\n\
67TFK:08820:06009\n\
67TFK:08834:06066\n\
67TFK:08835:06171\n\
67TFK:08818:06409\n\
67TFK:08843:05600\n\
67TFK:08877:05634\n\
67TFK:08864:05836\n\
67TFK:08852:06124\n\
67TFK:08855:06212\n\
67TFK:08848:06409\n\
67TFK:08880:06416\n\
67TFK:08923:05199\n\
67TFK:08929:05167\n\
67TFK:08928:05271\n\
67TFK:08898:05459\n\
67TFK:08936:05554\n\
67TFK:08897:05620\n\
67TFK:08904:05680\n\
67TFK:08936:05685\n\
67TFK:08939:05656\n\
67TFK:08924:05778\n\
67TFK:08917:05962\n\
67TFK:08902:06042\n\
67TFK:08913:06033\n\
67TFK:08909:06319\n\
67TFK:08910:06345\n\
67TFK:08970:05276\n\
67TFK:08951:05438\n\
67TFK:08981:05436\n\
67TFK:08972:05491\n\
67TFK:08987:05738\n\
67TFK:08948:05835\n\
67TFK:08946:05860\n\
67TFK:08964:05891\n\
67TFK:08954:06101\n\
67TFK:08999:05191\n\
67TFK:09017:05162\n\
67TFK:09021:05398\n\
67TFK:08993:05498\n\
67TFK:09038:05495\n\
67TFK:09023:05621\n\
67TFK:09041:05661\n\
67TFK:09036:05739\n\
67TFK:09035:05795\n\
67TFK:09040:06111\n\
67TFK:09066:05313\n\
67TFK:09045:05381\n\
67TFK:09067:05385\n\
67TFK:09043:05536\n\
67TFK:09043:05728\n\
67TFK:09044:05993\n\
67TFK:09079:06244\n\
67TFK:09066:06270\n\
67TFK:09069:06300\n\
67TFK:09081:06264\n\
67TFK:09057:06337\n\
67TFK:09129:05201\n\
67TFK:09105:05242\n\
67TFK:09126:05244\n\
67TFK:09120:05292\n\
67TFK:09130:05459\n\
67TFK:09134:05463\n\
67TFK:09141:05498\n\
67TFK:09119:05759\n\
67TFK:09123:05940\n\
67TFK:09125:06162\n\
67TFK:09135:06255\n\
67TFK:09108:06438\n\
67TFK:09156:05225\n\
67TFK:09167:05326\n\
67TFK:09171:05317\n\
67TFK:09175:05529\n\
67TFK:09146:05587\n\
67TFK:09147:05792\n\
67TFK:09176:05768\n\
67TFK:09183:05770\n\
67TFK:09161:05860\n\
67TFK:09184:05917\n\
67TFK:09167:06042\n\
67TFK:09177:06218\n\
67TFK:09202:05217\n\
67TFK:09192:05406\n\
67TFK:09213:05550\n\
67TFK:09217:05520\n\
67TFK:09212:05683\n\
67TFK:09204:05725\n\
67TFK:09239:05818\n\
67TFK:09200:06099\n\
67TFK:09263:05281\n\
67TFK:09268:05526\n\
67TFK:09266:05603\n\
67TFK:09288:05645\n\
67TFK:09243:06143\n\
67TFK:09262:06236\n\
67TFK:09282:06212\n\
67TFK:09286:06212\n\
67TFK:09289:06276\n\
67TFK:09318:06010\n\
67TFK:09293:06147\n\
67TFK:09306:06197\n\
67TFK:09369:05181\n\
67TFK:09330:05217\n\
67TFK:09370:05315\n\
67TFK:09353:05649\n\
67TFK:09357:05635\n\
67TFK:09350:05687\n\
67TFK:09370:05660\n\
67TFK:09326:05977\n\
67TFK:09354:06046\n\
67TFK:09352:06284\n\
67TFK:09371:06348\n\
67TFK:09401:05183\n\
67TFK:09422:05360\n\
67TFK:09375:05528\n\
67TFK:09420:05581\n\
67TFK:09414:05689\n\
67TFK:09416:05669\n\
67TFK:09385:05720\n\
67TFK:09388:05800\n\
67TFK:09402:05867\n\
67TFK:09421:06016\n\
67TFK:09381:06188\n\
67TFK:09432:05159\n\
67TFK:09462:05182\n\
67TFK:09437:05230\n\
67TFK:09470:05776\n\
67TFK:09442:06326\n\
67TFK:09480:05157\n\
67TFK:09494:05507\n\
67TFK:09509:05666\n\
67TFK:09503:05724\n\
67TFK:09494:05983\n\
67TFK:09510:06146\n\
67TFK:09534:05222\n\
67TFK:09550:05365\n\
67TFK:09552:05664\n\
67TFK:09570:05683\n\
67TFK:09544:05963\n\
67TFK:09560:06009\n\
67TFK:09533:06083\n\
67TFK:09560:06138\n\
67TFK:09529:06227\n\
67TFK:09525:06433\n\
67TFK:09549:06403\n\
67TFK:09581:05277\n\
67TFK:09577:05603\n\
67TFK:09589:05602\n\
67TFK:09604:05970\n\
67TFK:09584:06018\n\
67TFK:09613:06109\n\
67TFK:09631:05264\n\
67TFK:09666:05368\n\
67TFK:09647:05435\n\
67TFK:09643:05536\n\
67TFK:09632:05767\n\
67TFK:09628:05810\n\
67TFK:09665:05914\n\
67TFK:09641:06006\n\
67TFK:09670:06119\n\
67TFK:09668:06303\n\
67TFK:09626:06433\n\
67TFK:09717:05162\n\
67TFK:09688:05300\n\
67TFK:09689:05415\n\
67TFK:09705:05689\n\
67TFK:09723:05700\n\
67TFK:09697:06044\n\
67TFK:09716:06046\n\
67TFK:09697:06059\n\
67TFK:09720:06068\n\
67TFK:09723:06095\n\
67TFK:09688:06272\n\
67TFK:09714:06378\n\
67TFK:09733:05163\n\
67TFK:09772:05180\n\
67TFK:09730:05348\n\
67TFK:09736:05459\n\
67TFK:09727:05586\n\
67TFK:09751:05644\n\
67TFK:09773:05694\n\
67TFK:09737:05726\n\
67TFK:09741:05927\n\
67TFK:09752:05972\n\
67TFK:09726:06118\n\
67TFK:09732:06280\n\
67TFK:09764:06295\n\
67TFK:09777:05217\n\
67TFK:09812:05473\n\
67TFK:09810:05532\n\
67TFK:09793:05915\n\
67TFK:09802:05972\n\
67TFK:09813:06040\n\
67TFK:09799:06232\n\
67TFK:09851:05232\n\
67TFK:09848:05414\n\
67TFK:09836:05535\n\
67TFK:09839:05625\n\
67TFK:09872:05882\n\
67TFK:09851:05971\n\
67TFK:09854:06190\n\
67TFK:09867:06152\n\
67TFK:09872:06388\n\
67TFK:09911:05267\n\
67TFK:09906:05320\n\
67TFK:09875:05697\n\
67TFK:09913:05820\n\
67TFK:09907:05977\n\
67TFK:09907:05988\n\
67TFK:09904:06023\n\
67TFK:09894:06095\n\
67TFK:09913:06189\n\
67TFK:09879:06403\n\
67TFK:09893:06433\n\
67TFK:09960:05152\n\
67TFK:09947:05291\n\
67TFK:09953:05458\n\
67TFK:09964:05511\n\
67TFK:09963:05839\n\
67TFK:09959:06019\n\
67TFK:09966:06294\n\
67TFK:09944:06395\n\
67TFK:10006:05275\n\
67TFK:10016:05340\n\
67TFK:09979:05513\n\
67TFK:09986:05687\n\
67TFK:10003:05937\n\
67TFK:09988:06169\n\
67TFK:10027:05161\n\
67TFK:10051:05300\n\
67TFK:10049:05388\n\
67TFK:10029:05514\n\
67TFK:10054:05578\n\
67TFK:10073:05906\n\
67TFK:10052:05966\n\
67TFK:10047:06228\n\
67TFK:10095:05175\n\
67TFK:10106:05356\n\
67TFK:10117:05395\n\
67TFK:10074:05520\n\
67TFK:10087:05775\n\
67TFK:10078:05828\n\
67TFK:10101:05949\n\
67TFK:10092:06084\n\
67TFK:10103:06340\n\
67TFK:10159:05293\n\
67TFK:10165:05290\n\
67TFK:10141:05352\n\
67TFK:10142:05469\n\
67TFK:10152:05636\n\
67TFK:10154:05916\n\
67TFK:10154:06008\n\
67TFK:10130:06152\n\
67TFK:10171:06241\n\
67TFK:10197:05159\n\
67TFK:10192:05507\n\
67TFK:10202:05503\n\
67TFK:10220:05644\n\
67TFK:10210:05664\n\
67TFK:10221:05682\n\
67TFK:10174:06030\n\
67TFK:10217:06051\n\
67TFK:10193:06159\n\
67TFK:10256:05164\n\
67TFK:10259:05204\n\
67TFK:10255:05259\n\
67TFK:10248:05568\n\
67TFK:10234:05831\n\
67TFK:10229:05912\n\
67TFK:10255:06009\n\
67TFK:10260:06038\n\
67TFK:10237:06331\n\
67TFK:10259:06347\n\
67TFK:10296:05165\n\
67TFK:10277:05247\n\
67TFK:10312:05289\n\
67TFK:10310:05359\n\
67TFK:10305:05431\n\
67TFK:10306:05765\n\
67TFK:10295:05803\n\
67TFK:10277:05852\n\
67TFK:10305:06007\n\
67TFK:10322:06296\n\
67TFK:10329:05695\n\
67TFK:10330:05759\n\
67TFK:10369:05753\n\
67TFK:10367:05821\n\
67TFK:10373:05846\n\
67TFK:10324:06035\n\
67TFK:10341:06032\n\
67TFK:10435:05851\n\
67TFK:06671:12947\n\
67TFK:06708:13222\n\
67TFK:06691:13234\n\
67TFK:06706:13636\n\
67TFK:06705:13954\n\
67TFK:06746:13392\n\
67TFK:06733:14119\n\
67TFK:06793:12900\n\
67TFK:06774:13421\n\
67TFK:06791:13483\n\
67TFK:06799:13671\n\
67TFK:06804:13657\n\
67TFK:06849:13235\n\
67TFK:06855:13308\n\
67TFK:06850:13500\n\
67TFK:06844:13610\n\
67TFK:06834:13705\n\
67TFK:06831:13730\n\
67TFK:06833:13858\n\
67TFK:06825:13907\n\
67TFK:06834:13981\n\
67TFK:06901:12931\n\
67TFK:06884:13176\n\
67TFK:06889:13200\n\
67TFK:06898:13346\n\
67TFK:06901:13663\n\
67TFK:06905:13731\n\
67TFK:06909:13880\n\
67TFK:06933:13234\n\
67TFK:06925:13724\n\
67TFK:06956:14004\n\
67TFK:06952:14077\n\
67TFK:06995:12930\n\
67TFK:06971:13291\n\
67TFK:06965:13486\n\
67TFK:07000:13858\n\
67TFK:06993:13961\n\
67TFK:06987:14040\n\
67TFK:07031:12958\n\
67TFK:07040:13059\n\
67TFK:07036:13537\n\
67TFK:07027:13712\n\
67TFK:07033:13758\n\
67TFK:07027:13979\n\
67TFK:07014:14048\n\
67TFK:07099:12928\n\
67TFK:07106:13388\n\
67TFK:07061:13479\n\
67TFK:07107:13993\n\
67TFK:07144:13212\n\
67TFK:07122:13239\n\
67TFK:07117:13359\n\
67TFK:07155:13489\n\
67TFK:07126:13875\n\
67TFK:07184:13163\n\
67TFK:07175:13371\n\
67TFK:07241:12944\n\
67TFK:07227:13289\n\
67TFK:07228:13310\n\
67TFK:07210:13605\n\
67TFK:07217:13610\n\
67TFK:07272:13369\n\
67TFK:07301:13597\n\
67TFK:07291:13827\n\
67TFK:07283:13971\n\
67TFK:07299:13941\n\
67TFK:07351:13310\n\
67TFK:07326:13398\n\
67TFK:07419:13270\n\
67TFK:07455:13466\n\
67TFK:07410:14059\n\
67TFK:07469:12919\n\
67TFK:07501:12979\n\
67TFK:07465:13520\n\
67TFK:07554:13188\n\
67TFK:07566:12981\n\
67TFK:07574:13151\n\
67TFK:07600:13155\n\
67TFK:07574:13500\n\
67TFK:07603:13661\n\
67TFK:07607:13903\n\
67TFK:07618:13174\n\
67TFK:07613:13310\n\
67TFK:07621:13539\n\
67TFK:07630:13661\n\
67TFK:07644:13712\n\
67TFK:07644:13766\n\
67TFK:07617:13980\n\
67TFK:07684:12992\n\
67TFK:07680:13358\n\
67TFK:07665:13658\n\
67TFK:07707:13778\n\
67TFK:07676:13808\n\
67TFK:07676:13813\n\
67TFK:07705:13900\n\
67TFK:07710:13242\n\
67TFK:07749:13409\n\
67TFK:07722:14058\n\
67TFK:07768:13265\n\
67TFK:07774:13424\n\
67TFK:07806:13861\n\
67TFK:07851:13104\n\
67TFK:07843:13253\n\
67TFK:07825:13994\n\
67TFK:07847:14156\n\
67TFK:07890:13167\n\
67TFK:07905:13309\n\
67TFK:07883:13440\n\
67TFK:07904:13806\n\
67TFK:07896:13845\n\
67TFK:07927:12912\n\
67TFK:07949:13207\n\
67TFK:07939:13447\n\
67TFK:07919:13714\n\
67TFK:07954:13762\n\
67TFK:07910:14003\n\
67TFK:07912:14010\n\
67TFK:07987:13012\n\
67TFK:07983:13079\n\
67TFK:07971:13248\n\
67TFK:07987:13496\n\
67TFK:02665:02602\n\
67TFK:02694:02800\n\
67TFK:02687:02899\n\
67TFK:02675:02949\n\
67TFK:02674:03003\n\
67TFK:02683:03039\n\
67TFK:02709:03319\n\
67TFK:02705:03344\n\
67TFK:02691:03523\n\
67TFK:02682:03536\n\
67TFK:02668:03578\n\
67TFK:02695:03664\n\
67TFK:02677:03768\n\
67TFK:02693:03757\n\
67TFK:02760:02668\n\
67TFK:02762:02734\n\
67TFK:02756:02822\n\
67TFK:02731:03009\n\
67TFK:02744:03040\n\
67TFK:02763:03041\n\
67TFK:02735:03107\n\
67TFK:02725:03205\n\
67TFK:02740:03189\n\
67TFK:02741:03350\n\
67TFK:02771:02837\n\
67TFK:02809:03530\n\
67TFK:02780:03648\n\
67TFK:02856:02584\n\
67TFK:02845:02636\n\
67TFK:02842:02935\n\
67TFK:02823:03054\n\
67TFK:02832:03145\n\
67TFK:02824:03284\n\
67TFK:02835:03365\n\
67TFK:02835:03501\n\
67TFK:02835:03583\n\
67TFK:02849:03632\n\
67TFK:02824:03714\n\
67TFK:02847:03770\n\
67TFK:02832:03847\n\
67TFK:02899:02670\n\
67TFK:02895:02864\n\
67TFK:02900:02995\n\
67TFK:02879:03094\n\
67TFK:02913:03437\n\
67TFK:02873:03715\n\
67TFK:02943:02915\n\
67TFK:02960:02987\n\
67TFK:02933:03097\n\
67TFK:02945:03087\n\
67TFK:02915:03359\n\
67TFK:02936:03451\n\
67TFK:02958:03543\n\
67TFK:02928:03704\n\
67TFK:02932:03762\n\
67TFK:02940:03767\n\
67TFK:02960:03803\n\
67TFK:03010:02726\n\
67TFK:02970:02823\n\
67TFK:02973:02887\n\
67TFK:03000:02960\n\
67TFK:03006:02928\n\
67TFK:02999:03000\n\
67TFK:02964:03179\n\
67TFK:02996:03193\n\
67TFK:02990:03392\n\
67TFK:02964:03532\n\
67TFK:02986:03843\n\
67TFK:03042:02812\n\
67TFK:03025:02931\n\
67TFK:03044:03158\n\
67TFK:03063:03149\n\
67TFK:03063:03169\n\
67TFK:03033:03268\n\
67TFK:03040:03318\n\
67TFK:03063:03681\n\
67TFK:03058:03792\n\
67TFK:03092:02589\n\
67TFK:03090:02667\n\
67TFK:03101:02655\n\
67TFK:03104:02723\n\
67TFK:03096:02795\n\
67TFK:03099:02916\n\
67TFK:03112:03093\n\
67TFK:03090:03255\n\
67TFK:03104:03288\n\
67TFK:03072:03446\n\
67TFK:03074:03458\n\
67TFK:03110:03433\n\
67TFK:03070:03583\n\
67TFK:03129:02610\n\
67TFK:03160:02595\n\
67TFK:03139:02808\n\
67TFK:03119:02911\n\
67TFK:03123:02918\n\
67TFK:03149:03588\n\
67TFK:03153:03595\n\
67TFK:03146:03764\n\
67TFK:03141:03860\n\
67TFK:03174:02777\n\
67TFK:03169:02877\n\
67TFK:03195:03715\n\
67TFK:03259:02640\n\
67TFK:03262:02671\n\
67TFK:03216:02714\n\
67TFK:03217:02703\n\
67TFK:03237:03071\n\
67TFK:03257:03040\n\
67TFK:03260:03150\n\
67TFK:03246:03316\n\
67TFK:03226:03448\n\
67TFK:03255:03696\n\
67TFK:03272:02580\n\
67TFK:03270:02735\n\
67TFK:03298:02777\n\
67TFK:03291:02972\n\
67TFK:03275:03226\n\
67TFK:03341:02597\n\
67TFK:03354:02808\n\
67TFK:03337:02849\n\
67TFK:03361:03123\n\
67TFK:03314:03164\n\
67TFK:03324:03203\n\
67TFK:03374:02839\n\
67TFK:03403:02875\n\
67TFK:03383:02915\n\
67TFK:03400:02966\n\
67TFK:03406:02945\n\
67TFK:03382:03016\n\
67TFK:03403:03224\n\
67TFK:03409:03205\n\
67TFK:03402:03796\n\
67TFK:03449:02670\n\
67TFK:03450:02679\n\
67TFK:03424:02730\n\
67TFK:03437:02854\n\
67TFK:03461:02923\n\
67TFK:03438:03143\n\
67TFK:03462:03221\n\
67TFK:03438:03259\n\
67TFK:03454:03320\n\
67TFK:03417:03505\n\
67TFK:03442:03717\n\
67TFK:03414:03791\n\
67TFK:03419:03785\n\
67TFK:03512:02717\n\
67TFK:03513:03182\n\
67TFK:03494:03331\n\
67TFK:03504:03334\n\
67TFK:03499:03569\n\
67TFK:03479:03659\n\
67TFK:03502:03642\n\
67TFK:03522:02660\n\
67TFK:03531:02728\n\
67TFK:03557:02808\n\
67TFK:03523:02857\n\
67TFK:03549:02830\n\
67TFK:03520:03099\n\
67TFK:03515:03775\n\
67TFK:03518:03760\n\
67TFK:03524:03822\n\
67TFK:03549:03776\n\
67TFK:03515:03832\n\
67TFK:03569:02654\n\
67TFK:03609:02629\n\
67TFK:03585:02802\n\
67TFK:03589:03032\n\
67TFK:03574:03194\n\
67TFK:03574:03278\n\
67TFK:03609:03289\n\
67TFK:03593:03355\n\
67TFK:03590:03406\n\
67TFK:03605:03708\n\
67TFK:03574:03754\n\
67TFK:03619:02666\n\
67TFK:03614:02768\n\
67TFK:03619:02981\n\
67TFK:03622:03023\n\
67TFK:03646:03134\n\
67TFK:03647:03565\n\
67TFK:03655:03777\n\
67TFK:03669:02646\n\
67TFK:03676:02829\n\
67TFK:03704:03147\n\
67TFK:03674:03548\n\
67TFK:03712:03584\n\
67TFK:03705:03772\n\
67TFK:03727:02710\n\
67TFK:03720:02837\n\
67TFK:03733:03009\n\
67TFK:03735:03105\n\
67TFK:03750:03651\n\
67TFK:03764:02723\n\
67TFK:03775:02703\n\
67TFK:03789:02722\n\
67TFK:03794:02714\n\
67TFK:03813:02686\n\
67TFK:03775:03098\n\
67TFK:03799:03279\n\
67TFK:03769:03424\n\
67TFK:03798:03425\n\
67TFK:03800:03449\n\
67TFK:03777:03629\n\
67TFK:03821:02605\n\
67TFK:03846:02757\n\
67TFK:03821:02831\n\
67TFK:03817:02947\n\
67TFK:03832:03115\n\
67TFK:03814:03185\n\
67TFK:03817:03303\n\
67TFK:03824:03395\n\
67TFK:03847:03492\n\
67TFK:03832:03532\n\
67TFK:03861:03545\n\
67TFK:03858:03672\n\
67TFK:03858:03692\n\
67TFK:03877:02892\n\
67TFK:03877:02939\n\
67TFK:03871:02987\n\
67TFK:03904:03137\n\
67TFK:03900:03185\n\
67TFK:03868:03237\n\
67TFK:03907:03317\n\
67TFK:03880:03348\n\
67TFK:03887:03381\n\
67TFK:03897:03401\n\
67TFK:03911:03408\n\
67TFK:03867:03460\n\
67TFK:03912:03479\n\
67TFK:03867:03555\n\
67TFK:03910:03575\n\
67TFK:03888:03798\n\
67TFK:03949:02696\n\
67TFK:03938:02750\n\
67TFK:03948:02764\n\
67TFK:03940:02836\n\
67TFK:03952:03198\n\
67TFK:03962:03183\n\
67TFK:03930:03369\n\
67TFK:03939:03379\n\
67TFK:03932:03511\n\
67TFK:03918:03618\n\
67TFK:03920:03778\n\
67TFK:03975:02650\n\
67TFK:03964:02761\n\
67TFK:03986:02858\n\
67TFK:03993:02902\n\
67TFK:03969:02976\n\
67TFK:03986:02982\n\
67TFK:03985:03218\n\
67TFK:03982:03677\n\
67TFK:03967:03787\n\
67TFK:02665:06510\n\
67TFK:02692:06570\n\
67TFK:02713:06804\n\
67TFK:02679:07082\n\
67TFK:02682:07161\n\
67TFK:02683:07401\n\
67TFK:02670:07723\n\
67TFK:02697:07721\n\
67TFK:02723:06505\n\
67TFK:02741:06662\n\
67TFK:02719:07023\n\
67TFK:02715:07061\n\
67TFK:02748:07137\n\
67TFK:02732:07490\n\
67TFK:02783:06663\n\
67TFK:02801:06934\n\
67TFK:02785:06943\n\
67TFK:02801:07023\n\
67TFK:02813:07350\n\
67TFK:02821:06491\n\
67TFK:02834:06502\n\
67TFK:02819:06918\n\
67TFK:02825:07206\n\
67TFK:02827:07386\n\
67TFK:02893:06964\n\
67TFK:02887:07003\n\
67TFK:02890:07096\n\
67TFK:02890:07352\n\
67TFK:02911:07510\n\
67TFK:02949:06554\n\
67TFK:02954:06551\n\
67TFK:02924:06656\n\
67TFK:02936:06655\n\
67TFK:02950:06762\n\
67TFK:02944:06964\n\
67TFK:02963:07265\n\
67TFK:02914:07294\n\
67TFK:02935:07339\n\
67TFK:02954:07591\n\
67TFK:02976:06452\n\
67TFK:03012:06465\n\
67TFK:02981:06547\n\
67TFK:02982:06812\n\
67TFK:02973:07079\n\
67TFK:02969:07091\n\
67TFK:02987:07161\n\
67TFK:03006:07678\n\
67TFK:02975:07725\n\
67TFK:03020:06525\n\
67TFK:03033:06495\n\
67TFK:03024:06622\n\
67TFK:03063:06753\n\
67TFK:03032:06820\n\
67TFK:03061:06871\n\
67TFK:03050:06962\n\
67TFK:03062:07185\n\
67TFK:03037:07586\n\
67TFK:03058:07548\n\
67TFK:03113:06462\n\
67TFK:03068:06902\n\
67TFK:03087:07022\n\
67TFK:03103:07026\n\
67TFK:03088:07101\n\
67TFK:03089:07327\n\
67TFK:03078:07627\n\
67TFK:03113:07673\n\
67TFK:03158:06458\n\
67TFK:03114:06597\n\
67TFK:03127:06661\n\
67TFK:03149:06645\n\
67TFK:03117:06715\n\
67TFK:03124:06712\n\
67TFK:03163:06736\n\
67TFK:03135:06964\n\
67TFK:03142:07136\n\
67TFK:03125:07371\n\
67TFK:03160:07355\n\
67TFK:03157:07685\n\
67TFK:03155:07709\n\
67TFK:03173:06466\n\
67TFK:03189:06489\n\
67TFK:03164:06513\n\
67TFK:03186:06545\n\
67TFK:03196:06646\n\
67TFK:03180:06998\n\
67TFK:03174:07256\n\
67TFK:03201:07486\n\
67TFK:03167:07599\n\
67TFK:03220:06657\n\
67TFK:03215:07426\n\
67TFK:03217:07462\n\
67TFK:03241:07461\n\
67TFK:03231:07620\n\
67TFK:03309:06537\n\
67TFK:03268:06564\n\
67TFK:03285:06800\n\
67TFK:03313:06798\n\
67TFK:03280:06937\n\
67TFK:03288:07371\n\
67TFK:03339:06493\n\
67TFK:03314:06719\n\
67TFK:03325:06695\n\
67TFK:03349:07043\n\
67TFK:03358:07220\n\
67TFK:03327:07444\n\
67TFK:03322:07634\n\
67TFK:03349:07591\n\
67TFK:03353:07637\n\
67TFK:03347:07641\n\
67TFK:03389:06532\n\
67TFK:03378:06561\n\
67TFK:03394:06564\n\
67TFK:03404:06828\n\
67TFK:03410:06821\n\
67TFK:03367:06886\n\
67TFK:03369:06955\n\
67TFK:03381:07076\n\
67TFK:03389:07233\n\
67TFK:03366:07312\n\
67TFK:03368:07341\n\
67TFK:03382:07397\n\
67TFK:03398:07428\n\
67TFK:03454:06522\n\
67TFK:03457:06802\n\
67TFK:03415:06966\n\
67TFK:03462:07169\n\
67TFK:03448:07257\n\
67TFK:03450:07489\n\
67TFK:03432:07585\n\
67TFK:03460:07561\n\
67TFK:03449:07615\n\
67TFK:03475:06824\n\
67TFK:03490:06833\n\
67TFK:03503:06822\n\
67TFK:03510:06915\n\
67TFK:03473:07286\n\
67TFK:03475:07288\n\
67TFK:03487:07407\n\
67TFK:03470:07528\n\
67TFK:03517:06871\n\
67TFK:03529:06873\n\
67TFK:03548:06845\n\
67TFK:03516:06925\n\
67TFK:03540:06977\n\
67TFK:03514:07070\n\
67TFK:03534:07185\n\
67TFK:03520:07342\n\
67TFK:03546:07380\n\
67TFK:03536:07533\n\
67TFK:03555:07703\n\
67TFK:03578:06643\n\
67TFK:03603:06703\n\
67TFK:03605:06887\n\
67TFK:03604:07025\n\
67TFK:03607:07036\n\
67TFK:03607:07120\n\
67TFK:03582:07399\n\
67TFK:03611:07395\n\
67TFK:03613:07448\n\
67TFK:03599:07545\n\
67TFK:03639:06573\n\
67TFK:03637:06609\n\
67TFK:03620:06813\n\
67TFK:03658:07226\n\
67TFK:03617:07279\n\
67TFK:03638:07287\n\
67TFK:03622:07519\n\
67TFK:03629:07624\n\
67TFK:03620:07669\n\
67TFK:03698:06492\n\
67TFK:03665:06652\n\
67TFK:03671:06687\n\
67TFK:03698:06998\n\
67TFK:03706:07089\n\
67TFK:03688:07321\n\
67TFK:03711:07400\n\
67TFK:03710:07644\n\
67TFK:03707:07721\n\
67TFK:03749:06583\n\
67TFK:03738:06608\n\
67TFK:03757:06713\n\
67TFK:03756:07013\n\
67TFK:03733:07133\n\
67TFK:03759:07545\n\
67TFK:03804:06440\n\
67TFK:03785:06737\n\
67TFK:03791:06902\n\
67TFK:03765:07275\n\
67TFK:03779:07298\n\
67TFK:03768:07513\n\
67TFK:03775:07527\n\
67TFK:03772:07583\n\
67TFK:03808:07545\n\
67TFK:03788:07592\n\
67TFK:03848:06819\n\
67TFK:03852:06819\n\
67TFK:03823:06887\n\
67TFK:03822:07114\n\
67TFK:03855:07482\n\
67TFK:03861:07610\n\
67TFK:03882:06602\n\
67TFK:03900:06799\n\
67TFK:03910:07243\n\
67TFK:03899:07413\n\
67TFK:03886:07454\n\
67TFK:03879:07599\n\
67TFK:03901:07619\n\
67TFK:03881:07655\n\
67TFK:03940:06748\n\
67TFK:03938:06859\n\
67TFK:03959:07201\n\
67TFK:03919:07286\n\
67TFK:03918:07318\n\
67TFK:03943:07313\n\
67TFK:03921:07563\n\
67TFK:03934:07710\n\
67TFK:03970:06583\n\
67TFK:03982:07487\n\
67TFK:03970:07492\n\
67TFK:03995:07690\n\
67TFK:04042:00357\n\
67TFK:04015:00536\n\
67TFK:04020:00629\n\
67TFK:04002:00885\n\
67TFK:04004:00862\n\
67TFK:04007:01094\n\
67TFK:04038:01075\n\
67TFK:03999:01279\n\
67TFK:04089:00272\n\
67TFK:04057:00303\n\
67TFK:04077:00341\n\
67TFK:04089:00560\n\
67TFK:04064:00694\n\
67TFK:04080:00706\n\
67TFK:04095:00883\n\
67TFK:04093:00902\n\
67TFK:04095:00927\n\
67TFK:04075:00964\n\
67TFK:04047:01039\n\
67TFK:04085:01241\n\
67TFK:04125:00964\n\
67TFK:04152:00280\n\
67TFK:04148:00541\n\
67TFK:04190:00691\n\
67TFK:04156:00735\n\
67TFK:04164:00853\n\
67TFK:04184:00923\n\
67TFK:04181:01201\n\
67TFK:04200:00845\n\
67TFK:04224:00944\n\
67TFK:04233:00929\n\
67TFK:04208:00970\n\
67TFK:04234:01016\n\
67TFK:04279:00249\n\
67TFK:04269:00570\n\
67TFK:04272:01237\n\
67TFK:04316:00268\n\
67TFK:04335:00456\n\
67TFK:04309:00834\n\
67TFK:04324:00910\n\
67TFK:04338:00904\n\
67TFK:04302:00990\n\
67TFK:04310:01040\n\
67TFK:04352:00824\n\
67TFK:04377:00864\n\
67TFK:04360:00983\n\
67TFK:04368:01061\n\
67TFK:04382:01130\n\
67TFK:04396:00660\n\
67TFK:04438:00736\n\
67TFK:04440:00796\n\
67TFK:04440:00963\n\
67TFK:04439:01023\n\
67TFK:04460:00331\n\
67TFK:04482:01047\n\
67TFK:04480:01157\n\
67TFK:04510:00647\n\
67TFK:04509:00681\n\
67TFK:04496:00921\n\
67TFK:04503:00963\n\
67TFK:04545:01186\n\
67TFK:04543:01278\n\
67TFK:04572:00469\n\
67TFK:04635:00210\n\
67TFK:04625:00280\n\
67TFK:04628:00317\n\
67TFK:04620:01034\n\
67TFK:04663:00215\n\
67TFK:04654:01284\n\
67TFK:04744:00230\n\
67TFK:04702:00292\n\
67TFK:04727:00315\n\
67TFK:04710:00383\n\
67TFK:04699:01118\n\
67TFK:04725:01215\n\
67TFK:04779:00728\n\
67TFK:04769:00927\n\
67TFK:04794:01035\n\
67TFK:04772:01110\n\
67TFK:04802:00213\n\
67TFK:04817:00959\n\
67TFK:04799:01101\n\
67TFK:04805:01147\n\
67TFK:04882:01010\n\
67TFK:04846:01055\n\
67TFK:04864:01112\n\
67TFK:04943:01196\n\
67TFK:04969:00760\n\
67TFK:05050:01099\n\
67TFK:05057:01173\n\
67TFK:05120:01253\n\
67TFK:05295:00919\n\
67TFK:02697:14371\n\
67TFK:02672:14515\n\
67TFK:02671:14592\n\
67TFK:02786:14497\n\
67TFK:02804:14640\n\
67TFK:02807:14688\n\
67TFK:02813:14802\n\
67TFK:02805:14961\n\
67TFK:02844:14662\n\
67TFK:02830:14880\n\
67TFK:02859:14946\n\
67TFK:02869:14459\n\
67TFK:02897:14642\n\
67TFK:02924:14857\n\
67TFK:02951:14911\n\
67TFK:02984:14297\n\
67TFK:02998:14911\n\
67TFK:03018:14311\n\
67TFK:03062:14656\n\
67TFK:03037:14736\n\
67TFK:03087:14988\n\
67TFK:03114:14271\n\
67TFK:03209:14327\n\
67TFK:03210:14430\n\
67TFK:03194:14563\n\
67TFK:03252:14236\n\
67TFK:03214:14692\n\
67TFK:03312:14179\n\
67TFK:03287:14225\n\
67TFK:03307:14288\n\
67TFK:03308:14426\n\
67TFK:03334:14715\n\
67TFK:03339:14723\n\
67TFK:03340:14905\n\
67TFK:03396:14652\n\
67TFK:03408:14673\n\
67TFK:03417:14415\n\
67TFK:03468:14439\n\
67TFK:03491:14582\n\
67TFK:03533:14233\n\
67TFK:03544:14379\n\
67TFK:03552:14546\n\
67TFK:03535:14701\n\
67TFK:03577:14210\n\
67TFK:03599:14223\n\
67TFK:03590:14796\n\
67TFK:03570:14855\n\
67TFK:03593:14876\n\
67TFK:03642:14227\n\
67TFK:03623:14358\n\
67TFK:03656:14381\n\
67TFK:03636:14487\n\
67TFK:03662:14522\n\
67TFK:03626:14782\n\
67TFK:03657:14820\n\
67TFK:03708:14447\n\
67TFK:03676:14961\n\
67TFK:03741:14220\n\
67TFK:03735:14442\n\
67TFK:03754:14470\n\
67TFK:03758:14677\n\
67TFK:03778:14386\n\
67TFK:03798:14473\n\
67TFK:03810:14841\n\
67TFK:03818:14426\n\
67TFK:03828:14700\n\
67TFK:03846:14795\n\
67TFK:03896:14398\n\
67TFK:03909:14594\n\
67TFK:03885:14686\n\
67TFK:03934:14477\n\
67TFK:03949:15003\n\
67TFK:03965:14824\n\
67TFK:02710:10350\n\
67TFK:02692:10501\n\
67TFK:02683:10512\n\
67TFK:02674:11546\n\
67TFK:02737:10531\n\
67TFK:02747:10586\n\
67TFK:02763:10675\n\
67TFK:02742:11035\n\
67TFK:02749:11085\n\
67TFK:02731:11241\n\
67TFK:02742:11216\n\
67TFK:02738:11301\n\
67TFK:02751:11332\n\
67TFK:02747:11575\n\
67TFK:02780:10492\n\
67TFK:02796:10792\n\
67TFK:02802:10835\n\
67TFK:02806:11353\n\
67TFK:02788:11433\n\
67TFK:02844:10425\n\
67TFK:02817:10604\n\
67TFK:02820:10951\n\
67TFK:02826:11151\n\
67TFK:02826:11202\n\
67TFK:02875:10338\n\
67TFK:02895:10673\n\
67TFK:02879:10777\n\
67TFK:02892:10994\n\
67TFK:02871:11062\n\
67TFK:02883:11056\n\
67TFK:02933:10793\n\
67TFK:02958:11325\n\
67TFK:03013:10710\n\
67TFK:02979:11033\n\
67TFK:02978:11326\n\
67TFK:02997:11382\n\
67TFK:03045:10420\n\
67TFK:03044:10590\n\
67TFK:03042:10876\n\
67TFK:03094:10376\n\
67TFK:03093:10534\n\
67TFK:03101:10847\n\
67TFK:03104:10992\n\
67TFK:03071:11027\n\
67TFK:03068:11135\n\
67TFK:03084:11198\n\
67TFK:03088:11168\n\
67TFK:03091:11162\n\
67TFK:03093:11293\n\
67TFK:03080:11500\n\
67TFK:03115:10352\n\
67TFK:03121:10659\n\
67TFK:03153:11085\n\
67TFK:03121:11357\n\
67TFK:03133:11387\n\
67TFK:03192:11029\n\
67TFK:03203:11335\n\
67TFK:03202:11506\n\
67TFK:03243:10340\n\
67TFK:03227:10512\n\
67TFK:03249:10744\n\
67TFK:03216:11272\n\
67TFK:03246:11361\n\
67TFK:03228:11486\n\
67TFK:03280:10417\n\
67TFK:03292:10472\n\
67TFK:03284:10600\n\
67TFK:03300:10635\n\
67TFK:03309:10606\n\
67TFK:03310:11238\n\
67TFK:03278:11461\n\
67TFK:03287:11495\n\
67TFK:03290:11491\n\
67TFK:03303:11468\n\
67TFK:03360:10332\n\
67TFK:03322:10361\n\
67TFK:03327:10839\n\
67TFK:03315:10903\n\
67TFK:03349:11256\n\
67TFK:03327:11453\n\
67TFK:03384:10310\n\
67TFK:03405:10628\n\
67TFK:03388:10897\n\
67TFK:03413:10872\n\
67TFK:03365:10988\n\
67TFK:03380:10985\n\
67TFK:03405:11197\n\
67TFK:03378:11259\n\
67TFK:03390:11394\n\
67TFK:03435:10319\n\
67TFK:03434:10369\n\
67TFK:03447:10537\n\
67TFK:03433:10787\n\
67TFK:03452:11002\n\
67TFK:03423:11060\n\
67TFK:03495:10999\n\
67TFK:03471:11118\n\
67TFK:03485:11118\n\
67TFK:03491:11235\n\
67TFK:03505:11354\n\
67TFK:03500:11433\n\
67TFK:03540:10534\n\
67TFK:03515:10643\n\
67TFK:03536:10836\n\
67TFK:03521:10865\n\
67TFK:03531:10880\n\
67TFK:03537:11417\n\
67TFK:03550:11448\n\
67TFK:03604:10701\n\
67TFK:03591:11026\n\
67TFK:03596:11535\n\
67TFK:03616:10381\n\
67TFK:03657:10751\n\
67TFK:03661:10705\n\
67TFK:03651:10957\n\
67TFK:03653:11209\n\
67TFK:03657:11385\n\
67TFK:03675:10536\n\
67TFK:03697:10550\n\
67TFK:03709:10663\n\
67TFK:03715:10600\n\
67TFK:03749:10786\n\
67TFK:03714:11164\n\
67TFK:03752:11181\n\
67TFK:03763:11483\n\
67TFK:03768:10424\n\
67TFK:03806:10405\n\
67TFK:03778:10548\n\
67TFK:03794:10523\n\
67TFK:03813:10642\n\
67TFK:03785:10777\n\
67TFK:03772:10811\n\
67TFK:03770:11113\n\
67TFK:03794:11255\n\
67TFK:03779:11520\n\
67TFK:03860:10697\n\
67TFK:03845:10769\n\
67TFK:03817:10820\n\
67TFK:03849:10836\n\
67TFK:03822:11032\n\
67TFK:03825:11151\n\
67TFK:03832:11185\n\
67TFK:03841:11277\n\
67TFK:03853:11546\n\
67TFK:03869:10355\n\
67TFK:03879:11357\n\
67TFK:03899:11521\n\
67TFK:03961:10390\n\
67TFK:03928:10542\n\
67TFK:03920:10618\n\
67TFK:03947:10896\n\
67TFK:03957:10855\n\
67TFK:03958:11065\n\
67TFK:03925:11317\n\
67TFK:03946:11422\n\
67TFK:03918:11478\n\
67TFK:03967:11092\n\
67TFK:01464:01168\n\
67TFK:01478:01192\n\
67TFK:01455:01247\n\
67TFK:01515:00964\n\
67TFK:01492:01028\n\
67TFK:01529:01040\n\
67TFK:01510:01103\n\
67TFK:01566:01082\n\
67TFK:01547:01128\n\
67TFK:01548:01142\n\
67TFK:01561:01141\n\
67TFK:01554:01193\n\
67TFK:01588:00850\n\
67TFK:01634:01085\n\
67TFK:01724:00817\n\
67TFK:01729:01151\n\
67TFK:01779:00726\n\
67TFK:01743:01140\n\
67TFK:01782:01039\n\
67TFK:01797:01122\n\
67TFK:01829:01168\n\
67TFK:01874:00782\n\
67TFK:01834:00957\n\
67TFK:01861:00974\n\
67TFK:01847:01020\n\
67TFK:01842:01280\n\
67TFK:01882:00748\n\
67TFK:01912:01116\n\
67TFK:01888:01195\n\
67TFK:01919:01247\n\
67TFK:01963:01010\n\
67TFK:01975:01158\n\
67TFK:01959:01243\n\
67TFK:02022:00748\n\
67TFK:01984:00817\n\
67TFK:01989:00888\n\
67TFK:02066:00755\n\
67TFK:02032:00872\n\
67TFK:02033:01111\n\
67TFK:02056:01245\n\
67TFK:02091:00833\n\
67TFK:02092:01219\n\
67TFK:02156:01237\n\
67TFK:02167:01261\n\
67TFK:02194:00708\n\
67TFK:02182:00813\n\
67TFK:02183:01074\n\
67TFK:02238:00696\n\
67TFK:02257:00688\n\
67TFK:02250:00788\n\
67TFK:02292:01006\n\
67TFK:02297:01006\n\
67TFK:02290:01270\n\
67TFK:02356:00732\n\
67TFK:02347:00778\n\
67TFK:02333:00839\n\
67TFK:02335:00801\n\
67TFK:02375:00994\n\
67TFK:02377:01083\n\
67TFK:02381:01062\n\
67TFK:02377:01160\n\
67TFK:02352:01248\n\
67TFK:02386:00835\n\
67TFK:02427:01010\n\
67TFK:02439:00890\n\
67TFK:02466:00885\n\
67TFK:02448:00984\n\
67TFK:02464:01041\n\
67TFK:02453:01058\n\
67TFK:02454:01157\n\
67TFK:02478:01187\n\
67TFK:02499:00717\n\
67TFK:02516:00886\n\
67TFK:02528:00971\n\
67TFK:02491:01062\n\
67TFK:02502:01133\n\
67TFK:02496:01223\n\
67TFK:02581:00730\n\
67TFK:02542:00830\n\
67TFK:02559:00887\n\
67TFK:02574:00968\n\
67TFK:02533:01091\n\
67TFK:02548:01235\n\
67TFK:02597:00734\n\
67TFK:02621:00705\n\
67TFK:02601:00762\n\
67TFK:02582:00887\n\
67TFK:02584:00913\n\
67TFK:02592:01038\n\
67TFK:02621:01063\n\
67TFK:02660:00747\n\
67TFK:02642:01268\n\
67TFK:02684:07923\n\
67TFK:02710:07916\n\
67TFK:02692:08100\n\
67TFK:02702:08220\n\
67TFK:02664:08333\n\
67TFK:02710:08584\n\
67TFK:02686:09013\n\
67TFK:02763:07824\n\
67TFK:02758:07859\n\
67TFK:02738:08626\n\
67TFK:02745:08730\n\
67TFK:02738:08799\n\
67TFK:02793:07998\n\
67TFK:02810:08273\n\
67TFK:02802:08321\n\
67TFK:02783:08328\n\
67TFK:02794:08371\n\
67TFK:02788:09010\n\
67TFK:02855:07728\n\
67TFK:02839:08243\n\
67TFK:02857:08735\n\
67TFK:02884:07864\n\
67TFK:02868:08133\n\
67TFK:02894:08291\n\
67TFK:02885:08403\n\
67TFK:02873:08561\n\
67TFK:02889:09008\n\
67TFK:02920:07921\n\
67TFK:02942:07961\n\
67TFK:02945:07970\n\
67TFK:02938:08171\n\
67TFK:02951:08152\n\
67TFK:02925:08293\n\
67TFK:02937:08589\n\
67TFK:02921:08713\n\
67TFK:02951:08790\n\
67TFK:02957:08779\n\
67TFK:02960:08793\n\
67TFK:02918:08880\n\
67TFK:02935:08893\n\
67TFK:02928:08951\n\
67TFK:02972:07796\n\
67TFK:03004:07820\n\
67TFK:02971:07962\n\
67TFK:03011:07997\n\
67TFK:02970:08156\n\
67TFK:02992:08411\n\
67TFK:03007:08453\n\
67TFK:02986:08551\n\
67TFK:02995:08733\n\
67TFK:02976:08785\n\
67TFK:02981:08786\n\
67TFK:02988:08815\n\
67TFK:03016:07764\n\
67TFK:03018:07790\n\
67TFK:03040:07811\n\
67TFK:03052:07996\n\
67TFK:03025:08163\n\
67TFK:03025:08171\n\
67TFK:03017:08308\n\
67TFK:03034:08484\n\
67TFK:03034:08546\n\
67TFK:03045:08823\n\
67TFK:03031:09003\n\
67TFK:03052:08986\n\
67TFK:03092:07755\n\
67TFK:03071:07875\n\
67TFK:03073:08220\n\
67TFK:03107:08650\n\
67TFK:03086:08684\n\
67TFK:03161:07730\n\
67TFK:03154:07979\n\
67TFK:03154:08035\n\
67TFK:03154:08053\n\
67TFK:03148:08083\n\
67TFK:03116:08299\n\
67TFK:03125:08322\n\
67TFK:03122:08678\n\
67TFK:03118:08775\n\
67TFK:03140:08870\n\
67TFK:03120:08920\n\
67TFK:03183:07755\n\
67TFK:03164:08051\n\
67TFK:03204:08105\n\
67TFK:03166:08335\n\
67TFK:03203:08599\n\
67TFK:03165:09004\n\
67TFK:03245:07943\n\
67TFK:03227:08042\n\
67TFK:03220:08388\n\
67TFK:03263:08417\n\
67TFK:03219:08531\n\
67TFK:03244:08561\n\
67TFK:03289:07892\n\
67TFK:03282:08084\n\
67TFK:03312:08133\n\
67TFK:03310:08426\n\
67TFK:03270:08472\n\
67TFK:03268:08532\n\
67TFK:03297:08533\n\
67TFK:03292:08644\n\
67TFK:03295:08709\n\
67TFK:03356:07935\n\
67TFK:03357:08148\n\
67TFK:03320:08755\n\
67TFK:03336:08785\n\
67TFK:03316:08989\n\
67TFK:03370:07773\n\
67TFK:03411:07840\n\
67TFK:03380:08795\n\
67TFK:03428:08098\n\
67TFK:03415:08151\n\
67TFK:03450:08189\n\
67TFK:03418:08458\n\
67TFK:03441:08881\n\
67TFK:03494:07842\n\
67TFK:03504:07987\n\
67TFK:03506:08273\n\
67TFK:03493:08388\n\
67TFK:03467:08682\n\
67TFK:03468:08739\n\
67TFK:03554:07995\n\
67TFK:03516:08172\n\
67TFK:03562:08224\n\
67TFK:03533:08515\n\
67TFK:03560:08524\n\
67TFK:03548:08906\n\
67TFK:03586:07928\n\
67TFK:03572:08067\n\
67TFK:03565:08217\n\
67TFK:03602:08359\n\
67TFK:03604:08372\n\
67TFK:03564:08433\n\
67TFK:03586:08559\n\
67TFK:03612:08640\n\
67TFK:03586:08899\n\
67TFK:03595:08942\n\
67TFK:03618:07904\n\
67TFK:03628:08101\n\
67TFK:03639:08278\n\
67TFK:03640:08406\n\
67TFK:03652:08540\n\
67TFK:03658:08796\n\
67TFK:03684:07735\n\
67TFK:03707:07803\n\
67TFK:03673:08008\n\
67TFK:03703:08040\n\
67TFK:03684:08198\n\
67TFK:03668:08511\n\
67TFK:03674:08670\n\
67TFK:03693:08971\n\
67TFK:03724:07758\n\
67TFK:03731:07820\n\
67TFK:03723:07926\n\
67TFK:03736:07916\n\
67TFK:03726:07942\n\
67TFK:03754:08226\n\
67TFK:03738:08262\n\
67TFK:03738:08396\n\
67TFK:03745:08515\n\
67TFK:03722:08719\n\
67TFK:03738:08892\n\
67TFK:03743:08912\n\
67TFK:03771:08420\n\
67TFK:03786:08428\n\
67TFK:03784:08573\n\
67TFK:03852:07736\n\
67TFK:03857:07845\n\
67TFK:03827:07945\n\
67TFK:03825:08020\n\
67TFK:03836:08320\n\
67TFK:03862:08348\n\
67TFK:03835:08569\n\
67TFK:03820:08587\n\
67TFK:03835:08592\n\
67TFK:03841:08728\n\
67TFK:03873:07920\n\
67TFK:03870:08220\n\
67TFK:03911:08244\n\
67TFK:03899:08344\n\
67TFK:03883:08632\n\
67TFK:03885:08725\n\
67TFK:03886:08783\n\
67TFK:03871:08876\n\
67TFK:03931:07915\n\
67TFK:03940:08085\n\
67TFK:03953:08152\n\
67TFK:03933:08213\n\
67TFK:03962:08282\n\
67TFK:03935:08356\n\
67TFK:03928:08423\n\
67TFK:03953:08427\n\
67TFK:03929:08564\n\
67TFK:03952:08796\n\
67TFK:03955:08797\n\
67TFK:03994:08169\n\
')
