# Supplementary material for: The Oxidative Metabolism of Fossil Hydrocarbons and Sulfide Minerals by the Lithobiontic Microbial Community Inhabiting Deep Subterrestrial Kupferschiefer Black Shale
Source: Front Microbiol. 2018 May 15;9:972. doi: 10.3389/fmicb.2018.00972 (PMC5962744; doi:10.3389/fmicb.2018.00972)
Supplement: Supplementary file 3 [file Presentation_1.ZIP › R19_filter-trim_BSc60_sup207_krona.html.files/node592.members.0.js]

data('67TFK:01793:12252\n\
67TFK:02177:12007\n\
67TFK:02193:12614\n\
67TFK:02693:03911\n\
67TFK:03097:04043\n\
67TFK:03263:03876\n\
67TFK:03631:04983\n\
67TFK:03731:04391\n\
67TFK:03761:04824\n\
67TFK:00653:03894\n\
67TFK:00851:02001\n\
67TFK:01286:02352\n\
67TFK:00421:08391\n\
67TFK:00502:07961\n\
67TFK:00769:07900\n\
67TFK:00946:07963\n\
67TFK:00459:06586\n\
67TFK:00682:07206\n\
67TFK:00704:06029\n\
67TFK:00969:05420\n\
67TFK:01270:11669\n\
67TFK:09416:06938\n\
67TFK:09950:06987\n\
67TFK:06845:02666\n\
67TFK:06987:02634\n\
67TFK:07600:02756\n\
67TFK:09452:04337\n\
67TFK:09520:03901\n\
67TFK:09592:04579\n\
67TFK:09776:04900\n\
67TFK:09927:04905\n\
67TFK:10007:03883\n\
67TFK:09499:02629\n\
67TFK:09552:02853\n\
67TFK:09581:03416\n\
67TFK:09931:11770\n\
67TFK:01422:03366\n\
67TFK:01447:03237\n\
67TFK:01944:03569\n\
67TFK:02024:03259\n\
67TFK:02324:02765\n\
67TFK:02320:03188\n\
67TFK:02377:03061\n\
67TFK:02437:02611\n\
67TFK:02511:02989\n\
67TFK:02621:03171\n\
67TFK:01490:04748\n\
67TFK:01764:04003\n\
67TFK:02147:04114\n\
67TFK:01492:06117\n\
67TFK:02457:05865\n\
67TFK:02446:06246\n\
67TFK:02529:05446\n\
67TFK:02519:05915\n\
67TFK:02653:05441\n\
67TFK:01606:07512\n\
67TFK:01666:07372\n\
67TFK:01733:07436\n\
67TFK:01892:07485\n\
67TFK:02060:07551\n\
67TFK:02194:07507\n\
67TFK:02281:07640\n\
67TFK:01372:02090\n\
67TFK:01412:02199\n\
67TFK:01877:01840\n\
67TFK:01863:02195\n\
67TFK:01387:08863\n\
67TFK:01754:08336\n\
67TFK:02173:08900\n\
67TFK:02262:08422\n\
67TFK:02345:07747\n\
67TFK:02338:08944\n\
67TFK:02652:07936\n\
67TFK:01454:10275\n\
67TFK:01645:09208\n\
67TFK:01950:10229\n\
67TFK:02571:09282\n\
67TFK:05371:04061\n\
67TFK:05609:04220\n\
67TFK:05593:04441\n\
67TFK:05871:04350\n\
67TFK:06264:03988\n\
67TFK:06237:04652\n\
67TFK:06409:04989\n\
67TFK:09640:13168\n\
67TFK:09361:08181\n\
67TFK:10085:08326\n\
67TFK:10268:07748\n\
67TFK:10378:08588\n\
67TFK:09447:10026\n\
67TFK:09554:10227\n\
67TFK:09634:09211\n\
67TFK:05856:06889\n\
67TFK:06120:07108\n\
67TFK:06204:06911\n\
67TFK:06616:06672\n\
67TFK:06607:07632\n\
67TFK:05393:11198\n\
67TFK:05418:11458\n\
67TFK:06118:11004\n\
67TFK:09354:01537\n\
67TFK:09483:01530\n\
67TFK:09519:02254\n\
67TFK:06792:01532\n\
67TFK:06968:01578\n\
67TFK:07021:01343\n\
67TFK:07117:01370\n\
67TFK:07135:01900\n\
67TFK:07721:02539\n\
67TFK:06886:04403\n\
67TFK:06892:05048\n\
67TFK:06936:04072\n\
67TFK:07144:04508\n\
67TFK:07239:04921\n\
67TFK:07665:04853\n\
67TFK:07770:04280\n\
67TFK:07841:04725\n\
67TFK:06741:07495\n\
67TFK:06860:07588\n\
67TFK:07177:06915\n\
67TFK:07419:06903\n\
67TFK:07459:07187\n\
67TFK:07432:07618\n\
67TFK:07644:06244\n\
67TFK:06739:09586\n\
67TFK:06902:09770\n\
67TFK:06788:08790\n\
67TFK:07006:08534\n\
67TFK:07086:08415\n\
67TFK:07385:08666\n\
67TFK:07390:08941\n\
67TFK:07850:08469\n\
67TFK:07131:10613\n\
67TFK:00544:03340\n\
67TFK:00615:03090\n\
67TFK:00664:03200\n\
67TFK:00922:03740\n\
67TFK:01021:03559\n\
67TFK:05351:01459\n\
67TFK:05511:01733\n\
67TFK:05824:01633\n\
67TFK:06524:01324\n\
67TFK:06612:01904\n\
67TFK:06750:00460\n\
67TFK:06815:00479\n\
67TFK:06848:00505\n\
67TFK:07111:00994\n\
67TFK:08036:07695\n\
67TFK:08216:07401\n\
67TFK:08399:07281\n\
67TFK:08469:07034\n\
67TFK:08445:07114\n\
67TFK:08997:07479\n\
67TFK:09198:07670\n\
67TFK:09300:07508\n\
67TFK:08185:03772\n\
67TFK:08957:03147\n\
67TFK:08971:03329\n\
67TFK:09126:02743\n\
67TFK:09237:03120\n\
67TFK:08118:04467\n\
67TFK:08143:04011\n\
67TFK:08337:04994\n\
67TFK:08872:04128\n\
67TFK:08968:04109\n\
67TFK:09129:03882\n\
67TFK:09208:04328\n\
67TFK:08190:08766\n\
67TFK:09188:08829\n\
67TFK:08925:09196\n\
67TFK:01287:11128\n\
67TFK:07652:12173\n\
67TFK:04497:13743\n\
67TFK:04235:14662\n\
67TFK:04711:14287\n\
67TFK:04215:11824\n\
67TFK:04391:12516\n\
67TFK:04190:10590\n\
67TFK:04752:11300\n\
67TFK:04739:09179\n\
67TFK:05158:10229\n\
67TFK:04480:07893\n\
67TFK:04828:08402\n\
67TFK:05047:08427\n\
67TFK:05240:08780\n\
67TFK:04102:06550\n\
67TFK:04339:07236\n\
67TFK:04926:07164\n\
67TFK:06299:01173\n\
67TFK:06617:00944\n\
67TFK:04139:05864\n\
67TFK:04508:06235\n\
67TFK:04591:05787\n\
67TFK:08204:13014\n\
67TFK:08510:13181\n\
67TFK:08430:12124\n\
67TFK:08650:12148\n\
67TFK:08829:11667\n\
67TFK:08953:11689\n\
67TFK:05351:13605\n\
67TFK:05386:13527\n\
67TFK:06014:13880\n\
67TFK:06073:14161\n\
67TFK:06353:13072\n\
67TFK:06429:13170\n\
67TFK:06482:13500\n\
67TFK:08084:10631\n\
67TFK:04045:02715\n\
67TFK:04239:03689\n\
67TFK:05289:03266\n\
67TFK:05564:02720\n\
67TFK:05847:02587\n\
67TFK:06127:02681\n\
67TFK:06404:03140\n\
67TFK:06417:03321\n\
67TFK:06504:02606\n\
67TFK:06553:03124\n\
67TFK:05956:06349\n\
67TFK:06090:05960\n\
67TFK:06264:05179\n\
67TFK:06250:05697\n\
67TFK:04464:04903\n\
67TFK:04617:03912\n\
67TFK:04704:03968\n\
67TFK:04945:04564\n\
67TFK:05258:04465\n\
67TFK:05995:08106\n\
67TFK:06032:08239\n\
67TFK:06047:08531\n\
67TFK:06158:08551\n\
67TFK:06630:07824\n\
67TFK:05888:10302\n\
67TFK:05969:10232\n\
67TFK:06195:09751\n\
67TFK:06178:09854\n\
67TFK:06427:10161\n\
67TFK:06546:09295\n\
67TFK:05494:12465\n\
67TFK:05961:12329\n\
67TFK:06369:12203\n\
67TFK:04290:02575\n\
67TFK:04840:02045\n\
67TFK:04851:01525\n\
67TFK:05143:01941\n\
67TFK:05103:02124\n\
67TFK:03139:13011\n\
67TFK:03545:13530\n\
67TFK:03885:14078\n\
67TFK:02696:12331\n\
67TFK:03840:12258\n\
67TFK:02903:09956\n\
67TFK:03221:09587\n\
67TFK:03391:09197\n\
67TFK:03693:09513\n\
67TFK:02919:05528\n\
67TFK:02932:05956\n\
67TFK:02968:05826\n\
67TFK:03029:05364\n\
67TFK:03081:05521\n\
67TFK:03371:06436\n\
67TFK:03630:05963\n\
67TFK:03887:06181\n\
67TFK:03918:05699\n\
67TFK:08095:02032\n\
67TFK:08128:02289\n\
67TFK:08395:02451\n\
67TFK:08959:01501\n\
67TFK:09291:01893\n\
67TFK:09276:01940\n\
67TFK:02953:02027\n\
67TFK:03191:02003\n\
67TFK:03839:01560\n\
67TFK:03302:00708\n\
67TFK:03636:00931\n\
67TFK:01474:10690\n\
67TFK:01675:11574\n\
67TFK:01858:11117\n\
67TFK:02246:11090\n\
67TFK:02251:11436\n\
67TFK:02412:10763\n\
67TFK:02460:11391\n\
67TFK:02618:13034\n\
67TFK:02619:13953\n\
67TFK:08564:06173\n\
67TFK:08741:05823\n\
67TFK:09016:06319\n\
67TFK:09161:05652\n\
67TFK:09447:05630\n\
67TFK:09572:05443\n\
67TFK:09524:05953\n\
67TFK:07694:13807\n\
67TFK:03016:03572\n\
67TFK:03222:03466\n\
67TFK:03695:03101\n\
67TFK:03974:03695\n\
67TFK:03360:06544\n\
67TFK:03959:06507\n\
67TFK:03991:06734\n\
67TFK:04096:00958\n\
67TFK:02947:10760\n\
67TFK:03705:10403\n\
67TFK:03702:10569\n\
67TFK:01755:00847\n\
67TFK:02319:01013\n\
67TFK:02382:00895\n\
67TFK:02522:00987\n\
67TFK:03034:08111\n\
67TFK:03285:08300\n\
67TFK:03697:08302\n\
')
