# Supplementary material for: The Oxidative Metabolism of Fossil Hydrocarbons and Sulfide Minerals by the Lithobiontic Microbial Community Inhabiting Deep Subterrestrial Kupferschiefer Black Shale
Source: Front Microbiol. 2018 May 15;9:972. doi: 10.3389/fmicb.2018.00972 (PMC5962744; doi:10.3389/fmicb.2018.00972)
Supplement: Supplementary file 3 [file Presentation_1.ZIP › R19_filter-trim_BSc60_sup207_krona.html.files/node1554.members.0.js]

data('67TFK:01975:11867\n\
67TFK:02511:12148\n\
67TFK:02713:04071\n\
67TFK:02945:04492\n\
67TFK:03284:04714\n\
67TFK:03406:05036\n\
67TFK:03495:03888\n\
67TFK:03473:05148\n\
67TFK:03604:04649\n\
67TFK:03798:03911\n\
67TFK:03779:04975\n\
67TFK:00528:04935\n\
67TFK:00681:04947\n\
67TFK:01065:04368\n\
67TFK:01206:04531\n\
67TFK:01010:01806\n\
67TFK:01026:01982\n\
67TFK:01126:02409\n\
67TFK:01225:01810\n\
67TFK:00620:09725\n\
67TFK:01161:09359\n\
67TFK:01260:10072\n\
67TFK:01044:08361\n\
67TFK:01155:08943\n\
67TFK:01325:08209\n\
67TFK:00274:06955\n\
67TFK:00556:07128\n\
67TFK:01137:07542\n\
67TFK:00264:05962\n\
67TFK:00339:05981\n\
67TFK:00692:06123\n\
67TFK:01016:05619\n\
67TFK:01111:05280\n\
67TFK:09481:07179\n\
67TFK:07114:03112\n\
67TFK:07306:03594\n\
67TFK:07523:03848\n\
67TFK:07757:03550\n\
67TFK:07815:03001\n\
67TFK:09722:04547\n\
67TFK:10047:04779\n\
67TFK:10089:03911\n\
67TFK:09404:02756\n\
67TFK:09573:03660\n\
67TFK:09732:03515\n\
67TFK:09826:02896\n\
67TFK:10094:03064\n\
67TFK:10304:03300\n\
67TFK:01515:03110\n\
67TFK:01803:03013\n\
67TFK:01815:03389\n\
67TFK:01893:03317\n\
67TFK:01916:03780\n\
67TFK:01936:03766\n\
67TFK:02095:02736\n\
67TFK:02101:03459\n\
67TFK:02411:02998\n\
67TFK:02580:02713\n\
67TFK:02558:02792\n\
67TFK:01877:04510\n\
67TFK:02350:04463\n\
67TFK:02570:05057\n\
67TFK:01823:05784\n\
67TFK:01907:05251\n\
67TFK:01660:06930\n\
67TFK:01686:06554\n\
67TFK:02133:06734\n\
67TFK:02622:07257\n\
67TFK:01559:01834\n\
67TFK:01579:02142\n\
67TFK:01832:01849\n\
67TFK:01937:01869\n\
67TFK:02005:02515\n\
67TFK:02035:01910\n\
67TFK:02341:01978\n\
67TFK:02611:01397\n\
67TFK:02596:01803\n\
67TFK:02642:02092\n\
67TFK:01862:07898\n\
67TFK:02565:08100\n\
67TFK:01883:09612\n\
67TFK:02183:09940\n\
67TFK:02525:09193\n\
67TFK:05410:04669\n\
67TFK:05593:04547\n\
67TFK:05685:04413\n\
67TFK:05802:04993\n\
67TFK:06522:05043\n\
67TFK:06586:04322\n\
67TFK:09377:08951\n\
67TFK:09492:07990\n\
67TFK:09658:08846\n\
67TFK:09892:08709\n\
67TFK:10001:07866\n\
67TFK:10130:08397\n\
67TFK:10258:08535\n\
67TFK:09697:09477\n\
67TFK:09940:09595\n\
67TFK:09586:10324\n\
67TFK:10120:11099\n\
67TFK:10157:10403\n\
67TFK:10581:11231\n\
67TFK:05551:07420\n\
67TFK:05580:06556\n\
67TFK:06077:06511\n\
67TFK:06077:06948\n\
67TFK:06280:06542\n\
67TFK:06310:07603\n\
67TFK:05520:10352\n\
67TFK:05817:10456\n\
67TFK:06242:10966\n\
67TFK:06237:11053\n\
67TFK:06641:10413\n\
67TFK:09510:01839\n\
67TFK:09589:02058\n\
67TFK:10007:02227\n\
67TFK:10212:02548\n\
67TFK:06668:02480\n\
67TFK:06952:01845\n\
67TFK:06983:01630\n\
67TFK:07012:01994\n\
67TFK:07023:02219\n\
67TFK:07242:01319\n\
67TFK:06746:04936\n\
67TFK:07080:04418\n\
67TFK:07066:04707\n\
67TFK:07128:04319\n\
67TFK:07207:04751\n\
67TFK:07377:04560\n\
67TFK:07444:04766\n\
67TFK:07496:04918\n\
67TFK:07654:04003\n\
67TFK:07911:04685\n\
67TFK:06701:06998\n\
67TFK:06995:06597\n\
67TFK:06999:07093\n\
67TFK:06985:07327\n\
67TFK:07114:07517\n\
67TFK:07179:07375\n\
67TFK:07274:07437\n\
67TFK:07283:07501\n\
67TFK:07560:07218\n\
67TFK:07718:06563\n\
67TFK:07782:07708\n\
67TFK:06701:06106\n\
67TFK:06715:05614\n\
67TFK:07042:06195\n\
67TFK:07098:05801\n\
67TFK:07717:05300\n\
67TFK:07962:05567\n\
67TFK:06718:10235\n\
67TFK:07195:10204\n\
67TFK:07533:09469\n\
67TFK:07894:10016\n\
67TFK:06696:08228\n\
67TFK:07038:08256\n\
67TFK:07637:08122\n\
67TFK:07684:08721\n\
67TFK:07796:07777\n\
67TFK:07193:10779\n\
67TFK:07860:10733\n\
67TFK:00580:03626\n\
67TFK:00765:03150\n\
67TFK:00874:03225\n\
67TFK:00928:03612\n\
67TFK:01023:02990\n\
67TFK:01174:03793\n\
67TFK:01309:03434\n\
67TFK:05369:02218\n\
67TFK:05676:01911\n\
67TFK:05825:02212\n\
67TFK:06043:01733\n\
67TFK:06145:01291\n\
67TFK:06480:01697\n\
67TFK:08113:01082\n\
67TFK:07455:01142\n\
67TFK:07572:00407\n\
67TFK:07676:00769\n\
67TFK:07889:00517\n\
67TFK:06991:14334\n\
67TFK:07190:14509\n\
67TFK:07468:14393\n\
67TFK:08037:06907\n\
67TFK:08238:07366\n\
67TFK:08223:07618\n\
67TFK:08421:07322\n\
67TFK:08524:06541\n\
67TFK:08760:07280\n\
67TFK:08836:07672\n\
67TFK:09101:07122\n\
67TFK:08237:02990\n\
67TFK:08225:03383\n\
67TFK:08641:03241\n\
67TFK:08754:02916\n\
67TFK:08867:03423\n\
67TFK:09160:02876\n\
67TFK:09240:02797\n\
67TFK:09309:03195\n\
67TFK:08169:04218\n\
67TFK:08269:04816\n\
67TFK:08582:04717\n\
67TFK:08828:04467\n\
67TFK:08948:04958\n\
67TFK:09167:04983\n\
67TFK:08374:08057\n\
67TFK:08138:09694\n\
67TFK:08179:09091\n\
67TFK:08202:09889\n\
67TFK:08345:10127\n\
67TFK:08439:10115\n\
67TFK:08695:09092\n\
67TFK:08798:09049\n\
67TFK:08909:10139\n\
67TFK:08958:09717\n\
67TFK:08958:10032\n\
67TFK:09105:10264\n\
67TFK:01320:10549\n\
67TFK:06969:12517\n\
67TFK:04504:13439\n\
67TFK:04811:13328\n\
67TFK:05291:14027\n\
67TFK:04454:14719\n\
67TFK:04217:12144\n\
67TFK:04000:10515\n\
67TFK:04104:11565\n\
67TFK:04177:11565\n\
67TFK:04395:11449\n\
67TFK:04467:11123\n\
67TFK:04448:11346\n\
67TFK:04597:10547\n\
67TFK:04707:10788\n\
67TFK:04773:10589\n\
67TFK:05219:10513\n\
67TFK:04136:09981\n\
67TFK:04335:10201\n\
67TFK:04411:10012\n\
67TFK:04894:09242\n\
67TFK:05036:09609\n\
67TFK:05038:08349\n\
67TFK:04693:06710\n\
67TFK:04724:07604\n\
67TFK:04762:06915\n\
67TFK:05078:07660\n\
67TFK:05242:06555\n\
67TFK:04055:05740\n\
67TFK:04622:05191\n\
67TFK:04607:05688\n\
67TFK:04708:05932\n\
67TFK:04701:06185\n\
67TFK:04739:06262\n\
67TFK:05029:06395\n\
67TFK:08778:13269\n\
67TFK:08982:13015\n\
67TFK:09027:13048\n\
67TFK:08129:12242\n\
67TFK:08200:11845\n\
67TFK:08415:12879\n\
67TFK:08657:11701\n\
67TFK:05500:13253\n\
67TFK:05822:14039\n\
67TFK:05924:13820\n\
67TFK:06144:13011\n\
67TFK:06491:14203\n\
67TFK:08069:10692\n\
67TFK:08292:10678\n\
67TFK:08536:10663\n\
67TFK:08620:11433\n\
67TFK:08922:11360\n\
67TFK:04033:03098\n\
67TFK:04083:03247\n\
67TFK:04275:03643\n\
67TFK:04795:02612\n\
67TFK:04892:03731\n\
67TFK:05132:03488\n\
67TFK:05120:03726\n\
67TFK:05212:03332\n\
67TFK:05208:03449\n\
67TFK:05238:03835\n\
67TFK:05412:03482\n\
67TFK:05463:03508\n\
67TFK:05500:03069\n\
67TFK:05569:03226\n\
67TFK:05757:03303\n\
67TFK:05780:03100\n\
67TFK:05789:03211\n\
67TFK:05846:03539\n\
67TFK:06480:03140\n\
67TFK:06000:06372\n\
67TFK:06042:05212\n\
67TFK:06244:06229\n\
67TFK:06416:05890\n\
67TFK:06436:05400\n\
67TFK:06546:05682\n\
67TFK:06580:05660\n\
67TFK:04026:04883\n\
67TFK:04076:04671\n\
67TFK:04613:04770\n\
67TFK:05078:04766\n\
67TFK:05109:04768\n\
67TFK:05779:08492\n\
67TFK:06146:08417\n\
67TFK:06359:08356\n\
67TFK:06418:08510\n\
67TFK:05659:09895\n\
67TFK:06294:09479\n\
67TFK:05573:12356\n\
67TFK:05626:12574\n\
67TFK:05917:12161\n\
67TFK:04105:02236\n\
67TFK:04379:02082\n\
67TFK:04450:01704\n\
67TFK:04454:02248\n\
67TFK:04746:02392\n\
67TFK:04865:02216\n\
67TFK:05076:02346\n\
67TFK:05144:02308\n\
67TFK:02899:13257\n\
67TFK:03178:13515\n\
67TFK:03315:12991\n\
67TFK:03350:14014\n\
67TFK:03505:13610\n\
67TFK:02706:12287\n\
67TFK:02724:11598\n\
67TFK:03374:11953\n\
67TFK:03499:11749\n\
67TFK:03742:12311\n\
67TFK:02843:09997\n\
67TFK:03112:10049\n\
67TFK:03530:09745\n\
67TFK:03985:09619\n\
67TFK:02720:05466\n\
67TFK:02796:05425\n\
67TFK:02913:06417\n\
67TFK:03091:06148\n\
67TFK:03155:06418\n\
67TFK:03386:05732\n\
67TFK:03613:05683\n\
67TFK:03585:06391\n\
67TFK:03739:05436\n\
67TFK:03962:05560\n\
67TFK:08071:01498\n\
67TFK:08301:01343\n\
67TFK:08326:02068\n\
67TFK:08886:01598\n\
67TFK:09091:02295\n\
67TFK:09117:01305\n\
67TFK:09112:01880\n\
67TFK:09198:02064\n\
67TFK:03129:01890\n\
67TFK:03284:01298\n\
67TFK:03701:02261\n\
67TFK:03771:01768\n\
67TFK:03777:02091\n\
67TFK:03892:01612\n\
67TFK:03902:01621\n\
67TFK:03936:01582\n\
67TFK:03957:00477\n\
67TFK:01341:11118\n\
67TFK:02259:10861\n\
67TFK:02546:14328\n\
67TFK:01440:13375\n\
67TFK:02273:14020\n\
67TFK:08381:05751\n\
67TFK:09003:05460\n\
67TFK:09089:05763\n\
67TFK:09597:05432\n\
67TFK:09762:05503\n\
67TFK:10178:05301\n\
67TFK:10179:05523\n\
67TFK:10369:06079\n\
67TFK:06991:13530\n\
67TFK:07034:13507\n\
67TFK:07277:13528\n\
67TFK:07485:13281\n\
67TFK:02752:03231\n\
67TFK:02717:03620\n\
67TFK:03012:03567\n\
67TFK:03005:03585\n\
67TFK:03084:03782\n\
67TFK:03339:02694\n\
67TFK:03572:03641\n\
67TFK:03920:03225\n\
67TFK:02984:07378\n\
67TFK:03303:06927\n\
67TFK:03367:06443\n\
67TFK:03582:07601\n\
67TFK:04101:01143\n\
67TFK:04218:00593\n\
67TFK:04332:01181\n\
67TFK:04539:01188\n\
67TFK:03234:10775\n\
67TFK:03299:11288\n\
67TFK:01571:00895\n\
67TFK:02451:00851\n\
67TFK:02930:08478\n\
67TFK:03251:08333\n\
67TFK:03429:08275\n\
67TFK:03492:08369\n\
67TFK:03710:08573\n\
67TFK:03773:08641\n\
67TFK:03830:07823\n\
67TFK:03888:07875\n\
')
