# Supplementary material for: The Oxidative Metabolism of Fossil Hydrocarbons and Sulfide Minerals by the Lithobiontic Microbial Community Inhabiting Deep Subterrestrial Kupferschiefer Black Shale
Source: Front Microbiol. 2018 May 15;9:972. doi: 10.3389/fmicb.2018.00972 (PMC5962744; doi:10.3389/fmicb.2018.00972)
Supplement: Supplementary file 3 [file Presentation_1.ZIP › R19_filter-trim_BSc60_sup207_krona.html.files/node1473.members.0.js]

data('67TFK:02010:12461\n\
67TFK:02089:12672\n\
67TFK:02910:04516\n\
67TFK:03931:04207\n\
67TFK:03978:05048\n\
67TFK:00510:05116\n\
67TFK:00675:03917\n\
67TFK:00951:04780\n\
67TFK:00885:02096\n\
67TFK:01230:02282\n\
67TFK:00808:09230\n\
67TFK:00530:08297\n\
67TFK:00602:08300\n\
67TFK:00682:08611\n\
67TFK:01034:08923\n\
67TFK:01096:08124\n\
67TFK:01150:08806\n\
67TFK:00869:07722\n\
67TFK:00975:06755\n\
67TFK:00972:07258\n\
67TFK:01092:06461\n\
67TFK:01179:07225\n\
67TFK:00225:06219\n\
67TFK:00296:05766\n\
67TFK:00791:05480\n\
67TFK:00921:05891\n\
67TFK:00930:06224\n\
67TFK:01099:05223\n\
67TFK:01220:11766\n\
67TFK:09447:07022\n\
67TFK:06688:03585\n\
67TFK:06670:03738\n\
67TFK:06713:03326\n\
67TFK:06849:03485\n\
67TFK:07123:03289\n\
67TFK:07499:03556\n\
67TFK:07555:02910\n\
67TFK:07705:03195\n\
67TFK:07807:03004\n\
67TFK:07963:03038\n\
67TFK:09408:04021\n\
67TFK:09792:04596\n\
67TFK:10067:04382\n\
67TFK:10048:04432\n\
67TFK:09482:03408\n\
67TFK:09801:02583\n\
67TFK:10167:02776\n\
67TFK:10385:02666\n\
67TFK:09354:12210\n\
67TFK:09727:12001\n\
67TFK:09940:12316\n\
67TFK:10360:11996\n\
67TFK:01835:03582\n\
67TFK:02041:02965\n\
67TFK:02137:03161\n\
67TFK:01350:03983\n\
67TFK:01457:04664\n\
67TFK:01490:04698\n\
67TFK:01551:04141\n\
67TFK:02031:04519\n\
67TFK:02068:04142\n\
67TFK:02105:04090\n\
67TFK:02379:04432\n\
67TFK:02500:03904\n\
67TFK:01658:05252\n\
67TFK:01662:06301\n\
67TFK:01761:05575\n\
67TFK:02409:06271\n\
67TFK:02453:05948\n\
67TFK:01504:07392\n\
67TFK:01610:07544\n\
67TFK:01693:07527\n\
67TFK:02069:06719\n\
67TFK:02549:06772\n\
67TFK:01455:01436\n\
67TFK:02069:01573\n\
67TFK:02194:01356\n\
67TFK:02261:02179\n\
67TFK:02389:02171\n\
67TFK:01785:08252\n\
67TFK:02604:08156\n\
67TFK:01380:10258\n\
67TFK:01394:09327\n\
67TFK:01731:09311\n\
67TFK:01683:09408\n\
67TFK:01940:10190\n\
67TFK:02390:10250\n\
67TFK:05622:04861\n\
67TFK:05658:04104\n\
67TFK:05872:04015\n\
67TFK:06368:04860\n\
67TFK:06447:04211\n\
67TFK:09462:13207\n\
67TFK:09479:08110\n\
67TFK:09604:08168\n\
67TFK:09783:08331\n\
67TFK:09817:08900\n\
67TFK:10190:08686\n\
67TFK:10330:07742\n\
67TFK:09446:09958\n\
67TFK:09487:09785\n\
67TFK:09831:09257\n\
67TFK:10155:09172\n\
67TFK:09500:10367\n\
67TFK:09669:10786\n\
67TFK:09703:10852\n\
67TFK:05441:06773\n\
67TFK:05483:06672\n\
67TFK:05548:07328\n\
67TFK:05553:07454\n\
67TFK:05617:07168\n\
67TFK:06052:06630\n\
67TFK:06403:07117\n\
67TFK:06483:06684\n\
67TFK:06589:06555\n\
67TFK:06626:06577\n\
67TFK:06641:06649\n\
67TFK:05623:11361\n\
67TFK:05949:10634\n\
67TFK:05942:11545\n\
67TFK:06397:10393\n\
67TFK:06451:10828\n\
67TFK:06509:11295\n\
67TFK:09537:01742\n\
67TFK:09674:01778\n\
67TFK:09730:02188\n\
67TFK:09970:02186\n\
67TFK:06700:02049\n\
67TFK:07055:02480\n\
67TFK:07161:02083\n\
67TFK:07686:01308\n\
67TFK:07847:02304\n\
67TFK:07950:02439\n\
67TFK:06944:04915\n\
67TFK:06971:04419\n\
67TFK:07211:04773\n\
67TFK:07261:04165\n\
67TFK:07369:04961\n\
67TFK:07472:05101\n\
67TFK:06767:07575\n\
67TFK:07301:06948\n\
67TFK:07350:06468\n\
67TFK:07499:07160\n\
67TFK:07513:06812\n\
67TFK:07516:07577\n\
67TFK:07861:07561\n\
67TFK:07273:05889\n\
67TFK:07328:06175\n\
67TFK:07589:05242\n\
67TFK:07593:05437\n\
67TFK:07621:06159\n\
67TFK:07669:05732\n\
67TFK:06699:09424\n\
67TFK:07288:09067\n\
67TFK:07721:09192\n\
67TFK:06741:08824\n\
67TFK:06778:08222\n\
67TFK:06955:07751\n\
67TFK:07152:08072\n\
67TFK:07453:07945\n\
67TFK:07418:08504\n\
67TFK:07926:08667\n\
67TFK:06926:10809\n\
67TFK:07709:11508\n\
67TFK:07818:10958\n\
67TFK:07884:10835\n\
67TFK:00765:03677\n\
67TFK:00873:03750\n\
67TFK:00911:03340\n\
67TFK:00950:02713\n\
67TFK:01066:03557\n\
67TFK:01115:03519\n\
67TFK:01318:03527\n\
67TFK:05721:01330\n\
67TFK:05939:01870\n\
67TFK:08014:01244\n\
67TFK:08247:00548\n\
67TFK:08269:01007\n\
67TFK:08622:00906\n\
67TFK:06682:00682\n\
67TFK:07076:00818\n\
67TFK:07099:00839\n\
67TFK:07532:00744\n\
67TFK:07440:14575\n\
67TFK:07897:14531\n\
67TFK:08082:07410\n\
67TFK:08144:07331\n\
67TFK:08241:06587\n\
67TFK:08285:07108\n\
67TFK:08282:07257\n\
67TFK:08387:07461\n\
67TFK:08677:07446\n\
67TFK:08733:06632\n\
67TFK:08852:07667\n\
67TFK:08987:07225\n\
67TFK:09004:06511\n\
67TFK:08119:02592\n\
67TFK:08264:03679\n\
67TFK:08466:02805\n\
67TFK:08478:03359\n\
67TFK:08470:03611\n\
67TFK:08611:03559\n\
67TFK:08999:03304\n\
67TFK:09133:03415\n\
67TFK:08010:05114\n\
67TFK:08065:04332\n\
67TFK:08322:04798\n\
67TFK:08441:04226\n\
67TFK:08488:04713\n\
67TFK:08893:04082\n\
67TFK:09078:04265\n\
67TFK:09053:04772\n\
67TFK:09136:04002\n\
67TFK:09196:04812\n\
67TFK:08238:08259\n\
67TFK:08557:08083\n\
67TFK:08738:08767\n\
67TFK:08926:08327\n\
67TFK:08987:08517\n\
67TFK:09047:07837\n\
67TFK:08061:09112\n\
67TFK:08371:09456\n\
67TFK:08416:09775\n\
67TFK:08423:10053\n\
67TFK:08734:09207\n\
67TFK:08739:09647\n\
67TFK:09217:09587\n\
67TFK:00947:10779\n\
67TFK:07439:11765\n\
67TFK:07825:12756\n\
67TFK:07853:12819\n\
67TFK:04029:14077\n\
67TFK:04851:13039\n\
67TFK:05160:13519\n\
67TFK:04532:12733\n\
67TFK:04032:10689\n\
67TFK:04348:09938\n\
67TFK:04589:10003\n\
67TFK:04836:09387\n\
67TFK:04933:09324\n\
67TFK:05310:09739\n\
67TFK:04686:08052\n\
67TFK:04375:06627\n\
67TFK:04861:06517\n\
67TFK:04871:06760\n\
67TFK:06100:01126\n\
67TFK:06269:00320\n\
67TFK:06628:00920\n\
67TFK:04037:05356\n\
67TFK:04485:05441\n\
67TFK:04706:05202\n\
67TFK:04806:05924\n\
67TFK:05041:06380\n\
67TFK:05108:06222\n\
67TFK:05230:05846\n\
67TFK:05266:05173\n\
67TFK:05322:05822\n\
67TFK:08026:12944\n\
67TFK:08046:13610\n\
67TFK:08241:13710\n\
67TFK:09293:13248\n\
67TFK:08125:12671\n\
67TFK:08225:11639\n\
67TFK:08947:12764\n\
67TFK:08992:11778\n\
67TFK:05478:14119\n\
67TFK:05813:13971\n\
67TFK:06115:13480\n\
67TFK:06113:14165\n\
67TFK:06469:13101\n\
67TFK:06123:14315\n\
67TFK:06221:14244\n\
67TFK:08293:11063\n\
67TFK:08399:11212\n\
67TFK:08539:10749\n\
67TFK:09122:11250\n\
67TFK:04037:02861\n\
67TFK:04076:03147\n\
67TFK:04144:03225\n\
67TFK:04180:03833\n\
67TFK:04215:02587\n\
67TFK:04350:03374\n\
67TFK:04367:03702\n\
67TFK:04466:03044\n\
67TFK:04615:02660\n\
67TFK:04715:02687\n\
67TFK:04876:03530\n\
67TFK:04983:03464\n\
67TFK:05985:02754\n\
67TFK:06083:02641\n\
67TFK:05537:05948\n\
67TFK:06164:06311\n\
67TFK:04041:03871\n\
67TFK:04003:03923\n\
67TFK:04128:03871\n\
67TFK:04491:04082\n\
67TFK:04477:04612\n\
67TFK:04590:03969\n\
67TFK:04587:04936\n\
67TFK:04699:04304\n\
67TFK:04894:04341\n\
67TFK:05230:04683\n\
67TFK:05537:08043\n\
67TFK:05743:07820\n\
67TFK:06027:08807\n\
67TFK:06079:08459\n\
67TFK:06224:08317\n\
67TFK:06427:07775\n\
67TFK:06604:08217\n\
67TFK:05709:09467\n\
67TFK:05911:09229\n\
67TFK:06225:09165\n\
67TFK:06328:10224\n\
67TFK:06619:10243\n\
67TFK:06633:09184\n\
67TFK:05451:12045\n\
67TFK:05731:12313\n\
67TFK:06133:12650\n\
67TFK:06449:12134\n\
67TFK:04317:01845\n\
67TFK:04319:02192\n\
67TFK:04474:02568\n\
67TFK:04948:01782\n\
67TFK:05027:02298\n\
67TFK:05070:01712\n\
67TFK:02735:12936\n\
67TFK:03294:12984\n\
67TFK:03758:13486\n\
67TFK:02834:12170\n\
67TFK:03369:12481\n\
67TFK:03803:12233\n\
67TFK:03815:12792\n\
67TFK:02938:09187\n\
67TFK:03584:09237\n\
67TFK:03680:09689\n\
67TFK:03719:09336\n\
67TFK:03726:09391\n\
67TFK:03866:09328\n\
67TFK:03956:09621\n\
67TFK:02707:06184\n\
67TFK:02798:06252\n\
67TFK:02891:05652\n\
67TFK:02995:06164\n\
67TFK:03177:05881\n\
67TFK:03408:06053\n\
67TFK:03530:05433\n\
67TFK:03786:06312\n\
67TFK:08047:02024\n\
67TFK:08109:01575\n\
67TFK:08103:02445\n\
67TFK:08273:01320\n\
67TFK:08323:01651\n\
67TFK:08457:01844\n\
67TFK:08504:01450\n\
67TFK:08593:01442\n\
67TFK:08941:01321\n\
67TFK:08912:01520\n\
67TFK:08893:01565\n\
67TFK:09111:02354\n\
67TFK:02884:02298\n\
67TFK:03124:01689\n\
67TFK:03200:02035\n\
67TFK:03406:01875\n\
67TFK:03595:02012\n\
67TFK:03628:01518\n\
67TFK:03892:01914\n\
67TFK:03950:01357\n\
67TFK:02900:00899\n\
67TFK:03258:00522\n\
67TFK:03278:00970\n\
67TFK:03507:00620\n\
67TFK:03921:01070\n\
67TFK:01398:11336\n\
67TFK:01879:10772\n\
67TFK:02184:11526\n\
67TFK:02478:11124\n\
67TFK:02110:14688\n\
67TFK:02594:14357\n\
67TFK:01927:13215\n\
67TFK:01990:13398\n\
67TFK:02063:13495\n\
67TFK:02469:13169\n\
67TFK:08222:06099\n\
67TFK:08331:05346\n\
67TFK:08341:05391\n\
67TFK:08351:06016\n\
67TFK:08428:05682\n\
67TFK:08900:05911\n\
67TFK:08972:05623\n\
67TFK:09055:06082\n\
67TFK:09459:05769\n\
67TFK:09542:05420\n\
67TFK:09633:05856\n\
67TFK:09733:05390\n\
67TFK:09815:05770\n\
67TFK:06786:13956\n\
67TFK:07278:13396\n\
67TFK:07548:13871\n\
67TFK:02831:02853\n\
67TFK:03071:03305\n\
67TFK:03295:03749\n\
67TFK:03337:02668\n\
67TFK:03358:03269\n\
67TFK:03572:02703\n\
67TFK:03694:03613\n\
67TFK:03976:03159\n\
67TFK:02711:06573\n\
67TFK:03257:07231\n\
67TFK:03473:07517\n\
67TFK:03602:06467\n\
67TFK:03894:06643\n\
67TFK:04339:00262\n\
67TFK:04615:01061\n\
67TFK:04795:01080\n\
67TFK:02763:14577\n\
67TFK:03316:14791\n\
67TFK:02774:10715\n\
67TFK:02790:10877\n\
67TFK:03040:10357\n\
67TFK:03569:11563\n\
67TFK:03806:10607\n\
67TFK:02605:01083\n\
67TFK:02678:08807\n\
67TFK:03208:08162\n\
67TFK:03224:08234\n\
67TFK:03382:08207\n\
67TFK:03441:07803\n\
67TFK:03765:07790\n\
67TFK:03929:08027\n\
67TFK:03946:08202\n\
')
