# Supplementary material for: The Oxidative Metabolism of Fossil Hydrocarbons and Sulfide Minerals by the Lithobiontic Microbial Community Inhabiting Deep Subterrestrial Kupferschiefer Black Shale
Source: Front Microbiol. 2018 May 15;9:972. doi: 10.3389/fmicb.2018.00972 (PMC5962744; doi:10.3389/fmicb.2018.00972)
Supplement: Supplementary file 3 [file Presentation_1.ZIP › R19_filter-trim_BSc60_sup207_krona.html.files/node266.members.0.js]

data('67TFK:01705:12693\n\
67TFK:01856:11965\n\
67TFK:02668:04903\n\
67TFK:03163:04308\n\
67TFK:03802:04295\n\
67TFK:00745:05139\n\
67TFK:00761:01970\n\
67TFK:00752:02129\n\
67TFK:00938:02388\n\
67TFK:01012:01614\n\
67TFK:00713:09673\n\
67TFK:00718:09674\n\
67TFK:00875:09158\n\
67TFK:01024:09365\n\
67TFK:00309:08144\n\
67TFK:00602:08028\n\
67TFK:00721:08610\n\
67TFK:00773:08279\n\
67TFK:00726:06681\n\
67TFK:00828:07234\n\
67TFK:01086:06805\n\
67TFK:00939:05902\n\
67TFK:01045:06007\n\
67TFK:01137:11894\n\
67TFK:09460:06896\n\
67TFK:09670:06556\n\
67TFK:09658:06902\n\
67TFK:06774:03714\n\
67TFK:06894:03535\n\
67TFK:07010:03832\n\
67TFK:07808:02751\n\
67TFK:07887:03846\n\
67TFK:09371:05131\n\
67TFK:09528:04979\n\
67TFK:09580:03963\n\
67TFK:09723:04231\n\
67TFK:10328:04326\n\
67TFK:09473:02718\n\
67TFK:09473:03089\n\
67TFK:09715:02842\n\
67TFK:10147:11898\n\
67TFK:01442:03295\n\
67TFK:01927:03093\n\
67TFK:01892:03572\n\
67TFK:02228:04772\n\
67TFK:01904:06144\n\
67TFK:02376:05562\n\
67TFK:02492:06776\n\
67TFK:02637:07137\n\
67TFK:01905:02321\n\
67TFK:02063:01884\n\
67TFK:02217:08070\n\
67TFK:02447:08908\n\
67TFK:02520:08904\n\
67TFK:01814:09928\n\
67TFK:02429:10120\n\
67TFK:06098:04010\n\
67TFK:06262:04267\n\
67TFK:06230:04396\n\
67TFK:06650:04004\n\
67TFK:06642:04020\n\
67TFK:09735:08620\n\
67TFK:10282:08488\n\
67TFK:09431:09727\n\
67TFK:09451:09808\n\
67TFK:09562:10140\n\
67TFK:09621:09219\n\
67TFK:09651:09159\n\
67TFK:10180:09285\n\
67TFK:09421:10904\n\
67TFK:09957:11416\n\
67TFK:10537:11128\n\
67TFK:10584:11354\n\
67TFK:05384:06650\n\
67TFK:05770:07683\n\
67TFK:05815:07266\n\
67TFK:06234:06861\n\
67TFK:06350:07726\n\
67TFK:06632:06841\n\
67TFK:05713:10710\n\
67TFK:05802:10514\n\
67TFK:06378:10361\n\
67TFK:06530:10548\n\
67TFK:06571:11425\n\
67TFK:09757:01635\n\
67TFK:07071:02408\n\
67TFK:07969:02386\n\
67TFK:07793:04627\n\
67TFK:07282:07059\n\
67TFK:07534:06780\n\
67TFK:07715:06923\n\
67TFK:07820:06848\n\
67TFK:07849:07521\n\
67TFK:07865:07570\n\
67TFK:06850:05729\n\
67TFK:07092:06321\n\
67TFK:07156:05668\n\
67TFK:07181:05983\n\
67TFK:07397:06138\n\
67TFK:07439:05748\n\
67TFK:07822:05813\n\
67TFK:07978:05694\n\
67TFK:07465:10174\n\
67TFK:07674:09819\n\
67TFK:07897:10241\n\
67TFK:07991:09501\n\
67TFK:06827:08954\n\
67TFK:07691:08355\n\
67TFK:06768:10319\n\
67TFK:06767:11508\n\
67TFK:07413:10596\n\
67TFK:07950:11011\n\
67TFK:00558:02975\n\
67TFK:00825:02727\n\
67TFK:01096:02585\n\
67TFK:01154:02732\n\
67TFK:05535:02046\n\
67TFK:08054:00971\n\
67TFK:08923:01286\n\
67TFK:06958:00528\n\
67TFK:07958:14340\n\
67TFK:08891:06821\n\
67TFK:08216:02767\n\
67TFK:08292:02767\n\
67TFK:08483:03282\n\
67TFK:09119:03366\n\
67TFK:08628:04472\n\
67TFK:08618:04741\n\
67TFK:09191:04682\n\
67TFK:09229:04836\n\
67TFK:09267:04590\n\
67TFK:08321:09707\n\
67TFK:08553:09833\n\
67TFK:01210:10974\n\
67TFK:07002:11903\n\
67TFK:07270:12265\n\
67TFK:04449:13829\n\
67TFK:04697:13395\n\
67TFK:04754:12372\n\
67TFK:04990:12241\n\
67TFK:05224:09121\n\
67TFK:04008:07791\n\
67TFK:04636:08286\n\
67TFK:04287:06604\n\
67TFK:04636:07261\n\
67TFK:04784:06501\n\
67TFK:04993:07701\n\
67TFK:04129:05257\n\
67TFK:04148:05363\n\
67TFK:04425:05739\n\
67TFK:04586:05907\n\
67TFK:04824:06132\n\
67TFK:04945:06177\n\
67TFK:06533:13440\n\
67TFK:05581:14560\n\
67TFK:06037:14705\n\
67TFK:06043:14681\n\
67TFK:06425:14740\n\
67TFK:06606:14947\n\
67TFK:08429:11245\n\
67TFK:08400:11362\n\
67TFK:04542:02680\n\
67TFK:04601:03404\n\
67TFK:05338:03248\n\
67TFK:06113:02906\n\
67TFK:06392:03766\n\
67TFK:06530:02880\n\
67TFK:05399:05768\n\
67TFK:05502:06106\n\
67TFK:05661:05835\n\
67TFK:05769:05152\n\
67TFK:04369:04335\n\
67TFK:05084:04083\n\
67TFK:05940:07760\n\
67TFK:06561:07729\n\
67TFK:05564:10057\n\
67TFK:05655:09943\n\
67TFK:06052:09302\n\
67TFK:06135:09237\n\
67TFK:05843:12569\n\
67TFK:06225:12661\n\
67TFK:06494:11847\n\
67TFK:04043:01591\n\
67TFK:05212:01996\n\
67TFK:02753:13402\n\
67TFK:03083:14033\n\
67TFK:03280:13760\n\
67TFK:03332:14099\n\
67TFK:03459:13976\n\
67TFK:03485:13010\n\
67TFK:03187:11654\n\
67TFK:03194:12759\n\
67TFK:03628:09424\n\
67TFK:03674:10099\n\
67TFK:02908:06115\n\
67TFK:03481:05482\n\
67TFK:03874:06121\n\
67TFK:08032:01429\n\
67TFK:08126:01539\n\
67TFK:08376:02342\n\
67TFK:08479:01826\n\
67TFK:08535:01717\n\
67TFK:08867:01389\n\
67TFK:02691:01317\n\
67TFK:02867:02179\n\
67TFK:03062:01471\n\
67TFK:03296:02385\n\
67TFK:03490:01434\n\
67TFK:03833:02223\n\
67TFK:03980:02568\n\
67TFK:03933:01176\n\
67TFK:01452:10514\n\
67TFK:01593:10558\n\
67TFK:02312:13498\n\
67TFK:08448:06047\n\
67TFK:08626:05443\n\
67TFK:08616:05756\n\
67TFK:09686:06035\n\
67TFK:09739:05584\n\
67TFK:07080:13534\n\
67TFK:07559:13843\n\
67TFK:07627:12963\n\
67TFK:02922:03230\n\
67TFK:03478:03266\n\
67TFK:03502:03729\n\
67TFK:02850:06837\n\
67TFK:02916:07382\n\
67TFK:03137:06495\n\
67TFK:03280:06463\n\
67TFK:03558:07533\n\
67TFK:03872:06851\n\
67TFK:03994:07652\n\
67TFK:03392:14849\n\
67TFK:03312:11262\n\
67TFK:03494:10308\n\
67TFK:03574:11565\n\
67TFK:03755:10980\n\
67TFK:02859:08231\n\
67TFK:03157:08082\n\
67TFK:03814:08601\n\
')
