# Supplementary material for: The Oxidative Metabolism of Fossil Hydrocarbons and Sulfide Minerals by the Lithobiontic Microbial Community Inhabiting Deep Subterrestrial Kupferschiefer Black Shale
Source: Front Microbiol. 2018 May 15;9:972. doi: 10.3389/fmicb.2018.00972 (PMC5962744; doi:10.3389/fmicb.2018.00972)
Supplement: Supplementary file 3 [file Presentation_1.ZIP › R19_filter-trim_BSc60_sup207_krona.html.files/node1254.members.0.js]

data('67TFK:01767:12744\n\
67TFK:01925:12636\n\
67TFK:03500:04941\n\
67TFK:03848:04601\n\
67TFK:00293:04379\n\
67TFK:00409:04938\n\
67TFK:00860:04004\n\
67TFK:01259:04039\n\
67TFK:01290:04205\n\
67TFK:01131:01475\n\
67TFK:01112:02474\n\
67TFK:01175:01744\n\
67TFK:00642:09795\n\
67TFK:00769:09451\n\
67TFK:00865:09164\n\
67TFK:01278:09351\n\
67TFK:00096:07955\n\
67TFK:00339:08389\n\
67TFK:00417:08440\n\
67TFK:00876:09001\n\
67TFK:01206:07733\n\
67TFK:01297:08041\n\
67TFK:00256:06643\n\
67TFK:00258:07668\n\
67TFK:00297:07675\n\
67TFK:00433:06453\n\
67TFK:00463:07309\n\
67TFK:00870:06920\n\
67TFK:00945:07139\n\
67TFK:00908:07617\n\
67TFK:00230:05986\n\
67TFK:00340:05820\n\
67TFK:01095:06111\n\
67TFK:01104:06056\n\
67TFK:09382:07431\n\
67TFK:09615:06442\n\
67TFK:09909:06843\n\
67TFK:10098:07160\n\
67TFK:10272:07557\n\
67TFK:10389:06744\n\
67TFK:06682:03036\n\
67TFK:07262:02730\n\
67TFK:07627:03049\n\
67TFK:07831:03602\n\
67TFK:07934:02967\n\
67TFK:09488:04564\n\
67TFK:09670:04475\n\
67TFK:10369:04720\n\
67TFK:09557:03512\n\
67TFK:09552:03689\n\
67TFK:09967:03277\n\
67TFK:10429:02709\n\
67TFK:09387:12857\n\
67TFK:09779:11924\n\
67TFK:10268:12070\n\
67TFK:01148:12976\n\
67TFK:01349:03060\n\
67TFK:01542:03052\n\
67TFK:02013:03275\n\
67TFK:02234:03750\n\
67TFK:02523:03189\n\
67TFK:01519:03880\n\
67TFK:01660:04670\n\
67TFK:01710:04586\n\
67TFK:01831:04668\n\
67TFK:02164:04753\n\
67TFK:02196:04351\n\
67TFK:02227:04703\n\
67TFK:02511:05001\n\
67TFK:01947:05223\n\
67TFK:02134:05446\n\
67TFK:02379:05567\n\
67TFK:02136:07591\n\
67TFK:02529:06805\n\
67TFK:02524:07682\n\
67TFK:01504:01633\n\
67TFK:01482:02445\n\
67TFK:01542:02090\n\
67TFK:01690:02184\n\
67TFK:01703:02169\n\
67TFK:01769:01689\n\
67TFK:01864:01905\n\
67TFK:01922:01382\n\
67TFK:02636:02546\n\
67TFK:01564:08296\n\
67TFK:01601:08433\n\
67TFK:01831:08477\n\
67TFK:01824:08992\n\
67TFK:02394:08458\n\
67TFK:02404:08536\n\
67TFK:01473:09915\n\
67TFK:05543:04745\n\
67TFK:05867:04853\n\
67TFK:05992:05000\n\
67TFK:06249:04914\n\
67TFK:06569:04959\n\
67TFK:09572:08205\n\
67TFK:09945:08638\n\
67TFK:10233:07893\n\
67TFK:10352:08394\n\
67TFK:09528:09183\n\
67TFK:09803:09105\n\
67TFK:09423:10556\n\
67TFK:09447:10686\n\
67TFK:09616:11035\n\
67TFK:09868:10964\n\
67TFK:09917:11438\n\
67TFK:10143:10405\n\
67TFK:10407:10448\n\
67TFK:05454:06462\n\
67TFK:05685:06530\n\
67TFK:05808:06684\n\
67TFK:05957:07546\n\
67TFK:06169:06490\n\
67TFK:06236:06801\n\
67TFK:06359:07232\n\
67TFK:05446:11224\n\
67TFK:05865:10910\n\
67TFK:06372:10441\n\
67TFK:06429:10347\n\
67TFK:09551:02248\n\
67TFK:09599:01751\n\
67TFK:09855:02568\n\
67TFK:09991:02341\n\
67TFK:10070:02235\n\
67TFK:10025:02455\n\
67TFK:06895:02269\n\
67TFK:07036:01402\n\
67TFK:07021:01931\n\
67TFK:07060:01987\n\
67TFK:07141:01968\n\
67TFK:07399:01801\n\
67TFK:07397:02522\n\
67TFK:07665:01482\n\
67TFK:07888:02325\n\
67TFK:07874:02442\n\
67TFK:06855:04691\n\
67TFK:06858:04821\n\
67TFK:07110:04374\n\
67TFK:06807:06719\n\
67TFK:06962:07275\n\
67TFK:07080:07472\n\
67TFK:07262:06899\n\
67TFK:07414:06634\n\
67TFK:07737:06459\n\
67TFK:07909:06735\n\
67TFK:06944:06288\n\
67TFK:07027:05379\n\
67TFK:07093:05359\n\
67TFK:07091:05451\n\
67TFK:07155:05334\n\
67TFK:07481:06195\n\
67TFK:07917:05508\n\
67TFK:07990:05513\n\
67TFK:07498:09812\n\
67TFK:07652:09039\n\
67TFK:06990:08314\n\
67TFK:07085:08074\n\
67TFK:07603:08390\n\
67TFK:07739:08008\n\
67TFK:06729:10763\n\
67TFK:07037:10357\n\
67TFK:07107:10538\n\
67TFK:07172:11421\n\
67TFK:07494:11055\n\
67TFK:07788:10312\n\
67TFK:07787:11236\n\
67TFK:07956:10572\n\
67TFK:00563:03692\n\
67TFK:00664:02653\n\
67TFK:00703:03271\n\
67TFK:00717:03392\n\
67TFK:01219:03226\n\
67TFK:05934:01662\n\
67TFK:05961:01838\n\
67TFK:06005:01734\n\
67TFK:06118:01318\n\
67TFK:06236:02238\n\
67TFK:06343:01646\n\
67TFK:06602:01487\n\
67TFK:06596:02088\n\
67TFK:06613:02196\n\
67TFK:08837:01109\n\
67TFK:09107:01125\n\
67TFK:06741:00523\n\
67TFK:07069:01119\n\
67TFK:07155:00650\n\
67TFK:07454:01182\n\
67TFK:07844:00552\n\
67TFK:07366:14215\n\
67TFK:08196:07182\n\
67TFK:08399:07252\n\
67TFK:08761:06772\n\
67TFK:09128:06761\n\
67TFK:08035:03575\n\
67TFK:08063:03744\n\
67TFK:08355:02696\n\
67TFK:08424:03713\n\
67TFK:09265:03705\n\
67TFK:09316:02646\n\
67TFK:09305:03833\n\
67TFK:08122:05078\n\
67TFK:08287:04720\n\
67TFK:08322:04770\n\
67TFK:08607:05059\n\
67TFK:08874:04777\n\
67TFK:08941:04250\n\
67TFK:09122:04023\n\
67TFK:09132:04221\n\
67TFK:08066:08187\n\
67TFK:08184:08000\n\
67TFK:08340:08795\n\
67TFK:08539:08684\n\
67TFK:08609:08015\n\
67TFK:08816:07821\n\
67TFK:08970:07975\n\
67TFK:09033:08125\n\
67TFK:09052:08215\n\
67TFK:08026:10119\n\
67TFK:08680:09420\n\
67TFK:08828:09391\n\
67TFK:08891:09319\n\
67TFK:08848:09437\n\
67TFK:08901:09414\n\
67TFK:08983:10185\n\
67TFK:00826:11111\n\
67TFK:01266:10551\n\
67TFK:06677:11643\n\
67TFK:06993:12520\n\
67TFK:07023:11775\n\
67TFK:07391:12010\n\
67TFK:07621:11741\n\
67TFK:07691:12698\n\
67TFK:07979:11611\n\
67TFK:04065:12915\n\
67TFK:04115:13784\n\
67TFK:04550:13491\n\
67TFK:04976:13751\n\
67TFK:04006:14862\n\
67TFK:04428:14948\n\
67TFK:04870:14563\n\
67TFK:04257:12136\n\
67TFK:04481:12274\n\
67TFK:04625:12235\n\
67TFK:04923:12518\n\
67TFK:04981:11865\n\
67TFK:05265:12202\n\
67TFK:05267:12229\n\
67TFK:04044:10504\n\
67TFK:04059:10648\n\
67TFK:04339:10340\n\
67TFK:04775:10730\n\
67TFK:04778:10811\n\
67TFK:05152:10654\n\
67TFK:04347:09168\n\
67TFK:04390:09464\n\
67TFK:04595:09771\n\
67TFK:05074:09401\n\
67TFK:05166:10040\n\
67TFK:04112:08179\n\
67TFK:04105:08750\n\
67TFK:04277:08301\n\
67TFK:04328:08922\n\
67TFK:04413:08331\n\
67TFK:04502:08108\n\
67TFK:04696:08815\n\
67TFK:04774:08799\n\
67TFK:04830:08823\n\
67TFK:05248:07937\n\
67TFK:04127:07026\n\
67TFK:04195:07375\n\
67TFK:04223:06612\n\
67TFK:04225:06911\n\
67TFK:04604:07358\n\
67TFK:04862:06720\n\
67TFK:06233:00932\n\
67TFK:06391:01093\n\
67TFK:06476:00914\n\
67TFK:06428:01194\n\
67TFK:06552:00930\n\
67TFK:04012:06405\n\
67TFK:04208:05162\n\
67TFK:04196:05604\n\
67TFK:04305:05542\n\
67TFK:04424:05826\n\
67TFK:04535:05998\n\
67TFK:04932:05568\n\
67TFK:04912:05732\n\
67TFK:08278:13199\n\
67TFK:08795:14072\n\
67TFK:08935:13115\n\
67TFK:08008:12184\n\
67TFK:08106:12759\n\
67TFK:08268:12579\n\
67TFK:08337:12703\n\
67TFK:08545:12317\n\
67TFK:08627:12719\n\
67TFK:08903:12194\n\
67TFK:09235:11622\n\
67TFK:05381:12947\n\
67TFK:05426:12950\n\
67TFK:05872:13556\n\
67TFK:06005:13147\n\
67TFK:06481:14522\n\
67TFK:07997:11210\n\
67TFK:08618:10499\n\
67TFK:08946:10628\n\
67TFK:09129:10928\n\
67TFK:04074:02616\n\
67TFK:04244:03387\n\
67TFK:04372:02900\n\
67TFK:04477:02855\n\
67TFK:04581:03817\n\
67TFK:04987:03202\n\
67TFK:06239:02737\n\
67TFK:05405:05932\n\
67TFK:05538:05499\n\
67TFK:05579:05575\n\
67TFK:05962:05528\n\
67TFK:06003:05594\n\
67TFK:06022:06267\n\
67TFK:06041:05799\n\
67TFK:06098:05587\n\
67TFK:06355:05171\n\
67TFK:06449:05182\n\
67TFK:06430:05444\n\
67TFK:06502:05803\n\
67TFK:06636:05510\n\
67TFK:04238:04855\n\
67TFK:04728:04713\n\
67TFK:04970:03969\n\
67TFK:05176:04446\n\
67TFK:05234:04900\n\
67TFK:05630:08926\n\
67TFK:05781:08057\n\
67TFK:05826:08112\n\
67TFK:05926:08132\n\
67TFK:05884:08439\n\
67TFK:06004:07921\n\
67TFK:06178:08027\n\
67TFK:06574:08438\n\
67TFK:06658:08270\n\
67TFK:06464:10071\n\
67TFK:06495:10031\n\
67TFK:06582:09743\n\
67TFK:05607:12452\n\
67TFK:06346:11825\n\
67TFK:06537:12829\n\
67TFK:06548:12875\n\
67TFK:06629:12426\n\
67TFK:04000:01637\n\
67TFK:04198:02242\n\
67TFK:04269:02558\n\
67TFK:04480:02425\n\
67TFK:04524:02445\n\
67TFK:04564:01747\n\
67TFK:04792:01863\n\
67TFK:05229:02476\n\
67TFK:02706:13424\n\
67TFK:02887:12952\n\
67TFK:03690:13053\n\
67TFK:03989:13260\n\
67TFK:03337:12173\n\
67TFK:03495:11755\n\
67TFK:03538:11684\n\
67TFK:03554:12029\n\
67TFK:03862:12115\n\
67TFK:02880:09210\n\
67TFK:02953:09221\n\
67TFK:03344:09715\n\
67TFK:03644:10014\n\
67TFK:03692:09503\n\
67TFK:03699:10170\n\
67TFK:03735:09478\n\
67TFK:03020:05390\n\
67TFK:03077:06153\n\
67TFK:03213:06176\n\
67TFK:03443:06224\n\
67TFK:03591:05419\n\
67TFK:03817:05378\n\
67TFK:08097:02120\n\
67TFK:08138:02184\n\
67TFK:08421:01405\n\
67TFK:08607:01503\n\
67TFK:08894:02412\n\
67TFK:09235:02024\n\
67TFK:09238:02395\n\
67TFK:03578:01991\n\
67TFK:03637:01761\n\
67TFK:03664:01549\n\
67TFK:03986:02348\n\
67TFK:02841:00653\n\
67TFK:02882:00804\n\
67TFK:02982:00550\n\
67TFK:02991:00967\n\
67TFK:01475:11535\n\
67TFK:02355:10345\n\
67TFK:02572:11181\n\
67TFK:01642:13541\n\
67TFK:01723:13835\n\
67TFK:01988:13708\n\
67TFK:02090:12958\n\
67TFK:02416:13325\n\
67TFK:08060:06276\n\
67TFK:08688:06323\n\
67TFK:08692:05429\n\
67TFK:09015:05388\n\
67TFK:08998:06379\n\
67TFK:09453:05302\n\
67TFK:09464:05558\n\
67TFK:09499:05460\n\
67TFK:09477:05816\n\
67TFK:09519:06135\n\
67TFK:09901:06319\n\
67TFK:06850:14134\n\
67TFK:07591:13208\n\
67TFK:07616:13465\n\
67TFK:07938:13483\n\
67TFK:07987:13523\n\
67TFK:02730:03457\n\
67TFK:02862:03131\n\
67TFK:02963:03641\n\
67TFK:03718:02834\n\
67TFK:03050:06742\n\
67TFK:03420:06612\n\
67TFK:03460:06701\n\
67TFK:03509:06487\n\
67TFK:04042:01194\n\
67TFK:04369:01180\n\
67TFK:04717:00596\n\
67TFK:05124:01046\n\
67TFK:03647:14604\n\
67TFK:03871:14214\n\
67TFK:03106:11414\n\
67TFK:03939:11117\n\
67TFK:01578:01095\n\
67TFK:01950:00917\n\
67TFK:03489:08851\n\
67TFK:03693:08024\n\
67TFK:03787:08917\n\
67TFK:02744:04866\n\
67TFK:02726:04980\n\
67TFK:03066:05114\n\
67TFK:03232:04875\n\
67TFK:03260:05110\n\
67TFK:03601:04583\n\
67TFK:03682:03942\n\
67TFK:03836:04953\n\
67TFK:00973:04423\n\
67TFK:00873:02323\n\
67TFK:00929:02179\n\
67TFK:01137:01991\n\
67TFK:00607:09571\n\
67TFK:00897:09709\n\
67TFK:00928:09357\n\
67TFK:00959:06624\n\
67TFK:00814:05221\n\
67TFK:01075:06435\n\
67TFK:01088:12762\n\
67TFK:01307:12427\n\
67TFK:09405:06468\n\
67TFK:09834:06531\n\
67TFK:07026:02821\n\
67TFK:07251:03143\n\
67TFK:07369:02751\n\
67TFK:07573:03551\n\
67TFK:09485:04213\n\
67TFK:09515:03077\n\
67TFK:09521:03308\n\
67TFK:09601:11669\n\
67TFK:09619:12818\n\
67TFK:09915:12629\n\
67TFK:10293:11967\n\
67TFK:01307:13043\n\
67TFK:01368:02916\n\
67TFK:02494:02775\n\
67TFK:02501:02980\n\
67TFK:01545:04764\n\
67TFK:01676:04957\n\
67TFK:01714:04087\n\
67TFK:01888:04921\n\
67TFK:01946:04602\n\
67TFK:02067:05146\n\
67TFK:02321:04643\n\
67TFK:02412:04969\n\
67TFK:02622:05274\n\
67TFK:01457:06884\n\
67TFK:01710:06497\n\
67TFK:02238:06756\n\
67TFK:02606:06780\n\
67TFK:01397:02206\n\
67TFK:01759:02386\n\
67TFK:01922:02180\n\
67TFK:01995:02558\n\
67TFK:02225:01606\n\
67TFK:02527:07773\n\
67TFK:01336:09067\n\
67TFK:01893:10150\n\
67TFK:01977:09577\n\
67TFK:02097:10049\n\
67TFK:02298:09614\n\
67TFK:05578:04905\n\
67TFK:06557:04924\n\
67TFK:09582:13385\n\
67TFK:09689:08059\n\
67TFK:09787:08446\n\
67TFK:09479:10075\n\
67TFK:09736:10931\n\
67TFK:10136:10896\n\
67TFK:05456:07207\n\
67TFK:05910:07489\n\
67TFK:05952:07375\n\
67TFK:05948:07652\n\
67TFK:06089:07328\n\
67TFK:06524:06800\n\
67TFK:06630:07179\n\
67TFK:05466:10926\n\
67TFK:05639:10500\n\
67TFK:09365:01635\n\
67TFK:09395:02316\n\
67TFK:09424:01956\n\
67TFK:06679:01979\n\
67TFK:07333:02445\n\
67TFK:07465:01349\n\
67TFK:07705:01909\n\
67TFK:07936:02460\n\
67TFK:06729:04339\n\
67TFK:06838:04253\n\
67TFK:06898:04608\n\
67TFK:07852:04464\n\
67TFK:07212:07415\n\
67TFK:06715:05748\n\
67TFK:06879:05907\n\
67TFK:06966:06243\n\
67TFK:07348:05535\n\
67TFK:06825:09233\n\
67TFK:07966:09879\n\
67TFK:07521:07801\n\
67TFK:07525:08350\n\
67TFK:07645:07760\n\
67TFK:07675:08612\n\
67TFK:07432:10354\n\
67TFK:00896:02754\n\
67TFK:05657:02126\n\
67TFK:05997:02290\n\
67TFK:06158:01535\n\
67TFK:08271:01232\n\
67TFK:06802:01196\n\
67TFK:07271:00970\n\
67TFK:08335:07102\n\
67TFK:08381:07160\n\
67TFK:08925:06999\n\
67TFK:09063:07170\n\
67TFK:08906:03364\n\
67TFK:09256:03742\n\
67TFK:08214:03961\n\
67TFK:08374:03881\n\
67TFK:08995:08963\n\
67TFK:08176:09631\n\
67TFK:08584:09408\n\
67TFK:09022:09063\n\
67TFK:09075:09105\n\
67TFK:09092:09088\n\
67TFK:09192:09477\n\
67TFK:00907:11465\n\
67TFK:01000:10772\n\
67TFK:01073:10904\n\
67TFK:07615:11627\n\
67TFK:04044:14160\n\
67TFK:05102:13806\n\
67TFK:05305:13982\n\
67TFK:04078:14604\n\
67TFK:04546:11700\n\
67TFK:04807:10901\n\
67TFK:04183:09818\n\
67TFK:04939:09120\n\
67TFK:04984:09089\n\
67TFK:04003:08207\n\
67TFK:04723:07759\n\
67TFK:04048:06984\n\
67TFK:04134:06617\n\
67TFK:04491:07355\n\
67TFK:04590:06505\n\
67TFK:04579:07458\n\
67TFK:06294:00788\n\
67TFK:04048:05387\n\
67TFK:04191:05200\n\
67TFK:04645:05770\n\
67TFK:05072:05475\n\
67TFK:05320:05434\n\
67TFK:08383:14348\n\
67TFK:08224:13161\n\
67TFK:09124:13077\n\
67TFK:09195:13691\n\
67TFK:08400:11943\n\
67TFK:08952:11775\n\
67TFK:09290:11931\n\
67TFK:05857:13501\n\
67TFK:08041:11537\n\
67TFK:08274:10860\n\
67TFK:08640:11552\n\
67TFK:05019:03550\n\
67TFK:05133:03008\n\
67TFK:05211:03108\n\
67TFK:05729:03726\n\
67TFK:06252:03744\n\
67TFK:06294:02669\n\
67TFK:06460:03160\n\
67TFK:05355:05833\n\
67TFK:05664:05817\n\
67TFK:05917:05170\n\
67TFK:05943:05177\n\
67TFK:04058:04833\n\
67TFK:04396:04354\n\
67TFK:04643:04131\n\
67TFK:04842:04314\n\
67TFK:04847:03866\n\
67TFK:05060:04420\n\
67TFK:05109:03865\n\
67TFK:05138:05068\n\
67TFK:05156:03957\n\
67TFK:05687:08368\n\
67TFK:06342:07887\n\
67TFK:06645:08428\n\
67TFK:05898:09856\n\
67TFK:04933:01878\n\
67TFK:04925:01913\n\
67TFK:04991:02106\n\
67TFK:05072:01831\n\
67TFK:05256:02035\n\
67TFK:03989:13258\n\
67TFK:03805:11841\n\
67TFK:03891:11654\n\
67TFK:03706:09306\n\
67TFK:02808:05661\n\
67TFK:02950:06402\n\
67TFK:03501:06026\n\
67TFK:03646:05672\n\
67TFK:03728:06158\n\
67TFK:03806:05735\n\
67TFK:08094:01644\n\
67TFK:08352:01924\n\
67TFK:08404:01784\n\
67TFK:02678:02209\n\
67TFK:02740:02219\n\
67TFK:03054:00597\n\
67TFK:03355:01284\n\
67TFK:03508:00809\n\
67TFK:02359:14379\n\
67TFK:08189:05235\n\
67TFK:08159:05795\n\
67TFK:08148:05977\n\
67TFK:08752:05587\n\
67TFK:07059:12925\n\
67TFK:07802:13113\n\
67TFK:07940:14167\n\
67TFK:02993:02760\n\
67TFK:03092:03309\n\
67TFK:03160:03562\n\
67TFK:03347:03044\n\
67TFK:03437:03288\n\
67TFK:02689:06948\n\
67TFK:02759:07673\n\
67TFK:02848:06551\n\
67TFK:03528:06544\n\
67TFK:03610:07395\n\
67TFK:02700:14252\n\
67TFK:02793:11244\n\
67TFK:03219:11581\n\
67TFK:02712:08286\n\
67TFK:02671:08932\n\
67TFK:02854:08836\n\
67TFK:02862:08919\n\
67TFK:03345:07891\n\
67TFK:03551:08089\n\
67TFK:03520:08301\n\
67TFK:03967:08536\n\
67TFK:01885:12303\n\
67TFK:02744:04133\n\
67TFK:03928:04727\n\
67TFK:00393:04030\n\
67TFK:00571:04473\n\
67TFK:00825:04276\n\
67TFK:01107:04018\n\
67TFK:01115:05072\n\
67TFK:01202:04400\n\
67TFK:00634:02481\n\
67TFK:00982:02514\n\
67TFK:01228:02089\n\
67TFK:00765:09981\n\
67TFK:00849:09298\n\
67TFK:00386:08097\n\
67TFK:00432:07963\n\
67TFK:00493:08074\n\
67TFK:01190:08175\n\
67TFK:01182:08466\n\
67TFK:01235:08300\n\
67TFK:00587:07329\n\
67TFK:00853:06481\n\
67TFK:01093:07339\n\
67TFK:01314:06480\n\
67TFK:00776:05367\n\
67TFK:00952:05260\n\
67TFK:01092:05315\n\
67TFK:01284:05446\n\
67TFK:00964:12871\n\
67TFK:09428:06606\n\
67TFK:09511:06994\n\
67TFK:09492:07279\n\
67TFK:10332:06448\n\
67TFK:06727:03633\n\
67TFK:06954:02751\n\
67TFK:07277:03356\n\
67TFK:07943:03173\n\
67TFK:10270:04579\n\
67TFK:09415:03203\n\
67TFK:09333:12618\n\
67TFK:09718:11808\n\
67TFK:01540:02771\n\
67TFK:02470:03807\n\
67TFK:02377:04435\n\
67TFK:01524:05556\n\
67TFK:02379:05568\n\
67TFK:01922:06984\n\
67TFK:01994:06960\n\
67TFK:02082:06805\n\
67TFK:02544:07532\n\
67TFK:01449:01297\n\
67TFK:01650:01367\n\
67TFK:01697:01517\n\
67TFK:02027:01920\n\
67TFK:02108:02362\n\
67TFK:02316:02050\n\
67TFK:02496:08703\n\
67TFK:01871:09761\n\
67TFK:02098:09807\n\
67TFK:02292:09343\n\
67TFK:05435:04560\n\
67TFK:05940:04458\n\
67TFK:09781:08836\n\
67TFK:09694:09964\n\
67TFK:09920:09814\n\
67TFK:09963:09936\n\
67TFK:09374:10518\n\
67TFK:09772:10964\n\
67TFK:09777:10511\n\
67TFK:09932:10337\n\
67TFK:09958:10727\n\
67TFK:10059:10684\n\
67TFK:10580:11311\n\
67TFK:06047:06616\n\
67TFK:06085:07625\n\
67TFK:06404:06967\n\
67TFK:06035:10682\n\
67TFK:09693:02495\n\
67TFK:06853:01838\n\
67TFK:06999:01540\n\
67TFK:07457:02062\n\
67TFK:07120:04438\n\
67TFK:07226:04320\n\
67TFK:07328:05090\n\
67TFK:07651:03923\n\
67TFK:07620:04154\n\
67TFK:07614:04168\n\
67TFK:07893:04131\n\
67TFK:07892:04948\n\
67TFK:07928:04878\n\
67TFK:06810:06561\n\
67TFK:07352:06583\n\
67TFK:07627:07478\n\
67TFK:07133:06043\n\
67TFK:07671:05709\n\
67TFK:07815:05392\n\
67TFK:07923:05412\n\
67TFK:06846:10010\n\
67TFK:06978:09821\n\
67TFK:07022:09918\n\
67TFK:07104:09891\n\
67TFK:07140:09900\n\
67TFK:07259:09253\n\
67TFK:07389:09818\n\
67TFK:06898:07842\n\
67TFK:06891:08561\n\
67TFK:07378:08475\n\
67TFK:07415:08779\n\
67TFK:07467:08504\n\
67TFK:07524:08449\n\
67TFK:07628:07943\n\
67TFK:07658:08393\n\
67TFK:07747:07881\n\
67TFK:07807:08118\n\
67TFK:06666:11307\n\
67TFK:07130:11173\n\
67TFK:01022:03550\n\
67TFK:05450:01536\n\
67TFK:05515:01747\n\
67TFK:05511:01804\n\
67TFK:06072:02154\n\
67TFK:06176:02547\n\
67TFK:06199:01721\n\
67TFK:06397:01949\n\
67TFK:06526:01455\n\
67TFK:06592:01791\n\
67TFK:06641:02500\n\
67TFK:08518:01122\n\
67TFK:06743:00560\n\
67TFK:06859:00956\n\
67TFK:06895:01192\n\
67TFK:08454:07674\n\
67TFK:08695:02642\n\
67TFK:08716:02680\n\
67TFK:08775:02710\n\
67TFK:08145:04573\n\
67TFK:08328:04956\n\
67TFK:08371:04982\n\
67TFK:08467:04746\n\
67TFK:08908:04407\n\
67TFK:08542:07975\n\
67TFK:08651:08378\n\
67TFK:09011:07891\n\
67TFK:08249:09036\n\
67TFK:08808:10272\n\
67TFK:00722:10810\n\
67TFK:00855:11288\n\
67TFK:01082:10996\n\
67TFK:06965:12528\n\
67TFK:07734:12432\n\
67TFK:04022:14010\n\
67TFK:04049:14488\n\
67TFK:04084:14890\n\
67TFK:04621:14925\n\
67TFK:05169:14310\n\
67TFK:04174:12528\n\
67TFK:04256:12568\n\
67TFK:04296:12787\n\
67TFK:04459:11796\n\
67TFK:05204:11596\n\
67TFK:05216:11687\n\
67TFK:04066:10129\n\
67TFK:04480:09614\n\
67TFK:04662:09699\n\
67TFK:04772:09948\n\
67TFK:04049:08299\n\
67TFK:04118:08213\n\
67TFK:04240:08965\n\
67TFK:04046:06651\n\
67TFK:04447:07351\n\
67TFK:04672:07095\n\
67TFK:05376:00945\n\
67TFK:06413:00966\n\
67TFK:04017:05530\n\
67TFK:04917:05539\n\
67TFK:05140:05256\n\
67TFK:05263:05164\n\
67TFK:08078:12880\n\
67TFK:08890:13025\n\
67TFK:08680:11606\n\
67TFK:08643:12381\n\
67TFK:08750:12171\n\
67TFK:09162:12320\n\
67TFK:08129:10549\n\
67TFK:04048:03287\n\
67TFK:04121:03408\n\
67TFK:04280:03233\n\
67TFK:04334:03166\n\
67TFK:04404:02623\n\
67TFK:04693:02652\n\
67TFK:04773:02714\n\
67TFK:05320:03432\n\
67TFK:05466:03766\n\
67TFK:05797:02938\n\
67TFK:05934:02775\n\
67TFK:06457:03733\n\
67TFK:05439:06413\n\
67TFK:06161:06376\n\
67TFK:06421:05723\n\
67TFK:04001:05148\n\
67TFK:04116:04401\n\
67TFK:04183:04833\n\
67TFK:04181:05096\n\
67TFK:04370:05014\n\
67TFK:04418:04799\n\
67TFK:05220:04735\n\
67TFK:05742:08480\n\
67TFK:05888:08922\n\
67TFK:05401:09657\n\
67TFK:05815:09900\n\
67TFK:06130:09739\n\
67TFK:06309:09497\n\
67TFK:06334:09189\n\
67TFK:06387:09807\n\
67TFK:06509:09632\n\
67TFK:05589:12004\n\
67TFK:05645:12687\n\
67TFK:05870:11895\n\
67TFK:06089:12044\n\
67TFK:06117:12155\n\
67TFK:04130:01312\n\
67TFK:04452:01844\n\
67TFK:04469:02127\n\
67TFK:02815:13559\n\
67TFK:02727:12159\n\
67TFK:02733:12235\n\
67TFK:02946:12362\n\
67TFK:02951:12641\n\
67TFK:03808:12348\n\
67TFK:03927:11781\n\
67TFK:03026:09918\n\
67TFK:03722:05539\n\
67TFK:03780:05973\n\
67TFK:03961:05771\n\
67TFK:08764:01707\n\
67TFK:02973:02044\n\
67TFK:03062:01822\n\
67TFK:03059:02557\n\
67TFK:03579:02482\n\
67TFK:03971:01363\n\
67TFK:03345:00600\n\
67TFK:03584:01158\n\
67TFK:03911:00591\n\
67TFK:01644:13875\n\
67TFK:01762:13530\n\
67TFK:08038:05375\n\
67TFK:08570:05808\n\
67TFK:08636:05160\n\
67TFK:08649:05452\n\
67TFK:08677:05798\n\
67TFK:08780:06064\n\
67TFK:08967:06225\n\
67TFK:09470:05968\n\
67TFK:09684:05294\n\
67TFK:09863:05374\n\
67TFK:10099:05549\n\
67TFK:07252:12977\n\
67TFK:03596:03565\n\
67TFK:03931:03027\n\
67TFK:03092:07193\n\
67TFK:03332:07236\n\
67TFK:04329:01250\n\
67TFK:03639:14475\n\
67TFK:03956:14982\n\
67TFK:03032:10341\n\
67TFK:03888:10522\n\
67TFK:03960:11084\n\
67TFK:03098:07736\n\
67TFK:03096:07996\n\
67TFK:03943:08604\n\
67TFK:01471:12536\n\
67TFK:01670:12188\n\
67TFK:01731:11857\n\
67TFK:02261:12865\n\
67TFK:02670:05035\n\
67TFK:02852:04433\n\
67TFK:02841:05110\n\
67TFK:02960:04438\n\
67TFK:03071:04965\n\
67TFK:03078:05006\n\
67TFK:03258:03926\n\
67TFK:03491:04870\n\
67TFK:03736:03886\n\
67TFK:03723:04147\n\
67TFK:03812:05048\n\
67TFK:03919:04591\n\
67TFK:03928:04731\n\
67TFK:00683:04849\n\
67TFK:00796:04244\n\
67TFK:00981:04368\n\
67TFK:00959:04752\n\
67TFK:01300:04384\n\
67TFK:00745:01859\n\
67TFK:00708:02058\n\
67TFK:00958:01702\n\
67TFK:00513:09938\n\
67TFK:00873:09914\n\
67TFK:00291:08760\n\
67TFK:00526:07917\n\
67TFK:00573:08912\n\
67TFK:01019:08731\n\
67TFK:01100:07873\n\
67TFK:01258:07880\n\
67TFK:00442:07038\n\
67TFK:00849:06723\n\
67TFK:00860:06645\n\
67TFK:00612:05800\n\
67TFK:00655:06259\n\
67TFK:00723:05288\n\
67TFK:00903:06410\n\
67TFK:01243:05908\n\
67TFK:01197:12393\n\
67TFK:09840:07410\n\
67TFK:09876:07487\n\
67TFK:09930:06458\n\
67TFK:09943:07617\n\
67TFK:10131:07237\n\
67TFK:10399:06579\n\
67TFK:10603:07678\n\
67TFK:06910:03453\n\
67TFK:06989:03259\n\
67TFK:06975:03690\n\
67TFK:07188:02851\n\
67TFK:07334:03339\n\
67TFK:07581:02890\n\
67TFK:07643:03644\n\
67TFK:07815:03497\n\
67TFK:07861:02802\n\
67TFK:09613:05007\n\
67TFK:09768:04552\n\
67TFK:09980:04645\n\
67TFK:10148:04809\n\
67TFK:10383:04953\n\
67TFK:09370:03487\n\
67TFK:09406:03008\n\
67TFK:09763:03706\n\
67TFK:09779:03847\n\
67TFK:09991:03529\n\
67TFK:10066:03647\n\
67TFK:10251:02862\n\
67TFK:10335:03196\n\
67TFK:09350:12661\n\
67TFK:01667:02972\n\
67TFK:02101:02819\n\
67TFK:02410:02597\n\
67TFK:02395:03275\n\
67TFK:02567:03233\n\
67TFK:02538:03410\n\
67TFK:01599:04755\n\
67TFK:01722:05119\n\
67TFK:01823:03872\n\
67TFK:01813:04176\n\
67TFK:01832:04223\n\
67TFK:01833:04473\n\
67TFK:01838:04555\n\
67TFK:01982:04516\n\
67TFK:02179:03975\n\
67TFK:02277:04033\n\
67TFK:02301:04487\n\
67TFK:02629:05118\n\
67TFK:01854:05258\n\
67TFK:02297:05785\n\
67TFK:02470:05703\n\
67TFK:02550:05668\n\
67TFK:02566:05903\n\
67TFK:02632:06265\n\
67TFK:01334:07549\n\
67TFK:01428:06941\n\
67TFK:01440:07516\n\
67TFK:01552:07234\n\
67TFK:01625:06570\n\
67TFK:01654:06709\n\
67TFK:01791:06458\n\
67TFK:01818:07261\n\
67TFK:01954:06566\n\
67TFK:01971:06942\n\
67TFK:02124:06713\n\
67TFK:02250:07209\n\
67TFK:02281:07660\n\
67TFK:02491:07052\n\
67TFK:01530:02428\n\
67TFK:02078:02318\n\
67TFK:02134:02455\n\
67TFK:02196:01297\n\
67TFK:02283:02249\n\
67TFK:02425:02251\n\
67TFK:02523:01635\n\
67TFK:02570:02093\n\
67TFK:01527:08823\n\
67TFK:01782:08452\n\
67TFK:01889:08336\n\
67TFK:02321:07942\n\
67TFK:02316:08124\n\
67TFK:02647:08878\n\
67TFK:01679:09204\n\
67TFK:01680:10235\n\
67TFK:02575:10246\n\
67TFK:05561:04081\n\
67TFK:05553:04345\n\
67TFK:05679:04293\n\
67TFK:05755:05060\n\
67TFK:05818:05104\n\
67TFK:05876:03901\n\
67TFK:05874:04145\n\
67TFK:06237:04126\n\
67TFK:06271:04527\n\
67TFK:06290:04371\n\
67TFK:06280:04427\n\
67TFK:06397:04742\n\
67TFK:09629:08407\n\
67TFK:09643:08522\n\
67TFK:09755:08713\n\
67TFK:10185:08166\n\
67TFK:10290:08547\n\
67TFK:10383:07848\n\
67TFK:09405:09019\n\
67TFK:09545:09745\n\
67TFK:09578:10147\n\
67TFK:09709:09190\n\
67TFK:09976:10285\n\
67TFK:10208:09598\n\
67TFK:09489:10345\n\
67TFK:09501:11475\n\
67TFK:09705:10655\n\
67TFK:09958:10462\n\
67TFK:10520:11154\n\
67TFK:05538:06998\n\
67TFK:05722:07408\n\
67TFK:06008:06808\n\
67TFK:06122:06724\n\
67TFK:06481:06452\n\
67TFK:06501:06662\n\
67TFK:06642:06575\n\
67TFK:06652:06603\n\
67TFK:05717:10525\n\
67TFK:05699:10883\n\
67TFK:05841:11367\n\
67TFK:06152:11502\n\
67TFK:06341:10939\n\
67TFK:06455:11329\n\
67TFK:09341:01583\n\
67TFK:09519:01422\n\
67TFK:09752:02450\n\
67TFK:09863:02123\n\
67TFK:09891:01744\n\
67TFK:06709:02568\n\
67TFK:06902:01739\n\
67TFK:07355:01514\n\
67TFK:07343:02315\n\
67TFK:07674:01425\n\
67TFK:07674:01526\n\
67TFK:06824:04204\n\
67TFK:07154:04951\n\
67TFK:06665:07228\n\
67TFK:06670:07467\n\
67TFK:06888:06758\n\
67TFK:07294:07278\n\
67TFK:07573:06739\n\
67TFK:07570:07263\n\
67TFK:07958:06535\n\
67TFK:06729:05245\n\
67TFK:07105:05592\n\
67TFK:07160:06020\n\
67TFK:07250:05875\n\
67TFK:07279:06287\n\
67TFK:07314:05776\n\
67TFK:07707:05344\n\
67TFK:07762:05777\n\
67TFK:06684:09452\n\
67TFK:07107:09358\n\
67TFK:07105:09427\n\
67TFK:07132:09656\n\
67TFK:07194:09018\n\
67TFK:07306:09336\n\
67TFK:07404:09373\n\
67TFK:07647:09822\n\
67TFK:07799:09496\n\
67TFK:06856:07928\n\
67TFK:07015:08252\n\
67TFK:07737:08492\n\
67TFK:07886:08471\n\
67TFK:06760:10705\n\
67TFK:06886:11259\n\
67TFK:07104:10772\n\
67TFK:07105:11478\n\
67TFK:07403:11577\n\
67TFK:07673:11559\n\
67TFK:07914:11394\n\
67TFK:00913:03421\n\
67TFK:00980:03040\n\
67TFK:01230:03641\n\
67TFK:01262:02722\n\
67TFK:01289:03516\n\
67TFK:05362:02042\n\
67TFK:05388:01380\n\
67TFK:05496:01525\n\
67TFK:05730:02084\n\
67TFK:05820:01387\n\
67TFK:06118:01832\n\
67TFK:06308:01438\n\
67TFK:06502:02081\n\
67TFK:08122:01257\n\
67TFK:08267:00931\n\
67TFK:08333:00962\n\
67TFK:09155:01113\n\
67TFK:07098:01085\n\
67TFK:07294:00724\n\
67TFK:07330:01076\n\
67TFK:07335:01076\n\
67TFK:07419:00859\n\
67TFK:07503:00850\n\
67TFK:07644:01162\n\
67TFK:07741:00775\n\
67TFK:06796:14539\n\
67TFK:06803:14599\n\
67TFK:07293:14451\n\
67TFK:07356:14212\n\
67TFK:08043:06614\n\
67TFK:08357:07349\n\
67TFK:08734:07259\n\
67TFK:08890:07282\n\
67TFK:08974:07651\n\
67TFK:09010:07313\n\
67TFK:08009:03416\n\
67TFK:08058:02907\n\
67TFK:08042:03429\n\
67TFK:08329:03313\n\
67TFK:08670:03461\n\
67TFK:09005:02830\n\
67TFK:09280:03147\n\
67TFK:08024:04993\n\
67TFK:08171:05113\n\
67TFK:08407:04701\n\
67TFK:08560:04105\n\
67TFK:08568:05100\n\
67TFK:08665:04464\n\
67TFK:08734:04334\n\
67TFK:08952:04948\n\
67TFK:09008:05013\n\
67TFK:09087:04125\n\
67TFK:09075:05048\n\
67TFK:09101:03989\n\
67TFK:09094:04320\n\
67TFK:09320:04336\n\
67TFK:08167:08436\n\
67TFK:08150:08483\n\
67TFK:09082:08413\n\
67TFK:09188:08903\n\
67TFK:09289:08276\n\
67TFK:09322:08512\n\
67TFK:08181:09126\n\
67TFK:08547:09761\n\
67TFK:08547:09821\n\
67TFK:09155:09996\n\
67TFK:09246:09438\n\
67TFK:00720:11175\n\
67TFK:01267:11077\n\
67TFK:07237:11627\n\
67TFK:07215:12263\n\
67TFK:07391:12543\n\
67TFK:07781:12028\n\
67TFK:04472:13446\n\
67TFK:04527:12925\n\
67TFK:04736:13792\n\
67TFK:04725:14152\n\
67TFK:04799:13848\n\
67TFK:04405:14932\n\
67TFK:04728:14303\n\
67TFK:04805:14703\n\
67TFK:04254:12843\n\
67TFK:04312:12153\n\
67TFK:04486:11972\n\
67TFK:04624:12737\n\
67TFK:04801:11599\n\
67TFK:04317:11100\n\
67TFK:04492:10629\n\
67TFK:04517:10488\n\
67TFK:04742:11297\n\
67TFK:04797:10607\n\
67TFK:04118:09844\n\
67TFK:04747:10028\n\
67TFK:04804:09994\n\
67TFK:04810:10040\n\
67TFK:05003:09869\n\
67TFK:05102:09492\n\
67TFK:04314:07803\n\
67TFK:04506:07968\n\
67TFK:04727:08744\n\
67TFK:04817:09006\n\
67TFK:04853:08143\n\
67TFK:05002:08612\n\
67TFK:05061:07942\n\
67TFK:05140:08521\n\
67TFK:05240:07827\n\
67TFK:04119:07631\n\
67TFK:04159:06904\n\
67TFK:04671:07640\n\
67TFK:04970:07256\n\
67TFK:05245:06861\n\
67TFK:06072:01284\n\
67TFK:06149:00455\n\
67TFK:06621:00642\n\
67TFK:04031:05793\n\
67TFK:04307:05436\n\
67TFK:04520:06225\n\
67TFK:04706:05716\n\
67TFK:04756:05743\n\
67TFK:05101:06055\n\
67TFK:05153:06382\n\
67TFK:05201:06209\n\
67TFK:08467:13077\n\
67TFK:08760:12909\n\
67TFK:09296:13684\n\
67TFK:08471:11727\n\
67TFK:08502:12242\n\
67TFK:08786:12049\n\
67TFK:08921:12715\n\
67TFK:08959:11661\n\
67TFK:09018:11637\n\
67TFK:09020:11643\n\
67TFK:09227:12162\n\
67TFK:06199:13067\n\
67TFK:06202:13881\n\
67TFK:06431:13582\n\
67TFK:06222:14346\n\
67TFK:06491:14500\n\
67TFK:06525:14525\n\
67TFK:08284:11210\n\
67TFK:08386:11032\n\
67TFK:08445:11015\n\
67TFK:08452:11149\n\
67TFK:08729:10967\n\
67TFK:08972:11128\n\
67TFK:04131:03161\n\
67TFK:04219:02693\n\
67TFK:04445:02833\n\
67TFK:04672:02778\n\
67TFK:04791:03603\n\
67TFK:04805:02747\n\
67TFK:04885:02698\n\
67TFK:05146:03802\n\
67TFK:05413:02589\n\
67TFK:05394:02840\n\
67TFK:05532:03669\n\
67TFK:05951:03671\n\
67TFK:05982:03160\n\
67TFK:06003:03224\n\
67TFK:06120:02868\n\
67TFK:06080:03851\n\
67TFK:06362:03703\n\
67TFK:06604:03048\n\
67TFK:05617:06125\n\
67TFK:05628:06027\n\
67TFK:05665:06386\n\
67TFK:05717:05203\n\
67TFK:05737:05692\n\
67TFK:05750:06316\n\
67TFK:05894:05475\n\
67TFK:06067:06351\n\
67TFK:06357:05380\n\
67TFK:06378:05299\n\
67TFK:06424:05325\n\
67TFK:06531:05250\n\
67TFK:06626:05333\n\
67TFK:04058:04645\n\
67TFK:04142:04815\n\
67TFK:04370:05071\n\
67TFK:04723:04757\n\
67TFK:04833:04203\n\
67TFK:04896:04735\n\
67TFK:05022:03889\n\
67TFK:05058:03913\n\
67TFK:05074:04110\n\
67TFK:05257:05148\n\
67TFK:05797:08850\n\
67TFK:06053:07972\n\
67TFK:06163:08414\n\
67TFK:06152:08664\n\
67TFK:06562:08752\n\
67TFK:06576:08758\n\
67TFK:05887:09364\n\
67TFK:05957:09390\n\
67TFK:05941:10231\n\
67TFK:06021:10075\n\
67TFK:06111:09375\n\
67TFK:06319:10165\n\
67TFK:06566:09103\n\
67TFK:06575:09669\n\
67TFK:06562:12778\n\
67TFK:04019:02195\n\
67TFK:04823:02166\n\
67TFK:04950:02480\n\
67TFK:05186:01726\n\
67TFK:02717:12972\n\
67TFK:02988:13474\n\
67TFK:03041:13910\n\
67TFK:03178:13311\n\
67TFK:03293:13988\n\
67TFK:03485:13935\n\
67TFK:02851:12229\n\
67TFK:03050:12636\n\
67TFK:03166:12120\n\
67TFK:03214:11833\n\
67TFK:03829:12035\n\
67TFK:03420:10251\n\
67TFK:03499:09117\n\
67TFK:03781:09722\n\
67TFK:03780:09974\n\
67TFK:03847:09700\n\
67TFK:02753:06355\n\
67TFK:02784:05829\n\
67TFK:03142:05410\n\
67TFK:03227:06261\n\
67TFK:03323:06066\n\
67TFK:03385:05558\n\
67TFK:03429:05610\n\
67TFK:03836:06200\n\
67TFK:03948:05698\n\
67TFK:08186:01722\n\
67TFK:08394:01386\n\
67TFK:08523:01392\n\
67TFK:08530:01854\n\
67TFK:08541:01868\n\
67TFK:08593:02350\n\
67TFK:08678:02227\n\
67TFK:08691:02574\n\
67TFK:09093:02409\n\
67TFK:09158:02040\n\
67TFK:09209:02343\n\
67TFK:09254:01549\n\
67TFK:09321:01624\n\
67TFK:03125:02071\n\
67TFK:03118:02404\n\
67TFK:03442:01959\n\
67TFK:03694:01353\n\
67TFK:03778:01447\n\
67TFK:03806:01560\n\
67TFK:03792:02206\n\
67TFK:02883:00677\n\
67TFK:02897:01007\n\
67TFK:03470:00338\n\
67TFK:03565:01242\n\
67TFK:01836:11344\n\
67TFK:02070:10875\n\
67TFK:02356:10546\n\
67TFK:01497:13660\n\
67TFK:01851:12913\n\
67TFK:02446:13052\n\
67TFK:08236:05639\n\
67TFK:08256:06436\n\
67TFK:08403:05970\n\
67TFK:08454:05784\n\
67TFK:08658:05721\n\
67TFK:08722:05378\n\
67TFK:08795:06368\n\
67TFK:08843:05396\n\
67TFK:09112:06221\n\
67TFK:09867:05559\n\
67TFK:09919:05709\n\
67TFK:06681:13803\n\
67TFK:07009:13651\n\
67TFK:07664:13876\n\
67TFK:07808:13288\n\
67TFK:07951:13321\n\
67TFK:02766:02840\n\
67TFK:02844:03858\n\
67TFK:02988:02934\n\
67TFK:03010:03245\n\
67TFK:03102:03278\n\
67TFK:03185:03208\n\
67TFK:03349:02688\n\
67TFK:03314:03142\n\
67TFK:03843:02992\n\
67TFK:03847:02996\n\
67TFK:03979:02926\n\
67TFK:02806:06725\n\
67TFK:02865:06491\n\
67TFK:02952:07672\n\
67TFK:03237:06706\n\
67TFK:03348:07328\n\
67TFK:03320:07418\n\
67TFK:03380:07465\n\
67TFK:03674:06610\n\
67TFK:03794:06904\n\
67TFK:04251:01160\n\
67TFK:03223:14756\n\
67TFK:03251:14829\n\
67TFK:03324:14236\n\
67TFK:03925:14636\n\
67TFK:02671:10544\n\
67TFK:03309:10419\n\
67TFK:03298:11432\n\
67TFK:03494:10955\n\
67TFK:01929:01065\n\
67TFK:02561:01051\n\
67TFK:02995:07898\n\
67TFK:03049:08842\n\
67TFK:03170:07987\n\
67TFK:03360:08428\n\
67TFK:03739:08656\n\
67TFK:03883:08300\n\
67TFK:03949:08203\n\
')
