# Supplementary material for: The Oxidative Metabolism of Fossil Hydrocarbons and Sulfide Minerals by the Lithobiontic Microbial Community Inhabiting Deep Subterrestrial Kupferschiefer Black Shale
Source: Front Microbiol. 2018 May 15;9:972. doi: 10.3389/fmicb.2018.00972 (PMC5962744; doi:10.3389/fmicb.2018.00972)
Supplement: Supplementary file 3 [file Presentation_1.ZIP › R19_filter-trim_BSc60_sup207_krona.html.files/node735.members.0.js]

data('67TFK:01631:12195\n\
67TFK:01638:12122\n\
67TFK:01696:11687\n\
67TFK:01986:11729\n\
67TFK:02516:11823\n\
67TFK:02513:12832\n\
67TFK:02714:04331\n\
67TFK:02909:04931\n\
67TFK:03042:04515\n\
67TFK:03092:04803\n\
67TFK:03143:03868\n\
67TFK:03300:04954\n\
67TFK:03351:04597\n\
67TFK:03389:04688\n\
67TFK:03477:04506\n\
67TFK:03631:05026\n\
67TFK:03716:03872\n\
67TFK:03819:04390\n\
67TFK:03871:04615\n\
67TFK:03869:04772\n\
67TFK:03886:04882\n\
67TFK:03932:04826\n\
67TFK:03982:04921\n\
67TFK:00245:03931\n\
67TFK:00515:04483\n\
67TFK:00863:04104\n\
67TFK:00866:05119\n\
67TFK:01012:04420\n\
67TFK:01054:04779\n\
67TFK:01102:04468\n\
67TFK:00593:02256\n\
67TFK:01158:01360\n\
67TFK:01156:01935\n\
67TFK:01155:02220\n\
67TFK:01265:02499\n\
67TFK:01098:09237\n\
67TFK:01245:09123\n\
67TFK:00146:08265\n\
67TFK:00230:08861\n\
67TFK:00261:08358\n\
67TFK:00304:07858\n\
67TFK:00401:08055\n\
67TFK:00611:07863\n\
67TFK:00604:08730\n\
67TFK:00814:08047\n\
67TFK:00835:08969\n\
67TFK:00895:07981\n\
67TFK:00873:08832\n\
67TFK:00906:08390\n\
67TFK:00911:08477\n\
67TFK:00903:08907\n\
67TFK:00950:08558\n\
67TFK:00276:07039\n\
67TFK:00428:06700\n\
67TFK:00458:06773\n\
67TFK:00789:07561\n\
67TFK:00839:06801\n\
67TFK:00964:07458\n\
67TFK:01043:06573\n\
67TFK:01027:06932\n\
67TFK:01150:06554\n\
67TFK:01160:06630\n\
67TFK:00328:05504\n\
67TFK:00483:05751\n\
67TFK:00702:05541\n\
67TFK:00916:05911\n\
67TFK:00988:06122\n\
67TFK:01162:05520\n\
67TFK:01204:05826\n\
67TFK:01287:05251\n\
67TFK:01277:05437\n\
67TFK:01255:06166\n\
67TFK:00793:11794\n\
67TFK:00801:12228\n\
67TFK:01159:12186\n\
67TFK:01329:11942\n\
67TFK:09601:06974\n\
67TFK:09578:07488\n\
67TFK:09636:06936\n\
67TFK:09916:06472\n\
67TFK:09943:07104\n\
67TFK:10021:06531\n\
67TFK:10122:07322\n\
67TFK:10212:07341\n\
67TFK:10254:06763\n\
67TFK:06670:03382\n\
67TFK:06852:02701\n\
67TFK:06861:02580\n\
67TFK:06872:03613\n\
67TFK:06956:03431\n\
67TFK:06993:03166\n\
67TFK:07049:03119\n\
67TFK:07092:03561\n\
67TFK:07102:03783\n\
67TFK:07247:03739\n\
67TFK:07592:03826\n\
67TFK:07706:03745\n\
67TFK:09411:05045\n\
67TFK:09569:04448\n\
67TFK:09775:04061\n\
67TFK:09886:05078\n\
67TFK:09943:04162\n\
67TFK:09977:04981\n\
67TFK:10032:04880\n\
67TFK:10233:05082\n\
67TFK:10319:04521\n\
67TFK:10359:04378\n\
67TFK:09413:02821\n\
67TFK:09417:03721\n\
67TFK:09452:03254\n\
67TFK:09580:03319\n\
67TFK:09761:02587\n\
67TFK:09831:03561\n\
67TFK:09885:03500\n\
67TFK:09949:02918\n\
67TFK:10031:02702\n\
67TFK:10031:02875\n\
67TFK:10033:03235\n\
67TFK:10072:03839\n\
67TFK:10146:02710\n\
67TFK:10190:03307\n\
67TFK:10228:02934\n\
67TFK:10262:03163\n\
67TFK:10431:02743\n\
67TFK:10476:02844\n\
67TFK:09728:11864\n\
67TFK:09761:12371\n\
67TFK:10200:12353\n\
67TFK:10253:11749\n\
67TFK:00891:13742\n\
67TFK:01366:03705\n\
67TFK:01430:03695\n\
67TFK:01571:03064\n\
67TFK:01552:03204\n\
67TFK:01587:03422\n\
67TFK:01651:02782\n\
67TFK:01646:03063\n\
67TFK:01696:02761\n\
67TFK:02066:03055\n\
67TFK:02068:03241\n\
67TFK:02101:03276\n\
67TFK:02182:03308\n\
67TFK:02221:03736\n\
67TFK:02244:03632\n\
67TFK:02315:03409\n\
67TFK:02401:03042\n\
67TFK:02454:03772\n\
67TFK:02511:02812\n\
67TFK:02617:03559\n\
67TFK:01363:04832\n\
67TFK:01428:04227\n\
67TFK:01456:05050\n\
67TFK:01435:05104\n\
67TFK:01728:03878\n\
67TFK:01699:04619\n\
67TFK:01837:04727\n\
67TFK:01910:04134\n\
67TFK:01917:04972\n\
67TFK:01913:05138\n\
67TFK:01978:04704\n\
67TFK:02018:04025\n\
67TFK:01992:04147\n\
67TFK:02073:04161\n\
67TFK:02090:04132\n\
67TFK:02086:04563\n\
67TFK:02319:03953\n\
67TFK:02362:04838\n\
67TFK:02573:03881\n\
67TFK:02590:03946\n\
67TFK:02639:05028\n\
67TFK:01570:05709\n\
67TFK:01621:05270\n\
67TFK:01681:05631\n\
67TFK:01666:05782\n\
67TFK:01718:06359\n\
67TFK:01758:05364\n\
67TFK:01733:05670\n\
67TFK:01781:05804\n\
67TFK:01850:05407\n\
67TFK:02101:06022\n\
67TFK:02150:05343\n\
67TFK:02232:06417\n\
67TFK:02337:05464\n\
67TFK:01333:06870\n\
67TFK:01586:06787\n\
67TFK:01642:07027\n\
67TFK:01635:07700\n\
67TFK:01779:07576\n\
67TFK:01951:06465\n\
67TFK:01987:07528\n\
67TFK:02070:07430\n\
67TFK:02054:07480\n\
67TFK:02047:07519\n\
67TFK:02184:06797\n\
67TFK:02412:06967\n\
67TFK:02382:07370\n\
67TFK:02497:06613\n\
67TFK:02516:06647\n\
67TFK:01354:02122\n\
67TFK:01423:01335\n\
67TFK:01771:02173\n\
67TFK:01802:01379\n\
67TFK:01823:01495\n\
67TFK:01886:01391\n\
67TFK:01882:01977\n\
67TFK:01976:01672\n\
67TFK:02075:01643\n\
67TFK:02101:02484\n\
67TFK:02182:01738\n\
67TFK:02309:01791\n\
67TFK:02303:01864\n\
67TFK:02323:01972\n\
67TFK:02286:02567\n\
67TFK:02343:01710\n\
67TFK:02352:02494\n\
67TFK:02412:02020\n\
67TFK:02519:01757\n\
67TFK:02575:02074\n\
67TFK:02571:02111\n\
67TFK:02591:01744\n\
67TFK:02659:01355\n\
67TFK:02647:02484\n\
67TFK:01497:08178\n\
67TFK:01823:07907\n\
67TFK:01841:08545\n\
67TFK:01916:08239\n\
67TFK:01926:08420\n\
67TFK:01891:08688\n\
67TFK:01975:08216\n\
67TFK:01974:08728\n\
67TFK:02307:08213\n\
67TFK:02310:08462\n\
67TFK:01731:09813\n\
67TFK:01776:09299\n\
67TFK:01844:09847\n\
67TFK:01838:09979\n\
67TFK:01954:09738\n\
67TFK:02208:09965\n\
67TFK:02310:09150\n\
67TFK:02346:09333\n\
67TFK:02448:09295\n\
67TFK:02597:09694\n\
67TFK:05596:04053\n\
67TFK:05884:04444\n\
67TFK:05892:04422\n\
67TFK:06004:03923\n\
67TFK:06005:04244\n\
67TFK:06032:04595\n\
67TFK:06042:04687\n\
67TFK:06091:04315\n\
67TFK:06470:04459\n\
67TFK:06614:04888\n\
67TFK:06637:04132\n\
67TFK:09375:12924\n\
67TFK:09456:08545\n\
67TFK:09876:08117\n\
67TFK:09911:08564\n\
67TFK:09941:08764\n\
67TFK:10323:08087\n\
67TFK:10420:08918\n\
67TFK:09364:09244\n\
67TFK:09351:09677\n\
67TFK:09516:09235\n\
67TFK:09498:09566\n\
67TFK:09475:10091\n\
67TFK:09844:09211\n\
67TFK:09892:09364\n\
67TFK:10105:09668\n\
67TFK:10133:09195\n\
67TFK:10215:10042\n\
67TFK:09419:10425\n\
67TFK:09414:11591\n\
67TFK:09443:10403\n\
67TFK:09451:11582\n\
67TFK:09796:11236\n\
67TFK:10048:11292\n\
67TFK:10333:11063\n\
67TFK:10595:11404\n\
67TFK:05404:06474\n\
67TFK:05415:07605\n\
67TFK:05440:07714\n\
67TFK:05634:06760\n\
67TFK:05844:06771\n\
67TFK:06055:06777\n\
67TFK:06040:07244\n\
67TFK:06233:07419\n\
67TFK:06334:06474\n\
67TFK:06355:06636\n\
67TFK:06372:07630\n\
67TFK:06413:07045\n\
67TFK:06513:06655\n\
67TFK:05473:11391\n\
67TFK:05776:10950\n\
67TFK:06076:11519\n\
67TFK:06257:11035\n\
67TFK:06309:11052\n\
67TFK:06559:10884\n\
67TFK:09331:02221\n\
67TFK:09349:02206\n\
67TFK:09417:02503\n\
67TFK:09515:01533\n\
67TFK:09544:01436\n\
67TFK:09577:02256\n\
67TFK:09635:02440\n\
67TFK:09664:02536\n\
67TFK:09862:01634\n\
67TFK:09848:01827\n\
67TFK:10086:02234\n\
67TFK:06660:01509\n\
67TFK:06760:01537\n\
67TFK:06835:01616\n\
67TFK:06856:02056\n\
67TFK:06986:01580\n\
67TFK:07060:01523\n\
67TFK:07075:02272\n\
67TFK:07121:01403\n\
67TFK:07246:01842\n\
67TFK:07299:02121\n\
67TFK:07300:02177\n\
67TFK:07285:02512\n\
67TFK:07342:01403\n\
67TFK:07361:01642\n\
67TFK:07444:02193\n\
67TFK:07549:02019\n\
67TFK:07623:02565\n\
67TFK:07687:01862\n\
67TFK:07765:02273\n\
67TFK:07973:01790\n\
67TFK:06689:04444\n\
67TFK:06765:04763\n\
67TFK:06775:04872\n\
67TFK:07080:04104\n\
67TFK:07104:04614\n\
67TFK:07074:04899\n\
67TFK:07333:04811\n\
67TFK:07372:04547\n\
67TFK:07597:04230\n\
67TFK:07832:04018\n\
67TFK:06703:06740\n\
67TFK:06700:07208\n\
67TFK:06672:07389\n\
67TFK:06688:07588\n\
67TFK:06869:07615\n\
67TFK:07040:06873\n\
67TFK:07067:06713\n\
67TFK:07068:07315\n\
67TFK:07129:06695\n\
67TFK:07148:07067\n\
67TFK:07172:06682\n\
67TFK:07243:06593\n\
67TFK:07272:06528\n\
67TFK:07335:07071\n\
67TFK:07656:07117\n\
67TFK:07704:07504\n\
67TFK:07757:06469\n\
67TFK:07723:06531\n\
67TFK:07777:06533\n\
67TFK:07760:06758\n\
67TFK:07947:07471\n\
67TFK:06804:05460\n\
67TFK:07078:05615\n\
67TFK:07093:06330\n\
67TFK:07159:05494\n\
67TFK:07115:06129\n\
67TFK:07197:05217\n\
67TFK:07251:05805\n\
67TFK:07320:05432\n\
67TFK:07319:05760\n\
67TFK:07346:06002\n\
67TFK:07381:05836\n\
67TFK:07790:06418\n\
67TFK:07966:05692\n\
67TFK:06758:09128\n\
67TFK:06736:10016\n\
67TFK:06915:10216\n\
67TFK:07151:10283\n\
67TFK:07217:09428\n\
67TFK:07510:09737\n\
67TFK:07629:09403\n\
67TFK:07953:10231\n\
67TFK:06736:07892\n\
67TFK:07059:08931\n\
67TFK:07208:08473\n\
67TFK:07272:07837\n\
67TFK:07354:08335\n\
67TFK:07467:07988\n\
67TFK:07608:08739\n\
67TFK:06744:11218\n\
67TFK:06912:10975\n\
67TFK:06990:10767\n\
67TFK:07033:11154\n\
67TFK:07010:11419\n\
67TFK:07057:11521\n\
67TFK:07171:11021\n\
67TFK:07300:10542\n\
67TFK:07263:10845\n\
67TFK:07282:10835\n\
67TFK:07494:11088\n\
67TFK:07621:10878\n\
67TFK:07683:11319\n\
67TFK:07885:10820\n\
67TFK:07891:11072\n\
67TFK:07947:10505\n\
67TFK:00552:03101\n\
67TFK:00797:03071\n\
67TFK:00948:02996\n\
67TFK:00902:03085\n\
67TFK:00959:03386\n\
67TFK:01025:02846\n\
67TFK:01310:03810\n\
67TFK:05423:02370\n\
67TFK:05713:02402\n\
67TFK:05748:01588\n\
67TFK:05808:01321\n\
67TFK:05795:02333\n\
67TFK:05871:02406\n\
67TFK:05932:01480\n\
67TFK:06592:01873\n\
67TFK:06631:02163\n\
67TFK:08093:00551\n\
67TFK:08720:00917\n\
67TFK:08744:00936\n\
67TFK:06691:00871\n\
67TFK:06725:00451\n\
67TFK:06720:00552\n\
67TFK:06763:01013\n\
67TFK:06766:01221\n\
67TFK:06812:01233\n\
67TFK:06898:00558\n\
67TFK:07154:01029\n\
67TFK:07246:01211\n\
67TFK:07261:01141\n\
67TFK:07382:01228\n\
67TFK:07475:00410\n\
67TFK:07638:00843\n\
67TFK:07644:01267\n\
67TFK:07667:00870\n\
67TFK:07768:00777\n\
67TFK:07884:00469\n\
67TFK:08088:06555\n\
67TFK:08092:07396\n\
67TFK:08118:07717\n\
67TFK:08159:07621\n\
67TFK:08362:07198\n\
67TFK:08357:07340\n\
67TFK:08572:06467\n\
67TFK:08661:06894\n\
67TFK:08666:07511\n\
67TFK:08718:07029\n\
67TFK:08807:07255\n\
67TFK:08934:06675\n\
67TFK:09122:07324\n\
67TFK:09120:07671\n\
67TFK:09237:06736\n\
67TFK:09252:07269\n\
67TFK:09255:07656\n\
67TFK:09294:07340\n\
67TFK:09299:07404\n\
67TFK:08053:03299\n\
67TFK:08078:03382\n\
67TFK:08087:03749\n\
67TFK:08472:02692\n\
67TFK:08459:03255\n\
67TFK:08478:03721\n\
67TFK:08527:03804\n\
67TFK:08596:02635\n\
67TFK:08754:03601\n\
67TFK:09048:02615\n\
67TFK:09142:03330\n\
67TFK:09224:02756\n\
67TFK:09294:02585\n\
67TFK:09309:03635\n\
67TFK:09315:03832\n\
67TFK:08232:04973\n\
67TFK:08252:03873\n\
67TFK:08287:04468\n\
67TFK:08323:04318\n\
67TFK:08389:04114\n\
67TFK:08405:05048\n\
67TFK:08488:04838\n\
67TFK:08707:04961\n\
67TFK:08852:03988\n\
67TFK:09241:04584\n\
67TFK:08102:08221\n\
67TFK:08185:07897\n\
67TFK:08386:08231\n\
67TFK:08349:08517\n\
67TFK:08746:08624\n\
67TFK:09065:08115\n\
67TFK:09140:08388\n\
67TFK:09142:08012\n\
67TFK:09319:08347\n\
67TFK:08014:09599\n\
67TFK:08169:09811\n\
67TFK:08417:09361\n\
67TFK:08534:09103\n\
67TFK:08881:09371\n\
67TFK:09016:09844\n\
67TFK:09195:09651\n\
67TFK:09197:09850\n\
67TFK:01156:11143\n\
67TFK:01310:10697\n\
67TFK:06900:11735\n\
67TFK:06992:12221\n\
67TFK:07024:12058\n\
67TFK:07170:12565\n\
67TFK:07309:12362\n\
67TFK:07267:12604\n\
67TFK:07333:12124\n\
67TFK:07501:11737\n\
67TFK:07473:12201\n\
67TFK:04116:13736\n\
67TFK:04122:13930\n\
67TFK:04164:13819\n\
67TFK:04176:13915\n\
67TFK:04467:14125\n\
67TFK:04889:13185\n\
67TFK:04994:13535\n\
67TFK:05128:12952\n\
67TFK:05295:13430\n\
67TFK:04338:14610\n\
67TFK:04559:14367\n\
67TFK:04690:15085\n\
67TFK:04715:14535\n\
67TFK:04100:11922\n\
67TFK:04232:12299\n\
67TFK:04488:12204\n\
67TFK:04514:12011\n\
67TFK:04663:11984\n\
67TFK:04718:12369\n\
67TFK:04740:12511\n\
67TFK:04818:12264\n\
67TFK:04912:11965\n\
67TFK:05126:12681\n\
67TFK:04040:10678\n\
67TFK:04025:10772\n\
67TFK:04092:11167\n\
67TFK:04055:11514\n\
67TFK:04148:11012\n\
67TFK:04241:10744\n\
67TFK:04249:10399\n\
67TFK:04575:11240\n\
67TFK:04662:11474\n\
67TFK:04737:11319\n\
67TFK:04956:11518\n\
67TFK:05261:10448\n\
67TFK:03999:09510\n\
67TFK:04131:09999\n\
67TFK:04215:10237\n\
67TFK:04273:09967\n\
67TFK:04435:09412\n\
67TFK:04461:09434\n\
67TFK:04787:09812\n\
67TFK:04974:09361\n\
67TFK:05035:09736\n\
67TFK:05079:10252\n\
67TFK:05239:09634\n\
67TFK:04105:08984\n\
67TFK:04204:07765\n\
67TFK:04233:07876\n\
67TFK:04216:08169\n\
67TFK:04352:07766\n\
67TFK:04422:08427\n\
67TFK:04456:08552\n\
67TFK:04608:08719\n\
67TFK:04999:08343\n\
67TFK:05008:08380\n\
67TFK:05161:08243\n\
67TFK:05203:07860\n\
67TFK:05292:07999\n\
67TFK:04185:06689\n\
67TFK:04177:07258\n\
67TFK:04784:07634\n\
67TFK:04832:07320\n\
67TFK:04871:06984\n\
67TFK:05094:07158\n\
67TFK:05191:06801\n\
67TFK:05189:07228\n\
67TFK:05211:07112\n\
67TFK:05234:07319\n\
67TFK:05201:07630\n\
67TFK:05302:06448\n\
67TFK:06005:01101\n\
67TFK:04052:06400\n\
67TFK:04249:05208\n\
67TFK:04376:05703\n\
67TFK:04409:05530\n\
67TFK:04418:05671\n\
67TFK:04637:05472\n\
67TFK:04835:05432\n\
67TFK:04889:05710\n\
67TFK:05081:06354\n\
67TFK:08043:14314\n\
67TFK:08076:13123\n\
67TFK:08316:13265\n\
67TFK:08328:13813\n\
67TFK:08421:13522\n\
67TFK:08718:13308\n\
67TFK:08928:12943\n\
67TFK:08928:13238\n\
67TFK:08960:13423\n\
67TFK:09090:13316\n\
67TFK:09089:13904\n\
67TFK:09094:13988\n\
67TFK:09311:13403\n\
67TFK:08154:11925\n\
67TFK:08338:12125\n\
67TFK:08417:12160\n\
67TFK:08573:12627\n\
67TFK:08601:12466\n\
67TFK:08786:12810\n\
67TFK:08813:12763\n\
67TFK:09012:11736\n\
67TFK:05384:13121\n\
67TFK:05488:13036\n\
67TFK:05690:12900\n\
67TFK:06027:14138\n\
67TFK:06096:13584\n\
67TFK:06277:14153\n\
67TFK:06149:14176\n\
67TFK:06584:14301\n\
67TFK:08531:10677\n\
67TFK:08507:11539\n\
67TFK:08613:11333\n\
67TFK:09192:10371\n\
67TFK:09279:11419\n\
67TFK:04032:02588\n\
67TFK:04265:02680\n\
67TFK:04415:03399\n\
67TFK:04453:02829\n\
67TFK:04456:03752\n\
67TFK:04533:02643\n\
67TFK:04643:02850\n\
67TFK:04670:03488\n\
67TFK:04781:03427\n\
67TFK:04832:02647\n\
67TFK:04916:02613\n\
67TFK:05025:02692\n\
67TFK:05437:02721\n\
67TFK:05460:03365\n\
67TFK:05536:02738\n\
67TFK:05621:03644\n\
67TFK:05648:03451\n\
67TFK:05693:03329\n\
67TFK:05749:02822\n\
67TFK:05818:02756\n\
67TFK:05838:03859\n\
67TFK:05959:02592\n\
67TFK:06077:02733\n\
67TFK:06182:03104\n\
67TFK:06230:03802\n\
67TFK:06490:03182\n\
67TFK:06548:03269\n\
67TFK:06531:03750\n\
67TFK:06659:03016\n\
67TFK:05410:05936\n\
67TFK:05445:05699\n\
67TFK:05544:05156\n\
67TFK:05556:05556\n\
67TFK:05657:06183\n\
67TFK:05703:05440\n\
67TFK:05792:05253\n\
67TFK:05778:05708\n\
67TFK:05778:05825\n\
67TFK:05779:05902\n\
67TFK:05805:06118\n\
67TFK:05818:06147\n\
67TFK:05867:06254\n\
67TFK:05886:05831\n\
67TFK:06008:06064\n\
67TFK:06154:06305\n\
67TFK:06152:06353\n\
67TFK:06292:05173\n\
67TFK:06633:06320\n\
67TFK:04157:04495\n\
67TFK:04201:04391\n\
67TFK:04539:04339\n\
67TFK:04532:04880\n\
67TFK:04633:04698\n\
67TFK:04648:04086\n\
67TFK:04728:04757\n\
67TFK:04977:04060\n\
67TFK:05494:08729\n\
67TFK:05607:08364\n\
67TFK:06060:08993\n\
67TFK:06165:07795\n\
67TFK:06139:08262\n\
67TFK:06513:08991\n\
67TFK:06565:08198\n\
67TFK:05364:09115\n\
67TFK:05628:09461\n\
67TFK:05787:09584\n\
67TFK:05876:09553\n\
67TFK:05948:09120\n\
67TFK:06057:09958\n\
67TFK:06178:09724\n\
67TFK:06266:09650\n\
67TFK:06317:10076\n\
67TFK:06323:10086\n\
67TFK:06560:09730\n\
67TFK:06583:09404\n\
67TFK:05516:11901\n\
67TFK:05614:12366\n\
67TFK:05608:12858\n\
67TFK:06221:12266\n\
67TFK:04024:01537\n\
67TFK:04086:01639\n\
67TFK:04225:02204\n\
67TFK:04216:02537\n\
67TFK:04301:02497\n\
67TFK:04409:02415\n\
67TFK:04466:02126\n\
67TFK:04495:02138\n\
67TFK:04849:02013\n\
67TFK:04974:02422\n\
67TFK:05013:01780\n\
67TFK:05211:02254\n\
67TFK:02900:13557\n\
67TFK:03134:14031\n\
67TFK:03221:13605\n\
67TFK:03292:12896\n\
67TFK:03281:12980\n\
67TFK:03281:13298\n\
67TFK:03409:13919\n\
67TFK:03525:13428\n\
67TFK:03591:13864\n\
67TFK:03849:13227\n\
67TFK:02711:12455\n\
67TFK:02743:12272\n\
67TFK:02921:12566\n\
67TFK:03024:12458\n\
67TFK:03029:12543\n\
67TFK:03076:12796\n\
67TFK:03315:12780\n\
67TFK:03489:12054\n\
67TFK:03619:12530\n\
67TFK:03798:12826\n\
67TFK:03830:12659\n\
67TFK:03948:12095\n\
67TFK:03994:12341\n\
67TFK:03973:12419\n\
67TFK:02688:09510\n\
67TFK:02765:09868\n\
67TFK:02900:09870\n\
67TFK:02955:09574\n\
67TFK:02916:10013\n\
67TFK:03143:09262\n\
67TFK:03172:09570\n\
67TFK:03489:09851\n\
67TFK:03771:10091\n\
67TFK:02703:05182\n\
67TFK:02802:05251\n\
67TFK:02811:05760\n\
67TFK:02913:05664\n\
67TFK:03174:05349\n\
67TFK:03304:05265\n\
67TFK:03320:05677\n\
67TFK:03428:05187\n\
67TFK:03757:05977\n\
67TFK:03761:06156\n\
67TFK:03761:06213\n\
67TFK:03747:06334\n\
67TFK:03805:06294\n\
67TFK:03855:05208\n\
67TFK:03835:06268\n\
67TFK:03864:05508\n\
67TFK:03901:06316\n\
67TFK:08132:02232\n\
67TFK:08224:01591\n\
67TFK:08192:02079\n\
67TFK:08193:02118\n\
67TFK:08384:02030\n\
67TFK:08481:01755\n\
67TFK:08863:01539\n\
67TFK:08883:01795\n\
67TFK:08847:02171\n\
67TFK:08985:01703\n\
67TFK:02694:01695\n\
67TFK:02754:01464\n\
67TFK:02728:01741\n\
67TFK:02812:01575\n\
67TFK:02834:02110\n\
67TFK:02974:02146\n\
67TFK:03001:02480\n\
67TFK:03198:02315\n\
67TFK:03384:02260\n\
67TFK:03441:02238\n\
67TFK:03417:02290\n\
67TFK:03503:01379\n\
67TFK:03541:02145\n\
67TFK:03624:02439\n\
67TFK:03831:01397\n\
67TFK:03864:01520\n\
67TFK:03943:01769\n\
67TFK:03970:01659\n\
67TFK:03067:00800\n\
67TFK:03079:01020\n\
67TFK:03191:01175\n\
67TFK:03579:01189\n\
67TFK:03722:00817\n\
67TFK:03744:01218\n\
67TFK:01535:11039\n\
67TFK:01633:11056\n\
67TFK:01745:10804\n\
67TFK:01821:11263\n\
67TFK:01988:10698\n\
67TFK:01987:10787\n\
67TFK:02049:11459\n\
67TFK:02204:11207\n\
67TFK:02311:11221\n\
67TFK:02378:10721\n\
67TFK:02537:10811\n\
67TFK:02104:14397\n\
67TFK:01813:13599\n\
67TFK:02058:14134\n\
67TFK:02148:12915\n\
67TFK:02440:14072\n\
67TFK:02562:13036\n\
67TFK:08028:05570\n\
67TFK:07998:06119\n\
67TFK:08061:05313\n\
67TFK:08188:05959\n\
67TFK:08533:06006\n\
67TFK:08545:05201\n\
67TFK:08547:05783\n\
67TFK:08620:05371\n\
67TFK:08637:05536\n\
67TFK:08602:05787\n\
67TFK:08668:05459\n\
67TFK:08720:05410\n\
67TFK:08825:05198\n\
67TFK:08985:05640\n\
67TFK:09226:05977\n\
67TFK:09257:05397\n\
67TFK:09352:05621\n\
67TFK:09325:05728\n\
67TFK:09344:05968\n\
67TFK:09692:05888\n\
67TFK:09781:05700\n\
67TFK:09845:05356\n\
67TFK:09950:05239\n\
67TFK:10065:06163\n\
67TFK:10085:06240\n\
67TFK:10156:05634\n\
67TFK:10188:05264\n\
67TFK:10240:06234\n\
67TFK:06856:13039\n\
67TFK:07085:13038\n\
67TFK:07153:13050\n\
67TFK:07743:13115\n\
67TFK:07825:13958\n\
67TFK:02693:03061\n\
67TFK:02769:03860\n\
67TFK:02772:03856\n\
67TFK:02888:03024\n\
67TFK:02896:03595\n\
67TFK:02959:02664\n\
67TFK:03194:03411\n\
67TFK:03270:03236\n\
67TFK:03415:02858\n\
67TFK:03608:03154\n\
67TFK:03737:03751\n\
67TFK:03890:03483\n\
67TFK:03969:03446\n\
67TFK:03980:03451\n\
67TFK:03992:03748\n\
67TFK:02694:06821\n\
67TFK:02745:06586\n\
67TFK:02899:07208\n\
67TFK:03061:06946\n\
67TFK:03222:07116\n\
67TFK:03374:07098\n\
67TFK:03393:07693\n\
67TFK:03490:06735\n\
67TFK:03573:06494\n\
67TFK:03691:06718\n\
67TFK:03796:07261\n\
67TFK:03927:07148\n\
67TFK:04728:01237\n\
67TFK:05236:00944\n\
67TFK:05270:01147\n\
67TFK:03207:14359\n\
67TFK:03540:14363\n\
67TFK:03554:14608\n\
67TFK:03037:10588\n\
67TFK:03224:10804\n\
67TFK:03270:11261\n\
67TFK:03622:10319\n\
67TFK:03735:10932\n\
67TFK:03896:10937\n\
67TFK:01500:01204\n\
67TFK:02211:01015\n\
67TFK:02932:09009\n\
67TFK:03012:08587\n\
67TFK:03027:08612\n\
67TFK:03134:08932\n\
67TFK:03233:08017\n\
67TFK:03534:08433\n\
67TFK:03634:07987\n\
67TFK:03648:08276\n\
67TFK:03684:07776\n\
67TFK:03710:08227\n\
67TFK:03836:07923\n\
67TFK:03902:08084\n\
')
