# Supplementary material for: The Oxidative Metabolism of Fossil Hydrocarbons and Sulfide Minerals by the Lithobiontic Microbial Community Inhabiting Deep Subterrestrial Kupferschiefer Black Shale
Source: Front Microbiol. 2018 May 15;9:972. doi: 10.3389/fmicb.2018.00972 (PMC5962744; doi:10.3389/fmicb.2018.00972)
Supplement: Supplementary file 3 [file Presentation_1.ZIP › R19_filter-trim_BSc60_sup207_krona.html.files/node1754.members.0.js]

data('67TFK:01804:12647\n\
67TFK:02517:11734\n\
67TFK:03620:04800\n\
67TFK:03624:04941\n\
67TFK:00669:04696\n\
67TFK:00910:05058\n\
67TFK:01027:04483\n\
67TFK:00841:02247\n\
67TFK:00539:09758\n\
67TFK:00519:10035\n\
67TFK:01121:09023\n\
67TFK:00490:08950\n\
67TFK:00799:08719\n\
67TFK:00693:06907\n\
67TFK:00920:06799\n\
67TFK:00954:07637\n\
67TFK:09406:07360\n\
67TFK:09877:06571\n\
67TFK:09983:07373\n\
67TFK:06720:02611\n\
67TFK:07480:03501\n\
67TFK:09354:03767\n\
67TFK:10198:03524\n\
67TFK:02306:02911\n\
67TFK:01472:04139\n\
67TFK:02145:04813\n\
67TFK:01423:06158\n\
67TFK:01777:05457\n\
67TFK:01766:06651\n\
67TFK:01969:06620\n\
67TFK:01960:07103\n\
67TFK:02344:06772\n\
67TFK:01850:08020\n\
67TFK:02402:07925\n\
67TFK:05473:04925\n\
67TFK:05720:03972\n\
67TFK:06312:04862\n\
67TFK:06472:04568\n\
67TFK:06070:06448\n\
67TFK:06033:07578\n\
67TFK:06492:07249\n\
67TFK:09582:01857\n\
67TFK:09958:01874\n\
67TFK:06923:02224\n\
67TFK:07450:01666\n\
67TFK:07397:05058\n\
67TFK:07874:04997\n\
67TFK:07548:07347\n\
67TFK:07551:07584\n\
67TFK:06674:05826\n\
67TFK:07430:05430\n\
67TFK:07701:05644\n\
67TFK:07130:09824\n\
67TFK:06699:10522\n\
67TFK:07166:11121\n\
67TFK:05962:01923\n\
67TFK:08085:01195\n\
67TFK:07251:01133\n\
67TFK:07282:00588\n\
67TFK:07587:01140\n\
67TFK:07739:00634\n\
67TFK:09168:06946\n\
67TFK:09211:06455\n\
67TFK:09213:07072\n\
67TFK:09274:07669\n\
67TFK:08561:03369\n\
67TFK:08949:03366\n\
67TFK:09026:03290\n\
67TFK:08465:04844\n\
67TFK:08167:07803\n\
67TFK:08086:09407\n\
67TFK:09042:10017\n\
67TFK:00769:10663\n\
67TFK:06956:12123\n\
67TFK:07855:12173\n\
67TFK:05066:14170\n\
67TFK:04189:12135\n\
67TFK:04975:12130\n\
67TFK:05075:11894\n\
67TFK:05286:07932\n\
67TFK:04090:06847\n\
67TFK:05021:06604\n\
67TFK:06386:00885\n\
67TFK:04169:06336\n\
67TFK:04590:06336\n\
67TFK:04722:05547\n\
67TFK:05013:05947\n\
67TFK:05316:06353\n\
67TFK:08202:13350\n\
67TFK:08577:11878\n\
67TFK:06131:12994\n\
67TFK:08530:10644\n\
67TFK:08635:10601\n\
67TFK:04734:02827\n\
67TFK:05373:02694\n\
67TFK:05958:03247\n\
67TFK:06096:03461\n\
67TFK:06584:03561\n\
67TFK:06235:05299\n\
67TFK:06423:06247\n\
67TFK:06611:06128\n\
67TFK:04190:04242\n\
67TFK:04229:04990\n\
67TFK:05188:05031\n\
67TFK:05401:08716\n\
67TFK:06196:08039\n\
67TFK:05935:09973\n\
67TFK:06039:09435\n\
67TFK:06510:09200\n\
67TFK:05615:12872\n\
67TFK:05747:12142\n\
67TFK:05134:02431\n\
67TFK:05218:01660\n\
67TFK:03440:10228\n\
67TFK:03605:09722\n\
67TFK:03682:10030\n\
67TFK:03825:09103\n\
67TFK:03970:09202\n\
67TFK:03529:05154\n\
67TFK:03543:05411\n\
67TFK:03779:06241\n\
67TFK:08496:02048\n\
67TFK:08749:01414\n\
67TFK:02717:01620\n\
67TFK:02939:01556\n\
67TFK:03437:01481\n\
67TFK:08162:06061\n\
67TFK:08396:05945\n\
67TFK:09324:05807\n\
67TFK:09713:05731\n\
67TFK:10035:06246\n\
67TFK:07635:13793\n\
67TFK:02964:03084\n\
67TFK:03640:03196\n\
67TFK:03432:14319\n\
67TFK:03153:08069\n\
67TFK:03703:08052\n\
67TFK:01678:12732\n\
67TFK:02219:12688\n\
67TFK:02839:04254\n\
67TFK:03807:04783\n\
67TFK:03839:04065\n\
67TFK:03945:05067\n\
67TFK:01026:04269\n\
67TFK:01165:04997\n\
67TFK:00583:02407\n\
67TFK:00987:02316\n\
67TFK:01081:01833\n\
67TFK:00812:09463\n\
67TFK:00937:10175\n\
67TFK:00317:08874\n\
67TFK:00846:08661\n\
67TFK:00764:06701\n\
67TFK:00897:06899\n\
67TFK:01316:07284\n\
67TFK:00506:05968\n\
67TFK:00648:05959\n\
67TFK:00730:05178\n\
67TFK:01279:12337\n\
67TFK:09602:07508\n\
67TFK:09639:06644\n\
67TFK:10085:06957\n\
67TFK:10298:06727\n\
67TFK:06690:02726\n\
67TFK:07044:03107\n\
67TFK:07353:03439\n\
67TFK:09508:04921\n\
67TFK:09669:04432\n\
67TFK:09632:03547\n\
67TFK:09735:03773\n\
67TFK:09389:11649\n\
67TFK:01412:03048\n\
67TFK:02272:03690\n\
67TFK:02333:03735\n\
67TFK:01649:04676\n\
67TFK:01821:04261\n\
67TFK:01891:04178\n\
67TFK:01994:04170\n\
67TFK:02227:04190\n\
67TFK:02309:04007\n\
67TFK:02593:04416\n\
67TFK:01723:05172\n\
67TFK:01841:06419\n\
67TFK:02215:05290\n\
67TFK:02511:05736\n\
67TFK:01468:07532\n\
67TFK:01754:07158\n\
67TFK:02275:06501\n\
67TFK:02342:07253\n\
67TFK:02053:01416\n\
67TFK:01607:08458\n\
67TFK:01980:07912\n\
67TFK:02382:08341\n\
67TFK:02470:08506\n\
67TFK:02652:08065\n\
67TFK:01731:09064\n\
67TFK:02075:09247\n\
67TFK:02206:09172\n\
67TFK:02363:09627\n\
67TFK:05916:03991\n\
67TFK:05999:04208\n\
67TFK:05990:05104\n\
67TFK:06386:05007\n\
67TFK:06477:04684\n\
67TFK:09617:08656\n\
67TFK:09554:10101\n\
67TFK:09868:09463\n\
67TFK:10051:09221\n\
67TFK:06113:07330\n\
67TFK:06248:06802\n\
67TFK:05704:11239\n\
67TFK:06535:11232\n\
67TFK:09591:01616\n\
67TFK:09769:01543\n\
67TFK:09786:02434\n\
67TFK:09982:02501\n\
67TFK:10187:02521\n\
67TFK:07486:02349\n\
67TFK:07547:01443\n\
67TFK:07707:02451\n\
67TFK:07844:01413\n\
67TFK:06675:04636\n\
67TFK:07896:04816\n\
67TFK:06902:06670\n\
67TFK:07107:07243\n\
67TFK:07396:05235\n\
67TFK:07721:05547\n\
67TFK:07318:10231\n\
67TFK:06729:08265\n\
67TFK:06968:08068\n\
67TFK:07405:07795\n\
67TFK:07649:08562\n\
67TFK:07096:10687\n\
67TFK:07385:11030\n\
67TFK:07540:10668\n\
67TFK:07825:11051\n\
67TFK:00730:03770\n\
67TFK:00979:03632\n\
67TFK:01167:03611\n\
67TFK:05836:02087\n\
67TFK:06018:01300\n\
67TFK:06670:00618\n\
67TFK:06725:01007\n\
67TFK:07566:00903\n\
67TFK:07679:00639\n\
67TFK:07794:00632\n\
67TFK:07311:14681\n\
67TFK:07628:14178\n\
67TFK:08483:06961\n\
67TFK:08798:06947\n\
67TFK:08849:07281\n\
67TFK:09205:07568\n\
67TFK:08325:02774\n\
67TFK:08480:03786\n\
67TFK:09088:03732\n\
67TFK:09161:02801\n\
67TFK:08156:04790\n\
67TFK:08186:04967\n\
67TFK:08205:04174\n\
67TFK:09018:04560\n\
67TFK:09219:03952\n\
67TFK:08663:08246\n\
67TFK:08699:08460\n\
67TFK:08747:08967\n\
67TFK:08379:09166\n\
67TFK:08738:10087\n\
67TFK:09217:09144\n\
67TFK:09265:09464\n\
67TFK:00829:10703\n\
67TFK:00957:10840\n\
67TFK:01204:10741\n\
67TFK:06734:12231\n\
67TFK:07311:11695\n\
67TFK:04360:13171\n\
67TFK:04319:12624\n\
67TFK:04641:12824\n\
67TFK:05249:11699\n\
67TFK:04093:10537\n\
67TFK:04493:10666\n\
67TFK:05030:10880\n\
67TFK:05260:10907\n\
67TFK:04889:10152\n\
67TFK:05285:09814\n\
67TFK:04006:08515\n\
67TFK:04262:07761\n\
67TFK:04515:08045\n\
67TFK:04714:07737\n\
67TFK:04882:06935\n\
67TFK:05886:00265\n\
67TFK:04406:05463\n\
67TFK:04481:05533\n\
67TFK:04837:06414\n\
67TFK:04974:05732\n\
67TFK:05099:05688\n\
67TFK:08870:13296\n\
67TFK:08016:12355\n\
67TFK:08108:11953\n\
67TFK:08646:12270\n\
67TFK:08925:12133\n\
67TFK:05575:13751\n\
67TFK:05965:13309\n\
67TFK:06138:14107\n\
67TFK:06442:13228\n\
67TFK:08206:10843\n\
67TFK:08992:11278\n\
67TFK:09110:10867\n\
67TFK:05209:03796\n\
67TFK:05336:02704\n\
67TFK:05604:03081\n\
67TFK:05944:02608\n\
67TFK:06083:03328\n\
67TFK:05391:06290\n\
67TFK:05426:06431\n\
67TFK:05664:05257\n\
67TFK:05862:05717\n\
67TFK:06332:06162\n\
67TFK:04034:03939\n\
67TFK:04032:04507\n\
67TFK:04060:04340\n\
67TFK:04112:04907\n\
67TFK:04413:04541\n\
67TFK:04564:04667\n\
67TFK:04910:04211\n\
67TFK:05183:04588\n\
67TFK:05351:08712\n\
67TFK:05471:08021\n\
67TFK:06366:07992\n\
67TFK:06415:08282\n\
67TFK:06513:08845\n\
67TFK:05947:09018\n\
67TFK:06019:09378\n\
67TFK:05515:11713\n\
67TFK:04513:02090\n\
67TFK:03170:13108\n\
67TFK:03879:14019\n\
67TFK:03969:13248\n\
67TFK:02859:09278\n\
67TFK:02831:05594\n\
67TFK:03982:05160\n\
67TFK:08682:02068\n\
67TFK:08888:01569\n\
67TFK:09079:01900\n\
67TFK:02772:01506\n\
67TFK:02813:02027\n\
67TFK:02766:02321\n\
67TFK:02863:01609\n\
67TFK:03848:02348\n\
67TFK:02748:00896\n\
67TFK:03658:00731\n\
67TFK:01683:10458\n\
67TFK:02068:10539\n\
67TFK:01715:13351\n\
67TFK:01759:13199\n\
67TFK:01881:13367\n\
67TFK:08142:05754\n\
67TFK:08771:05182\n\
67TFK:08825:05768\n\
67TFK:09311:05522\n\
67TFK:09647:06376\n\
67TFK:09792:05485\n\
67TFK:09825:05725\n\
67TFK:07114:12970\n\
67TFK:07416:13021\n\
67TFK:07942:13978\n\
67TFK:02778:03271\n\
67TFK:02871:02909\n\
67TFK:02871:03468\n\
67TFK:03174:02823\n\
67TFK:03326:02841\n\
67TFK:03348:03251\n\
67TFK:03421:03539\n\
67TFK:03620:03143\n\
67TFK:03641:07252\n\
67TFK:04358:01152\n\
67TFK:03257:14279\n\
67TFK:03636:15043\n\
67TFK:02697:11279\n\
67TFK:02755:11307\n\
67TFK:03189:10844\n\
67TFK:02611:00788\n\
67TFK:03207:08547\n\
67TFK:03398:08320\n\
')
