# Supplementary material for: The Oxidative Metabolism of Fossil Hydrocarbons and Sulfide Minerals by the Lithobiontic Microbial Community Inhabiting Deep Subterrestrial Kupferschiefer Black Shale
Source: Front Microbiol. 2018 May 15;9:972. doi: 10.3389/fmicb.2018.00972 (PMC5962744; doi:10.3389/fmicb.2018.00972)
Supplement: Supplementary file 3 [file Presentation_1.ZIP › R19_filter-trim_BSc60_sup207_krona.html.files/node807.members.0.js]

data('67TFK:01446:12764\n\
67TFK:01821:11903\n\
67TFK:02156:12425\n\
67TFK:02196:12291\n\
67TFK:02197:12664\n\
67TFK:02911:05012\n\
67TFK:03007:04396\n\
67TFK:03259:04106\n\
67TFK:03225:04772\n\
67TFK:03376:04853\n\
67TFK:03455:04355\n\
67TFK:03581:04824\n\
67TFK:03770:04647\n\
67TFK:03874:04118\n\
67TFK:00369:04864\n\
67TFK:00656:04356\n\
67TFK:00998:04249\n\
67TFK:01010:04896\n\
67TFK:01083:04786\n\
67TFK:01079:04920\n\
67TFK:01240:04203\n\
67TFK:01242:04631\n\
67TFK:01307:04471\n\
67TFK:01083:01429\n\
67TFK:01169:01467\n\
67TFK:00531:09215\n\
67TFK:00551:09972\n\
67TFK:00719:10023\n\
67TFK:00814:09075\n\
67TFK:00862:10021\n\
67TFK:01039:10088\n\
67TFK:01058:09618\n\
67TFK:01248:09311\n\
67TFK:00460:07879\n\
67TFK:00485:08296\n\
67TFK:00602:08047\n\
67TFK:00828:07728\n\
67TFK:00932:07955\n\
67TFK:00569:06583\n\
67TFK:00570:06555\n\
67TFK:00702:06819\n\
67TFK:00705:07660\n\
67TFK:00789:07295\n\
67TFK:00861:07352\n\
67TFK:01186:06799\n\
67TFK:01292:07275\n\
67TFK:00352:06423\n\
67TFK:00655:06273\n\
67TFK:00898:06399\n\
67TFK:01120:06351\n\
67TFK:01233:06392\n\
67TFK:01292:05245\n\
67TFK:01308:05764\n\
67TFK:01071:12703\n\
67TFK:01201:12105\n\
67TFK:09413:06541\n\
67TFK:09385:07314\n\
67TFK:09452:06576\n\
67TFK:09500:06993\n\
67TFK:09793:07364\n\
67TFK:09790:07452\n\
67TFK:09807:07483\n\
67TFK:09962:07316\n\
67TFK:07313:03117\n\
67TFK:07486:03401\n\
67TFK:07484:03842\n\
67TFK:07537:03477\n\
67TFK:09369:03981\n\
67TFK:09328:04143\n\
67TFK:09539:04791\n\
67TFK:09681:04197\n\
67TFK:09834:04417\n\
67TFK:09843:04712\n\
67TFK:09890:04499\n\
67TFK:10005:05032\n\
67TFK:10047:04189\n\
67TFK:10124:04352\n\
67TFK:09652:03259\n\
67TFK:09890:03165\n\
67TFK:10155:03160\n\
67TFK:10415:02813\n\
67TFK:10397:02859\n\
67TFK:09386:11964\n\
67TFK:09558:11682\n\
67TFK:09795:12744\n\
67TFK:09959:12518\n\
67TFK:10271:11714\n\
67TFK:10255:12105\n\
67TFK:01622:03636\n\
67TFK:01663:03399\n\
67TFK:01657:03469\n\
67TFK:01728:02590\n\
67TFK:02063:03477\n\
67TFK:02049:03813\n\
67TFK:02431:03688\n\
67TFK:02570:03239\n\
67TFK:01512:05020\n\
67TFK:01583:04038\n\
67TFK:01589:04206\n\
67TFK:01719:04533\n\
67TFK:01828:04390\n\
67TFK:01819:04682\n\
67TFK:01991:03939\n\
67TFK:02173:04084\n\
67TFK:02138:04733\n\
67TFK:02279:04610\n\
67TFK:02252:04949\n\
67TFK:02409:04656\n\
67TFK:01498:05566\n\
67TFK:01690:05310\n\
67TFK:01705:05704\n\
67TFK:01818:05396\n\
67TFK:02059:05351\n\
67TFK:02112:05201\n\
67TFK:02314:05340\n\
67TFK:02421:05558\n\
67TFK:02658:05373\n\
67TFK:01376:06544\n\
67TFK:01943:07397\n\
67TFK:02004:07139\n\
67TFK:02371:07373\n\
67TFK:02540:06966\n\
67TFK:02567:07492\n\
67TFK:02648:07707\n\
67TFK:01367:01895\n\
67TFK:01451:02414\n\
67TFK:01549:01346\n\
67TFK:01610:01715\n\
67TFK:01883:02357\n\
67TFK:01964:02226\n\
67TFK:02118:02068\n\
67TFK:02558:01606\n\
67TFK:02632:01887\n\
67TFK:01380:07820\n\
67TFK:01472:08693\n\
67TFK:01681:07968\n\
67TFK:02431:09007\n\
67TFK:01429:10280\n\
67TFK:01704:09349\n\
67TFK:01892:09384\n\
67TFK:02047:09691\n\
67TFK:02427:09968\n\
67TFK:05349:04681\n\
67TFK:05409:04001\n\
67TFK:05439:05092\n\
67TFK:05501:04162\n\
67TFK:05493:04371\n\
67TFK:05555:04367\n\
67TFK:05616:04208\n\
67TFK:05709:04768\n\
67TFK:05902:04653\n\
67TFK:06085:04323\n\
67TFK:06196:04095\n\
67TFK:06238:04513\n\
67TFK:06300:04557\n\
67TFK:06331:04311\n\
67TFK:06374:04526\n\
67TFK:06655:04160\n\
67TFK:09538:13423\n\
67TFK:09362:08748\n\
67TFK:09591:07893\n\
67TFK:09608:08139\n\
67TFK:09578:08920\n\
67TFK:09760:08875\n\
67TFK:09828:08159\n\
67TFK:09908:08170\n\
67TFK:10250:08334\n\
67TFK:10325:07866\n\
67TFK:10406:08352\n\
67TFK:09462:09042\n\
67TFK:09450:09553\n\
67TFK:09571:09792\n\
67TFK:09625:09740\n\
67TFK:09635:10166\n\
67TFK:10030:09840\n\
67TFK:09795:11417\n\
67TFK:09860:10787\n\
67TFK:10094:11206\n\
67TFK:10133:11359\n\
67TFK:10228:11392\n\
67TFK:05385:06455\n\
67TFK:05583:06489\n\
67TFK:05742:07227\n\
67TFK:05802:06631\n\
67TFK:05809:07255\n\
67TFK:05897:06508\n\
67TFK:05918:06771\n\
67TFK:06040:07145\n\
67TFK:06260:06915\n\
67TFK:06364:06625\n\
67TFK:06336:07323\n\
67TFK:06394:06724\n\
67TFK:06446:07581\n\
67TFK:05564:11410\n\
67TFK:05882:11071\n\
67TFK:05981:10849\n\
67TFK:05984:11423\n\
67TFK:06116:11318\n\
67TFK:06572:10680\n\
67TFK:09493:02092\n\
67TFK:09618:02083\n\
67TFK:09922:02500\n\
67TFK:06957:01843\n\
67TFK:06923:02480\n\
67TFK:07177:01749\n\
67TFK:07214:01652\n\
67TFK:07323:01793\n\
67TFK:07450:01352\n\
67TFK:07548:02275\n\
67TFK:07586:01385\n\
67TFK:07645:01815\n\
67TFK:07924:02294\n\
67TFK:06815:04282\n\
67TFK:07076:04806\n\
67TFK:07433:04104\n\
67TFK:07606:04892\n\
67TFK:07625:04557\n\
67TFK:07947:03956\n\
67TFK:06737:06950\n\
67TFK:07031:07372\n\
67TFK:07162:07466\n\
67TFK:07189:07476\n\
67TFK:07242:06676\n\
67TFK:07749:07135\n\
67TFK:06675:05488\n\
67TFK:06777:05280\n\
67TFK:06864:06278\n\
67TFK:07089:06255\n\
67TFK:07164:05465\n\
67TFK:07255:05510\n\
67TFK:07254:06404\n\
67TFK:07873:05244\n\
67TFK:06674:10127\n\
67TFK:06882:09447\n\
67TFK:07259:09290\n\
67TFK:07460:09569\n\
67TFK:07932:09886\n\
67TFK:06920:08000\n\
67TFK:07024:08317\n\
67TFK:07066:08731\n\
67TFK:07125:08500\n\
67TFK:07166:08356\n\
67TFK:07385:08822\n\
67TFK:07490:07962\n\
67TFK:07462:08862\n\
67TFK:07753:07975\n\
67TFK:07878:08247\n\
67TFK:07876:08853\n\
67TFK:07959:08560\n\
67TFK:07941:08886\n\
67TFK:07087:10657\n\
67TFK:07065:10793\n\
67TFK:07326:11418\n\
67TFK:07615:11232\n\
67TFK:07773:11544\n\
67TFK:07827:10596\n\
67TFK:00292:03718\n\
67TFK:00321:03350\n\
67TFK:00743:03186\n\
67TFK:00821:02724\n\
67TFK:00874:03274\n\
67TFK:01066:03281\n\
67TFK:01177:03044\n\
67TFK:05376:02270\n\
67TFK:05449:01291\n\
67TFK:05497:01561\n\
67TFK:05538:01430\n\
67TFK:05681:01828\n\
67TFK:05882:01533\n\
67TFK:06159:02369\n\
67TFK:06247:02193\n\
67TFK:06625:01332\n\
67TFK:08068:01237\n\
67TFK:08110:00546\n\
67TFK:08434:01060\n\
67TFK:06715:00585\n\
67TFK:07303:00604\n\
67TFK:07506:00902\n\
67TFK:07691:01106\n\
67TFK:07942:00515\n\
67TFK:07943:01100\n\
67TFK:07980:00725\n\
67TFK:07128:14306\n\
67TFK:07204:14576\n\
67TFK:07187:14692\n\
67TFK:08069:06462\n\
67TFK:08284:07684\n\
67TFK:08478:06458\n\
67TFK:08557:07059\n\
67TFK:08789:07357\n\
67TFK:08866:06773\n\
67TFK:09004:06701\n\
67TFK:09282:07083\n\
67TFK:08075:03632\n\
67TFK:08123:03151\n\
67TFK:08177:02609\n\
67TFK:08376:02828\n\
67TFK:08518:03276\n\
67TFK:08654:02930\n\
67TFK:08857:03459\n\
67TFK:09020:03192\n\
67TFK:09182:02698\n\
67TFK:08027:04863\n\
67TFK:08268:04012\n\
67TFK:08262:04254\n\
67TFK:08279:04573\n\
67TFK:08423:04064\n\
67TFK:08507:05100\n\
67TFK:08678:04639\n\
67TFK:08704:03909\n\
67TFK:08697:04170\n\
67TFK:08906:04197\n\
67TFK:09173:04577\n\
67TFK:09215:04826\n\
67TFK:08160:07767\n\
67TFK:08149:08131\n\
67TFK:08681:08130\n\
67TFK:08710:08835\n\
67TFK:08978:07858\n\
67TFK:08954:08661\n\
67TFK:07997:10130\n\
67TFK:08412:09241\n\
67TFK:08489:09801\n\
67TFK:08816:10130\n\
67TFK:09258:09044\n\
67TFK:00853:10597\n\
67TFK:01161:10751\n\
67TFK:01252:10336\n\
67TFK:06870:11973\n\
67TFK:07045:12828\n\
67TFK:07174:12570\n\
67TFK:04137:13318\n\
67TFK:04342:13472\n\
67TFK:04451:14016\n\
67TFK:04483:14034\n\
67TFK:04649:13616\n\
67TFK:05306:13351\n\
67TFK:04333:14447\n\
67TFK:04604:14364\n\
67TFK:04596:14731\n\
67TFK:04693:14563\n\
67TFK:05042:14259\n\
67TFK:05080:11998\n\
67TFK:05199:11666\n\
67TFK:05269:12879\n\
67TFK:04137:11471\n\
67TFK:04225:10323\n\
67TFK:04341:11497\n\
67TFK:04348:11511\n\
67TFK:04968:10342\n\
67TFK:05304:11244\n\
67TFK:04000:09180\n\
67TFK:04119:09076\n\
67TFK:04392:10204\n\
67TFK:04584:09661\n\
67TFK:04825:09507\n\
67TFK:04911:09247\n\
67TFK:05238:09203\n\
67TFK:05201:10015\n\
67TFK:05260:10063\n\
67TFK:04084:08085\n\
67TFK:04305:08278\n\
67TFK:04393:07849\n\
67TFK:04384:08894\n\
67TFK:04509:07907\n\
67TFK:04687:08584\n\
67TFK:04856:08135\n\
67TFK:04851:08639\n\
67TFK:04941:08580\n\
67TFK:05101:08679\n\
67TFK:05187:07905\n\
67TFK:05169:08243\n\
67TFK:05267:08318\n\
67TFK:05246:08702\n\
67TFK:04210:06784\n\
67TFK:04222:07119\n\
67TFK:04316:07697\n\
67TFK:04417:07542\n\
67TFK:04525:06885\n\
67TFK:04505:06969\n\
67TFK:04710:07263\n\
67TFK:04888:07397\n\
67TFK:05067:06982\n\
67TFK:05161:06814\n\
67TFK:05170:07106\n\
67TFK:06319:01032\n\
67TFK:06616:01116\n\
67TFK:04159:06219\n\
67TFK:04173:06285\n\
67TFK:04157:06351\n\
67TFK:04215:05558\n\
67TFK:04360:05615\n\
67TFK:04381:05960\n\
67TFK:05110:05450\n\
67TFK:05162:05402\n\
67TFK:05179:05424\n\
67TFK:05161:06428\n\
67TFK:05300:06324\n\
67TFK:08907:14201\n\
67TFK:08048:13015\n\
67TFK:08583:13788\n\
67TFK:09229:12978\n\
67TFK:08097:12543\n\
67TFK:08274:12153\n\
67TFK:08549:12055\n\
67TFK:08799:11741\n\
67TFK:05367:13648\n\
67TFK:05583:14063\n\
67TFK:06106:12900\n\
67TFK:06195:12895\n\
67TFK:06319:14139\n\
67TFK:06350:13943\n\
67TFK:06168:14466\n\
67TFK:06224:14464\n\
67TFK:06539:14272\n\
67TFK:06541:14772\n\
67TFK:08013:10387\n\
67TFK:08143:10706\n\
67TFK:08413:10628\n\
67TFK:08718:10339\n\
67TFK:04147:03746\n\
67TFK:04177:03817\n\
67TFK:04208:02654\n\
67TFK:04352:03760\n\
67TFK:04414:02981\n\
67TFK:04490:02951\n\
67TFK:04591:03054\n\
67TFK:04550:03858\n\
67TFK:04928:03412\n\
67TFK:05007:03852\n\
67TFK:05074:03840\n\
67TFK:05166:03683\n\
67TFK:05434:02885\n\
67TFK:05585:03738\n\
67TFK:06030:03603\n\
67TFK:06111:02668\n\
67TFK:06179:03255\n\
67TFK:06189:03342\n\
67TFK:06268:02843\n\
67TFK:06240:03778\n\
67TFK:06410:02917\n\
67TFK:06554:02734\n\
67TFK:05385:05859\n\
67TFK:05406:05866\n\
67TFK:05469:05155\n\
67TFK:05611:05501\n\
67TFK:05953:06161\n\
67TFK:06272:05496\n\
67TFK:06331:06351\n\
67TFK:06428:05288\n\
67TFK:06433:05270\n\
67TFK:04051:04164\n\
67TFK:04100:05014\n\
67TFK:04724:04744\n\
67TFK:04846:04506\n\
67TFK:04900:04325\n\
67TFK:04929:04638\n\
67TFK:05090:04043\n\
67TFK:05112:04607\n\
67TFK:05128:04959\n\
67TFK:05210:04647\n\
67TFK:05246:04828\n\
67TFK:05602:08592\n\
67TFK:05872:08620\n\
67TFK:05857:08916\n\
67TFK:05965:08194\n\
67TFK:06083:08012\n\
67TFK:06168:08676\n\
67TFK:06211:08302\n\
67TFK:06355:08935\n\
67TFK:06505:08018\n\
67TFK:05396:10152\n\
67TFK:05727:09135\n\
67TFK:05789:10259\n\
67TFK:05916:09994\n\
67TFK:06002:09173\n\
67TFK:06104:09380\n\
67TFK:06309:09700\n\
67TFK:06343:09627\n\
67TFK:06442:09085\n\
67TFK:06622:09661\n\
67TFK:06637:09330\n\
67TFK:05456:12208\n\
67TFK:05573:11731\n\
67TFK:05601:12368\n\
67TFK:05594:12572\n\
67TFK:06639:12642\n\
67TFK:04062:01810\n\
67TFK:04051:02518\n\
67TFK:04629:01740\n\
67TFK:04715:01649\n\
67TFK:04794:02036\n\
67TFK:04820:01870\n\
67TFK:04846:02196\n\
67TFK:05115:02328\n\
67TFK:05148:01713\n\
67TFK:05256:01365\n\
67TFK:02701:13119\n\
67TFK:02739:14064\n\
67TFK:02899:12987\n\
67TFK:03399:13561\n\
67TFK:03644:13595\n\
67TFK:03868:13151\n\
67TFK:03918:14068\n\
67TFK:02913:12230\n\
67TFK:02919:12469\n\
67TFK:02998:12603\n\
67TFK:03102:12462\n\
67TFK:03085:12859\n\
67TFK:03238:12186\n\
67TFK:03365:12308\n\
67TFK:03555:11991\n\
67TFK:03824:12043\n\
67TFK:03987:12072\n\
67TFK:03306:09232\n\
67TFK:03317:09318\n\
67TFK:03466:10173\n\
67TFK:03858:09928\n\
67TFK:02960:06248\n\
67TFK:03300:05558\n\
67TFK:03369:05631\n\
67TFK:03453:05476\n\
67TFK:03558:05706\n\
67TFK:03555:05794\n\
67TFK:03584:05854\n\
67TFK:03598:06182\n\
67TFK:03969:05864\n\
67TFK:08130:01355\n\
67TFK:08096:01665\n\
67TFK:08103:02042\n\
67TFK:08204:01718\n\
67TFK:08310:02406\n\
67TFK:08369:02056\n\
67TFK:08422:01418\n\
67TFK:08525:01768\n\
67TFK:08499:02124\n\
67TFK:08621:01848\n\
67TFK:08638:02226\n\
67TFK:08855:01672\n\
67TFK:09225:02535\n\
67TFK:02991:02326\n\
67TFK:03056:02371\n\
67TFK:03142:01491\n\
67TFK:03216:02560\n\
67TFK:03332:01669\n\
67TFK:03385:02476\n\
67TFK:03462:01671\n\
67TFK:03544:01290\n\
67TFK:03648:02448\n\
67TFK:03800:01797\n\
67TFK:03812:02115\n\
67TFK:03954:01500\n\
67TFK:03946:01814\n\
67TFK:03350:00380\n\
67TFK:03601:00991\n\
67TFK:01665:11043\n\
67TFK:01771:11556\n\
67TFK:01996:11462\n\
67TFK:02608:11514\n\
67TFK:01745:13016\n\
67TFK:02047:13189\n\
67TFK:02373:13772\n\
67TFK:02531:13352\n\
67TFK:08193:05358\n\
67TFK:08285:06044\n\
67TFK:08301:05253\n\
67TFK:08357:05449\n\
67TFK:08404:06356\n\
67TFK:08580:05753\n\
67TFK:08627:06315\n\
67TFK:08640:06318\n\
67TFK:09018:05842\n\
67TFK:09051:06408\n\
67TFK:09355:05232\n\
67TFK:09377:05830\n\
67TFK:09518:05856\n\
67TFK:09573:05471\n\
67TFK:09612:06146\n\
67TFK:09948:05732\n\
67TFK:10154:06355\n\
67TFK:06679:14076\n\
67TFK:07083:13653\n\
67TFK:07191:12947\n\
67TFK:07599:13259\n\
67TFK:07967:13767\n\
67TFK:02740:03028\n\
67TFK:02849:03551\n\
67TFK:02901:02844\n\
67TFK:02871:03499\n\
67TFK:02951:03405\n\
67TFK:03208:03548\n\
67TFK:03506:03781\n\
67TFK:03531:03149\n\
67TFK:03621:02801\n\
67TFK:03648:03847\n\
67TFK:03824:03610\n\
67TFK:03924:03190\n\
67TFK:03066:06465\n\
67TFK:03091:07095\n\
67TFK:03371:07516\n\
67TFK:03441:06839\n\
67TFK:03602:07370\n\
67TFK:03783:07034\n\
67TFK:04140:00800\n\
67TFK:03002:14339\n\
67TFK:03591:14435\n\
67TFK:03685:14915\n\
67TFK:03259:10886\n\
67TFK:03691:11185\n\
67TFK:03851:11469\n\
67TFK:03864:10374\n\
67TFK:01748:01039\n\
67TFK:01933:01214\n\
67TFK:02105:00782\n\
67TFK:02150:01130\n\
67TFK:02306:01184\n\
67TFK:02806:08983\n\
67TFK:02900:08626\n\
67TFK:03107:08323\n\
67TFK:03203:08323\n\
67TFK:03379:08814\n\
67TFK:03409:08883\n\
67TFK:03524:08030\n\
67TFK:03565:08609\n\
67TFK:03704:08082\n\
67TFK:03775:08070\n\
67TFK:03872:07924\n\
')
