# Supplementary material for: The Oxidative Metabolism of Fossil Hydrocarbons and Sulfide Minerals by the Lithobiontic Microbial Community Inhabiting Deep Subterrestrial Kupferschiefer Black Shale
Source: Front Microbiol. 2018 May 15;9:972. doi: 10.3389/fmicb.2018.00972 (PMC5962744; doi:10.3389/fmicb.2018.00972)
Supplement: Supplementary file 3 [file Presentation_1.ZIP › R19_filter-trim_BSc60_sup207_krona.html.files/node1203.members.0.js]

data('67TFK:01813:11778\n\
67TFK:02417:12151\n\
67TFK:02729:04592\n\
67TFK:03156:03888\n\
67TFK:03231:04822\n\
67TFK:03298:03950\n\
67TFK:00772:03944\n\
67TFK:00753:04378\n\
67TFK:00758:04726\n\
67TFK:00778:04929\n\
67TFK:00824:02000\n\
67TFK:00857:02190\n\
67TFK:01195:02512\n\
67TFK:00499:09029\n\
67TFK:01188:09639\n\
67TFK:00666:07985\n\
67TFK:00909:08270\n\
67TFK:01035:06483\n\
67TFK:01038:06961\n\
67TFK:01086:06911\n\
67TFK:01122:06914\n\
67TFK:00309:06153\n\
67TFK:00383:05558\n\
67TFK:01076:05220\n\
67TFK:01289:12311\n\
67TFK:09560:07664\n\
67TFK:09749:07185\n\
67TFK:10278:06772\n\
67TFK:10291:06812\n\
67TFK:06964:03753\n\
67TFK:07022:02822\n\
67TFK:07255:02762\n\
67TFK:07308:03606\n\
67TFK:07447:03818\n\
67TFK:07557:03551\n\
67TFK:07875:02677\n\
67TFK:09590:04385\n\
67TFK:09810:04241\n\
67TFK:10379:04521\n\
67TFK:09374:03308\n\
67TFK:09721:03706\n\
67TFK:09833:03844\n\
67TFK:10031:02681\n\
67TFK:09676:12145\n\
67TFK:09979:11753\n\
67TFK:10100:12387\n\
67TFK:01304:13580\n\
67TFK:01542:02948\n\
67TFK:01780:03190\n\
67TFK:02131:02591\n\
67TFK:02086:02940\n\
67TFK:02205:03258\n\
67TFK:02224:03648\n\
67TFK:02233:02846\n\
67TFK:02347:03858\n\
67TFK:02455:03819\n\
67TFK:01808:05000\n\
67TFK:02126:04012\n\
67TFK:02204:05067\n\
67TFK:01513:07347\n\
67TFK:01907:06897\n\
67TFK:02582:06494\n\
67TFK:01693:01621\n\
67TFK:01881:01445\n\
67TFK:02088:01878\n\
67TFK:02350:02428\n\
67TFK:02403:02115\n\
67TFK:02553:02054\n\
67TFK:02588:01613\n\
67TFK:01395:08546\n\
67TFK:02081:08221\n\
67TFK:02546:07786\n\
67TFK:01850:09790\n\
67TFK:02023:09723\n\
67TFK:02198:09789\n\
67TFK:02496:09402\n\
67TFK:02634:09203\n\
67TFK:05506:05104\n\
67TFK:05591:04756\n\
67TFK:05723:03940\n\
67TFK:06035:05151\n\
67TFK:06260:04302\n\
67TFK:06491:05148\n\
67TFK:06634:03995\n\
67TFK:09387:13303\n\
67TFK:09789:08127\n\
67TFK:09921:10152\n\
67TFK:10328:09040\n\
67TFK:09473:10969\n\
67TFK:09876:10727\n\
67TFK:05993:06530\n\
67TFK:06078:07063\n\
67TFK:06619:06497\n\
67TFK:05486:10837\n\
67TFK:05637:10748\n\
67TFK:05788:10568\n\
67TFK:05886:10577\n\
67TFK:06130:11276\n\
67TFK:09383:01361\n\
67TFK:06770:02003\n\
67TFK:06909:02125\n\
67TFK:06949:01900\n\
67TFK:07363:01882\n\
67TFK:06925:04689\n\
67TFK:07863:04110\n\
67TFK:07928:04688\n\
67TFK:06727:06756\n\
67TFK:07148:06764\n\
67TFK:07221:07556\n\
67TFK:07349:07192\n\
67TFK:07646:06848\n\
67TFK:07943:06491\n\
67TFK:06670:05953\n\
67TFK:07112:05764\n\
67TFK:06661:08986\n\
67TFK:07465:08530\n\
67TFK:07742:08742\n\
67TFK:07157:10456\n\
67TFK:07195:11315\n\
67TFK:07245:11517\n\
67TFK:07745:11295\n\
67TFK:07859:10458\n\
67TFK:00914:03845\n\
67TFK:00975:03209\n\
67TFK:00970:03760\n\
67TFK:05372:01777\n\
67TFK:06007:02034\n\
67TFK:06175:01416\n\
67TFK:06499:01517\n\
67TFK:08323:00777\n\
67TFK:09085:01152\n\
67TFK:07728:01217\n\
67TFK:07400:14303\n\
67TFK:07860:14224\n\
67TFK:08183:07624\n\
67TFK:08569:06763\n\
67TFK:09099:07528\n\
67TFK:08707:02894\n\
67TFK:08860:03574\n\
67TFK:08025:04178\n\
67TFK:08019:04729\n\
67TFK:08612:05088\n\
67TFK:08778:04614\n\
67TFK:09208:04095\n\
67TFK:08212:08818\n\
67TFK:08263:07859\n\
67TFK:08526:07996\n\
67TFK:08700:08543\n\
67TFK:08227:09915\n\
67TFK:09015:09194\n\
67TFK:08996:09947\n\
67TFK:09149:09190\n\
67TFK:01197:11366\n\
67TFK:06769:12486\n\
67TFK:07317:12377\n\
67TFK:04075:13082\n\
67TFK:04872:13038\n\
67TFK:05213:12997\n\
67TFK:05197:11748\n\
67TFK:04563:11275\n\
67TFK:04831:11252\n\
67TFK:04965:10325\n\
67TFK:05145:11586\n\
67TFK:05235:10547\n\
67TFK:04635:09832\n\
67TFK:05062:09379\n\
67TFK:04060:08371\n\
67TFK:04733:08303\n\
67TFK:05130:08900\n\
67TFK:04111:06773\n\
67TFK:04193:07487\n\
67TFK:04842:06455\n\
67TFK:06210:00702\n\
67TFK:04026:05311\n\
67TFK:04358:05177\n\
67TFK:08801:13404\n\
67TFK:08310:12697\n\
67TFK:08864:11947\n\
67TFK:09046:12763\n\
67TFK:09310:11610\n\
67TFK:06265:13052\n\
67TFK:08793:10627\n\
67TFK:08898:10618\n\
67TFK:04345:03042\n\
67TFK:04371:03615\n\
67TFK:05107:03308\n\
67TFK:05721:03859\n\
67TFK:05766:03200\n\
67TFK:06347:03387\n\
67TFK:06400:03669\n\
67TFK:06584:03064\n\
67TFK:05388:05490\n\
67TFK:05521:05796\n\
67TFK:05550:05483\n\
67TFK:05783:05760\n\
67TFK:05837:05536\n\
67TFK:04279:05099\n\
67TFK:04681:04241\n\
67TFK:04779:04138\n\
67TFK:04950:04571\n\
67TFK:05209:04566\n\
67TFK:06196:07832\n\
67TFK:05653:09744\n\
67TFK:05830:10276\n\
67TFK:06044:09041\n\
67TFK:06203:10074\n\
67TFK:05997:12628\n\
67TFK:04048:02108\n\
67TFK:04737:01781\n\
67TFK:03378:13334\n\
67TFK:03901:12894\n\
67TFK:02961:12497\n\
67TFK:03384:11803\n\
67TFK:03145:09161\n\
67TFK:03663:09834\n\
67TFK:03980:09163\n\
67TFK:02841:05599\n\
67TFK:02920:05555\n\
67TFK:03044:06258\n\
67TFK:03266:06357\n\
67TFK:03563:05753\n\
67TFK:03992:05815\n\
67TFK:08140:01868\n\
67TFK:08363:02464\n\
67TFK:09093:02560\n\
67TFK:02746:02119\n\
67TFK:02831:01696\n\
67TFK:03654:01577\n\
67TFK:03776:02484\n\
67TFK:02255:11404\n\
67TFK:02242:14206\n\
67TFK:01521:13638\n\
67TFK:01865:13088\n\
67TFK:08439:05163\n\
67TFK:09081:05953\n\
67TFK:09736:06113\n\
67TFK:10306:06395\n\
67TFK:07917:13738\n\
67TFK:03125:03132\n\
67TFK:03350:03502\n\
67TFK:03517:02853\n\
67TFK:03661:02955\n\
67TFK:03404:07568\n\
67TFK:03526:06691\n\
67TFK:03926:07131\n\
67TFK:02736:14792\n\
67TFK:02881:14754\n\
67TFK:03878:11294\n\
67TFK:03986:10848\n\
67TFK:02496:01193\n\
67TFK:02685:08777\n\
67TFK:03867:08769\n\
')
