# Supplementary material for: The Oxidative Metabolism of Fossil Hydrocarbons and Sulfide Minerals by the Lithobiontic Microbial Community Inhabiting Deep Subterrestrial Kupferschiefer Black Shale
Source: Front Microbiol. 2018 May 15;9:972. doi: 10.3389/fmicb.2018.00972 (PMC5962744; doi:10.3389/fmicb.2018.00972)
Supplement: Supplementary file 3 [file Presentation_1.ZIP › R19_filter-trim_BSc60_sup207_krona.html.files/node159.members.0.js]

data('67TFK:01514:11905\n\
67TFK:02619:12176\n\
67TFK:03507:03891\n\
67TFK:03491:04649\n\
67TFK:00385:05062\n\
67TFK:00526:04205\n\
67TFK:00796:04190\n\
67TFK:00913:04200\n\
67TFK:00930:04446\n\
67TFK:01002:04216\n\
67TFK:01170:04179\n\
67TFK:01231:02549\n\
67TFK:00690:10279\n\
67TFK:00828:09186\n\
67TFK:01322:10100\n\
67TFK:00524:07989\n\
67TFK:00633:07848\n\
67TFK:00659:07763\n\
67TFK:00862:08379\n\
67TFK:01017:08399\n\
67TFK:01163:08446\n\
67TFK:01236:08090\n\
67TFK:00755:07213\n\
67TFK:00758:07674\n\
67TFK:00858:07132\n\
67TFK:00827:11708\n\
67TFK:01148:11707\n\
67TFK:09465:06926\n\
67TFK:09904:07093\n\
67TFK:09886:07708\n\
67TFK:06777:03528\n\
67TFK:07617:03855\n\
67TFK:07825:03125\n\
67TFK:09339:04142\n\
67TFK:09364:05030\n\
67TFK:09454:04709\n\
67TFK:09750:04448\n\
67TFK:09841:04391\n\
67TFK:09870:04407\n\
67TFK:10285:03152\n\
67TFK:09458:11999\n\
67TFK:01139:13031\n\
67TFK:01391:03048\n\
67TFK:01415:03789\n\
67TFK:01739:03121\n\
67TFK:01716:05051\n\
67TFK:02121:05115\n\
67TFK:02448:03911\n\
67TFK:01362:06190\n\
67TFK:01740:06393\n\
67TFK:01954:05865\n\
67TFK:02215:05896\n\
67TFK:02250:06264\n\
67TFK:02643:05355\n\
67TFK:01892:06846\n\
67TFK:01915:07532\n\
67TFK:02169:07473\n\
67TFK:02460:06535\n\
67TFK:01938:02031\n\
67TFK:02509:01739\n\
67TFK:02545:01870\n\
67TFK:01441:07739\n\
67TFK:01900:08499\n\
67TFK:02273:08644\n\
67TFK:02544:08055\n\
67TFK:01684:09303\n\
67TFK:02323:09530\n\
67TFK:05653:04579\n\
67TFK:05718:04836\n\
67TFK:05919:05011\n\
67TFK:06245:04943\n\
67TFK:06343:04736\n\
67TFK:06640:04142\n\
67TFK:09666:08558\n\
67TFK:09832:08578\n\
67TFK:10392:08473\n\
67TFK:09742:09822\n\
67TFK:09825:10269\n\
67TFK:09867:11562\n\
67TFK:10003:11232\n\
67TFK:06223:06746\n\
67TFK:06477:06717\n\
67TFK:06635:06481\n\
67TFK:06652:06883\n\
67TFK:05344:10931\n\
67TFK:06170:11465\n\
67TFK:06487:10846\n\
67TFK:06847:02392\n\
67TFK:07098:01478\n\
67TFK:07122:01799\n\
67TFK:07286:01300\n\
67TFK:07291:02206\n\
67TFK:07640:01972\n\
67TFK:07750:02504\n\
67TFK:07896:02042\n\
67TFK:06732:04622\n\
67TFK:07084:04403\n\
67TFK:07870:04256\n\
67TFK:07955:05127\n\
67TFK:06884:07247\n\
67TFK:07130:07467\n\
67TFK:07382:06866\n\
67TFK:06672:06318\n\
67TFK:07409:06045\n\
67TFK:07572:05627\n\
67TFK:07980:06086\n\
67TFK:06824:10127\n\
67TFK:07563:09149\n\
67TFK:06733:08711\n\
67TFK:07022:08969\n\
67TFK:07147:07782\n\
67TFK:07126:10698\n\
67TFK:07349:11210\n\
67TFK:07391:10375\n\
67TFK:00777:03137\n\
67TFK:01011:03297\n\
67TFK:01076:03417\n\
67TFK:05806:01719\n\
67TFK:06015:02125\n\
67TFK:05982:02471\n\
67TFK:08117:01004\n\
67TFK:08182:00867\n\
67TFK:08324:01036\n\
67TFK:09106:01107\n\
67TFK:07305:00863\n\
67TFK:07955:01195\n\
67TFK:07045:14510\n\
67TFK:08094:06554\n\
67TFK:08103:06650\n\
67TFK:08375:06999\n\
67TFK:09240:06734\n\
67TFK:08082:03614\n\
67TFK:08324:03607\n\
67TFK:09320:02899\n\
67TFK:08032:04525\n\
67TFK:08298:04681\n\
67TFK:08356:04599\n\
67TFK:08568:04099\n\
67TFK:08848:03977\n\
67TFK:08911:04233\n\
67TFK:09200:04016\n\
67TFK:08912:08663\n\
67TFK:08138:10255\n\
67TFK:09052:09899\n\
67TFK:01041:10336\n\
67TFK:01047:11322\n\
67TFK:06978:11764\n\
67TFK:07238:12380\n\
67TFK:07473:12066\n\
67TFK:07564:12253\n\
67TFK:07987:12559\n\
67TFK:05180:13594\n\
67TFK:04506:14363\n\
67TFK:04972:14265\n\
67TFK:04854:12197\n\
67TFK:05254:12569\n\
67TFK:04112:10421\n\
67TFK:04595:11067\n\
67TFK:04784:10356\n\
67TFK:04748:10765\n\
67TFK:04364:10232\n\
67TFK:04532:09507\n\
67TFK:04570:09557\n\
67TFK:04828:09361\n\
67TFK:04801:07922\n\
67TFK:04887:08277\n\
67TFK:04989:07813\n\
67TFK:04084:06800\n\
67TFK:04264:06544\n\
67TFK:04527:06770\n\
67TFK:05321:07306\n\
67TFK:05456:01033\n\
67TFK:06404:00444\n\
67TFK:06643:00513\n\
67TFK:04527:06180\n\
67TFK:04562:06329\n\
67TFK:04963:05335\n\
67TFK:05096:06435\n\
67TFK:08197:13595\n\
67TFK:08446:13948\n\
67TFK:09150:13105\n\
67TFK:08634:11643\n\
67TFK:08602:12487\n\
67TFK:08599:12811\n\
67TFK:09225:12097\n\
67TFK:05378:13268\n\
67TFK:05423:13448\n\
67TFK:05832:13896\n\
67TFK:08389:11242\n\
67TFK:08749:10925\n\
67TFK:09092:11521\n\
67TFK:04691:02858\n\
67TFK:04816:02643\n\
67TFK:05271:03610\n\
67TFK:05370:02643\n\
67TFK:05331:02964\n\
67TFK:05641:02881\n\
67TFK:05688:02908\n\
67TFK:06636:03455\n\
67TFK:05634:05287\n\
67TFK:05677:05893\n\
67TFK:06134:06258\n\
67TFK:06478:05718\n\
67TFK:06550:06174\n\
67TFK:04292:04238\n\
67TFK:04517:03893\n\
67TFK:04549:04957\n\
67TFK:04641:04439\n\
67TFK:04783:04060\n\
67TFK:04757:04122\n\
67TFK:04779:04195\n\
67TFK:05676:08489\n\
67TFK:05678:08059\n\
67TFK:05746:08435\n\
67TFK:06140:07754\n\
67TFK:06370:08272\n\
67TFK:05527:09457\n\
67TFK:05547:09408\n\
67TFK:06421:09529\n\
67TFK:06447:09562\n\
67TFK:06542:09477\n\
67TFK:06617:10235\n\
67TFK:05727:12044\n\
67TFK:05794:12344\n\
67TFK:05855:12042\n\
67TFK:06582:12827\n\
67TFK:06630:12639\n\
67TFK:04236:01475\n\
67TFK:04281:01815\n\
67TFK:04540:02492\n\
67TFK:04725:02369\n\
67TFK:02786:13753\n\
67TFK:03564:14132\n\
67TFK:03104:11615\n\
67TFK:03700:12468\n\
67TFK:03242:09044\n\
67TFK:02805:05385\n\
67TFK:02794:05628\n\
67TFK:02833:05755\n\
67TFK:03684:05797\n\
67TFK:03686:06318\n\
67TFK:03756:06020\n\
67TFK:08365:02423\n\
67TFK:08728:02073\n\
67TFK:09147:01836\n\
67TFK:02678:01715\n\
67TFK:02721:02047\n\
67TFK:02797:01831\n\
67TFK:03115:01905\n\
67TFK:03379:01479\n\
67TFK:03474:01810\n\
67TFK:03550:02534\n\
67TFK:03878:02409\n\
67TFK:03351:00694\n\
67TFK:01492:10657\n\
67TFK:01888:10820\n\
67TFK:01928:11214\n\
67TFK:02217:10561\n\
67TFK:02222:10897\n\
67TFK:02191:11463\n\
67TFK:02339:11467\n\
67TFK:02034:13735\n\
67TFK:02584:13468\n\
67TFK:08764:05274\n\
67TFK:08805:05428\n\
67TFK:08976:05162\n\
67TFK:09388:05920\n\
67TFK:09707:05361\n\
67TFK:09681:06289\n\
67TFK:09850:05948\n\
67TFK:09943:05305\n\
67TFK:07340:13322\n\
67TFK:07832:13220\n\
67TFK:02724:02762\n\
67TFK:03025:03476\n\
67TFK:03277:02580\n\
67TFK:03582:02787\n\
67TFK:03687:03398\n\
67TFK:03927:03146\n\
67TFK:03155:07014\n\
67TFK:03272:07027\n\
67TFK:03698:06652\n\
67TFK:03700:07254\n\
67TFK:03738:07575\n\
67TFK:03934:14711\n\
67TFK:03585:10306\n\
67TFK:01814:01202\n\
67TFK:02738:08683\n\
67TFK:02927:08184\n\
67TFK:03022:08288\n\
67TFK:03174:08663\n\
67TFK:03637:08843\n\
')
