# Supplementary material for: The Oxidative Metabolism of Fossil Hydrocarbons and Sulfide Minerals by the Lithobiontic Microbial Community Inhabiting Deep Subterrestrial Kupferschiefer Black Shale
Source: Front Microbiol. 2018 May 15;9:972. doi: 10.3389/fmicb.2018.00972 (PMC5962744; doi:10.3389/fmicb.2018.00972)
Supplement: Supplementary file 3 [file Presentation_1.ZIP › R19_filter-trim_BSc60_sup207_krona.html.files/node1132.members.0.js]

data('67TFK:01338:12444\n\
67TFK:01479:11899\n\
67TFK:01469:11961\n\
67TFK:01520:11703\n\
67TFK:01514:12156\n\
67TFK:01533:11982\n\
67TFK:01676:11961\n\
67TFK:01637:12440\n\
67TFK:01663:12425\n\
67TFK:01765:11768\n\
67TFK:01741:12827\n\
67TFK:01831:11932\n\
67TFK:01796:12322\n\
67TFK:01863:12199\n\
67TFK:01871:12301\n\
67TFK:01895:11807\n\
67TFK:02152:12039\n\
67TFK:02155:12239\n\
67TFK:02178:12235\n\
67TFK:02208:11835\n\
67TFK:02201:11989\n\
67TFK:02239:11845\n\
67TFK:02246:11919\n\
67TFK:02248:11905\n\
67TFK:02265:11918\n\
67TFK:02270:12028\n\
67TFK:02265:12482\n\
67TFK:02311:11857\n\
67TFK:02308:12244\n\
67TFK:02322:12574\n\
67TFK:02353:12507\n\
67TFK:02410:11716\n\
67TFK:02403:12081\n\
67TFK:02422:12453\n\
67TFK:02399:12733\n\
67TFK:02467:11680\n\
67TFK:02450:11792\n\
67TFK:02573:11720\n\
67TFK:02573:11732\n\
67TFK:02573:12595\n\
67TFK:02616:12613\n\
67TFK:02618:12835\n\
67TFK:02635:11972\n\
67TFK:02636:12370\n\
67TFK:02695:04195\n\
67TFK:02694:04488\n\
67TFK:02692:04973\n\
67TFK:02715:03959\n\
67TFK:02828:04392\n\
67TFK:02895:04244\n\
67TFK:02899:04435\n\
67TFK:02913:04655\n\
67TFK:02899:05096\n\
67TFK:02987:04983\n\
67TFK:03044:04316\n\
67TFK:03158:04767\n\
67TFK:03206:04378\n\
67TFK:03176:04514\n\
67TFK:03183:04539\n\
67TFK:03197:04611\n\
67TFK:03227:04004\n\
67TFK:03306:03866\n\
67TFK:03295:04662\n\
67TFK:03366:04329\n\
67TFK:03415:03880\n\
67TFK:03425:04284\n\
67TFK:03463:04634\n\
67TFK:03490:04493\n\
67TFK:03514:04045\n\
67TFK:03558:04675\n\
67TFK:03515:05042\n\
67TFK:03649:04827\n\
67TFK:03761:03953\n\
67TFK:03719:03975\n\
67TFK:03763:04249\n\
67TFK:03755:05019\n\
67TFK:03802:03885\n\
67TFK:03789:04839\n\
67TFK:03837:04375\n\
67TFK:03852:04445\n\
67TFK:03836:04581\n\
67TFK:03870:03871\n\
67TFK:03950:04284\n\
67TFK:03943:04403\n\
67TFK:03934:04821\n\
67TFK:03961:04816\n\
67TFK:00272:04972\n\
67TFK:00285:05135\n\
67TFK:00302:03879\n\
67TFK:00322:04281\n\
67TFK:00308:04987\n\
67TFK:00374:04552\n\
67TFK:00440:04806\n\
67TFK:00548:04071\n\
67TFK:00505:04645\n\
67TFK:00548:04708\n\
67TFK:00544:04999\n\
67TFK:00568:04087\n\
67TFK:00568:04172\n\
67TFK:00564:04538\n\
67TFK:00580:04588\n\
67TFK:00553:04717\n\
67TFK:00633:03926\n\
67TFK:00647:04177\n\
67TFK:00603:05144\n\
67TFK:00687:04077\n\
67TFK:00652:04644\n\
67TFK:00766:04208\n\
67TFK:00844:04125\n\
67TFK:00838:04754\n\
67TFK:00843:04863\n\
67TFK:00891:04155\n\
67TFK:00886:04219\n\
67TFK:00943:04522\n\
67TFK:00984:04310\n\
67TFK:00972:04646\n\
67TFK:00986:05089\n\
67TFK:01035:04326\n\
67TFK:01046:04849\n\
67TFK:01064:04273\n\
67TFK:01116:03976\n\
67TFK:01141:04312\n\
67TFK:01175:04433\n\
67TFK:01169:05014\n\
67TFK:01158:05101\n\
67TFK:01232:04799\n\
67TFK:01287:04950\n\
67TFK:01325:04301\n\
67TFK:00531:02540\n\
67TFK:00566:02419\n\
67TFK:00697:01986\n\
67TFK:00668:02001\n\
67TFK:00687:02347\n\
67TFK:00730:02106\n\
67TFK:00748:02503\n\
67TFK:00782:01636\n\
67TFK:00767:02062\n\
67TFK:00790:02151\n\
67TFK:00827:01703\n\
67TFK:00834:02566\n\
67TFK:00873:01730\n\
67TFK:00856:02026\n\
67TFK:00867:02516\n\
67TFK:00900:01479\n\
67TFK:00934:01740\n\
67TFK:00981:02152\n\
67TFK:00983:02310\n\
67TFK:01031:01489\n\
67TFK:01046:02334\n\
67TFK:01046:02380\n\
67TFK:01082:01840\n\
67TFK:01085:02416\n\
67TFK:01100:02396\n\
67TFK:01184:01382\n\
67TFK:01199:01396\n\
67TFK:01158:01797\n\
67TFK:01243:01933\n\
67TFK:01296:01548\n\
67TFK:01263:01701\n\
67TFK:01283:01723\n\
67TFK:01283:02259\n\
67TFK:01294:02384\n\
67TFK:01308:01293\n\
67TFK:01323:02263\n\
67TFK:01326:02417\n\
67TFK:00521:09129\n\
67TFK:00522:09368\n\
67TFK:00545:10057\n\
67TFK:00532:10096\n\
67TFK:00682:09224\n\
67TFK:00729:09871\n\
67TFK:00807:09095\n\
67TFK:00803:09562\n\
67TFK:00874:09332\n\
67TFK:00864:09728\n\
67TFK:00914:09277\n\
67TFK:00957:09427\n\
67TFK:01054:09248\n\
67TFK:01098:10212\n\
67TFK:01139:09102\n\
67TFK:01102:09228\n\
67TFK:01126:09847\n\
67TFK:01188:09291\n\
67TFK:01169:09527\n\
67TFK:01200:09788\n\
67TFK:01212:09961\n\
67TFK:01283:09099\n\
67TFK:01260:09777\n\
67TFK:01276:09894\n\
67TFK:01295:09962\n\
67TFK:00077:08714\n\
67TFK:00116:08207\n\
67TFK:00157:08379\n\
67TFK:00299:08008\n\
67TFK:00261:08548\n\
67TFK:00339:07975\n\
67TFK:00305:08015\n\
67TFK:00420:08452\n\
67TFK:00469:08131\n\
67TFK:00479:08501\n\
67TFK:00531:08252\n\
67TFK:00539:08679\n\
67TFK:00593:07788\n\
67TFK:00551:07900\n\
67TFK:00636:08043\n\
67TFK:00638:08160\n\
67TFK:00662:08127\n\
67TFK:00720:08025\n\
67TFK:00819:08187\n\
67TFK:00895:08265\n\
67TFK:00867:08707\n\
67TFK:00857:08830\n\
67TFK:00923:08361\n\
67TFK:00940:08988\n\
67TFK:00952:08346\n\
67TFK:00956:08667\n\
67TFK:01080:08803\n\
67TFK:01175:08776\n\
67TFK:01170:08803\n\
67TFK:00241:07565\n\
67TFK:00264:06888\n\
67TFK:00307:06655\n\
67TFK:00300:06701\n\
67TFK:00380:06456\n\
67TFK:00390:07009\n\
67TFK:00365:07590\n\
67TFK:00663:07161\n\
67TFK:00724:07279\n\
67TFK:00796:06508\n\
67TFK:00798:06771\n\
67TFK:00785:06943\n\
67TFK:00830:07176\n\
67TFK:00840:07562\n\
67TFK:00919:06810\n\
67TFK:00916:07035\n\
67TFK:00980:06600\n\
67TFK:00967:07426\n\
67TFK:01056:06597\n\
67TFK:01050:06674\n\
67TFK:01091:06832\n\
67TFK:01090:07215\n\
67TFK:01141:06647\n\
67TFK:01137:07319\n\
67TFK:01144:07699\n\
67TFK:01153:07124\n\
67TFK:01269:07061\n\
67TFK:01253:07164\n\
67TFK:01269:07384\n\
67TFK:01268:07408\n\
67TFK:01264:07476\n\
67TFK:01278:07451\n\
67TFK:01318:06444\n\
67TFK:01305:07164\n\
67TFK:00262:05272\n\
67TFK:00298:06438\n\
67TFK:00334:05225\n\
67TFK:00327:06219\n\
67TFK:00392:05215\n\
67TFK:00433:06202\n\
67TFK:00431:06308\n\
67TFK:00545:05382\n\
67TFK:00518:05797\n\
67TFK:00546:05959\n\
67TFK:00511:06228\n\
67TFK:00584:05356\n\
67TFK:00624:05713\n\
67TFK:00635:06149\n\
67TFK:00691:05273\n\
67TFK:00670:05383\n\
67TFK:00655:05790\n\
67TFK:00696:05919\n\
67TFK:00720:05509\n\
67TFK:00732:05764\n\
67TFK:00788:05551\n\
67TFK:00858:05156\n\
67TFK:00859:05416\n\
67TFK:00885:05523\n\
67TFK:00943:05309\n\
67TFK:00937:06003\n\
67TFK:00910:06201\n\
67TFK:00997:05703\n\
67TFK:01037:05543\n\
67TFK:01030:06337\n\
67TFK:01022:06388\n\
67TFK:01053:06240\n\
67TFK:01065:06410\n\
67TFK:01110:05529\n\
67TFK:01210:05249\n\
67TFK:01237:06011\n\
67TFK:01273:05281\n\
67TFK:01263:05609\n\
67TFK:01280:05840\n\
67TFK:01294:05821\n\
67TFK:00690:12624\n\
67TFK:00745:12207\n\
67TFK:00873:11620\n\
67TFK:00941:11866\n\
67TFK:01046:11831\n\
67TFK:01097:12465\n\
67TFK:01199:12674\n\
67TFK:01237:12423\n\
67TFK:09346:06519\n\
67TFK:09419:06745\n\
67TFK:09414:07339\n\
67TFK:09447:06745\n\
67TFK:09502:07230\n\
67TFK:09492:07395\n\
67TFK:09537:07256\n\
67TFK:09580:06464\n\
67TFK:09615:06802\n\
67TFK:09601:07473\n\
67TFK:09592:07693\n\
67TFK:09630:06588\n\
67TFK:09626:07004\n\
67TFK:09648:07028\n\
67TFK:09676:07433\n\
67TFK:09694:07467\n\
67TFK:09686:07639\n\
67TFK:09686:07708\n\
67TFK:09770:06722\n\
67TFK:09767:07404\n\
67TFK:10029:06600\n\
67TFK:10117:07033\n\
67TFK:10138:06756\n\
67TFK:10129:07449\n\
67TFK:10150:07720\n\
67TFK:10174:07336\n\
67TFK:10182:07369\n\
67TFK:10229:06878\n\
67TFK:10371:07595\n\
67TFK:10421:06946\n\
67TFK:06700:02841\n\
67TFK:06675:03361\n\
67TFK:06692:03451\n\
67TFK:06704:03473\n\
67TFK:06662:03770\n\
67TFK:06736:03681\n\
67TFK:06796:02604\n\
67TFK:06780:03504\n\
67TFK:06847:02930\n\
67TFK:06825:03144\n\
67TFK:06845:03707\n\
67TFK:06866:02911\n\
67TFK:06947:03657\n\
67TFK:06921:03720\n\
67TFK:07000:03238\n\
67TFK:07018:03080\n\
67TFK:07020:03408\n\
67TFK:07049:03556\n\
67TFK:07033:03687\n\
67TFK:07077:03659\n\
67TFK:07123:02775\n\
67TFK:07167:03189\n\
67TFK:07179:03383\n\
67TFK:07209:03847\n\
67TFK:07425:02969\n\
67TFK:07415:03699\n\
67TFK:07570:03024\n\
67TFK:07588:03102\n\
67TFK:07606:03206\n\
67TFK:07595:03596\n\
67TFK:07659:03116\n\
67TFK:07679:02813\n\
67TFK:07671:02911\n\
67TFK:07688:03074\n\
67TFK:07674:03206\n\
67TFK:07689:03470\n\
67TFK:07781:03450\n\
67TFK:07823:03071\n\
67TFK:07883:02680\n\
67TFK:07899:02820\n\
67TFK:07955:02576\n\
67TFK:07953:03253\n\
67TFK:07940:03665\n\
67TFK:07970:03637\n\
67TFK:09325:04253\n\
67TFK:09334:04236\n\
67TFK:09353:04303\n\
67TFK:09325:04473\n\
67TFK:09414:04339\n\
67TFK:09398:05000\n\
67TFK:09470:04164\n\
67TFK:09449:04997\n\
67TFK:09464:05105\n\
67TFK:09504:04008\n\
67TFK:09510:05016\n\
67TFK:09557:03948\n\
67TFK:09539:04287\n\
67TFK:09545:04570\n\
67TFK:09545:04740\n\
67TFK:09590:03913\n\
67TFK:09582:04099\n\
67TFK:09616:04993\n\
67TFK:09709:04373\n\
67TFK:09688:04634\n\
67TFK:09743:04547\n\
67TFK:09784:04788\n\
67TFK:09835:04281\n\
67TFK:09858:04497\n\
67TFK:09855:04603\n\
67TFK:09864:04704\n\
67TFK:09935:04565\n\
67TFK:09943:04751\n\
67TFK:10020:03870\n\
67TFK:09985:04128\n\
67TFK:10005:04674\n\
67TFK:10031:03963\n\
67TFK:10026:04680\n\
67TFK:10041:04901\n\
67TFK:10100:04895\n\
67TFK:10172:04342\n\
67TFK:10125:05142\n\
67TFK:10260:04395\n\
67TFK:10226:04982\n\
67TFK:10405:04579\n\
67TFK:10437:04115\n\
67TFK:09342:02776\n\
67TFK:09363:02996\n\
67TFK:09387:02820\n\
67TFK:09435:02656\n\
67TFK:09454:03068\n\
67TFK:09465:03252\n\
67TFK:09448:03399\n\
67TFK:09521:02743\n\
67TFK:09512:03744\n\
67TFK:09571:03265\n\
67TFK:09570:03541\n\
67TFK:09620:02721\n\
67TFK:09590:02861\n\
67TFK:09596:03125\n\
67TFK:09611:03796\n\
67TFK:09676:02905\n\
67TFK:09723:03127\n\
67TFK:09718:03351\n\
67TFK:09703:03574\n\
67TFK:09759:02612\n\
67TFK:09752:02842\n\
67TFK:09760:03107\n\
67TFK:09746:03256\n\
67TFK:09783:03347\n\
67TFK:09864:03624\n\
67TFK:09890:02833\n\
67TFK:09899:02929\n\
67TFK:09897:03293\n\
67TFK:09949:03631\n\
67TFK:10010:03020\n\
67TFK:10031:03701\n\
67TFK:10032:03676\n\
67TFK:10105:02821\n\
67TFK:10120:03442\n\
67TFK:10103:03672\n\
67TFK:10158:02914\n\
67TFK:10192:03036\n\
67TFK:10220:03117\n\
67TFK:10209:03570\n\
67TFK:10227:02610\n\
67TFK:10253:02802\n\
67TFK:10227:03034\n\
67TFK:10262:03221\n\
67TFK:10264:03262\n\
67TFK:10276:03500\n\
67TFK:10347:02823\n\
67TFK:10443:03001\n\
67TFK:09330:12741\n\
67TFK:09376:12203\n\
67TFK:09409:12658\n\
67TFK:09426:11907\n\
67TFK:09496:11803\n\
67TFK:09478:12467\n\
67TFK:09661:12222\n\
67TFK:09749:11866\n\
67TFK:09856:12217\n\
67TFK:09959:11726\n\
67TFK:10067:11942\n\
67TFK:10111:11948\n\
67TFK:10077:12223\n\
67TFK:10281:12059\n\
67TFK:10489:11641\n\
67TFK:10507:11641\n\
67TFK:10512:11672\n\
67TFK:01192:12923\n\
67TFK:01197:13311\n\
67TFK:01265:13374\n\
67TFK:01385:02708\n\
67TFK:01439:03638\n\
67TFK:01506:02763\n\
67TFK:01495:03830\n\
67TFK:01513:03838\n\
67TFK:01546:02868\n\
67TFK:01557:02952\n\
67TFK:01557:03624\n\
67TFK:01589:03021\n\
67TFK:01620:03679\n\
67TFK:01673:03104\n\
67TFK:01672:03334\n\
67TFK:01645:03710\n\
67TFK:01707:02956\n\
67TFK:01686:03041\n\
67TFK:01682:03163\n\
67TFK:01686:03194\n\
67TFK:01733:02700\n\
67TFK:01746:03128\n\
67TFK:01788:03161\n\
67TFK:01818:03577\n\
67TFK:01813:03766\n\
67TFK:01844:02621\n\
67TFK:01879:03560\n\
67TFK:01836:03659\n\
67TFK:01894:02666\n\
67TFK:01886:03381\n\
67TFK:01947:02658\n\
67TFK:01973:03048\n\
67TFK:02011:03475\n\
67TFK:02024:03679\n\
67TFK:02139:02593\n\
67TFK:02136:03130\n\
67TFK:02139:03219\n\
67TFK:02134:03398\n\
67TFK:02152:03531\n\
67TFK:02189:03004\n\
67TFK:02209:03102\n\
67TFK:02249:02634\n\
67TFK:02233:02785\n\
67TFK:02242:03140\n\
67TFK:02272:03705\n\
67TFK:02268:03825\n\
67TFK:02325:03025\n\
67TFK:02310:03373\n\
67TFK:02296:03622\n\
67TFK:02380:03484\n\
67TFK:02355:03564\n\
67TFK:02413:03538\n\
67TFK:02395:03600\n\
67TFK:02406:03795\n\
67TFK:02541:03349\n\
67TFK:02572:03564\n\
67TFK:02612:02835\n\
67TFK:02593:03423\n\
67TFK:02649:02957\n\
67TFK:02648:03048\n\
67TFK:01347:04269\n\
67TFK:01356:04954\n\
67TFK:01379:05000\n\
67TFK:01368:05067\n\
67TFK:01400:03999\n\
67TFK:01402:04482\n\
67TFK:01408:04826\n\
67TFK:01427:05059\n\
67TFK:01472:04412\n\
67TFK:01454:05079\n\
67TFK:01483:04914\n\
67TFK:01519:04919\n\
67TFK:01531:05131\n\
67TFK:01548:04061\n\
67TFK:01570:04575\n\
67TFK:01659:04323\n\
67TFK:01643:04980\n\
67TFK:01712:03884\n\
67TFK:01691:03965\n\
67TFK:01757:05149\n\
67TFK:01867:04600\n\
67TFK:01890:04046\n\
67TFK:01903:04151\n\
67TFK:01902:04200\n\
67TFK:01963:03978\n\
67TFK:01939:04280\n\
67TFK:02130:03896\n\
67TFK:02119:04154\n\
67TFK:02172:04110\n\
67TFK:02139:04277\n\
67TFK:02216:03921\n\
67TFK:02217:04799\n\
67TFK:02185:05012\n\
67TFK:02253:04016\n\
67TFK:02241:04360\n\
67TFK:02308:03983\n\
67TFK:02330:04373\n\
67TFK:02292:04763\n\
67TFK:02317:04772\n\
67TFK:02375:03879\n\
67TFK:02340:04174\n\
67TFK:02372:04493\n\
67TFK:02332:04859\n\
67TFK:02417:04426\n\
67TFK:02399:04503\n\
67TFK:02456:04307\n\
67TFK:02436:05092\n\
67TFK:02507:04849\n\
67TFK:02511:05110\n\
67TFK:02580:04500\n\
67TFK:02629:04265\n\
67TFK:02640:04203\n\
67TFK:02650:04924\n\
67TFK:01352:05350\n\
67TFK:01344:06397\n\
67TFK:01383:05558\n\
67TFK:01407:05944\n\
67TFK:01411:05963\n\
67TFK:01468:05285\n\
67TFK:01455:05389\n\
67TFK:01443:05709\n\
67TFK:01524:05283\n\
67TFK:01515:06287\n\
67TFK:01532:06159\n\
67TFK:01662:05233\n\
67TFK:01675:05676\n\
67TFK:01657:05857\n\
67TFK:01643:06159\n\
67TFK:01651:06316\n\
67TFK:01693:05934\n\
67TFK:01744:05388\n\
67TFK:01776:05828\n\
67TFK:01739:05927\n\
67TFK:01831:05649\n\
67TFK:01790:05675\n\
67TFK:01940:05530\n\
67TFK:01955:06019\n\
67TFK:01969:06159\n\
67TFK:02023:05735\n\
67TFK:02012:05831\n\
67TFK:01985:06262\n\
67TFK:02099:05529\n\
67TFK:02171:06271\n\
67TFK:02184:05391\n\
67TFK:02190:06311\n\
67TFK:02216:06303\n\
67TFK:02293:06194\n\
67TFK:02384:05338\n\
67TFK:02477:05292\n\
67TFK:02490:05679\n\
67TFK:02556:05202\n\
67TFK:02566:05600\n\
67TFK:02600:05374\n\
67TFK:02598:06258\n\
67TFK:02658:06032\n\
67TFK:01347:07144\n\
67TFK:01488:06721\n\
67TFK:01496:07411\n\
67TFK:01500:07572\n\
67TFK:01555:07043\n\
67TFK:01623:07584\n\
67TFK:01670:07407\n\
67TFK:01768:06835\n\
67TFK:01738:07117\n\
67TFK:01737:07271\n\
67TFK:01830:06522\n\
67TFK:01798:07223\n\
67TFK:01872:06596\n\
67TFK:01864:06723\n\
67TFK:01835:06789\n\
67TFK:01931:06593\n\
67TFK:01965:06456\n\
67TFK:01947:06581\n\
67TFK:01988:07508\n\
67TFK:02045:07159\n\
67TFK:02076:07463\n\
67TFK:02131:06905\n\
67TFK:02204:06756\n\
67TFK:02243:06643\n\
67TFK:02279:07262\n\
67TFK:02304:06488\n\
67TFK:02314:06481\n\
67TFK:02402:07155\n\
67TFK:02428:07690\n\
67TFK:02438:06657\n\
67TFK:02472:07512\n\
67TFK:02526:06854\n\
67TFK:02509:07100\n\
67TFK:02515:07372\n\
67TFK:02578:06483\n\
67TFK:02580:07311\n\
67TFK:02562:07505\n\
67TFK:02625:06592\n\
67TFK:02660:06662\n\
67TFK:02660:07005\n\
67TFK:02634:07646\n\
67TFK:02662:07640\n\
67TFK:01385:01371\n\
67TFK:01425:01384\n\
67TFK:01435:02317\n\
67TFK:01451:02294\n\
67TFK:01584:01328\n\
67TFK:01596:01664\n\
67TFK:01649:01402\n\
67TFK:01681:01422\n\
67TFK:01675:01714\n\
67TFK:01661:01765\n\
67TFK:01665:02190\n\
67TFK:01682:01599\n\
67TFK:01714:01949\n\
67TFK:01703:02028\n\
67TFK:01695:02464\n\
67TFK:01779:01847\n\
67TFK:01810:02018\n\
67TFK:01841:02150\n\
67TFK:01881:02225\n\
67TFK:01892:01412\n\
67TFK:01904:01741\n\
67TFK:01967:02066\n\
67TFK:01992:01915\n\
67TFK:02008:02545\n\
67TFK:02071:01415\n\
67TFK:02068:01550\n\
67TFK:02079:01775\n\
67TFK:02129:01749\n\
67TFK:02146:01341\n\
67TFK:02153:02034\n\
67TFK:02147:02095\n\
67TFK:02146:02250\n\
67TFK:02199:01390\n\
67TFK:02189:01895\n\
67TFK:02252:01548\n\
67TFK:02256:01710\n\
67TFK:02262:01698\n\
67TFK:02277:02405\n\
67TFK:02308:01886\n\
67TFK:02319:02414\n\
67TFK:02335:01425\n\
67TFK:02346:01445\n\
67TFK:02371:02158\n\
67TFK:02363:02217\n\
67TFK:02421:01351\n\
67TFK:02415:02523\n\
67TFK:02459:02406\n\
67TFK:02460:02502\n\
67TFK:02527:01391\n\
67TFK:02497:01614\n\
67TFK:02496:02169\n\
67TFK:02521:02225\n\
67TFK:02565:01980\n\
67TFK:02593:01466\n\
67TFK:02621:02358\n\
67TFK:02586:02433\n\
67TFK:01355:07790\n\
67TFK:01378:08317\n\
67TFK:01380:08542\n\
67TFK:01415:08410\n\
67TFK:01422:08695\n\
67TFK:01455:07924\n\
67TFK:01479:08965\n\
67TFK:01506:08007\n\
67TFK:01543:08799\n\
67TFK:01572:08989\n\
67TFK:01597:07761\n\
67TFK:01629:08639\n\
67TFK:01643:08417\n\
67TFK:01712:08032\n\
67TFK:01686:08304\n\
67TFK:01771:07804\n\
67TFK:01873:07731\n\
67TFK:01852:08087\n\
67TFK:01904:08381\n\
67TFK:01964:07889\n\
67TFK:01971:08071\n\
67TFK:02025:08312\n\
67TFK:02009:08359\n\
67TFK:02010:08567\n\
67TFK:02034:08492\n\
67TFK:02082:08612\n\
67TFK:02124:08816\n\
67TFK:02085:08983\n\
67TFK:02162:08218\n\
67TFK:02191:08538\n\
67TFK:02202:08688\n\
67TFK:02263:08955\n\
67TFK:02331:08415\n\
67TFK:02307:08546\n\
67TFK:02297:08750\n\
67TFK:02349:08716\n\
67TFK:02367:08911\n\
67TFK:02427:08616\n\
67TFK:02385:08727\n\
67TFK:02429:08764\n\
67TFK:02522:08406\n\
67TFK:02509:08874\n\
67TFK:02537:07765\n\
67TFK:02550:07745\n\
67TFK:02536:08803\n\
67TFK:02607:07995\n\
67TFK:02598:08936\n\
67TFK:02645:08961\n\
67TFK:01348:09064\n\
67TFK:01344:09689\n\
67TFK:01441:09373\n\
67TFK:01474:09553\n\
67TFK:01433:09820\n\
67TFK:01523:09275\n\
67TFK:01518:10039\n\
67TFK:01509:10303\n\
67TFK:01537:09727\n\
67TFK:01629:09051\n\
67TFK:01600:10044\n\
67TFK:01587:10254\n\
67TFK:01641:09047\n\
67TFK:01676:09494\n\
67TFK:01674:10069\n\
67TFK:01700:09079\n\
67TFK:01684:09188\n\
67TFK:01696:09827\n\
67TFK:01689:09902\n\
67TFK:01754:09191\n\
67TFK:01856:10034\n\
67TFK:01887:09521\n\
67TFK:01918:09898\n\
67TFK:01952:10217\n\
67TFK:01995:09565\n\
67TFK:02022:10275\n\
67TFK:02043:09185\n\
67TFK:02064:09243\n\
67TFK:02052:09568\n\
67TFK:02052:09868\n\
67TFK:02108:09408\n\
67TFK:02089:10170\n\
67TFK:02170:09087\n\
67TFK:02132:09122\n\
67TFK:02142:09538\n\
67TFK:02154:09959\n\
67TFK:02216:09632\n\
67TFK:02303:09957\n\
67TFK:02345:09222\n\
67TFK:02343:09516\n\
67TFK:02416:09328\n\
67TFK:02418:09878\n\
67TFK:02471:09121\n\
67TFK:02513:09634\n\
67TFK:02514:09659\n\
67TFK:02501:09739\n\
67TFK:02514:10056\n\
67TFK:02559:09992\n\
67TFK:02633:09606\n\
67TFK:05481:03919\n\
67TFK:05515:04706\n\
67TFK:05611:04150\n\
67TFK:05590:04353\n\
67TFK:05668:04762\n\
67TFK:05659:05134\n\
67TFK:05717:04886\n\
67TFK:05770:05091\n\
67TFK:05821:04091\n\
67TFK:05787:04319\n\
67TFK:05791:04415\n\
67TFK:05826:05136\n\
67TFK:05844:04575\n\
67TFK:05909:04459\n\
67TFK:05921:04837\n\
67TFK:05891:04896\n\
67TFK:05969:04218\n\
67TFK:05958:04662\n\
67TFK:05960:04928\n\
67TFK:06023:04854\n\
67TFK:06036:04312\n\
67TFK:06097:04167\n\
67TFK:06122:04800\n\
67TFK:06152:04273\n\
67TFK:06183:03963\n\
67TFK:06188:04135\n\
67TFK:06256:03885\n\
67TFK:06252:04011\n\
67TFK:06245:04033\n\
67TFK:06270:04276\n\
67TFK:06240:04494\n\
67TFK:06249:04810\n\
67TFK:06249:05005\n\
67TFK:06289:04941\n\
67TFK:06371:04000\n\
67TFK:06369:05005\n\
67TFK:06379:04177\n\
67TFK:06380:04248\n\
67TFK:06417:04561\n\
67TFK:06405:04940\n\
67TFK:06433:04352\n\
67TFK:06488:04613\n\
67TFK:06594:03995\n\
67TFK:06613:04272\n\
67TFK:06595:04383\n\
67TFK:06604:04920\n\
67TFK:06630:04512\n\
67TFK:09415:13394\n\
67TFK:09408:13726\n\
67TFK:09596:12968\n\
67TFK:09653:12979\n\
67TFK:09661:13027\n\
67TFK:09772:12966\n\
67TFK:09777:12892\n\
67TFK:09512:08937\n\
67TFK:09550:07737\n\
67TFK:09532:07789\n\
67TFK:09585:07829\n\
67TFK:09613:08430\n\
67TFK:09625:07821\n\
67TFK:09626:08159\n\
67TFK:09640:08553\n\
67TFK:09670:08846\n\
67TFK:09676:08104\n\
67TFK:09702:08147\n\
67TFK:09751:08068\n\
67TFK:09746:08135\n\
67TFK:09750:08908\n\
67TFK:09782:08110\n\
67TFK:09811:08800\n\
67TFK:09834:08568\n\
67TFK:09866:08734\n\
67TFK:09826:09005\n\
67TFK:09899:08506\n\
67TFK:09918:08663\n\
67TFK:09956:07874\n\
67TFK:09940:08243\n\
67TFK:10012:08073\n\
67TFK:09989:08704\n\
67TFK:10045:08958\n\
67TFK:10104:07961\n\
67TFK:10104:08333\n\
67TFK:10158:07743\n\
67TFK:10127:08135\n\
67TFK:10189:08174\n\
67TFK:10209:08912\n\
67TFK:10249:08056\n\
67TFK:10298:08640\n\
67TFK:10344:08121\n\
67TFK:10327:08474\n\
67TFK:10391:07956\n\
67TFK:09325:09195\n\
67TFK:09349:09293\n\
67TFK:09337:10081\n\
67TFK:09377:09208\n\
67TFK:09411:09541\n\
67TFK:09457:09868\n\
67TFK:09437:10267\n\
67TFK:09478:09714\n\
67TFK:09535:09435\n\
67TFK:09566:10213\n\
67TFK:09580:09176\n\
67TFK:09720:09624\n\
67TFK:09871:09117\n\
67TFK:09858:10224\n\
67TFK:09880:09662\n\
67TFK:09922:10222\n\
67TFK:09933:09448\n\
67TFK:09925:09904\n\
67TFK:09986:09987\n\
67TFK:10072:09486\n\
67TFK:10073:09928\n\
67TFK:10071:10014\n\
67TFK:10163:09264\n\
67TFK:10221:09101\n\
67TFK:10202:09761\n\
67TFK:10247:09656\n\
67TFK:10319:09439\n\
67TFK:10351:09476\n\
67TFK:10554:09057\n\
67TFK:10550:09185\n\
67TFK:09375:10785\n\
67TFK:09494:10391\n\
67TFK:09513:11096\n\
67TFK:09517:11240\n\
67TFK:09542:11016\n\
67TFK:09541:11450\n\
67TFK:09669:10528\n\
67TFK:09657:10675\n\
67TFK:09764:10969\n\
67TFK:09742:11434\n\
67TFK:09777:10382\n\
67TFK:09794:11088\n\
67TFK:09836:10440\n\
67TFK:09895:10879\n\
67TFK:09899:11212\n\
67TFK:09949:11192\n\
67TFK:10023:11037\n\
67TFK:10115:11180\n\
67TFK:10116:11591\n\
67TFK:10172:10748\n\
67TFK:10270:11380\n\
67TFK:10370:11371\n\
67TFK:10401:11144\n\
67TFK:10475:11091\n\
67TFK:10587:11018\n\
67TFK:05364:06607\n\
67TFK:05372:06655\n\
67TFK:05362:06771\n\
67TFK:05353:07565\n\
67TFK:05356:07609\n\
67TFK:05387:06844\n\
67TFK:05458:06694\n\
67TFK:05463:06956\n\
67TFK:05455:07013\n\
67TFK:05462:07420\n\
67TFK:05455:07529\n\
67TFK:05463:07699\n\
67TFK:05489:06913\n\
67TFK:05486:07448\n\
67TFK:05541:06740\n\
67TFK:05550:07312\n\
67TFK:05550:07701\n\
67TFK:05598:06851\n\
67TFK:05729:06972\n\
67TFK:05770:07371\n\
67TFK:05803:06473\n\
67TFK:05804:07491\n\
67TFK:05795:07557\n\
67TFK:05846:06646\n\
67TFK:05865:07174\n\
67TFK:05851:07309\n\
67TFK:05917:07056\n\
67TFK:05923:07342\n\
67TFK:05902:07474\n\
67TFK:05976:06932\n\
67TFK:06014:07224\n\
67TFK:06052:06589\n\
67TFK:06075:06595\n\
67TFK:06096:06993\n\
67TFK:06125:07207\n\
67TFK:06142:06905\n\
67TFK:06160:07063\n\
67TFK:06149:07166\n\
67TFK:06130:07664\n\
67TFK:06130:07679\n\
67TFK:06210:06444\n\
67TFK:06195:06611\n\
67TFK:06191:06924\n\
67TFK:06182:07513\n\
67TFK:06200:07631\n\
67TFK:06256:06683\n\
67TFK:06288:06488\n\
67TFK:06321:06528\n\
67TFK:06289:06540\n\
67TFK:06278:06927\n\
67TFK:06298:07332\n\
67TFK:06375:07022\n\
67TFK:06329:07226\n\
67TFK:06391:06748\n\
67TFK:06406:06855\n\
67TFK:06387:07115\n\
67TFK:06404:07482\n\
67TFK:06430:06594\n\
67TFK:06494:07367\n\
67TFK:06586:06931\n\
67TFK:06598:06893\n\
67TFK:06594:07396\n\
67TFK:06587:07533\n\
67TFK:06634:06751\n\
67TFK:06645:06919\n\
67TFK:05345:10304\n\
67TFK:05377:10909\n\
67TFK:05449:11008\n\
67TFK:05562:10409\n\
67TFK:05569:10508\n\
67TFK:05534:10568\n\
67TFK:05529:11374\n\
67TFK:05629:10444\n\
67TFK:05665:10740\n\
67TFK:05717:11496\n\
67TFK:05727:11567\n\
67TFK:05975:10495\n\
67TFK:05951:10775\n\
67TFK:06066:11172\n\
67TFK:06079:10447\n\
67TFK:06123:10753\n\
67TFK:06146:10318\n\
67TFK:06201:10643\n\
67TFK:06203:11207\n\
67TFK:06205:11377\n\
67TFK:06271:11444\n\
67TFK:06326:10387\n\
67TFK:06301:10748\n\
67TFK:06352:10383\n\
67TFK:06337:10774\n\
67TFK:06382:10889\n\
67TFK:06570:10954\n\
67TFK:06536:11258\n\
67TFK:06541:11336\n\
67TFK:06586:10999\n\
67TFK:06627:11074\n\
67TFK:06623:11188\n\
67TFK:06611:11571\n\
67TFK:06643:10518\n\
67TFK:09355:02227\n\
67TFK:09328:02367\n\
67TFK:09388:01600\n\
67TFK:09396:01796\n\
67TFK:09383:02081\n\
67TFK:09374:02372\n\
67TFK:09431:01310\n\
67TFK:09432:01702\n\
67TFK:09431:01861\n\
67TFK:09442:02186\n\
67TFK:09442:02511\n\
67TFK:09471:02511\n\
67TFK:09521:01343\n\
67TFK:09512:02495\n\
67TFK:09536:01898\n\
67TFK:09602:01479\n\
67TFK:09577:02035\n\
67TFK:09615:02100\n\
67TFK:09595:02499\n\
67TFK:09652:02360\n\
67TFK:09635:02547\n\
67TFK:09708:01703\n\
67TFK:09770:01554\n\
67TFK:09726:02168\n\
67TFK:09787:01493\n\
67TFK:09809:01888\n\
67TFK:09795:02073\n\
67TFK:09806:02071\n\
67TFK:09916:01968\n\
67TFK:10013:02452\n\
67TFK:10073:01981\n\
67TFK:10203:02324\n\
67TFK:10256:02272\n\
67TFK:06709:02182\n\
67TFK:06722:01701\n\
67TFK:06738:01979\n\
67TFK:06829:01851\n\
67TFK:06873:01830\n\
67TFK:06898:01861\n\
67TFK:06903:02440\n\
67TFK:06873:02507\n\
67TFK:06956:01667\n\
67TFK:06911:01940\n\
67TFK:06931:02431\n\
67TFK:06999:01385\n\
67TFK:07041:01600\n\
67TFK:07010:02101\n\
67TFK:07021:02495\n\
67TFK:07079:01756\n\
67TFK:07152:02087\n\
67TFK:07149:02410\n\
67TFK:07121:02462\n\
67TFK:07167:01367\n\
67TFK:07169:01368\n\
67TFK:07181:01375\n\
67TFK:07215:02528\n\
67TFK:07343:01343\n\
67TFK:07333:02462\n\
67TFK:07345:02534\n\
67TFK:07397:02367\n\
67TFK:07445:01969\n\
67TFK:07455:02174\n\
67TFK:07420:02302\n\
67TFK:07454:02463\n\
67TFK:07491:01349\n\
67TFK:07505:01899\n\
67TFK:07482:02320\n\
67TFK:07480:02477\n\
67TFK:07461:02504\n\
67TFK:07575:01618\n\
67TFK:07574:02521\n\
67TFK:07683:02520\n\
67TFK:07750:01298\n\
67TFK:07718:01389\n\
67TFK:07752:01539\n\
67TFK:07728:01905\n\
67TFK:07714:01961\n\
67TFK:07781:01361\n\
67TFK:07802:02111\n\
67TFK:07836:01736\n\
67TFK:07837:02112\n\
67TFK:07838:02543\n\
67TFK:07867:01594\n\
67TFK:07901:01860\n\
67TFK:07901:02332\n\
67TFK:07942:02120\n\
67TFK:07962:02514\n\
67TFK:06681:05043\n\
67TFK:06747:04286\n\
67TFK:06804:04144\n\
67TFK:06784:04723\n\
67TFK:06858:05144\n\
67TFK:06880:04901\n\
67TFK:06923:04008\n\
67TFK:06940:05128\n\
67TFK:07001:04937\n\
67TFK:07002:04976\n\
67TFK:07053:04106\n\
67TFK:07023:04362\n\
67TFK:07038:04518\n\
67TFK:07092:04185\n\
67TFK:07109:05000\n\
67TFK:07122:04135\n\
67TFK:07116:04360\n\
67TFK:07139:04798\n\
67TFK:07161:04427\n\
67TFK:07183:04468\n\
67TFK:07192:04871\n\
67TFK:07250:04055\n\
67TFK:07228:04553\n\
67TFK:07296:04420\n\
67TFK:07291:04976\n\
67TFK:07346:03874\n\
67TFK:07344:04143\n\
67TFK:07318:04672\n\
67TFK:07343:05004\n\
67TFK:07310:05135\n\
67TFK:07450:03887\n\
67TFK:07468:04487\n\
67TFK:07556:04922\n\
67TFK:07596:04589\n\
67TFK:07607:04611\n\
67TFK:07560:04814\n\
67TFK:07602:04852\n\
67TFK:07593:04910\n\
67TFK:07625:05102\n\
67TFK:07704:04871\n\
67TFK:07733:04449\n\
67TFK:07815:04247\n\
67TFK:07844:05002\n\
67TFK:07939:04245\n\
67TFK:07980:03936\n\
67TFK:07990:04745\n\
67TFK:06672:07337\n\
67TFK:06715:06509\n\
67TFK:06717:07220\n\
67TFK:06743:07335\n\
67TFK:06776:07512\n\
67TFK:06827:06549\n\
67TFK:06821:06658\n\
67TFK:06882:06736\n\
67TFK:07102:06911\n\
67TFK:07081:06952\n\
67TFK:07109:07586\n\
67TFK:07064:07632\n\
67TFK:07145:07067\n\
67TFK:07193:06833\n\
67TFK:07182:06953\n\
67TFK:07167:07208\n\
67TFK:07202:07448\n\
67TFK:07232:07448\n\
67TFK:07285:06628\n\
67TFK:07284:06642\n\
67TFK:07265:06695\n\
67TFK:07277:07018\n\
67TFK:07359:06587\n\
67TFK:07350:06961\n\
67TFK:07335:07005\n\
67TFK:07356:07655\n\
67TFK:07441:07008\n\
67TFK:07430:07531\n\
67TFK:07508:06831\n\
67TFK:07472:07112\n\
67TFK:07467:07469\n\
67TFK:07527:06482\n\
67TFK:07536:06629\n\
67TFK:07535:07534\n\
67TFK:07580:07100\n\
67TFK:07561:07555\n\
67TFK:07569:07566\n\
67TFK:07725:07714\n\
67TFK:07794:07707\n\
67TFK:07800:07723\n\
67TFK:07814:06867\n\
67TFK:07823:06840\n\
67TFK:07841:07576\n\
67TFK:07906:06862\n\
67TFK:07947:07048\n\
67TFK:07925:07407\n\
67TFK:07945:07570\n\
67TFK:07987:06609\n\
67TFK:07991:06882\n\
67TFK:06701:05299\n\
67TFK:06707:05664\n\
67TFK:06737:05188\n\
67TFK:06720:05605\n\
67TFK:06759:05649\n\
67TFK:06737:05939\n\
67TFK:06714:06191\n\
67TFK:06801:06345\n\
67TFK:06819:05165\n\
67TFK:06839:05619\n\
67TFK:06833:06123\n\
67TFK:06890:06199\n\
67TFK:06860:06372\n\
67TFK:06969:05545\n\
67TFK:06985:05526\n\
67TFK:06968:05822\n\
67TFK:06997:06172\n\
67TFK:07037:05715\n\
67TFK:07091:06364\n\
67TFK:07144:05659\n\
67TFK:07192:05857\n\
67TFK:07247:05316\n\
67TFK:07236:05659\n\
67TFK:07234:06046\n\
67TFK:07253:06279\n\
67TFK:07275:05417\n\
67TFK:07286:05441\n\
67TFK:07294:05771\n\
67TFK:07307:06123\n\
67TFK:07293:06257\n\
67TFK:07350:05507\n\
67TFK:07351:05584\n\
67TFK:07433:05214\n\
67TFK:07441:05568\n\
67TFK:07444:06063\n\
67TFK:07421:06323\n\
67TFK:07483:05899\n\
67TFK:07542:05580\n\
67TFK:07515:05661\n\
67TFK:07518:06269\n\
67TFK:07530:06340\n\
67TFK:07571:05331\n\
67TFK:07574:05521\n\
67TFK:07582:05570\n\
67TFK:07595:05976\n\
67TFK:07595:06004\n\
67TFK:07563:06306\n\
67TFK:07633:05610\n\
67TFK:07613:05712\n\
67TFK:07675:05261\n\
67TFK:07715:05374\n\
67TFK:07808:05269\n\
67TFK:07771:05764\n\
67TFK:07818:05195\n\
67TFK:07824:05355\n\
67TFK:07846:05416\n\
67TFK:07819:05963\n\
67TFK:07904:05402\n\
67TFK:07913:05451\n\
67TFK:07912:06290\n\
67TFK:07987:05896\n\
67TFK:06693:09018\n\
67TFK:06717:09489\n\
67TFK:06753:10300\n\
67TFK:06773:09800\n\
67TFK:06817:09600\n\
67TFK:06836:09599\n\
67TFK:06841:09961\n\
67TFK:06853:10022\n\
67TFK:06879:10001\n\
67TFK:06928:09393\n\
67TFK:07039:09415\n\
67TFK:07027:09888\n\
67TFK:07027:10017\n\
67TFK:07114:09092\n\
67TFK:07144:09396\n\
67TFK:07140:10034\n\
67TFK:07113:10141\n\
67TFK:07181:10270\n\
67TFK:07217:09219\n\
67TFK:07215:09623\n\
67TFK:07238:10103\n\
67TFK:07214:10269\n\
67TFK:07280:09282\n\
67TFK:07291:09902\n\
67TFK:07296:09886\n\
67TFK:07268:10202\n\
67TFK:07324:09086\n\
67TFK:07361:10135\n\
67TFK:07408:10173\n\
67TFK:07427:09329\n\
67TFK:07416:09958\n\
67TFK:07459:10096\n\
67TFK:07495:09227\n\
67TFK:07490:09863\n\
67TFK:07534:09632\n\
67TFK:07551:09632\n\
67TFK:07526:10086\n\
67TFK:07609:09427\n\
67TFK:07565:09964\n\
67TFK:07634:09706\n\
67TFK:07683:09069\n\
67TFK:07672:09152\n\
67TFK:07668:09772\n\
67TFK:07721:09112\n\
67TFK:07739:09141\n\
67TFK:07750:10176\n\
67TFK:07764:10084\n\
67TFK:07763:10176\n\
67TFK:07779:10219\n\
67TFK:07811:09237\n\
67TFK:07879:09493\n\
67TFK:07872:10141\n\
67TFK:07971:09893\n\
67TFK:06710:07776\n\
67TFK:06719:07865\n\
67TFK:06734:08097\n\
67TFK:06721:08727\n\
67TFK:06765:07981\n\
67TFK:06889:08466\n\
67TFK:06887:08521\n\
67TFK:06907:08692\n\
67TFK:06879:08909\n\
67TFK:06938:08610\n\
67TFK:06917:08942\n\
67TFK:06918:09002\n\
67TFK:06991:08177\n\
67TFK:06996:08283\n\
67TFK:06990:08908\n\
67TFK:07057:08003\n\
67TFK:07056:08240\n\
67TFK:07097:08164\n\
67TFK:07073:08291\n\
67TFK:07062:08458\n\
67TFK:07073:08821\n\
67TFK:07074:08971\n\
67TFK:07128:08313\n\
67TFK:07125:08719\n\
67TFK:07118:08761\n\
67TFK:07208:08399\n\
67TFK:07191:08607\n\
67TFK:07164:08801\n\
67TFK:07264:08092\n\
67TFK:07298:08556\n\
67TFK:07300:08646\n\
67TFK:07319:08064\n\
67TFK:07355:08037\n\
67TFK:07378:08889\n\
67TFK:07387:09007\n\
67TFK:07419:08154\n\
67TFK:07452:08974\n\
67TFK:07545:07873\n\
67TFK:07577:07976\n\
67TFK:07569:08412\n\
67TFK:07581:08512\n\
67TFK:07649:08871\n\
67TFK:07614:08884\n\
67TFK:07644:08972\n\
67TFK:07754:08419\n\
67TFK:07754:08842\n\
67TFK:07785:08059\n\
67TFK:07840:07841\n\
67TFK:07832:08535\n\
67TFK:07848:08651\n\
67TFK:07907:07978\n\
67TFK:07903:08707\n\
67TFK:07917:08378\n\
67TFK:07934:08386\n\
67TFK:07981:07899\n\
67TFK:07970:08363\n\
67TFK:06702:10545\n\
67TFK:06701:10868\n\
67TFK:06741:10483\n\
67TFK:06738:11213\n\
67TFK:06826:10351\n\
67TFK:06829:10349\n\
67TFK:06830:11391\n\
67TFK:06929:11352\n\
67TFK:06953:11321\n\
67TFK:06992:11128\n\
67TFK:06996:11156\n\
67TFK:07023:10886\n\
67TFK:07011:11042\n\
67TFK:07040:11017\n\
67TFK:07015:11527\n\
67TFK:07085:10514\n\
67TFK:07131:10702\n\
67TFK:07126:11059\n\
67TFK:07131:11349\n\
67TFK:07255:10851\n\
67TFK:07281:10878\n\
67TFK:07260:10960\n\
67TFK:07265:11021\n\
67TFK:07310:10501\n\
67TFK:07354:10875\n\
67TFK:07321:10931\n\
67TFK:07313:11286\n\
67TFK:07403:11107\n\
67TFK:07377:11191\n\
67TFK:07459:10521\n\
67TFK:07420:10845\n\
67TFK:07442:11223\n\
67TFK:07500:10521\n\
67TFK:07465:10780\n\
67TFK:07541:10676\n\
67TFK:07634:10480\n\
67TFK:07654:10714\n\
67TFK:07658:10737\n\
67TFK:07700:11288\n\
67TFK:07690:11387\n\
67TFK:07722:10598\n\
67TFK:07744:10679\n\
67TFK:07720:11385\n\
67TFK:07786:10633\n\
67TFK:07781:10714\n\
67TFK:07771:11153\n\
67TFK:07849:11298\n\
67TFK:07891:11003\n\
67TFK:07864:11554\n\
67TFK:07975:10584\n\
67TFK:07984:11112\n\
67TFK:07969:11299\n\
67TFK:00268:03133\n\
67TFK:00383:03068\n\
67TFK:00361:03116\n\
67TFK:00366:03687\n\
67TFK:00425:03674\n\
67TFK:00536:03718\n\
67TFK:00575:02908\n\
67TFK:00554:03229\n\
67TFK:00620:03103\n\
67TFK:00615:03315\n\
67TFK:00636:03409\n\
67TFK:00647:03415\n\
67TFK:00602:03749\n\
67TFK:00640:03745\n\
67TFK:00628:03799\n\
67TFK:00609:03863\n\
67TFK:00738:02604\n\
67TFK:00743:03357\n\
67TFK:00756:02609\n\
67TFK:00759:02590\n\
67TFK:00750:03575\n\
67TFK:00843:02782\n\
67TFK:00832:03090\n\
67TFK:00830:03317\n\
67TFK:00915:03266\n\
67TFK:00934:03644\n\
67TFK:00901:03738\n\
67TFK:00913:03783\n\
67TFK:00982:02780\n\
67TFK:00958:02908\n\
67TFK:00976:03834\n\
67TFK:01033:02609\n\
67TFK:01039:03417\n\
67TFK:01061:02743\n\
67TFK:01070:03825\n\
67TFK:01149:03263\n\
67TFK:01140:03387\n\
67TFK:01215:02627\n\
67TFK:01246:03256\n\
67TFK:01249:03243\n\
67TFK:01306:03366\n\
67TFK:05378:01539\n\
67TFK:05404:01790\n\
67TFK:05419:02249\n\
67TFK:05437:01485\n\
67TFK:05455:01737\n\
67TFK:05436:01785\n\
67TFK:05504:01759\n\
67TFK:05483:01834\n\
67TFK:05557:01909\n\
67TFK:05622:01587\n\
67TFK:05664:02192\n\
67TFK:05689:01711\n\
67TFK:05714:02244\n\
67TFK:05758:01829\n\
67TFK:05864:01988\n\
67TFK:05851:02179\n\
67TFK:05921:01591\n\
67TFK:05921:01595\n\
67TFK:05927:01796\n\
67TFK:05938:01662\n\
67TFK:05940:01835\n\
67TFK:05946:02569\n\
67TFK:06002:01532\n\
67TFK:06004:01611\n\
67TFK:06122:01494\n\
67TFK:06086:02515\n\
67TFK:06143:01350\n\
67TFK:06144:01851\n\
67TFK:06132:02326\n\
67TFK:06214:01682\n\
67TFK:06198:01692\n\
67TFK:06208:01707\n\
67TFK:06187:02236\n\
67TFK:06187:02259\n\
67TFK:06192:02541\n\
67TFK:06246:01477\n\
67TFK:06260:01489\n\
67TFK:06245:01883\n\
67TFK:06238:02357\n\
67TFK:06286:01465\n\
67TFK:06313:01664\n\
67TFK:06344:01595\n\
67TFK:06401:01524\n\
67TFK:06417:02034\n\
67TFK:06404:02430\n\
67TFK:06392:02454\n\
67TFK:06442:01946\n\
67TFK:06475:02354\n\
67TFK:06519:01484\n\
67TFK:06487:01792\n\
67TFK:06500:02402\n\
67TFK:06571:01887\n\
67TFK:06618:01640\n\
67TFK:06653:01290\n\
67TFK:08040:00922\n\
67TFK:08100:00724\n\
67TFK:08139:00734\n\
67TFK:08104:00886\n\
67TFK:08146:00664\n\
67TFK:08335:00909\n\
67TFK:08301:01059\n\
67TFK:08740:00969\n\
67TFK:08805:01064\n\
67TFK:08933:01145\n\
67TFK:08923:01262\n\
67TFK:09031:01169\n\
67TFK:09110:01198\n\
67TFK:06713:00608\n\
67TFK:06753:00896\n\
67TFK:06718:01200\n\
67TFK:06841:00653\n\
67TFK:06855:00897\n\
67TFK:06906:00534\n\
67TFK:06896:00952\n\
67TFK:06898:00971\n\
67TFK:06924:00529\n\
67TFK:06949:01135\n\
67TFK:06946:01206\n\
67TFK:06986:00669\n\
67TFK:07039:00769\n\
67TFK:07022:00965\n\
67TFK:07252:00464\n\
67TFK:07225:00779\n\
67TFK:07265:00454\n\
67TFK:07354:01265\n\
67TFK:07366:00607\n\
67TFK:07372:00658\n\
67TFK:07487:00938\n\
67TFK:07531:00743\n\
67TFK:07609:00825\n\
67TFK:07646:01167\n\
67TFK:07694:00634\n\
67TFK:07753:00972\n\
67TFK:07780:01166\n\
67TFK:07858:00787\n\
67TFK:07879:00605\n\
67TFK:07893:00652\n\
67TFK:07905:01286\n\
67TFK:07910:01004\n\
67TFK:07914:01039\n\
67TFK:07969:00855\n\
67TFK:06758:14682\n\
67TFK:06825:14330\n\
67TFK:06934:14673\n\
67TFK:06971:14562\n\
67TFK:07035:14657\n\
67TFK:07160:14807\n\
67TFK:08009:06702\n\
67TFK:08017:07342\n\
67TFK:08009:07550\n\
67TFK:08046:07656\n\
67TFK:08179:06797\n\
67TFK:08172:07719\n\
67TFK:08233:07139\n\
67TFK:08233:07303\n\
67TFK:08257:07414\n\
67TFK:08285:07688\n\
67TFK:08326:06788\n\
67TFK:08340:07677\n\
67TFK:08363:06514\n\
67TFK:08355:06648\n\
67TFK:08370:06815\n\
67TFK:08394:07288\n\
67TFK:08425:07268\n\
67TFK:08430:07686\n\
67TFK:08485:06565\n\
67TFK:08521:06594\n\
67TFK:08537:07072\n\
67TFK:08582:07007\n\
67TFK:08655:06487\n\
67TFK:08666:07578\n\
67TFK:08724:07067\n\
67TFK:08707:07529\n\
67TFK:08864:06644\n\
67TFK:08883:07096\n\
67TFK:08859:07635\n\
67TFK:08906:07059\n\
67TFK:08896:07247\n\
67TFK:08978:07460\n\
67TFK:08944:07545\n\
67TFK:09000:06540\n\
67TFK:09018:06783\n\
67TFK:09028:07231\n\
67TFK:09041:07416\n\
67TFK:09058:06487\n\
67TFK:09051:06692\n\
67TFK:09120:06635\n\
67TFK:09159:07263\n\
67TFK:09156:07394\n\
67TFK:09210:07271\n\
67TFK:09257:07075\n\
67TFK:09275:07301\n\
67TFK:08001:03168\n\
67TFK:08078:03150\n\
67TFK:08087:03374\n\
67TFK:08137:03157\n\
67TFK:08225:02616\n\
67TFK:08271:02732\n\
67TFK:08246:02927\n\
67TFK:08278:03023\n\
67TFK:08247:03541\n\
67TFK:08278:03599\n\
67TFK:08338:02644\n\
67TFK:08317:03354\n\
67TFK:08363:02636\n\
67TFK:08367:03029\n\
67TFK:08351:03134\n\
67TFK:08344:03302\n\
67TFK:08370:03422\n\
67TFK:08427:03774\n\
67TFK:08478:02647\n\
67TFK:08460:03227\n\
67TFK:08588:02603\n\
67TFK:08585:02647\n\
67TFK:08560:02875\n\
67TFK:08569:03053\n\
67TFK:08566:03307\n\
67TFK:08637:02890\n\
67TFK:08618:03669\n\
67TFK:08658:02628\n\
67TFK:08714:02981\n\
67TFK:08708:03325\n\
67TFK:08713:03537\n\
67TFK:08763:02971\n\
67TFK:08827:02725\n\
67TFK:08800:03321\n\
67TFK:08858:02964\n\
67TFK:08937:02769\n\
67TFK:08914:03146\n\
67TFK:08894:03805\n\
67TFK:08978:03270\n\
67TFK:09053:03030\n\
67TFK:09098:02774\n\
67TFK:09093:03825\n\
67TFK:09140:03859\n\
67TFK:09177:03211\n\
67TFK:09197:03248\n\
67TFK:09313:03006\n\
67TFK:09310:03059\n\
67TFK:09313:03046\n\
67TFK:09305:03449\n\
67TFK:09316:03570\n\
67TFK:09298:03590\n\
67TFK:08089:05013\n\
67TFK:08119:04615\n\
67TFK:08157:03924\n\
67TFK:08211:03958\n\
67TFK:08212:03955\n\
67TFK:08223:04232\n\
67TFK:08240:04660\n\
67TFK:08236:04907\n\
67TFK:08267:04754\n\
67TFK:08365:04447\n\
67TFK:08435:03885\n\
67TFK:08421:04574\n\
67TFK:08403:05147\n\
67TFK:08489:04788\n\
67TFK:08531:03976\n\
67TFK:08505:04168\n\
67TFK:08536:04349\n\
67TFK:08494:05088\n\
67TFK:08547:03937\n\
67TFK:08565:04227\n\
67TFK:08604:05098\n\
67TFK:08662:04516\n\
67TFK:08726:03973\n\
67TFK:08740:04101\n\
67TFK:08725:04166\n\
67TFK:08752:04424\n\
67TFK:08796:04889\n\
67TFK:08852:04251\n\
67TFK:08989:03936\n\
67TFK:08984:04622\n\
67TFK:08976:04728\n\
67TFK:09004:04442\n\
67TFK:08998:04604\n\
67TFK:09003:04895\n\
67TFK:09005:04933\n\
67TFK:09056:03922\n\
67TFK:09074:04483\n\
67TFK:09225:04983\n\
67TFK:09219:05031\n\
67TFK:08022:07898\n\
67TFK:08077:08479\n\
67TFK:08107:07788\n\
67TFK:08121:07840\n\
67TFK:08100:08087\n\
67TFK:08118:08248\n\
67TFK:08137:08415\n\
67TFK:08151:07952\n\
67TFK:08147:08013\n\
67TFK:08161:08265\n\
67TFK:08171:08342\n\
67TFK:08180:08333\n\
67TFK:08286:07832\n\
67TFK:08257:08442\n\
67TFK:08257:08673\n\
67TFK:08316:08939\n\
67TFK:08431:07751\n\
67TFK:08433:08592\n\
67TFK:08476:07755\n\
67TFK:08488:07960\n\
67TFK:08448:08385\n\
67TFK:08513:08101\n\
67TFK:08499:08544\n\
67TFK:08580:08615\n\
67TFK:08578:08998\n\
67TFK:08597:07778\n\
67TFK:08620:08855\n\
67TFK:08655:07891\n\
67TFK:08665:08199\n\
67TFK:08746:07772\n\
67TFK:08771:07797\n\
67TFK:08801:08150\n\
67TFK:08843:08248\n\
67TFK:08859:08582\n\
67TFK:08986:08498\n\
67TFK:09008:08186\n\
67TFK:08995:08363\n\
67TFK:09041:08555\n\
67TFK:09006:08899\n\
67TFK:09078:08963\n\
67TFK:09120:08484\n\
67TFK:09139:08494\n\
67TFK:09170:08757\n\
67TFK:09231:07937\n\
67TFK:09269:08639\n\
67TFK:09321:08113\n\
67TFK:08032:10095\n\
67TFK:08000:10240\n\
67TFK:08134:09195\n\
67TFK:08107:09992\n\
67TFK:08195:09749\n\
67TFK:08255:09075\n\
67TFK:08288:09106\n\
67TFK:08315:09469\n\
67TFK:08300:09740\n\
67TFK:08383:09456\n\
67TFK:08407:09025\n\
67TFK:08396:09692\n\
67TFK:08405:09872\n\
67TFK:08455:09957\n\
67TFK:08547:09763\n\
67TFK:08592:09978\n\
67TFK:08667:09334\n\
67TFK:08772:09567\n\
67TFK:08781:09589\n\
67TFK:08775:09702\n\
67TFK:08776:10127\n\
67TFK:08839:09483\n\
67TFK:08848:09786\n\
67TFK:08893:09249\n\
67TFK:08954:09688\n\
67TFK:09035:09112\n\
67TFK:09063:09598\n\
67TFK:09130:10002\n\
67TFK:09170:09948\n\
67TFK:09228:09076\n\
67TFK:09221:09263\n\
67TFK:00584:10709\n\
67TFK:00688:10720\n\
67TFK:00766:10531\n\
67TFK:00831:10348\n\
67TFK:00834:10641\n\
67TFK:00898:10335\n\
67TFK:00930:11255\n\
67TFK:00909:11333\n\
67TFK:00998:10592\n\
67TFK:00968:10936\n\
67TFK:00968:11491\n\
67TFK:01039:10562\n\
67TFK:01061:11278\n\
67TFK:01072:11441\n\
67TFK:01104:10454\n\
67TFK:01138:11006\n\
67TFK:01101:11092\n\
67TFK:01159:10369\n\
67TFK:01186:11403\n\
67TFK:01214:10620\n\
67TFK:01235:11173\n\
67TFK:01237:11211\n\
67TFK:01260:10457\n\
67TFK:01321:10801\n\
67TFK:06667:11655\n\
67TFK:06662:12056\n\
67TFK:06694:12100\n\
67TFK:06727:11624\n\
67TFK:06728:11839\n\
67TFK:06800:12317\n\
67TFK:06880:11696\n\
67TFK:06916:12134\n\
67TFK:06917:12795\n\
67TFK:06925:12821\n\
67TFK:06944:12838\n\
67TFK:07046:11691\n\
67TFK:07037:11983\n\
67TFK:07064:11598\n\
67TFK:07080:12085\n\
67TFK:07143:11845\n\
67TFK:07131:12233\n\
67TFK:07207:12504\n\
67TFK:07172:12819\n\
67TFK:07219:12754\n\
67TFK:07297:11637\n\
67TFK:07287:11935\n\
67TFK:07264:12324\n\
67TFK:07324:11625\n\
67TFK:07312:11843\n\
67TFK:07331:12873\n\
67TFK:07394:11838\n\
67TFK:07411:12624\n\
67TFK:07417:12668\n\
67TFK:07465:12055\n\
67TFK:07533:11815\n\
67TFK:07539:11882\n\
67TFK:07522:12046\n\
67TFK:07531:12188\n\
67TFK:07550:12162\n\
67TFK:07596:12040\n\
67TFK:07636:11625\n\
67TFK:07648:11747\n\
67TFK:07632:12238\n\
67TFK:07646:12354\n\
67TFK:07633:12400\n\
67TFK:07751:11624\n\
67TFK:07760:11764\n\
67TFK:07833:12201\n\
67TFK:04025:13455\n\
67TFK:04114:13032\n\
67TFK:04194:12995\n\
67TFK:04199:14135\n\
67TFK:04282:13118\n\
67TFK:04278:13409\n\
67TFK:04315:13165\n\
67TFK:04380:13722\n\
67TFK:04360:13888\n\
67TFK:04429:13219\n\
67TFK:04492:13024\n\
67TFK:04545:13082\n\
67TFK:04571:13655\n\
67TFK:04740:14048\n\
67TFK:04794:13908\n\
67TFK:04795:14043\n\
67TFK:04969:13421\n\
67TFK:05015:13535\n\
67TFK:05017:14111\n\
67TFK:05173:12890\n\
67TFK:05147:13064\n\
67TFK:05167:13230\n\
67TFK:05193:13435\n\
67TFK:05224:13570\n\
67TFK:05235:13920\n\
67TFK:05278:13637\n\
67TFK:05284:13884\n\
67TFK:05325:13913\n\
67TFK:04135:14391\n\
67TFK:04135:14465\n\
67TFK:04163:14391\n\
67TFK:04249:14812\n\
67TFK:04339:14497\n\
67TFK:04471:14569\n\
67TFK:04545:15020\n\
67TFK:04623:15021\n\
67TFK:04670:14298\n\
67TFK:04665:14536\n\
67TFK:04738:14235\n\
67TFK:04801:14458\n\
67TFK:04042:11972\n\
67TFK:04024:12403\n\
67TFK:04117:12669\n\
67TFK:04177:12507\n\
67TFK:04242:11605\n\
67TFK:04219:11989\n\
67TFK:04282:11924\n\
67TFK:04353:11751\n\
67TFK:04370:12136\n\
67TFK:04520:12237\n\
67TFK:04518:12315\n\
67TFK:04504:12613\n\
67TFK:04523:12870\n\
67TFK:04569:11953\n\
67TFK:04569:12063\n\
67TFK:04579:12856\n\
67TFK:04611:12315\n\
67TFK:04680:11787\n\
67TFK:04646:11988\n\
67TFK:04677:12088\n\
67TFK:04690:12810\n\
67TFK:04695:12837\n\
67TFK:04725:11957\n\
67TFK:04727:12839\n\
67TFK:04739:12845\n\
67TFK:04827:11788\n\
67TFK:04812:12143\n\
67TFK:04880:11696\n\
67TFK:04920:12012\n\
67TFK:04941:12377\n\
67TFK:04972:11842\n\
67TFK:04993:11888\n\
67TFK:05018:12548\n\
67TFK:05097:12671\n\
67TFK:05171:12026\n\
67TFK:05177:12233\n\
67TFK:05178:12401\n\
67TFK:05214:12627\n\
67TFK:05240:12845\n\
67TFK:05265:11845\n\
67TFK:05305:12224\n\
67TFK:04075:11261\n\
67TFK:04124:10815\n\
67TFK:04118:11479\n\
67TFK:04162:10580\n\
67TFK:04181:11158\n\
67TFK:04225:10455\n\
67TFK:04232:10695\n\
67TFK:04224:10870\n\
67TFK:04333:10401\n\
67TFK:04300:10651\n\
67TFK:04320:11293\n\
67TFK:04318:11591\n\
67TFK:04352:10580\n\
67TFK:04388:10565\n\
67TFK:04390:10558\n\
67TFK:04402:10681\n\
67TFK:04490:10848\n\
67TFK:04541:10700\n\
67TFK:04592:10709\n\
67TFK:04609:10665\n\
67TFK:04655:11108\n\
67TFK:04710:10780\n\
67TFK:04771:10723\n\
67TFK:04771:11082\n\
67TFK:04781:11541\n\
67TFK:04840:10344\n\
67TFK:04901:10368\n\
67TFK:04966:11406\n\
67TFK:05015:10896\n\
67TFK:05034:11368\n\
67TFK:05102:10993\n\
67TFK:05170:10436\n\
67TFK:05150:11227\n\
67TFK:05255:11267\n\
67TFK:04042:09438\n\
67TFK:04038:09688\n\
67TFK:04040:09904\n\
67TFK:04076:09359\n\
67TFK:04098:09639\n\
67TFK:04164:09093\n\
67TFK:04232:09234\n\
67TFK:04235:09524\n\
67TFK:04288:09415\n\
67TFK:04282:09963\n\
67TFK:04252:10226\n\
67TFK:04345:09260\n\
67TFK:04342:09359\n\
67TFK:04439:09524\n\
67TFK:04535:09955\n\
67TFK:04522:10149\n\
67TFK:04581:09602\n\
67TFK:04570:09712\n\
67TFK:04612:10073\n\
67TFK:04706:09896\n\
67TFK:04715:10050\n\
67TFK:04759:09239\n\
67TFK:04788:09575\n\
67TFK:04820:09253\n\
67TFK:04831:09715\n\
67TFK:04959:09343\n\
67TFK:04952:10061\n\
67TFK:05035:09223\n\
67TFK:05025:09560\n\
67TFK:05028:09518\n\
67TFK:05045:09971\n\
67TFK:05024:10142\n\
67TFK:05065:09481\n\
67TFK:05062:10202\n\
67TFK:05112:09119\n\
67TFK:05152:09397\n\
67TFK:05152:10062\n\
67TFK:05239:09716\n\
67TFK:05267:09387\n\
67TFK:05310:09744\n\
67TFK:04049:07886\n\
67TFK:04144:07798\n\
67TFK:04136:08210\n\
67TFK:04190:07915\n\
67TFK:04185:08088\n\
67TFK:04213:07925\n\
67TFK:04199:08385\n\
67TFK:04228:08691\n\
67TFK:04268:08196\n\
67TFK:04293:08486\n\
67TFK:04262:09014\n\
67TFK:04343:08631\n\
67TFK:04305:08896\n\
67TFK:04372:08451\n\
67TFK:04423:08163\n\
67TFK:04457:08357\n\
67TFK:04609:08393\n\
67TFK:04634:08724\n\
67TFK:04641:08686\n\
67TFK:04664:08175\n\
67TFK:04696:08144\n\
67TFK:04752:07865\n\
67TFK:04823:08789\n\
67TFK:04866:07913\n\
67TFK:04874:08219\n\
67TFK:04853:08838\n\
67TFK:04856:08936\n\
67TFK:04935:08249\n\
67TFK:04910:08392\n\
67TFK:04954:08103\n\
67TFK:05014:08278\n\
67TFK:05087:08608\n\
67TFK:05135:08044\n\
67TFK:05114:08225\n\
67TFK:05114:08680\n\
67TFK:05122:09014\n\
67TFK:05155:07780\n\
67TFK:05192:07780\n\
67TFK:05152:08937\n\
67TFK:05202:08530\n\
67TFK:05254:08818\n\
67TFK:05297:08197\n\
67TFK:04026:07236\n\
67TFK:04028:07262\n\
67TFK:04043:07587\n\
67TFK:04075:06801\n\
67TFK:04129:07214\n\
67TFK:04188:06965\n\
67TFK:04161:07009\n\
67TFK:04156:07405\n\
67TFK:04213:07219\n\
67TFK:04206:07529\n\
67TFK:04293:06607\n\
67TFK:04251:07415\n\
67TFK:04393:06968\n\
67TFK:04415:06599\n\
67TFK:04438:06620\n\
67TFK:04427:06894\n\
67TFK:04426:07195\n\
67TFK:04436:07245\n\
67TFK:04438:07319\n\
67TFK:04447:07299\n\
67TFK:04527:07167\n\
67TFK:04500:07374\n\
67TFK:04578:06685\n\
67TFK:04582:07113\n\
67TFK:04590:07562\n\
67TFK:04645:06564\n\
67TFK:04624:07636\n\
67TFK:04687:06845\n\
67TFK:04680:07283\n\
67TFK:04689:07278\n\
67TFK:04658:07412\n\
67TFK:04653:07468\n\
67TFK:04649:07496\n\
67TFK:04707:07075\n\
67TFK:04732:07524\n\
67TFK:04795:06468\n\
67TFK:04755:07247\n\
67TFK:04843:06805\n\
67TFK:04919:07568\n\
67TFK:04987:06944\n\
67TFK:04957:07161\n\
67TFK:05036:06591\n\
67TFK:05038:06972\n\
67TFK:05042:07204\n\
67TFK:05003:07284\n\
67TFK:05063:06499\n\
67TFK:05071:07359\n\
67TFK:05081:07463\n\
67TFK:05124:06675\n\
67TFK:05151:07608\n\
67TFK:05295:06628\n\
67TFK:05308:07449\n\
67TFK:05403:00942\n\
67TFK:05610:01091\n\
67TFK:05821:01044\n\
67TFK:05813:01208\n\
67TFK:05873:00600\n\
67TFK:05855:01127\n\
67TFK:05955:00691\n\
67TFK:05997:01182\n\
67TFK:06029:00528\n\
67TFK:06072:00965\n\
67TFK:06086:00357\n\
67TFK:06128:00253\n\
67TFK:06206:00296\n\
67TFK:06242:00590\n\
67TFK:06261:00889\n\
67TFK:06356:00924\n\
67TFK:06335:01184\n\
67TFK:06418:01107\n\
67TFK:06490:00794\n\
67TFK:06494:01070\n\
67TFK:06523:01057\n\
67TFK:06548:01181\n\
67TFK:06582:01058\n\
67TFK:04085:05856\n\
67TFK:04101:05612\n\
67TFK:04137:05781\n\
67TFK:04139:05800\n\
67TFK:04180:05209\n\
67TFK:04150:05477\n\
67TFK:04238:05511\n\
67TFK:04209:05660\n\
67TFK:04267:05387\n\
67TFK:04309:05716\n\
67TFK:04332:05784\n\
67TFK:04327:06364\n\
67TFK:04348:06329\n\
67TFK:04409:05262\n\
67TFK:04417:05389\n\
67TFK:04493:05655\n\
67TFK:04492:05790\n\
67TFK:04508:05202\n\
67TFK:04497:05323\n\
67TFK:04585:05692\n\
67TFK:04552:06372\n\
67TFK:04617:06322\n\
67TFK:04640:06336\n\
67TFK:04636:06398\n\
67TFK:04647:06182\n\
67TFK:04670:06184\n\
67TFK:04707:05316\n\
67TFK:04709:05973\n\
67TFK:04751:05808\n\
67TFK:04790:06395\n\
67TFK:04816:05306\n\
67TFK:04839:05560\n\
67TFK:04871:05520\n\
67TFK:04854:06177\n\
67TFK:04846:06239\n\
67TFK:04942:05940\n\
67TFK:04912:06031\n\
67TFK:05000:06306\n\
67TFK:05079:05318\n\
67TFK:05100:05515\n\
67TFK:05144:05847\n\
67TFK:05164:05416\n\
67TFK:05218:05169\n\
67TFK:05240:06221\n\
67TFK:05268:05938\n\
67TFK:05321:05545\n\
67TFK:08486:14214\n\
67TFK:08040:13552\n\
67TFK:08028:14036\n\
67TFK:08074:13532\n\
67TFK:08063:13751\n\
67TFK:08111:13803\n\
67TFK:08153:13246\n\
67TFK:08177:13577\n\
67TFK:08270:13796\n\
67TFK:08294:13019\n\
67TFK:08294:13298\n\
67TFK:08334:13885\n\
67TFK:08360:12919\n\
67TFK:08423:13431\n\
67TFK:08425:13799\n\
67TFK:08479:13076\n\
67TFK:08471:13084\n\
67TFK:08479:13570\n\
67TFK:08459:13675\n\
67TFK:08531:13235\n\
67TFK:08595:13462\n\
67TFK:08643:12887\n\
67TFK:08749:13463\n\
67TFK:08755:14027\n\
67TFK:08788:14011\n\
67TFK:08817:12930\n\
67TFK:08826:12959\n\
67TFK:08817:13009\n\
67TFK:08796:13118\n\
67TFK:08867:13939\n\
67TFK:09042:13069\n\
67TFK:09059:13707\n\
67TFK:09073:13829\n\
67TFK:09066:14061\n\
67TFK:09113:13079\n\
67TFK:09101:13166\n\
67TFK:09224:13835\n\
67TFK:09256:12951\n\
67TFK:09266:13224\n\
67TFK:08009:12415\n\
67TFK:08055:12109\n\
67TFK:08127:11599\n\
67TFK:08095:11694\n\
67TFK:08203:12335\n\
67TFK:08311:12327\n\
67TFK:08423:12583\n\
67TFK:08486:12827\n\
67TFK:08516:12327\n\
67TFK:08571:12208\n\
67TFK:08599:12125\n\
67TFK:08624:12683\n\
67TFK:08638:12857\n\
67TFK:08666:11779\n\
67TFK:08779:11984\n\
67TFK:08794:11665\n\
67TFK:08850:11804\n\
67TFK:08879:11929\n\
67TFK:08896:11645\n\
67TFK:08973:11665\n\
67TFK:08947:12219\n\
67TFK:08998:12026\n\
67TFK:09030:12131\n\
67TFK:09045:12694\n\
67TFK:09098:12552\n\
67TFK:09098:12626\n\
67TFK:09128:12785\n\
67TFK:09239:11909\n\
67TFK:09303:11652\n\
67TFK:09315:12526\n\
67TFK:05449:12900\n\
67TFK:05616:13770\n\
67TFK:05647:12951\n\
67TFK:05638:13256\n\
67TFK:05719:12961\n\
67TFK:05712:13744\n\
67TFK:05696:13925\n\
67TFK:05793:13818\n\
67TFK:05856:12904\n\
67TFK:05875:13464\n\
67TFK:06063:13461\n\
67TFK:06031:13821\n\
67TFK:06071:13943\n\
67TFK:06103:13362\n\
67TFK:06079:13946\n\
67TFK:06156:13072\n\
67TFK:06184:13138\n\
67TFK:06180:13379\n\
67TFK:06260:12925\n\
67TFK:06241:13031\n\
67TFK:06279:13340\n\
67TFK:06354:13599\n\
67TFK:06440:13136\n\
67TFK:06490:13100\n\
67TFK:06517:13336\n\
67TFK:06638:13277\n\
67TFK:05706:14371\n\
67TFK:06027:14587\n\
67TFK:06089:14684\n\
67TFK:06137:14620\n\
67TFK:06323:14707\n\
67TFK:08080:11217\n\
67TFK:08114:10423\n\
67TFK:08133:11320\n\
67TFK:08234:10491\n\
67TFK:08202:11051\n\
67TFK:08245:10402\n\
67TFK:08365:11126\n\
67TFK:08397:10456\n\
67TFK:08438:11498\n\
67TFK:08463:10571\n\
67TFK:08478:11160\n\
67TFK:08496:10746\n\
67TFK:08507:10935\n\
67TFK:08630:10379\n\
67TFK:08627:11387\n\
67TFK:08674:10499\n\
67TFK:08667:10568\n\
67TFK:08674:10728\n\
67TFK:08716:11089\n\
67TFK:08785:10738\n\
67TFK:08753:11100\n\
67TFK:08855:10855\n\
67TFK:08865:11016\n\
67TFK:08917:10354\n\
67TFK:08931:11118\n\
67TFK:08904:11395\n\
67TFK:08975:10980\n\
67TFK:09041:10974\n\
67TFK:09039:11550\n\
67TFK:09078:10512\n\
67TFK:09086:11162\n\
67TFK:09137:11183\n\
67TFK:09125:11420\n\
67TFK:09170:11142\n\
67TFK:09179:11200\n\
67TFK:09283:10847\n\
67TFK:09316:10461\n\
67TFK:04058:03238\n\
67TFK:04122:03469\n\
67TFK:04190:02773\n\
67TFK:04187:02900\n\
67TFK:04181:03273\n\
67TFK:04226:02716\n\
67TFK:04244:02793\n\
67TFK:04215:03455\n\
67TFK:04284:02674\n\
67TFK:04291:02753\n\
67TFK:04318:03568\n\
67TFK:04384:03279\n\
67TFK:04389:03355\n\
67TFK:04353:03721\n\
67TFK:04411:03391\n\
67TFK:04494:03316\n\
67TFK:04511:03468\n\
67TFK:04545:03836\n\
67TFK:04556:02947\n\
67TFK:04589:03047\n\
67TFK:04591:03395\n\
67TFK:04560:03431\n\
67TFK:04613:03739\n\
67TFK:04693:03031\n\
67TFK:04678:03513\n\
67TFK:04662:03767\n\
67TFK:04702:02588\n\
67TFK:04705:03206\n\
67TFK:04833:03525\n\
67TFK:04891:02974\n\
67TFK:04856:03250\n\
67TFK:04866:03467\n\
67TFK:04953:03278\n\
67TFK:04955:03278\n\
67TFK:04965:03716\n\
67TFK:05037:03012\n\
67TFK:05011:03532\n\
67TFK:05172:02742\n\
67TFK:05185:03102\n\
67TFK:05211:02673\n\
67TFK:05289:02630\n\
67TFK:05347:03800\n\
67TFK:05402:03133\n\
67TFK:05419:03202\n\
67TFK:05382:03743\n\
67TFK:05501:03142\n\
67TFK:05520:03154\n\
67TFK:05556:02813\n\
67TFK:05623:02921\n\
67TFK:05594:03658\n\
67TFK:05579:03762\n\
67TFK:05654:03050\n\
67TFK:05633:03451\n\
67TFK:05687:02732\n\
67TFK:05688:02876\n\
67TFK:05686:03427\n\
67TFK:05722:03771\n\
67TFK:05765:02696\n\
67TFK:05760:02851\n\
67TFK:05758:02998\n\
67TFK:05823:02813\n\
67TFK:05836:02929\n\
67TFK:05869:03160\n\
67TFK:05920:02941\n\
67TFK:05934:02803\n\
67TFK:06016:02728\n\
67TFK:06020:03375\n\
67TFK:06029:02810\n\
67TFK:06065:02956\n\
67TFK:06087:02730\n\
67TFK:06122:03080\n\
67TFK:06121:03570\n\
67TFK:06137:02683\n\
67TFK:06157:03219\n\
67TFK:06177:03487\n\
67TFK:06252:02704\n\
67TFK:06276:02715\n\
67TFK:06248:02846\n\
67TFK:06244:03412\n\
67TFK:06233:03631\n\
67TFK:06281:02693\n\
67TFK:06299:03372\n\
67TFK:06345:03085\n\
67TFK:06375:03081\n\
67TFK:06350:03455\n\
67TFK:06341:03661\n\
67TFK:06344:03669\n\
67TFK:06437:02932\n\
67TFK:06445:03159\n\
67TFK:06447:03220\n\
67TFK:06466:03639\n\
67TFK:06550:02619\n\
67TFK:06540:02689\n\
67TFK:06559:03662\n\
67TFK:06591:02690\n\
67TFK:06591:02911\n\
67TFK:06648:03081\n\
67TFK:06637:03344\n\
67TFK:06632:03579\n\
67TFK:05368:05676\n\
67TFK:05345:05929\n\
67TFK:05330:06180\n\
67TFK:05339:06366\n\
67TFK:05429:05923\n\
67TFK:05518:05441\n\
67TFK:05577:05652\n\
67TFK:05548:05942\n\
67TFK:05532:06387\n\
67TFK:05602:05632\n\
67TFK:05618:05622\n\
67TFK:05612:06309\n\
67TFK:05652:05963\n\
67TFK:05632:06343\n\
67TFK:05684:06000\n\
67TFK:05771:05263\n\
67TFK:05769:05465\n\
67TFK:05736:05578\n\
67TFK:05751:06305\n\
67TFK:05820:05193\n\
67TFK:05813:05378\n\
67TFK:05867:05647\n\
67TFK:05974:05588\n\
67TFK:05977:06151\n\
67TFK:05990:05726\n\
67TFK:06039:05739\n\
67TFK:06106:05497\n\
67TFK:06093:05991\n\
67TFK:06083:06433\n\
67TFK:06150:05404\n\
67TFK:06154:06400\n\
67TFK:06206:05172\n\
67TFK:06184:06176\n\
67TFK:06206:06435\n\
67TFK:06221:06431\n\
67TFK:06280:05407\n\
67TFK:06278:05615\n\
67TFK:06279:06023\n\
67TFK:06369:05459\n\
67TFK:06340:05845\n\
67TFK:06406:05684\n\
67TFK:06390:06350\n\
67TFK:06432:05355\n\
67TFK:06450:06111\n\
67TFK:06524:05212\n\
67TFK:06517:05374\n\
67TFK:06516:05765\n\
67TFK:06575:05917\n\
67TFK:06593:05637\n\
67TFK:06592:06388\n\
67TFK:06652:05863\n\
67TFK:06658:06401\n\
67TFK:06636:06405\n\
67TFK:04018:03899\n\
67TFK:04060:03932\n\
67TFK:04099:04282\n\
67TFK:04202:03970\n\
67TFK:04226:04478\n\
67TFK:04282:04719\n\
67TFK:04271:04814\n\
67TFK:04342:04789\n\
67TFK:04321:04831\n\
67TFK:04381:04268\n\
67TFK:04373:04540\n\
67TFK:04428:04577\n\
67TFK:04439:04572\n\
67TFK:04413:04778\n\
67TFK:04449:04271\n\
67TFK:04463:04368\n\
67TFK:04516:04914\n\
67TFK:04591:04100\n\
67TFK:04588:04121\n\
67TFK:04554:04696\n\
67TFK:04578:04701\n\
67TFK:04633:04048\n\
67TFK:04622:04703\n\
67TFK:04645:05084\n\
67TFK:04647:05039\n\
67TFK:04732:04429\n\
67TFK:04747:04189\n\
67TFK:04789:04608\n\
67TFK:04794:04931\n\
67TFK:04820:04180\n\
67TFK:04845:04359\n\
67TFK:04831:04622\n\
67TFK:04871:04533\n\
67TFK:04938:04540\n\
67TFK:04930:04699\n\
67TFK:05019:04008\n\
67TFK:04996:04942\n\
67TFK:05041:04945\n\
67TFK:05037:05011\n\
67TFK:05073:04019\n\
67TFK:05114:04308\n\
67TFK:05146:03985\n\
67TFK:05157:04346\n\
67TFK:05165:04842\n\
67TFK:05215:03993\n\
67TFK:05287:04169\n\
67TFK:05298:04180\n\
67TFK:05304:04923\n\
67TFK:05323:05017\n\
67TFK:05344:08188\n\
67TFK:05558:07862\n\
67TFK:05577:07928\n\
67TFK:05590:07761\n\
67TFK:05604:07874\n\
67TFK:05612:07839\n\
67TFK:05641:08706\n\
67TFK:05721:07965\n\
67TFK:05749:08094\n\
67TFK:05769:08520\n\
67TFK:05792:08228\n\
67TFK:05822:08741\n\
67TFK:05785:08852\n\
67TFK:05849:08253\n\
67TFK:05833:08718\n\
67TFK:05834:08843\n\
67TFK:05828:08916\n\
67TFK:05976:08427\n\
67TFK:05961:08860\n\
67TFK:05979:07843\n\
67TFK:05991:07880\n\
67TFK:06011:08593\n\
67TFK:06075:07915\n\
67TFK:06036:08700\n\
67TFK:06110:07956\n\
67TFK:06100:08322\n\
67TFK:06099:08653\n\
67TFK:06080:08910\n\
67TFK:06128:07847\n\
67TFK:06183:08598\n\
67TFK:06187:08654\n\
67TFK:06200:08782\n\
67TFK:06267:08759\n\
67TFK:06301:08234\n\
67TFK:06310:08247\n\
67TFK:06307:08387\n\
67TFK:06329:08865\n\
67TFK:06388:07866\n\
67TFK:06507:08158\n\
67TFK:06559:08098\n\
67TFK:06636:07810\n\
67TFK:05394:09058\n\
67TFK:05411:10114\n\
67TFK:05429:10101\n\
67TFK:05473:10191\n\
67TFK:05505:09209\n\
67TFK:05562:09400\n\
67TFK:05531:09856\n\
67TFK:05600:09625\n\
67TFK:05597:09715\n\
67TFK:05646:09835\n\
67TFK:05719:09240\n\
67TFK:05692:09656\n\
67TFK:05682:09973\n\
67TFK:05745:10081\n\
67TFK:05794:09956\n\
67TFK:05876:09971\n\
67TFK:05917:10065\n\
67TFK:05958:09212\n\
67TFK:05952:09694\n\
67TFK:05969:09782\n\
67TFK:06014:09104\n\
67TFK:05998:10125\n\
67TFK:06071:09554\n\
67TFK:06165:09112\n\
67TFK:06170:10266\n\
67TFK:06318:09418\n\
67TFK:06318:09435\n\
67TFK:06469:09166\n\
67TFK:06472:09490\n\
67TFK:06501:09945\n\
67TFK:06566:09255\n\
67TFK:06577:09340\n\
67TFK:06619:09163\n\
67TFK:06621:09323\n\
67TFK:06627:09376\n\
67TFK:05365:11837\n\
67TFK:05336:12285\n\
67TFK:05384:11684\n\
67TFK:05389:11850\n\
67TFK:05473:12658\n\
67TFK:05450:12694\n\
67TFK:05506:11946\n\
67TFK:05479:12163\n\
67TFK:05512:12845\n\
67TFK:05569:12827\n\
67TFK:05602:11749\n\
67TFK:05602:12387\n\
67TFK:05600:12669\n\
67TFK:05656:11736\n\
67TFK:05673:11824\n\
67TFK:05640:12283\n\
67TFK:05725:12604\n\
67TFK:05712:12814\n\
67TFK:05766:11997\n\
67TFK:05809:11771\n\
67TFK:06011:12024\n\
67TFK:06031:11819\n\
67TFK:06032:12754\n\
67TFK:06101:12538\n\
67TFK:06133:12211\n\
67TFK:06218:12035\n\
67TFK:06178:12249\n\
67TFK:06187:12730\n\
67TFK:06183:12791\n\
67TFK:06255:11851\n\
67TFK:06292:11867\n\
67TFK:06304:12494\n\
67TFK:06363:11752\n\
67TFK:06363:11858\n\
67TFK:06551:11750\n\
67TFK:06564:12371\n\
67TFK:06618:12102\n\
67TFK:06587:12491\n\
67TFK:06640:12326\n\
67TFK:04040:01479\n\
67TFK:04004:01894\n\
67TFK:04062:01825\n\
67TFK:04087:02012\n\
67TFK:04074:02323\n\
67TFK:04067:02493\n\
67TFK:04136:01668\n\
67TFK:04178:01751\n\
67TFK:04177:02336\n\
67TFK:04154:02541\n\
67TFK:04207:01893\n\
67TFK:04224:01983\n\
67TFK:04251:01622\n\
67TFK:04254:01770\n\
67TFK:04290:02125\n\
67TFK:04338:01374\n\
67TFK:04335:01856\n\
67TFK:04338:02398\n\
67TFK:04345:02557\n\
67TFK:04385:01490\n\
67TFK:04382:02013\n\
67TFK:04433:01900\n\
67TFK:04469:02031\n\
67TFK:04453:02109\n\
67TFK:04457:02425\n\
67TFK:04512:01960\n\
67TFK:04508:02156\n\
67TFK:04569:01325\n\
67TFK:04580:02220\n\
67TFK:04579:02506\n\
67TFK:04587:02507\n\
67TFK:04619:01550\n\
67TFK:04600:01898\n\
67TFK:04637:02249\n\
67TFK:04720:01672\n\
67TFK:04728:01922\n\
67TFK:04750:01347\n\
67TFK:04866:02372\n\
67TFK:04913:02238\n\
67TFK:04975:02367\n\
67TFK:04997:01807\n\
67TFK:05086:01774\n\
67TFK:05132:01897\n\
67TFK:05112:01959\n\
67TFK:05182:02402\n\
67TFK:05222:01508\n\
67TFK:05229:02568\n\
67TFK:05287:01846\n\
67TFK:05295:02030\n\
67TFK:02711:12881\n\
67TFK:02694:13189\n\
67TFK:02725:13788\n\
67TFK:02752:13971\n\
67TFK:02849:14023\n\
67TFK:02945:13208\n\
67TFK:02934:14053\n\
67TFK:03013:13862\n\
67TFK:03038:13639\n\
67TFK:03232:13764\n\
67TFK:03252:13783\n\
67TFK:03371:13759\n\
67TFK:03377:13920\n\
67TFK:03508:14148\n\
67TFK:03793:12975\n\
67TFK:03810:13275\n\
67TFK:03953:14010\n\
67TFK:02681:11749\n\
67TFK:02696:12791\n\
67TFK:02769:12215\n\
67TFK:02854:11643\n\
67TFK:02844:12096\n\
67TFK:02964:12254\n\
67TFK:02991:12615\n\
67TFK:03054:12049\n\
67TFK:03085:11822\n\
67TFK:03078:12018\n\
67TFK:03127:12563\n\
67TFK:03210:11655\n\
67TFK:03227:12612\n\
67TFK:03245:12677\n\
67TFK:03270:12270\n\
67TFK:03302:12322\n\
67TFK:03344:12667\n\
67TFK:03334:12810\n\
67TFK:03412:11865\n\
67TFK:03423:11998\n\
67TFK:03425:12172\n\
67TFK:03458:12651\n\
67TFK:03504:12609\n\
67TFK:03547:12231\n\
67TFK:03603:12178\n\
67TFK:03642:11645\n\
67TFK:03758:12625\n\
67TFK:03734:12670\n\
67TFK:03765:12507\n\
67TFK:03789:12589\n\
67TFK:03794:12665\n\
67TFK:03816:11680\n\
67TFK:03848:12825\n\
67TFK:03890:12057\n\
67TFK:03900:12161\n\
67TFK:03978:12030\n\
67TFK:02677:09808\n\
67TFK:02702:09895\n\
67TFK:02703:09950\n\
67TFK:02754:10051\n\
67TFK:02817:09034\n\
67TFK:02833:09817\n\
67TFK:02832:09960\n\
67TFK:02823:10217\n\
67TFK:02865:09334\n\
67TFK:02877:09930\n\
67TFK:02916:10173\n\
67TFK:03020:09140\n\
67TFK:03146:09130\n\
67TFK:03281:09164\n\
67TFK:03302:09210\n\
67TFK:03287:09395\n\
67TFK:03317:09442\n\
67TFK:03360:10053\n\
67TFK:03348:10275\n\
67TFK:03387:09641\n\
67TFK:03389:09946\n\
67TFK:03364:10116\n\
67TFK:03432:09270\n\
67TFK:03420:09992\n\
67TFK:03451:10177\n\
67TFK:03513:09796\n\
67TFK:03595:09724\n\
67TFK:03590:09846\n\
67TFK:03609:09832\n\
67TFK:03633:09186\n\
67TFK:03716:09158\n\
67TFK:03782:09738\n\
67TFK:03834:10181\n\
67TFK:03891:10207\n\
67TFK:03929:09900\n\
67TFK:03994:09156\n\
67TFK:02667:06183\n\
67TFK:02680:06357\n\
67TFK:02813:05232\n\
67TFK:02803:05389\n\
67TFK:02810:05573\n\
67TFK:02784:06127\n\
67TFK:02840:06186\n\
67TFK:02849:06296\n\
67TFK:02886:06351\n\
67TFK:02949:05896\n\
67TFK:02942:06387\n\
67TFK:03011:05578\n\
67TFK:02977:05995\n\
67TFK:03040:05694\n\
67TFK:03093:05327\n\
67TFK:03078:05475\n\
67TFK:03108:06087\n\
67TFK:03170:05509\n\
67TFK:03211:05922\n\
67TFK:03215:06423\n\
67TFK:03233:06429\n\
67TFK:03280:05471\n\
67TFK:03275:06345\n\
67TFK:03359:05891\n\
67TFK:03345:05956\n\
67TFK:03413:05227\n\
67TFK:03384:05400\n\
67TFK:03380:05557\n\
67TFK:03413:05554\n\
67TFK:03440:05208\n\
67TFK:03547:05444\n\
67TFK:03551:05410\n\
67TFK:03542:05485\n\
67TFK:03532:06133\n\
67TFK:03559:06254\n\
67TFK:03593:05471\n\
67TFK:03565:05876\n\
67TFK:03619:05236\n\
67TFK:03632:05417\n\
67TFK:03662:05578\n\
67TFK:03617:06371\n\
67TFK:03667:05349\n\
67TFK:03688:06150\n\
67TFK:03727:05800\n\
67TFK:03749:06204\n\
67TFK:03726:06352\n\
67TFK:03777:05864\n\
67TFK:03788:05942\n\
67TFK:03781:06036\n\
67TFK:03765:06356\n\
67TFK:03849:05499\n\
67TFK:03838:06195\n\
67TFK:03857:06397\n\
67TFK:03910:05356\n\
67TFK:03943:05952\n\
67TFK:08077:01449\n\
67TFK:08081:01823\n\
67TFK:08080:02074\n\
67TFK:08136:01432\n\
67TFK:08098:01972\n\
67TFK:08181:01751\n\
67TFK:08162:02233\n\
67TFK:08236:02005\n\
67TFK:08294:02065\n\
67TFK:08297:02112\n\
67TFK:08337:02107\n\
67TFK:08339:02554\n\
67TFK:08394:01649\n\
67TFK:08431:02231\n\
67TFK:08431:02450\n\
67TFK:08469:01904\n\
67TFK:08450:02394\n\
67TFK:08539:01735\n\
67TFK:08548:01957\n\
67TFK:08577:02347\n\
67TFK:08558:02469\n\
67TFK:08627:02250\n\
67TFK:08664:02339\n\
67TFK:08722:01433\n\
67TFK:08701:01744\n\
67TFK:08711:02457\n\
67TFK:08783:01854\n\
67TFK:08743:02050\n\
67TFK:08875:01625\n\
67TFK:08969:01356\n\
67TFK:08975:01615\n\
67TFK:08948:01907\n\
67TFK:08963:02392\n\
67TFK:08967:02449\n\
67TFK:09029:02356\n\
67TFK:09073:02319\n\
67TFK:09095:01428\n\
67TFK:09094:02262\n\
67TFK:09177:01435\n\
67TFK:09172:01547\n\
67TFK:09163:02276\n\
67TFK:09198:01770\n\
67TFK:02670:01627\n\
67TFK:02703:01978\n\
67TFK:02675:02048\n\
67TFK:02852:01457\n\
67TFK:02856:02499\n\
67TFK:02906:01714\n\
67TFK:02907:02249\n\
67TFK:02939:01331\n\
67TFK:02923:01387\n\
67TFK:02922:01611\n\
67TFK:02959:01706\n\
67TFK:02923:02159\n\
67TFK:02954:02230\n\
67TFK:02962:02458\n\
67TFK:02997:01644\n\
67TFK:03001:01935\n\
67TFK:02983:01991\n\
67TFK:03048:01602\n\
67TFK:03052:01648\n\
67TFK:03108:02226\n\
67TFK:03139:02452\n\
67TFK:03229:02232\n\
67TFK:03276:01743\n\
67TFK:03296:01992\n\
67TFK:03295:02420\n\
67TFK:03390:01977\n\
67TFK:03379:02388\n\
67TFK:03369:02522\n\
67TFK:03418:01533\n\
67TFK:03419:01567\n\
67TFK:03459:01831\n\
67TFK:03442:02115\n\
67TFK:03463:02235\n\
67TFK:03434:02455\n\
67TFK:03425:02521\n\
67TFK:03473:02036\n\
67TFK:03512:02069\n\
67TFK:03491:02395\n\
67TFK:03558:01931\n\
67TFK:03597:02052\n\
67TFK:03623:01371\n\
67TFK:03617:02447\n\
67TFK:03744:01611\n\
67TFK:03760:02532\n\
67TFK:03768:01872\n\
67TFK:03805:02181\n\
67TFK:03819:01850\n\
67TFK:03837:01898\n\
67TFK:03859:02024\n\
67TFK:03871:01726\n\
67TFK:03870:01745\n\
67TFK:03944:01333\n\
67TFK:03921:02302\n\
67TFK:02922:00490\n\
67TFK:03177:01215\n\
67TFK:03214:00891\n\
67TFK:03218:00926\n\
67TFK:03308:00504\n\
67TFK:03314:00582\n\
67TFK:03340:00717\n\
67TFK:03331:01058\n\
67TFK:03386:00525\n\
67TFK:03398:00810\n\
67TFK:03420:00599\n\
67TFK:03455:00776\n\
67TFK:03434:00904\n\
67TFK:03549:00958\n\
67TFK:03583:00576\n\
67TFK:03614:01134\n\
67TFK:03739:01075\n\
67TFK:03724:01262\n\
67TFK:01345:10458\n\
67TFK:01357:10683\n\
67TFK:01391:10604\n\
67TFK:01448:10737\n\
67TFK:01437:10869\n\
67TFK:01471:10920\n\
67TFK:01465:11185\n\
67TFK:01464:11287\n\
67TFK:01486:10377\n\
67TFK:01523:10366\n\
67TFK:01511:10513\n\
67TFK:01508:10597\n\
67TFK:01522:11248\n\
67TFK:01579:10428\n\
67TFK:01539:10966\n\
67TFK:01567:11006\n\
67TFK:01574:11255\n\
67TFK:01614:10802\n\
67TFK:01589:11348\n\
67TFK:01678:11510\n\
67TFK:01742:11525\n\
67TFK:01817:10841\n\
67TFK:01817:11138\n\
67TFK:01843:10731\n\
67TFK:01943:10307\n\
67TFK:02002:11028\n\
67TFK:01999:11146\n\
67TFK:02116:10651\n\
67TFK:02090:11393\n\
67TFK:02167:11561\n\
67TFK:02250:10342\n\
67TFK:02251:11289\n\
67TFK:02319:11055\n\
67TFK:02314:11360\n\
67TFK:02437:11183\n\
67TFK:02521:10502\n\
67TFK:02610:10798\n\
67TFK:01915:14358\n\
67TFK:02239:14211\n\
67TFK:02446:14435\n\
67TFK:02660:14629\n\
67TFK:01355:13230\n\
67TFK:01441:13256\n\
67TFK:01581:13973\n\
67TFK:01716:13364\n\
67TFK:01758:13855\n\
67TFK:01876:13072\n\
67TFK:01892:13277\n\
67TFK:01961:13107\n\
67TFK:01941:13379\n\
67TFK:02005:13422\n\
67TFK:02109:12979\n\
67TFK:02127:13098\n\
67TFK:02142:13440\n\
67TFK:02169:13433\n\
67TFK:02212:13238\n\
67TFK:02197:13875\n\
67TFK:02256:13811\n\
67TFK:02300:12991\n\
67TFK:02307:13794\n\
67TFK:02449:14075\n\
67TFK:02603:12956\n\
67TFK:02611:13367\n\
67TFK:02641:13654\n\
67TFK:08000:05163\n\
67TFK:08033:05592\n\
67TFK:08055:05348\n\
67TFK:08132:06266\n\
67TFK:08124:06324\n\
67TFK:08147:05836\n\
67TFK:08142:06315\n\
67TFK:08193:05672\n\
67TFK:08210:06374\n\
67TFK:08289:05536\n\
67TFK:08270:05771\n\
67TFK:08264:06220\n\
67TFK:08300:06106\n\
67TFK:08383:05857\n\
67TFK:08388:06012\n\
67TFK:08371:06151\n\
67TFK:08451:05439\n\
67TFK:08444:05785\n\
67TFK:08493:05275\n\
67TFK:08525:05400\n\
67TFK:08530:05575\n\
67TFK:08529:06027\n\
67TFK:08580:05697\n\
67TFK:08565:06012\n\
67TFK:08573:06101\n\
67TFK:08543:06120\n\
67TFK:08574:06395\n\
67TFK:08630:05810\n\
67TFK:08629:06135\n\
67TFK:08684:05951\n\
67TFK:08686:06046\n\
67TFK:08693:05589\n\
67TFK:08694:06296\n\
67TFK:08764:05460\n\
67TFK:08776:05768\n\
67TFK:08785:06257\n\
67TFK:08800:06078\n\
67TFK:08846:06206\n\
67TFK:08917:05853\n\
67TFK:08918:06421\n\
67TFK:08964:05897\n\
67TFK:08990:06107\n\
67TFK:08978:06257\n\
67TFK:09046:05303\n\
67TFK:09042:06086\n\
67TFK:09095:05835\n\
67TFK:09125:05962\n\
67TFK:09158:05989\n\
67TFK:09185:06355\n\
67TFK:09319:05494\n\
67TFK:09298:06080\n\
67TFK:09351:05712\n\
67TFK:09361:06106\n\
67TFK:09360:06277\n\
67TFK:09419:06052\n\
67TFK:09453:05861\n\
67TFK:09479:05337\n\
67TFK:09512:05760\n\
67TFK:09475:06137\n\
67TFK:09545:05364\n\
67TFK:09551:05424\n\
67TFK:09583:05219\n\
67TFK:09756:05178\n\
67TFK:09759:06256\n\
67TFK:09803:05647\n\
67TFK:09815:05667\n\
67TFK:09808:06198\n\
67TFK:09811:06169\n\
67TFK:09857:05365\n\
67TFK:09862:05702\n\
67TFK:09896:05463\n\
67TFK:09886:06008\n\
67TFK:09880:06251\n\
67TFK:09936:05420\n\
67TFK:09948:05888\n\
67TFK:09926:06132\n\
67TFK:10012:05865\n\
67TFK:09975:06173\n\
67TFK:10048:05506\n\
67TFK:10035:06005\n\
67TFK:10058:06176\n\
67TFK:10081:05283\n\
67TFK:10120:06299\n\
67TFK:10124:05385\n\
67TFK:10190:05371\n\
67TFK:10221:06107\n\
67TFK:10305:06040\n\
67TFK:10274:06339\n\
67TFK:10307:06347\n\
67TFK:10318:06390\n\
67TFK:10369:05223\n\
67TFK:10346:05926\n\
67TFK:10354:06064\n\
67TFK:10391:05224\n\
67TFK:06708:13128\n\
67TFK:06758:13115\n\
67TFK:06725:13539\n\
67TFK:06734:13822\n\
67TFK:06739:13923\n\
67TFK:06843:13612\n\
67TFK:06898:13924\n\
67TFK:06865:14040\n\
67TFK:06930:13524\n\
67TFK:06934:13884\n\
67TFK:06988:13883\n\
67TFK:07054:12939\n\
67TFK:07040:13891\n\
67TFK:07121:13264\n\
67TFK:07137:13463\n\
67TFK:07234:13013\n\
67TFK:07220:13231\n\
67TFK:07335:12920\n\
67TFK:07339:13280\n\
67TFK:07457:13260\n\
67TFK:07471:12944\n\
67TFK:07532:13169\n\
67TFK:07570:13640\n\
67TFK:07615:12998\n\
67TFK:07648:13236\n\
67TFK:07703:13461\n\
67TFK:07827:13262\n\
67TFK:07849:13423\n\
67TFK:07834:14082\n\
67TFK:07962:13603\n\
67TFK:02689:02772\n\
67TFK:02708:03440\n\
67TFK:02702:03483\n\
67TFK:02763:02671\n\
67TFK:02787:03816\n\
67TFK:02851:03320\n\
67TFK:02825:03472\n\
67TFK:02947:03301\n\
67TFK:03013:02962\n\
67TFK:03037:02709\n\
67TFK:03048:03152\n\
67TFK:03057:03459\n\
67TFK:03054:03851\n\
67TFK:03086:03359\n\
67TFK:03122:03549\n\
67TFK:03190:02743\n\
67TFK:03244:02816\n\
67TFK:03258:02803\n\
67TFK:03221:03717\n\
67TFK:03227:03755\n\
67TFK:03285:02824\n\
67TFK:03282:03042\n\
67TFK:03350:02586\n\
67TFK:03462:02628\n\
67TFK:03448:03763\n\
67TFK:03531:03084\n\
67TFK:03542:03623\n\
67TFK:03598:02680\n\
67TFK:03607:03394\n\
67TFK:03584:03542\n\
67TFK:03590:03614\n\
67TFK:03647:03688\n\
67TFK:03702:02899\n\
67TFK:03677:03457\n\
67TFK:03704:03638\n\
67TFK:03736:03033\n\
67TFK:03752:03036\n\
67TFK:03755:03567\n\
67TFK:03801:02701\n\
67TFK:03769:02931\n\
67TFK:03811:03115\n\
67TFK:03818:02968\n\
67TFK:03853:03265\n\
67TFK:03865:02783\n\
67TFK:03879:03265\n\
67TFK:03890:03650\n\
67TFK:03899:03801\n\
67TFK:03958:03069\n\
67TFK:03960:03790\n\
67TFK:03967:03101\n\
67TFK:03990:03335\n\
67TFK:02699:06681\n\
67TFK:02702:06911\n\
67TFK:02697:07314\n\
67TFK:02711:07439\n\
67TFK:02748:06620\n\
67TFK:02822:06867\n\
67TFK:02853:06946\n\
67TFK:02868:06628\n\
67TFK:02871:06723\n\
67TFK:02946:06443\n\
67TFK:02914:06904\n\
67TFK:02946:07290\n\
67TFK:02967:07124\n\
67TFK:03107:07176\n\
67TFK:03092:07590\n\
67TFK:03151:07727\n\
67TFK:03181:07581\n\
67TFK:03227:07024\n\
67TFK:03220:07273\n\
67TFK:03277:06610\n\
67TFK:03270:07277\n\
67TFK:03304:07351\n\
67TFK:03358:06688\n\
67TFK:03322:07444\n\
67TFK:03363:07521\n\
67TFK:03407:06705\n\
67TFK:03394:07265\n\
67TFK:03414:06440\n\
67TFK:03429:06642\n\
67TFK:03416:06749\n\
67TFK:03462:07132\n\
67TFK:03457:07723\n\
67TFK:03492:06758\n\
67TFK:03519:06508\n\
67TFK:03537:07349\n\
67TFK:03523:07563\n\
67TFK:03590:07083\n\
67TFK:03638:06640\n\
67TFK:03617:07098\n\
67TFK:03649:07100\n\
67TFK:03698:06965\n\
67TFK:03739:06566\n\
67TFK:03743:06800\n\
67TFK:03747:06971\n\
67TFK:03876:06866\n\
67TFK:03908:07270\n\
67TFK:03890:07345\n\
67TFK:03864:07628\n\
67TFK:03944:06690\n\
67TFK:03969:06753\n\
67TFK:03994:07283\n\
67TFK:03990:07311\n\
67TFK:04030:00820\n\
67TFK:04027:01164\n\
67TFK:04087:00435\n\
67TFK:04151:00799\n\
67TFK:04238:01098\n\
67TFK:04228:01183\n\
67TFK:04284:00425\n\
67TFK:04268:00556\n\
67TFK:04255:00875\n\
67TFK:04257:00905\n\
67TFK:04309:00667\n\
67TFK:04394:00543\n\
67TFK:04350:00910\n\
67TFK:04426:00620\n\
67TFK:04493:00971\n\
67TFK:04465:01220\n\
67TFK:04600:00387\n\
67TFK:04613:00670\n\
67TFK:04648:00423\n\
67TFK:04651:00509\n\
67TFK:04772:00633\n\
67TFK:04787:00720\n\
67TFK:04845:00414\n\
67TFK:04812:01135\n\
67TFK:04919:01066\n\
67TFK:02697:14563\n\
67TFK:02776:14677\n\
67TFK:03298:14371\n\
67TFK:03403:14812\n\
67TFK:03493:14429\n\
67TFK:03510:14878\n\
67TFK:03606:14339\n\
67TFK:03601:15024\n\
67TFK:03617:14401\n\
67TFK:03803:14858\n\
67TFK:03861:14526\n\
67TFK:03861:14952\n\
67TFK:03918:15091\n\
67TFK:02674:11137\n\
67TFK:02708:11229\n\
67TFK:02721:10404\n\
67TFK:02751:10634\n\
67TFK:02758:10740\n\
67TFK:02976:10583\n\
67TFK:03058:10643\n\
67TFK:03085:11035\n\
67TFK:03081:11321\n\
67TFK:03141:10426\n\
67TFK:03160:10613\n\
67TFK:03141:10769\n\
67TFK:03185:10942\n\
67TFK:03257:11086\n\
67TFK:03284:10578\n\
67TFK:03265:10645\n\
67TFK:03264:10829\n\
67TFK:03302:10918\n\
67TFK:03312:11370\n\
67TFK:03317:10724\n\
67TFK:03345:11376\n\
67TFK:03395:11039\n\
67TFK:03375:11156\n\
67TFK:03430:10525\n\
67TFK:03423:10740\n\
67TFK:03490:10310\n\
67TFK:03493:10635\n\
67TFK:03511:10819\n\
67TFK:03493:11231\n\
67TFK:03544:10431\n\
67TFK:03514:10606\n\
67TFK:03555:10956\n\
67TFK:03515:11327\n\
67TFK:03563:11390\n\
67TFK:03598:10585\n\
67TFK:03659:10352\n\
67TFK:03633:10536\n\
67TFK:03680:10733\n\
67TFK:03677:11064\n\
67TFK:03749:10522\n\
67TFK:03803:11085\n\
67TFK:03893:11378\n\
67TFK:03892:11454\n\
67TFK:03963:10667\n\
67TFK:03965:10886\n\
67TFK:01401:01152\n\
67TFK:01403:01163\n\
67TFK:01544:00889\n\
67TFK:01769:01167\n\
67TFK:01870:00893\n\
67TFK:01976:01097\n\
67TFK:02017:00806\n\
67TFK:02004:01092\n\
67TFK:02079:01214\n\
67TFK:02124:00700\n\
67TFK:02180:00829\n\
67TFK:02229:01286\n\
67TFK:02355:00960\n\
67TFK:02363:01211\n\
67TFK:02388:00995\n\
67TFK:02477:01075\n\
67TFK:02567:01188\n\
67TFK:02623:01126\n\
67TFK:02697:07869\n\
67TFK:02669:08119\n\
67TFK:02708:08321\n\
67TFK:02708:08840\n\
67TFK:02735:07772\n\
67TFK:02760:07840\n\
67TFK:02727:08291\n\
67TFK:02718:08524\n\
67TFK:02774:07835\n\
67TFK:02853:07779\n\
67TFK:02923:08017\n\
67TFK:03006:07843\n\
67TFK:02992:08005\n\
67TFK:02999:08807\n\
67TFK:03023:07935\n\
67TFK:03104:08287\n\
67TFK:03101:08529\n\
67TFK:03109:08594\n\
67TFK:03150:08394\n\
67TFK:03166:08846\n\
67TFK:03217:08054\n\
67TFK:03216:08121\n\
67TFK:03246:08935\n\
67TFK:03300:08722\n\
67TFK:03329:08083\n\
67TFK:03397:08610\n\
67TFK:03376:08983\n\
67TFK:03455:07789\n\
67TFK:03429:08170\n\
67TFK:03434:08215\n\
67TFK:03442:08715\n\
67TFK:03431:08924\n\
67TFK:03475:08068\n\
67TFK:03466:08917\n\
67TFK:03529:08021\n\
67TFK:03525:08931\n\
67TFK:03710:08643\n\
67TFK:03699:08679\n\
67TFK:03718:08732\n\
67TFK:03720:08927\n\
67TFK:03797:07770\n\
67TFK:03838:08697\n\
67TFK:03877:07972\n\
67TFK:03885:07929\n\
67TFK:03895:07955\n\
67TFK:03935:08409\n\
')
