# Supplementary material for: The Oxidative Metabolism of Fossil Hydrocarbons and Sulfide Minerals by the Lithobiontic Microbial Community Inhabiting Deep Subterrestrial Kupferschiefer Black Shale
Source: Front Microbiol. 2018 May 15;9:972. doi: 10.3389/fmicb.2018.00972 (PMC5962744; doi:10.3389/fmicb.2018.00972)
Supplement: Supplementary file 3 [file Presentation_1.ZIP › R19_filter-trim_BSc60_sup207_krona.html.files/node304.members.0.js]

data('67TFK:01728:11977\n\
67TFK:02092:11912\n\
67TFK:02162:12643\n\
67TFK:02163:12769\n\
67TFK:02218:12168\n\
67TFK:02549:11902\n\
67TFK:02803:04112\n\
67TFK:02916:04584\n\
67TFK:03122:05069\n\
67TFK:03485:04753\n\
67TFK:03587:04476\n\
67TFK:03886:04054\n\
67TFK:03975:04225\n\
67TFK:00870:05054\n\
67TFK:00981:04114\n\
67TFK:00967:04165\n\
67TFK:01031:04902\n\
67TFK:01288:04771\n\
67TFK:00569:02156\n\
67TFK:01244:01618\n\
67TFK:01267:01406\n\
67TFK:00527:09434\n\
67TFK:00746:09740\n\
67TFK:00453:08400\n\
67TFK:00232:06615\n\
67TFK:00457:07367\n\
67TFK:00746:06641\n\
67TFK:00841:07271\n\
67TFK:01082:07105\n\
67TFK:01056:07496\n\
67TFK:01173:06495\n\
67TFK:00363:05912\n\
67TFK:00845:06115\n\
67TFK:00890:05360\n\
67TFK:01268:05320\n\
67TFK:01274:05824\n\
67TFK:01324:06436\n\
67TFK:09467:07020\n\
67TFK:09432:07609\n\
67TFK:09512:07103\n\
67TFK:10230:06591\n\
67TFK:10299:06977\n\
67TFK:06948:02999\n\
67TFK:07087:02635\n\
67TFK:07069:03778\n\
67TFK:07190:03195\n\
67TFK:07269:03574\n\
67TFK:07458:03779\n\
67TFK:07755:03532\n\
67TFK:07827:02705\n\
67TFK:09624:04279\n\
67TFK:09646:05029\n\
67TFK:09957:03955\n\
67TFK:09499:03318\n\
67TFK:09604:02961\n\
67TFK:09851:02770\n\
67TFK:09851:03050\n\
67TFK:09929:03302\n\
67TFK:10069:03116\n\
67TFK:10262:03539\n\
67TFK:10394:02975\n\
67TFK:09781:12032\n\
67TFK:01362:03602\n\
67TFK:01598:03266\n\
67TFK:01822:02741\n\
67TFK:02375:02983\n\
67TFK:02583:02937\n\
67TFK:01671:04075\n\
67TFK:01872:04323\n\
67TFK:01929:04251\n\
67TFK:01948:04482\n\
67TFK:02531:04840\n\
67TFK:01559:05772\n\
67TFK:01731:05172\n\
67TFK:01762:06182\n\
67TFK:02663:05381\n\
67TFK:01570:07530\n\
67TFK:01719:07261\n\
67TFK:01739:06914\n\
67TFK:01820:06850\n\
67TFK:01858:06771\n\
67TFK:01975:07339\n\
67TFK:02051:06860\n\
67TFK:02204:06489\n\
67TFK:02425:06853\n\
67TFK:02453:06777\n\
67TFK:02521:06756\n\
67TFK:02591:07163\n\
67TFK:01397:01671\n\
67TFK:01727:02405\n\
67TFK:01932:02406\n\
67TFK:02077:01908\n\
67TFK:01508:08001\n\
67TFK:01882:08361\n\
67TFK:02058:07845\n\
67TFK:02037:07948\n\
67TFK:02193:07768\n\
67TFK:02481:07955\n\
67TFK:01533:09698\n\
67TFK:01741:10155\n\
67TFK:02163:10083\n\
67TFK:02369:09936\n\
67TFK:06005:04715\n\
67TFK:06093:04014\n\
67TFK:06102:04946\n\
67TFK:06286:04278\n\
67TFK:06468:05074\n\
67TFK:06649:05042\n\
67TFK:09695:13299\n\
67TFK:09424:08355\n\
67TFK:09809:07857\n\
67TFK:09862:08514\n\
67TFK:10262:08744\n\
67TFK:10584:08798\n\
67TFK:09782:09405\n\
67TFK:09456:11355\n\
67TFK:09457:11415\n\
67TFK:09567:10434\n\
67TFK:09626:10427\n\
67TFK:10147:11231\n\
67TFK:10418:10686\n\
67TFK:05412:07529\n\
67TFK:05623:06889\n\
67TFK:05664:06819\n\
67TFK:05683:06787\n\
67TFK:05898:06688\n\
67TFK:06386:06621\n\
67TFK:05644:10737\n\
67TFK:05722:10391\n\
67TFK:05713:11160\n\
67TFK:05844:11559\n\
67TFK:06375:10330\n\
67TFK:06376:10959\n\
67TFK:09638:01788\n\
67TFK:09624:02567\n\
67TFK:09829:02057\n\
67TFK:06690:02436\n\
67TFK:06932:01706\n\
67TFK:06939:01806\n\
67TFK:07176:01721\n\
67TFK:07328:02388\n\
67TFK:07460:01671\n\
67TFK:07617:02381\n\
67TFK:07787:01455\n\
67TFK:07868:01756\n\
67TFK:07895:01874\n\
67TFK:07868:02176\n\
67TFK:07959:02229\n\
67TFK:06724:04371\n\
67TFK:06711:04540\n\
67TFK:06976:04791\n\
67TFK:07450:04732\n\
67TFK:07488:04777\n\
67TFK:07656:03926\n\
67TFK:07732:04445\n\
67TFK:07838:05104\n\
67TFK:07864:04633\n\
67TFK:06959:06522\n\
67TFK:07030:06885\n\
67TFK:07292:07007\n\
67TFK:07617:06670\n\
67TFK:07844:06660\n\
67TFK:07957:06932\n\
67TFK:07332:05419\n\
67TFK:07629:06425\n\
67TFK:07826:05550\n\
67TFK:06679:09160\n\
67TFK:06778:09394\n\
67TFK:07758:09063\n\
67TFK:07792:09208\n\
67TFK:06752:07826\n\
67TFK:07582:08559\n\
67TFK:07813:08679\n\
67TFK:06673:11531\n\
67TFK:06852:11075\n\
67TFK:07350:11066\n\
67TFK:07885:10706\n\
67TFK:07911:11292\n\
67TFK:07952:11307\n\
67TFK:00469:03483\n\
67TFK:00693:02974\n\
67TFK:00770:03061\n\
67TFK:01292:02922\n\
67TFK:01293:03477\n\
67TFK:05411:02428\n\
67TFK:05710:02471\n\
67TFK:06371:01636\n\
67TFK:06607:02370\n\
67TFK:08453:01061\n\
67TFK:09030:01130\n\
67TFK:07265:01057\n\
67TFK:07584:00867\n\
67TFK:07857:00753\n\
67TFK:07864:00931\n\
67TFK:07919:00556\n\
67TFK:06706:14641\n\
67TFK:08102:07661\n\
67TFK:08262:07563\n\
67TFK:08307:06761\n\
67TFK:08478:06842\n\
67TFK:08541:06786\n\
67TFK:08742:07004\n\
67TFK:08906:07265\n\
67TFK:08973:07534\n\
67TFK:09177:07140\n\
67TFK:09320:07588\n\
67TFK:08044:02965\n\
67TFK:08257:03077\n\
67TFK:08299:02728\n\
67TFK:08424:03555\n\
67TFK:08805:02826\n\
67TFK:09221:03044\n\
67TFK:08082:04776\n\
67TFK:08363:04285\n\
67TFK:08453:04128\n\
67TFK:08644:04553\n\
67TFK:08765:03879\n\
67TFK:08834:04572\n\
67TFK:09138:05107\n\
67TFK:09229:04923\n\
67TFK:08404:08151\n\
67TFK:08540:08095\n\
67TFK:08945:07909\n\
67TFK:08095:09935\n\
67TFK:08827:09742\n\
67TFK:08844:09556\n\
67TFK:08852:10245\n\
67TFK:08975:10186\n\
67TFK:09290:09405\n\
67TFK:00890:11362\n\
67TFK:01071:11206\n\
67TFK:06804:12626\n\
67TFK:06912:11910\n\
67TFK:07380:11703\n\
67TFK:07390:12255\n\
67TFK:07662:11951\n\
67TFK:07897:12701\n\
67TFK:04312:13815\n\
67TFK:04379:12934\n\
67TFK:04367:13689\n\
67TFK:04820:14077\n\
67TFK:04026:15008\n\
67TFK:04077:14556\n\
67TFK:04562:14599\n\
67TFK:04145:11981\n\
67TFK:04207:12477\n\
67TFK:04714:11599\n\
67TFK:05031:11705\n\
67TFK:05044:11707\n\
67TFK:04121:10880\n\
67TFK:04240:11344\n\
67TFK:04684:10971\n\
67TFK:05276:11207\n\
67TFK:04010:09820\n\
67TFK:04135:10129\n\
67TFK:04179:09500\n\
67TFK:04165:10090\n\
67TFK:04593:09016\n\
67TFK:04776:09855\n\
67TFK:04829:09935\n\
67TFK:05054:09082\n\
67TFK:05246:09316\n\
67TFK:04000:08605\n\
67TFK:04159:08518\n\
67TFK:04244:08393\n\
67TFK:04624:08438\n\
67TFK:04720:07948\n\
67TFK:04740:08137\n\
67TFK:04864:08178\n\
67TFK:04958:07883\n\
67TFK:04032:07269\n\
67TFK:04096:07055\n\
67TFK:04429:06613\n\
67TFK:04691:06649\n\
67TFK:04714:07531\n\
67TFK:04808:06709\n\
67TFK:04860:07080\n\
67TFK:05075:06628\n\
67TFK:05177:07080\n\
67TFK:05326:06748\n\
67TFK:06273:00483\n\
67TFK:06604:00347\n\
67TFK:04134:05937\n\
67TFK:04486:05470\n\
67TFK:04671:05543\n\
67TFK:04953:06149\n\
67TFK:05009:05428\n\
67TFK:05134:06123\n\
67TFK:05242:05270\n\
67TFK:08197:13099\n\
67TFK:08209:14024\n\
67TFK:08897:13088\n\
67TFK:08947:13437\n\
67TFK:09019:13644\n\
67TFK:09052:13027\n\
67TFK:08768:12077\n\
67TFK:05659:13758\n\
67TFK:06329:13055\n\
67TFK:08655:10452\n\
67TFK:08650:11517\n\
67TFK:08838:10522\n\
67TFK:08820:11491\n\
67TFK:09311:11571\n\
67TFK:04354:02947\n\
67TFK:04616:03452\n\
67TFK:04945:03443\n\
67TFK:05285:03585\n\
67TFK:05364:03539\n\
67TFK:05488:03776\n\
67TFK:05583:03314\n\
67TFK:05752:02653\n\
67TFK:05750:02784\n\
67TFK:06082:02834\n\
67TFK:06242:03059\n\
67TFK:06412:03212\n\
67TFK:06386:03498\n\
67TFK:05341:06066\n\
67TFK:05699:05920\n\
67TFK:05827:06068\n\
67TFK:06371:05992\n\
67TFK:06496:06185\n\
67TFK:04288:04047\n\
67TFK:04319:04825\n\
67TFK:04589:04971\n\
67TFK:05101:04817\n\
67TFK:05361:08653\n\
67TFK:05610:07747\n\
67TFK:06237:08203\n\
67TFK:06423:07875\n\
67TFK:06412:08092\n\
67TFK:06640:08619\n\
67TFK:05401:09635\n\
67TFK:05791:09801\n\
67TFK:06037:09263\n\
67TFK:06389:09199\n\
67TFK:05871:12697\n\
67TFK:05921:12231\n\
67TFK:05933:12266\n\
67TFK:06444:12278\n\
67TFK:04656:01903\n\
67TFK:05191:02112\n\
67TFK:03236:12895\n\
67TFK:03256:14063\n\
67TFK:03322:13010\n\
67TFK:03931:13941\n\
67TFK:03420:11631\n\
67TFK:02705:10184\n\
67TFK:03147:09758\n\
67TFK:03385:09268\n\
67TFK:03754:10027\n\
67TFK:03822:09510\n\
67TFK:03935:09280\n\
67TFK:03116:06092\n\
67TFK:03568:05664\n\
67TFK:07997:02011\n\
67TFK:08124:01362\n\
67TFK:08103:01737\n\
67TFK:08136:01823\n\
67TFK:08907:01745\n\
67TFK:08994:02568\n\
67TFK:09164:01338\n\
67TFK:09170:02249\n\
67TFK:02754:02130\n\
67TFK:03140:01490\n\
67TFK:03164:02457\n\
67TFK:03424:02173\n\
67TFK:03884:00353\n\
67TFK:01852:10916\n\
67TFK:01907:11522\n\
67TFK:01982:10388\n\
67TFK:02262:10314\n\
67TFK:02256:11452\n\
67TFK:02649:10829\n\
67TFK:01511:13366\n\
67TFK:01682:13067\n\
67TFK:01916:13463\n\
67TFK:01892:13561\n\
67TFK:02034:13753\n\
67TFK:02249:13240\n\
67TFK:02624:13799\n\
67TFK:08402:05331\n\
67TFK:08524:06200\n\
67TFK:08746:05950\n\
67TFK:09130:06152\n\
67TFK:09442:05875\n\
67TFK:09427:06324\n\
67TFK:09584:05950\n\
67TFK:09752:05644\n\
67TFK:09930:06035\n\
67TFK:10188:05215\n\
67TFK:10233:05572\n\
67TFK:07282:13848\n\
67TFK:02734:03164\n\
67TFK:03318:03182\n\
67TFK:03842:03847\n\
67TFK:03901:03585\n\
67TFK:02744:07462\n\
67TFK:02829:07079\n\
67TFK:02961:06513\n\
67TFK:03113:06970\n\
67TFK:03445:06595\n\
67TFK:03504:07597\n\
67TFK:03529:07675\n\
67TFK:03600:07125\n\
67TFK:03890:07419\n\
67TFK:03983:06661\n\
67TFK:04738:00232\n\
67TFK:02933:10347\n\
67TFK:03421:11127\n\
67TFK:03514:10921\n\
67TFK:03515:11077\n\
67TFK:01823:01096\n\
67TFK:02073:01046\n\
67TFK:02224:00978\n\
67TFK:02866:08179\n\
67TFK:03124:07871\n\
67TFK:03343:08562\n\
67TFK:03991:08259\n\
')
