# Supplementary material for: The Oxidative Metabolism of Fossil Hydrocarbons and Sulfide Minerals by the Lithobiontic Microbial Community Inhabiting Deep Subterrestrial Kupferschiefer Black Shale
Source: Front Microbiol. 2018 May 15;9:972. doi: 10.3389/fmicb.2018.00972 (PMC5962744; doi:10.3389/fmicb.2018.00972)
Supplement: Supplementary file 3 [file Presentation_1.ZIP › R19_filter-trim_BSc60_sup207_krona.html.files/node909.members.0.js]

data('67TFK:01871:12299\n\
67TFK:02173:11943\n\
67TFK:02208:11937\n\
67TFK:02645:12367\n\
67TFK:02847:04606\n\
67TFK:03289:04607\n\
67TFK:03496:04267\n\
67TFK:03838:04628\n\
67TFK:00395:04443\n\
67TFK:00578:04126\n\
67TFK:00727:04535\n\
67TFK:00907:03975\n\
67TFK:00863:01942\n\
67TFK:00661:09411\n\
67TFK:00706:10286\n\
67TFK:00785:08141\n\
67TFK:00830:08335\n\
67TFK:00898:08808\n\
67TFK:00429:06443\n\
67TFK:00462:06613\n\
67TFK:00642:06963\n\
67TFK:01082:07282\n\
67TFK:01169:06452\n\
67TFK:00416:05342\n\
67TFK:00549:06393\n\
67TFK:00772:05261\n\
67TFK:01078:06262\n\
67TFK:00824:11960\n\
67TFK:09970:06958\n\
67TFK:07110:03297\n\
67TFK:07671:03042\n\
67TFK:09672:04804\n\
67TFK:09914:02772\n\
67TFK:10253:02942\n\
67TFK:10200:12079\n\
67TFK:01426:03480\n\
67TFK:01516:02648\n\
67TFK:01684:03633\n\
67TFK:01777:02859\n\
67TFK:01833:03498\n\
67TFK:02154:02879\n\
67TFK:02244:03232\n\
67TFK:02623:03591\n\
67TFK:02275:04036\n\
67TFK:01547:05362\n\
67TFK:02023:06993\n\
67TFK:02011:07584\n\
67TFK:02111:07671\n\
67TFK:01821:02426\n\
67TFK:01813:02568\n\
67TFK:02038:02566\n\
67TFK:02588:01521\n\
67TFK:01745:08790\n\
67TFK:01865:08667\n\
67TFK:02032:08360\n\
67TFK:01496:09900\n\
67TFK:01817:09691\n\
67TFK:06511:04446\n\
67TFK:09852:13167\n\
67TFK:09980:08159\n\
67TFK:10429:09168\n\
67TFK:09360:10471\n\
67TFK:05984:06750\n\
67TFK:06394:06740\n\
67TFK:06521:06786\n\
67TFK:06526:07525\n\
67TFK:05795:10367\n\
67TFK:05858:11272\n\
67TFK:06502:11573\n\
67TFK:09491:02069\n\
67TFK:09867:02258\n\
67TFK:10355:02442\n\
67TFK:06680:02255\n\
67TFK:06876:02343\n\
67TFK:07598:01379\n\
67TFK:06995:04840\n\
67TFK:07165:04053\n\
67TFK:07428:04006\n\
67TFK:07969:03886\n\
67TFK:06729:07213\n\
67TFK:07146:06715\n\
67TFK:07288:07067\n\
67TFK:07317:07476\n\
67TFK:07468:07080\n\
67TFK:07792:06746\n\
67TFK:06807:05938\n\
67TFK:06836:05426\n\
67TFK:07195:05155\n\
67TFK:07164:05379\n\
67TFK:07362:05153\n\
67TFK:07024:09152\n\
67TFK:07269:09397\n\
67TFK:07759:09626\n\
67TFK:07877:09143\n\
67TFK:06935:08373\n\
67TFK:06951:08981\n\
67TFK:06880:11025\n\
67TFK:07654:11556\n\
67TFK:00291:03061\n\
67TFK:00599:03609\n\
67TFK:06235:01922\n\
67TFK:06505:01939\n\
67TFK:08245:00931\n\
67TFK:08749:00996\n\
67TFK:09161:01131\n\
67TFK:06763:00307\n\
67TFK:07320:01036\n\
67TFK:07692:00901\n\
67TFK:07500:14651\n\
67TFK:09096:07372\n\
67TFK:09197:07015\n\
67TFK:09260:07698\n\
67TFK:08221:02617\n\
67TFK:08482:03851\n\
67TFK:08510:03573\n\
67TFK:08899:02820\n\
67TFK:08322:04804\n\
67TFK:08823:03913\n\
67TFK:08936:04824\n\
67TFK:09108:04069\n\
67TFK:08111:08696\n\
67TFK:08320:08203\n\
67TFK:08916:07979\n\
67TFK:08136:09305\n\
67TFK:08198:10054\n\
67TFK:08296:09404\n\
67TFK:08468:10016\n\
67TFK:09215:09375\n\
67TFK:09319:09540\n\
67TFK:00983:11236\n\
67TFK:01041:10960\n\
67TFK:01224:11519\n\
67TFK:01299:10985\n\
67TFK:07110:11666\n\
67TFK:07484:12177\n\
67TFK:07902:12861\n\
67TFK:04360:12919\n\
67TFK:04466:13166\n\
67TFK:04186:14926\n\
67TFK:04188:14931\n\
67TFK:05214:11719\n\
67TFK:05322:12204\n\
67TFK:04509:11251\n\
67TFK:04847:11515\n\
67TFK:04950:10723\n\
67TFK:04490:09069\n\
67TFK:04608:09441\n\
67TFK:04999:09177\n\
67TFK:05237:09607\n\
67TFK:04698:08255\n\
67TFK:04711:08987\n\
67TFK:04957:07882\n\
67TFK:04135:07634\n\
67TFK:04776:07148\n\
67TFK:05019:06932\n\
67TFK:05018:06964\n\
67TFK:05112:07123\n\
67TFK:05691:01251\n\
67TFK:06168:01029\n\
67TFK:04012:05432\n\
67TFK:04100:05195\n\
67TFK:04753:06013\n\
67TFK:04804:05819\n\
67TFK:05037:05794\n\
67TFK:05042:06343\n\
67TFK:08781:13169\n\
67TFK:08500:12351\n\
67TFK:08654:11818\n\
67TFK:06026:13361\n\
67TFK:06534:13286\n\
67TFK:08535:11481\n\
67TFK:03997:02818\n\
67TFK:04151:02659\n\
67TFK:04178:03170\n\
67TFK:04323:02761\n\
67TFK:04537:02695\n\
67TFK:04589:02721\n\
67TFK:04703:03398\n\
67TFK:05256:03610\n\
67TFK:05518:03759\n\
67TFK:06420:03460\n\
67TFK:06596:02911\n\
67TFK:05367:05300\n\
67TFK:05487:06221\n\
67TFK:05494:06250\n\
67TFK:05628:06323\n\
67TFK:05955:05465\n\
67TFK:06162:05262\n\
67TFK:06237:05423\n\
67TFK:06396:05682\n\
67TFK:06629:05667\n\
67TFK:04722:04351\n\
67TFK:05297:04995\n\
67TFK:05563:08225\n\
67TFK:05673:08092\n\
67TFK:05639:08961\n\
67TFK:05992:08752\n\
67TFK:05635:09104\n\
67TFK:06398:09492\n\
67TFK:06449:09377\n\
67TFK:06439:09483\n\
67TFK:04082:01729\n\
67TFK:04314:02026\n\
67TFK:04573:02513\n\
67TFK:03210:09872\n\
67TFK:03491:09928\n\
67TFK:03565:10144\n\
67TFK:03665:10222\n\
67TFK:02688:06071\n\
67TFK:02715:06059\n\
67TFK:02985:06105\n\
67TFK:03260:05239\n\
67TFK:08272:01784\n\
67TFK:08412:01778\n\
67TFK:08401:01946\n\
67TFK:09148:01508\n\
67TFK:02712:02118\n\
67TFK:02802:02440\n\
67TFK:03278:02028\n\
67TFK:03703:02521\n\
67TFK:02906:00933\n\
67TFK:03718:00856\n\
67TFK:01594:10325\n\
67TFK:01589:11081\n\
67TFK:01879:10539\n\
67TFK:02091:10398\n\
67TFK:02202:10385\n\
67TFK:02243:14821\n\
67TFK:02525:14171\n\
67TFK:08048:05321\n\
67TFK:09070:05177\n\
67TFK:09312:05304\n\
67TFK:09541:05558\n\
67TFK:09704:05720\n\
67TFK:10105:05180\n\
67TFK:07796:14092\n\
67TFK:03254:03282\n\
67TFK:03723:03756\n\
67TFK:02766:06905\n\
67TFK:03210:07509\n\
67TFK:03457:07710\n\
67TFK:04609:01124\n\
67TFK:02903:14787\n\
67TFK:03853:14767\n\
67TFK:03914:14589\n\
67TFK:02739:10795\n\
67TFK:03785:11407\n\
67TFK:02254:01182\n\
67TFK:03373:07741\n\
67TFK:03534:07918\n\
67TFK:03670:08690\n\
')
