# Supplementary material for: The Oxidative Metabolism of Fossil Hydrocarbons and Sulfide Minerals by the Lithobiontic Microbial Community Inhabiting Deep Subterrestrial Kupferschiefer Black Shale
Source: Front Microbiol. 2018 May 15;9:972. doi: 10.3389/fmicb.2018.00972 (PMC5962744; doi:10.3389/fmicb.2018.00972)
Supplement: Supplementary file 3 [file Presentation_1.ZIP › R19_filter-trim_BSc60_sup207_krona.html.files/node753.members.0.js]

data('67TFK:01517:12488\n\
67TFK:02730:04944\n\
67TFK:02997:03876\n\
67TFK:03222:04313\n\
67TFK:00243:05076\n\
67TFK:00345:04074\n\
67TFK:00491:03942\n\
67TFK:00591:04392\n\
67TFK:00782:04745\n\
67TFK:00884:01722\n\
67TFK:01039:02060\n\
67TFK:01189:02325\n\
67TFK:01308:02041\n\
67TFK:00456:09728\n\
67TFK:00623:09535\n\
67TFK:00804:09401\n\
67TFK:01019:09115\n\
67TFK:01279:09355\n\
67TFK:00449:08137\n\
67TFK:00582:07470\n\
67TFK:00710:06464\n\
67TFK:00244:05981\n\
67TFK:00290:06220\n\
67TFK:00888:05340\n\
67TFK:09817:07160\n\
67TFK:09839:07119\n\
67TFK:06803:03192\n\
67TFK:07118:03311\n\
67TFK:07514:03207\n\
67TFK:07973:02853\n\
67TFK:09705:04030\n\
67TFK:09574:03064\n\
67TFK:09692:02873\n\
67TFK:09430:11995\n\
67TFK:09839:12617\n\
67TFK:01531:03131\n\
67TFK:01584:02653\n\
67TFK:01738:02815\n\
67TFK:01876:02970\n\
67TFK:02349:03240\n\
67TFK:02486:03532\n\
67TFK:01544:05074\n\
67TFK:02294:04625\n\
67TFK:02596:04025\n\
67TFK:02583:05504\n\
67TFK:02599:05562\n\
67TFK:01353:07262\n\
67TFK:01960:07215\n\
67TFK:02230:07197\n\
67TFK:02531:06592\n\
67TFK:01374:01567\n\
67TFK:01394:01384\n\
67TFK:01591:02041\n\
67TFK:01674:01863\n\
67TFK:01842:02405\n\
67TFK:01941:01657\n\
67TFK:01961:01859\n\
67TFK:02205:01896\n\
67TFK:02060:08087\n\
67TFK:02393:08627\n\
67TFK:01384:09453\n\
67TFK:01874:09913\n\
67TFK:01975:09125\n\
67TFK:05405:04117\n\
67TFK:05512:03981\n\
67TFK:05567:04632\n\
67TFK:05989:04547\n\
67TFK:06109:04038\n\
67TFK:06254:04976\n\
67TFK:06511:04053\n\
67TFK:09745:13308\n\
67TFK:09733:08660\n\
67TFK:09358:10027\n\
67TFK:09405:09326\n\
67TFK:09534:10775\n\
67TFK:10095:11078\n\
67TFK:05642:07365\n\
67TFK:05705:07163\n\
67TFK:05782:07475\n\
67TFK:06271:06939\n\
67TFK:06255:07051\n\
67TFK:06229:07327\n\
67TFK:05533:11092\n\
67TFK:06310:11504\n\
67TFK:09413:02519\n\
67TFK:09503:01665\n\
67TFK:09726:02457\n\
67TFK:09797:02249\n\
67TFK:10056:02214\n\
67TFK:06901:01628\n\
67TFK:06901:02536\n\
67TFK:07170:01794\n\
67TFK:07879:02069\n\
67TFK:07944:01679\n\
67TFK:07126:04264\n\
67TFK:07217:03921\n\
67TFK:07383:04526\n\
67TFK:07630:04432\n\
67TFK:06721:07603\n\
67TFK:07424:06880\n\
67TFK:07545:07457\n\
67TFK:07678:06693\n\
67TFK:07896:06608\n\
67TFK:07910:06874\n\
67TFK:07092:05696\n\
67TFK:07107:06002\n\
67TFK:07154:06099\n\
67TFK:07132:06260\n\
67TFK:07211:05749\n\
67TFK:07849:05825\n\
67TFK:06872:08883\n\
67TFK:07504:08557\n\
67TFK:07580:08181\n\
67TFK:07647:08252\n\
67TFK:07979:08001\n\
67TFK:07095:10344\n\
67TFK:00709:02960\n\
67TFK:00956:02948\n\
67TFK:05719:02537\n\
67TFK:06126:02012\n\
67TFK:06551:02259\n\
67TFK:08932:01283\n\
67TFK:06918:01149\n\
67TFK:07015:00406\n\
67TFK:07459:00898\n\
67TFK:07476:14347\n\
67TFK:08635:06830\n\
67TFK:08956:07522\n\
67TFK:08328:02605\n\
67TFK:08911:03271\n\
67TFK:08034:04941\n\
67TFK:08180:04819\n\
67TFK:08577:04821\n\
67TFK:08980:04636\n\
67TFK:09237:04186\n\
67TFK:08383:08057\n\
67TFK:08529:08879\n\
67TFK:08857:08792\n\
67TFK:08919:08020\n\
67TFK:08012:09525\n\
67TFK:08128:10051\n\
67TFK:08786:09287\n\
67TFK:08783:09662\n\
67TFK:08868:09305\n\
67TFK:09008:09252\n\
67TFK:00565:10414\n\
67TFK:07080:12434\n\
67TFK:07154:11748\n\
67TFK:07627:11969\n\
67TFK:04628:13482\n\
67TFK:05117:14055\n\
67TFK:04927:14496\n\
67TFK:04034:12227\n\
67TFK:04089:12078\n\
67TFK:04125:12323\n\
67TFK:04154:11962\n\
67TFK:04328:12496\n\
67TFK:04593:12113\n\
67TFK:05116:12143\n\
67TFK:05205:11603\n\
67TFK:05226:11947\n\
67TFK:04021:11235\n\
67TFK:04287:10675\n\
67TFK:04753:10441\n\
67TFK:05000:10820\n\
67TFK:05169:10936\n\
67TFK:04026:09272\n\
67TFK:04000:08247\n\
67TFK:04166:07916\n\
67TFK:05127:07997\n\
67TFK:04212:06654\n\
67TFK:04795:06796\n\
67TFK:04813:07131\n\
67TFK:04966:06563\n\
67TFK:04986:06975\n\
67TFK:04967:07644\n\
67TFK:04045:05418\n\
67TFK:04479:06257\n\
67TFK:04627:06391\n\
67TFK:05152:05225\n\
67TFK:08126:14102\n\
67TFK:08781:13002\n\
67TFK:08904:13069\n\
67TFK:08091:11813\n\
67TFK:08072:12351\n\
67TFK:05515:14162\n\
67TFK:06040:13606\n\
67TFK:06115:13711\n\
67TFK:06062:14344\n\
67TFK:09252:10716\n\
67TFK:04154:03287\n\
67TFK:04586:03774\n\
67TFK:04834:02885\n\
67TFK:04807:03062\n\
67TFK:04893:02731\n\
67TFK:04942:03519\n\
67TFK:05453:03801\n\
67TFK:06138:02927\n\
67TFK:06580:03400\n\
67TFK:06654:02635\n\
67TFK:06048:05689\n\
67TFK:06458:05578\n\
67TFK:06520:06252\n\
67TFK:04384:04614\n\
67TFK:04912:03978\n\
67TFK:05403:07864\n\
67TFK:05510:07984\n\
67TFK:05607:07839\n\
67TFK:05865:08000\n\
67TFK:06192:08069\n\
67TFK:06462:08167\n\
67TFK:06552:08368\n\
67TFK:05474:09019\n\
67TFK:06073:09939\n\
67TFK:06591:09273\n\
67TFK:05431:12306\n\
67TFK:06411:12503\n\
67TFK:04226:02542\n\
67TFK:04511:01480\n\
67TFK:02945:13728\n\
67TFK:03201:14156\n\
67TFK:02936:11839\n\
67TFK:03114:12314\n\
67TFK:03254:12827\n\
67TFK:03465:12548\n\
67TFK:02700:10280\n\
67TFK:02726:09887\n\
67TFK:02723:09958\n\
67TFK:03902:10139\n\
67TFK:02794:05304\n\
67TFK:03278:05405\n\
67TFK:03373:06010\n\
67TFK:03560:06220\n\
67TFK:03663:05341\n\
67TFK:08185:01444\n\
67TFK:08401:01625\n\
67TFK:08621:01799\n\
67TFK:08733:02063\n\
67TFK:09067:01909\n\
67TFK:02864:01687\n\
67TFK:03250:01376\n\
67TFK:02956:00999\n\
67TFK:03299:01025\n\
67TFK:03797:00420\n\
67TFK:01848:10917\n\
67TFK:01874:11089\n\
67TFK:01968:10985\n\
67TFK:02087:11044\n\
67TFK:02138:11446\n\
67TFK:02298:10552\n\
67TFK:02578:11156\n\
67TFK:01906:13361\n\
67TFK:02663:13453\n\
67TFK:08385:05440\n\
67TFK:08461:05714\n\
67TFK:08921:05184\n\
67TFK:09161:06129\n\
67TFK:09309:05633\n\
67TFK:09551:05623\n\
67TFK:09935:05641\n\
67TFK:10063:05616\n\
67TFK:10190:05779\n\
67TFK:06671:13609\n\
67TFK:07088:14129\n\
67TFK:07708:13763\n\
67TFK:07933:13525\n\
67TFK:03134:02764\n\
67TFK:03457:03055\n\
67TFK:03546:03115\n\
67TFK:02762:06643\n\
67TFK:02892:07063\n\
67TFK:03347:07670\n\
67TFK:03751:07673\n\
67TFK:03963:06641\n\
67TFK:04208:00889\n\
67TFK:04616:00596\n\
67TFK:04608:00989\n\
67TFK:04692:01127\n\
67TFK:02899:11354\n\
67TFK:02952:10738\n\
67TFK:03247:10896\n\
67TFK:03795:11233\n\
67TFK:01815:00711\n\
67TFK:03379:08251\n\
67TFK:03438:08877\n\
')
