# Supplementary material for: The Oxidative Metabolism of Fossil Hydrocarbons and Sulfide Minerals by the Lithobiontic Microbial Community Inhabiting Deep Subterrestrial Kupferschiefer Black Shale
Source: Front Microbiol. 2018 May 15;9:972. doi: 10.3389/fmicb.2018.00972 (PMC5962744; doi:10.3389/fmicb.2018.00972)
Supplement: Supplementary file 3 [file Presentation_1.ZIP › R19_filter-trim_BSc60_sup207_krona.html.files/node755.members.0.js]

data('67TFK:01425:11723\n\
67TFK:02417:12874\n\
67TFK:02459:12148\n\
67TFK:03314:04691\n\
67TFK:00962:04158\n\
67TFK:01200:04963\n\
67TFK:00766:09628\n\
67TFK:00739:06226\n\
67TFK:09510:06588\n\
67TFK:06772:03385\n\
67TFK:07561:02705\n\
67TFK:09457:11905\n\
67TFK:09518:12049\n\
67TFK:02252:03112\n\
67TFK:01792:06484\n\
67TFK:01702:01991\n\
67TFK:02062:01465\n\
67TFK:02162:08111\n\
67TFK:09380:08272\n\
67TFK:10118:10729\n\
67TFK:10433:11095\n\
67TFK:06716:02555\n\
67TFK:07592:01515\n\
67TFK:07119:06887\n\
67TFK:07422:08216\n\
67TFK:06730:11409\n\
67TFK:07482:10698\n\
67TFK:07733:10890\n\
67TFK:01016:03606\n\
67TFK:05600:02060\n\
67TFK:06121:01445\n\
67TFK:08742:01246\n\
67TFK:09026:01058\n\
67TFK:09102:00997\n\
67TFK:07619:01051\n\
67TFK:08249:02897\n\
67TFK:08824:03797\n\
67TFK:08053:04046\n\
67TFK:09210:05107\n\
67TFK:04708:13647\n\
67TFK:04747:14192\n\
67TFK:04972:11818\n\
67TFK:05298:07956\n\
67TFK:04090:07563\n\
67TFK:05059:06655\n\
67TFK:08750:11767\n\
67TFK:05923:13316\n\
67TFK:06285:14516\n\
67TFK:08297:10415\n\
67TFK:05055:03790\n\
67TFK:05138:03520\n\
67TFK:05765:02719\n\
67TFK:05455:06101\n\
67TFK:05010:04382\n\
67TFK:05532:10140\n\
67TFK:06485:09431\n\
67TFK:06486:12101\n\
67TFK:06572:11730\n\
67TFK:04829:02450\n\
67TFK:03537:13097\n\
67TFK:03571:01139\n\
67TFK:08327:05320\n\
67TFK:02735:07279\n\
67TFK:03194:07577\n\
67TFK:03495:06788\n\
67TFK:02845:14579\n\
67TFK:02751:08740\n\
67TFK:03030:08927\n\
67TFK:03208:08038\n\
67TFK:03783:08953\n\
')
