# Supplementary material for: The Oxidative Metabolism of Fossil Hydrocarbons and Sulfide Minerals by the Lithobiontic Microbial Community Inhabiting Deep Subterrestrial Kupferschiefer Black Shale
Source: Front Microbiol. 2018 May 15;9:972. doi: 10.3389/fmicb.2018.00972 (PMC5962744; doi:10.3389/fmicb.2018.00972)
Supplement: Supplementary file 3 [file Presentation_1.ZIP › R19_filter-trim_BSc60_sup207_krona.html.files/node198.members.0.js]

data('67TFK:01440:12749\n\
67TFK:01736:12373\n\
67TFK:02612:11679\n\
67TFK:03211:05118\n\
67TFK:03595:03898\n\
67TFK:00925:05099\n\
67TFK:00890:02210\n\
67TFK:00937:02536\n\
67TFK:00748:09395\n\
67TFK:00283:08323\n\
67TFK:00468:08528\n\
67TFK:00481:06730\n\
67TFK:00779:07003\n\
67TFK:01186:07302\n\
67TFK:01222:06974\n\
67TFK:00689:06132\n\
67TFK:00723:05816\n\
67TFK:01275:12381\n\
67TFK:09752:07519\n\
67TFK:07569:02947\n\
67TFK:09363:04860\n\
67TFK:09393:04063\n\
67TFK:09587:03906\n\
67TFK:01505:03256\n\
67TFK:02287:04135\n\
67TFK:01627:07604\n\
67TFK:02463:07468\n\
67TFK:02595:07695\n\
67TFK:01686:02493\n\
67TFK:01816:01728\n\
67TFK:01965:01889\n\
67TFK:02598:02514\n\
67TFK:02123:09546\n\
67TFK:02647:10191\n\
67TFK:05595:04169\n\
67TFK:06171:05106\n\
67TFK:06560:05091\n\
67TFK:09508:08830\n\
67TFK:09684:08421\n\
67TFK:10048:08928\n\
67TFK:10337:07976\n\
67TFK:10567:08650\n\
67TFK:09650:09425\n\
67TFK:05426:06668\n\
67TFK:05824:07634\n\
67TFK:05904:07071\n\
67TFK:06290:06545\n\
67TFK:06303:06877\n\
67TFK:05497:10578\n\
67TFK:05859:10592\n\
67TFK:05856:11466\n\
67TFK:06050:11141\n\
67TFK:09341:01888\n\
67TFK:06697:01466\n\
67TFK:06903:02028\n\
67TFK:07189:01482\n\
67TFK:07539:01310\n\
67TFK:07657:01485\n\
67TFK:06733:04031\n\
67TFK:07457:04039\n\
67TFK:07742:04859\n\
67TFK:06875:06601\n\
67TFK:07097:07658\n\
67TFK:07857:07016\n\
67TFK:07231:05992\n\
67TFK:07144:09318\n\
67TFK:07854:09823\n\
67TFK:07182:07812\n\
67TFK:07711:07809\n\
67TFK:06842:10792\n\
67TFK:07339:11251\n\
67TFK:07407:11253\n\
67TFK:00734:03703\n\
67TFK:01071:02991\n\
67TFK:05537:01484\n\
67TFK:06506:01543\n\
67TFK:06855:01077\n\
67TFK:07755:01125\n\
67TFK:07953:00767\n\
67TFK:07415:14642\n\
67TFK:08081:03091\n\
67TFK:08614:03506\n\
67TFK:08207:04992\n\
67TFK:08590:04151\n\
67TFK:08795:04980\n\
67TFK:08923:04675\n\
67TFK:08949:04908\n\
67TFK:09322:04179\n\
67TFK:08172:08031\n\
67TFK:08310:08692\n\
67TFK:08601:08453\n\
67TFK:09156:07917\n\
67TFK:09262:07744\n\
67TFK:09117:10056\n\
67TFK:00564:10340\n\
67TFK:00749:11062\n\
67TFK:04094:12950\n\
67TFK:05146:13308\n\
67TFK:04679:14401\n\
67TFK:05041:14336\n\
67TFK:04521:09651\n\
67TFK:04376:07732\n\
67TFK:04855:08892\n\
67TFK:04029:06741\n\
67TFK:04163:06575\n\
67TFK:04384:06759\n\
67TFK:06487:00822\n\
67TFK:06637:00609\n\
67TFK:04246:05259\n\
67TFK:05053:05784\n\
67TFK:08531:13236\n\
67TFK:08781:13180\n\
67TFK:08934:12980\n\
67TFK:09104:13969\n\
67TFK:08218:10731\n\
67TFK:08502:10943\n\
67TFK:08927:11384\n\
67TFK:04182:03176\n\
67TFK:04410:03759\n\
67TFK:05097:03741\n\
67TFK:06042:03569\n\
67TFK:06261:03780\n\
67TFK:06434:03631\n\
67TFK:05685:06151\n\
67TFK:06183:05905\n\
67TFK:04307:04323\n\
67TFK:04788:04775\n\
67TFK:04962:04898\n\
67TFK:05286:04281\n\
67TFK:05666:08781\n\
67TFK:06553:08422\n\
67TFK:05527:10165\n\
67TFK:06131:09723\n\
67TFK:04296:01939\n\
67TFK:04589:01515\n\
67TFK:04723:02344\n\
67TFK:04956:01837\n\
67TFK:05211:01725\n\
67TFK:02853:13752\n\
67TFK:03940:13040\n\
67TFK:03350:11600\n\
67TFK:02942:06042\n\
67TFK:03433:05603\n\
67TFK:03583:06140\n\
67TFK:08158:02191\n\
67TFK:08308:02533\n\
67TFK:09163:02066\n\
67TFK:03453:01838\n\
67TFK:03250:00706\n\
67TFK:03324:00736\n\
67TFK:03886:00662\n\
67TFK:03876:00792\n\
67TFK:01420:11587\n\
67TFK:01957:10753\n\
67TFK:02181:13868\n\
67TFK:08856:06345\n\
67TFK:09138:06420\n\
67TFK:06662:13256\n\
67TFK:07796:12946\n\
67TFK:02976:03087\n\
67TFK:03301:02943\n\
67TFK:03440:03584\n\
67TFK:03475:03016\n\
67TFK:02667:06670\n\
67TFK:02804:06912\n\
67TFK:02773:07235\n\
67TFK:03629:07024\n\
67TFK:03956:06476\n\
67TFK:03331:14371\n\
67TFK:01647:01089\n\
67TFK:01819:00939\n\
67TFK:02649:01247\n\
67TFK:02855:08117\n\
')
