# Supplementary material for: The Oxidative Metabolism of Fossil Hydrocarbons and Sulfide Minerals by the Lithobiontic Microbial Community Inhabiting Deep Subterrestrial Kupferschiefer Black Shale
Source: Front Microbiol. 2018 May 15;9:972. doi: 10.3389/fmicb.2018.00972 (PMC5962744; doi:10.3389/fmicb.2018.00972)
Supplement: Supplementary file 3 [file Presentation_1.ZIP › R19_filter-trim_BSc60_sup207_krona.html.files/node709.members.0.js]

data('67TFK:02370:12098\n\
67TFK:03595:04829\n\
67TFK:00660:08533\n\
67TFK:01304:08836\n\
67TFK:00429:06689\n\
67TFK:00878:07100\n\
67TFK:01153:06548\n\
67TFK:00667:05236\n\
67TFK:01323:06135\n\
67TFK:10113:06613\n\
67TFK:06807:02586\n\
67TFK:07373:02652\n\
67TFK:09583:04246\n\
67TFK:09722:03891\n\
67TFK:10007:03893\n\
67TFK:10104:04163\n\
67TFK:09396:03695\n\
67TFK:09466:12607\n\
67TFK:09958:11723\n\
67TFK:01962:03838\n\
67TFK:02187:04707\n\
67TFK:02590:05837\n\
67TFK:01673:06531\n\
67TFK:01887:07414\n\
67TFK:01991:07569\n\
67TFK:01918:01955\n\
67TFK:01633:08346\n\
67TFK:02130:10208\n\
67TFK:05557:03928\n\
67TFK:06053:05136\n\
67TFK:06391:04739\n\
67TFK:09566:13083\n\
67TFK:09643:12952\n\
67TFK:09871:07859\n\
67TFK:10056:08584\n\
67TFK:10372:08162\n\
67TFK:09365:09246\n\
67TFK:09821:11308\n\
67TFK:10136:11405\n\
67TFK:06425:07285\n\
67TFK:05472:11310\n\
67TFK:06326:11006\n\
67TFK:06340:10406\n\
67TFK:09994:02293\n\
67TFK:06913:01558\n\
67TFK:07058:02016\n\
67TFK:07822:02212\n\
67TFK:06952:04723\n\
67TFK:07332:03868\n\
67TFK:06814:07410\n\
67TFK:06866:07502\n\
67TFK:07014:06496\n\
67TFK:07626:06884\n\
67TFK:06865:05258\n\
67TFK:06936:05643\n\
67TFK:07613:05245\n\
67TFK:07968:05888\n\
67TFK:06778:09703\n\
67TFK:07210:10112\n\
67TFK:07499:09083\n\
67TFK:07751:10142\n\
67TFK:06993:08243\n\
67TFK:07459:09010\n\
67TFK:07794:07760\n\
67TFK:07183:11038\n\
67TFK:07474:10479\n\
67TFK:07461:10939\n\
67TFK:05531:02082\n\
67TFK:06238:01897\n\
67TFK:08419:01144\n\
67TFK:09147:06551\n\
67TFK:08314:03588\n\
67TFK:09144:03572\n\
67TFK:08055:04720\n\
67TFK:08519:05125\n\
67TFK:08989:04738\n\
67TFK:09283:04861\n\
67TFK:08149:09163\n\
67TFK:08752:10178\n\
67TFK:08802:09820\n\
67TFK:09252:09936\n\
67TFK:01087:11323\n\
67TFK:07236:12460\n\
67TFK:04015:13890\n\
67TFK:04209:13728\n\
67TFK:04147:11769\n\
67TFK:04371:12062\n\
67TFK:04680:12867\n\
67TFK:04811:11706\n\
67TFK:05011:12291\n\
67TFK:05039:12708\n\
67TFK:04889:10985\n\
67TFK:04125:08766\n\
67TFK:05087:07494\n\
67TFK:05126:07336\n\
67TFK:05168:06684\n\
67TFK:04678:05180\n\
67TFK:08042:12634\n\
67TFK:09068:12701\n\
67TFK:06611:14336\n\
67TFK:09036:10986\n\
67TFK:09048:11114\n\
67TFK:04715:02984\n\
67TFK:04840:03794\n\
67TFK:06151:03112\n\
67TFK:05818:06176\n\
67TFK:06338:05460\n\
67TFK:04902:03897\n\
67TFK:05375:08514\n\
67TFK:05496:08775\n\
67TFK:06346:08071\n\
67TFK:06426:09217\n\
67TFK:05592:11887\n\
67TFK:05690:11927\n\
67TFK:05942:12075\n\
67TFK:06180:11908\n\
67TFK:06263:11593\n\
67TFK:05229:02046\n\
67TFK:02951:12950\n\
67TFK:03065:13819\n\
67TFK:03268:13652\n\
67TFK:03646:13663\n\
67TFK:03118:09148\n\
67TFK:03512:10179\n\
67TFK:03954:09889\n\
67TFK:02960:05444\n\
67TFK:03580:05985\n\
67TFK:03960:05769\n\
67TFK:08308:02171\n\
67TFK:09308:01463\n\
67TFK:02946:01636\n\
67TFK:03512:01522\n\
67TFK:03600:02292\n\
67TFK:03814:02289\n\
67TFK:03886:01331\n\
67TFK:03304:00647\n\
67TFK:03979:00729\n\
67TFK:02099:11004\n\
67TFK:02616:14025\n\
67TFK:08886:05443\n\
67TFK:09792:05543\n\
67TFK:09776:05903\n\
67TFK:10087:06035\n\
67TFK:02822:02872\n\
67TFK:02892:03517\n\
67TFK:03033:07299\n\
67TFK:03455:07074\n\
67TFK:03532:06441\n\
67TFK:02881:10668\n\
67TFK:03386:10780\n\
67TFK:03971:08509\n\
')
