# Supplementary material for: The Oxidative Metabolism of Fossil Hydrocarbons and Sulfide Minerals by the Lithobiontic Microbial Community Inhabiting Deep Subterrestrial Kupferschiefer Black Shale
Source: Front Microbiol. 2018 May 15;9:972. doi: 10.3389/fmicb.2018.00972 (PMC5962744; doi:10.3389/fmicb.2018.00972)
Supplement: Supplementary file 3 [file Presentation_1.ZIP › R19_filter-trim_BSc60_sup207_krona.html.files/node642.members.0.js]

data('67TFK:01435:11736\n\
67TFK:01579:12492\n\
67TFK:01938:11840\n\
67TFK:02008:12091\n\
67TFK:02164:12137\n\
67TFK:02238:12626\n\
67TFK:02403:12250\n\
67TFK:02474:11686\n\
67TFK:02702:05059\n\
67TFK:02727:04283\n\
67TFK:02785:04832\n\
67TFK:02903:04719\n\
67TFK:02957:05021\n\
67TFK:02981:04925\n\
67TFK:03203:04068\n\
67TFK:03211:04307\n\
67TFK:03295:04430\n\
67TFK:03289:04787\n\
67TFK:03402:05002\n\
67TFK:03403:04984\n\
67TFK:03433:03923\n\
67TFK:03647:04742\n\
67TFK:03676:04832\n\
67TFK:03768:04365\n\
67TFK:03786:04781\n\
67TFK:03831:05098\n\
67TFK:03926:04181\n\
67TFK:03968:03960\n\
67TFK:03991:03948\n\
67TFK:00337:04084\n\
67TFK:00347:04841\n\
67TFK:00673:04315\n\
67TFK:00861:04907\n\
67TFK:01291:05062\n\
67TFK:01039:01331\n\
67TFK:01184:02039\n\
67TFK:01219:02503\n\
67TFK:01313:01586\n\
67TFK:00516:09826\n\
67TFK:00759:10082\n\
67TFK:00980:09587\n\
67TFK:00952:09868\n\
67TFK:01048:09079\n\
67TFK:00535:08504\n\
67TFK:00652:08781\n\
67TFK:00739:07980\n\
67TFK:00784:07857\n\
67TFK:00830:08524\n\
67TFK:01139:08781\n\
67TFK:01112:08865\n\
67TFK:01232:08560\n\
67TFK:01304:08045\n\
67TFK:00418:07641\n\
67TFK:00534:07431\n\
67TFK:00520:07462\n\
67TFK:00608:07115\n\
67TFK:00692:07604\n\
67TFK:00787:07092\n\
67TFK:00753:07528\n\
67TFK:01035:06756\n\
67TFK:01098:07562\n\
67TFK:01235:06803\n\
67TFK:01226:07379\n\
67TFK:00482:06331\n\
67TFK:00516:05838\n\
67TFK:00592:06280\n\
67TFK:00611:05267\n\
67TFK:00626:05334\n\
67TFK:00838:05528\n\
67TFK:00861:06304\n\
67TFK:00946:05405\n\
67TFK:00916:06356\n\
67TFK:01053:06043\n\
67TFK:01285:06105\n\
67TFK:00890:11730\n\
67TFK:01194:12843\n\
67TFK:01263:12308\n\
67TFK:09459:06645\n\
67TFK:09426:07054\n\
67TFK:09605:06599\n\
67TFK:09748:07466\n\
67TFK:09822:07131\n\
67TFK:10005:06631\n\
67TFK:10220:07477\n\
67TFK:10273:06535\n\
67TFK:10317:07515\n\
67TFK:10416:07615\n\
67TFK:06764:02902\n\
67TFK:06944:03142\n\
67TFK:06974:02987\n\
67TFK:07057:03416\n\
67TFK:07132:03212\n\
67TFK:07371:03541\n\
67TFK:07397:03809\n\
67TFK:07567:03096\n\
67TFK:07562:03168\n\
67TFK:07600:03315\n\
67TFK:07648:03072\n\
67TFK:07753:02874\n\
67TFK:07757:02961\n\
67TFK:07852:02730\n\
67TFK:07867:03842\n\
67TFK:07976:02910\n\
67TFK:09364:04858\n\
67TFK:09492:04562\n\
67TFK:09553:04161\n\
67TFK:09551:04335\n\
67TFK:09662:04249\n\
67TFK:09708:04973\n\
67TFK:09720:05091\n\
67TFK:09792:04715\n\
67TFK:09800:05108\n\
67TFK:09861:04955\n\
67TFK:09876:04299\n\
67TFK:09985:04227\n\
67TFK:09992:04514\n\
67TFK:10102:04618\n\
67TFK:09346:03306\n\
67TFK:09412:03092\n\
67TFK:09487:02892\n\
67TFK:09481:03818\n\
67TFK:09533:03047\n\
67TFK:09631:03177\n\
67TFK:09634:03601\n\
67TFK:09973:02968\n\
67TFK:10033:02677\n\
67TFK:10075:02589\n\
67TFK:10162:03413\n\
67TFK:10293:03040\n\
67TFK:10419:02826\n\
67TFK:09491:12428\n\
67TFK:09557:12556\n\
67TFK:09601:11631\n\
67TFK:09753:12358\n\
67TFK:09871:12166\n\
67TFK:10297:11619\n\
67TFK:10443:11627\n\
67TFK:10546:11785\n\
67TFK:01335:03645\n\
67TFK:01499:03114\n\
67TFK:01540:03290\n\
67TFK:01608:02872\n\
67TFK:01804:03512\n\
67TFK:01926:02944\n\
67TFK:01916:03824\n\
67TFK:02001:02617\n\
67TFK:02000:03351\n\
67TFK:02056:03083\n\
67TFK:02083:02951\n\
67TFK:02166:02749\n\
67TFK:02162:03335\n\
67TFK:02241:02715\n\
67TFK:02270:02853\n\
67TFK:02299:02881\n\
67TFK:02342:03713\n\
67TFK:02447:03662\n\
67TFK:02660:03817\n\
67TFK:01384:04543\n\
67TFK:01403:04632\n\
67TFK:01414:04707\n\
67TFK:01444:04052\n\
67TFK:01442:05046\n\
67TFK:01538:04717\n\
67TFK:01755:04318\n\
67TFK:01765:04413\n\
67TFK:01938:04617\n\
67TFK:01983:03950\n\
67TFK:02039:04952\n\
67TFK:02175:04815\n\
67TFK:02343:04709\n\
67TFK:02388:05037\n\
67TFK:02454:04533\n\
67TFK:02649:04608\n\
67TFK:01342:06235\n\
67TFK:01466:05957\n\
67TFK:01796:05786\n\
67TFK:01832:05361\n\
67TFK:01943:05492\n\
67TFK:02134:05571\n\
67TFK:02176:06225\n\
67TFK:02214:05472\n\
67TFK:02362:05573\n\
67TFK:02368:05888\n\
67TFK:02389:05914\n\
67TFK:02512:05267\n\
67TFK:02617:05515\n\
67TFK:01338:06464\n\
67TFK:01436:06958\n\
67TFK:01512:06879\n\
67TFK:01612:06478\n\
67TFK:01588:06887\n\
67TFK:01601:07657\n\
67TFK:01774:07342\n\
67TFK:01879:06455\n\
67TFK:01855:06515\n\
67TFK:01851:07364\n\
67TFK:01941:07203\n\
67TFK:02152:06827\n\
67TFK:02188:07199\n\
67TFK:02240:06804\n\
67TFK:02285:06526\n\
67TFK:02405:06856\n\
67TFK:01396:01844\n\
67TFK:01451:01989\n\
67TFK:01754:02163\n\
67TFK:01813:02058\n\
67TFK:01858:01300\n\
67TFK:01906:01397\n\
67TFK:01927:01621\n\
67TFK:02076:01630\n\
67TFK:02036:02375\n\
67TFK:02044:02404\n\
67TFK:02184:02371\n\
67TFK:02277:02175\n\
67TFK:02526:01463\n\
67TFK:02528:01685\n\
67TFK:02544:02274\n\
67TFK:02606:01691\n\
67TFK:02595:01800\n\
67TFK:01601:08967\n\
67TFK:01820:08574\n\
67TFK:01851:07985\n\
67TFK:01959:07737\n\
67TFK:02068:07841\n\
67TFK:02088:08131\n\
67TFK:02183:08157\n\
67TFK:02225:08665\n\
67TFK:02268:08302\n\
67TFK:02272:08419\n\
67TFK:02431:07883\n\
67TFK:02399:08480\n\
67TFK:02432:08455\n\
67TFK:02512:08538\n\
67TFK:02591:08257\n\
67TFK:02639:07809\n\
67TFK:02640:08551\n\
67TFK:01379:10124\n\
67TFK:01407:09736\n\
67TFK:01434:10034\n\
67TFK:01816:09944\n\
67TFK:01875:09313\n\
67TFK:01870:09790\n\
67TFK:01958:09335\n\
67TFK:02074:09195\n\
67TFK:02034:09276\n\
67TFK:02170:09715\n\
67TFK:02325:09688\n\
67TFK:02337:09950\n\
67TFK:02412:09331\n\
67TFK:02399:10259\n\
67TFK:02438:09443\n\
67TFK:02536:10034\n\
67TFK:05334:04572\n\
67TFK:05477:04356\n\
67TFK:05491:04220\n\
67TFK:05560:04813\n\
67TFK:05657:04124\n\
67TFK:05770:04463\n\
67TFK:06042:04206\n\
67TFK:06049:04189\n\
67TFK:06099:04825\n\
67TFK:06219:04046\n\
67TFK:06416:05107\n\
67TFK:06462:04412\n\
67TFK:06520:03957\n\
67TFK:06495:04153\n\
67TFK:09408:13412\n\
67TFK:09467:13381\n\
67TFK:09569:08377\n\
67TFK:09657:08767\n\
67TFK:09772:08450\n\
67TFK:09813:08275\n\
67TFK:09933:08084\n\
67TFK:09983:08406\n\
67TFK:10051:08622\n\
67TFK:10292:08647\n\
67TFK:10421:08649\n\
67TFK:10486:08738\n\
67TFK:09344:09855\n\
67TFK:09478:09356\n\
67TFK:09657:09479\n\
67TFK:09628:09808\n\
67TFK:09636:09779\n\
67TFK:09812:09234\n\
67TFK:09873:10145\n\
67TFK:09931:09171\n\
67TFK:09960:09245\n\
67TFK:09951:10287\n\
67TFK:10166:09195\n\
67TFK:10193:09756\n\
67TFK:09488:11005\n\
67TFK:09548:10625\n\
67TFK:09559:10615\n\
67TFK:09647:11588\n\
67TFK:09729:11054\n\
67TFK:09774:10901\n\
67TFK:09963:10741\n\
67TFK:09949:11360\n\
67TFK:05522:07067\n\
67TFK:05519:07399\n\
67TFK:05694:07225\n\
67TFK:05747:07468\n\
67TFK:05838:06694\n\
67TFK:05865:06716\n\
67TFK:05871:07496\n\
67TFK:05939:06618\n\
67TFK:06013:07334\n\
67TFK:06037:07721\n\
67TFK:06116:06828\n\
67TFK:06092:07306\n\
67TFK:06125:07595\n\
67TFK:06168:06771\n\
67TFK:06151:06896\n\
67TFK:06349:06754\n\
67TFK:06355:07294\n\
67TFK:06550:06804\n\
67TFK:06565:06969\n\
67TFK:06635:06697\n\
67TFK:05760:11396\n\
67TFK:05949:10335\n\
67TFK:06457:11218\n\
67TFK:06565:10444\n\
67TFK:06586:10865\n\
67TFK:09351:01717\n\
67TFK:09562:01661\n\
67TFK:09667:01872\n\
67TFK:09665:01992\n\
67TFK:09707:01710\n\
67TFK:09740:01786\n\
67TFK:09759:01789\n\
67TFK:09860:01562\n\
67TFK:09913:02530\n\
67TFK:09934:02253\n\
67TFK:10080:02063\n\
67TFK:10133:02347\n\
67TFK:10211:02424\n\
67TFK:06745:01309\n\
67TFK:06812:01907\n\
67TFK:06861:01867\n\
67TFK:06934:01569\n\
67TFK:06968:02089\n\
67TFK:06969:02464\n\
67TFK:07100:01936\n\
67TFK:07140:01969\n\
67TFK:07116:02393\n\
67TFK:07198:01657\n\
67TFK:07347:01471\n\
67TFK:07537:02532\n\
67TFK:07696:02259\n\
67TFK:07731:02140\n\
67TFK:07780:01549\n\
67TFK:07760:01988\n\
67TFK:07835:01358\n\
67TFK:07865:01419\n\
67TFK:07880:01542\n\
67TFK:07952:01531\n\
67TFK:06768:04182\n\
67TFK:06841:05035\n\
67TFK:06923:04241\n\
67TFK:07002:04682\n\
67TFK:07438:04664\n\
67TFK:07605:04659\n\
67TFK:07635:04211\n\
67TFK:07687:04494\n\
67TFK:07720:04839\n\
67TFK:07732:05121\n\
67TFK:07767:05009\n\
67TFK:06671:06819\n\
67TFK:06662:07416\n\
67TFK:06663:07454\n\
67TFK:06737:07634\n\
67TFK:06791:07095\n\
67TFK:06818:06863\n\
67TFK:06817:07509\n\
67TFK:07085:07350\n\
67TFK:07191:07069\n\
67TFK:07323:07637\n\
67TFK:07401:07031\n\
67TFK:07371:07239\n\
67TFK:07742:06977\n\
67TFK:07759:06983\n\
67TFK:07865:06885\n\
67TFK:07866:07526\n\
67TFK:07941:06657\n\
67TFK:07944:07328\n\
67TFK:07946:07459\n\
67TFK:06690:05610\n\
67TFK:06721:05490\n\
67TFK:06747:06051\n\
67TFK:06791:06080\n\
67TFK:06859:05585\n\
67TFK:06937:06288\n\
67TFK:06970:06147\n\
67TFK:07105:06309\n\
67TFK:07150:05638\n\
67TFK:07197:05475\n\
67TFK:07200:05761\n\
67TFK:07283:05793\n\
67TFK:07269:05864\n\
67TFK:07366:05197\n\
67TFK:07377:06280\n\
67TFK:07430:05253\n\
67TFK:07448:05414\n\
67TFK:07520:05464\n\
67TFK:07739:05590\n\
67TFK:07764:06088\n\
67TFK:07893:05378\n\
67TFK:07868:05668\n\
67TFK:07870:06437\n\
67TFK:06769:09027\n\
67TFK:06779:09752\n\
67TFK:06762:09816\n\
67TFK:06813:09601\n\
67TFK:07298:10120\n\
67TFK:07475:10154\n\
67TFK:07618:09235\n\
67TFK:07752:09331\n\
67TFK:07778:10112\n\
67TFK:07916:09289\n\
67TFK:06779:08265\n\
67TFK:06839:07984\n\
67TFK:07018:08644\n\
67TFK:07330:08141\n\
67TFK:07595:08332\n\
67TFK:07693:08327\n\
67TFK:07780:08218\n\
67TFK:07816:07803\n\
67TFK:07909:08669\n\
67TFK:07894:08801\n\
67TFK:06693:10999\n\
67TFK:06719:10570\n\
67TFK:06745:11262\n\
67TFK:07105:10621\n\
67TFK:07165:10728\n\
67TFK:07253:11072\n\
67TFK:07398:11174\n\
67TFK:07398:11365\n\
67TFK:07429:11380\n\
67TFK:07481:10308\n\
67TFK:07627:11055\n\
67TFK:07738:11491\n\
67TFK:07852:11552\n\
67TFK:07906:10430\n\
67TFK:07938:11035\n\
67TFK:00312:03721\n\
67TFK:00587:03416\n\
67TFK:00778:03446\n\
67TFK:00824:03575\n\
67TFK:01129:03343\n\
67TFK:01153:03239\n\
67TFK:01202:03002\n\
67TFK:01253:03414\n\
67TFK:01294:03672\n\
67TFK:05419:01579\n\
67TFK:05438:01708\n\
67TFK:05515:01441\n\
67TFK:05727:01766\n\
67TFK:05754:01980\n\
67TFK:05752:02287\n\
67TFK:05819:01845\n\
67TFK:06025:02291\n\
67TFK:06103:01399\n\
67TFK:06170:01466\n\
67TFK:06154:02268\n\
67TFK:06245:02550\n\
67TFK:06300:02029\n\
67TFK:06414:02296\n\
67TFK:06536:01322\n\
67TFK:08176:00819\n\
67TFK:08666:01195\n\
67TFK:08985:00883\n\
67TFK:06683:00475\n\
67TFK:06731:01092\n\
67TFK:06819:01222\n\
67TFK:06934:00866\n\
67TFK:07590:00884\n\
67TFK:07591:00852\n\
67TFK:07666:01121\n\
67TFK:07849:00819\n\
67TFK:07924:00785\n\
67TFK:06685:14738\n\
67TFK:07936:14330\n\
67TFK:08138:07610\n\
67TFK:08177:07140\n\
67TFK:08231:07475\n\
67TFK:08314:07064\n\
67TFK:08362:06574\n\
67TFK:08400:07083\n\
67TFK:08411:07301\n\
67TFK:08475:07234\n\
67TFK:08535:06889\n\
67TFK:08580:06708\n\
67TFK:08543:07307\n\
67TFK:08568:07485\n\
67TFK:08803:06673\n\
67TFK:08840:07664\n\
67TFK:08942:07648\n\
67TFK:09079:06636\n\
67TFK:09177:06678\n\
67TFK:08152:03179\n\
67TFK:08185:03473\n\
67TFK:08225:03265\n\
67TFK:08209:03376\n\
67TFK:08480:02861\n\
67TFK:08518:03699\n\
67TFK:08709:03089\n\
67TFK:08710:03740\n\
67TFK:08790:02602\n\
67TFK:08823:03764\n\
67TFK:09036:02681\n\
67TFK:09053:03353\n\
67TFK:08177:04074\n\
67TFK:08176:04416\n\
67TFK:08344:04880\n\
67TFK:08566:04908\n\
67TFK:08564:04985\n\
67TFK:08636:04820\n\
67TFK:08661:03952\n\
67TFK:08646:04360\n\
67TFK:08646:04450\n\
67TFK:08746:03869\n\
67TFK:08857:05139\n\
67TFK:08952:04251\n\
67TFK:09004:03962\n\
67TFK:09055:04235\n\
67TFK:09222:05083\n\
67TFK:09252:04980\n\
67TFK:08021:08609\n\
67TFK:08045:08661\n\
67TFK:08098:07897\n\
67TFK:08237:08323\n\
67TFK:08307:08016\n\
67TFK:08885:08682\n\
67TFK:08989:07929\n\
67TFK:09036:08050\n\
67TFK:09073:08799\n\
67TFK:09109:08185\n\
67TFK:09154:08940\n\
67TFK:09240:08001\n\
67TFK:08080:09163\n\
67TFK:08081:09589\n\
67TFK:08138:10158\n\
67TFK:08207:09839\n\
67TFK:08202:10275\n\
67TFK:08346:09862\n\
67TFK:08427:09343\n\
67TFK:08425:10228\n\
67TFK:08522:09189\n\
67TFK:08550:10303\n\
67TFK:08717:09574\n\
67TFK:08752:09239\n\
67TFK:08767:09594\n\
67TFK:08838:09762\n\
67TFK:08836:09939\n\
67TFK:09182:10015\n\
67TFK:09191:10229\n\
67TFK:09238:10277\n\
67TFK:09304:09162\n\
67TFK:09301:09869\n\
67TFK:00679:11176\n\
67TFK:00859:11190\n\
67TFK:01023:10954\n\
67TFK:01122:10941\n\
67TFK:01161:10894\n\
67TFK:01206:10913\n\
67TFK:01299:11047\n\
67TFK:01269:11155\n\
67TFK:01280:11392\n\
67TFK:06836:11688\n\
67TFK:06873:12001\n\
67TFK:06897:12173\n\
67TFK:06937:11772\n\
67TFK:07024:12317\n\
67TFK:07199:12649\n\
67TFK:07851:12611\n\
67TFK:07882:11687\n\
67TFK:07923:11869\n\
67TFK:07935:11981\n\
67TFK:04010:13596\n\
67TFK:04098:13130\n\
67TFK:04165:13366\n\
67TFK:04470:14069\n\
67TFK:04573:14075\n\
67TFK:04898:13389\n\
67TFK:05062:13061\n\
67TFK:05117:13325\n\
67TFK:05187:13348\n\
67TFK:04037:14629\n\
67TFK:04319:14298\n\
67TFK:04306:14902\n\
67TFK:04547:14352\n\
67TFK:04566:15074\n\
67TFK:04960:14275\n\
67TFK:04047:12462\n\
67TFK:04419:11877\n\
67TFK:04761:12119\n\
67TFK:05222:11956\n\
67TFK:04140:10897\n\
67TFK:04177:11361\n\
67TFK:04473:10428\n\
67TFK:04797:10604\n\
67TFK:04805:10864\n\
67TFK:04878:11374\n\
67TFK:04971:10308\n\
67TFK:04985:10923\n\
67TFK:05004:10339\n\
67TFK:05057:10368\n\
67TFK:05142:10979\n\
67TFK:05183:10375\n\
67TFK:05224:11003\n\
67TFK:05259:10782\n\
67TFK:04014:09645\n\
67TFK:04041:10013\n\
67TFK:04274:09640\n\
67TFK:04308:09576\n\
67TFK:04492:09787\n\
67TFK:04501:09400\n\
67TFK:04500:10058\n\
67TFK:04594:09235\n\
67TFK:04709:10116\n\
67TFK:04875:09275\n\
67TFK:04914:09724\n\
67TFK:04930:09745\n\
67TFK:05021:09755\n\
67TFK:04072:07800\n\
67TFK:04248:07937\n\
67TFK:04288:08255\n\
67TFK:04420:08064\n\
67TFK:04442:08880\n\
67TFK:04454:07847\n\
67TFK:04465:08496\n\
67TFK:04895:08493\n\
67TFK:05136:08903\n\
67TFK:04140:06595\n\
67TFK:04189:07178\n\
67TFK:04288:06469\n\
67TFK:04309:06614\n\
67TFK:04320:06896\n\
67TFK:04338:07340\n\
67TFK:04377:06659\n\
67TFK:04545:06699\n\
67TFK:04502:07581\n\
67TFK:04565:07585\n\
67TFK:04630:07371\n\
67TFK:04634:07380\n\
67TFK:04657:07052\n\
67TFK:04808:07356\n\
67TFK:04820:07670\n\
67TFK:04887:06768\n\
67TFK:05014:06997\n\
67TFK:05066:06923\n\
67TFK:05092:07674\n\
67TFK:05132:06886\n\
67TFK:05185:07042\n\
67TFK:05306:07381\n\
67TFK:05475:01061\n\
67TFK:05754:01082\n\
67TFK:06209:00775\n\
67TFK:06239:00521\n\
67TFK:06359:00376\n\
67TFK:06515:00857\n\
67TFK:06649:00763\n\
67TFK:04040:05332\n\
67TFK:04035:05473\n\
67TFK:04046:05709\n\
67TFK:04175:05290\n\
67TFK:04260:05826\n\
67TFK:04250:06404\n\
67TFK:04424:05166\n\
67TFK:04442:05882\n\
67TFK:04407:05916\n\
67TFK:04540:05928\n\
67TFK:04549:05734\n\
67TFK:04626:05605\n\
67TFK:04640:06049\n\
67TFK:04670:06163\n\
67TFK:04713:06258\n\
67TFK:04822:05838\n\
67TFK:04921:06247\n\
67TFK:04969:05425\n\
67TFK:04954:06071\n\
67TFK:05015:06349\n\
67TFK:05146:05381\n\
67TFK:05179:05399\n\
67TFK:05210:05343\n\
67TFK:05239:05824\n\
67TFK:05200:06385\n\
67TFK:05320:06131\n\
67TFK:05322:06104\n\
67TFK:05324:06312\n\
67TFK:08016:13480\n\
67TFK:08549:14031\n\
67TFK:08977:12885\n\
67TFK:09272:13019\n\
67TFK:08412:12864\n\
67TFK:08491:12790\n\
67TFK:08536:12032\n\
67TFK:08668:11952\n\
67TFK:09289:12681\n\
67TFK:05447:13557\n\
67TFK:05486:12887\n\
67TFK:05589:13834\n\
67TFK:06037:12914\n\
67TFK:06074:13796\n\
67TFK:06081:13470\n\
67TFK:06195:13598\n\
67TFK:06278:13639\n\
67TFK:06421:13459\n\
67TFK:06459:13340\n\
67TFK:06511:14079\n\
67TFK:05644:14247\n\
67TFK:06000:14746\n\
67TFK:06302:14597\n\
67TFK:08114:10350\n\
67TFK:08179:10745\n\
67TFK:08201:10810\n\
67TFK:08251:11177\n\
67TFK:08323:10561\n\
67TFK:08462:10508\n\
67TFK:08878:10343\n\
67TFK:08933:11006\n\
67TFK:09170:10621\n\
67TFK:04081:03617\n\
67TFK:04285:02688\n\
67TFK:04418:03183\n\
67TFK:04438:03732\n\
67TFK:04527:03341\n\
67TFK:04517:03425\n\
67TFK:04594:03799\n\
67TFK:04742:03363\n\
67TFK:04802:02785\n\
67TFK:05161:03653\n\
67TFK:05381:02642\n\
67TFK:05441:03676\n\
67TFK:05610:03744\n\
67TFK:05605:03823\n\
67TFK:05646:03124\n\
67TFK:05816:03064\n\
67TFK:05894:02620\n\
67TFK:05884:03797\n\
67TFK:05944:02884\n\
67TFK:05998:03544\n\
67TFK:06032:03797\n\
67TFK:06103:03661\n\
67TFK:06138:02668\n\
67TFK:06244:03598\n\
67TFK:06571:02865\n\
67TFK:06560:03443\n\
67TFK:06608:03170\n\
67TFK:05390:06232\n\
67TFK:05770:05822\n\
67TFK:05927:05518\n\
67TFK:06176:05575\n\
67TFK:06163:05677\n\
67TFK:06257:06387\n\
67TFK:06300:05167\n\
67TFK:06360:05200\n\
67TFK:06504:05206\n\
67TFK:06616:05519\n\
67TFK:04072:03975\n\
67TFK:04130:04559\n\
67TFK:04280:04501\n\
67TFK:04581:04756\n\
67TFK:04638:04398\n\
67TFK:04713:04671\n\
67TFK:04728:04987\n\
67TFK:04762:04327\n\
67TFK:04771:04853\n\
67TFK:04807:04451\n\
67TFK:04859:04037\n\
67TFK:04937:04998\n\
67TFK:05089:04975\n\
67TFK:05221:04316\n\
67TFK:05265:03925\n\
67TFK:05346:08435\n\
67TFK:05396:08215\n\
67TFK:05458:07861\n\
67TFK:05555:08703\n\
67TFK:05726:08551\n\
67TFK:05907:08762\n\
67TFK:06097:08638\n\
67TFK:06318:08371\n\
67TFK:06386:07806\n\
67TFK:06449:08452\n\
67TFK:06524:08577\n\
67TFK:06640:08824\n\
67TFK:05723:09960\n\
67TFK:05844:10035\n\
67TFK:06458:09035\n\
67TFK:06454:09707\n\
67TFK:06654:09542\n\
67TFK:05362:12674\n\
67TFK:05395:12294\n\
67TFK:05382:12824\n\
67TFK:05462:12334\n\
67TFK:05594:11999\n\
67TFK:05672:12166\n\
67TFK:06059:11793\n\
67TFK:06442:12479\n\
67TFK:06585:12395\n\
67TFK:04024:01332\n\
67TFK:04077:02125\n\
67TFK:04218:01623\n\
67TFK:04249:02375\n\
67TFK:04446:01823\n\
67TFK:04496:01722\n\
67TFK:04558:01803\n\
67TFK:04611:02461\n\
67TFK:04787:01597\n\
67TFK:04842:01549\n\
67TFK:04836:01648\n\
67TFK:04856:02227\n\
67TFK:05005:02170\n\
67TFK:05059:02160\n\
67TFK:05092:02464\n\
67TFK:05296:01376\n\
67TFK:03358:14139\n\
67TFK:03658:13352\n\
67TFK:03909:13493\n\
67TFK:02664:11846\n\
67TFK:02847:12393\n\
67TFK:02851:12675\n\
67TFK:02942:12056\n\
67TFK:03272:12749\n\
67TFK:03503:12726\n\
67TFK:03667:12084\n\
67TFK:03744:12586\n\
67TFK:03805:11678\n\
67TFK:03989:11682\n\
67TFK:02956:09802\n\
67TFK:03049:10037\n\
67TFK:03037:10110\n\
67TFK:03103:09506\n\
67TFK:03157:09461\n\
67TFK:03523:09693\n\
67TFK:03807:09457\n\
67TFK:03975:09775\n\
67TFK:03013:06323\n\
67TFK:03182:06135\n\
67TFK:03516:05256\n\
67TFK:03726:06191\n\
67TFK:03851:05830\n\
67TFK:03957:06394\n\
67TFK:08083:01360\n\
67TFK:08184:01992\n\
67TFK:08242:01554\n\
67TFK:08253:01952\n\
67TFK:08705:02454\n\
67TFK:08789:02328\n\
67TFK:08751:02494\n\
67TFK:08961:01842\n\
67TFK:08943:01941\n\
67TFK:08988:02152\n\
67TFK:09007:01662\n\
67TFK:09009:01778\n\
67TFK:09035:01788\n\
67TFK:09070:01745\n\
67TFK:09125:01551\n\
67TFK:09180:01467\n\
67TFK:09174:01934\n\
67TFK:09307:01635\n\
67TFK:02678:01555\n\
67TFK:02803:01896\n\
67TFK:02816:02443\n\
67TFK:02944:01343\n\
67TFK:03242:02008\n\
67TFK:03272:02335\n\
67TFK:03413:02296\n\
67TFK:03500:01813\n\
67TFK:03487:02370\n\
67TFK:03705:01560\n\
67TFK:03957:01555\n\
67TFK:03939:02213\n\
67TFK:03964:01964\n\
67TFK:03983:02565\n\
67TFK:02971:00684\n\
67TFK:03028:01115\n\
67TFK:03494:01107\n\
67TFK:03567:01212\n\
67TFK:03976:01109\n\
67TFK:01526:11316\n\
67TFK:01541:10660\n\
67TFK:01633:11590\n\
67TFK:01895:10800\n\
67TFK:01900:10857\n\
67TFK:02016:11049\n\
67TFK:02102:10681\n\
67TFK:02086:11001\n\
67TFK:02177:10680\n\
67TFK:02259:11019\n\
67TFK:02364:10316\n\
67TFK:02448:11007\n\
67TFK:02547:10875\n\
67TFK:02559:14732\n\
67TFK:01470:13346\n\
67TFK:02133:13116\n\
67TFK:02145:13135\n\
67TFK:02220:13608\n\
67TFK:02380:12954\n\
67TFK:02615:13334\n\
67TFK:02636:13279\n\
67TFK:08015:05563\n\
67TFK:08009:05803\n\
67TFK:07995:06073\n\
67TFK:08072:06231\n\
67TFK:08172:05633\n\
67TFK:08153:05880\n\
67TFK:08317:05387\n\
67TFK:08487:05561\n\
67TFK:08480:06065\n\
67TFK:08669:05526\n\
67TFK:08660:06316\n\
67TFK:08735:06038\n\
67TFK:08811:05453\n\
67TFK:08902:06086\n\
67TFK:09150:05283\n\
67TFK:09283:05451\n\
67TFK:09246:06055\n\
67TFK:09475:05557\n\
67TFK:09527:06224\n\
67TFK:09920:05902\n\
67TFK:10019:05223\n\
67TFK:10141:05381\n\
67TFK:10207:06003\n\
67TFK:06697:14071\n\
67TFK:07371:12948\n\
67TFK:07634:13842\n\
67TFK:07751:13725\n\
67TFK:07848:13271\n\
67TFK:07821:13863\n\
67TFK:07864:13654\n\
67TFK:07923:12944\n\
67TFK:02985:03689\n\
67TFK:03143:03068\n\
67TFK:03177:03723\n\
67TFK:03277:03591\n\
67TFK:03474:03480\n\
67TFK:03525:02666\n\
67TFK:03633:02647\n\
67TFK:03922:03370\n\
67TFK:02686:06644\n\
67TFK:02738:07452\n\
67TFK:02813:07226\n\
67TFK:02825:07704\n\
67TFK:02897:06567\n\
67TFK:02997:07113\n\
67TFK:03083:06800\n\
67TFK:03397:07666\n\
67TFK:03575:06556\n\
67TFK:03604:07271\n\
67TFK:03737:06643\n\
67TFK:03719:06738\n\
67TFK:03760:07267\n\
67TFK:03786:07356\n\
67TFK:03772:07687\n\
67TFK:03838:06611\n\
67TFK:03959:07298\n\
67TFK:04087:00783\n\
67TFK:04181:00630\n\
67TFK:04306:01248\n\
67TFK:04336:01237\n\
67TFK:04371:01265\n\
67TFK:03028:14322\n\
67TFK:03296:14550\n\
67TFK:03555:14949\n\
67TFK:03685:14742\n\
67TFK:03102:10347\n\
67TFK:03418:10482\n\
67TFK:03472:10533\n\
67TFK:03878:11292\n\
67TFK:01990:00835\n\
67TFK:02041:00931\n\
67TFK:02232:00768\n\
67TFK:02376:01183\n\
67TFK:02428:01163\n\
67TFK:02568:01152\n\
67TFK:02702:08770\n\
67TFK:02762:08994\n\
67TFK:03193:08548\n\
67TFK:03449:08145\n\
67TFK:03511:07990\n\
67TFK:03594:08920\n\
67TFK:03644:08487\n\
67TFK:03656:08497\n\
67TFK:03849:08905\n\
67TFK:03970:08555\n\
')
