# Supplementary material for: The Oxidative Metabolism of Fossil Hydrocarbons and Sulfide Minerals by the Lithobiontic Microbial Community Inhabiting Deep Subterrestrial Kupferschiefer Black Shale
Source: Front Microbiol. 2018 May 15;9:972. doi: 10.3389/fmicb.2018.00972 (PMC5962744; doi:10.3389/fmicb.2018.00972)
Supplement: Supplementary file 3 [file Presentation_1.ZIP › R19_filter-trim_BSc60_sup207_krona.html.files/node1783.members.0.js]

data('67TFK:03386:04474\n\
67TFK:00900:05595\n\
67TFK:02341:03902\n\
67TFK:09433:02312\n\
67TFK:07347:01515\n\
67TFK:07078:06215\n\
67TFK:00648:03019\n\
67TFK:01171:02700\n\
67TFK:06034:01551\n\
67TFK:08234:02770\n\
67TFK:05162:10757\n\
67TFK:04022:09723\n\
67TFK:04789:07918\n\
67TFK:04856:06104\n\
67TFK:05087:05576\n\
67TFK:05550:08111\n\
67TFK:02754:10024\n\
67TFK:08231:01885\n\
67TFK:01233:05234\n\
67TFK:09417:03795\n\
67TFK:09351:12526\n\
67TFK:02150:04607\n\
67TFK:02238:08487\n\
67TFK:01476:09948\n\
67TFK:07515:06388\n\
67TFK:07024:08029\n\
67TFK:05400:02040\n\
67TFK:05912:02202\n\
67TFK:07210:01048\n\
67TFK:07044:14544\n\
67TFK:07304:14755\n\
67TFK:08010:08978\n\
67TFK:08462:08714\n\
67TFK:00787:10442\n\
67TFK:06998:12387\n\
67TFK:04061:06858\n\
67TFK:05092:07707\n\
67TFK:04818:06112\n\
67TFK:05874:14086\n\
67TFK:06141:14832\n\
67TFK:05714:12631\n\
67TFK:04241:02094\n\
67TFK:04199:02335\n\
67TFK:03683:02108\n\
67TFK:03030:07410\n\
67TFK:01940:11698\n\
67TFK:02197:12118\n\
67TFK:02411:12702\n\
67TFK:02521:12306\n\
67TFK:03697:04131\n\
67TFK:01023:04394\n\
67TFK:01066:03896\n\
67TFK:00882:09211\n\
67TFK:00853:08105\n\
67TFK:01291:06740\n\
67TFK:00978:05443\n\
67TFK:09759:06973\n\
67TFK:06831:03775\n\
67TFK:07500:02903\n\
67TFK:07741:03050\n\
67TFK:09866:04466\n\
67TFK:09953:02772\n\
67TFK:09978:03781\n\
67TFK:09831:11613\n\
67TFK:01913:03521\n\
67TFK:01741:03930\n\
67TFK:02139:03953\n\
67TFK:01768:02338\n\
67TFK:02348:01686\n\
67TFK:01348:09000\n\
67TFK:02090:08027\n\
67TFK:02203:07932\n\
67TFK:02278:08596\n\
67TFK:01941:09641\n\
67TFK:09758:08473\n\
67TFK:09929:08777\n\
67TFK:06281:07274\n\
67TFK:06552:07232\n\
67TFK:09430:02377\n\
67TFK:07261:02110\n\
67TFK:07693:01804\n\
67TFK:07909:01723\n\
67TFK:07878:02132\n\
67TFK:07798:04190\n\
67TFK:07898:04684\n\
67TFK:06662:06291\n\
67TFK:07652:08725\n\
67TFK:07364:10990\n\
67TFK:00803:02768\n\
67TFK:01285:03334\n\
67TFK:07073:01180\n\
67TFK:07470:00472\n\
67TFK:08558:07538\n\
67TFK:08978:07445\n\
67TFK:08911:03286\n\
67TFK:08513:04184\n\
67TFK:09100:04251\n\
67TFK:09232:05147\n\
67TFK:09169:08123\n\
67TFK:09172:08817\n\
67TFK:09209:09868\n\
67TFK:04260:13951\n\
67TFK:04541:13702\n\
67TFK:05142:09434\n\
67TFK:05295:09407\n\
67TFK:04656:08119\n\
67TFK:04694:08109\n\
67TFK:04066:06928\n\
67TFK:04465:06586\n\
67TFK:04719:05300\n\
67TFK:09124:11976\n\
67TFK:09267:12435\n\
67TFK:05427:13429\n\
67TFK:06278:13392\n\
67TFK:08169:11043\n\
67TFK:09239:10534\n\
67TFK:04244:02752\n\
67TFK:04415:03055\n\
67TFK:04420:03348\n\
67TFK:04994:03348\n\
67TFK:05011:02809\n\
67TFK:05389:03100\n\
67TFK:06391:03245\n\
67TFK:06407:03412\n\
67TFK:05706:06176\n\
67TFK:05811:06064\n\
67TFK:04255:03978\n\
67TFK:05587:08767\n\
67TFK:06040:08123\n\
67TFK:02875:13659\n\
67TFK:02770:12195\n\
67TFK:03031:09514\n\
67TFK:03230:05641\n\
67TFK:03476:05298\n\
67TFK:03847:05424\n\
67TFK:08741:02228\n\
67TFK:08840:01822\n\
67TFK:09033:02560\n\
67TFK:09304:01760\n\
67TFK:09322:02406\n\
67TFK:02935:00921\n\
67TFK:03809:00769\n\
67TFK:01694:13178\n\
67TFK:01911:14135\n\
67TFK:08438:06052\n\
67TFK:06969:14023\n\
67TFK:07503:13781\n\
67TFK:03024:03497\n\
67TFK:02818:06784\n\
67TFK:04218:00976\n\
67TFK:04563:01268\n\
67TFK:02970:10350\n\
67TFK:03743:08543\n\
')
