# Supplementary material for: The Oxidative Metabolism of Fossil Hydrocarbons and Sulfide Minerals by the Lithobiontic Microbial Community Inhabiting Deep Subterrestrial Kupferschiefer Black Shale
Source: Front Microbiol. 2018 May 15;9:972. doi: 10.3389/fmicb.2018.00972 (PMC5962744; doi:10.3389/fmicb.2018.00972)
Supplement: Supplementary file 3 [file Presentation_1.ZIP › R19_filter-trim_BSc60_sup207_krona.html.files/node946.members.0.js]

data('67TFK:01549:11645\n\
67TFK:01701:12279\n\
67TFK:01825:12079\n\
67TFK:01895:12615\n\
67TFK:01984:12863\n\
67TFK:02486:11822\n\
67TFK:02826:04352\n\
67TFK:03182:04129\n\
67TFK:03437:04292\n\
67TFK:03459:04405\n\
67TFK:03436:05002\n\
67TFK:03566:05018\n\
67TFK:03617:04169\n\
67TFK:03630:04673\n\
67TFK:03643:05112\n\
67TFK:03706:03870\n\
67TFK:03728:04651\n\
67TFK:03715:04968\n\
67TFK:03839:04394\n\
67TFK:03946:04491\n\
67TFK:00475:03990\n\
67TFK:00496:04707\n\
67TFK:00467:04990\n\
67TFK:00708:04684\n\
67TFK:00712:04767\n\
67TFK:00857:03908\n\
67TFK:00991:04790\n\
67TFK:01050:04431\n\
67TFK:01090:04801\n\
67TFK:01122:03926\n\
67TFK:01123:05023\n\
67TFK:01313:04906\n\
67TFK:00482:02201\n\
67TFK:00580:02323\n\
67TFK:00883:02046\n\
67TFK:00999:01669\n\
67TFK:00987:02475\n\
67TFK:01095:01762\n\
67TFK:01110:01497\n\
67TFK:01171:01455\n\
67TFK:01258:09151\n\
67TFK:00718:07919\n\
67TFK:00700:08435\n\
67TFK:00794:07803\n\
67TFK:00802:08845\n\
67TFK:01153:08001\n\
67TFK:01177:08870\n\
67TFK:01304:08056\n\
67TFK:00234:06702\n\
67TFK:00667:07584\n\
67TFK:00990:06527\n\
67TFK:01084:06496\n\
67TFK:01145:06768\n\
67TFK:01133:07444\n\
67TFK:01282:06854\n\
67TFK:00426:06246\n\
67TFK:00538:05382\n\
67TFK:00636:05797\n\
67TFK:00629:06257\n\
67TFK:00725:05596\n\
67TFK:00896:05901\n\
67TFK:00946:05959\n\
67TFK:00921:06107\n\
67TFK:01011:05393\n\
67TFK:01111:06374\n\
67TFK:01114:06362\n\
67TFK:01228:06035\n\
67TFK:01317:06430\n\
67TFK:00796:12188\n\
67TFK:00987:12393\n\
67TFK:09399:06873\n\
67TFK:09559:07508\n\
67TFK:09759:06631\n\
67TFK:09965:07153\n\
67TFK:10322:07515\n\
67TFK:10422:06974\n\
67TFK:06677:02916\n\
67TFK:06961:03152\n\
67TFK:07135:03392\n\
67TFK:07235:03218\n\
67TFK:07217:03545\n\
67TFK:07308:03681\n\
67TFK:07343:03528\n\
67TFK:07442:02694\n\
67TFK:07487:02631\n\
67TFK:07495:03239\n\
67TFK:07464:03455\n\
67TFK:07506:03502\n\
67TFK:07560:03067\n\
67TFK:07657:03826\n\
67TFK:07759:03222\n\
67TFK:07713:03476\n\
67TFK:07764:02580\n\
67TFK:07807:02982\n\
67TFK:07811:03296\n\
67TFK:07865:02998\n\
67TFK:07933:03689\n\
67TFK:09514:04325\n\
67TFK:09535:04273\n\
67TFK:09542:04406\n\
67TFK:09632:04354\n\
67TFK:09655:04545\n\
67TFK:09641:04650\n\
67TFK:09990:04607\n\
67TFK:10065:04108\n\
67TFK:09541:03347\n\
67TFK:09663:03231\n\
67TFK:09899:03828\n\
67TFK:10137:02901\n\
67TFK:10361:03412\n\
67TFK:10332:03647\n\
67TFK:09483:12297\n\
67TFK:09687:11593\n\
67TFK:09718:11649\n\
67TFK:10200:12542\n\
67TFK:01295:13628\n\
67TFK:01336:03183\n\
67TFK:01760:03493\n\
67TFK:01879:03020\n\
67TFK:02059:03815\n\
67TFK:02132:03198\n\
67TFK:02248:03381\n\
67TFK:02323:02838\n\
67TFK:02343:02788\n\
67TFK:02332:03129\n\
67TFK:01449:04933\n\
67TFK:01541:03910\n\
67TFK:01565:04035\n\
67TFK:01712:03946\n\
67TFK:01828:05075\n\
67TFK:02009:04578\n\
67TFK:02064:03919\n\
67TFK:02269:04505\n\
67TFK:02237:04703\n\
67TFK:02362:04836\n\
67TFK:02400:03936\n\
67TFK:02651:03889\n\
67TFK:02650:04666\n\
67TFK:01439:06176\n\
67TFK:01521:06238\n\
67TFK:01585:05774\n\
67TFK:01849:06220\n\
67TFK:01946:06228\n\
67TFK:02015:05522\n\
67TFK:02019:05819\n\
67TFK:02021:05893\n\
67TFK:02168:06439\n\
67TFK:02247:05264\n\
67TFK:02262:05736\n\
67TFK:02530:05827\n\
67TFK:01383:07227\n\
67TFK:01559:07507\n\
67TFK:01642:06582\n\
67TFK:01767:07068\n\
67TFK:01810:06962\n\
67TFK:02172:07507\n\
67TFK:02283:06440\n\
67TFK:02284:06995\n\
67TFK:02614:07567\n\
67TFK:01423:01992\n\
67TFK:01520:01821\n\
67TFK:01535:01907\n\
67TFK:01632:02280\n\
67TFK:01722:02179\n\
67TFK:01813:02036\n\
67TFK:01789:02558\n\
67TFK:01838:02334\n\
67TFK:02017:02325\n\
67TFK:02424:01353\n\
67TFK:01729:08370\n\
67TFK:01791:07772\n\
67TFK:01958:08337\n\
67TFK:02350:08517\n\
67TFK:02624:08874\n\
67TFK:02644:08067\n\
67TFK:01381:09126\n\
67TFK:01381:09518\n\
67TFK:01391:09051\n\
67TFK:01411:09326\n\
67TFK:01478:09448\n\
67TFK:01535:09743\n\
67TFK:01562:10301\n\
67TFK:01608:09152\n\
67TFK:01644:09348\n\
67TFK:01682:09106\n\
67TFK:01825:10039\n\
67TFK:01946:10175\n\
67TFK:02029:09694\n\
67TFK:02054:10267\n\
67TFK:02208:09635\n\
67TFK:02234:10220\n\
67TFK:02425:09022\n\
67TFK:02453:09853\n\
67TFK:02445:09980\n\
67TFK:02566:09693\n\
67TFK:02577:10129\n\
67TFK:02586:10102\n\
67TFK:05699:04931\n\
67TFK:05742:04602\n\
67TFK:05758:05088\n\
67TFK:05900:04002\n\
67TFK:06004:04759\n\
67TFK:06050:04784\n\
67TFK:06041:05004\n\
67TFK:06164:04081\n\
67TFK:06321:04255\n\
67TFK:06329:04378\n\
67TFK:06384:04811\n\
67TFK:06489:04169\n\
67TFK:06513:04400\n\
67TFK:09475:13015\n\
67TFK:09371:08241\n\
67TFK:09600:07870\n\
67TFK:09770:08707\n\
67TFK:09844:08180\n\
67TFK:10043:08049\n\
67TFK:10129:08836\n\
67TFK:10334:08543\n\
67TFK:10414:08727\n\
67TFK:10497:08716\n\
67TFK:10562:08569\n\
67TFK:10599:08113\n\
67TFK:09501:09726\n\
67TFK:09521:10037\n\
67TFK:09572:09202\n\
67TFK:09587:09494\n\
67TFK:09685:09969\n\
67TFK:09739:09060\n\
67TFK:09774:09481\n\
67TFK:09910:10165\n\
67TFK:10497:09324\n\
67TFK:09363:10986\n\
67TFK:09619:10975\n\
67TFK:09675:11255\n\
67TFK:09753:11027\n\
67TFK:09732:11422\n\
67TFK:09797:10387\n\
67TFK:09810:11578\n\
67TFK:10065:11056\n\
67TFK:10214:11446\n\
67TFK:05366:06974\n\
67TFK:05409:07033\n\
67TFK:05589:07712\n\
67TFK:05709:06483\n\
67TFK:05799:06576\n\
67TFK:05841:06723\n\
67TFK:06039:06671\n\
67TFK:06110:07658\n\
67TFK:06132:07058\n\
67TFK:06308:07549\n\
67TFK:06312:07709\n\
67TFK:06380:06811\n\
67TFK:06393:07630\n\
67TFK:06380:07700\n\
67TFK:06490:07264\n\
67TFK:06567:06885\n\
67TFK:06656:07491\n\
67TFK:05412:10475\n\
67TFK:05821:10604\n\
67TFK:05869:10654\n\
67TFK:06656:10964\n\
67TFK:09332:01874\n\
67TFK:09381:01495\n\
67TFK:09415:01899\n\
67TFK:09570:01730\n\
67TFK:09620:02027\n\
67TFK:09873:02004\n\
67TFK:06778:02171\n\
67TFK:06781:02393\n\
67TFK:06811:02037\n\
67TFK:06836:02512\n\
67TFK:07349:01740\n\
67TFK:07372:01315\n\
67TFK:07880:01474\n\
67TFK:07965:01669\n\
67TFK:06995:04322\n\
67TFK:07063:03876\n\
67TFK:07104:04993\n\
67TFK:07112:05144\n\
67TFK:07455:04420\n\
67TFK:07493:03947\n\
67TFK:07506:04574\n\
67TFK:07602:03881\n\
67TFK:07605:04818\n\
67TFK:07796:03881\n\
67TFK:07881:04042\n\
67TFK:06694:07359\n\
67TFK:06969:06711\n\
67TFK:07059:06807\n\
67TFK:07208:06755\n\
67TFK:07575:07200\n\
67TFK:07627:06553\n\
67TFK:07799:07054\n\
67TFK:07829:06704\n\
67TFK:06705:05439\n\
67TFK:07151:05305\n\
67TFK:07267:06104\n\
67TFK:07487:05547\n\
67TFK:07591:05348\n\
67TFK:07599:05659\n\
67TFK:07675:05375\n\
67TFK:07793:05561\n\
67TFK:07812:06144\n\
67TFK:06844:09468\n\
67TFK:07096:09349\n\
67TFK:07093:09527\n\
67TFK:07255:10144\n\
67TFK:07314:10231\n\
67TFK:07389:10036\n\
67TFK:07462:09020\n\
67TFK:07545:10271\n\
67TFK:07637:09075\n\
67TFK:07651:10011\n\
67TFK:07955:10182\n\
67TFK:06935:08058\n\
67TFK:06943:08275\n\
67TFK:07248:08567\n\
67TFK:07439:08312\n\
67TFK:07495:07972\n\
67TFK:07508:08681\n\
67TFK:06690:10493\n\
67TFK:06675:11313\n\
67TFK:07142:10631\n\
67TFK:07362:10592\n\
67TFK:07468:11315\n\
67TFK:07541:11228\n\
67TFK:00462:03548\n\
67TFK:00639:03775\n\
67TFK:00986:03767\n\
67TFK:01077:03666\n\
67TFK:01095:03788\n\
67TFK:01110:02672\n\
67TFK:01138:03275\n\
67TFK:01107:03790\n\
67TFK:01279:02901\n\
67TFK:01311:03144\n\
67TFK:05555:01922\n\
67TFK:05584:01524\n\
67TFK:05586:02194\n\
67TFK:05696:01843\n\
67TFK:05747:01913\n\
67TFK:05780:02009\n\
67TFK:05786:02084\n\
67TFK:05850:02437\n\
67TFK:06220:01562\n\
67TFK:06237:01416\n\
67TFK:06355:01724\n\
67TFK:06401:02520\n\
67TFK:06543:01947\n\
67TFK:08043:00601\n\
67TFK:08090:00689\n\
67TFK:08255:00976\n\
67TFK:08506:01286\n\
67TFK:08946:01246\n\
67TFK:06899:01192\n\
67TFK:06971:00452\n\
67TFK:07299:00716\n\
67TFK:07489:00638\n\
67TFK:07482:00979\n\
67TFK:07678:01096\n\
67TFK:07817:01270\n\
67TFK:07925:00848\n\
67TFK:06846:14556\n\
67TFK:07080:14387\n\
67TFK:07230:14652\n\
67TFK:07283:14201\n\
67TFK:08239:07416\n\
67TFK:08448:06464\n\
67TFK:08594:06961\n\
67TFK:08670:06769\n\
67TFK:08799:07229\n\
67TFK:08822:07613\n\
67TFK:08894:06783\n\
67TFK:08991:07178\n\
67TFK:09149:07028\n\
67TFK:09227:07316\n\
67TFK:08142:02794\n\
67TFK:08179:03214\n\
67TFK:08149:03318\n\
67TFK:08197:02976\n\
67TFK:08259:03132\n\
67TFK:08518:03654\n\
67TFK:08727:02882\n\
67TFK:08736:03086\n\
67TFK:08855:03680\n\
67TFK:09021:02705\n\
67TFK:08995:03283\n\
67TFK:09114:02839\n\
67TFK:09132:03796\n\
67TFK:09152:02604\n\
67TFK:09159:03050\n\
67TFK:09169:03367\n\
67TFK:09162:03599\n\
67TFK:09292:03421\n\
67TFK:08074:04344\n\
67TFK:08098:04814\n\
67TFK:08188:04943\n\
67TFK:08212:04766\n\
67TFK:08317:04456\n\
67TFK:08327:04638\n\
67TFK:08584:04132\n\
67TFK:08600:04430\n\
67TFK:08658:04012\n\
67TFK:08774:04144\n\
67TFK:08772:04380\n\
67TFK:08843:04173\n\
67TFK:08869:04638\n\
67TFK:09007:04746\n\
67TFK:09203:04401\n\
67TFK:09271:04912\n\
67TFK:07994:08249\n\
67TFK:08048:08489\n\
67TFK:08262:08134\n\
67TFK:08247:08845\n\
67TFK:08347:08213\n\
67TFK:08479:07898\n\
67TFK:08739:08114\n\
67TFK:08825:08338\n\
67TFK:08920:08844\n\
67TFK:09246:08857\n\
67TFK:08203:09973\n\
67TFK:08366:09586\n\
67TFK:08488:10065\n\
67TFK:08576:09423\n\
67TFK:08670:09382\n\
67TFK:08642:10055\n\
67TFK:09237:09951\n\
67TFK:09248:09797\n\
67TFK:09292:10004\n\
67TFK:00502:10459\n\
67TFK:00921:10764\n\
67TFK:01070:10915\n\
67TFK:01211:10445\n\
67TFK:06911:12480\n\
67TFK:06989:12824\n\
67TFK:07128:11946\n\
67TFK:07206:12633\n\
67TFK:07532:12462\n\
67TFK:07578:11918\n\
67TFK:07837:12840\n\
67TFK:04155:13406\n\
67TFK:04287:13919\n\
67TFK:04589:13855\n\
67TFK:05241:13823\n\
67TFK:04056:14452\n\
67TFK:04206:14837\n\
67TFK:04556:14981\n\
67TFK:04607:14454\n\
67TFK:04683:14595\n\
67TFK:04753:14611\n\
67TFK:05118:14464\n\
67TFK:04084:11715\n\
67TFK:04233:11825\n\
67TFK:04421:12404\n\
67TFK:04692:12610\n\
67TFK:04758:12319\n\
67TFK:04836:11827\n\
67TFK:04995:12385\n\
67TFK:05023:11818\n\
67TFK:04101:10668\n\
67TFK:04120:11197\n\
67TFK:04215:10476\n\
67TFK:04319:10935\n\
67TFK:04566:11199\n\
67TFK:04760:11005\n\
67TFK:04824:11345\n\
67TFK:05172:11071\n\
67TFK:04088:10199\n\
67TFK:04099:09060\n\
67TFK:04373:09043\n\
67TFK:04552:09227\n\
67TFK:04560:09662\n\
67TFK:04632:09461\n\
67TFK:04690:09292\n\
67TFK:04760:09449\n\
67TFK:04860:09267\n\
67TFK:04918:09724\n\
67TFK:04960:09852\n\
67TFK:05063:09372\n\
67TFK:04453:08811\n\
67TFK:04622:08471\n\
67TFK:04723:07994\n\
67TFK:05227:08083\n\
67TFK:05285:08151\n\
67TFK:04037:07302\n\
67TFK:04196:07393\n\
67TFK:04590:07661\n\
67TFK:04826:06721\n\
67TFK:05150:07333\n\
67TFK:05198:06954\n\
67TFK:05264:06985\n\
67TFK:05403:01048\n\
67TFK:05797:00999\n\
67TFK:05972:00259\n\
67TFK:06268:01141\n\
67TFK:06364:00411\n\
67TFK:06337:00911\n\
67TFK:06360:01169\n\
67TFK:06463:01081\n\
67TFK:06580:00331\n\
67TFK:04040:06245\n\
67TFK:04345:06097\n\
67TFK:04340:06264\n\
67TFK:04378:05747\n\
67TFK:04646:06091\n\
67TFK:04780:05521\n\
67TFK:04906:05933\n\
67TFK:05189:06185\n\
67TFK:05259:05550\n\
67TFK:05300:05767\n\
67TFK:08669:14276\n\
67TFK:08501:13518\n\
67TFK:08634:13445\n\
67TFK:08823:13050\n\
67TFK:08857:13529\n\
67TFK:08887:14041\n\
67TFK:09023:13795\n\
67TFK:09136:12969\n\
67TFK:09155:13059\n\
67TFK:09216:13479\n\
67TFK:09224:13555\n\
67TFK:08068:12037\n\
67TFK:08283:12570\n\
67TFK:08490:11987\n\
67TFK:08501:12680\n\
67TFK:09034:11747\n\
67TFK:09150:12219\n\
67TFK:09231:12098\n\
67TFK:05449:13855\n\
67TFK:05430:13954\n\
67TFK:05613:12884\n\
67TFK:05650:12900\n\
67TFK:05822:13039\n\
67TFK:06418:13476\n\
67TFK:06632:12992\n\
67TFK:06429:14202\n\
67TFK:06481:15025\n\
67TFK:08013:10866\n\
67TFK:08044:10976\n\
67TFK:08093:10980\n\
67TFK:08157:10333\n\
67TFK:08212:11256\n\
67TFK:08221:11267\n\
67TFK:08284:11549\n\
67TFK:08303:10350\n\
67TFK:08706:11128\n\
67TFK:08978:10821\n\
67TFK:09125:11173\n\
67TFK:09172:10363\n\
67TFK:09317:11555\n\
67TFK:04164:02666\n\
67TFK:04254:03089\n\
67TFK:04483:03051\n\
67TFK:04682:02788\n\
67TFK:04795:02841\n\
67TFK:04804:02862\n\
67TFK:04818:03829\n\
67TFK:05234:03633\n\
67TFK:05291:03151\n\
67TFK:05830:03387\n\
67TFK:05908:02765\n\
67TFK:06035:03080\n\
67TFK:06206:02945\n\
67TFK:06564:02582\n\
67TFK:06578:02908\n\
67TFK:06620:02983\n\
67TFK:05569:06037\n\
67TFK:05626:05760\n\
67TFK:05617:06124\n\
67TFK:05631:05907\n\
67TFK:05784:05484\n\
67TFK:05815:05512\n\
67TFK:05895:05521\n\
67TFK:05967:06319\n\
67TFK:05992:05578\n\
67TFK:06034:05233\n\
67TFK:06036:06263\n\
67TFK:06088:06169\n\
67TFK:06194:06032\n\
67TFK:06406:05686\n\
67TFK:06451:05480\n\
67TFK:06514:06391\n\
67TFK:04284:04568\n\
67TFK:04294:05024\n\
67TFK:04338:04902\n\
67TFK:04468:04765\n\
67TFK:04531:04067\n\
67TFK:04583:04840\n\
67TFK:04606:04786\n\
67TFK:04692:04052\n\
67TFK:04843:04380\n\
67TFK:04894:04464\n\
67TFK:04988:04980\n\
67TFK:05035:04845\n\
67TFK:05174:04196\n\
67TFK:05270:05098\n\
67TFK:05313:04708\n\
67TFK:05534:07772\n\
67TFK:05577:08019\n\
67TFK:05711:08836\n\
67TFK:05801:08442\n\
67TFK:06026:08348\n\
67TFK:06191:07871\n\
67TFK:06356:08022\n\
67TFK:06536:07791\n\
67TFK:06594:08580\n\
67TFK:06659:08883\n\
67TFK:05350:09577\n\
67TFK:05490:09691\n\
67TFK:06105:09253\n\
67TFK:06198:09878\n\
67TFK:06178:10111\n\
67TFK:06186:10217\n\
67TFK:06186:10291\n\
67TFK:06266:09054\n\
67TFK:06266:10212\n\
67TFK:06376:09645\n\
67TFK:06552:09346\n\
67TFK:05431:12206\n\
67TFK:06037:12367\n\
67TFK:06109:12213\n\
67TFK:06187:11782\n\
67TFK:06209:12876\n\
67TFK:06640:12694\n\
67TFK:04021:01812\n\
67TFK:04096:01843\n\
67TFK:04235:02090\n\
67TFK:04304:01355\n\
67TFK:04441:02205\n\
67TFK:04518:01535\n\
67TFK:04714:02143\n\
67TFK:05032:02395\n\
67TFK:05066:02113\n\
67TFK:05166:02540\n\
67TFK:05310:01348\n\
67TFK:02702:13181\n\
67TFK:02987:13198\n\
67TFK:03125:14050\n\
67TFK:03175:13092\n\
67TFK:03264:13229\n\
67TFK:03870:13221\n\
67TFK:03919:13912\n\
67TFK:03991:14095\n\
67TFK:02797:11849\n\
67TFK:02805:11891\n\
67TFK:02837:11808\n\
67TFK:03083:12079\n\
67TFK:03297:11983\n\
67TFK:03440:11789\n\
67TFK:03733:12393\n\
67TFK:03799:12172\n\
67TFK:03972:12138\n\
67TFK:03972:12838\n\
67TFK:02678:09249\n\
67TFK:02689:09553\n\
67TFK:02816:09182\n\
67TFK:03056:10185\n\
67TFK:03090:09041\n\
67TFK:03338:09089\n\
67TFK:03510:09969\n\
67TFK:03706:09442\n\
67TFK:03685:09504\n\
67TFK:02705:05630\n\
67TFK:02918:05719\n\
67TFK:02936:05969\n\
67TFK:02930:06096\n\
67TFK:02915:06229\n\
67TFK:02976:05943\n\
67TFK:03153:06331\n\
67TFK:03143:06438\n\
67TFK:03180:06162\n\
67TFK:03278:05651\n\
67TFK:03303:05825\n\
67TFK:03579:05861\n\
67TFK:03641:06241\n\
67TFK:03662:06310\n\
67TFK:03683:06279\n\
67TFK:03848:05697\n\
67TFK:03820:05803\n\
67TFK:03880:05664\n\
67TFK:03878:06438\n\
67TFK:07994:02375\n\
67TFK:08106:02015\n\
67TFK:08185:02041\n\
67TFK:08294:01426\n\
67TFK:08368:01552\n\
67TFK:08630:02380\n\
67TFK:08704:01744\n\
67TFK:09084:01484\n\
67TFK:09086:02002\n\
67TFK:09049:02485\n\
67TFK:02707:01731\n\
67TFK:02881:01719\n\
67TFK:02997:01514\n\
67TFK:03124:02453\n\
67TFK:03191:02213\n\
67TFK:03266:02016\n\
67TFK:03350:02163\n\
67TFK:03342:02464\n\
67TFK:03492:01795\n\
67TFK:03679:02544\n\
67TFK:02796:00987\n\
67TFK:02771:01281\n\
67TFK:02891:00936\n\
67TFK:02947:00900\n\
67TFK:03317:01114\n\
67TFK:01543:10695\n\
67TFK:01572:11003\n\
67TFK:01629:11411\n\
67TFK:01861:10336\n\
67TFK:01888:10633\n\
67TFK:02279:10712\n\
67TFK:02662:11185\n\
67TFK:02344:14412\n\
67TFK:02483:14739\n\
67TFK:01602:13173\n\
67TFK:01817:13130\n\
67TFK:02019:13956\n\
67TFK:02141:13564\n\
67TFK:02372:12921\n\
67TFK:02374:14000\n\
67TFK:02445:12975\n\
67TFK:08073:06317\n\
67TFK:08313:06272\n\
67TFK:08492:06113\n\
67TFK:08534:06128\n\
67TFK:08780:05819\n\
67TFK:09030:05816\n\
67TFK:09135:05677\n\
67TFK:09161:05243\n\
67TFK:09151:06147\n\
67TFK:09223:06268\n\
67TFK:09423:06172\n\
67TFK:09485:05577\n\
67TFK:09556:05761\n\
67TFK:09598:06227\n\
67TFK:09736:06333\n\
67TFK:09859:05517\n\
67TFK:09955:06348\n\
67TFK:10072:06071\n\
67TFK:10177:05706\n\
67TFK:06748:13028\n\
67TFK:06801:13056\n\
67TFK:07109:13090\n\
67TFK:07111:12921\n\
67TFK:07244:13044\n\
67TFK:07951:13362\n\
67TFK:07952:13935\n\
67TFK:02727:03081\n\
67TFK:02791:03585\n\
67TFK:02830:03393\n\
67TFK:03005:03050\n\
67TFK:03055:03620\n\
67TFK:03101:03048\n\
67TFK:03175:03023\n\
67TFK:03227:02808\n\
67TFK:03267:03225\n\
67TFK:03336:02967\n\
67TFK:03595:02728\n\
67TFK:03616:03054\n\
67TFK:03977:03725\n\
67TFK:02673:07542\n\
67TFK:02952:07518\n\
67TFK:03115:07697\n\
67TFK:03205:07641\n\
67TFK:03340:06882\n\
67TFK:03468:07201\n\
67TFK:03688:06458\n\
67TFK:03720:07664\n\
67TFK:03939:06481\n\
67TFK:04248:01285\n\
67TFK:04307:00623\n\
67TFK:04530:00557\n\
67TFK:05082:01209\n\
67TFK:03485:14817\n\
67TFK:02999:10387\n\
67TFK:03050:10764\n\
67TFK:03306:10349\n\
67TFK:03344:10845\n\
67TFK:03481:11409\n\
67TFK:03561:10591\n\
67TFK:03799:10385\n\
67TFK:03869:10760\n\
67TFK:01986:01049\n\
67TFK:02047:01208\n\
67TFK:02265:01248\n\
67TFK:02369:00823\n\
67TFK:02579:01135\n\
67TFK:02791:08796\n\
67TFK:03150:08835\n\
67TFK:03172:08707\n\
67TFK:03281:07959\n\
67TFK:03314:07743\n\
67TFK:03330:08323\n\
67TFK:03568:08219\n\
')
