# Supplementary material for: The Oxidative Metabolism of Fossil Hydrocarbons and Sulfide Minerals by the Lithobiontic Microbial Community Inhabiting Deep Subterrestrial Kupferschiefer Black Shale
Source: Front Microbiol. 2018 May 15;9:972. doi: 10.3389/fmicb.2018.00972 (PMC5962744; doi:10.3389/fmicb.2018.00972)
Supplement: Supplementary file 3 [file Presentation_1.ZIP › R19_filter-trim_BSc60_sup207_krona.html.files/node232.members.0.js]

data('67TFK:01356:12562\n\
67TFK:01777:11739\n\
67TFK:01791:12503\n\
67TFK:01824:12712\n\
67TFK:01881:12808\n\
67TFK:02121:12163\n\
67TFK:02280:12703\n\
67TFK:02362:12757\n\
67TFK:02437:12047\n\
67TFK:02481:12808\n\
67TFK:02714:04961\n\
67TFK:02875:03936\n\
67TFK:03072:03972\n\
67TFK:03136:04769\n\
67TFK:03392:05003\n\
67TFK:03473:04617\n\
67TFK:03477:04828\n\
67TFK:03582:03869\n\
67TFK:03574:04411\n\
67TFK:03690:04123\n\
67TFK:03726:05042\n\
67TFK:03835:04439\n\
67TFK:03844:04828\n\
67TFK:00418:04520\n\
67TFK:00632:04497\n\
67TFK:00695:05062\n\
67TFK:00665:05076\n\
67TFK:00789:05091\n\
67TFK:00942:05107\n\
67TFK:01066:03871\n\
67TFK:01053:05003\n\
67TFK:01181:05086\n\
67TFK:01231:05072\n\
67TFK:01287:04030\n\
67TFK:00704:01890\n\
67TFK:00730:02231\n\
67TFK:00946:02340\n\
67TFK:01030:01581\n\
67TFK:01063:01936\n\
67TFK:01112:01367\n\
67TFK:01192:01528\n\
67TFK:00488:09765\n\
67TFK:00684:09161\n\
67TFK:00784:09387\n\
67TFK:00761:10283\n\
67TFK:01072:10084\n\
67TFK:01311:09756\n\
67TFK:00141:07959\n\
67TFK:00273:08017\n\
67TFK:00366:07981\n\
67TFK:00409:08846\n\
67TFK:00548:08202\n\
67TFK:00612:08656\n\
67TFK:00673:07932\n\
67TFK:00676:08384\n\
67TFK:00732:08948\n\
67TFK:01006:08960\n\
67TFK:01088:08736\n\
67TFK:01092:08817\n\
67TFK:01124:07865\n\
67TFK:01190:08083\n\
67TFK:00429:06638\n\
67TFK:00595:07720\n\
67TFK:00630:06665\n\
67TFK:00745:07107\n\
67TFK:00971:07616\n\
67TFK:01058:06618\n\
67TFK:01085:07113\n\
67TFK:01108:07032\n\
67TFK:00382:05994\n\
67TFK:00487:05507\n\
67TFK:00652:05588\n\
67TFK:00653:06028\n\
67TFK:00805:06167\n\
67TFK:01002:06053\n\
67TFK:01168:05958\n\
67TFK:01210:05341\n\
67TFK:01295:06031\n\
67TFK:01324:05415\n\
67TFK:00911:11680\n\
67TFK:01019:12779\n\
67TFK:01083:12098\n\
67TFK:01164:11848\n\
67TFK:01150:11921\n\
67TFK:09488:06837\n\
67TFK:09748:06940\n\
67TFK:09798:07054\n\
67TFK:09824:07028\n\
67TFK:09989:07384\n\
67TFK:10269:06723\n\
67TFK:06856:03337\n\
67TFK:06851:03831\n\
67TFK:06880:03038\n\
67TFK:06957:03334\n\
67TFK:07108:03315\n\
67TFK:07288:03515\n\
67TFK:07337:03258\n\
67TFK:07378:03473\n\
67TFK:07508:02591\n\
67TFK:07577:03540\n\
67TFK:07764:03363\n\
67TFK:07786:03366\n\
67TFK:09327:04676\n\
67TFK:09426:03913\n\
67TFK:09759:04633\n\
67TFK:09826:04301\n\
67TFK:10011:04068\n\
67TFK:10076:04128\n\
67TFK:09778:03047\n\
67TFK:10195:02758\n\
67TFK:10276:03479\n\
67TFK:09422:12707\n\
67TFK:09588:12158\n\
67TFK:10172:11899\n\
67TFK:10158:12108\n\
67TFK:10529:12115\n\
67TFK:01303:13496\n\
67TFK:01344:02643\n\
67TFK:01408:02842\n\
67TFK:01539:03185\n\
67TFK:01565:03461\n\
67TFK:01707:03184\n\
67TFK:01936:03539\n\
67TFK:02009:02789\n\
67TFK:02094:02656\n\
67TFK:02252:03144\n\
67TFK:02318:03748\n\
67TFK:02565:03535\n\
67TFK:02538:03847\n\
67TFK:01566:04043\n\
67TFK:01570:04676\n\
67TFK:01676:04929\n\
67TFK:01729:04322\n\
67TFK:01766:04688\n\
67TFK:01848:04112\n\
67TFK:01898:04318\n\
67TFK:02067:04607\n\
67TFK:02083:03981\n\
67TFK:02188:04147\n\
67TFK:02248:03907\n\
67TFK:02297:04866\n\
67TFK:02366:04051\n\
67TFK:02488:04089\n\
67TFK:02521:04676\n\
67TFK:02547:04902\n\
67TFK:01509:05168\n\
67TFK:01598:05956\n\
67TFK:01684:06076\n\
67TFK:01846:05203\n\
67TFK:01957:05698\n\
67TFK:02076:06339\n\
67TFK:02109:05587\n\
67TFK:02135:05503\n\
67TFK:02196:05851\n\
67TFK:02314:05361\n\
67TFK:02354:05398\n\
67TFK:02486:05235\n\
67TFK:02555:05404\n\
67TFK:02565:05422\n\
67TFK:01378:07057\n\
67TFK:01470:06715\n\
67TFK:01605:06489\n\
67TFK:01987:06675\n\
67TFK:02092:07301\n\
67TFK:02298:07207\n\
67TFK:02501:06697\n\
67TFK:02625:07376\n\
67TFK:01359:02553\n\
67TFK:01448:01606\n\
67TFK:01582:01463\n\
67TFK:01658:01785\n\
67TFK:01668:02394\n\
67TFK:01700:02258\n\
67TFK:01765:02171\n\
67TFK:02133:01851\n\
67TFK:02215:01634\n\
67TFK:02561:01773\n\
67TFK:02580:02022\n\
67TFK:01890:08462\n\
67TFK:01924:08939\n\
67TFK:01961:07863\n\
67TFK:01958:08058\n\
67TFK:02162:07780\n\
67TFK:02164:08950\n\
67TFK:02204:08871\n\
67TFK:01455:09679\n\
67TFK:01590:09164\n\
67TFK:01757:10152\n\
67TFK:01846:10162\n\
67TFK:02192:09282\n\
67TFK:05370:04479\n\
67TFK:05532:03976\n\
67TFK:05565:04116\n\
67TFK:05653:04819\n\
67TFK:05816:04976\n\
67TFK:05970:04747\n\
67TFK:05981:04083\n\
67TFK:06012:04852\n\
67TFK:05986:04874\n\
67TFK:06063:05067\n\
67TFK:06090:04621\n\
67TFK:06299:05110\n\
67TFK:06401:03942\n\
67TFK:06423:03956\n\
67TFK:06581:04419\n\
67TFK:06627:04916\n\
67TFK:06654:04411\n\
67TFK:09364:08228\n\
67TFK:09522:08039\n\
67TFK:09484:08466\n\
67TFK:09474:08849\n\
67TFK:09582:08127\n\
67TFK:09904:09010\n\
67TFK:10367:07798\n\
67TFK:10556:08098\n\
67TFK:09469:10093\n\
67TFK:09529:09767\n\
67TFK:09544:09944\n\
67TFK:09565:10040\n\
67TFK:09629:09033\n\
67TFK:09684:09301\n\
67TFK:09872:10184\n\
67TFK:10019:10103\n\
67TFK:10070:10194\n\
67TFK:10100:09578\n\
67TFK:10103:09989\n\
67TFK:10338:09340\n\
67TFK:09570:10339\n\
67TFK:09763:11399\n\
67TFK:09850:10510\n\
67TFK:09844:11532\n\
67TFK:09892:11435\n\
67TFK:09962:11408\n\
67TFK:05329:06870\n\
67TFK:05339:06876\n\
67TFK:05351:07314\n\
67TFK:05603:06712\n\
67TFK:05578:07205\n\
67TFK:05797:07084\n\
67TFK:05952:07392\n\
67TFK:06191:07219\n\
67TFK:06263:07489\n\
67TFK:06437:07725\n\
67TFK:06594:07296\n\
67TFK:05406:11574\n\
67TFK:05731:10947\n\
67TFK:05754:11283\n\
67TFK:05940:10709\n\
67TFK:06505:11103\n\
67TFK:06639:11421\n\
67TFK:09584:01681\n\
67TFK:09657:02032\n\
67TFK:06903:01415\n\
67TFK:06916:01306\n\
67TFK:06938:02476\n\
67TFK:07056:01751\n\
67TFK:07088:01953\n\
67TFK:07215:02032\n\
67TFK:07314:01389\n\
67TFK:07557:02151\n\
67TFK:07555:02268\n\
67TFK:07615:02271\n\
67TFK:07789:01451\n\
67TFK:07937:02076\n\
67TFK:07952:02094\n\
67TFK:07975:01690\n\
67TFK:06753:05065\n\
67TFK:06803:04819\n\
67TFK:06889:04835\n\
67TFK:07017:04551\n\
67TFK:07152:04812\n\
67TFK:07349:04316\n\
67TFK:07416:03932\n\
67TFK:07486:04392\n\
67TFK:07137:06639\n\
67TFK:07135:06980\n\
67TFK:07205:06963\n\
67TFK:07303:07005\n\
67TFK:07341:06569\n\
67TFK:07319:06970\n\
67TFK:07828:07168\n\
67TFK:07911:06448\n\
67TFK:07930:06728\n\
67TFK:06670:05897\n\
67TFK:06725:06100\n\
67TFK:06901:05382\n\
67TFK:06913:05278\n\
67TFK:06954:05328\n\
67TFK:07057:06306\n\
67TFK:07086:05387\n\
67TFK:07178:05987\n\
67TFK:07273:05759\n\
67TFK:07271:06422\n\
67TFK:07360:06244\n\
67TFK:07440:05969\n\
67TFK:07492:05625\n\
67TFK:07582:05845\n\
67TFK:07560:05979\n\
67TFK:07573:05959\n\
67TFK:07757:05966\n\
67TFK:07949:06352\n\
67TFK:06954:09120\n\
67TFK:07155:09559\n\
67TFK:07126:10006\n\
67TFK:07259:09521\n\
67TFK:07490:09760\n\
67TFK:07580:09490\n\
67TFK:07594:09829\n\
67TFK:07978:09773\n\
67TFK:06774:07797\n\
67TFK:06825:08167\n\
67TFK:06835:08832\n\
67TFK:07130:07903\n\
67TFK:07133:07926\n\
67TFK:07113:08656\n\
67TFK:07256:08971\n\
67TFK:07404:08531\n\
67TFK:07425:08768\n\
67TFK:07485:07788\n\
67TFK:07499:08961\n\
67TFK:07562:08603\n\
67TFK:07767:07730\n\
67TFK:07780:08759\n\
67TFK:06854:10572\n\
67TFK:07114:10980\n\
67TFK:07127:10965\n\
67TFK:07420:10464\n\
67TFK:07531:11062\n\
67TFK:07766:10833\n\
67TFK:07865:10711\n\
67TFK:00581:02998\n\
67TFK:00753:02597\n\
67TFK:00769:03256\n\
67TFK:01149:02587\n\
67TFK:01241:02949\n\
67TFK:01253:03639\n\
67TFK:05417:01854\n\
67TFK:05523:01486\n\
67TFK:05563:01425\n\
67TFK:05682:02551\n\
67TFK:05806:01850\n\
67TFK:05886:01531\n\
67TFK:05909:01710\n\
67TFK:06067:01839\n\
67TFK:06306:01439\n\
67TFK:06520:01688\n\
67TFK:08029:00629\n\
67TFK:08752:01094\n\
67TFK:08969:00934\n\
67TFK:06742:00963\n\
67TFK:06988:00368\n\
67TFK:07141:00435\n\
67TFK:07543:00791\n\
67TFK:07558:00996\n\
67TFK:07042:14510\n\
67TFK:07990:14260\n\
67TFK:08030:06551\n\
67TFK:08145:07080\n\
67TFK:08182:07155\n\
67TFK:08203:07542\n\
67TFK:08267:06892\n\
67TFK:08648:07026\n\
67TFK:08710:07673\n\
67TFK:08774:07202\n\
67TFK:08900:07090\n\
67TFK:09254:06833\n\
67TFK:09259:07330\n\
67TFK:09306:07536\n\
67TFK:08098:02703\n\
67TFK:08170:03396\n\
67TFK:08220:03048\n\
67TFK:08586:02904\n\
67TFK:08575:03529\n\
67TFK:08630:03321\n\
67TFK:08693:03630\n\
67TFK:08760:03414\n\
67TFK:08775:03480\n\
67TFK:08916:03534\n\
67TFK:09002:03690\n\
67TFK:09233:02596\n\
67TFK:09274:03219\n\
67TFK:08007:04001\n\
67TFK:08029:04609\n\
67TFK:08034:04882\n\
67TFK:08210:04788\n\
67TFK:08334:04827\n\
67TFK:08329:04894\n\
67TFK:08475:04260\n\
67TFK:08535:04444\n\
67TFK:08570:04342\n\
67TFK:08609:03886\n\
67TFK:08592:04303\n\
67TFK:08643:04664\n\
67TFK:08735:04425\n\
67TFK:08835:04034\n\
67TFK:08874:04321\n\
67TFK:08924:04624\n\
67TFK:08969:05088\n\
67TFK:09075:04074\n\
67TFK:09077:04526\n\
67TFK:09154:04320\n\
67TFK:08023:08436\n\
67TFK:08032:08789\n\
67TFK:08188:08263\n\
67TFK:08377:08980\n\
67TFK:08521:07971\n\
67TFK:08561:08306\n\
67TFK:08566:08627\n\
67TFK:09129:07991\n\
67TFK:09223:08483\n\
67TFK:08153:09407\n\
67TFK:08483:10234\n\
67TFK:08859:09275\n\
67TFK:08944:09231\n\
67TFK:09006:09287\n\
67TFK:09083:09098\n\
67TFK:09078:09796\n\
67TFK:00753:10405\n\
67TFK:01158:10371\n\
67TFK:01304:10657\n\
67TFK:06747:11622\n\
67TFK:07023:12159\n\
67TFK:07126:12130\n\
67TFK:07254:12544\n\
67TFK:07722:11597\n\
67TFK:07771:12016\n\
67TFK:07829:12207\n\
67TFK:04273:13883\n\
67TFK:04337:13742\n\
67TFK:04447:13900\n\
67TFK:04545:13307\n\
67TFK:04695:13759\n\
67TFK:04777:13105\n\
67TFK:04823:13282\n\
67TFK:04388:14904\n\
67TFK:04443:14873\n\
67TFK:04452:14522\n\
67TFK:04534:14823\n\
67TFK:04783:14404\n\
67TFK:04314:11700\n\
67TFK:04509:12246\n\
67TFK:04642:12095\n\
67TFK:04974:12437\n\
67TFK:05090:12483\n\
67TFK:05107:11771\n\
67TFK:04107:10792\n\
67TFK:04306:10632\n\
67TFK:04319:10856\n\
67TFK:04590:11292\n\
67TFK:04556:11393\n\
67TFK:04809:10740\n\
67TFK:04933:10931\n\
67TFK:05247:10944\n\
67TFK:05285:11298\n\
67TFK:04105:09219\n\
67TFK:04104:09372\n\
67TFK:04159:10144\n\
67TFK:04255:09470\n\
67TFK:04520:09896\n\
67TFK:04525:10154\n\
67TFK:04798:10227\n\
67TFK:04977:10092\n\
67TFK:05021:09349\n\
67TFK:05056:09832\n\
67TFK:05150:10119\n\
67TFK:05200:10276\n\
67TFK:05264:09818\n\
67TFK:05320:09851\n\
67TFK:04023:08464\n\
67TFK:04046:08141\n\
67TFK:04199:08471\n\
67TFK:04419:07939\n\
67TFK:04481:08813\n\
67TFK:04515:08519\n\
67TFK:04713:08958\n\
67TFK:04846:08989\n\
67TFK:04981:08635\n\
67TFK:05026:07847\n\
67TFK:05021:08388\n\
67TFK:05136:08765\n\
67TFK:05310:08218\n\
67TFK:04200:07673\n\
67TFK:04322:06712\n\
67TFK:04599:07693\n\
67TFK:04725:06749\n\
67TFK:04721:07237\n\
67TFK:04730:07304\n\
67TFK:04749:06769\n\
67TFK:04757:07242\n\
67TFK:04816:07083\n\
67TFK:04813:07301\n\
67TFK:04821:07364\n\
67TFK:04946:06721\n\
67TFK:05699:01280\n\
67TFK:06577:00768\n\
67TFK:06574:01045\n\
67TFK:06614:00821\n\
67TFK:06592:00934\n\
67TFK:04042:06201\n\
67TFK:04047:05370\n\
67TFK:04074:06042\n\
67TFK:04350:05523\n\
67TFK:04388:05955\n\
67TFK:04467:05451\n\
67TFK:04539:05463\n\
67TFK:04651:06095\n\
67TFK:04656:06206\n\
67TFK:04698:05218\n\
67TFK:04703:05831\n\
67TFK:04837:05354\n\
67TFK:04892:05801\n\
67TFK:04986:05980\n\
67TFK:05063:06392\n\
67TFK:05168:05314\n\
67TFK:08339:14492\n\
67TFK:08227:13787\n\
67TFK:08327:14133\n\
67TFK:08414:12941\n\
67TFK:08435:13983\n\
67TFK:08466:14148\n\
67TFK:08848:13670\n\
67TFK:08952:13559\n\
67TFK:08187:11610\n\
67TFK:08388:11899\n\
67TFK:08797:11834\n\
67TFK:09129:12187\n\
67TFK:09096:12801\n\
67TFK:09235:11971\n\
67TFK:05430:13887\n\
67TFK:05516:13714\n\
67TFK:05649:14072\n\
67TFK:06205:13063\n\
67TFK:06434:13093\n\
67TFK:06490:14975\n\
67TFK:06550:14260\n\
67TFK:08027:10457\n\
67TFK:08461:11235\n\
67TFK:08656:11286\n\
67TFK:08741:10711\n\
67TFK:08779:10948\n\
67TFK:08848:10673\n\
67TFK:08964:11097\n\
67TFK:09006:11091\n\
67TFK:09193:10897\n\
67TFK:09300:10767\n\
67TFK:04098:03286\n\
67TFK:04185:02715\n\
67TFK:04457:03564\n\
67TFK:04630:03143\n\
67TFK:04615:03315\n\
67TFK:05215:02632\n\
67TFK:05209:03253\n\
67TFK:05262:03346\n\
67TFK:05276:03332\n\
67TFK:05269:03832\n\
67TFK:05298:03353\n\
67TFK:05357:02769\n\
67TFK:05568:03160\n\
67TFK:05543:03705\n\
67TFK:05660:03328\n\
67TFK:05820:03551\n\
67TFK:05923:02816\n\
67TFK:05887:03475\n\
67TFK:05975:03570\n\
67TFK:06017:03822\n\
67TFK:06050:03651\n\
67TFK:05609:05911\n\
67TFK:05750:05348\n\
67TFK:05811:06234\n\
67TFK:05782:06431\n\
67TFK:05830:05796\n\
67TFK:06134:05775\n\
67TFK:06561:05278\n\
67TFK:04026:04343\n\
67TFK:04473:04930\n\
67TFK:04663:04868\n\
67TFK:04700:04445\n\
67TFK:04720:04907\n\
67TFK:04799:04000\n\
67TFK:04831:04352\n\
67TFK:04824:04440\n\
67TFK:04857:04350\n\
67TFK:05150:05094\n\
67TFK:05222:03930\n\
67TFK:05198:04819\n\
67TFK:05232:05026\n\
67TFK:05235:05034\n\
67TFK:05259:05009\n\
67TFK:05363:08298\n\
67TFK:05401:08081\n\
67TFK:05395:08457\n\
67TFK:05737:08365\n\
67TFK:06073:08713\n\
67TFK:06068:08881\n\
67TFK:06089:07969\n\
67TFK:06625:08262\n\
67TFK:05352:09044\n\
67TFK:05572:09489\n\
67TFK:05809:10217\n\
67TFK:05875:09223\n\
67TFK:06112:09421\n\
67TFK:05531:11745\n\
67TFK:06058:12567\n\
67TFK:06183:11612\n\
67TFK:06201:11705\n\
67TFK:06427:12095\n\
67TFK:04016:02430\n\
67TFK:04330:02087\n\
67TFK:04362:01981\n\
67TFK:04505:01717\n\
67TFK:04649:02151\n\
67TFK:04837:01810\n\
67TFK:04931:02149\n\
67TFK:04902:02469\n\
67TFK:04947:02072\n\
67TFK:05042:01832\n\
67TFK:02712:13418\n\
67TFK:03013:12902\n\
67TFK:03513:13015\n\
67TFK:03962:13426\n\
67TFK:02866:12870\n\
67TFK:02927:12528\n\
67TFK:03524:11687\n\
67TFK:03730:11754\n\
67TFK:03974:11659\n\
67TFK:02832:09937\n\
67TFK:03038:09199\n\
67TFK:03046:09610\n\
67TFK:03095:09268\n\
67TFK:03090:09815\n\
67TFK:03132:09652\n\
67TFK:03203:09621\n\
67TFK:03346:09610\n\
67TFK:03407:09996\n\
67TFK:03398:10283\n\
67TFK:03498:09908\n\
67TFK:03491:10118\n\
67TFK:03662:09036\n\
67TFK:03765:09164\n\
67TFK:03831:09106\n\
67TFK:03823:09933\n\
67TFK:02931:06159\n\
67TFK:02987:05525\n\
67TFK:03017:05328\n\
67TFK:03438:06103\n\
67TFK:03427:06188\n\
67TFK:03468:05288\n\
67TFK:03836:06106\n\
67TFK:03978:05768\n\
67TFK:08038:02022\n\
67TFK:08338:01443\n\
67TFK:08340:02107\n\
67TFK:08586:02258\n\
67TFK:08695:02467\n\
67TFK:08751:02056\n\
67TFK:08909:01923\n\
67TFK:09017:01429\n\
67TFK:09233:02476\n\
67TFK:02832:01616\n\
67TFK:02910:01411\n\
67TFK:02976:01696\n\
67TFK:03015:01410\n\
67TFK:03019:02031\n\
67TFK:03096:01591\n\
67TFK:03209:02494\n\
67TFK:03534:02028\n\
67TFK:02830:00887\n\
67TFK:03117:00978\n\
67TFK:03342:00472\n\
67TFK:03604:00816\n\
67TFK:03634:01103\n\
67TFK:03961:01175\n\
67TFK:01911:10768\n\
67TFK:02044:10438\n\
67TFK:02406:11189\n\
67TFK:02504:10746\n\
67TFK:02576:11585\n\
67TFK:01468:13385\n\
67TFK:01492:13400\n\
67TFK:01838:13794\n\
67TFK:02302:14093\n\
67TFK:02569:13662\n\
67TFK:02592:13041\n\
67TFK:08351:06407\n\
67TFK:08435:05360\n\
67TFK:08551:05494\n\
67TFK:08579:06316\n\
67TFK:08875:05355\n\
67TFK:08880:05976\n\
67TFK:09111:06087\n\
67TFK:09361:05920\n\
67TFK:09416:06052\n\
67TFK:09474:06348\n\
67TFK:09486:06325\n\
67TFK:09547:05188\n\
67TFK:09572:05540\n\
67TFK:09556:05598\n\
67TFK:09779:05692\n\
67TFK:09933:05678\n\
67TFK:10199:05644\n\
67TFK:06866:12945\n\
67TFK:06874:13874\n\
67TFK:07093:13192\n\
67TFK:07156:14097\n\
67TFK:07355:13479\n\
67TFK:07761:12981\n\
67TFK:07891:14039\n\
67TFK:07972:13283\n\
67TFK:02831:02734\n\
67TFK:03126:03705\n\
67TFK:03189:03578\n\
67TFK:03320:03791\n\
67TFK:03519:02658\n\
67TFK:03555:03031\n\
67TFK:03716:02843\n\
67TFK:03736:03340\n\
67TFK:03949:02639\n\
67TFK:02746:06859\n\
67TFK:02716:07197\n\
67TFK:02819:06502\n\
67TFK:02890:06555\n\
67TFK:02979:06903\n\
67TFK:03123:07706\n\
67TFK:03250:06474\n\
67TFK:03291:06976\n\
67TFK:03488:06928\n\
67TFK:03506:07356\n\
67TFK:03692:06660\n\
67TFK:05176:01255\n\
67TFK:02937:14789\n\
67TFK:03017:14863\n\
67TFK:03362:14842\n\
67TFK:03441:15020\n\
67TFK:03722:14984\n\
67TFK:03955:14903\n\
67TFK:02822:10397\n\
67TFK:02824:11429\n\
67TFK:02883:10637\n\
67TFK:03451:10384\n\
67TFK:03757:11156\n\
67TFK:03851:10968\n\
67TFK:02097:01195\n\
67TFK:02355:01148\n\
67TFK:02900:08875\n\
67TFK:02974:08953\n\
67TFK:03021:07732\n\
67TFK:03088:08112\n\
67TFK:03223:08746\n\
67TFK:03608:07776\n\
67TFK:03742:08532\n\
67TFK:03781:08330\n\
67TFK:03946:08048\n\
')
