# Supplementary material for: The Oxidative Metabolism of Fossil Hydrocarbons and Sulfide Minerals by the Lithobiontic Microbial Community Inhabiting Deep Subterrestrial Kupferschiefer Black Shale
Source: Front Microbiol. 2018 May 15;9:972. doi: 10.3389/fmicb.2018.00972 (PMC5962744; doi:10.3389/fmicb.2018.00972)
Supplement: Supplementary file 3 [file Presentation_1.ZIP › R19_filter-trim_BSc60_sup207_krona.html.files/node1688.members.0.js]

data('67TFK:01677:12197\n\
67TFK:01673:12367\n\
67TFK:01813:11936\n\
67TFK:01841:12812\n\
67TFK:02013:11899\n\
67TFK:02288:11640\n\
67TFK:02586:12491\n\
67TFK:02710:04877\n\
67TFK:02804:04594\n\
67TFK:03005:04579\n\
67TFK:03162:04101\n\
67TFK:03143:05030\n\
67TFK:03353:04662\n\
67TFK:03382:03906\n\
67TFK:03393:04999\n\
67TFK:03591:04672\n\
67TFK:03786:04957\n\
67TFK:03832:04318\n\
67TFK:03969:04961\n\
67TFK:00800:04059\n\
67TFK:00805:04906\n\
67TFK:00989:04644\n\
67TFK:00462:02183\n\
67TFK:00652:02203\n\
67TFK:00865:02555\n\
67TFK:01275:02162\n\
67TFK:01288:02331\n\
67TFK:00566:10219\n\
67TFK:00772:09120\n\
67TFK:00864:10038\n\
67TFK:00908:09935\n\
67TFK:00288:07873\n\
67TFK:00278:08520\n\
67TFK:00320:09006\n\
67TFK:00838:07792\n\
67TFK:01224:08720\n\
67TFK:01278:08413\n\
67TFK:00420:07035\n\
67TFK:00518:07285\n\
67TFK:00541:07628\n\
67TFK:00626:06874\n\
67TFK:00742:06576\n\
67TFK:00791:07694\n\
67TFK:01223:07524\n\
67TFK:00360:05630\n\
67TFK:00374:05692\n\
67TFK:00436:05290\n\
67TFK:00553:05669\n\
67TFK:00561:06001\n\
67TFK:00620:05667\n\
67TFK:00636:05680\n\
67TFK:00745:06307\n\
67TFK:01039:05839\n\
67TFK:01111:05215\n\
67TFK:01138:05547\n\
67TFK:01228:05876\n\
67TFK:01251:05781\n\
67TFK:00695:12655\n\
67TFK:09455:06803\n\
67TFK:09446:07219\n\
67TFK:09496:07296\n\
67TFK:09555:06994\n\
67TFK:09605:06905\n\
67TFK:09616:07319\n\
67TFK:10146:06627\n\
67TFK:06809:03279\n\
67TFK:06791:03501\n\
67TFK:06869:03238\n\
67TFK:06865:03429\n\
67TFK:06917:03136\n\
67TFK:06937:03264\n\
67TFK:07149:03732\n\
67TFK:07766:03379\n\
67TFK:07883:03454\n\
67TFK:09412:05096\n\
67TFK:09523:03889\n\
67TFK:09583:05123\n\
67TFK:09806:05036\n\
67TFK:09858:04528\n\
67TFK:09945:04001\n\
67TFK:09989:04532\n\
67TFK:09996:05029\n\
67TFK:10158:05100\n\
67TFK:09354:02668\n\
67TFK:09375:03507\n\
67TFK:09620:03489\n\
67TFK:09856:03204\n\
67TFK:09895:02750\n\
67TFK:10079:03372\n\
67TFK:10083:03373\n\
67TFK:10075:03795\n\
67TFK:10192:02935\n\
67TFK:09445:11878\n\
67TFK:09734:12644\n\
67TFK:09949:12239\n\
67TFK:01374:03255\n\
67TFK:01447:02683\n\
67TFK:01572:03236\n\
67TFK:01907:03181\n\
67TFK:01933:02927\n\
67TFK:01949:03215\n\
67TFK:02069:02751\n\
67TFK:02065:02896\n\
67TFK:02075:03768\n\
67TFK:02260:03034\n\
67TFK:02304:03349\n\
67TFK:02590:03775\n\
67TFK:01332:04811\n\
67TFK:01482:04872\n\
67TFK:01622:04466\n\
67TFK:01749:04812\n\
67TFK:01859:04939\n\
67TFK:01966:04257\n\
67TFK:01978:04622\n\
67TFK:02071:04016\n\
67TFK:02144:04831\n\
67TFK:02241:05064\n\
67TFK:02346:05149\n\
67TFK:01372:05153\n\
67TFK:01369:05854\n\
67TFK:01594:06387\n\
67TFK:01646:05337\n\
67TFK:01652:05660\n\
67TFK:01781:05777\n\
67TFK:01774:06056\n\
67TFK:02254:05934\n\
67TFK:02312:05397\n\
67TFK:02402:05987\n\
67TFK:02536:06096\n\
67TFK:02609:05484\n\
67TFK:01392:06860\n\
67TFK:01391:07435\n\
67TFK:01769:07711\n\
67TFK:02502:07518\n\
67TFK:01513:02427\n\
67TFK:01591:02192\n\
67TFK:01685:01780\n\
67TFK:01820:01727\n\
67TFK:01911:01432\n\
67TFK:01884:01591\n\
67TFK:01966:02429\n\
67TFK:02440:02478\n\
67TFK:02561:01891\n\
67TFK:02655:02487\n\
67TFK:01355:08413\n\
67TFK:01423:08605\n\
67TFK:01541:08491\n\
67TFK:01942:08614\n\
67TFK:02008:08028\n\
67TFK:02301:08642\n\
67TFK:02352:08176\n\
67TFK:01641:10248\n\
67TFK:02229:09714\n\
67TFK:02246:09957\n\
67TFK:02277:10037\n\
67TFK:02287:09032\n\
67TFK:02307:10043\n\
67TFK:02576:09017\n\
67TFK:05742:04915\n\
67TFK:05820:04191\n\
67TFK:05844:04680\n\
67TFK:06006:03890\n\
67TFK:06056:04657\n\
67TFK:06134:04875\n\
67TFK:06547:04253\n\
67TFK:09651:13335\n\
67TFK:09864:12960\n\
67TFK:09451:07951\n\
67TFK:09539:09008\n\
67TFK:09758:07795\n\
67TFK:09998:07815\n\
67TFK:10056:08539\n\
67TFK:10093:08492\n\
67TFK:10447:08821\n\
67TFK:09353:09052\n\
67TFK:09388:09818\n\
67TFK:09476:09395\n\
67TFK:09769:09068\n\
67TFK:09974:09800\n\
67TFK:10011:10123\n\
67TFK:10119:09899\n\
67TFK:09335:10942\n\
67TFK:09818:11209\n\
67TFK:10071:10733\n\
67TFK:10324:10687\n\
67TFK:05371:07506\n\
67TFK:05535:07526\n\
67TFK:05868:06489\n\
67TFK:05884:06825\n\
67TFK:05941:06471\n\
67TFK:06039:06704\n\
67TFK:06066:06717\n\
67TFK:06030:06905\n\
67TFK:06619:07592\n\
67TFK:05747:10394\n\
67TFK:05839:10355\n\
67TFK:06310:11380\n\
67TFK:06441:10346\n\
67TFK:09338:01820\n\
67TFK:09432:02410\n\
67TFK:09740:02556\n\
67TFK:09828:02105\n\
67TFK:06718:01630\n\
67TFK:07183:02084\n\
67TFK:07325:01514\n\
67TFK:07555:02051\n\
67TFK:07512:02134\n\
67TFK:07568:01320\n\
67TFK:07587:01497\n\
67TFK:07603:01948\n\
67TFK:07569:02216\n\
67TFK:07574:02412\n\
67TFK:07633:02202\n\
67TFK:07985:01642\n\
67TFK:06914:04697\n\
67TFK:07063:04276\n\
67TFK:07120:04718\n\
67TFK:07292:04889\n\
67TFK:07969:04487\n\
67TFK:07961:04521\n\
67TFK:06685:06970\n\
67TFK:06743:07639\n\
67TFK:06800:07319\n\
67TFK:07525:06553\n\
67TFK:07528:06769\n\
67TFK:07674:07147\n\
67TFK:07715:06902\n\
67TFK:07873:07572\n\
67TFK:06676:06320\n\
67TFK:06759:05982\n\
67TFK:06835:05698\n\
67TFK:06832:05915\n\
67TFK:06885:05598\n\
67TFK:06869:05754\n\
67TFK:07098:06331\n\
67TFK:07141:06227\n\
67TFK:07189:05605\n\
67TFK:07200:06072\n\
67TFK:07888:05303\n\
67TFK:06842:09256\n\
67TFK:07092:09662\n\
67TFK:07143:10056\n\
67TFK:07211:10265\n\
67TFK:07551:09132\n\
67TFK:07741:09514\n\
67TFK:07794:09914\n\
67TFK:06660:08741\n\
67TFK:07007:08878\n\
67TFK:07014:08079\n\
67TFK:07038:08149\n\
67TFK:07123:08674\n\
67TFK:07190:08632\n\
67TFK:06776:11480\n\
67TFK:06964:10365\n\
67TFK:07054:10910\n\
67TFK:07291:11471\n\
67TFK:07371:11115\n\
67TFK:07478:10897\n\
67TFK:07684:10794\n\
67TFK:07838:10691\n\
67TFK:07893:10918\n\
67TFK:00560:03137\n\
67TFK:00712:02602\n\
67TFK:00893:03136\n\
67TFK:00923:03711\n\
67TFK:01100:03368\n\
67TFK:01269:03762\n\
67TFK:05962:01718\n\
67TFK:06021:01679\n\
67TFK:06022:02529\n\
67TFK:06159:01572\n\
67TFK:06134:01764\n\
67TFK:06156:02173\n\
67TFK:06328:01460\n\
67TFK:06400:02410\n\
67TFK:06502:02151\n\
67TFK:06510:02420\n\
67TFK:09000:01170\n\
67TFK:06985:01271\n\
67TFK:07043:00789\n\
67TFK:07374:01195\n\
67TFK:07715:00513\n\
67TFK:07726:00625\n\
67TFK:07987:00704\n\
67TFK:06893:14537\n\
67TFK:07151:14888\n\
67TFK:07311:14564\n\
67TFK:08226:06982\n\
67TFK:08442:07160\n\
67TFK:08779:06788\n\
67TFK:08778:07638\n\
67TFK:08799:07561\n\
67TFK:08815:07725\n\
67TFK:09279:06895\n\
67TFK:08349:03483\n\
67TFK:08487:03826\n\
67TFK:08501:02794\n\
67TFK:08571:03157\n\
67TFK:08696:03315\n\
67TFK:08876:03690\n\
67TFK:09187:02745\n\
67TFK:09295:03091\n\
67TFK:08081:04091\n\
67TFK:08462:05136\n\
67TFK:08558:04593\n\
67TFK:08914:03974\n\
67TFK:09128:05069\n\
67TFK:09236:04483\n\
67TFK:08006:08667\n\
67TFK:08132:07995\n\
67TFK:08123:08875\n\
67TFK:08166:08988\n\
67TFK:08261:08040\n\
67TFK:08470:07793\n\
67TFK:08591:08080\n\
67TFK:08856:08534\n\
67TFK:08948:08580\n\
67TFK:08989:08942\n\
67TFK:09020:08002\n\
67TFK:08109:09826\n\
67TFK:08125:10068\n\
67TFK:08159:09036\n\
67TFK:08370:10087\n\
67TFK:08577:09348\n\
67TFK:08871:09438\n\
67TFK:08987:09403\n\
67TFK:07451:11865\n\
67TFK:07716:12075\n\
67TFK:07778:12101\n\
67TFK:07902:11784\n\
67TFK:04018:13532\n\
67TFK:04106:13599\n\
67TFK:04244:13441\n\
67TFK:04278:14053\n\
67TFK:04364:13191\n\
67TFK:04642:13635\n\
67TFK:04654:14444\n\
67TFK:04825:14278\n\
67TFK:04243:12681\n\
67TFK:04813:12126\n\
67TFK:05060:12739\n\
67TFK:05157:12272\n\
67TFK:05326:12356\n\
67TFK:04686:10680\n\
67TFK:04988:11360\n\
67TFK:05204:11216\n\
67TFK:04257:09641\n\
67TFK:04746:09819\n\
67TFK:05036:09900\n\
67TFK:05161:10267\n\
67TFK:04121:07990\n\
67TFK:04263:08863\n\
67TFK:04282:08894\n\
67TFK:04259:08952\n\
67TFK:04368:07977\n\
67TFK:04368:08441\n\
67TFK:04404:07739\n\
67TFK:04550:07950\n\
67TFK:04980:08093\n\
67TFK:04998:07845\n\
67TFK:05035:08134\n\
67TFK:05082:08386\n\
67TFK:05285:08152\n\
67TFK:04062:07461\n\
67TFK:04158:06778\n\
67TFK:04276:07296\n\
67TFK:04454:06555\n\
67TFK:04477:06688\n\
67TFK:04489:07291\n\
67TFK:04542:07241\n\
67TFK:04638:06739\n\
67TFK:04732:07461\n\
67TFK:04994:06803\n\
67TFK:05127:07396\n\
67TFK:05912:00400\n\
67TFK:06613:00533\n\
67TFK:06609:00787\n\
67TFK:04179:05374\n\
67TFK:04315:05746\n\
67TFK:04392:06339\n\
67TFK:04521:05170\n\
67TFK:04583:05387\n\
67TFK:04902:05603\n\
67TFK:05164:05893\n\
67TFK:08088:14244\n\
67TFK:08887:13400\n\
67TFK:09106:13789\n\
67TFK:09315:13486\n\
67TFK:08067:11858\n\
67TFK:08167:12038\n\
67TFK:08676:12043\n\
67TFK:09106:11705\n\
67TFK:09203:12065\n\
67TFK:05343:13503\n\
67TFK:05343:13697\n\
67TFK:05515:13491\n\
67TFK:05575:13419\n\
67TFK:06252:14001\n\
67TFK:05992:14252\n\
67TFK:06260:14740\n\
67TFK:06347:14595\n\
67TFK:08098:10614\n\
67TFK:08557:10851\n\
67TFK:08709:11324\n\
67TFK:08746:10551\n\
67TFK:08802:10637\n\
67TFK:08933:10702\n\
67TFK:04215:03089\n\
67TFK:04557:03355\n\
67TFK:04852:02864\n\
67TFK:04868:03541\n\
67TFK:05014:02826\n\
67TFK:05107:03535\n\
67TFK:05199:03039\n\
67TFK:05669:03532\n\
67TFK:06043:03091\n\
67TFK:06116:02879\n\
67TFK:06121:03775\n\
67TFK:06248:02750\n\
67TFK:06305:02714\n\
67TFK:06347:03120\n\
67TFK:06340:03716\n\
67TFK:06568:03814\n\
67TFK:06583:03418\n\
67TFK:05634:06367\n\
67TFK:05905:05155\n\
67TFK:06026:05944\n\
67TFK:06087:06249\n\
67TFK:06207:06075\n\
67TFK:06296:06147\n\
67TFK:06540:05865\n\
67TFK:04159:04819\n\
67TFK:04408:05032\n\
67TFK:04782:05039\n\
67TFK:04947:04857\n\
67TFK:05178:04051\n\
67TFK:05322:04776\n\
67TFK:05579:08372\n\
67TFK:05678:08610\n\
67TFK:05823:08365\n\
67TFK:05844:08090\n\
67TFK:05958:07946\n\
67TFK:05982:08392\n\
67TFK:06112:08385\n\
67TFK:06141:07955\n\
67TFK:06146:08431\n\
67TFK:05444:09035\n\
67TFK:05512:09244\n\
67TFK:05627:09186\n\
67TFK:05664:09356\n\
67TFK:05873:09845\n\
67TFK:05944:10156\n\
67TFK:06155:09549\n\
67TFK:06177:10230\n\
67TFK:06295:09534\n\
67TFK:06461:09586\n\
67TFK:06643:09160\n\
67TFK:06644:10253\n\
67TFK:05338:12339\n\
67TFK:05389:12376\n\
67TFK:06236:11910\n\
67TFK:04057:02040\n\
67TFK:04237:01435\n\
67TFK:04224:02169\n\
67TFK:04345:02194\n\
67TFK:04400:01672\n\
67TFK:04730:02023\n\
67TFK:04786:01311\n\
67TFK:04854:01293\n\
67TFK:04985:01643\n\
67TFK:05098:02108\n\
67TFK:05161:01716\n\
67TFK:03032:13375\n\
67TFK:03523:13671\n\
67TFK:03258:12134\n\
67TFK:03307:12196\n\
67TFK:03270:12494\n\
67TFK:03588:12841\n\
67TFK:03737:11603\n\
67TFK:03800:11813\n\
67TFK:03911:12258\n\
67TFK:02741:09474\n\
67TFK:02988:09763\n\
67TFK:03244:09335\n\
67TFK:03368:09793\n\
67TFK:03569:10264\n\
67TFK:03770:09393\n\
67TFK:02859:06273\n\
67TFK:02864:05388\n\
67TFK:02997:05753\n\
67TFK:03203:06328\n\
67TFK:03405:05635\n\
67TFK:03914:05538\n\
67TFK:03931:06176\n\
67TFK:08033:01713\n\
67TFK:08110:02035\n\
67TFK:08268:01849\n\
67TFK:08405:01586\n\
67TFK:08556:02575\n\
67TFK:08739:01390\n\
67TFK:08835:01476\n\
67TFK:08971:01953\n\
67TFK:09123:02359\n\
67TFK:02676:02114\n\
67TFK:02856:02214\n\
67TFK:02991:02297\n\
67TFK:03288:01919\n\
67TFK:03274:01938\n\
67TFK:03437:01331\n\
67TFK:03448:01296\n\
67TFK:03580:01359\n\
67TFK:03627:02383\n\
67TFK:03705:01739\n\
67TFK:03791:01388\n\
67TFK:03866:02198\n\
67TFK:03926:02547\n\
67TFK:03978:01459\n\
67TFK:03975:01818\n\
67TFK:02873:01037\n\
67TFK:02997:01180\n\
67TFK:03626:00308\n\
67TFK:03823:00996\n\
67TFK:03994:01009\n\
67TFK:01720:10589\n\
67TFK:01770:11400\n\
67TFK:02167:11435\n\
67TFK:02300:10914\n\
67TFK:02576:14479\n\
67TFK:02654:14428\n\
67TFK:02492:13927\n\
67TFK:08047:05724\n\
67TFK:08369:05611\n\
67TFK:08518:05230\n\
67TFK:08694:05235\n\
67TFK:08779:05951\n\
67TFK:08802:06176\n\
67TFK:08886:06314\n\
67TFK:08962:05361\n\
67TFK:09294:05267\n\
67TFK:09709:05547\n\
67TFK:09719:06169\n\
67TFK:09762:05722\n\
67TFK:10200:05790\n\
67TFK:10179:06419\n\
67TFK:06696:13317\n\
67TFK:06711:14137\n\
67TFK:07505:13055\n\
67TFK:07694:13319\n\
67TFK:07903:13761\n\
67TFK:02705:03487\n\
67TFK:02779:03104\n\
67TFK:02817:02716\n\
67TFK:02964:03223\n\
67TFK:03088:03698\n\
67TFK:03233:02838\n\
67TFK:03515:03413\n\
67TFK:03809:02763\n\
67TFK:03839:03033\n\
67TFK:02671:06515\n\
67TFK:03230:06640\n\
67TFK:03393:06981\n\
67TFK:03585:07247\n\
67TFK:04326:00933\n\
67TFK:03767:14638\n\
67TFK:02722:10595\n\
67TFK:02756:11372\n\
67TFK:02949:10866\n\
67TFK:02983:11480\n\
67TFK:03267:10589\n\
67TFK:03348:11262\n\
67TFK:03402:10513\n\
67TFK:03775:10383\n\
67TFK:03780:10653\n\
67TFK:03929:11506\n\
67TFK:01631:01225\n\
67TFK:01928:01209\n\
67TFK:02268:00662\n\
67TFK:02335:01050\n\
67TFK:02431:00778\n\
67TFK:02641:01108\n\
67TFK:02879:07844\n\
67TFK:03075:07753\n\
67TFK:03092:08568\n\
67TFK:03144:08508\n\
67TFK:03204:08451\n\
67TFK:03398:08260\n\
67TFK:03471:09009\n\
67TFK:03527:08065\n\
67TFK:03609:07825\n\
67TFK:03635:07798\n\
67TFK:03719:08768\n\
67TFK:03896:07739\n\
67TFK:03900:09004\n\
67TFK:03970:07751\n\
')
