# Supplementary material for: The Oxidative Metabolism of Fossil Hydrocarbons and Sulfide Minerals by the Lithobiontic Microbial Community Inhabiting Deep Subterrestrial Kupferschiefer Black Shale
Source: Front Microbiol. 2018 May 15;9:972. doi: 10.3389/fmicb.2018.00972 (PMC5962744; doi:10.3389/fmicb.2018.00972)
Supplement: Supplementary file 3 [file Presentation_1.ZIP › R19_filter-trim_BSc60_sup207_krona.html.files/node165.members.0.js]

data('67TFK:01766:12303\n\
67TFK:02513:12247\n\
67TFK:02904:04079\n\
67TFK:03319:04536\n\
67TFK:03314:04907\n\
67TFK:03324:05050\n\
67TFK:00565:03965\n\
67TFK:00852:04098\n\
67TFK:00999:04601\n\
67TFK:01102:04560\n\
67TFK:00451:02287\n\
67TFK:01026:02520\n\
67TFK:00602:10096\n\
67TFK:00860:09620\n\
67TFK:00561:07633\n\
67TFK:00899:07115\n\
67TFK:01087:06452\n\
67TFK:01320:06826\n\
67TFK:00347:06029\n\
67TFK:01186:05712\n\
67TFK:00821:11920\n\
67TFK:01239:12878\n\
67TFK:09517:07595\n\
67TFK:06721:03131\n\
67TFK:06920:02802\n\
67TFK:06994:02957\n\
67TFK:07020:03816\n\
67TFK:07213:03538\n\
67TFK:07409:02800\n\
67TFK:07497:03105\n\
67TFK:07825:02747\n\
67TFK:09455:04748\n\
67TFK:09538:04161\n\
67TFK:09833:04191\n\
67TFK:10387:04706\n\
67TFK:09516:03329\n\
67TFK:09556:03045\n\
67TFK:10044:02719\n\
67TFK:01226:12976\n\
67TFK:01485:02964\n\
67TFK:02004:02739\n\
67TFK:02599:03043\n\
67TFK:01478:04791\n\
67TFK:01652:04610\n\
67TFK:01685:05032\n\
67TFK:01736:04670\n\
67TFK:01604:05900\n\
67TFK:01676:05722\n\
67TFK:02531:05940\n\
67TFK:02579:05155\n\
67TFK:01532:06688\n\
67TFK:02357:06915\n\
67TFK:02524:07457\n\
67TFK:01895:01588\n\
67TFK:02047:02226\n\
67TFK:02458:01341\n\
67TFK:01565:08079\n\
67TFK:01678:07828\n\
67TFK:01663:07879\n\
67TFK:01848:08831\n\
67TFK:02366:08428\n\
67TFK:02561:08407\n\
67TFK:02568:08896\n\
67TFK:02115:09074\n\
67TFK:02317:09899\n\
67TFK:02485:10158\n\
67TFK:05392:04780\n\
67TFK:05428:04084\n\
67TFK:05984:04255\n\
67TFK:09781:08194\n\
67TFK:10040:08664\n\
67TFK:10197:08711\n\
67TFK:09387:09258\n\
67TFK:09600:09823\n\
67TFK:09827:09528\n\
67TFK:09423:10716\n\
67TFK:09379:11545\n\
67TFK:05526:07620\n\
67TFK:05849:07543\n\
67TFK:06333:07486\n\
67TFK:06510:07647\n\
67TFK:06591:06815\n\
67TFK:05873:10545\n\
67TFK:06176:10848\n\
67TFK:06405:10446\n\
67TFK:09350:01603\n\
67TFK:09743:01929\n\
67TFK:09782:02434\n\
67TFK:06923:02333\n\
67TFK:07350:02015\n\
67TFK:07403:02527\n\
67TFK:07933:01645\n\
67TFK:07185:04002\n\
67TFK:07326:04040\n\
67TFK:07349:04640\n\
67TFK:07955:04574\n\
67TFK:06877:07172\n\
67TFK:07177:06688\n\
67TFK:07186:07591\n\
67TFK:07249:07644\n\
67TFK:07377:07205\n\
67TFK:07368:07402\n\
67TFK:06749:06049\n\
67TFK:07356:06378\n\
67TFK:07673:06357\n\
67TFK:07880:06275\n\
67TFK:07098:09368\n\
67TFK:07796:09300\n\
67TFK:06670:08417\n\
67TFK:07363:08725\n\
67TFK:07978:08078\n\
67TFK:06712:11095\n\
67TFK:06828:11232\n\
67TFK:07278:10921\n\
67TFK:07548:10498\n\
67TFK:00775:03168\n\
67TFK:01070:03254\n\
67TFK:01303:02844\n\
67TFK:05692:01568\n\
67TFK:05969:01415\n\
67TFK:05955:01713\n\
67TFK:06122:01792\n\
67TFK:06158:01750\n\
67TFK:06187:02253\n\
67TFK:06425:02101\n\
67TFK:06395:02278\n\
67TFK:06473:01329\n\
67TFK:06832:00607\n\
67TFK:07069:01088\n\
67TFK:08007:06808\n\
67TFK:08269:07232\n\
67TFK:08591:06774\n\
67TFK:09001:07688\n\
67TFK:09277:06854\n\
67TFK:08232:02945\n\
67TFK:08206:03608\n\
67TFK:08415:03487\n\
67TFK:08540:03565\n\
67TFK:08604:02719\n\
67TFK:08738:03371\n\
67TFK:08810:02595\n\
67TFK:08767:04148\n\
67TFK:00644:10330\n\
67TFK:07203:11730\n\
67TFK:07789:11966\n\
67TFK:04001:14715\n\
67TFK:04477:14432\n\
67TFK:04635:12742\n\
67TFK:04158:11067\n\
67TFK:04257:11426\n\
67TFK:04350:11271\n\
67TFK:05028:11184\n\
67TFK:05018:11384\n\
67TFK:04069:09428\n\
67TFK:04460:09520\n\
67TFK:05303:09473\n\
67TFK:03998:08457\n\
67TFK:04151:08099\n\
67TFK:04505:08035\n\
67TFK:04797:07794\n\
67TFK:05096:08402\n\
67TFK:04135:07613\n\
67TFK:04404:07250\n\
67TFK:04447:07261\n\
67TFK:04566:07387\n\
67TFK:05184:06685\n\
67TFK:05236:07479\n\
67TFK:05278:07207\n\
67TFK:04626:06157\n\
67TFK:04855:06231\n\
67TFK:08108:13587\n\
67TFK:08338:12440\n\
67TFK:08741:11812\n\
67TFK:06017:14655\n\
67TFK:06367:14885\n\
67TFK:08314:11126\n\
67TFK:08434:10454\n\
67TFK:08573:10560\n\
67TFK:09070:11338\n\
67TFK:09238:11078\n\
67TFK:04260:02846\n\
67TFK:04889:02990\n\
67TFK:05055:03093\n\
67TFK:05618:02643\n\
67TFK:05760:02699\n\
67TFK:06118:02630\n\
67TFK:06101:03344\n\
67TFK:06318:03236\n\
67TFK:06365:03850\n\
67TFK:05413:06219\n\
67TFK:05442:06137\n\
67TFK:05727:06272\n\
67TFK:05952:05299\n\
67TFK:05939:06296\n\
67TFK:06152:05195\n\
67TFK:06218:05945\n\
67TFK:05335:08205\n\
67TFK:05412:07880\n\
67TFK:05697:08144\n\
67TFK:05714:08447\n\
67TFK:06224:08485\n\
67TFK:06308:08328\n\
67TFK:06464:08505\n\
67TFK:06493:07991\n\
67TFK:05967:09567\n\
67TFK:06106:09410\n\
67TFK:05552:12255\n\
67TFK:05874:12218\n\
67TFK:06436:12381\n\
67TFK:04482:02310\n\
67TFK:04605:02481\n\
67TFK:04733:02261\n\
67TFK:04855:02315\n\
67TFK:04904:01861\n\
67TFK:03077:13960\n\
67TFK:03152:13230\n\
67TFK:03846:13439\n\
67TFK:02746:12669\n\
67TFK:03621:11784\n\
67TFK:03432:09635\n\
67TFK:03655:05180\n\
67TFK:03728:05670\n\
67TFK:08066:01603\n\
67TFK:08226:01773\n\
67TFK:08444:02302\n\
67TFK:08811:02543\n\
67TFK:09057:01503\n\
67TFK:09321:01659\n\
67TFK:03568:01930\n\
67TFK:03674:02076\n\
67TFK:02786:00550\n\
67TFK:01975:11211\n\
67TFK:02573:11027\n\
67TFK:08182:05343\n\
67TFK:08192:06344\n\
67TFK:09086:05379\n\
67TFK:09486:05487\n\
67TFK:09670:05693\n\
67TFK:03281:02963\n\
67TFK:03275:03538\n\
67TFK:03623:03103\n\
67TFK:03929:03095\n\
67TFK:03675:14368\n\
67TFK:02692:10455\n\
67TFK:03368:10672\n\
67TFK:02006:00772\n\
67TFK:02156:00688\n\
67TFK:03177:08289\n\
67TFK:03518:08406\n\
67TFK:03708:08202\n\
67TFK:03975:07817\n\
')
