# Supplementary material for: The Oxidative Metabolism of Fossil Hydrocarbons and Sulfide Minerals by the Lithobiontic Microbial Community Inhabiting Deep Subterrestrial Kupferschiefer Black Shale
Source: Front Microbiol. 2018 May 15;9:972. doi: 10.3389/fmicb.2018.00972 (PMC5962744; doi:10.3389/fmicb.2018.00972)
Supplement: Supplementary file 3 [file Presentation_1.ZIP › R19_filter-trim_BSc60_sup207_krona.html.files/node185.members.0.js]

data('67TFK:01516:11696\n\
67TFK:01810:11926\n\
67TFK:01966:12531\n\
67TFK:03915:05084\n\
67TFK:00333:04866\n\
67TFK:00757:04557\n\
67TFK:01029:05051\n\
67TFK:01270:04284\n\
67TFK:00933:01383\n\
67TFK:01027:01371\n\
67TFK:01116:02344\n\
67TFK:00799:09928\n\
67TFK:01076:09208\n\
67TFK:01150:09211\n\
67TFK:00171:08645\n\
67TFK:00292:08857\n\
67TFK:00807:08558\n\
67TFK:00377:06335\n\
67TFK:00510:05283\n\
67TFK:00822:05603\n\
67TFK:01052:06417\n\
67TFK:01020:12555\n\
67TFK:09406:07530\n\
67TFK:10251:06888\n\
67TFK:07748:03519\n\
67TFK:09671:04703\n\
67TFK:09418:02616\n\
67TFK:10159:03748\n\
67TFK:10284:02907\n\
67TFK:09329:12217\n\
67TFK:01458:02621\n\
67TFK:01975:03480\n\
67TFK:02138:03816\n\
67TFK:02530:03700\n\
67TFK:01553:03978\n\
67TFK:02047:04317\n\
67TFK:02341:04085\n\
67TFK:02658:04876\n\
67TFK:01393:05305\n\
67TFK:01792:05987\n\
67TFK:02122:05312\n\
67TFK:02199:07516\n\
67TFK:02534:06694\n\
67TFK:02572:07689\n\
67TFK:01377:02555\n\
67TFK:01549:02434\n\
67TFK:01805:01945\n\
67TFK:02270:02004\n\
67TFK:02466:01428\n\
67TFK:01627:08427\n\
67TFK:01611:08721\n\
67TFK:01667:07826\n\
67TFK:01666:08997\n\
67TFK:02566:08082\n\
67TFK:01884:09720\n\
67TFK:02203:09363\n\
67TFK:02569:09969\n\
67TFK:05744:04138\n\
67TFK:06201:04215\n\
67TFK:06389:05118\n\
67TFK:06562:04449\n\
67TFK:09329:08887\n\
67TFK:09453:07775\n\
67TFK:09708:08256\n\
67TFK:09703:08375\n\
67TFK:09623:10510\n\
67TFK:09726:10573\n\
67TFK:09937:11066\n\
67TFK:05762:06468\n\
67TFK:06086:06582\n\
67TFK:06470:06583\n\
67TFK:06079:10436\n\
67TFK:06280:11143\n\
67TFK:06603:11330\n\
67TFK:09428:01300\n\
67TFK:07383:02490\n\
67TFK:07954:02061\n\
67TFK:06701:04590\n\
67TFK:07295:04944\n\
67TFK:07459:04025\n\
67TFK:07864:04298\n\
67TFK:07129:07223\n\
67TFK:07249:07470\n\
67TFK:07283:06756\n\
67TFK:06744:05981\n\
67TFK:06893:05580\n\
67TFK:06926:05914\n\
67TFK:07589:05996\n\
67TFK:06695:09724\n\
67TFK:07049:10160\n\
67TFK:06897:08108\n\
67TFK:07579:08582\n\
67TFK:07799:07938\n\
67TFK:06785:11525\n\
67TFK:00329:03714\n\
67TFK:00474:03165\n\
67TFK:01167:03760\n\
67TFK:05418:02441\n\
67TFK:05604:02019\n\
67TFK:05841:01592\n\
67TFK:06654:02343\n\
67TFK:08174:00739\n\
67TFK:08165:00794\n\
67TFK:07671:01179\n\
67TFK:07799:00587\n\
67TFK:06982:14755\n\
67TFK:07596:14482\n\
67TFK:08081:07232\n\
67TFK:08131:07199\n\
67TFK:08639:07519\n\
67TFK:08852:06694\n\
67TFK:08728:03823\n\
67TFK:08886:02746\n\
67TFK:09205:03344\n\
67TFK:08165:05048\n\
67TFK:08512:04361\n\
67TFK:08599:05039\n\
67TFK:08986:04694\n\
67TFK:08052:08244\n\
67TFK:08063:08972\n\
67TFK:08667:08710\n\
67TFK:08457:09781\n\
67TFK:08669:09726\n\
67TFK:07523:12225\n\
67TFK:04007:13559\n\
67TFK:04253:13070\n\
67TFK:04031:14212\n\
67TFK:04265:11703\n\
67TFK:04734:11967\n\
67TFK:04191:10683\n\
67TFK:04315:11212\n\
67TFK:04382:11477\n\
67TFK:04696:10913\n\
67TFK:04754:10375\n\
67TFK:04758:11183\n\
67TFK:04971:10490\n\
67TFK:05188:10652\n\
67TFK:05008:09260\n\
67TFK:04127:08554\n\
67TFK:04252:08240\n\
67TFK:04324:08020\n\
67TFK:04799:08313\n\
67TFK:04864:08835\n\
67TFK:04031:07240\n\
67TFK:04312:07684\n\
67TFK:04892:07453\n\
67TFK:04926:07309\n\
67TFK:06556:01071\n\
67TFK:04776:05486\n\
67TFK:05118:05769\n\
67TFK:05186:05407\n\
67TFK:05895:13187\n\
67TFK:06410:13458\n\
67TFK:06496:13973\n\
67TFK:08596:11514\n\
67TFK:08668:10715\n\
67TFK:04451:03501\n\
67TFK:04942:02907\n\
67TFK:04961:03027\n\
67TFK:05138:02947\n\
67TFK:05164:03109\n\
67TFK:05893:03535\n\
67TFK:06215:03683\n\
67TFK:05605:05201\n\
67TFK:05588:06323\n\
67TFK:05697:05317\n\
67TFK:06004:05785\n\
67TFK:06003:06110\n\
67TFK:04336:04033\n\
67TFK:04325:04542\n\
67TFK:04772:04082\n\
67TFK:04912:04880\n\
67TFK:05045:04624\n\
67TFK:05058:04256\n\
67TFK:05478:08610\n\
67TFK:06421:09258\n\
67TFK:06303:12599\n\
67TFK:06470:12845\n\
67TFK:04280:02444\n\
67TFK:04424:01796\n\
67TFK:02731:13028\n\
67TFK:02854:13180\n\
67TFK:03365:13223\n\
67TFK:02676:12682\n\
67TFK:02880:11891\n\
67TFK:03202:10010\n\
67TFK:03138:05576\n\
67TFK:03147:06074\n\
67TFK:03200:05235\n\
67TFK:03187:06283\n\
67TFK:08537:01767\n\
67TFK:08503:02270\n\
67TFK:08747:02370\n\
67TFK:08998:01847\n\
67TFK:09271:01835\n\
67TFK:03690:01638\n\
67TFK:03347:00815\n\
67TFK:03532:01110\n\
67TFK:03855:01255\n\
67TFK:01638:10586\n\
67TFK:01927:11062\n\
67TFK:02318:10437\n\
67TFK:02654:11057\n\
67TFK:01640:13319\n\
67TFK:01670:13576\n\
67TFK:02151:13671\n\
67TFK:08710:05263\n\
67TFK:09135:05465\n\
67TFK:09115:05739\n\
67TFK:09985:05982\n\
67TFK:10051:06073\n\
67TFK:10092:05432\n\
67TFK:07902:13617\n\
67TFK:03861:02858\n\
67TFK:03059:07681\n\
67TFK:04826:01206\n\
67TFK:03574:14546\n\
67TFK:02728:10397\n\
67TFK:02764:11284\n\
67TFK:03234:10745\n\
67TFK:03579:10334\n\
67TFK:03630:10619\n\
67TFK:03638:10966\n\
67TFK:03194:08827\n\
67TFK:03352:07739\n\
67TFK:03506:08933\n\
')
