# Supplementary material for: The Oxidative Metabolism of Fossil Hydrocarbons and Sulfide Minerals by the Lithobiontic Microbial Community Inhabiting Deep Subterrestrial Kupferschiefer Black Shale
Source: Front Microbiol. 2018 May 15;9:972. doi: 10.3389/fmicb.2018.00972 (PMC5962744; doi:10.3389/fmicb.2018.00972)
Supplement: Supplementary file 3 [file Presentation_1.ZIP › R19_filter-trim_BSc60_sup207_krona.html.files/node1495.members.0.js]

data('67TFK:02902:04103\n\
67TFK:03124:04948\n\
67TFK:03280:04022\n\
67TFK:03397:04307\n\
67TFK:03463:04003\n\
67TFK:03491:03868\n\
67TFK:03492:04690\n\
67TFK:03641:04505\n\
67TFK:03988:04478\n\
67TFK:00334:04069\n\
67TFK:00416:03906\n\
67TFK:00999:04665\n\
67TFK:01210:01792\n\
67TFK:01065:09300\n\
67TFK:00443:08347\n\
67TFK:00668:07857\n\
67TFK:01125:08413\n\
67TFK:01229:08998\n\
67TFK:00826:07716\n\
67TFK:00851:06784\n\
67TFK:00918:06962\n\
67TFK:00246:05649\n\
67TFK:01040:06127\n\
67TFK:01273:06120\n\
67TFK:01330:05595\n\
67TFK:09806:06897\n\
67TFK:09946:06530\n\
67TFK:10196:07077\n\
67TFK:10354:06475\n\
67TFK:10361:06774\n\
67TFK:06762:03600\n\
67TFK:07025:03667\n\
67TFK:07498:02850\n\
67TFK:07572:03485\n\
67TFK:07752:03240\n\
67TFK:09837:04334\n\
67TFK:09367:03482\n\
67TFK:09333:03733\n\
67TFK:09488:03027\n\
67TFK:09802:03586\n\
67TFK:09902:11773\n\
67TFK:01488:02868\n\
67TFK:01788:03418\n\
67TFK:02223:03427\n\
67TFK:02500:03280\n\
67TFK:01639:04412\n\
67TFK:01664:04450\n\
67TFK:02181:04317\n\
67TFK:01704:05922\n\
67TFK:01850:05797\n\
67TFK:02461:06095\n\
67TFK:01490:07038\n\
67TFK:01786:07234\n\
67TFK:02252:07064\n\
67TFK:02572:06449\n\
67TFK:02327:01380\n\
67TFK:02304:08443\n\
67TFK:02494:08593\n\
67TFK:02428:09084\n\
67TFK:02445:10107\n\
67TFK:02434:10292\n\
67TFK:06313:04016\n\
67TFK:06352:04217\n\
67TFK:09466:08764\n\
67TFK:09931:08550\n\
67TFK:10053:08743\n\
67TFK:09749:10085\n\
67TFK:09859:09137\n\
67TFK:10005:09895\n\
67TFK:10074:11546\n\
67TFK:10470:11200\n\
67TFK:05909:07595\n\
67TFK:06146:07101\n\
67TFK:06194:07386\n\
67TFK:06337:07151\n\
67TFK:05628:11570\n\
67TFK:05768:10687\n\
67TFK:05977:11001\n\
67TFK:06457:10905\n\
67TFK:09376:01868\n\
67TFK:09918:02048\n\
67TFK:06809:01377\n\
67TFK:07248:02045\n\
67TFK:07223:02234\n\
67TFK:07954:01884\n\
67TFK:07113:04299\n\
67TFK:06917:07160\n\
67TFK:07116:06800\n\
67TFK:07127:07295\n\
67TFK:07396:07539\n\
67TFK:07498:06863\n\
67TFK:06875:05674\n\
67TFK:06990:05420\n\
67TFK:07449:06352\n\
67TFK:07712:05212\n\
67TFK:07770:05480\n\
67TFK:07018:09859\n\
67TFK:07346:10066\n\
67TFK:07601:10068\n\
67TFK:07452:08380\n\
67TFK:07979:07883\n\
67TFK:07221:10848\n\
67TFK:07229:11069\n\
67TFK:07851:11145\n\
67TFK:00485:03199\n\
67TFK:01125:02693\n\
67TFK:01113:03619\n\
67TFK:05658:01872\n\
67TFK:05798:01946\n\
67TFK:06295:01560\n\
67TFK:06335:01338\n\
67TFK:08266:01089\n\
67TFK:06985:14526\n\
67TFK:08138:07663\n\
67TFK:08397:06611\n\
67TFK:08532:07568\n\
67TFK:08589:06887\n\
67TFK:09070:07692\n\
67TFK:08645:03401\n\
67TFK:09233:03110\n\
67TFK:08885:03892\n\
67TFK:08917:04416\n\
67TFK:08926:05116\n\
67TFK:08668:08883\n\
67TFK:08738:08974\n\
67TFK:09230:08410\n\
67TFK:08331:09236\n\
67TFK:08390:09994\n\
67TFK:08574:10188\n\
67TFK:08883:09548\n\
67TFK:09185:09300\n\
67TFK:00658:10593\n\
67TFK:00727:10658\n\
67TFK:00789:11158\n\
67TFK:04822:12992\n\
67TFK:05251:13348\n\
67TFK:04157:12795\n\
67TFK:04794:12258\n\
67TFK:04782:12875\n\
67TFK:05126:12826\n\
67TFK:05175:12462\n\
67TFK:04719:11528\n\
67TFK:04932:10896\n\
67TFK:05037:11310\n\
67TFK:04341:09877\n\
67TFK:04424:10034\n\
67TFK:04729:09328\n\
67TFK:04748:09035\n\
67TFK:04194:07843\n\
67TFK:04404:08765\n\
67TFK:04545:08752\n\
67TFK:04829:08143\n\
67TFK:04050:06456\n\
67TFK:04064:06995\n\
67TFK:04597:07294\n\
67TFK:05306:06724\n\
67TFK:05782:00895\n\
67TFK:06424:00944\n\
67TFK:06535:00728\n\
67TFK:04086:05531\n\
67TFK:04316:05314\n\
67TFK:04777:05154\n\
67TFK:08092:14015\n\
67TFK:08341:11726\n\
67TFK:05412:13260\n\
67TFK:05762:13447\n\
67TFK:08817:10716\n\
67TFK:08976:11292\n\
67TFK:04639:03185\n\
67TFK:04627:03276\n\
67TFK:04710:03011\n\
67TFK:04863:02853\n\
67TFK:04965:03002\n\
67TFK:05360:03798\n\
67TFK:05381:02939\n\
67TFK:05446:03174\n\
67TFK:05571:03048\n\
67TFK:06125:05333\n\
67TFK:04187:04025\n\
67TFK:04729:03998\n\
67TFK:04927:04612\n\
67TFK:05131:04012\n\
67TFK:05109:04810\n\
67TFK:05214:04384\n\
67TFK:05242:05100\n\
67TFK:05367:08390\n\
67TFK:05369:08783\n\
67TFK:05433:08260\n\
67TFK:06096:08893\n\
67TFK:06160:07800\n\
67TFK:05412:09996\n\
67TFK:05714:12502\n\
67TFK:05184:01783\n\
67TFK:02772:13900\n\
67TFK:03528:13796\n\
67TFK:03104:11622\n\
67TFK:03792:11790\n\
67TFK:03070:10268\n\
67TFK:03327:09084\n\
67TFK:03753:09759\n\
67TFK:02814:05350\n\
67TFK:03106:05346\n\
67TFK:03191:05263\n\
67TFK:03253:06045\n\
67TFK:03783:05203\n\
67TFK:08058:02201\n\
67TFK:08460:02346\n\
67TFK:08534:01362\n\
67TFK:08790:01338\n\
67TFK:09024:01918\n\
67TFK:09105:01871\n\
67TFK:09191:01998\n\
67TFK:02682:02278\n\
67TFK:03510:01844\n\
67TFK:03489:01987\n\
67TFK:03719:02251\n\
67TFK:03538:00893\n\
67TFK:03681:00740\n\
67TFK:01942:11043\n\
67TFK:02191:10843\n\
67TFK:02500:10449\n\
67TFK:01966:13045\n\
67TFK:08023:05282\n\
67TFK:08376:05791\n\
67TFK:06819:13969\n\
67TFK:07317:13056\n\
67TFK:07526:14098\n\
67TFK:07597:13235\n\
67TFK:03195:03294\n\
67TFK:03589:03655\n\
67TFK:02799:06477\n\
67TFK:03095:07631\n\
67TFK:03143:06651\n\
67TFK:03362:07028\n\
67TFK:03680:07271\n\
67TFK:03887:06593\n\
67TFK:04463:01262\n\
67TFK:05082:01076\n\
67TFK:03025:10886\n\
67TFK:03137:10487\n\
67TFK:03495:10336\n\
67TFK:03604:11296\n\
67TFK:03918:10486\n\
67TFK:02920:07732\n\
67TFK:03193:07804\n\
67TFK:03407:09009\n\
67TFK:03923:08220\n\
')
