# Supplementary material for: The Oxidative Metabolism of Fossil Hydrocarbons and Sulfide Minerals by the Lithobiontic Microbial Community Inhabiting Deep Subterrestrial Kupferschiefer Black Shale
Source: Front Microbiol. 2018 May 15;9:972. doi: 10.3389/fmicb.2018.00972 (PMC5962744; doi:10.3389/fmicb.2018.00972)
Supplement: Supplementary file 3 [file Presentation_1.ZIP › R19_filter-trim_BSc60_sup207_krona.html.files/node1029.members.0.js]

data('67TFK:01340:12003\n\
67TFK:01365:12103\n\
67TFK:01417:12283\n\
67TFK:01398:12504\n\
67TFK:01473:12154\n\
67TFK:01622:12455\n\
67TFK:01614:12521\n\
67TFK:01598:12609\n\
67TFK:01875:12358\n\
67TFK:01884:11610\n\
67TFK:01951:12061\n\
67TFK:01974:12047\n\
67TFK:01968:12305\n\
67TFK:01937:12774\n\
67TFK:02005:12715\n\
67TFK:02053:12475\n\
67TFK:02032:12498\n\
67TFK:02113:12126\n\
67TFK:02162:11823\n\
67TFK:02242:12684\n\
67TFK:02362:12361\n\
67TFK:02369:12846\n\
67TFK:02421:11614\n\
67TFK:02427:12553\n\
67TFK:02461:12487\n\
67TFK:02443:12607\n\
67TFK:02486:11631\n\
67TFK:02600:11828\n\
67TFK:02743:04090\n\
67TFK:02731:04818\n\
67TFK:02838:04671\n\
67TFK:02838:04886\n\
67TFK:02905:04853\n\
67TFK:02896:05100\n\
67TFK:02999:04715\n\
67TFK:03045:03891\n\
67TFK:03060:04216\n\
67TFK:03049:04291\n\
67TFK:03047:04333\n\
67TFK:03098:04001\n\
67TFK:03148:04397\n\
67TFK:03157:04507\n\
67TFK:03147:04611\n\
67TFK:03153:04689\n\
67TFK:03141:04762\n\
67TFK:03182:04289\n\
67TFK:03210:04363\n\
67TFK:03212:04341\n\
67TFK:03202:04575\n\
67TFK:03262:03918\n\
67TFK:03236:04244\n\
67TFK:03240:04780\n\
67TFK:03235:04823\n\
67TFK:03281:04101\n\
67TFK:03304:04717\n\
67TFK:03327:04617\n\
67TFK:03387:04128\n\
67TFK:03385:04669\n\
67TFK:03442:04413\n\
67TFK:03455:05023\n\
67TFK:03471:04304\n\
67TFK:03487:04690\n\
67TFK:03507:04785\n\
67TFK:03540:03962\n\
67TFK:03529:04283\n\
67TFK:03531:04963\n\
67TFK:03596:04332\n\
67TFK:03573:04624\n\
67TFK:03579:04988\n\
67TFK:03704:04628\n\
67TFK:03715:03928\n\
67TFK:03735:03923\n\
67TFK:03741:04856\n\
67TFK:03749:04842\n\
67TFK:03870:04365\n\
67TFK:03898:04973\n\
67TFK:03916:04331\n\
67TFK:03935:04477\n\
67TFK:03930:04566\n\
67TFK:03955:04899\n\
67TFK:03972:04713\n\
67TFK:00231:04938\n\
67TFK:00240:05032\n\
67TFK:00263:04719\n\
67TFK:00250:04878\n\
67TFK:00262:05027\n\
67TFK:00310:03952\n\
67TFK:00399:04106\n\
67TFK:00422:04585\n\
67TFK:00416:04983\n\
67TFK:00471:04398\n\
67TFK:00482:04391\n\
67TFK:00452:04835\n\
67TFK:00534:04587\n\
67TFK:00539:04653\n\
67TFK:00635:04056\n\
67TFK:00619:04801\n\
67TFK:00679:04021\n\
67TFK:00731:04276\n\
67TFK:00713:04799\n\
67TFK:00721:04874\n\
67TFK:00773:04195\n\
67TFK:00789:04413\n\
67TFK:00848:04297\n\
67TFK:00845:04320\n\
67TFK:00808:04554\n\
67TFK:00881:05101\n\
67TFK:00917:04292\n\
67TFK:00934:04337\n\
67TFK:00903:04887\n\
67TFK:00963:03866\n\
67TFK:00974:04384\n\
67TFK:01001:03932\n\
67TFK:01032:03914\n\
67TFK:01034:04212\n\
67TFK:01013:04912\n\
67TFK:01074:04079\n\
67TFK:01060:04684\n\
67TFK:01138:03969\n\
67TFK:01127:04401\n\
67TFK:01140:04374\n\
67TFK:01109:04461\n\
67TFK:01110:04464\n\
67TFK:01153:04118\n\
67TFK:01177:04231\n\
67TFK:01191:04897\n\
67TFK:01249:03903\n\
67TFK:01212:03914\n\
67TFK:01243:04242\n\
67TFK:01212:04584\n\
67TFK:01279:04292\n\
67TFK:01254:04855\n\
67TFK:00499:02265\n\
67TFK:00478:02409\n\
67TFK:00600:02075\n\
67TFK:00683:02256\n\
67TFK:00742:01962\n\
67TFK:00718:02488\n\
67TFK:00838:01733\n\
67TFK:00872:02475\n\
67TFK:00912:01638\n\
67TFK:00959:02183\n\
67TFK:00953:02279\n\
67TFK:00974:02575\n\
67TFK:01016:01492\n\
67TFK:01045:02037\n\
67TFK:01094:02290\n\
67TFK:01127:01416\n\
67TFK:01143:02367\n\
67TFK:01144:02487\n\
67TFK:01172:01467\n\
67TFK:01198:02004\n\
67TFK:01179:02230\n\
67TFK:01197:02393\n\
67TFK:01226:01885\n\
67TFK:01221:02274\n\
67TFK:01289:02377\n\
67TFK:01305:01478\n\
67TFK:01042:01240\n\
67TFK:00489:09128\n\
67TFK:00515:10206\n\
67TFK:00618:09294\n\
67TFK:00603:09720\n\
67TFK:00693:10165\n\
67TFK:00710:09028\n\
67TFK:00728:10073\n\
67TFK:00729:10128\n\
67TFK:00786:09971\n\
67TFK:00812:09037\n\
67TFK:00845:10071\n\
67TFK:00846:10301\n\
67TFK:00895:09024\n\
67TFK:00936:09631\n\
67TFK:00950:09024\n\
67TFK:01030:09300\n\
67TFK:01042:09541\n\
67TFK:01009:10273\n\
67TFK:01108:09473\n\
67TFK:01123:09766\n\
67TFK:01102:10271\n\
67TFK:01152:09606\n\
67TFK:01176:09964\n\
67TFK:01190:10252\n\
67TFK:01211:09549\n\
67TFK:01262:09879\n\
67TFK:00036:08416\n\
67TFK:00052:08335\n\
67TFK:00083:08509\n\
67TFK:00195:08055\n\
67TFK:00245:08888\n\
67TFK:00241:08960\n\
67TFK:00271:08378\n\
67TFK:00396:08448\n\
67TFK:00443:08343\n\
67TFK:00446:08956\n\
67TFK:00486:08145\n\
67TFK:00452:08297\n\
67TFK:00471:08862\n\
67TFK:00473:08951\n\
67TFK:00586:08044\n\
67TFK:00556:08760\n\
67TFK:00570:08860\n\
67TFK:00685:08297\n\
67TFK:00721:07850\n\
67TFK:00717:08481\n\
67TFK:00748:08947\n\
67TFK:00752:08396\n\
67TFK:00786:08782\n\
67TFK:00824:08289\n\
67TFK:00837:08366\n\
67TFK:00818:08839\n\
67TFK:00883:08308\n\
67TFK:00871:08936\n\
67TFK:00909:07736\n\
67TFK:00964:08097\n\
67TFK:01026:07772\n\
67TFK:01044:07825\n\
67TFK:01012:07870\n\
67TFK:01009:08418\n\
67TFK:01068:08379\n\
67TFK:01096:08780\n\
67TFK:01132:08336\n\
67TFK:01113:08503\n\
67TFK:01135:09011\n\
67TFK:01171:07933\n\
67TFK:01171:08126\n\
67TFK:01199:08174\n\
67TFK:01160:08368\n\
67TFK:01167:08394\n\
67TFK:01239:07851\n\
67TFK:01222:07935\n\
67TFK:01217:08886\n\
67TFK:01325:08996\n\
67TFK:00257:06588\n\
67TFK:00291:06958\n\
67TFK:00294:07251\n\
67TFK:00347:07375\n\
67TFK:00361:06824\n\
67TFK:00396:06849\n\
67TFK:00416:07201\n\
67TFK:00456:06974\n\
67TFK:00536:06459\n\
67TFK:00512:06523\n\
67TFK:00546:06772\n\
67TFK:00596:07065\n\
67TFK:00576:07481\n\
67TFK:00613:06976\n\
67TFK:00679:06587\n\
67TFK:00663:07190\n\
67TFK:00730:07117\n\
67TFK:00776:06924\n\
67TFK:00794:07031\n\
67TFK:00760:07083\n\
67TFK:00795:07306\n\
67TFK:00828:06589\n\
67TFK:00802:06808\n\
67TFK:00816:06939\n\
67TFK:00830:06935\n\
67TFK:00896:06811\n\
67TFK:00894:07153\n\
67TFK:00867:07457\n\
67TFK:00888:07592\n\
67TFK:00944:07368\n\
67TFK:00959:06642\n\
67TFK:00972:06886\n\
67TFK:00969:07344\n\
67TFK:01048:07337\n\
67TFK:01023:07408\n\
67TFK:01062:06727\n\
67TFK:01094:07335\n\
67TFK:01130:06484\n\
67TFK:01143:07063\n\
67TFK:01125:07642\n\
67TFK:01160:06835\n\
67TFK:01172:07016\n\
67TFK:01276:06908\n\
67TFK:01275:07618\n\
67TFK:01324:06851\n\
67TFK:00265:05812\n\
67TFK:00278:06042\n\
67TFK:00296:06151\n\
67TFK:00287:06303\n\
67TFK:00309:06245\n\
67TFK:00352:06056\n\
67TFK:00487:05176\n\
67TFK:00503:05432\n\
67TFK:00564:05758\n\
67TFK:00628:05488\n\
67TFK:00610:05566\n\
67TFK:00682:05709\n\
67TFK:00656:05828\n\
67TFK:00719:06077\n\
67TFK:00736:06171\n\
67TFK:00765:05437\n\
67TFK:00785:05516\n\
67TFK:00758:06338\n\
67TFK:00853:05915\n\
67TFK:00895:06000\n\
67TFK:00878:06158\n\
67TFK:00943:05300\n\
67TFK:00954:05884\n\
67TFK:01028:05315\n\
67TFK:01003:05802\n\
67TFK:01005:06164\n\
67TFK:01122:05571\n\
67TFK:01182:05395\n\
67TFK:01175:06010\n\
67TFK:01190:06021\n\
67TFK:01226:05338\n\
67TFK:01216:05729\n\
67TFK:01236:06106\n\
67TFK:01223:06395\n\
67TFK:01285:05342\n\
67TFK:01273:05835\n\
67TFK:01304:06325\n\
67TFK:00547:12004\n\
67TFK:00754:12391\n\
67TFK:00802:12026\n\
67TFK:01071:11654\n\
67TFK:01097:12510\n\
67TFK:01108:11722\n\
67TFK:01122:11904\n\
67TFK:01171:12027\n\
67TFK:01178:12444\n\
67TFK:01209:12782\n\
67TFK:01292:11950\n\
67TFK:01274:12164\n\
67TFK:01252:12403\n\
67TFK:01276:12447\n\
67TFK:09351:07044\n\
67TFK:09354:07119\n\
67TFK:09348:07157\n\
67TFK:09354:07570\n\
67TFK:09412:06479\n\
67TFK:09414:06683\n\
67TFK:09381:07217\n\
67TFK:09459:06852\n\
67TFK:09464:07087\n\
67TFK:09427:07366\n\
67TFK:09562:06690\n\
67TFK:09580:06557\n\
67TFK:09586:07189\n\
67TFK:09593:07632\n\
67TFK:09607:07653\n\
67TFK:09635:06676\n\
67TFK:09650:07069\n\
67TFK:09641:07559\n\
67TFK:09720:06527\n\
67TFK:09694:06659\n\
67TFK:09703:07113\n\
67TFK:09696:07350\n\
67TFK:09790:07651\n\
67TFK:09840:06656\n\
67TFK:09843:07629\n\
67TFK:09897:06695\n\
67TFK:09908:06907\n\
67TFK:09879:07168\n\
67TFK:09887:07242\n\
67TFK:09910:07488\n\
67TFK:09957:06504\n\
67TFK:09953:07323\n\
67TFK:09966:07723\n\
67TFK:10062:06802\n\
67TFK:10077:06863\n\
67TFK:10075:07141\n\
67TFK:10101:07319\n\
67TFK:10150:06594\n\
67TFK:10139:06923\n\
67TFK:10216:07633\n\
67TFK:10265:06967\n\
67TFK:10226:07377\n\
67TFK:10232:07600\n\
67TFK:10308:06562\n\
67TFK:10321:06783\n\
67TFK:10321:06984\n\
67TFK:10284:07263\n\
67TFK:10314:07543\n\
67TFK:10325:06728\n\
67TFK:10357:07468\n\
67TFK:10349:07623\n\
67TFK:10397:06885\n\
67TFK:06699:03183\n\
67TFK:06734:02642\n\
67TFK:06749:02691\n\
67TFK:06750:02869\n\
67TFK:06794:02747\n\
67TFK:06836:02881\n\
67TFK:06811:03839\n\
67TFK:06899:03116\n\
67TFK:06915:02760\n\
67TFK:06992:03600\n\
67TFK:07089:02729\n\
67TFK:07101:03166\n\
67TFK:07086:03616\n\
67TFK:07121:03080\n\
67TFK:07120:03542\n\
67TFK:07120:03543\n\
67TFK:07175:03052\n\
67TFK:07194:03360\n\
67TFK:07206:03487\n\
67TFK:07258:02576\n\
67TFK:07221:02709\n\
67TFK:07242:03794\n\
67TFK:07289:02864\n\
67TFK:07325:03059\n\
67TFK:07314:03619\n\
67TFK:07362:03117\n\
67TFK:07432:02754\n\
67TFK:07432:03083\n\
67TFK:07460:02855\n\
67TFK:07493:02851\n\
67TFK:07484:03015\n\
67TFK:07482:03117\n\
67TFK:07514:03127\n\
67TFK:07521:03322\n\
67TFK:07588:02776\n\
67TFK:07625:02944\n\
67TFK:07651:03082\n\
67TFK:07648:03199\n\
67TFK:07627:03470\n\
67TFK:07690:02672\n\
67TFK:07660:03129\n\
67TFK:07711:02924\n\
67TFK:07799:02886\n\
67TFK:07777:02986\n\
67TFK:07830:02631\n\
67TFK:07833:03044\n\
67TFK:07830:03312\n\
67TFK:07846:03648\n\
67TFK:07832:03695\n\
67TFK:07860:03636\n\
67TFK:07944:03005\n\
67TFK:07959:03077\n\
67TFK:07949:03330\n\
67TFK:07978:03279\n\
67TFK:09334:03977\n\
67TFK:09326:04894\n\
67TFK:09344:05134\n\
67TFK:09352:05127\n\
67TFK:09397:03993\n\
67TFK:09412:04672\n\
67TFK:09387:04811\n\
67TFK:09413:04866\n\
67TFK:09439:04597\n\
67TFK:09447:05055\n\
67TFK:09484:04940\n\
67TFK:09493:05121\n\
67TFK:09538:05146\n\
67TFK:09558:05115\n\
67TFK:09627:03894\n\
67TFK:09624:04074\n\
67TFK:09642:05022\n\
67TFK:09675:04877\n\
67TFK:09687:05138\n\
67TFK:09739:04018\n\
67TFK:09771:04812\n\
67TFK:09795:04370\n\
67TFK:09787:04963\n\
67TFK:09852:04175\n\
67TFK:09841:04675\n\
67TFK:09867:05079\n\
67TFK:09904:04083\n\
67TFK:09900:04195\n\
67TFK:09881:04481\n\
67TFK:09890:04695\n\
67TFK:09900:04940\n\
67TFK:09901:05013\n\
67TFK:09946:04611\n\
67TFK:09982:04318\n\
67TFK:09976:05021\n\
67TFK:10002:05037\n\
67TFK:10036:04022\n\
67TFK:10058:04452\n\
67TFK:10159:04611\n\
67TFK:10127:05040\n\
67TFK:10201:03985\n\
67TFK:10239:04215\n\
67TFK:10267:04680\n\
67TFK:10238:04743\n\
67TFK:10228:04912\n\
67TFK:10317:04042\n\
67TFK:10333:04401\n\
67TFK:10395:04340\n\
67TFK:10385:04531\n\
67TFK:10395:04904\n\
67TFK:09334:03259\n\
67TFK:09369:03812\n\
67TFK:09407:02677\n\
67TFK:09381:02742\n\
67TFK:09394:02976\n\
67TFK:09415:03419\n\
67TFK:09381:03555\n\
67TFK:09519:02900\n\
67TFK:09510:03062\n\
67TFK:09501:03119\n\
67TFK:09609:03150\n\
67TFK:09668:03720\n\
67TFK:09690:03168\n\
67TFK:09690:03319\n\
67TFK:09706:03592\n\
67TFK:09691:03688\n\
67TFK:09720:03797\n\
67TFK:09753:03196\n\
67TFK:09746:03463\n\
67TFK:09742:03521\n\
67TFK:09795:03008\n\
67TFK:09801:03239\n\
67TFK:09865:03427\n\
67TFK:09895:03067\n\
67TFK:09901:03680\n\
67TFK:10016:02857\n\
67TFK:10013:02917\n\
67TFK:10020:02979\n\
67TFK:10026:03792\n\
67TFK:10137:02784\n\
67TFK:10152:02782\n\
67TFK:10162:03056\n\
67TFK:10246:02829\n\
67TFK:10303:02813\n\
67TFK:10292:03409\n\
67TFK:10319:03632\n\
67TFK:10477:03081\n\
67TFK:10559:03326\n\
67TFK:09396:01064\n\
67TFK:09343:12605\n\
67TFK:09387:11671\n\
67TFK:09476:11668\n\
67TFK:09561:11689\n\
67TFK:09571:12639\n\
67TFK:09586:11677\n\
67TFK:09605:11887\n\
67TFK:09623:12622\n\
67TFK:09653:12034\n\
67TFK:09795:11632\n\
67TFK:09797:11971\n\
67TFK:09870:11858\n\
67TFK:09841:12588\n\
67TFK:09906:12071\n\
67TFK:09916:12417\n\
67TFK:10191:12224\n\
67TFK:10176:12365\n\
67TFK:10279:11900\n\
67TFK:10439:11921\n\
67TFK:10431:11954\n\
67TFK:10431:12110\n\
67TFK:10601:11796\n\
67TFK:01127:13126\n\
67TFK:01266:13378\n\
67TFK:01410:02640\n\
67TFK:01386:03144\n\
67TFK:01403:03137\n\
67TFK:01394:03817\n\
67TFK:01473:02629\n\
67TFK:01457:03159\n\
67TFK:01597:03442\n\
67TFK:01657:02679\n\
67TFK:01667:03701\n\
67TFK:01717:02858\n\
67TFK:01716:03152\n\
67TFK:01736:02921\n\
67TFK:01813:02763\n\
67TFK:01806:02786\n\
67TFK:01830:03184\n\
67TFK:01874:02996\n\
67TFK:01867:03401\n\
67TFK:01855:03841\n\
67TFK:01916:03642\n\
67TFK:01903:03831\n\
67TFK:01943:02853\n\
67TFK:01992:03305\n\
67TFK:01996:03306\n\
67TFK:02002:03599\n\
67TFK:02067:03422\n\
67TFK:02131:03217\n\
67TFK:02114:03535\n\
67TFK:02116:03739\n\
67TFK:02150:02830\n\
67TFK:02162:03339\n\
67TFK:02220:02736\n\
67TFK:02256:02654\n\
67TFK:02300:02679\n\
67TFK:02320:03235\n\
67TFK:02293:03327\n\
67TFK:02344:02961\n\
67TFK:02346:03395\n\
67TFK:02389:02934\n\
67TFK:02444:03692\n\
67TFK:02498:02770\n\
67TFK:02490:03053\n\
67TFK:02524:03813\n\
67TFK:02558:02796\n\
67TFK:02620:02704\n\
67TFK:02585:03531\n\
67TFK:02587:03567\n\
67TFK:02650:03345\n\
67TFK:02654:03639\n\
67TFK:01342:04284\n\
67TFK:01352:04523\n\
67TFK:01357:04530\n\
67TFK:01393:04612\n\
67TFK:01430:05116\n\
67TFK:01480:04421\n\
67TFK:01456:04815\n\
67TFK:01486:04238\n\
67TFK:01489:04458\n\
67TFK:01540:04648\n\
67TFK:01577:04981\n\
67TFK:01569:05027\n\
67TFK:01678:03870\n\
67TFK:01652:04244\n\
67TFK:01681:04594\n\
67TFK:01680:05093\n\
67TFK:01760:04655\n\
67TFK:01770:04740\n\
67TFK:01776:04872\n\
67TFK:01765:04922\n\
67TFK:01758:05020\n\
67TFK:01809:03986\n\
67TFK:01829:04373\n\
67TFK:01805:04859\n\
67TFK:01829:04889\n\
67TFK:01860:04548\n\
67TFK:01859:04840\n\
67TFK:01959:03908\n\
67TFK:01995:04252\n\
67TFK:01982:04901\n\
67TFK:02010:04957\n\
67TFK:02060:04280\n\
67TFK:02058:04788\n\
67TFK:02089:04041\n\
67TFK:02160:04667\n\
67TFK:02248:03908\n\
67TFK:02280:04108\n\
67TFK:02235:04169\n\
67TFK:02262:04525\n\
67TFK:02289:04104\n\
67TFK:02285:04174\n\
67TFK:02287:04224\n\
67TFK:02298:05002\n\
67TFK:02335:03976\n\
67TFK:02361:04592\n\
67TFK:02345:04661\n\
67TFK:02379:04936\n\
67TFK:02342:05034\n\
67TFK:02418:04000\n\
67TFK:02412:04077\n\
67TFK:02415:04720\n\
67TFK:02436:03992\n\
67TFK:02445:04541\n\
67TFK:02483:04182\n\
67TFK:02559:04069\n\
67TFK:02550:04446\n\
67TFK:02555:04482\n\
67TFK:02555:04973\n\
67TFK:02582:04608\n\
67TFK:01462:05397\n\
67TFK:01457:06268\n\
67TFK:01519:05359\n\
67TFK:01486:05485\n\
67TFK:01487:05656\n\
67TFK:01554:05218\n\
67TFK:01542:06158\n\
67TFK:01613:06426\n\
67TFK:01671:05383\n\
67TFK:01669:05604\n\
67TFK:01660:06388\n\
67TFK:01706:05330\n\
67TFK:01742:05241\n\
67TFK:01761:05238\n\
67TFK:01775:05610\n\
67TFK:01734:05925\n\
67TFK:01749:06403\n\
67TFK:01787:05241\n\
67TFK:01812:05836\n\
67TFK:01792:06181\n\
67TFK:01880:05383\n\
67TFK:01854:06082\n\
67TFK:01964:05594\n\
67TFK:01973:05936\n\
67TFK:01936:05967\n\
67TFK:02057:05160\n\
67TFK:02071:05209\n\
67TFK:02062:05884\n\
67TFK:02036:06168\n\
67TFK:02099:05352\n\
67TFK:02131:06039\n\
67TFK:02111:06400\n\
67TFK:02163:05172\n\
67TFK:02177:05205\n\
67TFK:02178:05270\n\
67TFK:02174:05686\n\
67TFK:02160:06332\n\
67TFK:02211:06154\n\
67TFK:02275:05564\n\
67TFK:02255:05686\n\
67TFK:02271:05729\n\
67TFK:02295:05589\n\
67TFK:02331:05979\n\
67TFK:02389:05998\n\
67TFK:02406:06325\n\
67TFK:02475:06051\n\
67TFK:02494:05159\n\
67TFK:02495:05389\n\
67TFK:02503:05549\n\
67TFK:02560:05183\n\
67TFK:02604:05557\n\
67TFK:02630:06070\n\
67TFK:02627:06102\n\
67TFK:02611:06326\n\
67TFK:02607:06386\n\
67TFK:02654:05432\n\
67TFK:02638:06131\n\
67TFK:02633:06273\n\
67TFK:01373:06469\n\
67TFK:01342:06801\n\
67TFK:01333:06854\n\
67TFK:01363:07237\n\
67TFK:01371:07528\n\
67TFK:01433:06920\n\
67TFK:01464:07139\n\
67TFK:01442:07436\n\
67TFK:01566:06748\n\
67TFK:01532:07173\n\
67TFK:01575:07614\n\
67TFK:01613:07604\n\
67TFK:01652:06784\n\
67TFK:01643:07326\n\
67TFK:01708:06623\n\
67TFK:01728:06974\n\
67TFK:01685:07267\n\
67TFK:01706:07431\n\
67TFK:01779:06964\n\
67TFK:01793:06923\n\
67TFK:01839:06489\n\
67TFK:01844:06627\n\
67TFK:01834:07527\n\
67TFK:01853:07536\n\
67TFK:01902:07232\n\
67TFK:01970:06956\n\
67TFK:02030:06526\n\
67TFK:02013:06568\n\
67TFK:02019:06894\n\
67TFK:02054:06590\n\
67TFK:02050:07435\n\
67TFK:02125:06443\n\
67TFK:02123:06752\n\
67TFK:02086:07276\n\
67TFK:02100:07576\n\
67TFK:02152:06461\n\
67TFK:02169:06798\n\
67TFK:02148:07045\n\
67TFK:02203:06868\n\
67TFK:02185:07022\n\
67TFK:02194:07414\n\
67TFK:02198:07602\n\
67TFK:02289:06527\n\
67TFK:02293:06509\n\
67TFK:02402:06537\n\
67TFK:02423:06608\n\
67TFK:02407:06906\n\
67TFK:02465:07336\n\
67TFK:02448:07386\n\
67TFK:02515:06906\n\
67TFK:02482:07439\n\
67TFK:02572:06787\n\
67TFK:02548:07168\n\
67TFK:02604:06888\n\
67TFK:02608:07687\n\
67TFK:01402:01581\n\
67TFK:01417:01989\n\
67TFK:01460:01588\n\
67TFK:01432:01701\n\
67TFK:01500:01937\n\
67TFK:01540:01541\n\
67TFK:01535:02403\n\
67TFK:01554:02483\n\
67TFK:01622:01450\n\
67TFK:01636:02131\n\
67TFK:01671:02131\n\
67TFK:01799:01378\n\
67TFK:01798:01760\n\
67TFK:01883:02218\n\
67TFK:01887:02301\n\
67TFK:01954:01472\n\
67TFK:01955:02524\n\
67TFK:02025:01615\n\
67TFK:01993:02237\n\
67TFK:02023:02536\n\
67TFK:02036:02267\n\
67TFK:02135:01815\n\
67TFK:02180:01945\n\
67TFK:02207:02559\n\
67TFK:02243:01453\n\
67TFK:02244:01769\n\
67TFK:02279:02286\n\
67TFK:02306:01948\n\
67TFK:02334:02081\n\
67TFK:02388:01656\n\
67TFK:02383:02136\n\
67TFK:02444:01736\n\
67TFK:02438:01788\n\
67TFK:02466:02409\n\
67TFK:02496:01527\n\
67TFK:02501:02079\n\
67TFK:02529:02054\n\
67TFK:02579:01307\n\
67TFK:02561:01784\n\
67TFK:02652:01455\n\
67TFK:01405:07770\n\
67TFK:01406:07853\n\
67TFK:01553:07856\n\
67TFK:01600:08444\n\
67TFK:01652:08119\n\
67TFK:01637:08399\n\
67TFK:01691:07868\n\
67TFK:01684:08341\n\
67TFK:01782:08344\n\
67TFK:01783:08393\n\
67TFK:01785:08895\n\
67TFK:01841:08237\n\
67TFK:01899:07748\n\
67TFK:01882:08031\n\
67TFK:01889:08852\n\
67TFK:01970:08755\n\
67TFK:02019:08641\n\
67TFK:02067:08401\n\
67TFK:02129:07831\n\
67TFK:02094:07940\n\
67TFK:02137:08123\n\
67TFK:02135:08320\n\
67TFK:02143:08507\n\
67TFK:02157:08716\n\
67TFK:02158:08979\n\
67TFK:02218:08155\n\
67TFK:02283:08639\n\
67TFK:02368:08775\n\
67TFK:02381:08749\n\
67TFK:02389:08312\n\
67TFK:02521:08183\n\
67TFK:02490:08540\n\
67TFK:02519:08785\n\
67TFK:02493:09003\n\
67TFK:02580:08856\n\
67TFK:02657:08058\n\
67TFK:02632:08195\n\
67TFK:01355:09148\n\
67TFK:01363:09209\n\
67TFK:01353:09740\n\
67TFK:01410:09559\n\
67TFK:01460:09058\n\
67TFK:01463:09309\n\
67TFK:01518:09777\n\
67TFK:01535:09207\n\
67TFK:01582:09107\n\
67TFK:01669:09199\n\
67TFK:01712:09304\n\
67TFK:01770:10013\n\
67TFK:01733:10232\n\
67TFK:01782:09143\n\
67TFK:01819:10060\n\
67TFK:01868:09404\n\
67TFK:01834:09780\n\
67TFK:01852:10208\n\
67TFK:01920:09786\n\
67TFK:01894:10248\n\
67TFK:01961:09117\n\
67TFK:01972:09274\n\
67TFK:01994:09162\n\
67TFK:02005:09603\n\
67TFK:02019:09842\n\
67TFK:02030:10194\n\
67TFK:02181:09025\n\
67TFK:02149:09987\n\
67TFK:02196:09541\n\
67TFK:02194:09760\n\
67TFK:02207:09924\n\
67TFK:02260:09313\n\
67TFK:02248:09798\n\
67TFK:02253:09907\n\
67TFK:02284:09793\n\
67TFK:02395:09231\n\
67TFK:02398:09573\n\
67TFK:02394:09641\n\
67TFK:02395:09657\n\
67TFK:02446:09060\n\
67TFK:02445:10190\n\
67TFK:02484:09271\n\
67TFK:02517:09751\n\
67TFK:02499:09948\n\
67TFK:02512:10117\n\
67TFK:02527:10292\n\
67TFK:02608:09751\n\
67TFK:02586:09768\n\
67TFK:02636:09077\n\
67TFK:05359:05081\n\
67TFK:05412:04654\n\
67TFK:05396:04779\n\
67TFK:05435:04640\n\
67TFK:05476:04815\n\
67TFK:05478:04199\n\
67TFK:05525:04231\n\
67TFK:05493:04266\n\
67TFK:05539:04720\n\
67TFK:05612:04639\n\
67TFK:05658:04050\n\
67TFK:05662:04527\n\
67TFK:05725:03871\n\
67TFK:05716:04090\n\
67TFK:05774:04492\n\
67TFK:05822:04830\n\
67TFK:05823:05094\n\
67TFK:05883:03946\n\
67TFK:05878:03976\n\
67TFK:05916:04230\n\
67TFK:05909:04692\n\
67TFK:05889:04722\n\
67TFK:06004:04186\n\
67TFK:05999:04467\n\
67TFK:06019:05064\n\
67TFK:06095:04572\n\
67TFK:06122:04659\n\
67TFK:06189:04788\n\
67TFK:06263:03936\n\
67TFK:06228:04009\n\
67TFK:06270:04391\n\
67TFK:06254:04926\n\
67TFK:06255:04924\n\
67TFK:06246:05150\n\
67TFK:06289:04127\n\
67TFK:06280:04599\n\
67TFK:06280:05037\n\
67TFK:06367:04407\n\
67TFK:06417:03982\n\
67TFK:06415:04940\n\
67TFK:06441:04111\n\
67TFK:06453:04628\n\
67TFK:06448:04946\n\
67TFK:06469:04979\n\
67TFK:06489:04568\n\
67TFK:06520:04940\n\
67TFK:06550:04150\n\
67TFK:06536:04704\n\
67TFK:06615:03940\n\
67TFK:06619:04442\n\
67TFK:09341:13626\n\
67TFK:09417:13737\n\
67TFK:09425:13030\n\
67TFK:09467:13674\n\
67TFK:09485:13302\n\
67TFK:09493:13508\n\
67TFK:09579:13261\n\
67TFK:09699:12934\n\
67TFK:09722:13440\n\
67TFK:09847:13092\n\
67TFK:09380:08867\n\
67TFK:09432:08453\n\
67TFK:09440:08800\n\
67TFK:09461:08960\n\
67TFK:09496:08310\n\
67TFK:09537:08687\n\
67TFK:09614:08531\n\
67TFK:09607:08727\n\
67TFK:09686:07924\n\
67TFK:09689:08702\n\
67TFK:09756:07968\n\
67TFK:09787:08544\n\
67TFK:09872:08063\n\
67TFK:09925:08095\n\
67TFK:09980:08474\n\
67TFK:10059:08318\n\
67TFK:10064:08820\n\
67TFK:10120:07847\n\
67TFK:10092:08948\n\
67TFK:10184:08394\n\
67TFK:10269:08198\n\
67TFK:10312:08860\n\
67TFK:10408:07770\n\
67TFK:09361:09251\n\
67TFK:09329:09319\n\
67TFK:09358:09964\n\
67TFK:09373:10217\n\
67TFK:09381:09033\n\
67TFK:09423:09220\n\
67TFK:09432:09936\n\
67TFK:09471:10188\n\
67TFK:09476:09102\n\
67TFK:09505:09410\n\
67TFK:09498:09595\n\
67TFK:09493:10277\n\
67TFK:09572:09175\n\
67TFK:09554:09747\n\
67TFK:09569:10229\n\
67TFK:09606:09451\n\
67TFK:09605:10093\n\
67TFK:09709:09333\n\
67TFK:09694:09638\n\
67TFK:09741:09101\n\
67TFK:09771:09738\n\
67TFK:09740:10152\n\
67TFK:09852:09706\n\
67TFK:09840:09796\n\
67TFK:09833:09960\n\
67TFK:09891:09538\n\
67TFK:09933:09439\n\
67TFK:09929:10040\n\
67TFK:10013:09998\n\
67TFK:10028:09106\n\
67TFK:10048:09560\n\
67TFK:10116:09356\n\
67TFK:10085:09723\n\
67TFK:10097:09911\n\
67TFK:10133:09867\n\
67TFK:10220:09280\n\
67TFK:10206:09921\n\
67TFK:10179:10068\n\
67TFK:10218:10160\n\
67TFK:10259:09070\n\
67TFK:10321:09506\n\
67TFK:10346:09059\n\
67TFK:10352:09336\n\
67TFK:10345:09791\n\
67TFK:10401:09574\n\
67TFK:09358:11479\n\
67TFK:09394:11240\n\
67TFK:09459:11128\n\
67TFK:09496:10879\n\
67TFK:09539:11501\n\
67TFK:09574:11030\n\
67TFK:09621:11126\n\
67TFK:09662:10464\n\
67TFK:09650:11080\n\
67TFK:09762:10680\n\
67TFK:09793:11248\n\
67TFK:09831:10781\n\
67TFK:09827:11545\n\
67TFK:09920:10448\n\
67TFK:09907:10489\n\
67TFK:09911:10975\n\
67TFK:09880:11194\n\
67TFK:09906:11302\n\
67TFK:09947:11319\n\
67TFK:09986:11390\n\
67TFK:09997:11370\n\
67TFK:09981:11489\n\
67TFK:10043:10899\n\
67TFK:10095:10473\n\
67TFK:10143:10903\n\
67TFK:10280:11293\n\
67TFK:10286:11414\n\
67TFK:10497:11036\n\
67TFK:05469:06709\n\
67TFK:05448:07576\n\
67TFK:05524:06726\n\
67TFK:05524:07005\n\
67TFK:05523:07491\n\
67TFK:05534:06878\n\
67TFK:05544:07671\n\
67TFK:05595:07234\n\
67TFK:05584:07564\n\
67TFK:05704:06580\n\
67TFK:05712:07246\n\
67TFK:05679:07487\n\
67TFK:05682:07481\n\
67TFK:05815:06539\n\
67TFK:05792:06906\n\
67TFK:05903:06879\n\
67TFK:05878:07146\n\
67TFK:05878:07382\n\
67TFK:05961:06547\n\
67TFK:05942:07367\n\
67TFK:05963:07340\n\
67TFK:05974:07689\n\
67TFK:06005:06535\n\
67TFK:06073:06489\n\
67TFK:06064:06561\n\
67TFK:06052:07035\n\
67TFK:06048:07137\n\
67TFK:06056:07124\n\
67TFK:06060:07227\n\
67TFK:06039:07606\n\
67TFK:06083:06493\n\
67TFK:06082:07083\n\
67TFK:06091:07196\n\
67TFK:06078:07606\n\
67TFK:06078:07623\n\
67TFK:06144:06653\n\
67TFK:06140:07650\n\
67TFK:06194:07019\n\
67TFK:06289:06581\n\
67TFK:06304:06636\n\
67TFK:06310:07293\n\
67TFK:06376:06928\n\
67TFK:06425:06486\n\
67TFK:06395:07274\n\
67TFK:06432:06640\n\
67TFK:06461:06695\n\
67TFK:06441:06840\n\
67TFK:06509:06760\n\
67TFK:06510:06969\n\
67TFK:06535:06664\n\
67TFK:06573:07472\n\
67TFK:06621:07009\n\
67TFK:06624:07187\n\
67TFK:06622:07526\n\
67TFK:06659:06641\n\
67TFK:05360:10620\n\
67TFK:05427:10395\n\
67TFK:05417:11187\n\
67TFK:05416:11389\n\
67TFK:05441:10886\n\
67TFK:05523:11535\n\
67TFK:05524:11513\n\
67TFK:05570:10729\n\
67TFK:05539:10852\n\
67TFK:05564:11417\n\
67TFK:05584:10866\n\
67TFK:05609:11249\n\
67TFK:05612:11256\n\
67TFK:05620:11566\n\
67TFK:05666:10488\n\
67TFK:05671:11132\n\
67TFK:05675:11251\n\
67TFK:05691:10768\n\
67TFK:05695:10996\n\
67TFK:05701:10975\n\
67TFK:05717:11188\n\
67TFK:05789:10674\n\
67TFK:05850:10788\n\
67TFK:05870:11569\n\
67TFK:05887:10945\n\
67TFK:05911:10958\n\
67TFK:05948:10507\n\
67TFK:06003:10561\n\
67TFK:06044:11502\n\
67TFK:06137:11297\n\
67TFK:06168:11509\n\
67TFK:06203:10432\n\
67TFK:06189:10539\n\
67TFK:06211:11398\n\
67TFK:06240:10889\n\
67TFK:06242:10867\n\
67TFK:06239:11064\n\
67TFK:06273:11244\n\
67TFK:06274:11463\n\
67TFK:06326:10595\n\
67TFK:06280:11508\n\
67TFK:06334:11159\n\
67TFK:06402:11442\n\
67TFK:06479:11205\n\
67TFK:06499:11375\n\
67TFK:06624:10384\n\
67TFK:06605:11418\n\
67TFK:09326:02132\n\
67TFK:09415:01723\n\
67TFK:09385:02031\n\
67TFK:09401:02155\n\
67TFK:09403:02518\n\
67TFK:09436:01891\n\
67TFK:09455:02085\n\
67TFK:09482:01950\n\
67TFK:09498:01954\n\
67TFK:09501:02272\n\
67TFK:09527:01454\n\
67TFK:09539:01876\n\
67TFK:09619:02184\n\
67TFK:09613:02312\n\
67TFK:09599:02418\n\
67TFK:09672:02007\n\
67TFK:09694:02001\n\
67TFK:09705:02033\n\
67TFK:09706:02218\n\
67TFK:09695:02438\n\
67TFK:09763:01592\n\
67TFK:09763:01996\n\
67TFK:09813:01617\n\
67TFK:09796:01922\n\
67TFK:09819:01936\n\
67TFK:09831:01625\n\
67TFK:09880:01687\n\
67TFK:10006:02536\n\
67TFK:10025:02204\n\
67TFK:10082:02163\n\
67TFK:10213:02495\n\
67TFK:06665:01415\n\
67TFK:06668:01500\n\
67TFK:06670:01491\n\
67TFK:06755:01681\n\
67TFK:06710:01876\n\
67TFK:06723:02032\n\
67TFK:06743:02335\n\
67TFK:06750:02295\n\
67TFK:06850:01819\n\
67TFK:06854:01791\n\
67TFK:06828:02379\n\
67TFK:06909:02465\n\
67TFK:06953:02094\n\
67TFK:07003:01575\n\
67TFK:07005:01951\n\
67TFK:06980:02425\n\
67TFK:07059:01292\n\
67TFK:07016:01426\n\
67TFK:07047:01732\n\
67TFK:07169:01578\n\
67TFK:07207:01611\n\
67TFK:07176:02004\n\
67TFK:07197:02130\n\
67TFK:07226:01347\n\
67TFK:07230:01551\n\
67TFK:07237:01583\n\
67TFK:07292:01917\n\
67TFK:07353:01733\n\
67TFK:07402:02555\n\
67TFK:07437:02476\n\
67TFK:07494:02036\n\
67TFK:07529:01746\n\
67TFK:07551:02157\n\
67TFK:07532:02416\n\
67TFK:07566:01894\n\
67TFK:07564:02028\n\
67TFK:07629:01593\n\
67TFK:07657:01650\n\
67TFK:07626:01693\n\
67TFK:07617:01739\n\
67TFK:07671:01445\n\
67TFK:07669:02199\n\
67TFK:07685:02434\n\
67TFK:07685:02523\n\
67TFK:07736:01548\n\
67TFK:07710:01712\n\
67TFK:07784:01433\n\
67TFK:07767:01872\n\
67TFK:07769:01870\n\
67TFK:07775:02087\n\
67TFK:07834:01796\n\
67TFK:07875:01550\n\
67TFK:07862:01841\n\
67TFK:07941:02519\n\
67TFK:07965:02546\n\
67TFK:07987:02556\n\
67TFK:06728:05070\n\
67TFK:06799:04538\n\
67TFK:06774:04985\n\
67TFK:06819:04121\n\
67TFK:06854:04177\n\
67TFK:06830:04421\n\
67TFK:06840:04839\n\
67TFK:06848:04926\n\
67TFK:06905:04682\n\
67TFK:06902:05078\n\
67TFK:06940:04361\n\
67TFK:06928:04826\n\
67TFK:06917:04930\n\
67TFK:07039:03932\n\
67TFK:07031:04129\n\
67TFK:07030:04780\n\
67TFK:07031:04955\n\
67TFK:07077:04247\n\
67TFK:07229:03944\n\
67TFK:07236:04278\n\
67TFK:07224:04372\n\
67TFK:07246:04554\n\
67TFK:07254:04652\n\
67TFK:07221:04804\n\
67TFK:07295:04014\n\
67TFK:07290:04293\n\
67TFK:07292:04928\n\
67TFK:07311:03883\n\
67TFK:07334:04379\n\
67TFK:07407:04563\n\
67TFK:07367:04589\n\
67TFK:07404:04621\n\
67TFK:07435:04073\n\
67TFK:07453:04245\n\
67TFK:07491:04682\n\
67TFK:07492:04700\n\
67TFK:07541:04036\n\
67TFK:07573:04020\n\
67TFK:07609:04587\n\
67TFK:07604:04658\n\
67TFK:07597:04691\n\
67TFK:07652:04027\n\
67TFK:07635:04207\n\
67TFK:07647:04291\n\
67TFK:07651:04299\n\
67TFK:07665:04229\n\
67TFK:07705:04471\n\
67TFK:07697:05105\n\
67TFK:07675:05137\n\
67TFK:07739:04199\n\
67TFK:07721:04905\n\
67TFK:07838:04228\n\
67TFK:07855:04530\n\
67TFK:07828:04782\n\
67TFK:07890:05048\n\
67TFK:07979:04101\n\
67TFK:07970:04799\n\
67TFK:06662:06467\n\
67TFK:06691:06755\n\
67TFK:06678:07363\n\
67TFK:06667:07445\n\
67TFK:06745:07585\n\
67TFK:06835:06925\n\
67TFK:06899:07563\n\
67TFK:06957:06631\n\
67TFK:06913:06818\n\
67TFK:06950:06978\n\
67TFK:07009:07146\n\
67TFK:07014:06652\n\
67TFK:07048:07034\n\
67TFK:07081:06712\n\
67TFK:07090:06861\n\
67TFK:07111:06496\n\
67TFK:07194:06491\n\
67TFK:07168:06609\n\
67TFK:07216:06447\n\
67TFK:07210:06562\n\
67TFK:07290:06672\n\
67TFK:07305:07071\n\
67TFK:07295:07096\n\
67TFK:07264:07252\n\
67TFK:07313:07018\n\
67TFK:07340:07410\n\
67TFK:07399:06710\n\
67TFK:07402:06696\n\
67TFK:07399:07173\n\
67TFK:07403:07177\n\
67TFK:07407:07655\n\
67TFK:07451:06595\n\
67TFK:07436:07018\n\
67TFK:07428:07311\n\
67TFK:07486:06469\n\
67TFK:07504:06691\n\
67TFK:07460:06861\n\
67TFK:07497:06931\n\
67TFK:07555:07338\n\
67TFK:07557:07372\n\
67TFK:07545:07410\n\
67TFK:07575:06661\n\
67TFK:07609:06771\n\
67TFK:07591:07066\n\
67TFK:07590:07473\n\
67TFK:07626:06857\n\
67TFK:07638:07584\n\
67TFK:07660:06510\n\
67TFK:07707:06732\n\
67TFK:07688:07633\n\
67TFK:07760:06748\n\
67TFK:07771:06795\n\
67TFK:07772:06847\n\
67TFK:07760:07663\n\
67TFK:07844:07154\n\
67TFK:07821:07501\n\
67TFK:07865:06645\n\
67TFK:07891:06674\n\
67TFK:07882:07240\n\
67TFK:07874:07470\n\
67TFK:07914:06979\n\
67TFK:07977:07442\n\
67TFK:06667:06376\n\
67TFK:06731:05221\n\
67TFK:06739:05407\n\
67TFK:06788:06239\n\
67TFK:06894:05791\n\
67TFK:06929:05435\n\
67TFK:06958:05657\n\
67TFK:07016:05836\n\
67TFK:07041:06082\n\
67TFK:07037:06180\n\
67TFK:07096:05580\n\
67TFK:07078:06085\n\
67TFK:07089:06100\n\
67TFK:07146:06309\n\
67TFK:07182:05619\n\
67TFK:07174:05722\n\
67TFK:07188:06027\n\
67TFK:07174:06111\n\
67TFK:07252:05168\n\
67TFK:07215:05532\n\
67TFK:07335:05465\n\
67TFK:07317:05612\n\
67TFK:07323:05648\n\
67TFK:07330:05629\n\
67TFK:07315:05686\n\
67TFK:07383:05365\n\
67TFK:07426:05875\n\
67TFK:07428:06044\n\
67TFK:07506:05851\n\
67TFK:07514:05814\n\
67TFK:07548:06065\n\
67TFK:07700:05611\n\
67TFK:07731:05635\n\
67TFK:07737:05691\n\
67TFK:07739:06224\n\
67TFK:07855:05289\n\
67TFK:07832:05581\n\
67TFK:07856:05557\n\
67TFK:07857:06075\n\
67TFK:07866:05948\n\
67TFK:07890:05958\n\
67TFK:07929:05732\n\
67TFK:07923:06318\n\
67TFK:06681:09425\n\
67TFK:06755:09260\n\
67TFK:06721:09738\n\
67TFK:06748:09766\n\
67TFK:06779:09239\n\
67TFK:06820:09235\n\
67TFK:06893:09917\n\
67TFK:06915:09912\n\
67TFK:06925:09938\n\
67TFK:06931:10139\n\
67TFK:06953:10241\n\
67TFK:06975:10246\n\
67TFK:07023:09303\n\
67TFK:07107:09147\n\
67TFK:07106:09235\n\
67TFK:07086:09897\n\
67TFK:07150:09672\n\
67TFK:07119:09891\n\
67TFK:07187:10169\n\
67TFK:07294:09349\n\
67TFK:07301:09320\n\
67TFK:07268:09434\n\
67TFK:07357:09867\n\
67TFK:07391:09408\n\
67TFK:07402:10005\n\
67TFK:07416:09340\n\
67TFK:07453:09491\n\
67TFK:07426:09919\n\
67TFK:07559:09614\n\
67TFK:07532:10099\n\
67TFK:07588:10021\n\
67TFK:07646:09576\n\
67TFK:07687:09797\n\
67TFK:07730:09155\n\
67TFK:07756:09508\n\
67TFK:07763:10158\n\
67TFK:07819:09137\n\
67TFK:07883:09216\n\
67TFK:07927:10082\n\
67TFK:07962:09434\n\
67TFK:07988:09775\n\
67TFK:07975:10132\n\
67TFK:07989:10285\n\
67TFK:06708:08267\n\
67TFK:06700:08920\n\
67TFK:06755:08644\n\
67TFK:06747:09001\n\
67TFK:06807:08339\n\
67TFK:06785:08468\n\
67TFK:06794:08861\n\
67TFK:06991:07895\n\
67TFK:07004:08058\n\
67TFK:07029:08154\n\
67TFK:07057:08420\n\
67TFK:07010:08980\n\
67TFK:07103:07907\n\
67TFK:07093:08311\n\
67TFK:07115:08013\n\
67TFK:07153:08005\n\
67TFK:07118:08903\n\
67TFK:07171:08405\n\
67TFK:07240:08098\n\
67TFK:07266:07895\n\
67TFK:07358:07760\n\
67TFK:07345:08544\n\
67TFK:07321:08595\n\
67TFK:07409:07894\n\
67TFK:07391:08864\n\
67TFK:07424:08585\n\
67TFK:07546:07925\n\
67TFK:07530:08329\n\
67TFK:07551:08671\n\
67TFK:07564:08247\n\
67TFK:07595:08609\n\
67TFK:07564:08976\n\
67TFK:07609:08945\n\
67TFK:07635:07936\n\
67TFK:07638:08645\n\
67TFK:07689:08682\n\
67TFK:07821:07871\n\
67TFK:07822:08605\n\
67TFK:07871:08501\n\
67TFK:07946:08572\n\
67TFK:06727:11269\n\
67TFK:06793:11137\n\
67TFK:06776:11192\n\
67TFK:06824:10377\n\
67TFK:06874:10818\n\
67TFK:06927:10505\n\
67TFK:06939:10879\n\
67TFK:06912:11059\n\
67TFK:06985:10638\n\
67TFK:06987:11576\n\
67TFK:07039:10378\n\
67TFK:07028:11148\n\
67TFK:07075:11386\n\
67TFK:07147:10849\n\
67TFK:07151:10923\n\
67TFK:07152:11508\n\
67TFK:07173:10348\n\
67TFK:07172:10536\n\
67TFK:07258:10668\n\
67TFK:07219:10954\n\
67TFK:07243:11546\n\
67TFK:07291:10648\n\
67TFK:07262:10744\n\
67TFK:07292:11027\n\
67TFK:07350:10581\n\
67TFK:07316:10817\n\
67TFK:07352:11254\n\
67TFK:07367:10973\n\
67TFK:07455:10838\n\
67TFK:07448:11093\n\
67TFK:07454:11059\n\
67TFK:07505:10723\n\
67TFK:07486:10796\n\
67TFK:07471:10925\n\
67TFK:07554:10415\n\
67TFK:07518:11205\n\
67TFK:07569:11287\n\
67TFK:07661:10647\n\
67TFK:07671:11088\n\
67TFK:07836:10564\n\
67TFK:07831:10631\n\
67TFK:07837:11066\n\
67TFK:07852:11176\n\
67TFK:07938:11007\n\
67TFK:07952:11435\n\
67TFK:07970:10970\n\
67TFK:00268:03706\n\
67TFK:00313:03586\n\
67TFK:00311:03737\n\
67TFK:00446:03629\n\
67TFK:00465:02909\n\
67TFK:00460:03205\n\
67TFK:00549:02858\n\
67TFK:00587:03820\n\
67TFK:00610:02883\n\
67TFK:00603:03056\n\
67TFK:00602:03475\n\
67TFK:00622:03426\n\
67TFK:00704:03449\n\
67TFK:00737:03540\n\
67TFK:00758:03175\n\
67TFK:00824:03407\n\
67TFK:00867:03037\n\
67TFK:00877:03102\n\
67TFK:00858:03157\n\
67TFK:00882:03565\n\
67TFK:00983:03514\n\
67TFK:00981:03801\n\
67TFK:01030:02927\n\
67TFK:01035:03738\n\
67TFK:01023:03791\n\
67TFK:01096:02721\n\
67TFK:01124:02821\n\
67TFK:01103:02893\n\
67TFK:01178:02847\n\
67TFK:01189:03536\n\
67TFK:01171:03585\n\
67TFK:01215:02849\n\
67TFK:01294:02947\n\
67TFK:01277:03366\n\
67TFK:01253:03778\n\
67TFK:01278:03798\n\
67TFK:01310:03096\n\
67TFK:01316:03356\n\
67TFK:05367:01584\n\
67TFK:05344:02200\n\
67TFK:05412:01769\n\
67TFK:05398:02230\n\
67TFK:05422:02293\n\
67TFK:05396:02400\n\
67TFK:05465:01865\n\
67TFK:05527:01358\n\
67TFK:05480:01537\n\
67TFK:05511:01856\n\
67TFK:05518:02315\n\
67TFK:05542:01956\n\
67TFK:05542:02226\n\
67TFK:05582:02198\n\
67TFK:05675:01984\n\
67TFK:05631:02192\n\
67TFK:05654:02304\n\
67TFK:05674:02558\n\
67TFK:05712:01856\n\
67TFK:05726:02103\n\
67TFK:05704:02320\n\
67TFK:05774:01470\n\
67TFK:05734:02041\n\
67TFK:05755:02374\n\
67TFK:05798:01535\n\
67TFK:05834:01311\n\
67TFK:05884:01652\n\
67TFK:05907:01758\n\
67TFK:05913:01841\n\
67TFK:06000:02103\n\
67TFK:05988:02356\n\
67TFK:06050:02522\n\
67TFK:06101:01362\n\
67TFK:06127:02224\n\
67TFK:06087:02392\n\
67TFK:06100:02504\n\
67TFK:06111:02575\n\
67TFK:06170:02215\n\
67TFK:06150:02277\n\
67TFK:06198:01770\n\
67TFK:06273:01335\n\
67TFK:06247:01661\n\
67TFK:06279:02188\n\
67TFK:06326:02473\n\
67TFK:06350:02250\n\
67TFK:06374:02296\n\
67TFK:06426:01322\n\
67TFK:06397:02203\n\
67TFK:06480:01356\n\
67TFK:06508:01428\n\
67TFK:06524:01534\n\
67TFK:06512:02502\n\
67TFK:06550:02016\n\
67TFK:06556:02157\n\
67TFK:06565:02158\n\
67TFK:06541:02415\n\
67TFK:06577:02562\n\
67TFK:06587:01315\n\
67TFK:06609:01534\n\
67TFK:06605:01777\n\
67TFK:06581:01989\n\
67TFK:06657:01647\n\
67TFK:06643:01858\n\
67TFK:06634:02232\n\
67TFK:08016:00600\n\
67TFK:08002:00721\n\
67TFK:08091:00851\n\
67TFK:08137:00878\n\
67TFK:08120:00958\n\
67TFK:08285:01044\n\
67TFK:08333:01188\n\
67TFK:08420:00989\n\
67TFK:08427:01141\n\
67TFK:08440:01154\n\
67TFK:08541:01243\n\
67TFK:08582:01026\n\
67TFK:08594:01076\n\
67TFK:08942:01103\n\
67TFK:09037:01113\n\
67TFK:09013:01184\n\
67TFK:09074:00880\n\
67TFK:09266:01268\n\
67TFK:09314:01140\n\
67TFK:06699:01207\n\
67TFK:06699:01216\n\
67TFK:06710:01220\n\
67TFK:06798:01012\n\
67TFK:06806:01079\n\
67TFK:06859:00487\n\
67TFK:06825:00509\n\
67TFK:06836:00578\n\
67TFK:06838:00582\n\
67TFK:06876:00572\n\
67TFK:06860:00649\n\
67TFK:06893:00765\n\
67TFK:06914:00740\n\
67TFK:07076:00485\n\
67TFK:07115:00669\n\
67TFK:07125:01075\n\
67TFK:07209:00619\n\
67TFK:07189:00842\n\
67TFK:07315:00655\n\
67TFK:07338:00837\n\
67TFK:07322:01148\n\
67TFK:07325:01161\n\
67TFK:07378:00620\n\
67TFK:07390:01032\n\
67TFK:07401:01023\n\
67TFK:07390:01239\n\
67TFK:07448:01033\n\
67TFK:07542:00720\n\
67TFK:07636:00456\n\
67TFK:07610:00697\n\
67TFK:07651:00769\n\
67TFK:07658:00876\n\
67TFK:07640:00971\n\
67TFK:07645:00998\n\
67TFK:07683:01219\n\
67TFK:07856:00672\n\
67TFK:07960:01133\n\
67TFK:06676:14239\n\
67TFK:06788:14358\n\
67TFK:06907:14318\n\
67TFK:06999:14659\n\
67TFK:06974:14680\n\
67TFK:07046:14180\n\
67TFK:07112:14556\n\
67TFK:07121:14674\n\
67TFK:07239:14256\n\
67TFK:07253:14454\n\
67TFK:07229:14592\n\
67TFK:07293:14202\n\
67TFK:07309:14307\n\
67TFK:07286:14645\n\
67TFK:07702:14213\n\
67TFK:07901:14323\n\
67TFK:08018:06923\n\
67TFK:08035:07503\n\
67TFK:08048:07281\n\
67TFK:08076:07435\n\
67TFK:08217:07089\n\
67TFK:08233:07371\n\
67TFK:08282:06999\n\
67TFK:08344:07199\n\
67TFK:08360:07341\n\
67TFK:08413:07170\n\
67TFK:08402:07676\n\
67TFK:08479:06463\n\
67TFK:08481:06647\n\
67TFK:08536:06643\n\
67TFK:08519:07165\n\
67TFK:08538:07295\n\
67TFK:08582:07360\n\
67TFK:08588:07416\n\
67TFK:08581:07583\n\
67TFK:08628:07089\n\
67TFK:08688:06447\n\
67TFK:08691:07433\n\
67TFK:08684:07551\n\
67TFK:08737:06988\n\
67TFK:08761:06711\n\
67TFK:08794:06817\n\
67TFK:08812:07033\n\
67TFK:08881:06792\n\
67TFK:08892:06482\n\
67TFK:08898:06733\n\
67TFK:08930:06883\n\
67TFK:08930:07456\n\
67TFK:09011:06726\n\
67TFK:09038:06846\n\
67TFK:09074:06497\n\
67TFK:09126:07136\n\
67TFK:09165:06598\n\
67TFK:09217:06867\n\
67TFK:09260:07337\n\
67TFK:09247:07531\n\
67TFK:09245:07559\n\
67TFK:09270:07567\n\
67TFK:08033:02663\n\
67TFK:08003:02801\n\
67TFK:07993:03431\n\
67TFK:08065:02712\n\
67TFK:08086:03175\n\
67TFK:08091:03299\n\
67TFK:08088:03380\n\
67TFK:08112:03028\n\
67TFK:08111:03508\n\
67TFK:08126:03593\n\
67TFK:08193:03202\n\
67TFK:08227:03463\n\
67TFK:08233:03569\n\
67TFK:08193:03618\n\
67TFK:08225:03624\n\
67TFK:08206:03664\n\
67TFK:08332:02689\n\
67TFK:08294:03352\n\
67TFK:08386:03560\n\
67TFK:08485:03651\n\
67TFK:08558:03378\n\
67TFK:08586:03692\n\
67TFK:08622:02868\n\
67TFK:08658:02838\n\
67TFK:08690:03008\n\
67TFK:08652:03537\n\
67TFK:08651:03634\n\
67TFK:08709:02713\n\
67TFK:08706:02738\n\
67TFK:08751:03281\n\
67TFK:08877:03516\n\
67TFK:08846:03740\n\
67TFK:08913:02906\n\
67TFK:08968:02747\n\
67TFK:08985:02820\n\
67TFK:08972:03228\n\
67TFK:09005:03258\n\
67TFK:09016:03660\n\
67TFK:09061:02667\n\
67TFK:09077:02863\n\
67TFK:09069:03156\n\
67TFK:09072:03267\n\
67TFK:09093:02584\n\
67TFK:09132:02815\n\
67TFK:09114:03427\n\
67TFK:09132:03677\n\
67TFK:09177:02871\n\
67TFK:09148:03351\n\
67TFK:09170:03540\n\
67TFK:09228:02752\n\
67TFK:09194:03127\n\
67TFK:09219:03586\n\
67TFK:09254:02972\n\
67TFK:09251:03693\n\
67TFK:09312:02944\n\
67TFK:08042:03999\n\
67TFK:08156:04120\n\
67TFK:08152:04192\n\
67TFK:08186:04819\n\
67TFK:08232:04645\n\
67TFK:08250:04448\n\
67TFK:08319:04926\n\
67TFK:08422:04485\n\
67TFK:08463:04079\n\
67TFK:08454:04298\n\
67TFK:08463:04448\n\
67TFK:08448:04672\n\
67TFK:08460:05128\n\
67TFK:08512:04111\n\
67TFK:08553:04149\n\
67TFK:08563:04692\n\
67TFK:08615:04470\n\
67TFK:08609:05131\n\
67TFK:08658:05080\n\
67TFK:08746:04284\n\
67TFK:08783:05061\n\
67TFK:08808:04189\n\
67TFK:08831:04879\n\
67TFK:08876:04059\n\
67TFK:08917:04972\n\
67TFK:08910:05027\n\
67TFK:08967:04108\n\
67TFK:08989:04751\n\
67TFK:08979:04998\n\
67TFK:08995:03926\n\
67TFK:09006:03915\n\
67TFK:09016:04175\n\
67TFK:09135:04416\n\
67TFK:09154:03871\n\
67TFK:09146:04371\n\
67TFK:09222:04182\n\
67TFK:09205:04839\n\
67TFK:09252:04068\n\
67TFK:09273:04297\n\
67TFK:09305:04311\n\
67TFK:09303:04353\n\
67TFK:09292:04580\n\
67TFK:08045:08742\n\
67TFK:08122:07799\n\
67TFK:08131:07785\n\
67TFK:08102:08289\n\
67TFK:08175:07815\n\
67TFK:08190:08134\n\
67TFK:08150:08607\n\
67TFK:08259:07749\n\
67TFK:08339:07968\n\
67TFK:08328:08441\n\
67TFK:08323:08493\n\
67TFK:08413:08430\n\
67TFK:08525:08273\n\
67TFK:08532:08541\n\
67TFK:08547:08701\n\
67TFK:08575:08897\n\
67TFK:08608:08790\n\
67TFK:08669:08747\n\
67TFK:08734:08172\n\
67TFK:08796:07740\n\
67TFK:08825:08520\n\
67TFK:08841:08869\n\
67TFK:08856:08003\n\
67TFK:08846:08594\n\
67TFK:08867:08649\n\
67TFK:08899:08403\n\
67TFK:08964:08689\n\
67TFK:08986:08821\n\
67TFK:09013:07771\n\
67TFK:08999:07968\n\
67TFK:09013:08055\n\
67TFK:09044:08258\n\
67TFK:09099:08347\n\
67TFK:09182:08163\n\
67TFK:09234:07962\n\
67TFK:09237:07964\n\
67TFK:09224:08503\n\
67TFK:09248:08029\n\
67TFK:09275:08603\n\
67TFK:09303:07801\n\
67TFK:09299:08642\n\
67TFK:08003:09190\n\
67TFK:08004:09747\n\
67TFK:08017:09837\n\
67TFK:08022:10019\n\
67TFK:08077:09490\n\
67TFK:08081:09962\n\
67TFK:08131:09484\n\
67TFK:08113:09600\n\
67TFK:08104:10067\n\
67TFK:08172:10122\n\
67TFK:08263:09193\n\
67TFK:08242:09435\n\
67TFK:08290:10248\n\
67TFK:08302:09138\n\
67TFK:08307:09417\n\
67TFK:08383:09656\n\
67TFK:08424:09036\n\
67TFK:08442:09149\n\
67TFK:08454:10213\n\
67TFK:08528:09101\n\
67TFK:08518:09726\n\
67TFK:08527:09817\n\
67TFK:08591:10057\n\
67TFK:08608:09385\n\
67TFK:08655:09139\n\
67TFK:08679:10225\n\
67TFK:08690:10273\n\
67TFK:08740:09520\n\
67TFK:08760:09270\n\
67TFK:08784:10166\n\
67TFK:08750:10290\n\
67TFK:08814:09336\n\
67TFK:08839:09491\n\
67TFK:08829:09779\n\
67TFK:08803:10130\n\
67TFK:08862:09662\n\
67TFK:08877:09717\n\
67TFK:08939:09092\n\
67TFK:08921:09625\n\
67TFK:08920:10008\n\
67TFK:08962:10153\n\
67TFK:08985:10155\n\
67TFK:09008:09163\n\
67TFK:09011:09248\n\
67TFK:09060:09869\n\
67TFK:09131:09373\n\
67TFK:09134:09527\n\
67TFK:09117:09952\n\
67TFK:09120:10217\n\
67TFK:09170:09166\n\
67TFK:09166:09784\n\
67TFK:09227:09822\n\
67TFK:00577:10674\n\
67TFK:00712:11591\n\
67TFK:00752:11378\n\
67TFK:00755:11471\n\
67TFK:00953:10409\n\
67TFK:00998:10488\n\
67TFK:01109:11590\n\
67TFK:01269:10375\n\
67TFK:01290:10433\n\
67TFK:01258:11591\n\
67TFK:06674:12466\n\
67TFK:06759:11741\n\
67TFK:06740:12705\n\
67TFK:06769:11637\n\
67TFK:06797:12159\n\
67TFK:06796:12708\n\
67TFK:06826:12107\n\
67TFK:06842:12557\n\
67TFK:06860:12339\n\
67TFK:06862:12527\n\
67TFK:06961:11629\n\
67TFK:07019:11744\n\
67TFK:07033:12824\n\
67TFK:07089:11810\n\
67TFK:07173:11663\n\
67TFK:07180:12569\n\
67TFK:07219:12536\n\
67TFK:07285:12563\n\
67TFK:07265:12713\n\
67TFK:07325:11817\n\
67TFK:07332:12140\n\
67TFK:07373:12001\n\
67TFK:07420:11869\n\
67TFK:07442:12553\n\
67TFK:07461:11851\n\
67TFK:07493:12399\n\
67TFK:07705:12286\n\
67TFK:07846:11636\n\
67TFK:07837:12206\n\
67TFK:07865:12382\n\
67TFK:07861:12763\n\
67TFK:07919:12563\n\
67TFK:07965:12476\n\
67TFK:04047:13399\n\
67TFK:04113:13665\n\
67TFK:04186:13034\n\
67TFK:04169:13117\n\
67TFK:04209:13416\n\
67TFK:04270:12898\n\
67TFK:04285:14121\n\
67TFK:04342:13679\n\
67TFK:04369:13509\n\
67TFK:04430:13351\n\
67TFK:04416:14153\n\
67TFK:04458:12928\n\
67TFK:04451:13537\n\
67TFK:04496:13647\n\
67TFK:04582:13411\n\
67TFK:04561:13902\n\
67TFK:04835:13504\n\
67TFK:04879:13000\n\
67TFK:04848:13140\n\
67TFK:04858:13206\n\
67TFK:04874:13732\n\
67TFK:04968:13385\n\
67TFK:04952:13616\n\
67TFK:05042:13737\n\
67TFK:05201:13811\n\
67TFK:05271:13154\n\
67TFK:05282:13147\n\
67TFK:05270:13352\n\
67TFK:05322:12983\n\
67TFK:05316:13657\n\
67TFK:04112:14968\n\
67TFK:04289:14452\n\
67TFK:04401:14212\n\
67TFK:04415:14298\n\
67TFK:04479:14499\n\
67TFK:04585:14201\n\
67TFK:04568:14315\n\
67TFK:04584:14367\n\
67TFK:04566:14605\n\
67TFK:04592:15068\n\
67TFK:04633:14239\n\
67TFK:04639:14547\n\
67TFK:04695:14777\n\
67TFK:04685:14873\n\
67TFK:04730:14646\n\
67TFK:04748:14256\n\
67TFK:05002:14207\n\
67TFK:05096:14427\n\
67TFK:04005:12282\n\
67TFK:03996:12495\n\
67TFK:04032:12728\n\
67TFK:04052:11884\n\
67TFK:04090:12226\n\
67TFK:04103:12104\n\
67TFK:04102:12465\n\
67TFK:04125:12451\n\
67TFK:04157:12178\n\
67TFK:04233:11640\n\
67TFK:04242:11634\n\
67TFK:04201:12642\n\
67TFK:04259:11897\n\
67TFK:04255:12520\n\
67TFK:04263:12679\n\
67TFK:04249:12784\n\
67TFK:04304:11881\n\
67TFK:04322:12678\n\
67TFK:04384:12143\n\
67TFK:04427:12357\n\
67TFK:04431:12798\n\
67TFK:04491:11902\n\
67TFK:04555:11896\n\
67TFK:04672:12532\n\
67TFK:04793:12224\n\
67TFK:04781:12585\n\
67TFK:04774:12809\n\
67TFK:04805:11859\n\
67TFK:04983:11705\n\
67TFK:04991:11934\n\
67TFK:04991:12224\n\
67TFK:04981:12364\n\
67TFK:05022:12452\n\
67TFK:05105:11944\n\
67TFK:05195:12323\n\
67TFK:05218:11595\n\
67TFK:05312:11764\n\
67TFK:04009:11150\n\
67TFK:04055:11002\n\
67TFK:04052:11397\n\
67TFK:04074:11516\n\
67TFK:04141:10769\n\
67TFK:04173:10423\n\
67TFK:04231:11369\n\
67TFK:04284:10998\n\
67TFK:04266:11231\n\
67TFK:04333:10923\n\
67TFK:04362:10427\n\
67TFK:04359:10915\n\
67TFK:04490:11350\n\
67TFK:04487:11540\n\
67TFK:04526:10519\n\
67TFK:04587:10836\n\
67TFK:04740:10714\n\
67TFK:04761:10926\n\
67TFK:04810:10818\n\
67TFK:04889:11148\n\
67TFK:04939:11583\n\
67TFK:04996:10631\n\
67TFK:05087:10365\n\
67TFK:05062:11019\n\
67TFK:05182:10378\n\
67TFK:05153:10413\n\
67TFK:05158:10518\n\
67TFK:05231:10516\n\
67TFK:05220:10895\n\
67TFK:05232:11464\n\
67TFK:05211:11552\n\
67TFK:04000:09053\n\
67TFK:04028:09107\n\
67TFK:03999:09848\n\
67TFK:04007:09963\n\
67TFK:04141:09613\n\
67TFK:04159:09470\n\
67TFK:04183:10226\n\
67TFK:04196:09901\n\
67TFK:04328:09396\n\
67TFK:04339:09370\n\
67TFK:04309:09966\n\
67TFK:04405:09099\n\
67TFK:04511:09197\n\
67TFK:04543:09997\n\
67TFK:04519:10275\n\
67TFK:04572:09160\n\
67TFK:04574:10071\n\
67TFK:04599:09445\n\
67TFK:04610:09985\n\
67TFK:04668:09034\n\
67TFK:04675:09840\n\
67TFK:04653:10086\n\
67TFK:04710:09620\n\
67TFK:04778:09218\n\
67TFK:04776:09427\n\
67TFK:04837:09546\n\
67TFK:04885:09768\n\
67TFK:04965:09205\n\
67TFK:05029:09282\n\
67TFK:05052:09131\n\
67TFK:05071:10001\n\
67TFK:05106:09274\n\
67TFK:05184:09528\n\
67TFK:05230:09084\n\
67TFK:05235:09286\n\
67TFK:05229:09558\n\
67TFK:05311:09374\n\
67TFK:05322:09851\n\
67TFK:04011:08091\n\
67TFK:04056:08272\n\
67TFK:04133:08722\n\
67TFK:04113:08756\n\
67TFK:04180:08144\n\
67TFK:04182:08186\n\
67TFK:04175:08497\n\
67TFK:04156:08990\n\
67TFK:04278:08649\n\
67TFK:04307:08380\n\
67TFK:04362:08908\n\
67TFK:04430:08176\n\
67TFK:04420:08462\n\
67TFK:04409:08561\n\
67TFK:04535:07838\n\
67TFK:04496:08144\n\
67TFK:04603:08983\n\
67TFK:04692:07821\n\
67TFK:04687:08514\n\
67TFK:04697:07993\n\
67TFK:04796:08620\n\
67TFK:04807:08910\n\
67TFK:04889:08632\n\
67TFK:04903:07777\n\
67TFK:04915:08262\n\
67TFK:04910:08498\n\
67TFK:04941:08899\n\
67TFK:04974:07802\n\
67TFK:04964:08217\n\
67TFK:04994:08346\n\
67TFK:04988:08542\n\
67TFK:05002:07864\n\
67TFK:05000:07907\n\
67TFK:05110:08206\n\
67TFK:05192:08602\n\
67TFK:05205:08326\n\
67TFK:05201:08768\n\
67TFK:05284:08131\n\
67TFK:05259:08913\n\
67TFK:04061:06494\n\
67TFK:04145:06719\n\
67TFK:04127:06759\n\
67TFK:04121:07201\n\
67TFK:04157:06814\n\
67TFK:04196:06581\n\
67TFK:04244:06677\n\
67TFK:04225:06969\n\
67TFK:04197:07242\n\
67TFK:04235:07727\n\
67TFK:04252:06459\n\
67TFK:04258:06527\n\
67TFK:04270:06731\n\
67TFK:04286:06694\n\
67TFK:04258:07021\n\
67TFK:04331:06870\n\
67TFK:04325:07127\n\
67TFK:04305:07530\n\
67TFK:04363:06980\n\
67TFK:04441:06980\n\
67TFK:04414:07514\n\
67TFK:04491:06934\n\
67TFK:04492:07696\n\
67TFK:04563:06501\n\
67TFK:04558:06776\n\
67TFK:04576:07179\n\
67TFK:04566:07272\n\
67TFK:04625:06716\n\
67TFK:04624:06850\n\
67TFK:04653:06612\n\
67TFK:04648:06897\n\
67TFK:04698:06841\n\
67TFK:04739:06920\n\
67TFK:04745:07238\n\
67TFK:04749:06493\n\
67TFK:04794:07543\n\
67TFK:04763:07684\n\
67TFK:04811:06715\n\
67TFK:04869:06594\n\
67TFK:04860:06947\n\
67TFK:04867:07192\n\
67TFK:04899:07672\n\
67TFK:04970:06890\n\
67TFK:04974:07406\n\
67TFK:05005:06737\n\
67TFK:05049:07036\n\
67TFK:05049:07506\n\
67TFK:05076:07692\n\
67TFK:05214:06759\n\
67TFK:05199:06811\n\
67TFK:05237:07462\n\
67TFK:05203:07718\n\
67TFK:05272:06670\n\
67TFK:05267:07722\n\
67TFK:05307:07033\n\
67TFK:05335:01179\n\
67TFK:05392:00981\n\
67TFK:05408:01123\n\
67TFK:05559:01070\n\
67TFK:05719:01025\n\
67TFK:05678:01241\n\
67TFK:05771:01163\n\
67TFK:05834:00355\n\
67TFK:05931:00486\n\
67TFK:05938:00699\n\
67TFK:05955:00970\n\
67TFK:05941:01090\n\
67TFK:06006:00953\n\
67TFK:06042:01162\n\
67TFK:06083:00365\n\
67TFK:06097:01273\n\
67TFK:06138:01063\n\
67TFK:06186:00240\n\
67TFK:06207:01075\n\
67TFK:06251:00765\n\
67TFK:06309:00569\n\
67TFK:06320:00631\n\
67TFK:06322:00986\n\
67TFK:06365:00746\n\
67TFK:06371:00908\n\
67TFK:06340:00977\n\
67TFK:06395:00550\n\
67TFK:06410:00844\n\
67TFK:06477:00351\n\
67TFK:06523:00460\n\
67TFK:06555:00465\n\
67TFK:06561:00545\n\
67TFK:06557:00615\n\
67TFK:06546:00883\n\
67TFK:04036:05373\n\
67TFK:04077:05392\n\
67TFK:04056:05527\n\
67TFK:04085:05830\n\
67TFK:04089:06064\n\
67TFK:04097:05460\n\
67TFK:04134:05967\n\
67TFK:04107:06072\n\
67TFK:04230:06045\n\
67TFK:04232:06320\n\
67TFK:04258:05537\n\
67TFK:04272:05960\n\
67TFK:04261:06166\n\
67TFK:04327:05291\n\
67TFK:04302:05981\n\
67TFK:04301:06037\n\
67TFK:04338:06101\n\
67TFK:04398:05169\n\
67TFK:04412:06052\n\
67TFK:04589:05252\n\
67TFK:04571:05416\n\
67TFK:04552:05750\n\
67TFK:04570:05987\n\
67TFK:04637:05625\n\
67TFK:04678:05416\n\
67TFK:04685:05480\n\
67TFK:04652:05776\n\
67TFK:04703:05214\n\
67TFK:04734:05623\n\
67TFK:04739:06030\n\
67TFK:04769:05936\n\
67TFK:04788:06386\n\
67TFK:04825:05448\n\
67TFK:04813:05613\n\
67TFK:04809:05909\n\
67TFK:04885:05240\n\
67TFK:04885:05727\n\
67TFK:04889:05918\n\
67TFK:04855:05973\n\
67TFK:04915:05964\n\
67TFK:04928:06260\n\
67TFK:04976:05164\n\
67TFK:04985:06338\n\
67TFK:05037:05530\n\
67TFK:05034:05859\n\
67TFK:05073:05679\n\
67TFK:05090:06258\n\
67TFK:05154:05744\n\
67TFK:05159:05961\n\
67TFK:05166:06032\n\
67TFK:05166:06254\n\
67TFK:05245:05853\n\
67TFK:05251:06427\n\
67TFK:08204:14268\n\
67TFK:08022:12884\n\
67TFK:08034:12972\n\
67TFK:08000:13724\n\
67TFK:08090:13079\n\
67TFK:08139:13351\n\
67TFK:08291:13600\n\
67TFK:08287:13787\n\
67TFK:08267:14035\n\
67TFK:08336:13074\n\
67TFK:08326:13326\n\
67TFK:08349:13863\n\
67TFK:08440:13142\n\
67TFK:08442:13727\n\
67TFK:08537:13346\n\
67TFK:08548:13105\n\
67TFK:08580:13867\n\
67TFK:08629:14088\n\
67TFK:08678:13795\n\
67TFK:08741:13134\n\
67TFK:08724:13896\n\
67TFK:08743:13171\n\
67TFK:08791:13244\n\
67TFK:08816:13721\n\
67TFK:08891:12920\n\
67TFK:08855:13188\n\
67TFK:09181:13086\n\
67TFK:09282:13327\n\
67TFK:09316:13405\n\
67TFK:08026:11867\n\
67TFK:08004:12616\n\
67TFK:08051:12515\n\
67TFK:08078:12697\n\
67TFK:08079:12856\n\
67TFK:08137:12135\n\
67TFK:08158:12025\n\
67TFK:08282:12582\n\
67TFK:08295:12853\n\
67TFK:08356:12745\n\
67TFK:08439:12295\n\
67TFK:08408:12519\n\
67TFK:08422:12698\n\
67TFK:08533:12706\n\
67TFK:08567:11639\n\
67TFK:08547:11948\n\
67TFK:08575:11983\n\
67TFK:08566:12654\n\
67TFK:08649:12311\n\
67TFK:08809:12656\n\
67TFK:08893:11840\n\
67TFK:08988:12750\n\
67TFK:09028:11600\n\
67TFK:09006:12070\n\
67TFK:09036:12696\n\
67TFK:09081:11762\n\
67TFK:09046:12267\n\
67TFK:09109:12005\n\
67TFK:09122:12138\n\
67TFK:09100:12655\n\
67TFK:09092:12873\n\
67TFK:09148:12058\n\
67TFK:09238:12125\n\
67TFK:09206:12258\n\
67TFK:09214:12256\n\
67TFK:09294:11908\n\
67TFK:05388:13042\n\
67TFK:05389:13987\n\
67TFK:05545:13727\n\
67TFK:05612:13208\n\
67TFK:05598:13772\n\
67TFK:05634:13832\n\
67TFK:05712:13601\n\
67TFK:05861:13072\n\
67TFK:05834:13087\n\
67TFK:05861:14127\n\
67TFK:05902:12908\n\
67TFK:05878:13179\n\
67TFK:06016:12955\n\
67TFK:05985:13142\n\
67TFK:06035:13732\n\
67TFK:06108:13038\n\
67TFK:06082:13613\n\
67TFK:06177:13088\n\
67TFK:06171:14051\n\
67TFK:06210:13881\n\
67TFK:06303:14111\n\
67TFK:06470:12905\n\
67TFK:06509:12926\n\
67TFK:06497:13657\n\
67TFK:06516:14090\n\
67TFK:06618:13100\n\
67TFK:06649:12904\n\
67TFK:05438:14208\n\
67TFK:05622:14187\n\
67TFK:05670:14304\n\
67TFK:05973:14642\n\
67TFK:06277:14565\n\
67TFK:06316:14608\n\
67TFK:06360:14580\n\
67TFK:06358:14769\n\
67TFK:06477:14578\n\
67TFK:06478:14495\n\
67TFK:06507:14625\n\
67TFK:06579:14494\n\
67TFK:06593:14599\n\
67TFK:08013:10364\n\
67TFK:08069:11172\n\
67TFK:08063:11287\n\
67TFK:08072:11297\n\
67TFK:08086:11583\n\
67TFK:08136:11310\n\
67TFK:08125:11483\n\
67TFK:08106:11525\n\
67TFK:08169:10878\n\
67TFK:08163:11069\n\
67TFK:08235:10383\n\
67TFK:08257:10552\n\
67TFK:08250:11114\n\
67TFK:08305:10356\n\
67TFK:08312:11011\n\
67TFK:08437:10505\n\
67TFK:08404:11087\n\
67TFK:08414:11382\n\
67TFK:08442:10957\n\
67TFK:08524:11305\n\
67TFK:08578:10306\n\
67TFK:08581:10502\n\
67TFK:08558:10653\n\
67TFK:08588:11193\n\
67TFK:08552:11282\n\
67TFK:08566:11274\n\
67TFK:08803:10868\n\
67TFK:08801:10959\n\
67TFK:08826:11213\n\
67TFK:08799:11520\n\
67TFK:08882:11146\n\
67TFK:08899:11470\n\
67TFK:08926:11557\n\
67TFK:08955:10576\n\
67TFK:08973:10912\n\
67TFK:09020:10496\n\
67TFK:09037:10763\n\
67TFK:09068:10893\n\
67TFK:09103:10816\n\
67TFK:09169:10965\n\
67TFK:09189:11308\n\
67TFK:09163:11362\n\
67TFK:09182:11441\n\
67TFK:09235:10336\n\
67TFK:09207:10551\n\
67TFK:09237:10783\n\
67TFK:09317:10404\n\
67TFK:09301:10676\n\
67TFK:03996:03788\n\
67TFK:04125:02935\n\
67TFK:04105:03252\n\
67TFK:04118:03393\n\
67TFK:04155:03702\n\
67TFK:04201:03587\n\
67TFK:04225:03691\n\
67TFK:04334:03346\n\
67TFK:04296:03756\n\
67TFK:04378:02668\n\
67TFK:04366:03202\n\
67TFK:04346:03343\n\
67TFK:04392:03634\n\
67TFK:04413:02936\n\
67TFK:04522:02964\n\
67TFK:04537:03636\n\
67TFK:04543:03649\n\
67TFK:04571:02908\n\
67TFK:04555:02931\n\
67TFK:04578:03608\n\
67TFK:04639:02837\n\
67TFK:04651:03137\n\
67TFK:04732:03185\n\
67TFK:04707:03439\n\
67TFK:04703:03856\n\
67TFK:04757:02822\n\
67TFK:04793:03397\n\
67TFK:04835:02787\n\
67TFK:04923:03624\n\
67TFK:05030:03449\n\
67TFK:05059:02797\n\
67TFK:05094:02826\n\
67TFK:05237:03121\n\
67TFK:05223:03794\n\
67TFK:05264:02953\n\
67TFK:05311:02997\n\
67TFK:05324:03818\n\
67TFK:05337:03419\n\
67TFK:05347:03701\n\
67TFK:05385:02910\n\
67TFK:05386:02975\n\
67TFK:05386:03053\n\
67TFK:05405:03639\n\
67TFK:05468:02781\n\
67TFK:05459:03043\n\
67TFK:05460:03214\n\
67TFK:05487:02668\n\
67TFK:05561:02738\n\
67TFK:05555:03524\n\
67TFK:05550:03569\n\
67TFK:05554:03790\n\
67TFK:05625:03213\n\
67TFK:05673:02591\n\
67TFK:05669:03320\n\
67TFK:05674:03435\n\
67TFK:05687:03008\n\
67TFK:05749:02821\n\
67TFK:05734:03103\n\
67TFK:05756:03187\n\
67TFK:05766:03417\n\
67TFK:05731:03709\n\
67TFK:05804:03354\n\
67TFK:05847:03119\n\
67TFK:05841:03740\n\
67TFK:05877:03754\n\
67TFK:05888:02928\n\
67TFK:05882:03320\n\
67TFK:05915:03850\n\
67TFK:05947:03798\n\
67TFK:05976:03794\n\
67TFK:05971:03844\n\
67TFK:05999:02842\n\
67TFK:06059:02814\n\
67TFK:06028:03560\n\
67TFK:06049:03805\n\
67TFK:06092:02978\n\
67TFK:06078:03065\n\
67TFK:06172:03047\n\
67TFK:06134:03820\n\
67TFK:06146:03821\n\
67TFK:06192:03118\n\
67TFK:06344:02901\n\
67TFK:06337:03062\n\
67TFK:06381:03008\n\
67TFK:06390:03094\n\
67TFK:06408:03420\n\
67TFK:06463:03342\n\
67TFK:06515:03654\n\
67TFK:06537:02963\n\
67TFK:06563:03015\n\
67TFK:06562:03159\n\
67TFK:06543:03545\n\
67TFK:06620:02922\n\
67TFK:06647:03071\n\
67TFK:05363:05737\n\
67TFK:05339:05812\n\
67TFK:05377:05990\n\
67TFK:05371:06165\n\
67TFK:05375:06322\n\
67TFK:05395:05286\n\
67TFK:05402:05754\n\
67TFK:05427:06007\n\
67TFK:05449:05240\n\
67TFK:05519:05526\n\
67TFK:05479:06185\n\
67TFK:05478:06261\n\
67TFK:05544:06391\n\
67TFK:05591:05339\n\
67TFK:05604:05848\n\
67TFK:05618:06152\n\
67TFK:05706:05701\n\
67TFK:05756:06047\n\
67TFK:05731:06338\n\
67TFK:05817:05739\n\
67TFK:05827:05915\n\
67TFK:05838:05319\n\
67TFK:05828:05696\n\
67TFK:05856:05995\n\
67TFK:05854:06322\n\
67TFK:05967:05193\n\
67TFK:05977:05676\n\
67TFK:05966:06420\n\
67TFK:06003:05893\n\
67TFK:05995:06425\n\
67TFK:06047:05657\n\
67TFK:06032:06059\n\
67TFK:06091:05499\n\
67TFK:06084:05514\n\
67TFK:06103:05719\n\
67TFK:06083:05787\n\
67TFK:06113:06172\n\
67TFK:06114:06179\n\
67TFK:06132:05446\n\
67TFK:06172:05674\n\
67TFK:06187:05341\n\
67TFK:06219:05480\n\
67TFK:06194:05612\n\
67TFK:06248:05930\n\
67TFK:06326:05312\n\
67TFK:06318:05499\n\
67TFK:06303:05755\n\
67TFK:06286:06198\n\
67TFK:06332:05791\n\
67TFK:06365:06039\n\
67TFK:06410:05154\n\
67TFK:06439:05624\n\
67TFK:06493:05711\n\
67TFK:06563:05971\n\
67TFK:06632:05843\n\
67TFK:04028:04272\n\
67TFK:03996:04640\n\
67TFK:04017:04666\n\
67TFK:04093:04031\n\
67TFK:04056:04404\n\
67TFK:04070:05031\n\
67TFK:04106:04643\n\
67TFK:04108:04764\n\
67TFK:04162:04381\n\
67TFK:04152:04427\n\
67TFK:04157:04628\n\
67TFK:04239:04193\n\
67TFK:04196:04308\n\
67TFK:04244:04636\n\
67TFK:04291:03998\n\
67TFK:04285:04311\n\
67TFK:04277:04741\n\
67TFK:04317:04057\n\
67TFK:04334:04128\n\
67TFK:04313:04336\n\
67TFK:04350:04155\n\
67TFK:04366:04156\n\
67TFK:04365:04169\n\
67TFK:04356:04736\n\
67TFK:04401:04652\n\
67TFK:04455:03930\n\
67TFK:04483:04200\n\
67TFK:04505:04870\n\
67TFK:04554:04804\n\
67TFK:04554:04995\n\
67TFK:04596:04043\n\
67TFK:04678:05075\n\
67TFK:04679:05083\n\
67TFK:04738:04151\n\
67TFK:04717:04461\n\
67TFK:04757:04025\n\
67TFK:04762:04784\n\
67TFK:04798:04684\n\
67TFK:04822:04752\n\
67TFK:04882:04321\n\
67TFK:04855:04841\n\
67TFK:04898:04197\n\
67TFK:04939:04188\n\
67TFK:04896:04562\n\
67TFK:04900:04884\n\
67TFK:04956:04077\n\
67TFK:04976:04737\n\
67TFK:04975:04985\n\
67TFK:04962:05057\n\
67TFK:05024:03885\n\
67TFK:05027:05015\n\
67TFK:05041:05066\n\
67TFK:05085:04106\n\
67TFK:05057:04233\n\
67TFK:05082:04383\n\
67TFK:05104:04012\n\
67TFK:05170:04026\n\
67TFK:05200:04322\n\
67TFK:05210:04691\n\
67TFK:05246:05069\n\
67TFK:05314:04826\n\
67TFK:05393:08335\n\
67TFK:05389:08759\n\
67TFK:05438:07843\n\
67TFK:05477:08374\n\
67TFK:05497:08039\n\
67TFK:05575:07999\n\
67TFK:05530:08596\n\
67TFK:05669:07883\n\
67TFK:05645:08063\n\
67TFK:05643:08994\n\
67TFK:05666:08990\n\
67TFK:05721:08242\n\
67TFK:05723:08816\n\
67TFK:05776:08018\n\
67TFK:05741:08184\n\
67TFK:05836:07839\n\
67TFK:05858:08088\n\
67TFK:05916:07964\n\
67TFK:05943:08224\n\
67TFK:05977:08221\n\
67TFK:05933:08392\n\
67TFK:05995:08295\n\
67TFK:06159:08069\n\
67TFK:06256:07818\n\
67TFK:06238:08574\n\
67TFK:06276:08678\n\
67TFK:06241:08882\n\
67TFK:06285:07979\n\
67TFK:06313:08139\n\
67TFK:06291:08420\n\
67TFK:06303:08504\n\
67TFK:06355:08165\n\
67TFK:06373:08588\n\
67TFK:06375:08664\n\
67TFK:06416:07859\n\
67TFK:06422:08019\n\
67TFK:06468:08710\n\
67TFK:06499:08405\n\
67TFK:06577:08500\n\
67TFK:06640:08879\n\
67TFK:05338:09593\n\
67TFK:05376:09871\n\
67TFK:05339:10296\n\
67TFK:05401:09021\n\
67TFK:05388:09398\n\
67TFK:05418:09455\n\
67TFK:05516:09867\n\
67TFK:05545:09175\n\
67TFK:05528:09720\n\
67TFK:05639:09590\n\
67TFK:05674:09716\n\
67TFK:05661:10090\n\
67TFK:05701:10158\n\
67TFK:05777:10249\n\
67TFK:05864:09772\n\
67TFK:05917:09552\n\
67TFK:05937:09301\n\
67TFK:05962:09733\n\
67TFK:05936:10209\n\
67TFK:06117:09392\n\
67TFK:06217:09159\n\
67TFK:06196:09172\n\
67TFK:06189:09749\n\
67TFK:06201:10028\n\
67TFK:06257:09560\n\
67TFK:06252:10015\n\
67TFK:06290:09951\n\
67TFK:06413:10244\n\
67TFK:06474:09020\n\
67TFK:06466:09116\n\
67TFK:06458:09730\n\
67TFK:06474:10153\n\
67TFK:06508:09335\n\
67TFK:06504:09695\n\
67TFK:06529:09604\n\
67TFK:06576:09580\n\
67TFK:06553:09969\n\
67TFK:06658:09175\n\
67TFK:06634:09256\n\
67TFK:05477:11875\n\
67TFK:05465:12771\n\
67TFK:05601:12109\n\
67TFK:05596:12209\n\
67TFK:05651:12535\n\
67TFK:05772:12223\n\
67TFK:05883:12458\n\
67TFK:06077:12023\n\
67TFK:06064:12704\n\
67TFK:06034:12795\n\
67TFK:06159:12109\n\
67TFK:06162:12585\n\
67TFK:06223:12474\n\
67TFK:06193:12797\n\
67TFK:06247:11760\n\
67TFK:06240:11848\n\
67TFK:06263:12183\n\
67TFK:06324:12052\n\
67TFK:06295:12364\n\
67TFK:06349:12486\n\
67TFK:06411:11863\n\
67TFK:06440:11909\n\
67TFK:06564:11736\n\
67TFK:06563:11996\n\
67TFK:06567:12202\n\
67TFK:03997:01975\n\
67TFK:04039:02181\n\
67TFK:04065:02570\n\
67TFK:04134:01376\n\
67TFK:04102:02368\n\
67TFK:04137:02560\n\
67TFK:04161:01334\n\
67TFK:04182:02310\n\
67TFK:04241:02204\n\
67TFK:04287:02366\n\
67TFK:04325:01850\n\
67TFK:04418:01401\n\
67TFK:04425:01763\n\
67TFK:04403:02472\n\
67TFK:04506:01739\n\
67TFK:04573:01311\n\
67TFK:04561:01724\n\
67TFK:04575:02074\n\
67TFK:04640:02446\n\
67TFK:04661:01462\n\
67TFK:04742:01919\n\
67TFK:04750:01554\n\
67TFK:04786:02128\n\
67TFK:04788:02324\n\
67TFK:04799:01381\n\
67TFK:04802:02240\n\
67TFK:04883:02331\n\
67TFK:04872:02353\n\
67TFK:04851:02481\n\
67TFK:04909:01452\n\
67TFK:04939:01816\n\
67TFK:04915:02464\n\
67TFK:04916:02447\n\
67TFK:04985:01389\n\
67TFK:05007:01634\n\
67TFK:05040:02169\n\
67TFK:05053:01759\n\
67TFK:05058:01768\n\
67TFK:05046:02061\n\
67TFK:05126:01624\n\
67TFK:05132:02311\n\
67TFK:05138:02435\n\
67TFK:05158:01440\n\
67TFK:05187:01834\n\
67TFK:05220:01567\n\
67TFK:05256:01462\n\
67TFK:02753:13671\n\
67TFK:02800:12999\n\
67TFK:02778:13427\n\
67TFK:02769:13962\n\
67TFK:02835:13196\n\
67TFK:02897:13997\n\
67TFK:02970:13108\n\
67TFK:02975:14007\n\
67TFK:03040:13604\n\
67TFK:03049:13774\n\
67TFK:03037:13782\n\
67TFK:03074:13942\n\
67TFK:03123:13140\n\
67TFK:03155:13959\n\
67TFK:03125:14101\n\
67TFK:03286:13613\n\
67TFK:03375:13852\n\
67TFK:03422:13018\n\
67TFK:03421:13893\n\
67TFK:03485:13999\n\
67TFK:03523:13144\n\
67TFK:03603:13054\n\
67TFK:03663:14103\n\
67TFK:03714:13999\n\
67TFK:03819:13186\n\
67TFK:03820:13473\n\
67TFK:03861:13454\n\
67TFK:03828:13523\n\
67TFK:03859:13996\n\
67TFK:03995:13452\n\
67TFK:02686:12659\n\
67TFK:02746:11934\n\
67TFK:02808:12374\n\
67TFK:02833:12448\n\
67TFK:02893:11621\n\
67TFK:02869:11797\n\
67TFK:02899:12175\n\
67TFK:02956:12166\n\
67TFK:03009:12317\n\
67TFK:02990:12584\n\
67TFK:03138:11916\n\
67TFK:03261:11875\n\
67TFK:03281:12535\n\
67TFK:03342:12650\n\
67TFK:03348:12658\n\
67TFK:03442:12268\n\
67TFK:03529:12719\n\
67TFK:03583:11835\n\
67TFK:03566:12234\n\
67TFK:03610:12240\n\
67TFK:03613:12555\n\
67TFK:03619:12170\n\
67TFK:03683:11700\n\
67TFK:03706:11848\n\
67TFK:03707:12600\n\
67TFK:03679:12748\n\
67TFK:03745:11853\n\
67TFK:03782:12292\n\
67TFK:03813:12829\n\
67TFK:03861:11630\n\
67TFK:03815:11723\n\
67TFK:03904:11645\n\
67TFK:03905:12166\n\
67TFK:03917:11786\n\
67TFK:03918:12115\n\
67TFK:03930:12264\n\
67TFK:03987:12300\n\
67TFK:02702:09640\n\
67TFK:02718:09635\n\
67TFK:02720:09986\n\
67TFK:02845:09653\n\
67TFK:02829:09734\n\
67TFK:02909:09446\n\
67TFK:02890:09568\n\
67TFK:02870:09875\n\
67TFK:02881:10254\n\
67TFK:02918:09434\n\
67TFK:02948:09603\n\
67TFK:02969:09504\n\
67TFK:03011:09819\n\
67TFK:03030:09805\n\
67TFK:03112:09911\n\
67TFK:03066:10080\n\
67TFK:03146:10232\n\
67TFK:03211:10221\n\
67TFK:03228:09928\n\
67TFK:03353:09129\n\
67TFK:03342:09257\n\
67TFK:03331:09740\n\
67TFK:03348:09816\n\
67TFK:03348:10098\n\
67TFK:03408:09172\n\
67TFK:03365:09307\n\
67TFK:03370:09474\n\
67TFK:03382:09897\n\
67TFK:03391:10001\n\
67TFK:03445:09030\n\
67TFK:03447:09066\n\
67TFK:03456:09163\n\
67TFK:03442:09221\n\
67TFK:03489:09155\n\
67TFK:03517:09329\n\
67TFK:03538:10264\n\
67TFK:03562:10218\n\
67TFK:03682:09651\n\
67TFK:03746:09724\n\
67TFK:03787:09331\n\
67TFK:03815:09411\n\
67TFK:03846:09460\n\
67TFK:03861:09894\n\
67TFK:03862:10014\n\
67TFK:03864:09774\n\
67TFK:03921:10093\n\
67TFK:02675:05391\n\
67TFK:02669:05763\n\
67TFK:02735:05368\n\
67TFK:02733:06416\n\
67TFK:02775:06141\n\
67TFK:02774:06311\n\
67TFK:02850:05511\n\
67TFK:02910:05469\n\
67TFK:02912:05548\n\
67TFK:02882:06090\n\
67TFK:02905:06270\n\
67TFK:02958:05793\n\
67TFK:02938:05868\n\
67TFK:03013:05742\n\
67TFK:02991:05789\n\
67TFK:02999:06115\n\
67TFK:03005:06292\n\
67TFK:03011:06334\n\
67TFK:03016:06239\n\
67TFK:03105:05867\n\
67TFK:03112:06127\n\
67TFK:03137:05232\n\
67TFK:03128:05968\n\
67TFK:03141:06162\n\
67TFK:03211:05164\n\
67TFK:03177:06288\n\
67TFK:03308:05453\n\
67TFK:03269:06117\n\
67TFK:03469:05344\n\
67TFK:03473:05365\n\
67TFK:03472:06169\n\
67TFK:03542:05158\n\
67TFK:03519:05552\n\
67TFK:03573:05378\n\
67TFK:03582:05483\n\
67TFK:03580:06216\n\
67TFK:03617:05357\n\
67TFK:03640:06404\n\
67TFK:03703:05544\n\
67TFK:03696:05656\n\
67TFK:03701:05752\n\
67TFK:03670:06025\n\
67TFK:03690:06281\n\
67TFK:03684:06424\n\
67TFK:03761:05236\n\
67TFK:03736:05458\n\
67TFK:03729:05949\n\
67TFK:03768:05958\n\
67TFK:03772:05968\n\
67TFK:03802:06248\n\
67TFK:03845:05404\n\
67TFK:03832:06148\n\
67TFK:03905:05336\n\
67TFK:03931:05591\n\
67TFK:08007:01418\n\
67TFK:08010:01578\n\
67TFK:08039:02243\n\
67TFK:08089:02511\n\
67TFK:08095:01987\n\
67TFK:08132:02007\n\
67TFK:08134:02089\n\
67TFK:08104:02151\n\
67TFK:08139:02193\n\
67TFK:08152:02573\n\
67TFK:08192:01292\n\
67TFK:08225:01477\n\
67TFK:08340:01511\n\
67TFK:08308:01908\n\
67TFK:08316:01992\n\
67TFK:08303:02090\n\
67TFK:08349:01482\n\
67TFK:08378:01533\n\
67TFK:08356:02188\n\
67TFK:08367:02362\n\
67TFK:08432:02240\n\
67TFK:08475:01420\n\
67TFK:08536:01906\n\
67TFK:08536:02140\n\
67TFK:08589:01328\n\
67TFK:08605:01674\n\
67TFK:08653:01492\n\
67TFK:08685:02337\n\
67TFK:08685:02537\n\
67TFK:08721:02102\n\
67TFK:08735:02091\n\
67TFK:08737:02452\n\
67TFK:08790:01648\n\
67TFK:08786:02563\n\
67TFK:08815:01447\n\
67TFK:08817:02114\n\
67TFK:08821:02251\n\
67TFK:08869:01898\n\
67TFK:08865:02296\n\
67TFK:08917:01328\n\
67TFK:08929:01502\n\
67TFK:08920:02320\n\
67TFK:08980:01686\n\
67TFK:08996:01464\n\
67TFK:09003:01489\n\
67TFK:09042:01762\n\
67TFK:09084:02055\n\
67TFK:09105:02034\n\
67TFK:09092:02339\n\
67TFK:09170:01526\n\
67TFK:09237:01865\n\
67TFK:09232:02010\n\
67TFK:09211:02234\n\
67TFK:09236:02519\n\
67TFK:09206:02550\n\
67TFK:09259:01293\n\
67TFK:09248:01748\n\
67TFK:02671:02354\n\
67TFK:02680:02531\n\
67TFK:02805:01318\n\
67TFK:02811:02145\n\
67TFK:02836:01517\n\
67TFK:02831:02161\n\
67TFK:02815:02473\n\
67TFK:02843:02530\n\
67TFK:02852:02524\n\
67TFK:02955:01333\n\
67TFK:02936:01492\n\
67TFK:02949:02492\n\
67TFK:03009:01563\n\
67TFK:03105:01690\n\
67TFK:03092:01793\n\
67TFK:03144:01455\n\
67TFK:03136:01639\n\
67TFK:03154:02060\n\
67TFK:03120:02314\n\
67TFK:03193:01806\n\
67TFK:03202:02089\n\
67TFK:03182:02526\n\
67TFK:03258:01995\n\
67TFK:03226:02198\n\
67TFK:03269:01346\n\
67TFK:03285:02380\n\
67TFK:03363:01297\n\
67TFK:03347:01355\n\
67TFK:03400:01295\n\
67TFK:03383:01438\n\
67TFK:03392:01551\n\
67TFK:03393:01598\n\
67TFK:03403:01604\n\
67TFK:03372:02285\n\
67TFK:03408:02315\n\
67TFK:03403:02512\n\
67TFK:03448:01389\n\
67TFK:03426:01551\n\
67TFK:03457:01748\n\
67TFK:03447:01999\n\
67TFK:03436:02373\n\
67TFK:03420:02417\n\
67TFK:03487:01817\n\
67TFK:03536:01368\n\
67TFK:03543:01516\n\
67TFK:03592:01762\n\
67TFK:03611:02071\n\
67TFK:03580:02088\n\
67TFK:03704:01596\n\
67TFK:03697:01979\n\
67TFK:03680:02364\n\
67TFK:03734:01339\n\
67TFK:03757:02047\n\
67TFK:03858:01689\n\
67TFK:03869:01429\n\
67TFK:03951:02358\n\
67TFK:03994:01309\n\
67TFK:02736:00950\n\
67TFK:02739:00996\n\
67TFK:02759:00974\n\
67TFK:02793:00419\n\
67TFK:02796:00871\n\
67TFK:02811:01223\n\
67TFK:02825:00801\n\
67TFK:02821:01171\n\
67TFK:02885:01116\n\
67TFK:02973:01094\n\
67TFK:03028:00937\n\
67TFK:03074:00907\n\
67TFK:03231:00798\n\
67TFK:03275:00904\n\
67TFK:03292:01271\n\
67TFK:03339:00731\n\
67TFK:03412:00704\n\
67TFK:03371:00753\n\
67TFK:03491:00707\n\
67TFK:03485:01103\n\
67TFK:03602:01231\n\
67TFK:03692:01012\n\
67TFK:03700:01186\n\
67TFK:03729:00357\n\
67TFK:03733:00898\n\
67TFK:03760:01254\n\
67TFK:03773:00978\n\
67TFK:03855:00761\n\
67TFK:03950:01058\n\
67TFK:03976:01017\n\
67TFK:03979:01006\n\
67TFK:01379:10307\n\
67TFK:01339:10700\n\
67TFK:01386:11590\n\
67TFK:01433:10956\n\
67TFK:01483:10858\n\
67TFK:01499:11319\n\
67TFK:01563:10738\n\
67TFK:01592:10575\n\
67TFK:01639:10571\n\
67TFK:01638:10972\n\
67TFK:01634:11416\n\
67TFK:01762:10787\n\
67TFK:01782:11034\n\
67TFK:01953:10575\n\
67TFK:01953:10812\n\
67TFK:02087:10790\n\
67TFK:02110:10943\n\
67TFK:02147:11095\n\
67TFK:02158:11125\n\
67TFK:02155:11284\n\
67TFK:02164:11324\n\
67TFK:02181:11542\n\
67TFK:02254:11467\n\
67TFK:02424:10409\n\
67TFK:02417:10472\n\
67TFK:02416:10832\n\
67TFK:02443:10502\n\
67TFK:02436:10507\n\
67TFK:02437:11572\n\
67TFK:02498:10540\n\
67TFK:02591:11449\n\
67TFK:02641:11010\n\
67TFK:01669:14426\n\
67TFK:01743:14169\n\
67TFK:02356:14365\n\
67TFK:02389:14556\n\
67TFK:01345:14099\n\
67TFK:01459:13018\n\
67TFK:01536:13248\n\
67TFK:01671:13012\n\
67TFK:01667:14148\n\
67TFK:01721:13047\n\
67TFK:01690:13896\n\
67TFK:01754:13802\n\
67TFK:01788:13569\n\
67TFK:01873:12936\n\
67TFK:01962:13427\n\
67TFK:02056:12889\n\
67TFK:02037:13019\n\
67TFK:02044:13609\n\
67TFK:02177:13447\n\
67TFK:02179:13445\n\
67TFK:02149:13521\n\
67TFK:02184:13701\n\
67TFK:02219:13733\n\
67TFK:02277:13036\n\
67TFK:02304:13075\n\
67TFK:02334:13182\n\
67TFK:02496:13483\n\
67TFK:02536:13814\n\
67TFK:02602:13232\n\
67TFK:02655:12897\n\
67TFK:02653:13452\n\
67TFK:08033:06317\n\
67TFK:08080:05836\n\
67TFK:08137:05291\n\
67TFK:08180:05304\n\
67TFK:08237:05622\n\
67TFK:08272:06382\n\
67TFK:08332:05281\n\
67TFK:08316:05587\n\
67TFK:08324:05840\n\
67TFK:08343:06209\n\
67TFK:08410:06308\n\
67TFK:08393:06415\n\
67TFK:08448:05371\n\
67TFK:08454:06410\n\
67TFK:08496:05395\n\
67TFK:08493:06220\n\
67TFK:08518:06298\n\
67TFK:08493:06407\n\
67TFK:08554:06235\n\
67TFK:08592:05442\n\
67TFK:08620:05411\n\
67TFK:08593:05725\n\
67TFK:08670:05886\n\
67TFK:08666:06332\n\
67TFK:08679:06320\n\
67TFK:08701:05396\n\
67TFK:08695:05720\n\
67TFK:08821:05153\n\
67TFK:08818:05462\n\
67TFK:08838:05462\n\
67TFK:08824:05784\n\
67TFK:08801:05922\n\
67TFK:08801:06176\n\
67TFK:08884:05894\n\
67TFK:08846:06319\n\
67TFK:08916:05726\n\
67TFK:08963:06083\n\
67TFK:09009:06142\n\
67TFK:09039:06254\n\
67TFK:09072:06250\n\
67TFK:09092:05913\n\
67TFK:09208:06222\n\
67TFK:09259:05521\n\
67TFK:09259:05667\n\
67TFK:09325:05374\n\
67TFK:09339:05407\n\
67TFK:09399:05188\n\
67TFK:09403:06047\n\
67TFK:09453:06036\n\
67TFK:09495:05903\n\
67TFK:09525:05906\n\
67TFK:09608:05510\n\
67TFK:09603:06012\n\
67TFK:09657:05462\n\
67TFK:09710:05972\n\
67TFK:09754:05248\n\
67TFK:09727:06120\n\
67TFK:09747:06344\n\
67TFK:09798:05902\n\
67TFK:09786:06400\n\
67TFK:09849:05871\n\
67TFK:09905:05259\n\
67TFK:09897:05974\n\
67TFK:09889:06426\n\
67TFK:09953:05496\n\
67TFK:09924:06384\n\
67TFK:10028:05700\n\
67TFK:10060:05811\n\
67TFK:10117:05156\n\
67TFK:10086:05293\n\
67TFK:10137:06439\n\
67TFK:10199:05547\n\
67TFK:10174:05756\n\
67TFK:10189:05936\n\
67TFK:10221:06086\n\
67TFK:10239:05469\n\
67TFK:10285:06303\n\
67TFK:10358:06346\n\
67TFK:10407:05479\n\
67TFK:10434:05805\n\
67TFK:06670:13305\n\
67TFK:06706:14119\n\
67TFK:06764:13412\n\
67TFK:06783:13530\n\
67TFK:06879:12942\n\
67TFK:06955:13208\n\
67TFK:06913:13698\n\
67TFK:06990:13136\n\
67TFK:07040:13630\n\
67TFK:07096:13796\n\
67TFK:07091:14134\n\
67TFK:07184:13068\n\
67TFK:07292:13662\n\
67TFK:07316:13749\n\
67TFK:07380:12974\n\
67TFK:07390:13276\n\
67TFK:07414:13081\n\
67TFK:07439:13866\n\
67TFK:07466:13752\n\
67TFK:07528:13274\n\
67TFK:07542:13627\n\
67TFK:07633:13298\n\
67TFK:07742:13742\n\
67TFK:07728:13927\n\
67TFK:07774:13359\n\
67TFK:07760:13613\n\
67TFK:07901:13782\n\
67TFK:07990:13686\n\
67TFK:02687:03083\n\
67TFK:02700:03330\n\
67TFK:02688:03491\n\
67TFK:02709:03736\n\
67TFK:02725:03406\n\
67TFK:02742:03593\n\
67TFK:02795:02971\n\
67TFK:02792:03306\n\
67TFK:02855:02838\n\
67TFK:02840:03839\n\
67TFK:02935:02905\n\
67TFK:02940:03220\n\
67TFK:02944:03691\n\
67TFK:03039:02824\n\
67TFK:03058:02795\n\
67TFK:03063:02881\n\
67TFK:03068:03267\n\
67TFK:03096:03316\n\
67TFK:03132:02882\n\
67TFK:03140:03405\n\
67TFK:03156:03836\n\
67TFK:03255:02855\n\
67TFK:03258:03423\n\
67TFK:03298:02615\n\
67TFK:03272:03488\n\
67TFK:03322:02586\n\
67TFK:03352:03068\n\
67TFK:03356:03783\n\
67TFK:03395:03442\n\
67TFK:03453:02576\n\
67TFK:03433:02890\n\
67TFK:03456:03097\n\
67TFK:03432:03396\n\
67TFK:03489:03481\n\
67TFK:03498:03502\n\
67TFK:03558:02886\n\
67TFK:03530:02970\n\
67TFK:03555:03207\n\
67TFK:03517:03821\n\
67TFK:03591:03098\n\
67TFK:03613:03729\n\
67TFK:03652:03757\n\
67TFK:03668:02632\n\
67TFK:03666:03053\n\
67TFK:03756:02804\n\
67TFK:03798:02751\n\
67TFK:03840:02667\n\
67TFK:03845:02920\n\
67TFK:03855:03162\n\
67TFK:03833:03310\n\
67TFK:03814:03459\n\
67TFK:03838:03460\n\
67TFK:03941:02982\n\
67TFK:03940:03132\n\
67TFK:03938:03659\n\
67TFK:03953:03756\n\
67TFK:03973:02920\n\
67TFK:02686:07103\n\
67TFK:02690:07220\n\
67TFK:02747:06548\n\
67TFK:02758:06712\n\
67TFK:02737:07090\n\
67TFK:02809:07454\n\
67TFK:02790:07668\n\
67TFK:02856:06941\n\
67TFK:02853:07369\n\
67TFK:02857:07389\n\
67TFK:02874:07199\n\
67TFK:02895:07197\n\
67TFK:02898:07283\n\
67TFK:02883:07568\n\
67TFK:02936:06680\n\
67TFK:02954:06695\n\
67TFK:02930:07093\n\
67TFK:02915:07352\n\
67TFK:02965:07312\n\
67TFK:03077:06524\n\
67TFK:03078:06522\n\
67TFK:03068:07659\n\
67TFK:03145:07285\n\
67TFK:03209:07317\n\
67TFK:03191:07452\n\
67TFK:03207:07545\n\
67TFK:03249:07649\n\
67TFK:03215:07726\n\
67TFK:03219:07706\n\
67TFK:03277:07273\n\
67TFK:03264:07582\n\
67TFK:03292:07721\n\
67TFK:03396:06456\n\
67TFK:03397:07286\n\
67TFK:03408:07347\n\
67TFK:03449:06535\n\
67TFK:03434:06724\n\
67TFK:03457:07634\n\
67TFK:03504:07335\n\
67TFK:03481:07475\n\
67TFK:03679:06577\n\
67TFK:03675:07615\n\
67TFK:03783:07059\n\
67TFK:03859:07227\n\
67TFK:03904:06839\n\
67TFK:03894:07007\n\
67TFK:03882:07310\n\
67TFK:03936:07671\n\
67TFK:04010:00815\n\
67TFK:04124:00445\n\
67TFK:04111:00751\n\
67TFK:04098:01285\n\
67TFK:04192:00861\n\
67TFK:04147:01144\n\
67TFK:04191:01128\n\
67TFK:04226:00293\n\
67TFK:04272:01286\n\
67TFK:04312:00384\n\
67TFK:04323:00404\n\
67TFK:04303:00931\n\
67TFK:04302:01211\n\
67TFK:04353:00553\n\
67TFK:04353:00628\n\
67TFK:04381:00815\n\
67TFK:04347:01083\n\
67TFK:04378:01212\n\
67TFK:04406:00543\n\
67TFK:04443:01189\n\
67TFK:04425:01285\n\
67TFK:04540:00492\n\
67TFK:04526:00735\n\
67TFK:04501:00963\n\
67TFK:04521:01052\n\
67TFK:04566:00275\n\
67TFK:04593:00780\n\
67TFK:04626:00745\n\
67TFK:04704:00250\n\
67TFK:04801:00360\n\
67TFK:04811:00568\n\
67TFK:04836:01243\n\
67TFK:04837:01253\n\
67TFK:04936:01164\n\
67TFK:04994:01115\n\
67TFK:04985:01204\n\
67TFK:05147:01087\n\
67TFK:05315:01078\n\
67TFK:02803:14403\n\
67TFK:02833:14337\n\
67TFK:02937:14872\n\
67TFK:03006:14275\n\
67TFK:03142:14283\n\
67TFK:03191:14380\n\
67TFK:03181:14506\n\
67TFK:03243:14975\n\
67TFK:03318:14389\n\
67TFK:03321:14520\n\
67TFK:03402:14825\n\
67TFK:03557:14218\n\
67TFK:03515:14290\n\
67TFK:03524:14398\n\
67TFK:03525:14483\n\
67TFK:03551:14579\n\
67TFK:03553:14578\n\
67TFK:03661:14310\n\
67TFK:03636:14689\n\
67TFK:03644:14759\n\
67TFK:03691:14745\n\
67TFK:03813:14972\n\
67TFK:03962:14248\n\
67TFK:03933:14270\n\
67TFK:03958:14300\n\
67TFK:03948:14613\n\
67TFK:02695:10346\n\
67TFK:02694:10659\n\
67TFK:02793:10370\n\
67TFK:02801:10721\n\
67TFK:02788:11561\n\
67TFK:02843:11035\n\
67TFK:02860:11347\n\
67TFK:02910:11073\n\
67TFK:02869:11219\n\
67TFK:02872:11343\n\
67TFK:02928:11148\n\
67TFK:03021:11139\n\
67TFK:03124:10934\n\
67TFK:03218:10859\n\
67TFK:03275:11423\n\
67TFK:03339:11340\n\
67TFK:03381:10958\n\
67TFK:03377:11389\n\
67TFK:03408:11451\n\
67TFK:03434:10778\n\
67TFK:03470:10488\n\
67TFK:03595:10567\n\
67TFK:03625:11112\n\
67TFK:03699:11200\n\
67TFK:03741:10638\n\
67TFK:03755:10706\n\
67TFK:03760:10717\n\
67TFK:03744:11307\n\
67TFK:03730:11489\n\
67TFK:03852:10496\n\
67TFK:03956:10811\n\
67TFK:03941:11157\n\
67TFK:03973:10887\n\
67TFK:01537:01123\n\
67TFK:01813:01175\n\
67TFK:01842:00875\n\
67TFK:01906:00933\n\
67TFK:01914:01156\n\
67TFK:01925:01282\n\
67TFK:01967:00866\n\
67TFK:01962:01014\n\
67TFK:02085:01153\n\
67TFK:02204:01073\n\
67TFK:02261:01216\n\
67TFK:02294:01157\n\
67TFK:02373:01137\n\
67TFK:02412:00683\n\
67TFK:02386:00984\n\
67TFK:02466:01010\n\
67TFK:02505:00941\n\
67TFK:02615:00933\n\
67TFK:02609:00981\n\
67TFK:02669:08220\n\
67TFK:02708:08299\n\
67TFK:02707:08549\n\
67TFK:02693:08955\n\
67TFK:02736:08405\n\
67TFK:02727:08440\n\
67TFK:02745:08546\n\
67TFK:02762:08567\n\
67TFK:02835:08104\n\
67TFK:02826:08585\n\
67TFK:02875:07887\n\
67TFK:02882:08362\n\
67TFK:02905:08355\n\
67TFK:02900:08670\n\
67TFK:02895:08799\n\
67TFK:02953:08040\n\
67TFK:02956:08844\n\
67TFK:03033:08559\n\
67TFK:03057:08615\n\
67TFK:03069:07798\n\
67TFK:03100:07857\n\
67TFK:03084:08043\n\
67TFK:03097:08128\n\
67TFK:03105:08913\n\
67TFK:03153:08348\n\
67TFK:03229:07751\n\
67TFK:03231:07749\n\
67TFK:03312:07749\n\
67TFK:03275:08537\n\
67TFK:03322:08039\n\
67TFK:03327:08228\n\
67TFK:03321:08372\n\
67TFK:03351:08907\n\
67TFK:03369:07941\n\
67TFK:03426:08867\n\
67TFK:03471:08884\n\
67TFK:03514:08363\n\
67TFK:03536:08509\n\
67TFK:03537:08921\n\
67TFK:03608:08348\n\
67TFK:03598:08753\n\
67TFK:03708:08198\n\
67TFK:03758:07921\n\
67TFK:03760:08127\n\
67TFK:03759:08373\n\
67TFK:03787:07945\n\
67TFK:03806:08965\n\
67TFK:03838:07852\n\
67TFK:03863:07884\n\
67TFK:03852:08782\n\
67TFK:03886:08709\n\
67TFK:03957:08239\n\
')
