# Supplementary material for: The Oxidative Metabolism of Fossil Hydrocarbons and Sulfide Minerals by the Lithobiontic Microbial Community Inhabiting Deep Subterrestrial Kupferschiefer Black Shale
Source: Front Microbiol. 2018 May 15;9:972. doi: 10.3389/fmicb.2018.00972 (PMC5962744; doi:10.3389/fmicb.2018.00972)
Supplement: Supplementary file 3 [file Presentation_1.ZIP › R19_filter-trim_BSc60_sup207_krona.html.files/node1366.members.0.js]

data('67TFK:01342:12060\n\
67TFK:01638:12227\n\
67TFK:01878:12145\n\
67TFK:02341:12140\n\
67TFK:03027:04348\n\
67TFK:03063:04952\n\
67TFK:03114:05000\n\
67TFK:03128:04980\n\
67TFK:03376:04869\n\
67TFK:03566:05081\n\
67TFK:03788:04237\n\
67TFK:03870:04160\n\
67TFK:00494:04653\n\
67TFK:00583:04355\n\
67TFK:00722:03898\n\
67TFK:01226:04204\n\
67TFK:01302:04597\n\
67TFK:00960:01844\n\
67TFK:00716:09050\n\
67TFK:01192:09592\n\
67TFK:01097:07923\n\
67TFK:01272:08360\n\
67TFK:00603:06693\n\
67TFK:00893:07235\n\
67TFK:00976:06966\n\
67TFK:00486:05154\n\
67TFK:00589:05849\n\
67TFK:00556:05870\n\
67TFK:00679:06315\n\
67TFK:00729:05277\n\
67TFK:00860:05735\n\
67TFK:01176:12181\n\
67TFK:01317:12498\n\
67TFK:09328:06640\n\
67TFK:09492:06994\n\
67TFK:09843:06963\n\
67TFK:10103:07396\n\
67TFK:07095:03756\n\
67TFK:07246:03069\n\
67TFK:07241:03323\n\
67TFK:07391:03077\n\
67TFK:07404:03634\n\
67TFK:09587:04712\n\
67TFK:10224:04814\n\
67TFK:09790:03693\n\
67TFK:10010:03299\n\
67TFK:09331:12480\n\
67TFK:09632:12266\n\
67TFK:09747:11920\n\
67TFK:01340:03047\n\
67TFK:01626:02832\n\
67TFK:02522:03444\n\
67TFK:01624:03984\n\
67TFK:01974:04179\n\
67TFK:02547:04430\n\
67TFK:02181:05187\n\
67TFK:02544:05964\n\
67TFK:01517:07075\n\
67TFK:01524:07112\n\
67TFK:01893:07651\n\
67TFK:02448:07555\n\
67TFK:02477:07552\n\
67TFK:02539:06875\n\
67TFK:01698:01973\n\
67TFK:01714:02348\n\
67TFK:01928:02476\n\
67TFK:02296:02345\n\
67TFK:02044:08518\n\
67TFK:01380:10261\n\
67TFK:01821:09590\n\
67TFK:05340:04188\n\
67TFK:05401:04367\n\
67TFK:06014:04938\n\
67TFK:09820:08484\n\
67TFK:10196:08540\n\
67TFK:10360:08604\n\
67TFK:10009:09913\n\
67TFK:10168:09487\n\
67TFK:09841:10888\n\
67TFK:09992:10677\n\
67TFK:10316:11320\n\
67TFK:05630:06961\n\
67TFK:05878:06527\n\
67TFK:05912:07168\n\
67TFK:06151:06720\n\
67TFK:06223:07094\n\
67TFK:06281:06825\n\
67TFK:06577:06771\n\
67TFK:06574:06827\n\
67TFK:05723:11573\n\
67TFK:06098:10710\n\
67TFK:09367:02407\n\
67TFK:09733:02314\n\
67TFK:09796:01930\n\
67TFK:07349:01554\n\
67TFK:07604:01776\n\
67TFK:07421:05040\n\
67TFK:07611:04127\n\
67TFK:06708:06663\n\
67TFK:06752:07278\n\
67TFK:07509:07314\n\
67TFK:07723:06659\n\
67TFK:07020:06111\n\
67TFK:07219:05581\n\
67TFK:07318:05230\n\
67TFK:07432:05479\n\
67TFK:07847:05676\n\
67TFK:06717:10149\n\
67TFK:06810:09179\n\
67TFK:07011:09770\n\
67TFK:07796:09462\n\
67TFK:06974:08359\n\
67TFK:07328:08100\n\
67TFK:07380:08632\n\
67TFK:07152:11253\n\
67TFK:07325:10655\n\
67TFK:07396:11167\n\
67TFK:00523:03728\n\
67TFK:01186:03158\n\
67TFK:08234:00937\n\
67TFK:09016:00833\n\
67TFK:06923:00514\n\
67TFK:07546:01003\n\
67TFK:08146:06815\n\
67TFK:08996:07192\n\
67TFK:09229:06872\n\
67TFK:09259:06508\n\
67TFK:08041:02856\n\
67TFK:08605:02865\n\
67TFK:08954:03339\n\
67TFK:09017:02698\n\
67TFK:09086:02900\n\
67TFK:09185:03321\n\
67TFK:08014:03901\n\
67TFK:08355:04743\n\
67TFK:08477:04401\n\
67TFK:08580:04453\n\
67TFK:08678:03938\n\
67TFK:08028:08907\n\
67TFK:08892:08514\n\
67TFK:08736:09519\n\
67TFK:06916:12661\n\
67TFK:07521:12489\n\
67TFK:07654:11972\n\
67TFK:07888:12457\n\
67TFK:04161:11388\n\
67TFK:04175:11541\n\
67TFK:04777:10753\n\
67TFK:04189:09520\n\
67TFK:04215:09676\n\
67TFK:04279:09047\n\
67TFK:04481:10281\n\
67TFK:04678:09789\n\
67TFK:04077:08526\n\
67TFK:04877:08205\n\
67TFK:04857:08392\n\
67TFK:04951:08876\n\
67TFK:04323:06877\n\
67TFK:04459:07361\n\
67TFK:04718:06718\n\
67TFK:04890:06591\n\
67TFK:05128:07631\n\
67TFK:06110:01147\n\
67TFK:06639:01074\n\
67TFK:04897:05766\n\
67TFK:08462:12944\n\
67TFK:08540:13028\n\
67TFK:08931:11776\n\
67TFK:09301:11798\n\
67TFK:05864:13249\n\
67TFK:08330:11330\n\
67TFK:09273:10565\n\
67TFK:04161:02636\n\
67TFK:04245:03266\n\
67TFK:04801:03089\n\
67TFK:04911:03306\n\
67TFK:05018:03331\n\
67TFK:05225:03490\n\
67TFK:05620:02944\n\
67TFK:05743:03227\n\
67TFK:06301:03028\n\
67TFK:06284:03763\n\
67TFK:06656:02913\n\
67TFK:05752:05563\n\
67TFK:06326:06341\n\
67TFK:06389:06354\n\
67TFK:05162:03907\n\
67TFK:05578:08019\n\
67TFK:05963:07787\n\
67TFK:06277:09807\n\
67TFK:05808:12316\n\
67TFK:05923:12195\n\
67TFK:06599:11697\n\
67TFK:04004:02429\n\
67TFK:04394:01366\n\
67TFK:04894:02437\n\
67TFK:04927:02455\n\
67TFK:02664:13212\n\
67TFK:03075:13947\n\
67TFK:03425:11651\n\
67TFK:03578:12243\n\
67TFK:03360:10248\n\
67TFK:03371:10263\n\
67TFK:03420:09096\n\
67TFK:03431:09762\n\
67TFK:02754:05235\n\
67TFK:03441:05296\n\
67TFK:03915:05975\n\
67TFK:08342:01986\n\
67TFK:08639:02076\n\
67TFK:08817:01816\n\
67TFK:08797:01922\n\
67TFK:03415:01303\n\
67TFK:03887:02451\n\
67TFK:03278:01041\n\
67TFK:03446:00978\n\
67TFK:01508:10821\n\
67TFK:02121:10547\n\
67TFK:02442:11460\n\
67TFK:02384:14161\n\
67TFK:08002:05948\n\
67TFK:08439:05884\n\
67TFK:08541:05602\n\
67TFK:09217:05340\n\
67TFK:09236:05808\n\
67TFK:09315:06165\n\
67TFK:09351:05931\n\
67TFK:09488:05944\n\
67TFK:09644:06002\n\
67TFK:09714:06117\n\
67TFK:09885:05929\n\
67TFK:10146:06188\n\
67TFK:10291:05754\n\
67TFK:10403:06244\n\
67TFK:07001:14124\n\
67TFK:03018:03278\n\
67TFK:03073:03299\n\
67TFK:03258:03740\n\
67TFK:02736:07147\n\
67TFK:03279:06955\n\
67TFK:03279:07313\n\
67TFK:03755:06538\n\
67TFK:03240:14452\n\
67TFK:03329:08747\n\
67TFK:03739:08364\n\
')
