# Supplementary material for: The Oxidative Metabolism of Fossil Hydrocarbons and Sulfide Minerals by the Lithobiontic Microbial Community Inhabiting Deep Subterrestrial Kupferschiefer Black Shale
Source: Front Microbiol. 2018 May 15;9:972. doi: 10.3389/fmicb.2018.00972 (PMC5962744; doi:10.3389/fmicb.2018.00972)
Supplement: Supplementary file 3 [file Presentation_1.ZIP › R19_filter-trim_BSc60_sup207_krona.html.files/node1083.members.0.js]

data('67TFK:02065:12632\n\
67TFK:02165:12839\n\
67TFK:02492:11679\n\
67TFK:02538:12420\n\
67TFK:02587:11924\n\
67TFK:02898:04934\n\
67TFK:03158:04955\n\
67TFK:03311:03923\n\
67TFK:03353:04768\n\
67TFK:03786:04209\n\
67TFK:03810:05140\n\
67TFK:03914:05051\n\
67TFK:03974:04533\n\
67TFK:00275:04596\n\
67TFK:00509:04786\n\
67TFK:00706:04071\n\
67TFK:00794:04378\n\
67TFK:00798:04686\n\
67TFK:01103:04644\n\
67TFK:01126:04733\n\
67TFK:00644:02159\n\
67TFK:00689:02030\n\
67TFK:00953:02311\n\
67TFK:01306:01800\n\
67TFK:00490:09192\n\
67TFK:00831:09499\n\
67TFK:00872:10083\n\
67TFK:01141:09060\n\
67TFK:01203:09030\n\
67TFK:00166:08726\n\
67TFK:00383:08692\n\
67TFK:00528:08855\n\
67TFK:00625:08345\n\
67TFK:00821:07782\n\
67TFK:00904:07920\n\
67TFK:00950:08875\n\
67TFK:01125:08921\n\
67TFK:01179:07856\n\
67TFK:01318:08137\n\
67TFK:00393:07450\n\
67TFK:00784:06484\n\
67TFK:00929:07049\n\
67TFK:00997:07069\n\
67TFK:01175:07424\n\
67TFK:00294:05376\n\
67TFK:00659:06220\n\
67TFK:00794:05158\n\
67TFK:00940:05266\n\
67TFK:01069:05892\n\
67TFK:01288:12666\n\
67TFK:01315:12561\n\
67TFK:09705:07571\n\
67TFK:09888:06939\n\
67TFK:09959:07271\n\
67TFK:10174:06862\n\
67TFK:06819:02799\n\
67TFK:07490:03429\n\
67TFK:07555:03615\n\
67TFK:07844:03666\n\
67TFK:07984:03025\n\
67TFK:09443:04137\n\
67TFK:09525:04480\n\
67TFK:09580:04639\n\
67TFK:09635:04761\n\
67TFK:09695:04620\n\
67TFK:09787:05097\n\
67TFK:09824:04570\n\
67TFK:09924:04469\n\
67TFK:09403:02816\n\
67TFK:09437:03075\n\
67TFK:09431:03772\n\
67TFK:09601:03763\n\
67TFK:09647:03568\n\
67TFK:09584:12641\n\
67TFK:09822:12735\n\
67TFK:10404:12159\n\
67TFK:01211:13370\n\
67TFK:01480:03197\n\
67TFK:01748:02664\n\
67TFK:01831:03591\n\
67TFK:02333:03603\n\
67TFK:02335:03711\n\
67TFK:02439:02803\n\
67TFK:01492:05125\n\
67TFK:01670:05108\n\
67TFK:01795:04532\n\
67TFK:01852:04523\n\
67TFK:01895:04579\n\
67TFK:02163:04240\n\
67TFK:02166:04290\n\
67TFK:02141:04620\n\
67TFK:02388:05095\n\
67TFK:02491:04554\n\
67TFK:02601:04520\n\
67TFK:01507:06367\n\
67TFK:02266:05822\n\
67TFK:02256:06258\n\
67TFK:01400:07141\n\
67TFK:01467:06947\n\
67TFK:01544:07612\n\
67TFK:01787:06892\n\
67TFK:01869:06922\n\
67TFK:01884:06464\n\
67TFK:01900:07344\n\
67TFK:01903:07691\n\
67TFK:02021:06780\n\
67TFK:02002:07425\n\
67TFK:02428:07021\n\
67TFK:02590:06909\n\
67TFK:01362:01911\n\
67TFK:01528:02511\n\
67TFK:01627:01476\n\
67TFK:01657:02425\n\
67TFK:01823:01916\n\
67TFK:02020:08345\n\
67TFK:02578:08850\n\
67TFK:01752:09485\n\
67TFK:02033:09539\n\
67TFK:02351:10071\n\
67TFK:02472:09576\n\
67TFK:05466:04995\n\
67TFK:05478:04335\n\
67TFK:05590:04896\n\
67TFK:05823:04941\n\
67TFK:06010:04871\n\
67TFK:06068:04028\n\
67TFK:06272:04348\n\
67TFK:06292:05014\n\
67TFK:06535:04156\n\
67TFK:09501:08533\n\
67TFK:10250:08617\n\
67TFK:10438:08132\n\
67TFK:09599:10285\n\
67TFK:09795:10183\n\
67TFK:09995:09052\n\
67TFK:10040:09874\n\
67TFK:10261:09104\n\
67TFK:09339:11003\n\
67TFK:09395:10968\n\
67TFK:09615:10500\n\
67TFK:09974:10391\n\
67TFK:10001:10366\n\
67TFK:10331:11040\n\
67TFK:05395:07303\n\
67TFK:05581:07587\n\
67TFK:05719:07545\n\
67TFK:05836:11439\n\
67TFK:06220:10501\n\
67TFK:06431:10411\n\
67TFK:06601:10929\n\
67TFK:09325:01959\n\
67TFK:09374:01618\n\
67TFK:09596:02209\n\
67TFK:10014:02454\n\
67TFK:10167:02190\n\
67TFK:06984:02400\n\
67TFK:07256:01297\n\
67TFK:07799:01923\n\
67TFK:07855:01844\n\
67TFK:06771:04653\n\
67TFK:06814:04769\n\
67TFK:06978:04679\n\
67TFK:07015:04755\n\
67TFK:07621:05128\n\
67TFK:07900:04072\n\
67TFK:06899:07154\n\
67TFK:07127:07368\n\
67TFK:07248:06842\n\
67TFK:07626:07382\n\
67TFK:07732:07125\n\
67TFK:06680:05817\n\
67TFK:07589:06370\n\
67TFK:06988:09286\n\
67TFK:07128:09951\n\
67TFK:07136:10180\n\
67TFK:07179:09193\n\
67TFK:07509:09022\n\
67TFK:07604:10256\n\
67TFK:06757:07812\n\
67TFK:06781:08282\n\
67TFK:06882:08248\n\
67TFK:07070:08316\n\
67TFK:07133:07855\n\
67TFK:07534:08923\n\
67TFK:07614:07893\n\
67TFK:06794:11249\n\
67TFK:07155:11182\n\
67TFK:07761:11026\n\
67TFK:07929:10368\n\
67TFK:07953:11510\n\
67TFK:00753:02851\n\
67TFK:01085:02988\n\
67TFK:05468:02104\n\
67TFK:05842:02326\n\
67TFK:06216:01926\n\
67TFK:06290:01559\n\
67TFK:06472:02368\n\
67TFK:06531:02379\n\
67TFK:08031:00817\n\
67TFK:08176:01050\n\
67TFK:07157:01272\n\
67TFK:07311:01224\n\
67TFK:07379:00586\n\
67TFK:07656:00458\n\
67TFK:07757:00919\n\
67TFK:07889:01127\n\
67TFK:08504:06620\n\
67TFK:08207:03408\n\
67TFK:08452:03605\n\
67TFK:08655:02716\n\
67TFK:08982:02908\n\
67TFK:09063:03415\n\
67TFK:09224:03796\n\
67TFK:08137:04983\n\
67TFK:08479:04254\n\
67TFK:08531:04948\n\
67TFK:08593:04372\n\
67TFK:08686:04665\n\
67TFK:08750:04330\n\
67TFK:08965:04424\n\
67TFK:09278:04363\n\
67TFK:08329:07985\n\
67TFK:08534:08805\n\
67TFK:08591:08707\n\
67TFK:08730:08331\n\
67TFK:08755:08845\n\
67TFK:09198:07793\n\
67TFK:08115:09920\n\
67TFK:08215:09448\n\
67TFK:08365:09833\n\
67TFK:08399:10243\n\
67TFK:08685:09204\n\
67TFK:08791:09187\n\
67TFK:08823:09066\n\
67TFK:08843:09827\n\
67TFK:00874:11266\n\
67TFK:01004:11447\n\
67TFK:06960:12417\n\
67TFK:07101:11676\n\
67TFK:04184:13151\n\
67TFK:04289:13777\n\
67TFK:04531:14256\n\
67TFK:04857:14222\n\
67TFK:04481:11736\n\
67TFK:04663:11882\n\
67TFK:04745:11651\n\
67TFK:05171:11658\n\
67TFK:04098:10499\n\
67TFK:04153:11163\n\
67TFK:04389:10591\n\
67TFK:04560:10714\n\
67TFK:04937:10853\n\
67TFK:05175:10656\n\
67TFK:04093:09165\n\
67TFK:04060:09872\n\
67TFK:04371:09813\n\
67TFK:04751:10292\n\
67TFK:04064:08971\n\
67TFK:04243:07757\n\
67TFK:04203:07841\n\
67TFK:04576:07871\n\
67TFK:04771:08201\n\
67TFK:04074:06824\n\
67TFK:04202:06782\n\
67TFK:04554:06813\n\
67TFK:04624:07283\n\
67TFK:04613:07290\n\
67TFK:04648:07339\n\
67TFK:04877:07170\n\
67TFK:04901:07661\n\
67TFK:05065:06904\n\
67TFK:06220:01087\n\
67TFK:06374:00852\n\
67TFK:06619:01100\n\
67TFK:04132:06307\n\
67TFK:04470:05603\n\
67TFK:04655:05685\n\
67TFK:04671:06428\n\
67TFK:04706:05304\n\
67TFK:04862:05265\n\
67TFK:04925:05717\n\
67TFK:04981:06151\n\
67TFK:05063:05732\n\
67TFK:05069:05898\n\
67TFK:08061:13204\n\
67TFK:08378:13011\n\
67TFK:08692:13250\n\
67TFK:08984:13801\n\
67TFK:08116:12131\n\
67TFK:08435:12365\n\
67TFK:08499:12636\n\
67TFK:08707:11978\n\
67TFK:05458:14080\n\
67TFK:06066:13187\n\
67TFK:06328:14571\n\
67TFK:08101:10304\n\
67TFK:08283:11116\n\
67TFK:08351:10972\n\
67TFK:09080:10859\n\
67TFK:04065:03050\n\
67TFK:04579:02917\n\
67TFK:04737:02879\n\
67TFK:04788:02656\n\
67TFK:04806:03015\n\
67TFK:04887:02687\n\
67TFK:04853:03452\n\
67TFK:04902:03658\n\
67TFK:04989:02946\n\
67TFK:05035:02593\n\
67TFK:05439:02838\n\
67TFK:05760:03055\n\
67TFK:05907:03856\n\
67TFK:06007:02656\n\
67TFK:06569:03442\n\
67TFK:05377:05493\n\
67TFK:05338:05543\n\
67TFK:05596:05642\n\
67TFK:05739:05263\n\
67TFK:06237:05457\n\
67TFK:06387:06425\n\
67TFK:06650:06184\n\
67TFK:04289:03947\n\
67TFK:04731:04630\n\
67TFK:04973:04583\n\
67TFK:05218:04897\n\
67TFK:05606:08520\n\
67TFK:06153:08256\n\
67TFK:06227:08244\n\
67TFK:06192:08488\n\
67TFK:05544:09500\n\
67TFK:05655:09983\n\
67TFK:05868:09814\n\
67TFK:05878:09126\n\
67TFK:05881:10111\n\
67TFK:06080:09108\n\
67TFK:06332:09847\n\
67TFK:06388:09510\n\
67TFK:06415:09493\n\
67TFK:06497:09126\n\
67TFK:06617:09717\n\
67TFK:05604:12279\n\
67TFK:05677:11659\n\
67TFK:05857:12620\n\
67TFK:06574:12453\n\
67TFK:06632:12424\n\
67TFK:04716:02144\n\
67TFK:04808:01511\n\
67TFK:05004:02494\n\
67TFK:02988:13722\n\
67TFK:03255:12927\n\
67TFK:03626:13933\n\
67TFK:02809:11739\n\
67TFK:02799:12141\n\
67TFK:02771:12510\n\
67TFK:03041:12581\n\
67TFK:03306:12390\n\
67TFK:03307:12366\n\
67TFK:03509:12438\n\
67TFK:03673:11823\n\
67TFK:03295:09601\n\
67TFK:03384:09141\n\
67TFK:03454:09660\n\
67TFK:03767:09907\n\
67TFK:03907:09019\n\
67TFK:03939:09889\n\
67TFK:03966:09272\n\
67TFK:02785:06147\n\
67TFK:02862:06333\n\
67TFK:02903:06427\n\
67TFK:03011:06395\n\
67TFK:03390:05636\n\
67TFK:03611:05927\n\
67TFK:03994:05829\n\
67TFK:08061:02125\n\
67TFK:08439:01510\n\
67TFK:08845:02208\n\
67TFK:08860:02308\n\
67TFK:08935:01647\n\
67TFK:09134:02458\n\
67TFK:09179:02037\n\
67TFK:02692:02070\n\
67TFK:02792:01903\n\
67TFK:03111:01721\n\
67TFK:03119:02279\n\
67TFK:03208:01727\n\
67TFK:03226:01522\n\
67TFK:03309:01781\n\
67TFK:03694:01922\n\
67TFK:03217:00824\n\
67TFK:03653:00749\n\
67TFK:01921:11160\n\
67TFK:01982:11374\n\
67TFK:02391:11192\n\
67TFK:02586:11185\n\
67TFK:02642:11053\n\
67TFK:02441:14460\n\
67TFK:01393:12938\n\
67TFK:01620:13304\n\
67TFK:01779:13919\n\
67TFK:02001:13064\n\
67TFK:02190:12934\n\
67TFK:02218:13586\n\
67TFK:02245:13790\n\
67TFK:08289:06347\n\
67TFK:08570:05279\n\
67TFK:08560:05456\n\
67TFK:08579:05835\n\
67TFK:08761:05820\n\
67TFK:09071:06240\n\
67TFK:09335:05605\n\
67TFK:09704:05719\n\
67TFK:09885:06015\n\
67TFK:10315:05437\n\
67TFK:10365:05601\n\
67TFK:06860:12960\n\
67TFK:06975:13919\n\
67TFK:07429:13185\n\
67TFK:03025:03003\n\
67TFK:03069:03464\n\
67TFK:03389:03838\n\
67TFK:03469:03146\n\
67TFK:03547:03043\n\
67TFK:03611:03621\n\
67TFK:03753:02674\n\
67TFK:03730:03556\n\
67TFK:03892:03022\n\
67TFK:02715:07360\n\
67TFK:02743:07621\n\
67TFK:02831:06928\n\
67TFK:02920:07114\n\
67TFK:03410:07293\n\
67TFK:03811:06574\n\
67TFK:04439:01128\n\
67TFK:04600:01054\n\
67TFK:03354:14839\n\
67TFK:03462:14239\n\
67TFK:03644:14690\n\
67TFK:03862:14332\n\
67TFK:02856:10935\n\
67TFK:02832:10986\n\
67TFK:03093:10692\n\
67TFK:03348:10741\n\
67TFK:03691:11347\n\
67TFK:01532:01232\n\
67TFK:01957:01172\n\
67TFK:02400:00755\n\
67TFK:03014:08835\n\
67TFK:03139:08200\n\
67TFK:03441:08751\n\
67TFK:03589:08238\n\
67TFK:03727:08888\n\
67TFK:03788:08622\n\
')
