# Supplementary material for: The Oxidative Metabolism of Fossil Hydrocarbons and Sulfide Minerals by the Lithobiontic Microbial Community Inhabiting Deep Subterrestrial Kupferschiefer Black Shale
Source: Front Microbiol. 2018 May 15;9:972. doi: 10.3389/fmicb.2018.00972 (PMC5962744; doi:10.3389/fmicb.2018.00972)
Supplement: Supplementary file 3 [file Presentation_1.ZIP › R19_filter-trim_BSc60_sup207_krona.html.files/node455.members.0.js]

data('67TFK:01332:12252\n\
67TFK:01371:12603\n\
67TFK:01426:12630\n\
67TFK:01453:12045\n\
67TFK:01555:12048\n\
67TFK:01557:12178\n\
67TFK:01590:12386\n\
67TFK:01627:12601\n\
67TFK:01771:11685\n\
67TFK:01742:12334\n\
67TFK:01765:12853\n\
67TFK:01818:12230\n\
67TFK:01845:11687\n\
67TFK:01942:11649\n\
67TFK:01975:12450\n\
67TFK:02002:11839\n\
67TFK:02058:12751\n\
67TFK:02104:11659\n\
67TFK:02104:11699\n\
67TFK:02103:12259\n\
67TFK:02326:11847\n\
67TFK:02320:12421\n\
67TFK:02336:11639\n\
67TFK:02374:12628\n\
67TFK:02439:12191\n\
67TFK:02471:12156\n\
67TFK:02436:12432\n\
67TFK:02531:11881\n\
67TFK:02487:12196\n\
67TFK:02627:12690\n\
67TFK:02708:04023\n\
67TFK:02696:04332\n\
67TFK:02726:03876\n\
67TFK:02759:04252\n\
67TFK:02774:04199\n\
67TFK:02767:04343\n\
67TFK:02855:04185\n\
67TFK:02873:03884\n\
67TFK:02905:04139\n\
67TFK:02945:04839\n\
67TFK:03031:04349\n\
67TFK:03106:04200\n\
67TFK:03067:04287\n\
67TFK:03166:03890\n\
67TFK:03169:05105\n\
67TFK:03244:04295\n\
67TFK:03226:04340\n\
67TFK:03237:04952\n\
67TFK:03271:03899\n\
67TFK:03371:04111\n\
67TFK:03371:04848\n\
67TFK:03364:05016\n\
67TFK:03436:03891\n\
67TFK:03462:03955\n\
67TFK:03449:05061\n\
67TFK:03558:04782\n\
67TFK:03529:04944\n\
67TFK:03607:03993\n\
67TFK:03569:04534\n\
67TFK:03608:04655\n\
67TFK:03606:04756\n\
67TFK:03654:03887\n\
67TFK:03697:03940\n\
67TFK:03691:04123\n\
67TFK:03714:03895\n\
67TFK:03786:04231\n\
67TFK:03800:04485\n\
67TFK:03792:04671\n\
67TFK:03795:04730\n\
67TFK:03784:04880\n\
67TFK:03844:03937\n\
67TFK:03818:04544\n\
67TFK:03822:04892\n\
67TFK:03906:04865\n\
67TFK:00335:04815\n\
67TFK:00380:05004\n\
67TFK:00399:05070\n\
67TFK:00503:04187\n\
67TFK:00502:04560\n\
67TFK:00521:04795\n\
67TFK:00619:04280\n\
67TFK:00627:04614\n\
67TFK:00606:04768\n\
67TFK:00605:04905\n\
67TFK:00695:04925\n\
67TFK:00658:04982\n\
67TFK:00712:05143\n\
67TFK:00771:03948\n\
67TFK:00793:04098\n\
67TFK:00751:04899\n\
67TFK:00777:05100\n\
67TFK:00809:04872\n\
67TFK:00831:04926\n\
67TFK:00898:04436\n\
67TFK:00894:04727\n\
67TFK:01052:04172\n\
67TFK:01065:04677\n\
67TFK:01136:04070\n\
67TFK:01122:05001\n\
67TFK:01246:05137\n\
67TFK:01271:04267\n\
67TFK:01329:05015\n\
67TFK:00538:02163\n\
67TFK:00569:02215\n\
67TFK:00575:02250\n\
67TFK:00607:02183\n\
67TFK:00694:02380\n\
67TFK:00703:02172\n\
67TFK:00761:01661\n\
67TFK:00765:01705\n\
67TFK:00762:02036\n\
67TFK:00764:02497\n\
67TFK:00847:02195\n\
67TFK:00840:02238\n\
67TFK:00873:01859\n\
67TFK:00919:01772\n\
67TFK:00925:01877\n\
67TFK:00905:02331\n\
67TFK:00973:01467\n\
67TFK:01025:01449\n\
67TFK:01028:02272\n\
67TFK:01000:02397\n\
67TFK:01051:01459\n\
67TFK:01091:01568\n\
67TFK:01058:02156\n\
67TFK:01050:02418\n\
67TFK:01184:01816\n\
67TFK:01153:02385\n\
67TFK:01268:01891\n\
67TFK:01255:02193\n\
67TFK:00482:10239\n\
67TFK:00533:09606\n\
67TFK:00560:09852\n\
67TFK:00640:09257\n\
67TFK:00612:09617\n\
67TFK:00791:09968\n\
67TFK:00795:10021\n\
67TFK:00845:09319\n\
67TFK:00800:09562\n\
67TFK:00882:09322\n\
67TFK:00859:09690\n\
67TFK:00975:09272\n\
67TFK:01010:09032\n\
67TFK:01000:09609\n\
67TFK:01034:09835\n\
67TFK:01057:09703\n\
67TFK:01142:09959\n\
67TFK:01171:09907\n\
67TFK:01234:09719\n\
67TFK:01310:09215\n\
67TFK:00084:08687\n\
67TFK:00137:08292\n\
67TFK:00294:08189\n\
67TFK:00317:07853\n\
67TFK:00330:07925\n\
67TFK:00533:08375\n\
67TFK:00591:07930\n\
67TFK:00586:08015\n\
67TFK:00550:08786\n\
67TFK:00610:08211\n\
67TFK:00639:08820\n\
67TFK:00642:08854\n\
67TFK:00680:07738\n\
67TFK:00712:08188\n\
67TFK:00848:08989\n\
67TFK:00902:08747\n\
67TFK:00955:08671\n\
67TFK:00961:08863\n\
67TFK:01042:08744\n\
67TFK:01132:08187\n\
67TFK:01163:07795\n\
67TFK:01178:07917\n\
67TFK:01174:08172\n\
67TFK:01181:08189\n\
67TFK:01225:07763\n\
67TFK:01287:08214\n\
67TFK:01327:07823\n\
67TFK:01317:07960\n\
67TFK:00290:07116\n\
67TFK:00583:07012\n\
67TFK:00617:07588\n\
67TFK:00678:07194\n\
67TFK:00699:07239\n\
67TFK:00702:07419\n\
67TFK:00772:07162\n\
67TFK:00819:06640\n\
67TFK:00887:06989\n\
67TFK:00850:07297\n\
67TFK:01045:07537\n\
67TFK:01090:06612\n\
67TFK:01079:07511\n\
67TFK:01113:07416\n\
67TFK:01298:07455\n\
67TFK:00267:05556\n\
67TFK:00263:05630\n\
67TFK:00324:05287\n\
67TFK:00303:05317\n\
67TFK:00330:05466\n\
67TFK:00330:05896\n\
67TFK:00440:06126\n\
67TFK:00469:05623\n\
67TFK:00489:05933\n\
67TFK:00498:06244\n\
67TFK:00622:05801\n\
67TFK:00735:05805\n\
67TFK:00714:06224\n\
67TFK:00762:06375\n\
67TFK:00851:05594\n\
67TFK:00857:05937\n\
67TFK:00919:05171\n\
67TFK:00915:05435\n\
67TFK:00936:06191\n\
67TFK:00984:05810\n\
67TFK:00973:05909\n\
67TFK:01016:06285\n\
67TFK:01057:05834\n\
67TFK:01089:06226\n\
67TFK:01141:05218\n\
67TFK:01163:05907\n\
67TFK:01229:05498\n\
67TFK:01226:05764\n\
67TFK:01213:05895\n\
67TFK:01262:05223\n\
67TFK:00904:11932\n\
67TFK:00937:12831\n\
67TFK:00970:11958\n\
67TFK:01053:12016\n\
67TFK:01176:11678\n\
67TFK:01158:12787\n\
67TFK:09352:07687\n\
67TFK:09415:06526\n\
67TFK:09570:07662\n\
67TFK:09654:06788\n\
67TFK:09643:07041\n\
67TFK:09681:06684\n\
67TFK:09809:07338\n\
67TFK:09831:07152\n\
67TFK:09943:07421\n\
67TFK:09999:06595\n\
67TFK:10092:06644\n\
67TFK:10126:06742\n\
67TFK:10184:06568\n\
67TFK:10549:06925\n\
67TFK:06664:02912\n\
67TFK:06704:03542\n\
67TFK:06722:03125\n\
67TFK:06720:03575\n\
67TFK:06755:03609\n\
67TFK:06741:03691\n\
67TFK:06803:03349\n\
67TFK:06836:03577\n\
67TFK:06854:03799\n\
67TFK:06900:03232\n\
67TFK:06981:03373\n\
67TFK:07057:02982\n\
67TFK:07075:03237\n\
67TFK:07121:03426\n\
67TFK:07199:03508\n\
67TFK:07263:02926\n\
67TFK:07312:02947\n\
67TFK:07355:03247\n\
67TFK:07332:03796\n\
67TFK:07410:03578\n\
67TFK:07447:03593\n\
67TFK:07519:03021\n\
67TFK:07557:03229\n\
67TFK:07605:03327\n\
67TFK:07607:03522\n\
67TFK:07632:03400\n\
67TFK:07710:02879\n\
67TFK:07841:02717\n\
67TFK:07853:03189\n\
67TFK:07813:03489\n\
67TFK:07877:03723\n\
67TFK:07940:02711\n\
67TFK:07939:03321\n\
67TFK:07949:03700\n\
67TFK:09358:04660\n\
67TFK:09371:05054\n\
67TFK:09396:05020\n\
67TFK:09441:05106\n\
67TFK:09527:04376\n\
67TFK:09543:05123\n\
67TFK:09578:04019\n\
67TFK:09813:04092\n\
67TFK:09790:04524\n\
67TFK:09866:04210\n\
67TFK:09860:04929\n\
67TFK:09877:04474\n\
67TFK:09904:04972\n\
67TFK:09877:05116\n\
67TFK:09883:05119\n\
67TFK:09950:04127\n\
67TFK:09931:04307\n\
67TFK:09937:04414\n\
67TFK:10008:04215\n\
67TFK:10057:04003\n\
67TFK:10067:04746\n\
67TFK:10055:05141\n\
67TFK:10096:03922\n\
67TFK:10214:04759\n\
67TFK:10292:04938\n\
67TFK:10330:04160\n\
67TFK:09331:03126\n\
67TFK:09481:02650\n\
67TFK:09485:03536\n\
67TFK:09533:03478\n\
67TFK:09593:03044\n\
67TFK:09601:03516\n\
67TFK:09662:03222\n\
67TFK:09635:03472\n\
67TFK:09741:03108\n\
67TFK:09784:02608\n\
67TFK:09825:03364\n\
67TFK:09831:03604\n\
67TFK:09890:03403\n\
67TFK:09929:02826\n\
67TFK:09951:03009\n\
67TFK:10011:03433\n\
67TFK:10033:02760\n\
67TFK:10048:03525\n\
67TFK:10037:03539\n\
67TFK:10048:03751\n\
67TFK:10087:03183\n\
67TFK:10089:03753\n\
67TFK:10077:03838\n\
67TFK:10152:02617\n\
67TFK:10143:02692\n\
67TFK:10131:03243\n\
67TFK:10139:03533\n\
67TFK:10195:03666\n\
67TFK:10180:03696\n\
67TFK:10177:03747\n\
67TFK:10242:02710\n\
67TFK:10276:02655\n\
67TFK:10304:02659\n\
67TFK:10300:03200\n\
67TFK:10359:03475\n\
67TFK:09356:12128\n\
67TFK:09465:12036\n\
67TFK:09429:12265\n\
67TFK:09526:12188\n\
67TFK:09535:12177\n\
67TFK:09600:12477\n\
67TFK:09650:11922\n\
67TFK:09937:11916\n\
67TFK:10351:12131\n\
67TFK:01225:12962\n\
67TFK:01251:12908\n\
67TFK:01282:13048\n\
67TFK:01342:03222\n\
67TFK:01412:02809\n\
67TFK:01391:02892\n\
67TFK:01394:03406\n\
67TFK:01419:03399\n\
67TFK:01438:02993\n\
67TFK:01570:03807\n\
67TFK:01667:02742\n\
67TFK:01659:03203\n\
67TFK:01666:03483\n\
67TFK:01685:02591\n\
67TFK:01685:02688\n\
67TFK:01715:03456\n\
67TFK:01735:03153\n\
67TFK:01761:03555\n\
67TFK:01802:02786\n\
67TFK:01814:03387\n\
67TFK:02075:02623\n\
67TFK:02064:03794\n\
67TFK:02069:03822\n\
67TFK:02154:03075\n\
67TFK:02187:02614\n\
67TFK:02189:03556\n\
67TFK:02314:03003\n\
67TFK:02297:03292\n\
67TFK:02375:02912\n\
67TFK:02357:03348\n\
67TFK:02334:03403\n\
67TFK:02424:02896\n\
67TFK:02389:03075\n\
67TFK:02499:02712\n\
67TFK:02596:03074\n\
67TFK:01374:04694\n\
67TFK:01416:04928\n\
67TFK:01536:04384\n\
67TFK:01623:03983\n\
67TFK:01597:04703\n\
67TFK:01590:04990\n\
67TFK:01731:04038\n\
67TFK:01689:04071\n\
67TFK:01762:04396\n\
67TFK:01831:04828\n\
67TFK:01832:04107\n\
67TFK:01854:05025\n\
67TFK:01897:04444\n\
67TFK:01922:04530\n\
67TFK:01887:04647\n\
67TFK:01913:04957\n\
67TFK:01974:04669\n\
67TFK:01964:04993\n\
67TFK:01983:03987\n\
67TFK:02067:04175\n\
67TFK:02042:04433\n\
67TFK:02119:03907\n\
67TFK:02103:04634\n\
67TFK:02197:04280\n\
67TFK:02201:04339\n\
67TFK:02273:04549\n\
67TFK:02281:04907\n\
67TFK:02292:04861\n\
67TFK:02297:04976\n\
67TFK:02335:05144\n\
67TFK:02411:04043\n\
67TFK:02397:04309\n\
67TFK:02430:04592\n\
67TFK:02432:04324\n\
67TFK:02512:04185\n\
67TFK:02512:04912\n\
67TFK:02592:04127\n\
67TFK:02633:04451\n\
67TFK:01403:05339\n\
67TFK:01481:05310\n\
67TFK:01639:05162\n\
67TFK:01647:05620\n\
67TFK:01656:05913\n\
67TFK:01640:06365\n\
67TFK:01722:05515\n\
67TFK:01713:06411\n\
67TFK:01853:06309\n\
67TFK:01885:05733\n\
67TFK:01917:06124\n\
67TFK:01963:06185\n\
67TFK:01937:06307\n\
67TFK:02014:05271\n\
67TFK:01988:05689\n\
67TFK:02025:05881\n\
67TFK:02035:05474\n\
67TFK:02058:05676\n\
67TFK:02129:06365\n\
67TFK:02138:05790\n\
67TFK:02178:05875\n\
67TFK:02177:06155\n\
67TFK:02196:05268\n\
67TFK:02197:05312\n\
67TFK:02208:05358\n\
67TFK:02242:05916\n\
67TFK:02577:06276\n\
67TFK:01337:07389\n\
67TFK:01461:06877\n\
67TFK:01530:06702\n\
67TFK:01482:06960\n\
67TFK:01496:07194\n\
67TFK:01594:06500\n\
67TFK:01672:06611\n\
67TFK:01635:06960\n\
67TFK:01718:07114\n\
67TFK:01689:07387\n\
67TFK:01835:06582\n\
67TFK:01840:06636\n\
67TFK:01927:06892\n\
67TFK:01895:07618\n\
67TFK:01973:06607\n\
67TFK:01970:07425\n\
67TFK:02012:06795\n\
67TFK:02027:06889\n\
67TFK:01988:07173\n\
67TFK:02065:06454\n\
67TFK:02106:06709\n\
67TFK:02107:06975\n\
67TFK:02132:06491\n\
67TFK:02162:06503\n\
67TFK:02184:06800\n\
67TFK:02230:07123\n\
67TFK:02192:07471\n\
67TFK:02322:07087\n\
67TFK:02286:07681\n\
67TFK:02356:07719\n\
67TFK:02428:06942\n\
67TFK:02466:07672\n\
67TFK:02512:07369\n\
67TFK:02557:07003\n\
67TFK:02565:07679\n\
67TFK:02582:06996\n\
67TFK:01370:02007\n\
67TFK:01479:01700\n\
67TFK:01560:02271\n\
67TFK:01601:02323\n\
67TFK:01583:02435\n\
67TFK:01676:01384\n\
67TFK:01667:02259\n\
67TFK:01780:01677\n\
67TFK:01823:01504\n\
67TFK:01784:01888\n\
67TFK:01845:01728\n\
67TFK:01850:01705\n\
67TFK:01964:02084\n\
67TFK:02020:01781\n\
67TFK:01982:02436\n\
67TFK:02040:01789\n\
67TFK:02112:01596\n\
67TFK:02089:01741\n\
67TFK:02194:02107\n\
67TFK:02230:02177\n\
67TFK:02264:01952\n\
67TFK:02324:02497\n\
67TFK:02425:01582\n\
67TFK:02403:01892\n\
67TFK:02398:02432\n\
67TFK:02472:01420\n\
67TFK:02455:02439\n\
67TFK:02509:01759\n\
67TFK:02553:01366\n\
67TFK:01357:07861\n\
67TFK:01400:08141\n\
67TFK:01424:08260\n\
67TFK:01403:08351\n\
67TFK:01449:08831\n\
67TFK:01522:07931\n\
67TFK:01512:08064\n\
67TFK:01504:08273\n\
67TFK:01613:08969\n\
67TFK:01653:07730\n\
67TFK:01635:07866\n\
67TFK:01655:07965\n\
67TFK:01648:08752\n\
67TFK:01662:08936\n\
67TFK:01705:08316\n\
67TFK:01731:08859\n\
67TFK:01780:07781\n\
67TFK:01754:08161\n\
67TFK:01766:08211\n\
67TFK:01813:07971\n\
67TFK:01800:08536\n\
67TFK:01824:08775\n\
67TFK:01866:07806\n\
67TFK:01842:07961\n\
67TFK:01886:07812\n\
67TFK:01934:08074\n\
67TFK:02226:07818\n\
67TFK:02281:08048\n\
67TFK:02283:08785\n\
67TFK:02354:08569\n\
67TFK:02373:08686\n\
67TFK:02408:07952\n\
67TFK:02412:08279\n\
67TFK:02397:08603\n\
67TFK:02475:08204\n\
67TFK:02490:08106\n\
67TFK:02526:08387\n\
67TFK:02569:08099\n\
67TFK:02569:08546\n\
67TFK:01371:09409\n\
67TFK:01334:09916\n\
67TFK:01385:09738\n\
67TFK:01395:10264\n\
67TFK:01457:09518\n\
67TFK:01631:09036\n\
67TFK:01626:09622\n\
67TFK:01624:10002\n\
67TFK:01732:10194\n\
67TFK:01785:10094\n\
67TFK:01828:10170\n\
67TFK:01861:10062\n\
67TFK:01890:09768\n\
67TFK:01958:10255\n\
67TFK:02243:09021\n\
67TFK:02243:09977\n\
67TFK:02311:09859\n\
67TFK:02626:10205\n\
67TFK:05333:03957\n\
67TFK:05353:04378\n\
67TFK:05351:04816\n\
67TFK:05424:04165\n\
67TFK:05432:04132\n\
67TFK:05579:04022\n\
67TFK:05666:04923\n\
67TFK:05682:03912\n\
67TFK:05681:04725\n\
67TFK:05780:03910\n\
67TFK:05800:03911\n\
67TFK:05868:04212\n\
67TFK:05836:04583\n\
67TFK:05899:03914\n\
67TFK:05887:04252\n\
67TFK:05894:04568\n\
67TFK:05952:04041\n\
67TFK:05965:04056\n\
67TFK:06009:04208\n\
67TFK:06027:04890\n\
67TFK:06086:04281\n\
67TFK:06189:04570\n\
67TFK:06236:04657\n\
67TFK:06308:04573\n\
67TFK:06279:04950\n\
67TFK:06426:03930\n\
67TFK:06384:04410\n\
67TFK:06417:04649\n\
67TFK:06397:04804\n\
67TFK:06482:04811\n\
67TFK:06631:04382\n\
67TFK:09408:13196\n\
67TFK:09455:12952\n\
67TFK:09425:13437\n\
67TFK:09349:07772\n\
67TFK:09351:08295\n\
67TFK:09417:07833\n\
67TFK:09461:07795\n\
67TFK:09557:07895\n\
67TFK:09530:08075\n\
67TFK:09617:08878\n\
67TFK:09721:08859\n\
67TFK:09685:08977\n\
67TFK:09743:08163\n\
67TFK:09794:08150\n\
67TFK:09780:08192\n\
67TFK:09861:07998\n\
67TFK:09825:08072\n\
67TFK:09918:08011\n\
67TFK:09889:08460\n\
67TFK:09914:08628\n\
67TFK:09971:07943\n\
67TFK:09956:08112\n\
67TFK:10015:08558\n\
67TFK:10108:07772\n\
67TFK:10117:08785\n\
67TFK:10075:08993\n\
67TFK:10148:08442\n\
67TFK:10181:08299\n\
67TFK:10212:08797\n\
67TFK:10287:07778\n\
67TFK:10358:08549\n\
67TFK:10411:08736\n\
67TFK:09368:09400\n\
67TFK:09358:10287\n\
67TFK:09470:10031\n\
67TFK:09490:09536\n\
67TFK:09530:09266\n\
67TFK:09549:09723\n\
67TFK:09526:09918\n\
67TFK:09595:09106\n\
67TFK:09635:09815\n\
67TFK:09663:09848\n\
67TFK:09767:09127\n\
67TFK:09890:09167\n\
67TFK:09886:10240\n\
67TFK:10111:10104\n\
67TFK:10187:09920\n\
67TFK:10423:09390\n\
67TFK:10426:09082\n\
67TFK:09360:10629\n\
67TFK:09347:10921\n\
67TFK:09384:10895\n\
67TFK:09391:11053\n\
67TFK:09468:10648\n\
67TFK:09517:10347\n\
67TFK:09733:10638\n\
67TFK:09852:10659\n\
67TFK:09859:11069\n\
67TFK:09912:10899\n\
67TFK:09916:11320\n\
67TFK:09902:11487\n\
67TFK:09977:11017\n\
67TFK:10152:10395\n\
67TFK:10175:10884\n\
67TFK:05331:06813\n\
67TFK:05374:06834\n\
67TFK:05360:07139\n\
67TFK:05477:06582\n\
67TFK:05434:07215\n\
67TFK:05518:06581\n\
67TFK:05524:06572\n\
67TFK:05550:06882\n\
67TFK:05591:06819\n\
67TFK:05615:07355\n\
67TFK:05601:07494\n\
67TFK:05684:06456\n\
67TFK:05714:06467\n\
67TFK:05707:06560\n\
67TFK:05752:06624\n\
67TFK:05785:07114\n\
67TFK:05852:07072\n\
67TFK:05852:07725\n\
67TFK:05905:06484\n\
67TFK:05885:06836\n\
67TFK:05959:07688\n\
67TFK:06006:06459\n\
67TFK:06062:06467\n\
67TFK:06044:07138\n\
67TFK:06081:07525\n\
67TFK:06203:06449\n\
67TFK:06211:06516\n\
67TFK:06209:06638\n\
67TFK:06211:07007\n\
67TFK:06209:07270\n\
67TFK:06206:07374\n\
67TFK:06184:07713\n\
67TFK:06266:07670\n\
67TFK:06279:06933\n\
67TFK:06298:07015\n\
67TFK:06279:07517\n\
67TFK:06292:07528\n\
67TFK:06364:06598\n\
67TFK:06389:07426\n\
67TFK:06649:07543\n\
67TFK:05423:10655\n\
67TFK:05408:10999\n\
67TFK:05443:11064\n\
67TFK:05612:10513\n\
67TFK:05591:11110\n\
67TFK:05640:10650\n\
67TFK:05714:11163\n\
67TFK:05760:10336\n\
67TFK:05763:10432\n\
67TFK:05751:11372\n\
67TFK:05771:11421\n\
67TFK:05800:10807\n\
67TFK:05799:11499\n\
67TFK:05900:11253\n\
67TFK:05883:11276\n\
67TFK:06030:11544\n\
67TFK:06114:11341\n\
67TFK:06133:10947\n\
67TFK:06222:10359\n\
67TFK:06225:10636\n\
67TFK:06317:10715\n\
67TFK:06305:11213\n\
67TFK:06327:11205\n\
67TFK:06496:10926\n\
67TFK:06577:10586\n\
67TFK:06530:10632\n\
67TFK:06578:10779\n\
67TFK:06605:10809\n\
67TFK:09363:02114\n\
67TFK:09406:01479\n\
67TFK:09400:02437\n\
67TFK:09508:01289\n\
67TFK:09494:02516\n\
67TFK:09569:02032\n\
67TFK:09586:01405\n\
67TFK:09593:01844\n\
67TFK:09581:02065\n\
67TFK:09649:01590\n\
67TFK:09624:01921\n\
67TFK:09708:01736\n\
67TFK:09704:02103\n\
67TFK:09728:01703\n\
67TFK:09731:01844\n\
67TFK:09809:02015\n\
67TFK:09953:01954\n\
67TFK:10077:02343\n\
67TFK:06756:02444\n\
67TFK:06854:01684\n\
67TFK:06911:01811\n\
67TFK:06941:02146\n\
67TFK:07002:01897\n\
67TFK:07075:01492\n\
67TFK:07134:01444\n\
67TFK:07140:02198\n\
67TFK:07209:02376\n\
67TFK:07238:01460\n\
67TFK:07210:02213\n\
67TFK:07251:02409\n\
67TFK:07290:01704\n\
67TFK:07269:02057\n\
67TFK:07365:01882\n\
67TFK:07386:01982\n\
67TFK:07502:01761\n\
67TFK:07491:01911\n\
67TFK:07484:02162\n\
67TFK:07506:02415\n\
67TFK:07488:02500\n\
67TFK:07577:01708\n\
67TFK:07589:02122\n\
67TFK:07607:02522\n\
67TFK:07636:02307\n\
67TFK:07671:02377\n\
67TFK:07774:02424\n\
67TFK:07821:01380\n\
67TFK:07816:02110\n\
67TFK:07853:02134\n\
67TFK:07859:02540\n\
67TFK:07907:02087\n\
67TFK:07880:02193\n\
67TFK:06840:03921\n\
67TFK:06888:04037\n\
67TFK:06917:04018\n\
67TFK:06981:04795\n\
67TFK:07052:04451\n\
67TFK:07081:04864\n\
67TFK:07092:04905\n\
67TFK:07156:04035\n\
67TFK:07163:04455\n\
67TFK:07186:04460\n\
67TFK:07215:04088\n\
67TFK:07305:04203\n\
67TFK:07346:04900\n\
67TFK:07421:04427\n\
67TFK:07480:04567\n\
67TFK:07600:04513\n\
67TFK:07631:03867\n\
67TFK:07666:04004\n\
67TFK:07827:03892\n\
67TFK:07893:04138\n\
67TFK:07864:04168\n\
67TFK:07874:04704\n\
67TFK:07938:04515\n\
67TFK:07956:05087\n\
67TFK:07987:04031\n\
67TFK:06686:07141\n\
67TFK:06686:07313\n\
67TFK:06731:07556\n\
67TFK:06766:07381\n\
67TFK:06826:07310\n\
67TFK:06810:07687\n\
67TFK:07121:07428\n\
67TFK:07210:06759\n\
67TFK:07218:06850\n\
67TFK:07229:07032\n\
67TFK:07272:06689\n\
67TFK:07359:06748\n\
67TFK:07361:06631\n\
67TFK:07389:06592\n\
67TFK:07400:06718\n\
67TFK:07577:06529\n\
67TFK:07590:06618\n\
67TFK:07574:07106\n\
67TFK:07644:06781\n\
67TFK:07639:07445\n\
67TFK:07663:06813\n\
67TFK:07690:07429\n\
67TFK:07716:06637\n\
67TFK:07833:07354\n\
67TFK:07864:06560\n\
67TFK:07876:06578\n\
67TFK:07888:06637\n\
67TFK:07890:06780\n\
67TFK:07955:06597\n\
67TFK:07925:07359\n\
67TFK:07986:07145\n\
67TFK:07985:07317\n\
67TFK:06688:05692\n\
67TFK:06715:06088\n\
67TFK:06787:05559\n\
67TFK:06922:06343\n\
67TFK:06991:05165\n\
67TFK:06995:05372\n\
67TFK:06969:05725\n\
67TFK:07039:05209\n\
67TFK:07048:05344\n\
67TFK:07040:05713\n\
67TFK:07102:06399\n\
67TFK:07185:06058\n\
67TFK:07184:06357\n\
67TFK:07330:06201\n\
67TFK:07348:06214\n\
67TFK:07379:05522\n\
67TFK:07421:05986\n\
67TFK:07464:05762\n\
67TFK:07491:06057\n\
67TFK:07472:06238\n\
67TFK:07482:06303\n\
67TFK:07551:05310\n\
67TFK:07659:05481\n\
67TFK:07628:06049\n\
67TFK:07703:05542\n\
67TFK:07675:06322\n\
67TFK:07727:05788\n\
67TFK:07798:05536\n\
67TFK:07829:06434\n\
67TFK:07861:05824\n\
67TFK:07928:05667\n\
67TFK:07957:06217\n\
67TFK:07924:06352\n\
67TFK:07981:05346\n\
67TFK:07991:05777\n\
67TFK:06756:09268\n\
67TFK:06785:09617\n\
67TFK:06808:09988\n\
67TFK:06839:09102\n\
67TFK:06851:09087\n\
67TFK:06906:09279\n\
67TFK:06936:09100\n\
67TFK:06933:09148\n\
67TFK:06933:10035\n\
67TFK:07005:09397\n\
67TFK:06969:10287\n\
67TFK:07056:09126\n\
67TFK:07051:09427\n\
67TFK:07066:09302\n\
67TFK:07106:09547\n\
67TFK:07062:09777\n\
67TFK:07152:10303\n\
67TFK:07166:09486\n\
67TFK:07214:09327\n\
67TFK:07237:09594\n\
67TFK:07275:09436\n\
67TFK:07315:09444\n\
67TFK:07352:09604\n\
67TFK:07312:10024\n\
67TFK:07451:09718\n\
67TFK:07487:09805\n\
67TFK:07549:10070\n\
67TFK:07563:09458\n\
67TFK:07735:09922\n\
67TFK:07789:09259\n\
67TFK:07886:09197\n\
67TFK:06682:09011\n\
67TFK:06802:07823\n\
67TFK:06855:08785\n\
67TFK:06884:07853\n\
67TFK:06889:08810\n\
67TFK:06913:07765\n\
67TFK:06935:07738\n\
67TFK:06969:08862\n\
67TFK:07051:08725\n\
67TFK:07082:08231\n\
67TFK:07082:08652\n\
67TFK:07087:08859\n\
67TFK:07198:07931\n\
67TFK:07161:08091\n\
67TFK:07185:08664\n\
67TFK:07195:08788\n\
67TFK:07296:07831\n\
67TFK:07447:07774\n\
67TFK:07418:08834\n\
67TFK:07476:07901\n\
67TFK:07480:07922\n\
67TFK:07536:07877\n\
67TFK:07557:07975\n\
67TFK:07542:08908\n\
67TFK:07628:08689\n\
67TFK:07700:07853\n\
67TFK:07699:08417\n\
67TFK:07845:07751\n\
67TFK:07886:07766\n\
67TFK:07930:08100\n\
67TFK:07957:08558\n\
67TFK:07979:08343\n\
67TFK:07988:08396\n\
67TFK:06693:11531\n\
67TFK:06719:10501\n\
67TFK:06754:10575\n\
67TFK:06733:11339\n\
67TFK:06788:10357\n\
67TFK:06778:10770\n\
67TFK:06829:10372\n\
67TFK:06812:10867\n\
67TFK:06935:11546\n\
67TFK:07094:10407\n\
67TFK:07158:10428\n\
67TFK:07120:10478\n\
67TFK:07199:10599\n\
67TFK:07237:10618\n\
67TFK:07265:11060\n\
67TFK:07284:11136\n\
67TFK:07304:11407\n\
67TFK:07324:11512\n\
67TFK:07395:10501\n\
67TFK:07366:11159\n\
67TFK:07485:10346\n\
67TFK:07558:10455\n\
67TFK:07738:10387\n\
67TFK:07757:11443\n\
67TFK:07775:10816\n\
67TFK:07802:11026\n\
67TFK:07765:11391\n\
67TFK:07971:10852\n\
67TFK:00415:03679\n\
67TFK:00475:03166\n\
67TFK:00497:03170\n\
67TFK:00451:03448\n\
67TFK:00465:03561\n\
67TFK:00453:03672\n\
67TFK:00548:03442\n\
67TFK:00554:02926\n\
67TFK:00634:03765\n\
67TFK:00623:03818\n\
67TFK:00693:02861\n\
67TFK:00693:03329\n\
67TFK:00687:03581\n\
67TFK:00776:02812\n\
67TFK:00779:03586\n\
67TFK:00782:03618\n\
67TFK:00815:02844\n\
67TFK:00842:03516\n\
67TFK:00899:03178\n\
67TFK:00851:03287\n\
67TFK:00899:03658\n\
67TFK:00987:03461\n\
67TFK:01015:02583\n\
67TFK:01041:03045\n\
67TFK:01057:02691\n\
67TFK:01097:03058\n\
67TFK:01072:03139\n\
67TFK:01118:02836\n\
67TFK:01121:03257\n\
67TFK:01155:02690\n\
67TFK:01161:02916\n\
67TFK:01175:03348\n\
67TFK:01238:02791\n\
67TFK:01294:03426\n\
67TFK:01294:03728\n\
67TFK:05400:01694\n\
67TFK:05402:02273\n\
67TFK:05459:01459\n\
67TFK:05543:02364\n\
67TFK:05564:02551\n\
67TFK:05578:01613\n\
67TFK:05733:02290\n\
67TFK:05826:01694\n\
67TFK:05863:01607\n\
67TFK:05908:01396\n\
67TFK:05972:02334\n\
67TFK:05952:02359\n\
67TFK:05944:02446\n\
67TFK:05964:02439\n\
67TFK:05996:01725\n\
67TFK:05994:02303\n\
67TFK:06063:01907\n\
67TFK:06062:02251\n\
67TFK:06066:02368\n\
67TFK:06162:01537\n\
67TFK:06152:01776\n\
67TFK:06240:01873\n\
67TFK:06252:02228\n\
67TFK:06310:01430\n\
67TFK:06290:02382\n\
67TFK:06367:01685\n\
67TFK:06434:01468\n\
67TFK:06545:01453\n\
67TFK:06597:02056\n\
67TFK:06578:02113\n\
67TFK:06645:01959\n\
67TFK:08042:00973\n\
67TFK:08087:01154\n\
67TFK:08385:00956\n\
67TFK:08445:00926\n\
67TFK:08473:00937\n\
67TFK:08552:01156\n\
67TFK:08687:01131\n\
67TFK:08773:00899\n\
67TFK:09225:01204\n\
67TFK:06728:00615\n\
67TFK:06844:00735\n\
67TFK:06941:01219\n\
67TFK:06973:01077\n\
67TFK:07057:00585\n\
67TFK:07107:00375\n\
67TFK:07064:00763\n\
67TFK:07135:01189\n\
67TFK:07184:00730\n\
67TFK:07301:01287\n\
67TFK:07346:01250\n\
67TFK:07363:00689\n\
67TFK:07409:01229\n\
67TFK:07422:00610\n\
67TFK:07457:00805\n\
67TFK:07488:00564\n\
67TFK:07535:00744\n\
67TFK:07549:01252\n\
67TFK:07682:00923\n\
67TFK:07669:01248\n\
67TFK:07800:01213\n\
67TFK:07814:00891\n\
67TFK:07878:00839\n\
67TFK:07957:00456\n\
67TFK:06739:14505\n\
67TFK:06913:14280\n\
67TFK:06985:14406\n\
67TFK:07122:14373\n\
67TFK:07222:14208\n\
67TFK:07274:14187\n\
67TFK:07397:14777\n\
67TFK:07429:14323\n\
67TFK:07847:14208\n\
67TFK:08044:06955\n\
67TFK:08092:07418\n\
67TFK:08209:06898\n\
67TFK:08269:07450\n\
67TFK:08422:07261\n\
67TFK:08487:06575\n\
67TFK:08560:06471\n\
67TFK:08617:06903\n\
67TFK:08608:07276\n\
67TFK:08606:07340\n\
67TFK:08648:06483\n\
67TFK:08653:06698\n\
67TFK:08676:07257\n\
67TFK:08725:07588\n\
67TFK:08785:07208\n\
67TFK:08763:07367\n\
67TFK:08806:06863\n\
67TFK:08799:07170\n\
67TFK:08856:06901\n\
67TFK:08900:06802\n\
67TFK:08906:07385\n\
67TFK:09078:07486\n\
67TFK:09065:07652\n\
67TFK:09103:06492\n\
67TFK:09093:07094\n\
67TFK:09159:07115\n\
67TFK:09184:07721\n\
67TFK:09236:07313\n\
67TFK:09298:06589\n\
67TFK:08048:03547\n\
67TFK:08077:03534\n\
67TFK:08059:03581\n\
67TFK:08129:03837\n\
67TFK:08241:02867\n\
67TFK:08217:03588\n\
67TFK:08283:02952\n\
67TFK:08274:03489\n\
67TFK:08318:03176\n\
67TFK:08386:03413\n\
67TFK:08360:03585\n\
67TFK:08369:03787\n\
67TFK:08416:02770\n\
67TFK:08407:02785\n\
67TFK:08421:03124\n\
67TFK:08441:03617\n\
67TFK:08476:03480\n\
67TFK:08451:03765\n\
67TFK:08499:03118\n\
67TFK:08513:03540\n\
67TFK:08630:02982\n\
67TFK:08633:03207\n\
67TFK:08646:02707\n\
67TFK:08671:03651\n\
67TFK:08694:02769\n\
67TFK:08715:03009\n\
67TFK:08726:03244\n\
67TFK:08783:03461\n\
67TFK:08863:02668\n\
67TFK:08863:03405\n\
67TFK:08919:03525\n\
67TFK:08965:03548\n\
67TFK:08960:03691\n\
67TFK:09028:03164\n\
67TFK:08996:03289\n\
67TFK:09038:03602\n\
67TFK:09151:03023\n\
67TFK:09182:03226\n\
67TFK:09222:03234\n\
67TFK:09243:02661\n\
67TFK:09248:03455\n\
67TFK:08060:04677\n\
67TFK:08042:05054\n\
67TFK:08190:04493\n\
67TFK:08241:04932\n\
67TFK:08273:04335\n\
67TFK:08283:04327\n\
67TFK:08299:04841\n\
67TFK:08390:04055\n\
67TFK:08374:04128\n\
67TFK:08348:05107\n\
67TFK:08371:05082\n\
67TFK:08415:04131\n\
67TFK:08525:04021\n\
67TFK:08529:04596\n\
67TFK:08567:03980\n\
67TFK:08591:04426\n\
67TFK:08571:04589\n\
67TFK:08554:04882\n\
67TFK:08620:05017\n\
67TFK:08672:04024\n\
67TFK:08739:04819\n\
67TFK:08712:04951\n\
67TFK:08760:04522\n\
67TFK:08774:04560\n\
67TFK:08764:04858\n\
67TFK:08806:04396\n\
67TFK:08803:04963\n\
67TFK:08848:03893\n\
67TFK:08960:04291\n\
67TFK:08982:04294\n\
67TFK:09012:03867\n\
67TFK:09010:03926\n\
67TFK:09034:04932\n\
67TFK:09063:04903\n\
67TFK:09072:05084\n\
67TFK:09079:05136\n\
67TFK:09127:04997\n\
67TFK:09145:05074\n\
67TFK:09272:04139\n\
67TFK:08015:08304\n\
67TFK:08064:07795\n\
67TFK:08191:08642\n\
67TFK:08375:08248\n\
67TFK:08417:07752\n\
67TFK:08434:08330\n\
67TFK:08495:08094\n\
67TFK:08512:08582\n\
67TFK:08638:08516\n\
67TFK:08671:08562\n\
67TFK:08839:07832\n\
67TFK:08805:08066\n\
67TFK:08849:08171\n\
67TFK:09032:07995\n\
67TFK:08992:08097\n\
67TFK:08996:08713\n\
67TFK:09072:07943\n\
67TFK:09065:08395\n\
67TFK:09081:08493\n\
67TFK:09133:07865\n\
67TFK:09139:08504\n\
67TFK:09166:07875\n\
67TFK:09150:08136\n\
67TFK:09159:08568\n\
67TFK:09306:08862\n\
67TFK:07992:09924\n\
67TFK:08029:10039\n\
67TFK:08057:09207\n\
67TFK:08053:10243\n\
67TFK:08112:09612\n\
67TFK:08122:09909\n\
67TFK:08183:10045\n\
67TFK:08251:09521\n\
67TFK:08324:09094\n\
67TFK:08434:09942\n\
67TFK:08465:09377\n\
67TFK:08583:09334\n\
67TFK:08551:09450\n\
67TFK:08567:09926\n\
67TFK:08593:09082\n\
67TFK:08666:09840\n\
67TFK:08750:09342\n\
67TFK:08755:09718\n\
67TFK:08912:09244\n\
67TFK:08897:09928\n\
67TFK:08996:09692\n\
67TFK:09056:10008\n\
67TFK:09139:10042\n\
67TFK:09199:09192\n\
67TFK:09241:10009\n\
67TFK:09302:09570\n\
67TFK:00638:11127\n\
67TFK:00732:10624\n\
67TFK:00814:11392\n\
67TFK:00863:10607\n\
67TFK:00860:11136\n\
67TFK:00888:11376\n\
67TFK:00937:11126\n\
67TFK:01002:10858\n\
67TFK:01095:10610\n\
67TFK:01083:11511\n\
67TFK:01183:11304\n\
67TFK:01315:11388\n\
67TFK:06735:11839\n\
67TFK:06741:11823\n\
67TFK:06756:11972\n\
67TFK:07011:11899\n\
67TFK:07055:12115\n\
67TFK:07128:12497\n\
67TFK:07244:12652\n\
67TFK:07222:12711\n\
67TFK:07286:11906\n\
67TFK:07399:12233\n\
67TFK:07365:12305\n\
67TFK:07435:11864\n\
67TFK:07445:11933\n\
67TFK:07468:12569\n\
67TFK:07655:11784\n\
67TFK:07632:12043\n\
67TFK:07818:11843\n\
67TFK:07987:11833\n\
67TFK:04078:13305\n\
67TFK:04087:14045\n\
67TFK:04092:14030\n\
67TFK:04171:13343\n\
67TFK:04243:13236\n\
67TFK:04294:13041\n\
67TFK:04494:13499\n\
67TFK:04457:13683\n\
67TFK:04602:14132\n\
67TFK:04735:13064\n\
67TFK:04781:12986\n\
67TFK:04793:14055\n\
67TFK:04812:13588\n\
67TFK:04914:13794\n\
67TFK:04918:13831\n\
67TFK:05038:13739\n\
67TFK:05072:13519\n\
67TFK:05172:13064\n\
67TFK:05327:13901\n\
67TFK:04028:14261\n\
67TFK:04087:14634\n\
67TFK:04128:14448\n\
67TFK:04247:14385\n\
67TFK:04310:14252\n\
67TFK:04312:14630\n\
67TFK:04360:14598\n\
67TFK:04397:14262\n\
67TFK:04397:14650\n\
67TFK:04588:14621\n\
67TFK:04551:14951\n\
67TFK:04194:11615\n\
67TFK:04222:11915\n\
67TFK:04203:12144\n\
67TFK:04336:12746\n\
67TFK:04373:12247\n\
67TFK:04390:12482\n\
67TFK:04535:12366\n\
67TFK:04653:11857\n\
67TFK:04657:11896\n\
67TFK:04677:12064\n\
67TFK:04702:12384\n\
67TFK:04785:12437\n\
67TFK:04976:11696\n\
67TFK:04953:12387\n\
67TFK:05005:11705\n\
67TFK:05045:12150\n\
67TFK:05022:12704\n\
67TFK:05063:12003\n\
67TFK:05054:12231\n\
67TFK:05080:12221\n\
67TFK:05099:12064\n\
67TFK:05115:12274\n\
67TFK:05119:12840\n\
67TFK:05149:11756\n\
67TFK:05175:12445\n\
67TFK:05202:11928\n\
67TFK:05230:12525\n\
67TFK:05256:11744\n\
67TFK:05324:12515\n\
67TFK:04067:11002\n\
67TFK:04086:11000\n\
67TFK:04119:11385\n\
67TFK:04147:10320\n\
67TFK:04343:10769\n\
67TFK:04315:10997\n\
67TFK:04315:11119\n\
67TFK:04361:10537\n\
67TFK:04389:11105\n\
67TFK:04439:11565\n\
67TFK:04560:10358\n\
67TFK:04555:10859\n\
67TFK:04688:11066\n\
67TFK:04665:11170\n\
67TFK:04710:11066\n\
67TFK:04716:11198\n\
67TFK:04787:11271\n\
67TFK:04797:10348\n\
67TFK:04969:11130\n\
67TFK:05013:10954\n\
67TFK:05053:10678\n\
67TFK:05112:10558\n\
67TFK:05113:10684\n\
67TFK:05207:10650\n\
67TFK:04077:09914\n\
67TFK:04073:10151\n\
67TFK:04111:09135\n\
67TFK:04129:09580\n\
67TFK:04245:09517\n\
67TFK:04247:09108\n\
67TFK:04266:09597\n\
67TFK:04331:09112\n\
67TFK:04341:09180\n\
67TFK:04296:09452\n\
67TFK:04394:10149\n\
67TFK:04369:10275\n\
67TFK:04432:09386\n\
67TFK:04534:10086\n\
67TFK:04579:09117\n\
67TFK:04631:10138\n\
67TFK:04635:10169\n\
67TFK:04713:09747\n\
67TFK:04777:09345\n\
67TFK:04817:09080\n\
67TFK:04824:09884\n\
67TFK:04855:09292\n\
67TFK:04926:10285\n\
67TFK:05072:09111\n\
67TFK:05133:09074\n\
67TFK:05096:10302\n\
67TFK:05206:09563\n\
67TFK:05247:09599\n\
67TFK:05246:09660\n\
67TFK:04021:08479\n\
67TFK:04069:08168\n\
67TFK:04056:08892\n\
67TFK:04062:08943\n\
67TFK:04117:08075\n\
67TFK:04196:07961\n\
67TFK:04308:07733\n\
67TFK:04331:07929\n\
67TFK:04303:08494\n\
67TFK:04329:08500\n\
67TFK:04386:08413\n\
67TFK:04398:08442\n\
67TFK:04504:07828\n\
67TFK:04533:08003\n\
67TFK:04546:08235\n\
67TFK:04604:08474\n\
67TFK:04598:08807\n\
67TFK:04668:08439\n\
67TFK:04695:08532\n\
67TFK:04730:08142\n\
67TFK:04766:07990\n\
67TFK:04768:08203\n\
67TFK:04779:08480\n\
67TFK:04780:08601\n\
67TFK:04756:08716\n\
67TFK:04835:08454\n\
67TFK:04847:07747\n\
67TFK:04880:07969\n\
67TFK:04902:08988\n\
67TFK:04995:08759\n\
67TFK:05003:08029\n\
67TFK:05128:08113\n\
67TFK:05167:08660\n\
67TFK:05155:08821\n\
67TFK:05243:08438\n\
67TFK:05240:08912\n\
67TFK:05252:08120\n\
67TFK:04078:07515\n\
67TFK:04134:07222\n\
67TFK:04130:07603\n\
67TFK:04161:06510\n\
67TFK:04149:07308\n\
67TFK:04251:07212\n\
67TFK:04312:07085\n\
67TFK:04357:06712\n\
67TFK:04411:07214\n\
67TFK:04495:06745\n\
67TFK:04631:06511\n\
67TFK:04671:07544\n\
67TFK:04705:07682\n\
67TFK:04778:06885\n\
67TFK:04860:07415\n\
67TFK:04932:07297\n\
67TFK:04975:07259\n\
67TFK:05024:07406\n\
67TFK:05271:07053\n\
67TFK:05298:06524\n\
67TFK:05515:01059\n\
67TFK:05760:01121\n\
67TFK:05813:00196\n\
67TFK:05875:01189\n\
67TFK:06021:01067\n\
67TFK:06057:00313\n\
67TFK:06042:00660\n\
67TFK:06039:00948\n\
67TFK:06086:00945\n\
67TFK:06121:01037\n\
67TFK:06162:00735\n\
67TFK:06163:00997\n\
67TFK:06438:00657\n\
67TFK:06571:00360\n\
67TFK:06545:00977\n\
67TFK:06651:00360\n\
67TFK:06642:01061\n\
67TFK:04117:05492\n\
67TFK:04137:05515\n\
67TFK:04156:05472\n\
67TFK:04147:05548\n\
67TFK:04191:06350\n\
67TFK:04213:05902\n\
67TFK:04369:05583\n\
67TFK:04428:06028\n\
67TFK:04431:06150\n\
67TFK:04399:06362\n\
67TFK:04485:05212\n\
67TFK:04458:05581\n\
67TFK:04517:05275\n\
67TFK:04507:05557\n\
67TFK:04557:05522\n\
67TFK:04572:05998\n\
67TFK:04640:06329\n\
67TFK:04679:05511\n\
67TFK:04733:05959\n\
67TFK:04720:06211\n\
67TFK:04726:06262\n\
67TFK:04774:05175\n\
67TFK:04774:05234\n\
67TFK:04752:05688\n\
67TFK:04815:05580\n\
67TFK:04823:05964\n\
67TFK:04826:06320\n\
67TFK:04944:05349\n\
67TFK:04922:05509\n\
67TFK:04920:05844\n\
67TFK:04937:05965\n\
67TFK:04967:05391\n\
67TFK:04949:05493\n\
67TFK:05027:05963\n\
67TFK:05068:05395\n\
67TFK:05098:05350\n\
67TFK:05111:05739\n\
67TFK:05099:06279\n\
67TFK:05185:05334\n\
67TFK:05321:05776\n\
67TFK:05309:06420\n\
67TFK:08732:14368\n\
67TFK:07996:13587\n\
67TFK:08051:13226\n\
67TFK:08086:13744\n\
67TFK:08186:13890\n\
67TFK:08249:13574\n\
67TFK:08516:13394\n\
67TFK:08510:13543\n\
67TFK:08545:14120\n\
67TFK:08646:12950\n\
67TFK:08828:13330\n\
67TFK:08931:13103\n\
67TFK:08917:13601\n\
67TFK:08966:13209\n\
67TFK:08988:13266\n\
67TFK:08993:13177\n\
67TFK:09268:13509\n\
67TFK:09266:13781\n\
67TFK:08130:12398\n\
67TFK:08120:12664\n\
67TFK:08181:12295\n\
67TFK:08351:12317\n\
67TFK:08390:12492\n\
67TFK:08423:12211\n\
67TFK:08547:12358\n\
67TFK:08563:12757\n\
67TFK:08624:12518\n\
67TFK:08941:11782\n\
67TFK:08938:12540\n\
67TFK:08996:12001\n\
67TFK:09058:11823\n\
67TFK:09094:12196\n\
67TFK:09163:11691\n\
67TFK:09189:12668\n\
67TFK:09238:11613\n\
67TFK:05348:13202\n\
67TFK:05602:13036\n\
67TFK:05753:13221\n\
67TFK:05862:13145\n\
67TFK:05881:13509\n\
67TFK:05901:13589\n\
67TFK:05972:14107\n\
67TFK:06005:13629\n\
67TFK:06041:14065\n\
67TFK:06081:13487\n\
67TFK:06234:13770\n\
67TFK:06310:13990\n\
67TFK:06559:13059\n\
67TFK:06543:13838\n\
67TFK:05504:14399\n\
67TFK:05726:14227\n\
67TFK:05865:14824\n\
67TFK:06322:14198\n\
67TFK:06320:14649\n\
67TFK:06315:14859\n\
67TFK:06451:14484\n\
67TFK:06525:14960\n\
67TFK:06623:14385\n\
67TFK:08039:11256\n\
67TFK:08063:10552\n\
67TFK:08049:10683\n\
67TFK:08076:10851\n\
67TFK:08102:10801\n\
67TFK:08174:10623\n\
67TFK:08183:10658\n\
67TFK:08250:11447\n\
67TFK:08384:10821\n\
67TFK:08393:10641\n\
67TFK:08461:11240\n\
67TFK:08475:11209\n\
67TFK:08521:11305\n\
67TFK:08682:10876\n\
67TFK:08700:10763\n\
67TFK:08710:10899\n\
67TFK:08759:10368\n\
67TFK:08867:10660\n\
67TFK:08871:10728\n\
67TFK:08962:10441\n\
67TFK:08950:11147\n\
67TFK:09007:11164\n\
67TFK:09076:10319\n\
67TFK:09043:10849\n\
67TFK:09044:11533\n\
67TFK:09117:11354\n\
67TFK:09196:10578\n\
67TFK:09227:11262\n\
67TFK:04045:03203\n\
67TFK:04081:02900\n\
67TFK:04064:03294\n\
67TFK:04111:03356\n\
67TFK:04119:03392\n\
67TFK:04160:03672\n\
67TFK:04222:02945\n\
67TFK:04260:03470\n\
67TFK:04332:02667\n\
67TFK:04315:03583\n\
67TFK:04368:02735\n\
67TFK:04353:03320\n\
67TFK:04358:03602\n\
67TFK:04439:03638\n\
67TFK:04513:02937\n\
67TFK:04537:03599\n\
67TFK:04642:02736\n\
67TFK:04634:02992\n\
67TFK:04624:03473\n\
67TFK:04615:03714\n\
67TFK:04683:03072\n\
67TFK:04718:02831\n\
67TFK:04744:03611\n\
67TFK:04814:02733\n\
67TFK:04829:03371\n\
67TFK:04850:02745\n\
67TFK:04883:03262\n\
67TFK:04943:03792\n\
67TFK:05083:03524\n\
67TFK:05160:02640\n\
67TFK:05146:03184\n\
67TFK:05198:03581\n\
67TFK:05197:03635\n\
67TFK:05338:03194\n\
67TFK:05365:03705\n\
67TFK:05416:03221\n\
67TFK:05460:03829\n\
67TFK:05510:03300\n\
67TFK:05532:02637\n\
67TFK:05530:03576\n\
67TFK:05582:02866\n\
67TFK:05617:03187\n\
67TFK:05591:03803\n\
67TFK:05657:02962\n\
67TFK:05691:02824\n\
67TFK:05695:02821\n\
67TFK:05697:03024\n\
67TFK:05686:03432\n\
67TFK:05762:02615\n\
67TFK:05771:03000\n\
67TFK:05800:02696\n\
67TFK:05791:02854\n\
67TFK:05790:03177\n\
67TFK:05797:03425\n\
67TFK:05807:03532\n\
67TFK:05858:02775\n\
67TFK:05916:03799\n\
67TFK:05931:03578\n\
67TFK:05981:02952\n\
67TFK:06032:03005\n\
67TFK:06108:03297\n\
67TFK:06095:03830\n\
67TFK:06100:03833\n\
67TFK:06128:03088\n\
67TFK:06311:03819\n\
67TFK:06375:03533\n\
67TFK:06403:03472\n\
67TFK:06517:03679\n\
67TFK:06565:02577\n\
67TFK:06574:02950\n\
67TFK:06552:03054\n\
67TFK:06560:03111\n\
67TFK:06566:03080\n\
67TFK:06574:03628\n\
67TFK:06601:02768\n\
67TFK:06598:02962\n\
67TFK:06607:03073\n\
67TFK:06639:03565\n\
67TFK:05346:05244\n\
67TFK:05339:05560\n\
67TFK:05344:05696\n\
67TFK:05337:06119\n\
67TFK:05385:05285\n\
67TFK:05416:05925\n\
67TFK:05414:06192\n\
67TFK:05378:06309\n\
67TFK:05452:06167\n\
67TFK:05501:06292\n\
67TFK:05534:05487\n\
67TFK:05555:05546\n\
67TFK:05544:06408\n\
67TFK:05715:05480\n\
67TFK:05725:05731\n\
67TFK:05763:05587\n\
67TFK:05769:05633\n\
67TFK:05797:06311\n\
67TFK:05808:06342\n\
67TFK:05815:06429\n\
67TFK:05830:06025\n\
67TFK:05898:06113\n\
67TFK:05972:06042\n\
67TFK:06084:06209\n\
67TFK:06122:06343\n\
67TFK:06177:05587\n\
67TFK:06214:05418\n\
67TFK:06213:05757\n\
67TFK:06332:06033\n\
67TFK:06348:06371\n\
67TFK:06416:05781\n\
67TFK:06468:06048\n\
67TFK:06454:06236\n\
67TFK:06607:05476\n\
67TFK:06621:05487\n\
67TFK:06626:05940\n\
67TFK:06623:06428\n\
67TFK:04103:05150\n\
67TFK:04168:03976\n\
67TFK:04152:04888\n\
67TFK:04162:04965\n\
67TFK:04186:05109\n\
67TFK:04256:04528\n\
67TFK:04275:04993\n\
67TFK:04374:04172\n\
67TFK:04361:04893\n\
67TFK:04428:04131\n\
67TFK:04399:04282\n\
67TFK:04405:04573\n\
67TFK:04461:04236\n\
67TFK:04618:04305\n\
67TFK:04652:04070\n\
67TFK:04678:04210\n\
67TFK:04684:04725\n\
67TFK:04710:04455\n\
67TFK:04699:04693\n\
67TFK:04737:04773\n\
67TFK:04806:04699\n\
67TFK:04844:04993\n\
67TFK:04870:04588\n\
67TFK:04873:04739\n\
67TFK:04914:04293\n\
67TFK:04923:04659\n\
67TFK:04901:04800\n\
67TFK:04919:04940\n\
67TFK:04980:04590\n\
67TFK:04974:04794\n\
67TFK:04956:04823\n\
67TFK:04962:05128\n\
67TFK:05001:04357\n\
67TFK:05071:03915\n\
67TFK:05085:04181\n\
67TFK:05083:04396\n\
67TFK:05049:04447\n\
67TFK:05096:04793\n\
67TFK:05137:04914\n\
67TFK:05112:05020\n\
67TFK:05178:03956\n\
67TFK:05152:04124\n\
67TFK:05175:04228\n\
67TFK:05177:04337\n\
67TFK:05147:04381\n\
67TFK:05172:04366\n\
67TFK:05159:04494\n\
67TFK:05194:04988\n\
67TFK:05258:04551\n\
67TFK:05295:04753\n\
67TFK:05292:04885\n\
67TFK:05297:04806\n\
67TFK:05417:07982\n\
67TFK:05489:08576\n\
67TFK:05501:08929\n\
67TFK:05552:08033\n\
67TFK:05532:08171\n\
67TFK:05611:08844\n\
67TFK:05703:07777\n\
67TFK:05726:07955\n\
67TFK:05712:08514\n\
67TFK:05686:08935\n\
67TFK:05729:08280\n\
67TFK:05795:07803\n\
67TFK:05785:08169\n\
67TFK:05905:07807\n\
67TFK:06022:07982\n\
67TFK:05988:08584\n\
67TFK:06009:08826\n\
67TFK:06006:08896\n\
67TFK:06052:08088\n\
67TFK:06055:08396\n\
67TFK:06133:07824\n\
67TFK:06185:08896\n\
67TFK:06238:07984\n\
67TFK:06230:08952\n\
67TFK:06425:08919\n\
67TFK:06647:08538\n\
67TFK:05372:09338\n\
67TFK:05357:10179\n\
67TFK:05402:09216\n\
67TFK:05697:10159\n\
67TFK:05740:10012\n\
67TFK:05862:09335\n\
67TFK:05830:09875\n\
67TFK:05908:09221\n\
67TFK:05917:09815\n\
67TFK:05953:09057\n\
67TFK:05929:09602\n\
67TFK:06030:09683\n\
67TFK:06098:09115\n\
67TFK:06112:09676\n\
67TFK:06121:10034\n\
67TFK:06173:09367\n\
67TFK:06227:10127\n\
67TFK:06352:09022\n\
67TFK:06359:09914\n\
67TFK:06467:09066\n\
67TFK:06511:09804\n\
67TFK:05375:12555\n\
67TFK:05380:11708\n\
67TFK:05384:11942\n\
67TFK:05382:12592\n\
67TFK:05624:11710\n\
67TFK:05620:12439\n\
67TFK:05760:11665\n\
67TFK:05733:12293\n\
67TFK:05770:12624\n\
67TFK:05818:12550\n\
67TFK:05942:11700\n\
67TFK:05933:12017\n\
67TFK:06002:11968\n\
67TFK:06015:12000\n\
67TFK:05985:12382\n\
67TFK:06071:11706\n\
67TFK:06063:12199\n\
67TFK:06245:11906\n\
67TFK:06233:12287\n\
67TFK:06459:12722\n\
67TFK:06521:12260\n\
67TFK:06539:12565\n\
67TFK:06576:12722\n\
67TFK:06622:11773\n\
67TFK:04031:01358\n\
67TFK:04014:01617\n\
67TFK:04038:02505\n\
67TFK:04125:01508\n\
67TFK:04134:02248\n\
67TFK:04139:02277\n\
67TFK:04189:01482\n\
67TFK:04258:01974\n\
67TFK:04248:02572\n\
67TFK:04319:01364\n\
67TFK:04325:01627\n\
67TFK:04345:01621\n\
67TFK:04335:01704\n\
67TFK:04393:01334\n\
67TFK:04357:01679\n\
67TFK:04524:01319\n\
67TFK:04538:01316\n\
67TFK:04589:02502\n\
67TFK:04633:01857\n\
67TFK:04620:02269\n\
67TFK:04784:01707\n\
67TFK:04893:01353\n\
67TFK:04888:01549\n\
67TFK:04934:01401\n\
67TFK:05139:01888\n\
67TFK:05141:02001\n\
67TFK:05160:01562\n\
67TFK:05169:01718\n\
67TFK:05215:01452\n\
67TFK:05244:01448\n\
67TFK:02744:13070\n\
67TFK:02715:13672\n\
67TFK:02801:13216\n\
67TFK:02806:14114\n\
67TFK:02911:13000\n\
67TFK:02895:13118\n\
67TFK:02994:13465\n\
67TFK:03062:13934\n\
67TFK:03093:12983\n\
67TFK:03153:13105\n\
67TFK:03155:14064\n\
67TFK:03203:13522\n\
67TFK:03265:13728\n\
67TFK:03296:13846\n\
67TFK:03401:13150\n\
67TFK:03369:13204\n\
67TFK:03544:13155\n\
67TFK:03528:14082\n\
67TFK:03606:12888\n\
67TFK:03648:12908\n\
67TFK:03759:13159\n\
67TFK:03863:14003\n\
67TFK:03865:13968\n\
67TFK:03951:12951\n\
67TFK:03963:13168\n\
67TFK:02696:12867\n\
67TFK:02766:12528\n\
67TFK:02854:12415\n\
67TFK:02849:12554\n\
67TFK:02877:11703\n\
67TFK:03009:11728\n\
67TFK:03162:11958\n\
67TFK:03180:11670\n\
67TFK:03166:11868\n\
67TFK:03248:11837\n\
67TFK:03308:11816\n\
67TFK:03347:12646\n\
67TFK:03364:12247\n\
67TFK:03454:11826\n\
67TFK:03417:12591\n\
67TFK:03492:11898\n\
67TFK:03536:11866\n\
67TFK:03540:12403\n\
67TFK:03584:12274\n\
67TFK:03643:11679\n\
67TFK:03713:12617\n\
67TFK:03850:11990\n\
67TFK:03849:12006\n\
67TFK:03915:11831\n\
67TFK:02762:09182\n\
67TFK:02810:09308\n\
67TFK:02785:10031\n\
67TFK:02942:09343\n\
67TFK:02987:09028\n\
67TFK:03042:09214\n\
67TFK:03154:09363\n\
67TFK:03278:10265\n\
67TFK:03326:10018\n\
67TFK:03374:10151\n\
67TFK:03427:09812\n\
67TFK:03504:09038\n\
67TFK:03529:09183\n\
67TFK:03553:09349\n\
67TFK:03576:09146\n\
67TFK:03639:09097\n\
67TFK:03656:09410\n\
67TFK:03614:09840\n\
67TFK:03654:10228\n\
67TFK:03680:09034\n\
67TFK:03667:09318\n\
67TFK:03704:09842\n\
67TFK:03672:10044\n\
67TFK:03716:09140\n\
67TFK:03807:09979\n\
67TFK:03850:09069\n\
67TFK:03878:09286\n\
67TFK:03915:09078\n\
67TFK:02688:05346\n\
67TFK:02738:05744\n\
67TFK:02783:05194\n\
67TFK:02805:05316\n\
67TFK:02896:06052\n\
67TFK:02927:05309\n\
67TFK:02933:05625\n\
67TFK:02995:06110\n\
67TFK:03034:05164\n\
67TFK:03067:05522\n\
67TFK:03122:05338\n\
67TFK:03135:05882\n\
67TFK:03122:05947\n\
67TFK:03120:06230\n\
67TFK:03191:05856\n\
67TFK:03192:06204\n\
67TFK:03235:05991\n\
67TFK:03283:05933\n\
67TFK:03362:05359\n\
67TFK:03318:05645\n\
67TFK:03320:06376\n\
67TFK:03339:06372\n\
67TFK:03364:05207\n\
67TFK:03397:05275\n\
67TFK:03404:05653\n\
67TFK:03482:05881\n\
67TFK:03491:06179\n\
67TFK:03471:06343\n\
67TFK:03480:06333\n\
67TFK:03530:06168\n\
67TFK:03609:05401\n\
67TFK:03605:05435\n\
67TFK:03587:05722\n\
67TFK:03652:05191\n\
67TFK:03629:05708\n\
67TFK:03706:06368\n\
67TFK:03741:05168\n\
67TFK:03842:05298\n\
67TFK:03888:05354\n\
67TFK:03895:06285\n\
67TFK:03924:05781\n\
67TFK:03976:05466\n\
67TFK:03965:05613\n\
67TFK:08006:01517\n\
67TFK:08040:02332\n\
67TFK:08084:01643\n\
67TFK:08056:01713\n\
67TFK:08050:01829\n\
67TFK:08061:02028\n\
67TFK:08137:01676\n\
67TFK:08109:01841\n\
67TFK:08194:01505\n\
67TFK:08202:01582\n\
67TFK:08218:02246\n\
67TFK:08277:02301\n\
67TFK:08311:01466\n\
67TFK:08326:02297\n\
67TFK:08366:01580\n\
67TFK:08346:01956\n\
67TFK:08379:01955\n\
67TFK:08452:01495\n\
67TFK:08530:01607\n\
67TFK:08575:01331\n\
67TFK:08553:01973\n\
67TFK:08579:02225\n\
67TFK:08658:01743\n\
67TFK:08671:02189\n\
67TFK:08667:02275\n\
67TFK:08677:02294\n\
67TFK:08726:01365\n\
67TFK:08792:01568\n\
67TFK:08836:02155\n\
67TFK:08857:02260\n\
67TFK:08907:01546\n\
67TFK:08921:01952\n\
67TFK:08962:02392\n\
67TFK:09173:01783\n\
67TFK:09181:02359\n\
67TFK:09206:01584\n\
67TFK:09202:02449\n\
67TFK:09298:01667\n\
67TFK:02680:01407\n\
67TFK:02693:01775\n\
67TFK:02757:01313\n\
67TFK:02724:01896\n\
67TFK:02736:01919\n\
67TFK:02794:01711\n\
67TFK:02792:01947\n\
67TFK:02866:02438\n\
67TFK:02937:01321\n\
67TFK:03153:01306\n\
67TFK:03149:01594\n\
67TFK:03125:02095\n\
67TFK:03153:02237\n\
67TFK:03153:02486\n\
67TFK:03213:01967\n\
67TFK:03188:02072\n\
67TFK:03251:01430\n\
67TFK:03247:02001\n\
67TFK:03385:01362\n\
67TFK:03372:01572\n\
67TFK:03420:01424\n\
67TFK:03598:01587\n\
67TFK:03604:02055\n\
67TFK:03642:01511\n\
67TFK:03618:02280\n\
67TFK:03661:02404\n\
67TFK:03639:02540\n\
67TFK:03659:02545\n\
67TFK:03685:02373\n\
67TFK:03853:01903\n\
67TFK:03908:02439\n\
67TFK:03910:02524\n\
67TFK:03981:01753\n\
67TFK:02664:01217\n\
67TFK:02726:01195\n\
67TFK:02794:00726\n\
67TFK:02900:01061\n\
67TFK:02914:01037\n\
67TFK:03146:01002\n\
67TFK:03219:00631\n\
67TFK:03259:00811\n\
67TFK:03239:01003\n\
67TFK:03272:00885\n\
67TFK:03379:00466\n\
67TFK:03368:00646\n\
67TFK:03384:00943\n\
67TFK:03443:00633\n\
67TFK:03445:01264\n\
67TFK:03950:00913\n\
67TFK:01389:10506\n\
67TFK:01383:10859\n\
67TFK:01530:11226\n\
67TFK:01594:10795\n\
67TFK:01772:10607\n\
67TFK:01803:10332\n\
67TFK:01872:11476\n\
67TFK:01963:11272\n\
67TFK:02045:10319\n\
67TFK:02125:10795\n\
67TFK:02300:11347\n\
67TFK:02349:10670\n\
67TFK:02373:11130\n\
67TFK:02398:10448\n\
67TFK:02458:11010\n\
67TFK:02488:10564\n\
67TFK:02550:11349\n\
67TFK:02608:10421\n\
67TFK:02627:11528\n\
67TFK:02637:11023\n\
67TFK:02046:14429\n\
67TFK:02051:14541\n\
67TFK:02454:14628\n\
67TFK:02653:14870\n\
67TFK:01382:12978\n\
67TFK:01419:14084\n\
67TFK:01516:13893\n\
67TFK:01515:14093\n\
67TFK:01546:13609\n\
67TFK:01580:13992\n\
67TFK:01806:13423\n\
67TFK:01893:13577\n\
67TFK:02012:13782\n\
67TFK:02117:12985\n\
67TFK:02206:13101\n\
67TFK:02265:13459\n\
67TFK:02406:13038\n\
67TFK:02513:12984\n\
67TFK:02602:13110\n\
67TFK:02629:13264\n\
67TFK:02585:13803\n\
67TFK:08082:05877\n\
67TFK:08085:06301\n\
67TFK:08111:06149\n\
67TFK:08174:05992\n\
67TFK:08204:06338\n\
67TFK:08290:05851\n\
67TFK:08354:05283\n\
67TFK:08359:05447\n\
67TFK:08342:06113\n\
67TFK:08486:05275\n\
67TFK:08485:06376\n\
67TFK:08502:05337\n\
67TFK:08589:05193\n\
67TFK:08628:06184\n\
67TFK:08653:05445\n\
67TFK:08648:05559\n\
67TFK:08673:05715\n\
67TFK:08676:05719\n\
67TFK:08741:05854\n\
67TFK:08719:06037\n\
67TFK:08770:06150\n\
67TFK:08863:06334\n\
67TFK:08941:06394\n\
67TFK:08952:05320\n\
67TFK:08955:06260\n\
67TFK:09013:05256\n\
67TFK:09009:06408\n\
67TFK:09082:05170\n\
67TFK:09085:05975\n\
67TFK:09121:05971\n\
67TFK:09174:05708\n\
67TFK:09199:05333\n\
67TFK:09206:06356\n\
67TFK:09290:06292\n\
67TFK:09409:06081\n\
67TFK:09394:06106\n\
67TFK:09495:06271\n\
67TFK:09559:05700\n\
67TFK:09550:05961\n\
67TFK:09663:05285\n\
67TFK:09702:05556\n\
67TFK:09707:05939\n\
67TFK:09796:05714\n\
67TFK:09789:05917\n\
67TFK:09786:06430\n\
67TFK:09967:05934\n\
67TFK:10009:05568\n\
67TFK:10017:06296\n\
67TFK:10033:05363\n\
67TFK:10060:06157\n\
67TFK:10182:05600\n\
67TFK:10305:06352\n\
67TFK:06729:13108\n\
67TFK:06901:13816\n\
67TFK:06908:14083\n\
67TFK:06926:13562\n\
67TFK:06984:12952\n\
67TFK:07008:13651\n\
67TFK:07026:13135\n\
67TFK:07121:13925\n\
67TFK:07126:13922\n\
67TFK:07227:13348\n\
67TFK:07287:14099\n\
67TFK:07418:13867\n\
67TFK:07439:14142\n\
67TFK:07555:13692\n\
67TFK:07574:12908\n\
67TFK:07596:13754\n\
67TFK:07596:13794\n\
67TFK:07591:13948\n\
67TFK:07661:13287\n\
67TFK:07667:13619\n\
67TFK:07763:13096\n\
67TFK:07781:13697\n\
67TFK:07874:13982\n\
67TFK:07881:14162\n\
67TFK:02704:03535\n\
67TFK:02755:03380\n\
67TFK:02806:03751\n\
67TFK:02854:02673\n\
67TFK:02840:02788\n\
67TFK:02841:03519\n\
67TFK:02830:03615\n\
67TFK:02963:02808\n\
67TFK:02945:02844\n\
67TFK:02939:03467\n\
67TFK:02922:03787\n\
67TFK:03123:03113\n\
67TFK:03196:03213\n\
67TFK:03195:03560\n\
67TFK:03204:03853\n\
67TFK:03261:02773\n\
67TFK:03222:03494\n\
67TFK:03276:02639\n\
67TFK:03336:03250\n\
67TFK:03488:03494\n\
67TFK:03551:03646\n\
67TFK:03588:03094\n\
67TFK:03712:03343\n\
67TFK:03755:03423\n\
67TFK:03725:03823\n\
67TFK:03765:03308\n\
67TFK:03859:03612\n\
67TFK:03922:02750\n\
67TFK:03964:03574\n\
67TFK:02687:06762\n\
67TFK:02735:06860\n\
67TFK:02717:07191\n\
67TFK:02773:06518\n\
67TFK:02789:07027\n\
67TFK:02834:07182\n\
67TFK:02845:07495\n\
67TFK:02946:07314\n\
67TFK:03037:06691\n\
67TFK:03150:06490\n\
67TFK:03161:06533\n\
67TFK:03139:07231\n\
67TFK:03211:06808\n\
67TFK:03188:06843\n\
67TFK:03198:06854\n\
67TFK:03206:07241\n\
67TFK:03276:07605\n\
67TFK:03320:06820\n\
67TFK:03359:07408\n\
67TFK:03339:07651\n\
67TFK:03459:07640\n\
67TFK:03476:07007\n\
67TFK:03543:07328\n\
67TFK:03573:06924\n\
67TFK:03601:07509\n\
67TFK:03616:07388\n\
67TFK:03717:07148\n\
67TFK:03790:07384\n\
67TFK:03792:07657\n\
67TFK:03847:06995\n\
67TFK:03817:07095\n\
67TFK:03893:06484\n\
67TFK:03873:07289\n\
67TFK:03895:07289\n\
67TFK:03894:07355\n\
67TFK:03969:07492\n\
67TFK:04022:00757\n\
67TFK:04010:01080\n\
67TFK:04056:00928\n\
67TFK:04343:01086\n\
67TFK:04442:01060\n\
67TFK:04763:00336\n\
67TFK:04971:00969\n\
67TFK:05240:01245\n\
67TFK:02743:14795\n\
67TFK:02926:14912\n\
67TFK:03130:14867\n\
67TFK:03358:14826\n\
67TFK:03493:14576\n\
67TFK:03706:14419\n\
67TFK:03684:14581\n\
67TFK:03813:14402\n\
67TFK:02739:10761\n\
67TFK:02729:11315\n\
67TFK:02789:11503\n\
67TFK:02835:11534\n\
67TFK:02963:10753\n\
67TFK:02951:11419\n\
67TFK:02999:10641\n\
67TFK:03098:10432\n\
67TFK:03072:11136\n\
67TFK:03210:10487\n\
67TFK:03254:10504\n\
67TFK:03509:11180\n\
67TFK:03551:10351\n\
67TFK:03524:10701\n\
67TFK:03597:11480\n\
67TFK:03621:10616\n\
67TFK:03682:11506\n\
67TFK:03748:11107\n\
67TFK:03869:11004\n\
67TFK:03951:10757\n\
67TFK:03934:11319\n\
67TFK:01497:01215\n\
67TFK:01964:00964\n\
67TFK:02011:01009\n\
67TFK:02046:00848\n\
67TFK:02128:00890\n\
67TFK:02229:00694\n\
67TFK:02225:00953\n\
67TFK:02256:00785\n\
67TFK:02482:01139\n\
67TFK:02628:01108\n\
67TFK:02683:08988\n\
67TFK:02786:08373\n\
67TFK:02824:08628\n\
67TFK:02970:07756\n\
67TFK:02970:07973\n\
67TFK:03010:08041\n\
67TFK:03004:08795\n\
67TFK:03007:08986\n\
67TFK:03014:07890\n\
67TFK:03254:08186\n\
67TFK:03304:07908\n\
67TFK:03359:07774\n\
67TFK:03399:08466\n\
67TFK:03446:08397\n\
67TFK:03436:08697\n\
67TFK:03465:07796\n\
67TFK:03465:08176\n\
67TFK:03473:08458\n\
67TFK:03464:08775\n\
67TFK:03536:08362\n\
67TFK:03544:08342\n\
67TFK:03546:08399\n\
67TFK:03602:07846\n\
67TFK:03565:08798\n\
67TFK:03627:07870\n\
67TFK:03749:08078\n\
67TFK:03738:08895\n\
67TFK:03761:08908\n\
67TFK:03800:08087\n\
67TFK:03783:08471\n\
67TFK:03801:08983\n\
67TFK:03855:08168\n\
67TFK:03825:08873\n\
67TFK:03956:08177\n\
')
