# Supplementary material for: The Oxidative Metabolism of Fossil Hydrocarbons and Sulfide Minerals by the Lithobiontic Microbial Community Inhabiting Deep Subterrestrial Kupferschiefer Black Shale
Source: Front Microbiol. 2018 May 15;9:972. doi: 10.3389/fmicb.2018.00972 (PMC5962744; doi:10.3389/fmicb.2018.00972)
Supplement: Supplementary file 3 [file Presentation_1.ZIP › R19_filter-trim_BSc60_sup207_krona.html.files/node1600.members.0.js]

data('67TFK:01369:12336\n\
67TFK:01345:12364\n\
67TFK:01400:11833\n\
67TFK:01403:12357\n\
67TFK:01416:12463\n\
67TFK:01430:12760\n\
67TFK:01442:11819\n\
67TFK:01432:12360\n\
67TFK:01529:11713\n\
67TFK:01552:12408\n\
67TFK:01610:12119\n\
67TFK:01630:12580\n\
67TFK:01622:12759\n\
67TFK:01623:12763\n\
67TFK:01623:12860\n\
67TFK:01677:11812\n\
67TFK:01662:12464\n\
67TFK:01669:12471\n\
67TFK:01721:11833\n\
67TFK:01720:12350\n\
67TFK:01702:12453\n\
67TFK:01759:12055\n\
67TFK:01750:12155\n\
67TFK:01782:11790\n\
67TFK:01800:12340\n\
67TFK:01789:12490\n\
67TFK:01789:12863\n\
67TFK:01865:11783\n\
67TFK:01892:12529\n\
67TFK:01905:12618\n\
67TFK:01906:12605\n\
67TFK:01939:11753\n\
67TFK:01964:11981\n\
67TFK:01993:11776\n\
67TFK:01991:11992\n\
67TFK:02051:12851\n\
67TFK:02090:12224\n\
67TFK:02122:12734\n\
67TFK:02108:12811\n\
67TFK:02139:11680\n\
67TFK:02157:11687\n\
67TFK:02159:12070\n\
67TFK:02197:11784\n\
67TFK:02196:12124\n\
67TFK:02224:12269\n\
67TFK:02222:12557\n\
67TFK:02184:12634\n\
67TFK:02216:12797\n\
67TFK:02263:12132\n\
67TFK:02261:12263\n\
67TFK:02311:11911\n\
67TFK:02308:12023\n\
67TFK:02298:12303\n\
67TFK:02310:12576\n\
67TFK:02372:12357\n\
67TFK:02351:12827\n\
67TFK:02404:11796\n\
67TFK:02393:11871\n\
67TFK:02392:11930\n\
67TFK:02402:11968\n\
67TFK:02410:12351\n\
67TFK:02439:11711\n\
67TFK:02456:11887\n\
67TFK:02442:12866\n\
67TFK:02501:11942\n\
67TFK:02487:12013\n\
67TFK:02488:12255\n\
67TFK:02545:11939\n\
67TFK:02547:12428\n\
67TFK:02644:11743\n\
67TFK:02657:12809\n\
67TFK:02668:04034\n\
67TFK:02689:04818\n\
67TFK:02692:04835\n\
67TFK:02732:04421\n\
67TFK:02760:05106\n\
67TFK:02812:03911\n\
67TFK:02809:04026\n\
67TFK:02812:04100\n\
67TFK:02794:04741\n\
67TFK:02787:04776\n\
67TFK:02811:04779\n\
67TFK:02764:05129\n\
67TFK:02815:03973\n\
67TFK:02836:04221\n\
67TFK:02954:03986\n\
67TFK:02920:04040\n\
67TFK:02946:04683\n\
67TFK:02964:03910\n\
67TFK:02978:04036\n\
67TFK:02977:04202\n\
67TFK:03011:04495\n\
67TFK:02969:05144\n\
67TFK:03033:04004\n\
67TFK:03054:03973\n\
67TFK:03016:04306\n\
67TFK:03024:04634\n\
67TFK:03039:04719\n\
67TFK:03028:04832\n\
67TFK:03063:05018\n\
67TFK:03084:04000\n\
67TFK:03064:04140\n\
67TFK:03078:04117\n\
67TFK:03085:04979\n\
67TFK:03121:03914\n\
67TFK:03206:03979\n\
67TFK:03212:04360\n\
67TFK:03204:04377\n\
67TFK:03208:04455\n\
67TFK:03185:05091\n\
67TFK:03192:05118\n\
67TFK:03246:04488\n\
67TFK:03272:04124\n\
67TFK:03302:04186\n\
67TFK:03301:04584\n\
67TFK:03292:04649\n\
67TFK:03295:04832\n\
67TFK:03307:04936\n\
67TFK:03329:04042\n\
67TFK:03344:04434\n\
67TFK:03354:04475\n\
67TFK:03346:04571\n\
67TFK:03338:05066\n\
67TFK:03367:04016\n\
67TFK:03375:04015\n\
67TFK:03389:04131\n\
67TFK:03378:04204\n\
67TFK:03367:04308\n\
67TFK:03384:04916\n\
67TFK:03395:05037\n\
67TFK:03371:05148\n\
67TFK:03434:03898\n\
67TFK:03462:04430\n\
67TFK:03436:04484\n\
67TFK:03425:05061\n\
67TFK:03484:04326\n\
67TFK:03487:04832\n\
67TFK:03525:04430\n\
67TFK:03550:05103\n\
67TFK:03564:04392\n\
67TFK:03613:04436\n\
67TFK:03607:04913\n\
67TFK:03574:05099\n\
67TFK:03652:04051\n\
67TFK:03629:04467\n\
67TFK:03702:04801\n\
67TFK:03693:05019\n\
67TFK:03743:03878\n\
67TFK:03736:04093\n\
67TFK:03747:04108\n\
67TFK:03733:04178\n\
67TFK:03729:04331\n\
67TFK:03751:04513\n\
67TFK:03724:05136\n\
67TFK:03792:03964\n\
67TFK:03799:04020\n\
67TFK:03777:04104\n\
67TFK:03796:04515\n\
67TFK:03772:04665\n\
67TFK:03770:04786\n\
67TFK:03802:04849\n\
67TFK:03832:03939\n\
67TFK:03831:04067\n\
67TFK:03858:04066\n\
67TFK:03817:04413\n\
67TFK:03842:04597\n\
67TFK:03820:04636\n\
67TFK:03825:05084\n\
67TFK:03875:04699\n\
67TFK:03907:05017\n\
67TFK:03924:04225\n\
67TFK:03914:04302\n\
67TFK:03919:04357\n\
67TFK:03941:04806\n\
67TFK:03963:04779\n\
67TFK:03983:04020\n\
67TFK:03972:04248\n\
67TFK:03972:04356\n\
67TFK:03987:04443\n\
67TFK:03990:04497\n\
67TFK:03965:04587\n\
67TFK:00248:04177\n\
67TFK:00238:04465\n\
67TFK:00295:04710\n\
67TFK:00283:04776\n\
67TFK:00250:05132\n\
67TFK:00348:03911\n\
67TFK:00323:04024\n\
67TFK:00325:04328\n\
67TFK:00326:04341\n\
67TFK:00346:04438\n\
67TFK:00313:04545\n\
67TFK:00306:05089\n\
67TFK:00302:05145\n\
67TFK:00389:03958\n\
67TFK:00351:04284\n\
67TFK:00354:04492\n\
67TFK:00364:04492\n\
67TFK:00355:04673\n\
67TFK:00353:04839\n\
67TFK:00369:04891\n\
67TFK:00373:05023\n\
67TFK:00350:05083\n\
67TFK:00438:05018\n\
67TFK:00405:05127\n\
67TFK:00477:03889\n\
67TFK:00487:03959\n\
67TFK:00454:04300\n\
67TFK:00475:04325\n\
67TFK:00498:04560\n\
67TFK:00517:03926\n\
67TFK:00549:04843\n\
67TFK:00559:03985\n\
67TFK:00587:04247\n\
67TFK:00556:05004\n\
67TFK:00602:04357\n\
67TFK:00639:04517\n\
67TFK:00619:04790\n\
67TFK:00662:03884\n\
67TFK:00697:04668\n\
67TFK:00765:04351\n\
67TFK:00767:04683\n\
67TFK:00804:03951\n\
67TFK:00827:03986\n\
67TFK:00802:04340\n\
67TFK:00805:04478\n\
67TFK:00835:04607\n\
67TFK:00864:04043\n\
67TFK:00870:04051\n\
67TFK:00868:04591\n\
67TFK:00850:04835\n\
67TFK:00878:04947\n\
67TFK:00891:05051\n\
67TFK:00929:04001\n\
67TFK:00934:03980\n\
67TFK:00913:04161\n\
67TFK:00937:04212\n\
67TFK:00906:04386\n\
67TFK:00921:04836\n\
67TFK:00907:05147\n\
67TFK:00970:04892\n\
67TFK:00959:04999\n\
67TFK:00963:05091\n\
67TFK:01020:04273\n\
67TFK:01042:04324\n\
67TFK:01019:04410\n\
67TFK:01012:04863\n\
67TFK:01058:04032\n\
67TFK:01081:04086\n\
67TFK:01060:04187\n\
67TFK:01092:04424\n\
67TFK:01078:04593\n\
67TFK:01095:04988\n\
67TFK:01061:05048\n\
67TFK:01075:05070\n\
67TFK:01124:03993\n\
67TFK:01122:04457\n\
67TFK:01104:04664\n\
67TFK:01196:04310\n\
67TFK:01183:04428\n\
67TFK:01158:04668\n\
67TFK:01210:04115\n\
67TFK:01230:04197\n\
67TFK:01240:04459\n\
67TFK:01290:03874\n\
67TFK:01271:04523\n\
67TFK:01267:04654\n\
67TFK:01319:03990\n\
67TFK:01318:04341\n\
67TFK:01310:04632\n\
67TFK:01313:04845\n\
67TFK:00574:02419\n\
67TFK:00639:01923\n\
67TFK:00698:01723\n\
67TFK:00698:01930\n\
67TFK:00693:01967\n\
67TFK:00704:01748\n\
67TFK:00726:02112\n\
67TFK:00749:02131\n\
67TFK:00757:01857\n\
67TFK:00781:01970\n\
67TFK:00788:01955\n\
67TFK:00798:02138\n\
67TFK:00772:02203\n\
67TFK:00786:02332\n\
67TFK:00814:01916\n\
67TFK:00846:01982\n\
67TFK:00810:02383\n\
67TFK:00827:02453\n\
67TFK:00852:01982\n\
67TFK:00866:02503\n\
67TFK:00928:02124\n\
67TFK:00937:02244\n\
67TFK:00949:02331\n\
67TFK:00968:01696\n\
67TFK:00995:02198\n\
67TFK:01050:01465\n\
67TFK:01074:01960\n\
67TFK:01079:02096\n\
67TFK:01085:02262\n\
67TFK:01090:02288\n\
67TFK:01124:01731\n\
67TFK:01132:02305\n\
67TFK:01163:01345\n\
67TFK:01164:01769\n\
67TFK:01160:02211\n\
67TFK:01155:02240\n\
67TFK:01232:01391\n\
67TFK:01216:01505\n\
67TFK:01229:02182\n\
67TFK:01294:01369\n\
67TFK:01258:01563\n\
67TFK:01295:01789\n\
67TFK:01260:01885\n\
67TFK:01284:02043\n\
67TFK:01288:02352\n\
67TFK:01252:02568\n\
67TFK:01321:01821\n\
67TFK:01301:02170\n\
67TFK:01307:02317\n\
67TFK:01176:01138\n\
67TFK:01265:01216\n\
67TFK:00490:09038\n\
67TFK:00511:09333\n\
67TFK:00521:09631\n\
67TFK:00514:09936\n\
67TFK:00573:09067\n\
67TFK:00629:10213\n\
67TFK:00692:09195\n\
67TFK:00672:09596\n\
67TFK:00667:10280\n\
67TFK:00709:10055\n\
67TFK:00707:10265\n\
67TFK:00782:09464\n\
67TFK:00767:09653\n\
67TFK:00762:10295\n\
67TFK:00819:09565\n\
67TFK:00848:09576\n\
67TFK:00808:09856\n\
67TFK:00816:09994\n\
67TFK:00825:10081\n\
67TFK:00876:09094\n\
67TFK:00891:09147\n\
67TFK:00887:09418\n\
67TFK:00850:09678\n\
67TFK:00869:09791\n\
67TFK:00872:10050\n\
67TFK:00870:10081\n\
67TFK:00912:09361\n\
67TFK:00932:09863\n\
67TFK:00957:09075\n\
67TFK:01037:09039\n\
67TFK:01037:09826\n\
67TFK:01090:09381\n\
67TFK:01180:09094\n\
67TFK:01167:09951\n\
67TFK:01219:09039\n\
67TFK:01245:09836\n\
67TFK:01290:09019\n\
67TFK:01264:09309\n\
67TFK:01292:09904\n\
67TFK:01263:10119\n\
67TFK:00140:08759\n\
67TFK:00189:08352\n\
67TFK:00176:08779\n\
67TFK:00272:07971\n\
67TFK:00256:08627\n\
67TFK:00327:07772\n\
67TFK:00320:08145\n\
67TFK:00312:08367\n\
67TFK:00343:08708\n\
67TFK:00317:08732\n\
67TFK:00373:07763\n\
67TFK:00390:08373\n\
67TFK:00375:08390\n\
67TFK:00411:08075\n\
67TFK:00419:08395\n\
67TFK:00419:08417\n\
67TFK:00460:08187\n\
67TFK:00482:08323\n\
67TFK:00473:08595\n\
67TFK:00472:08720\n\
67TFK:00454:08789\n\
67TFK:00526:07991\n\
67TFK:00546:08303\n\
67TFK:00522:08971\n\
67TFK:00559:07729\n\
67TFK:00572:08365\n\
67TFK:00565:08472\n\
67TFK:00607:07806\n\
67TFK:00613:07923\n\
67TFK:00611:08144\n\
67TFK:00611:08839\n\
67TFK:00661:07970\n\
67TFK:00650:08939\n\
67TFK:00737:08122\n\
67TFK:00711:08164\n\
67TFK:00709:08563\n\
67TFK:00752:07755\n\
67TFK:00759:08304\n\
67TFK:00824:07828\n\
67TFK:00803:07915\n\
67TFK:00814:08333\n\
67TFK:00831:08438\n\
67TFK:00849:08656\n\
67TFK:00879:08467\n\
67TFK:00853:08490\n\
67TFK:00889:08930\n\
67TFK:00929:07751\n\
67TFK:00915:07778\n\
67TFK:00939:08309\n\
67TFK:00981:07787\n\
67TFK:00956:07901\n\
67TFK:00954:08233\n\
67TFK:00996:08817\n\
67TFK:00982:09012\n\
67TFK:00983:09004\n\
67TFK:01028:07846\n\
67TFK:01004:08025\n\
67TFK:01006:08227\n\
67TFK:01021:08322\n\
67TFK:01035:08511\n\
67TFK:01064:08003\n\
67TFK:01078:08071\n\
67TFK:01092:08320\n\
67TFK:01057:08717\n\
67TFK:01062:08903\n\
67TFK:01121:07946\n\
67TFK:01130:08008\n\
67TFK:01107:08229\n\
67TFK:01110:08302\n\
67TFK:01138:08352\n\
67TFK:01128:08880\n\
67TFK:01183:08919\n\
67TFK:01204:08291\n\
67TFK:01253:07949\n\
67TFK:01266:08013\n\
67TFK:01259:08290\n\
67TFK:01289:08462\n\
67TFK:01300:08550\n\
67TFK:00238:06569\n\
67TFK:00243:07381\n\
67TFK:00294:06812\n\
67TFK:00282:06886\n\
67TFK:00258:07214\n\
67TFK:00288:07271\n\
67TFK:00301:07650\n\
67TFK:00365:07466\n\
67TFK:00405:06509\n\
67TFK:00437:06752\n\
67TFK:00450:06667\n\
67TFK:00492:06892\n\
67TFK:00467:07261\n\
67TFK:00496:07682\n\
67TFK:00527:06699\n\
67TFK:00541:06797\n\
67TFK:00529:06945\n\
67TFK:00508:07199\n\
67TFK:00521:07305\n\
67TFK:00579:06519\n\
67TFK:00561:06677\n\
67TFK:00571:07287\n\
67TFK:00612:07565\n\
67TFK:00697:07335\n\
67TFK:00674:07661\n\
67TFK:00735:06544\n\
67TFK:00734:06994\n\
67TFK:00721:07717\n\
67TFK:00771:06823\n\
67TFK:00777:07111\n\
67TFK:00752:07321\n\
67TFK:00806:06818\n\
67TFK:00857:07708\n\
67TFK:00948:07697\n\
67TFK:00968:06745\n\
67TFK:00963:06860\n\
67TFK:00987:07103\n\
67TFK:00970:07400\n\
67TFK:00998:07686\n\
67TFK:01014:06921\n\
67TFK:01008:07053\n\
67TFK:01052:06631\n\
67TFK:01079:06609\n\
67TFK:01068:06852\n\
67TFK:01085:07040\n\
67TFK:01061:07311\n\
67TFK:01085:07429\n\
67TFK:01095:07430\n\
67TFK:01149:06830\n\
67TFK:01181:06746\n\
67TFK:01150:07106\n\
67TFK:01186:07278\n\
67TFK:01196:07272\n\
67TFK:01240:07038\n\
67TFK:01239:07179\n\
67TFK:01297:07238\n\
67TFK:01286:07395\n\
67TFK:01262:07591\n\
67TFK:01262:07652\n\
67TFK:01320:06681\n\
67TFK:00283:06286\n\
67TFK:00343:05227\n\
67TFK:00342:05252\n\
67TFK:00349:05330\n\
67TFK:00306:05426\n\
67TFK:00384:05272\n\
67TFK:00373:05537\n\
67TFK:00360:05583\n\
67TFK:00363:05671\n\
67TFK:00382:05903\n\
67TFK:00363:06242\n\
67TFK:00420:05252\n\
67TFK:00402:05545\n\
67TFK:00436:05532\n\
67TFK:00432:05713\n\
67TFK:00447:05814\n\
67TFK:00412:05918\n\
67TFK:00457:05395\n\
67TFK:00471:05578\n\
67TFK:00489:05924\n\
67TFK:00504:05465\n\
67TFK:00525:05531\n\
67TFK:00519:06117\n\
67TFK:00505:06197\n\
67TFK:00541:06232\n\
67TFK:00504:06303\n\
67TFK:00555:05348\n\
67TFK:00557:05306\n\
67TFK:00590:06018\n\
67TFK:00649:05779\n\
67TFK:00631:06099\n\
67TFK:00638:06212\n\
67TFK:00630:06408\n\
67TFK:00659:05553\n\
67TFK:00697:05679\n\
67TFK:00687:06204\n\
67TFK:00708:05212\n\
67TFK:00710:05451\n\
67TFK:00731:05430\n\
67TFK:00744:05457\n\
67TFK:00710:05530\n\
67TFK:00740:05563\n\
67TFK:00737:05904\n\
67TFK:00706:06218\n\
67TFK:00772:05210\n\
67TFK:00763:05559\n\
67TFK:00794:05865\n\
67TFK:00845:05223\n\
67TFK:00831:05650\n\
67TFK:00826:05854\n\
67TFK:00831:05906\n\
67TFK:00827:06078\n\
67TFK:00800:06351\n\
67TFK:00897:05312\n\
67TFK:00876:05901\n\
67TFK:00859:06147\n\
67TFK:00932:05191\n\
67TFK:00939:05288\n\
67TFK:00915:05594\n\
67TFK:00917:05643\n\
67TFK:00916:05747\n\
67TFK:00903:06388\n\
67TFK:00956:05433\n\
67TFK:00973:05420\n\
67TFK:00986:05496\n\
67TFK:00961:05795\n\
67TFK:00975:06137\n\
67TFK:00987:06366\n\
67TFK:01015:05459\n\
67TFK:01024:06088\n\
67TFK:01116:05170\n\
67TFK:01143:05227\n\
67TFK:01107:05392\n\
67TFK:01133:05651\n\
67TFK:01112:05748\n\
67TFK:01143:05827\n\
67TFK:01112:06109\n\
67TFK:01151:05254\n\
67TFK:01180:05338\n\
67TFK:01194:05629\n\
67TFK:01170:06139\n\
67TFK:01163:06176\n\
67TFK:01195:06165\n\
67TFK:01180:06385\n\
67TFK:01157:06429\n\
67TFK:01180:06424\n\
67TFK:01204:05771\n\
67TFK:01246:05999\n\
67TFK:01226:06227\n\
67TFK:01271:05219\n\
67TFK:01265:05412\n\
67TFK:01262:05766\n\
67TFK:01251:05813\n\
67TFK:01321:05528\n\
67TFK:01306:05795\n\
67TFK:01305:05840\n\
67TFK:00721:12046\n\
67TFK:00774:11955\n\
67TFK:00840:11995\n\
67TFK:00838:12585\n\
67TFK:00889:11932\n\
67TFK:00937:12035\n\
67TFK:00915:12437\n\
67TFK:00934:12683\n\
67TFK:01099:11936\n\
67TFK:01060:12007\n\
67TFK:01078:12264\n\
67TFK:01076:12445\n\
67TFK:01102:11908\n\
67TFK:01106:12690\n\
67TFK:01113:12735\n\
67TFK:01179:11674\n\
67TFK:01178:11989\n\
67TFK:01195:12131\n\
67TFK:01276:12356\n\
67TFK:01279:12716\n\
67TFK:01295:12750\n\
67TFK:01312:11964\n\
67TFK:01318:12064\n\
67TFK:01300:12651\n\
67TFK:09325:06567\n\
67TFK:09344:07232\n\
67TFK:09345:07595\n\
67TFK:09375:06667\n\
67TFK:09401:07006\n\
67TFK:09397:07517\n\
67TFK:09440:06457\n\
67TFK:09425:06736\n\
67TFK:09439:06716\n\
67TFK:09466:07571\n\
67TFK:09468:07660\n\
67TFK:09473:07669\n\
67TFK:09517:06491\n\
67TFK:09502:06609\n\
67TFK:09502:07157\n\
67TFK:09511:07282\n\
67TFK:09525:07646\n\
67TFK:09599:06582\n\
67TFK:09607:06880\n\
67TFK:09617:07688\n\
67TFK:09628:06545\n\
67TFK:09634:07678\n\
67TFK:09637:07680\n\
67TFK:09680:06494\n\
67TFK:09723:06926\n\
67TFK:09686:07141\n\
67TFK:09691:07157\n\
67TFK:09762:06934\n\
67TFK:09728:07089\n\
67TFK:09759:07326\n\
67TFK:09732:07495\n\
67TFK:09776:06565\n\
67TFK:09802:06540\n\
67TFK:09776:07225\n\
67TFK:09786:07420\n\
67TFK:09846:06695\n\
67TFK:09869:07064\n\
67TFK:09827:07182\n\
67TFK:09824:07278\n\
67TFK:09911:06858\n\
67TFK:09921:06945\n\
67TFK:09901:07120\n\
67TFK:09879:07214\n\
67TFK:09941:06453\n\
67TFK:09958:06441\n\
67TFK:09942:06577\n\
67TFK:09971:07724\n\
67TFK:09986:06520\n\
67TFK:10017:07621\n\
67TFK:09988:07648\n\
67TFK:10067:06947\n\
67TFK:10055:07493\n\
67TFK:10098:07027\n\
67TFK:10115:07077\n\
67TFK:10089:07428\n\
67TFK:10105:07456\n\
67TFK:10130:06557\n\
67TFK:10138:07128\n\
67TFK:10127:07372\n\
67TFK:10199:06936\n\
67TFK:10215:07207\n\
67TFK:10192:07638\n\
67TFK:10239:06744\n\
67TFK:10267:06751\n\
67TFK:10262:07474\n\
67TFK:10284:06529\n\
67TFK:10290:06819\n\
67TFK:10322:06977\n\
67TFK:10332:06793\n\
67TFK:10376:07397\n\
67TFK:10409:07654\n\
67TFK:10424:06818\n\
67TFK:10516:06664\n\
67TFK:10498:07642\n\
67TFK:06678:03336\n\
67TFK:06675:03635\n\
67TFK:06699:03799\n\
67TFK:06718:02690\n\
67TFK:06726:02971\n\
67TFK:06752:02930\n\
67TFK:06729:02987\n\
67TFK:06737:03100\n\
67TFK:06720:03362\n\
67TFK:06728:03559\n\
67TFK:06719:03638\n\
67TFK:06768:02813\n\
67TFK:06807:02778\n\
67TFK:06764:02833\n\
67TFK:06792:02839\n\
67TFK:06811:02671\n\
67TFK:06819:02838\n\
67TFK:06852:02903\n\
67TFK:06844:03038\n\
67TFK:06818:03653\n\
67TFK:06833:03817\n\
67TFK:06897:02624\n\
67TFK:06876:02888\n\
67TFK:06943:03048\n\
67TFK:06926:03464\n\
67TFK:06917:03820\n\
67TFK:06975:02749\n\
67TFK:06987:02739\n\
67TFK:06961:02874\n\
67TFK:06966:02863\n\
67TFK:06995:03242\n\
67TFK:06993:03428\n\
67TFK:06983:03624\n\
67TFK:06985:03799\n\
67TFK:07034:02619\n\
67TFK:07035:03322\n\
67TFK:07022:03619\n\
67TFK:07060:02644\n\
67TFK:07098:02733\n\
67TFK:07061:03273\n\
67TFK:07102:03287\n\
67TFK:07108:03390\n\
67TFK:07062:03578\n\
67TFK:07079:03615\n\
67TFK:07087:03584\n\
67TFK:07125:03432\n\
67TFK:07156:03586\n\
67TFK:07208:02722\n\
67TFK:07184:03448\n\
67TFK:07200:03648\n\
67TFK:07255:02895\n\
67TFK:07233:03038\n\
67TFK:07251:03063\n\
67TFK:07216:03183\n\
67TFK:07248:03270\n\
67TFK:07218:03387\n\
67TFK:07218:03635\n\
67TFK:07308:02760\n\
67TFK:07295:03134\n\
67TFK:07321:02695\n\
67TFK:07326:02969\n\
67TFK:07369:03669\n\
67TFK:07400:03820\n\
67TFK:07459:02696\n\
67TFK:07412:02754\n\
67TFK:07458:02961\n\
67TFK:07447:03182\n\
67TFK:07418:03470\n\
67TFK:07459:03462\n\
67TFK:07438:03762\n\
67TFK:07505:02654\n\
67TFK:07490:02712\n\
67TFK:07493:02710\n\
67TFK:07507:03379\n\
67TFK:07481:03586\n\
67TFK:07528:02634\n\
67TFK:07534:02645\n\
67TFK:07546:02963\n\
67TFK:07543:02986\n\
67TFK:07520:03108\n\
67TFK:07538:03311\n\
67TFK:07543:03454\n\
67TFK:07586:03090\n\
67TFK:07575:03839\n\
67TFK:07648:02794\n\
67TFK:07652:02780\n\
67TFK:07645:03074\n\
67TFK:07624:03470\n\
67TFK:07612:03494\n\
67TFK:07632:03602\n\
67TFK:07654:03608\n\
67TFK:07664:02775\n\
67TFK:07697:02933\n\
67TFK:07680:03335\n\
67TFK:07685:03748\n\
67TFK:07697:03760\n\
67TFK:07725:02960\n\
67TFK:07727:02950\n\
67TFK:07754:02933\n\
67TFK:07736:03815\n\
67TFK:07765:03615\n\
67TFK:07761:03692\n\
67TFK:07854:02857\n\
67TFK:07856:02928\n\
67TFK:07845:02992\n\
67TFK:07853:03010\n\
67TFK:07811:03333\n\
67TFK:07855:03477\n\
67TFK:07815:03765\n\
67TFK:07829:03855\n\
67TFK:07891:02808\n\
67TFK:07893:02836\n\
67TFK:07903:02911\n\
67TFK:07899:03151\n\
67TFK:07885:03182\n\
67TFK:07896:03448\n\
67TFK:07909:03654\n\
67TFK:07884:03717\n\
67TFK:07909:03718\n\
67TFK:07950:02660\n\
67TFK:07917:03046\n\
67TFK:07930:03516\n\
67TFK:07928:03781\n\
67TFK:07971:02604\n\
67TFK:07966:03830\n\
67TFK:09331:04062\n\
67TFK:09328:04604\n\
67TFK:09361:04587\n\
67TFK:09373:04676\n\
67TFK:09359:04950\n\
67TFK:09397:03946\n\
67TFK:09383:04580\n\
67TFK:09405:04784\n\
67TFK:09374:04846\n\
67TFK:09429:04263\n\
67TFK:09452:04951\n\
67TFK:09433:05040\n\
67TFK:09484:03899\n\
67TFK:09499:04077\n\
67TFK:09503:04601\n\
67TFK:09501:04720\n\
67TFK:09479:04832\n\
67TFK:09508:04963\n\
67TFK:09542:04233\n\
67TFK:09567:04954\n\
67TFK:09586:04109\n\
67TFK:09593:04071\n\
67TFK:09585:04803\n\
67TFK:09623:04766\n\
67TFK:09592:05112\n\
67TFK:09615:05070\n\
67TFK:09632:04049\n\
67TFK:09648:04128\n\
67TFK:09625:04253\n\
67TFK:09656:04504\n\
67TFK:09709:05001\n\
67TFK:09740:03876\n\
67TFK:09732:05079\n\
67TFK:09804:04357\n\
67TFK:09804:04412\n\
67TFK:09776:04905\n\
67TFK:09783:04991\n\
67TFK:09822:05112\n\
67TFK:09860:03868\n\
67TFK:09852:04124\n\
67TFK:09833:04471\n\
67TFK:09895:04078\n\
67TFK:09889:04329\n\
67TFK:09899:04399\n\
67TFK:09890:04775\n\
67TFK:09893:04959\n\
67TFK:09954:03899\n\
67TFK:09964:03888\n\
67TFK:09928:03949\n\
67TFK:09929:04679\n\
67TFK:09938:04788\n\
67TFK:10012:04020\n\
67TFK:10021:04099\n\
67TFK:10003:04247\n\
67TFK:09985:04610\n\
67TFK:10022:04970\n\
67TFK:10053:03899\n\
67TFK:10035:04106\n\
67TFK:10067:04439\n\
67TFK:10154:04088\n\
67TFK:10132:04192\n\
67TFK:10170:04305\n\
67TFK:10130:04348\n\
67TFK:10153:04339\n\
67TFK:10171:04391\n\
67TFK:10171:04597\n\
67TFK:10193:04111\n\
67TFK:10181:04246\n\
67TFK:10207:04413\n\
67TFK:10210:04961\n\
67TFK:10216:05093\n\
67TFK:10263:04706\n\
67TFK:10224:04968\n\
67TFK:10281:04106\n\
67TFK:10322:04175\n\
67TFK:10290:05106\n\
67TFK:10327:04196\n\
67TFK:10351:04468\n\
67TFK:10354:05020\n\
67TFK:10391:04287\n\
67TFK:10398:04755\n\
67TFK:09344:02775\n\
67TFK:09365:02925\n\
67TFK:09355:03350\n\
67TFK:09389:03197\n\
67TFK:09411:03421\n\
67TFK:09398:03576\n\
67TFK:09390:03727\n\
67TFK:09379:03800\n\
67TFK:09437:03118\n\
67TFK:09455:03102\n\
67TFK:09481:02777\n\
67TFK:09484:03175\n\
67TFK:09479:03415\n\
67TFK:09479:03712\n\
67TFK:09530:02628\n\
67TFK:09545:03147\n\
67TFK:09573:03358\n\
67TFK:09530:03382\n\
67TFK:09557:03681\n\
67TFK:09579:02853\n\
67TFK:09594:02914\n\
67TFK:09596:03056\n\
67TFK:09587:03358\n\
67TFK:09604:03693\n\
67TFK:09610:03718\n\
67TFK:09656:03328\n\
67TFK:09700:03741\n\
67TFK:09771:02811\n\
67TFK:09747:03526\n\
67TFK:09726:03764\n\
67TFK:09775:02706\n\
67TFK:09791:02700\n\
67TFK:09779:03269\n\
67TFK:09825:02686\n\
67TFK:09882:02581\n\
67TFK:09893:02684\n\
67TFK:09883:02734\n\
67TFK:09883:03726\n\
67TFK:09973:03027\n\
67TFK:09948:03497\n\
67TFK:09934:03578\n\
67TFK:09936:03606\n\
67TFK:09994:02672\n\
67TFK:09975:02685\n\
67TFK:10002:02704\n\
67TFK:10007:02690\n\
67TFK:09979:03169\n\
67TFK:10010:03389\n\
67TFK:10038:02653\n\
67TFK:10052:02771\n\
67TFK:10036:02903\n\
67TFK:10025:02984\n\
67TFK:10060:03070\n\
67TFK:10042:03191\n\
67TFK:10056:03240\n\
67TFK:10035:03405\n\
67TFK:10102:02812\n\
67TFK:10086:03504\n\
67TFK:10141:02712\n\
67TFK:10154:03074\n\
67TFK:10160:03172\n\
67TFK:10138:03847\n\
67TFK:10140:03828\n\
67TFK:10223:02612\n\
67TFK:10190:02641\n\
67TFK:10219:02912\n\
67TFK:10230:02964\n\
67TFK:10232:03019\n\
67TFK:10271:03547\n\
67TFK:10295:02807\n\
67TFK:10289:03421\n\
67TFK:10274:03608\n\
67TFK:10329:02651\n\
67TFK:10328:03012\n\
67TFK:10344:03260\n\
67TFK:10327:03704\n\
67TFK:10384:02595\n\
67TFK:10420:02986\n\
67TFK:10396:03324\n\
67TFK:10488:02933\n\
67TFK:10492:02948\n\
67TFK:09400:01116\n\
67TFK:09480:01271\n\
67TFK:09362:11712\n\
67TFK:09333:12194\n\
67TFK:09351:12638\n\
67TFK:09376:11833\n\
67TFK:09433:11729\n\
67TFK:09453:12152\n\
67TFK:09463:12152\n\
67TFK:09470:12153\n\
67TFK:09509:12031\n\
67TFK:09500:12112\n\
67TFK:09499:12357\n\
67TFK:09527:12040\n\
67TFK:09529:12471\n\
67TFK:09594:11772\n\
67TFK:09588:12403\n\
67TFK:09613:12393\n\
67TFK:09650:11833\n\
67TFK:09653:11883\n\
67TFK:09657:11929\n\
67TFK:09648:12546\n\
67TFK:09702:11915\n\
67TFK:09693:11956\n\
67TFK:09689:12266\n\
67TFK:09700:12261\n\
67TFK:09716:12440\n\
67TFK:09709:12443\n\
67TFK:09697:12526\n\
67TFK:09695:12739\n\
67TFK:09736:12480\n\
67TFK:09802:11878\n\
67TFK:09808:11878\n\
67TFK:09817:12167\n\
67TFK:09843:11723\n\
67TFK:09840:12877\n\
67TFK:09923:11808\n\
67TFK:09918:12315\n\
67TFK:09911:12579\n\
67TFK:09940:11659\n\
67TFK:09964:11769\n\
67TFK:09974:11950\n\
67TFK:09998:12274\n\
67TFK:10008:12463\n\
67TFK:09974:12818\n\
67TFK:10071:11706\n\
67TFK:10060:11752\n\
67TFK:10055:11897\n\
67TFK:10095:11631\n\
67TFK:10170:12071\n\
67TFK:10214:12065\n\
67TFK:10325:11916\n\
67TFK:10374:11860\n\
67TFK:10402:11930\n\
67TFK:10453:11673\n\
67TFK:10433:12124\n\
67TFK:10616:11732\n\
67TFK:00894:13275\n\
67TFK:00947:12883\n\
67TFK:00996:13795\n\
67TFK:01035:12989\n\
67TFK:01081:12911\n\
67TFK:01057:12999\n\
67TFK:01130:13141\n\
67TFK:01106:13598\n\
67TFK:01372:02598\n\
67TFK:01353:02691\n\
67TFK:01378:02711\n\
67TFK:01361:02990\n\
67TFK:01364:02985\n\
67TFK:01349:03840\n\
67TFK:01403:02579\n\
67TFK:01427:02586\n\
67TFK:01389:03590\n\
67TFK:01456:02914\n\
67TFK:01458:02897\n\
67TFK:01475:03581\n\
67TFK:01516:02765\n\
67TFK:01494:03241\n\
67TFK:01542:03212\n\
67TFK:01616:02622\n\
67TFK:01602:03376\n\
67TFK:01601:03508\n\
67TFK:01658:02697\n\
67TFK:01676:03110\n\
67TFK:01640:03217\n\
67TFK:01692:03026\n\
67TFK:01708:03134\n\
67TFK:01701:03337\n\
67TFK:01754:03261\n\
67TFK:01780:03635\n\
67TFK:01857:02594\n\
67TFK:01834:02943\n\
67TFK:01863:03178\n\
67TFK:01860:03306\n\
67TFK:01872:03736\n\
67TFK:01894:03682\n\
67TFK:01963:02960\n\
67TFK:01941:03106\n\
67TFK:01945:03200\n\
67TFK:02008:02941\n\
67TFK:01989:02985\n\
67TFK:01996:03016\n\
67TFK:02006:03046\n\
67TFK:02011:03136\n\
67TFK:02065:02955\n\
67TFK:02051:02999\n\
67TFK:02062:02986\n\
67TFK:02071:02988\n\
67TFK:02069:03698\n\
67TFK:02066:03763\n\
67TFK:02131:02747\n\
67TFK:02130:03039\n\
67TFK:02118:03131\n\
67TFK:02107:03191\n\
67TFK:02093:03331\n\
67TFK:02135:03161\n\
67TFK:02148:03318\n\
67TFK:02162:03430\n\
67TFK:02156:03515\n\
67TFK:02134:03861\n\
67TFK:02182:03077\n\
67TFK:02223:03261\n\
67TFK:02240:02628\n\
67TFK:02236:02749\n\
67TFK:02263:03208\n\
67TFK:02260:03269\n\
67TFK:02252:03283\n\
67TFK:02236:03553\n\
67TFK:02271:03634\n\
67TFK:02242:03779\n\
67TFK:02288:03607\n\
67TFK:02283:03689\n\
67TFK:02286:03690\n\
67TFK:02317:03833\n\
67TFK:02354:02650\n\
67TFK:02353:02698\n\
67TFK:02369:03788\n\
67TFK:02405:02739\n\
67TFK:02430:02953\n\
67TFK:02386:02988\n\
67TFK:02431:02984\n\
67TFK:02423:03072\n\
67TFK:02431:03565\n\
67TFK:02415:03610\n\
67TFK:02392:03697\n\
67TFK:02458:02927\n\
67TFK:02481:03270\n\
67TFK:02462:03627\n\
67TFK:02436:03818\n\
67TFK:02535:02759\n\
67TFK:02580:02843\n\
67TFK:02551:03083\n\
67TFK:02572:03209\n\
67TFK:02551:03691\n\
67TFK:02540:03832\n\
67TFK:02623:02664\n\
67TFK:02625:02638\n\
67TFK:02589:02938\n\
67TFK:02614:03110\n\
67TFK:02603:03428\n\
67TFK:02619:03481\n\
67TFK:02651:02736\n\
67TFK:02637:02940\n\
67TFK:02653:02935\n\
67TFK:02645:03617\n\
67TFK:02653:03697\n\
67TFK:01343:04151\n\
67TFK:01376:04471\n\
67TFK:01367:04695\n\
67TFK:01372:04801\n\
67TFK:01365:04835\n\
67TFK:01395:03948\n\
67TFK:01408:04254\n\
67TFK:01417:04396\n\
67TFK:01385:04576\n\
67TFK:01388:04615\n\
67TFK:01430:04728\n\
67TFK:01475:04047\n\
67TFK:01441:04291\n\
67TFK:01461:04312\n\
67TFK:01448:04421\n\
67TFK:01468:04446\n\
67TFK:01466:04584\n\
67TFK:01442:04785\n\
67TFK:01436:04868\n\
67TFK:01465:04922\n\
67TFK:01495:03988\n\
67TFK:01517:04502\n\
67TFK:01513:04544\n\
67TFK:01513:04824\n\
67TFK:01514:04955\n\
67TFK:01578:03996\n\
67TFK:01533:04576\n\
67TFK:01626:03928\n\
67TFK:01612:04115\n\
67TFK:01601:04397\n\
67TFK:01624:04433\n\
67TFK:01585:04776\n\
67TFK:01644:03988\n\
67TFK:01654:04693\n\
67TFK:01663:05133\n\
67TFK:01721:03887\n\
67TFK:01717:04576\n\
67TFK:01703:05094\n\
67TFK:01716:05080\n\
67TFK:01737:03869\n\
67TFK:01772:04080\n\
67TFK:01757:04180\n\
67TFK:01744:04285\n\
67TFK:01749:04861\n\
67TFK:01758:04924\n\
67TFK:01807:04107\n\
67TFK:01812:04353\n\
67TFK:01791:04488\n\
67TFK:01800:04808\n\
67TFK:01783:04827\n\
67TFK:01820:04964\n\
67TFK:01837:03958\n\
67TFK:01855:04628\n\
67TFK:01869:04647\n\
67TFK:01865:04763\n\
67TFK:01877:04734\n\
67TFK:01860:04980\n\
67TFK:01908:03968\n\
67TFK:01914:04427\n\
67TFK:01899:04483\n\
67TFK:01913:04836\n\
67TFK:01914:04828\n\
67TFK:01886:04916\n\
67TFK:01893:05095\n\
67TFK:01945:05024\n\
67TFK:01972:05016\n\
67TFK:02000:04220\n\
67TFK:02002:04221\n\
67TFK:02003:04380\n\
67TFK:02010:04886\n\
67TFK:02081:04252\n\
67TFK:02032:04293\n\
67TFK:02034:04999\n\
67TFK:02114:04015\n\
67TFK:02087:04068\n\
67TFK:02096:04662\n\
67TFK:02083:04900\n\
67TFK:02092:04878\n\
67TFK:02126:04975\n\
67TFK:02104:05120\n\
67TFK:02160:04708\n\
67TFK:02181:04981\n\
67TFK:02219:03892\n\
67TFK:02195:04133\n\
67TFK:02210:04969\n\
67TFK:02279:04465\n\
67TFK:02285:03889\n\
67TFK:02309:04171\n\
67TFK:02318:04770\n\
67TFK:02311:05111\n\
67TFK:02330:05103\n\
67TFK:02367:04028\n\
67TFK:02362:04130\n\
67TFK:02345:04192\n\
67TFK:02368:04179\n\
67TFK:02384:04040\n\
67TFK:02390:04249\n\
67TFK:02428:04732\n\
67TFK:02427:04781\n\
67TFK:02430:04813\n\
67TFK:02445:04356\n\
67TFK:02439:04498\n\
67TFK:02474:04476\n\
67TFK:02464:04885\n\
67TFK:02485:04266\n\
67TFK:02498:04457\n\
67TFK:02527:04815\n\
67TFK:02501:04927\n\
67TFK:02508:04940\n\
67TFK:02581:03938\n\
67TFK:02578:04139\n\
67TFK:02554:04315\n\
67TFK:02539:04651\n\
67TFK:02559:04983\n\
67TFK:02605:04204\n\
67TFK:02628:04284\n\
67TFK:02646:04062\n\
67TFK:02654:04820\n\
67TFK:02641:05135\n\
67TFK:01356:05184\n\
67TFK:01334:05630\n\
67TFK:01362:05733\n\
67TFK:01363:06207\n\
67TFK:01416:05188\n\
67TFK:01397:05212\n\
67TFK:01395:05505\n\
67TFK:01439:05478\n\
67TFK:01442:05807\n\
67TFK:01492:05217\n\
67TFK:01519:05344\n\
67TFK:01493:06299\n\
67TFK:01517:06352\n\
67TFK:01579:05305\n\
67TFK:01535:05447\n\
67TFK:01543:06111\n\
67TFK:01620:06094\n\
67TFK:01583:06346\n\
67TFK:01678:05667\n\
67TFK:01684:05188\n\
67TFK:01691:05600\n\
67TFK:01707:05764\n\
67TFK:01765:05540\n\
67TFK:01757:05595\n\
67TFK:01807:05206\n\
67TFK:01830:05268\n\
67TFK:01797:05381\n\
67TFK:01793:06060\n\
67TFK:01806:06240\n\
67TFK:01814:06260\n\
67TFK:01791:06431\n\
67TFK:01873:05615\n\
67TFK:01841:06202\n\
67TFK:01961:05372\n\
67TFK:01966:05872\n\
67TFK:01958:06223\n\
67TFK:01936:06379\n\
67TFK:02001:06227\n\
67TFK:02024:06336\n\
67TFK:02077:05265\n\
67TFK:02035:05832\n\
67TFK:02050:06311\n\
67TFK:02098:05543\n\
67TFK:02120:06352\n\
67TFK:02137:05511\n\
67TFK:02177:05519\n\
67TFK:02160:06087\n\
67TFK:02143:06281\n\
67TFK:02163:06263\n\
67TFK:02157:06435\n\
67TFK:02209:05285\n\
67TFK:02208:05676\n\
67TFK:02209:05906\n\
67TFK:02208:05996\n\
67TFK:02198:06060\n\
67TFK:02213:06250\n\
67TFK:02272:05251\n\
67TFK:02232:06112\n\
67TFK:02304:05406\n\
67TFK:02300:05684\n\
67TFK:02321:05821\n\
67TFK:02304:05955\n\
67TFK:02317:06420\n\
67TFK:02364:05920\n\
67TFK:02343:06335\n\
67TFK:02341:06362\n\
67TFK:02416:05259\n\
67TFK:02427:05642\n\
67TFK:02481:05925\n\
67TFK:02512:05566\n\
67TFK:02484:05635\n\
67TFK:02505:05666\n\
67TFK:02490:06130\n\
67TFK:02534:06087\n\
67TFK:02533:06197\n\
67TFK:02576:06229\n\
67TFK:02603:05253\n\
67TFK:02610:05616\n\
67TFK:02601:05785\n\
67TFK:02628:05808\n\
67TFK:02621:05919\n\
67TFK:02589:06038\n\
67TFK:02658:06041\n\
67TFK:01381:06519\n\
67TFK:01364:07390\n\
67TFK:01336:07514\n\
67TFK:01403:06558\n\
67TFK:01389:06728\n\
67TFK:01411:06714\n\
67TFK:01447:06880\n\
67TFK:01454:06926\n\
67TFK:01459:06953\n\
67TFK:01459:06996\n\
67TFK:01452:07217\n\
67TFK:01466:07241\n\
67TFK:01457:07615\n\
67TFK:01494:06442\n\
67TFK:01495:07028\n\
67TFK:01486:07150\n\
67TFK:01504:07402\n\
67TFK:01548:07061\n\
67TFK:01613:06509\n\
67TFK:01630:07587\n\
67TFK:01674:06461\n\
67TFK:01658:06516\n\
67TFK:01649:07519\n\
67TFK:01691:06634\n\
67TFK:01698:06696\n\
67TFK:01717:06742\n\
67TFK:01708:06893\n\
67TFK:01713:07176\n\
67TFK:01687:07721\n\
67TFK:01739:07447\n\
67TFK:01747:07577\n\
67TFK:01798:06593\n\
67TFK:01812:07084\n\
67TFK:01809:07278\n\
67TFK:01784:07423\n\
67TFK:01809:07411\n\
67TFK:01822:07579\n\
67TFK:01845:06829\n\
67TFK:01860:06847\n\
67TFK:01868:07007\n\
67TFK:01843:07089\n\
67TFK:01870:07298\n\
67TFK:01904:06806\n\
67TFK:01895:07688\n\
67TFK:01947:06576\n\
67TFK:01967:07024\n\
67TFK:01976:07094\n\
67TFK:01969:07671\n\
67TFK:01989:06636\n\
67TFK:01993:06739\n\
67TFK:01994:07068\n\
67TFK:02014:07460\n\
67TFK:02022:07507\n\
67TFK:02007:07716\n\
67TFK:02070:06470\n\
67TFK:02035:06554\n\
67TFK:02048:06711\n\
67TFK:02080:07491\n\
67TFK:02054:07560\n\
67TFK:02065:07547\n\
67TFK:02097:06638\n\
67TFK:02117:06596\n\
67TFK:02098:07320\n\
67TFK:02152:06684\n\
67TFK:02135:07121\n\
67TFK:02158:07251\n\
67TFK:02199:06568\n\
67TFK:02215:06623\n\
67TFK:02185:06788\n\
67TFK:02221:06944\n\
67TFK:02186:07012\n\
67TFK:02203:07324\n\
67TFK:02241:06522\n\
67TFK:02249:06542\n\
67TFK:02276:06836\n\
67TFK:02245:07294\n\
67TFK:02253:07517\n\
67TFK:02241:07648\n\
67TFK:02298:07012\n\
67TFK:02324:07057\n\
67TFK:02323:07246\n\
67TFK:02338:06475\n\
67TFK:02351:06506\n\
67TFK:02344:06908\n\
67TFK:02358:07018\n\
67TFK:02411:06620\n\
67TFK:02420:06600\n\
67TFK:02413:06698\n\
67TFK:02385:07042\n\
67TFK:02401:07320\n\
67TFK:02383:07607\n\
67TFK:02440:06461\n\
67TFK:02439:06709\n\
67TFK:02444:06819\n\
67TFK:02434:06866\n\
67TFK:02441:07095\n\
67TFK:02456:07175\n\
67TFK:02472:07372\n\
67TFK:02528:06759\n\
67TFK:02512:07699\n\
67TFK:02569:06603\n\
67TFK:02551:07121\n\
67TFK:02579:07101\n\
67TFK:02564:07565\n\
67TFK:02538:07701\n\
67TFK:02599:06730\n\
67TFK:02587:06766\n\
67TFK:02596:06872\n\
67TFK:02648:06539\n\
67TFK:02634:06641\n\
67TFK:01375:01320\n\
67TFK:01371:01630\n\
67TFK:01373:02341\n\
67TFK:01368:02555\n\
67TFK:01404:01519\n\
67TFK:01420:01518\n\
67TFK:01406:01600\n\
67TFK:01409:01633\n\
67TFK:01416:02403\n\
67TFK:01449:01349\n\
67TFK:01451:02029\n\
67TFK:01456:02101\n\
67TFK:01444:02245\n\
67TFK:01450:02378\n\
67TFK:01444:02468\n\
67TFK:01493:01363\n\
67TFK:01501:01677\n\
67TFK:01514:01793\n\
67TFK:01491:02067\n\
67TFK:01517:02117\n\
67TFK:01511:02312\n\
67TFK:01512:02294\n\
67TFK:01520:02538\n\
67TFK:01577:01419\n\
67TFK:01570:01496\n\
67TFK:01557:01688\n\
67TFK:01564:01702\n\
67TFK:01577:02094\n\
67TFK:01532:02523\n\
67TFK:01596:01335\n\
67TFK:01673:01461\n\
67TFK:01636:01592\n\
67TFK:01633:01658\n\
67TFK:01642:01758\n\
67TFK:01636:02233\n\
67TFK:01682:02023\n\
67TFK:01692:02079\n\
67TFK:01721:02102\n\
67TFK:01692:02414\n\
67TFK:01717:02428\n\
67TFK:01738:01339\n\
67TFK:01739:01845\n\
67TFK:01747:01997\n\
67TFK:01736:02229\n\
67TFK:01768:02316\n\
67TFK:01736:02427\n\
67TFK:01794:01599\n\
67TFK:01830:02034\n\
67TFK:01865:01807\n\
67TFK:01868:01876\n\
67TFK:01876:02362\n\
67TFK:01832:02400\n\
67TFK:01887:01337\n\
67TFK:01923:01743\n\
67TFK:01929:01837\n\
67TFK:01883:01980\n\
67TFK:01967:01849\n\
67TFK:01977:01964\n\
67TFK:01942:02015\n\
67TFK:01942:02228\n\
67TFK:01977:02349\n\
67TFK:01996:01352\n\
67TFK:02011:02274\n\
67TFK:02090:02550\n\
67TFK:02178:01366\n\
67TFK:02167:01587\n\
67TFK:02176:01555\n\
67TFK:02144:01857\n\
67TFK:02178:01932\n\
67TFK:02146:02398\n\
67TFK:02199:01575\n\
67TFK:02204:01616\n\
67TFK:02186:01887\n\
67TFK:02225:02048\n\
67TFK:02187:02192\n\
67TFK:02238:01521\n\
67TFK:02242:01527\n\
67TFK:02268:02147\n\
67TFK:02280:02274\n\
67TFK:02240:02487\n\
67TFK:02328:01377\n\
67TFK:02288:01400\n\
67TFK:02368:01469\n\
67TFK:02357:01736\n\
67TFK:02344:01961\n\
67TFK:02336:02152\n\
67TFK:02349:02387\n\
67TFK:02356:02550\n\
67TFK:02419:01544\n\
67TFK:02384:01605\n\
67TFK:02400:02346\n\
67TFK:02429:02399\n\
67TFK:02438:01370\n\
67TFK:02470:01342\n\
67TFK:02466:01761\n\
67TFK:02459:02378\n\
67TFK:02511:01493\n\
67TFK:02487:01684\n\
67TFK:02492:01689\n\
67TFK:02523:02124\n\
67TFK:02495:02368\n\
67TFK:02521:02546\n\
67TFK:02542:01445\n\
67TFK:02559:01539\n\
67TFK:02552:02178\n\
67TFK:02579:02169\n\
67TFK:02562:02478\n\
67TFK:02614:01336\n\
67TFK:02613:01615\n\
67TFK:02606:01806\n\
67TFK:02642:01529\n\
67TFK:01353:07778\n\
67TFK:01350:08026\n\
67TFK:01355:08214\n\
67TFK:01350:08270\n\
67TFK:01379:08779\n\
67TFK:01413:07802\n\
67TFK:01413:07921\n\
67TFK:01408:08223\n\
67TFK:01427:08766\n\
67TFK:01468:08748\n\
67TFK:01513:07912\n\
67TFK:01523:08622\n\
67TFK:01520:08655\n\
67TFK:01565:07830\n\
67TFK:01541:07907\n\
67TFK:01563:08591\n\
67TFK:01534:08820\n\
67TFK:01572:08815\n\
67TFK:01537:08944\n\
67TFK:01616:08429\n\
67TFK:01597:08984\n\
67TFK:01670:08054\n\
67TFK:01679:08377\n\
67TFK:01689:07827\n\
67TFK:01683:07988\n\
67TFK:01683:08235\n\
67TFK:01698:08233\n\
67TFK:01711:08623\n\
67TFK:01762:07825\n\
67TFK:01762:07883\n\
67TFK:01778:07914\n\
67TFK:01737:08497\n\
67TFK:01779:08600\n\
67TFK:01732:08764\n\
67TFK:01791:08286\n\
67TFK:01801:08588\n\
67TFK:01783:08632\n\
67TFK:01848:07816\n\
67TFK:01867:07880\n\
67TFK:01852:08022\n\
67TFK:01839:08169\n\
67TFK:01834:08271\n\
67TFK:01962:08317\n\
67TFK:01976:08663\n\
67TFK:01940:09003\n\
67TFK:01991:08168\n\
67TFK:01987:08183\n\
67TFK:02014:08191\n\
67TFK:01986:09011\n\
67TFK:02069:07972\n\
67TFK:02074:08016\n\
67TFK:02042:08200\n\
67TFK:02058:08279\n\
67TFK:02046:08617\n\
67TFK:02048:08594\n\
67TFK:02092:08552\n\
67TFK:02099:08895\n\
67TFK:02162:07739\n\
67TFK:02139:07984\n\
67TFK:02167:08370\n\
67TFK:02165:08749\n\
67TFK:02133:08792\n\
67TFK:02183:07932\n\
67TFK:02197:08165\n\
67TFK:02210:08587\n\
67TFK:02203:08715\n\
67TFK:02186:08800\n\
67TFK:02317:07729\n\
67TFK:02358:07741\n\
67TFK:02341:07880\n\
67TFK:02354:08511\n\
67TFK:02385:07946\n\
67TFK:02393:08331\n\
67TFK:02393:08510\n\
67TFK:02489:08467\n\
67TFK:02501:08522\n\
67TFK:02523:08578\n\
67TFK:02522:08654\n\
67TFK:02495:09000\n\
67TFK:02562:07759\n\
67TFK:02620:07755\n\
67TFK:02629:08215\n\
67TFK:02628:08367\n\
67TFK:02588:08604\n\
67TFK:02612:08647\n\
67TFK:02658:07766\n\
67TFK:02635:07800\n\
67TFK:02639:08109\n\
67TFK:01354:09838\n\
67TFK:01369:09828\n\
67TFK:01444:09800\n\
67TFK:01527:09626\n\
67TFK:01526:10060\n\
67TFK:01485:10152\n\
67TFK:01500:10220\n\
67TFK:01561:09635\n\
67TFK:01615:09037\n\
67TFK:01616:09665\n\
67TFK:01680:09461\n\
67TFK:01668:09552\n\
67TFK:01679:09721\n\
67TFK:01679:09859\n\
67TFK:01652:09959\n\
67TFK:01641:10286\n\
67TFK:01726:10180\n\
67TFK:01732:09031\n\
67TFK:01732:09213\n\
67TFK:01747:09386\n\
67TFK:01796:09567\n\
67TFK:01817:10100\n\
67TFK:01859:09052\n\
67TFK:01850:09506\n\
67TFK:01899:09612\n\
67TFK:01883:09901\n\
67TFK:01898:10030\n\
67TFK:01959:09490\n\
67TFK:01940:10005\n\
67TFK:01959:10137\n\
67TFK:01976:10126\n\
67TFK:02026:09402\n\
67TFK:02006:09828\n\
67TFK:02051:09197\n\
67TFK:02069:09786\n\
67TFK:02078:09897\n\
67TFK:02038:10235\n\
67TFK:02051:10286\n\
67TFK:02102:09284\n\
67TFK:02122:09277\n\
67TFK:02122:09348\n\
67TFK:02099:09588\n\
67TFK:02110:10211\n\
67TFK:02177:09066\n\
67TFK:02137:09180\n\
67TFK:02168:09288\n\
67TFK:02180:09617\n\
67TFK:02150:10106\n\
67TFK:02185:09199\n\
67TFK:02213:09435\n\
67TFK:02189:09598\n\
67TFK:02273:09268\n\
67TFK:02257:09748\n\
67TFK:02291:09068\n\
67TFK:02286:09150\n\
67TFK:02297:09462\n\
67TFK:02325:09656\n\
67TFK:02310:10146\n\
67TFK:02352:09807\n\
67TFK:02358:10044\n\
67TFK:02420:09266\n\
67TFK:02415:09442\n\
67TFK:02383:09990\n\
67TFK:02475:09387\n\
67TFK:02469:09809\n\
67TFK:02525:09064\n\
67TFK:02486:09678\n\
67TFK:02522:09847\n\
67TFK:02519:10160\n\
67TFK:02497:10171\n\
67TFK:02489:10230\n\
67TFK:02549:09217\n\
67TFK:02568:09234\n\
67TFK:02625:09059\n\
67TFK:02607:10226\n\
67TFK:02656:09037\n\
67TFK:02638:09190\n\
67TFK:02641:09337\n\
67TFK:02658:09882\n\
67TFK:05374:04349\n\
67TFK:05338:04992\n\
67TFK:05393:04052\n\
67TFK:05399:04295\n\
67TFK:05427:04724\n\
67TFK:05379:04949\n\
67TFK:05430:04036\n\
67TFK:05428:04081\n\
67TFK:05454:04173\n\
67TFK:05441:04332\n\
67TFK:05509:04049\n\
67TFK:05480:04174\n\
67TFK:05497:04380\n\
67TFK:05490:04831\n\
67TFK:05545:03962\n\
67TFK:05530:04383\n\
67TFK:05556:04445\n\
67TFK:05574:04993\n\
67TFK:05573:05020\n\
67TFK:05582:04367\n\
67TFK:05606:04414\n\
67TFK:05611:04828\n\
67TFK:05600:04987\n\
67TFK:05635:04434\n\
67TFK:05664:04431\n\
67TFK:05655:04484\n\
67TFK:05677:04948\n\
67TFK:05726:04040\n\
67TFK:05698:04123\n\
67TFK:05685:04509\n\
67TFK:05680:04556\n\
67TFK:05707:04665\n\
67TFK:05699:04745\n\
67TFK:05763:04452\n\
67TFK:05748:04508\n\
67TFK:05758:04550\n\
67TFK:05767:04729\n\
67TFK:05768:05132\n\
67TFK:05778:03893\n\
67TFK:05808:04103\n\
67TFK:05779:05138\n\
67TFK:05871:04403\n\
67TFK:05874:04644\n\
67TFK:05853:04832\n\
67TFK:05908:04247\n\
67TFK:05900:04360\n\
67TFK:05915:05083\n\
67TFK:05952:04093\n\
67TFK:05949:04295\n\
67TFK:05970:04326\n\
67TFK:05939:04772\n\
67TFK:05946:05000\n\
67TFK:05970:04987\n\
67TFK:05992:04766\n\
67TFK:05995:05078\n\
67TFK:05980:05135\n\
67TFK:06031:04140\n\
67TFK:06056:04756\n\
67TFK:06106:03886\n\
67TFK:06085:04188\n\
67TFK:06092:04184\n\
67TFK:06117:04183\n\
67TFK:06079:04318\n\
67TFK:06104:04514\n\
67TFK:06108:04832\n\
67TFK:06101:05095\n\
67TFK:06156:04548\n\
67TFK:06137:04684\n\
67TFK:06157:05062\n\
67TFK:06187:04285\n\
67TFK:06206:04867\n\
67TFK:06257:04345\n\
67TFK:06311:03923\n\
67TFK:06279:04072\n\
67TFK:06292:05000\n\
67TFK:06329:03957\n\
67TFK:06370:04174\n\
67TFK:06349:04446\n\
67TFK:06355:04519\n\
67TFK:06369:04556\n\
67TFK:06337:04640\n\
67TFK:06345:04974\n\
67TFK:06410:03969\n\
67TFK:06393:04208\n\
67TFK:06426:04247\n\
67TFK:06420:04433\n\
67TFK:06409:04532\n\
67TFK:06413:04821\n\
67TFK:06468:04946\n\
67TFK:06437:05050\n\
67TFK:06443:05105\n\
67TFK:06500:04829\n\
67TFK:06549:03952\n\
67TFK:06541:04467\n\
67TFK:06541:04616\n\
67TFK:06548:04721\n\
67TFK:06546:04940\n\
67TFK:06541:04995\n\
67TFK:06621:04416\n\
67TFK:06596:04734\n\
67TFK:06585:04838\n\
67TFK:06648:04088\n\
67TFK:06649:04972\n\
67TFK:09355:13306\n\
67TFK:09324:13368\n\
67TFK:09363:13509\n\
67TFK:09372:13683\n\
67TFK:09423:12945\n\
67TFK:09401:13459\n\
67TFK:09418:13571\n\
67TFK:09499:13637\n\
67TFK:09594:13000\n\
67TFK:09639:13299\n\
67TFK:09676:12920\n\
67TFK:09685:13135\n\
67TFK:09681:13332\n\
67TFK:09732:12944\n\
67TFK:09907:13079\n\
67TFK:09349:07972\n\
67TFK:09325:08672\n\
67TFK:09393:07730\n\
67TFK:09414:07917\n\
67TFK:09381:08100\n\
67TFK:09390:08142\n\
67TFK:09409:08837\n\
67TFK:09435:08143\n\
67TFK:09458:08347\n\
67TFK:09501:08060\n\
67TFK:09520:08326\n\
67TFK:09497:08487\n\
67TFK:09520:08720\n\
67TFK:09505:08929\n\
67TFK:09537:08001\n\
67TFK:09525:08371\n\
67TFK:09548:08711\n\
67TFK:09610:08308\n\
67TFK:09653:07990\n\
67TFK:09682:08077\n\
67TFK:09743:07749\n\
67TFK:09772:08217\n\
67TFK:09738:08263\n\
67TFK:09744:08231\n\
67TFK:09734:08458\n\
67TFK:09729:08966\n\
67TFK:09827:08040\n\
67TFK:09854:08423\n\
67TFK:09906:07743\n\
67TFK:09890:08009\n\
67TFK:09911:08197\n\
67TFK:09884:08415\n\
67TFK:09902:08396\n\
67TFK:09880:08744\n\
67TFK:09948:08524\n\
67TFK:09964:08604\n\
67TFK:09953:08977\n\
67TFK:09977:08238\n\
67TFK:09982:08913\n\
67TFK:10073:08110\n\
67TFK:10070:08164\n\
67TFK:10034:08232\n\
67TFK:10037:08463\n\
67TFK:10099:07880\n\
67TFK:10103:07953\n\
67TFK:10090:08180\n\
67TFK:10103:08754\n\
67TFK:10090:08859\n\
67TFK:10107:09013\n\
67TFK:10110:09000\n\
67TFK:10171:07835\n\
67TFK:10136:08559\n\
67TFK:10151:08818\n\
67TFK:10135:08962\n\
67TFK:10140:08939\n\
67TFK:10176:08234\n\
67TFK:10193:08682\n\
67TFK:10270:07922\n\
67TFK:10246:08283\n\
67TFK:10262:08731\n\
67TFK:10304:08835\n\
67TFK:10349:08181\n\
67TFK:10386:08507\n\
67TFK:10394:08615\n\
67TFK:10379:08828\n\
67TFK:10465:08521\n\
67TFK:10520:07747\n\
67TFK:10539:08217\n\
67TFK:10549:08604\n\
67TFK:10623:07925\n\
67TFK:10586:08968\n\
67TFK:09352:09111\n\
67TFK:09330:09373\n\
67TFK:09380:09359\n\
67TFK:09394:09543\n\
67TFK:09417:09612\n\
67TFK:09412:10244\n\
67TFK:09374:10296\n\
67TFK:09429:09055\n\
67TFK:09453:09056\n\
67TFK:09434:09121\n\
67TFK:09424:09209\n\
67TFK:09459:09439\n\
67TFK:09430:09508\n\
67TFK:09469:09648\n\
67TFK:09458:09668\n\
67TFK:09424:10049\n\
67TFK:09435:10100\n\
67TFK:09456:10253\n\
67TFK:09509:09030\n\
67TFK:09487:09182\n\
67TFK:09481:09480\n\
67TFK:09503:09732\n\
67TFK:09549:09252\n\
67TFK:09560:09462\n\
67TFK:09614:09208\n\
67TFK:09577:09326\n\
67TFK:09614:09451\n\
67TFK:09581:09518\n\
67TFK:09591:09562\n\
67TFK:09593:09975\n\
67TFK:09643:09096\n\
67TFK:09643:09146\n\
67TFK:09671:09167\n\
67TFK:09654:09892\n\
67TFK:09624:10236\n\
67TFK:09662:10272\n\
67TFK:09699:09267\n\
67TFK:09705:09936\n\
67TFK:09722:10209\n\
67TFK:09726:09102\n\
67TFK:09771:09067\n\
67TFK:09759:09421\n\
67TFK:09754:10001\n\
67TFK:09776:09184\n\
67TFK:09805:09269\n\
67TFK:09799:09434\n\
67TFK:09783:10300\n\
67TFK:09855:09480\n\
67TFK:09903:09276\n\
67TFK:09883:10231\n\
67TFK:09957:09835\n\
67TFK:09942:10009\n\
67TFK:09973:10143\n\
67TFK:09995:09805\n\
67TFK:10023:09992\n\
67TFK:10040:09726\n\
67TFK:10043:09875\n\
67TFK:10087:09396\n\
67TFK:10079:10162\n\
67TFK:10119:10170\n\
67TFK:10158:09097\n\
67TFK:10169:09673\n\
67TFK:10152:09994\n\
67TFK:10147:10155\n\
67TFK:10203:09091\n\
67TFK:10221:09192\n\
67TFK:10196:09249\n\
67TFK:10214:09418\n\
67TFK:10194:09624\n\
67TFK:10277:09091\n\
67TFK:10293:09642\n\
67TFK:10307:09663\n\
67TFK:10319:10096\n\
67TFK:10384:09039\n\
67TFK:10401:09464\n\
67TFK:10401:10286\n\
67TFK:10434:09199\n\
67TFK:10601:09064\n\
67TFK:09335:10374\n\
67TFK:09372:10411\n\
67TFK:09361:10812\n\
67TFK:09366:11027\n\
67TFK:09329:11511\n\
67TFK:09379:10742\n\
67TFK:09416:11099\n\
67TFK:09404:11175\n\
67TFK:09452:11125\n\
67TFK:09455:11143\n\
67TFK:09424:11308\n\
67TFK:09496:10433\n\
67TFK:09494:10474\n\
67TFK:09500:10470\n\
67TFK:09487:11063\n\
67TFK:09481:11175\n\
67TFK:09507:11360\n\
67TFK:09559:10397\n\
67TFK:09571:10691\n\
67TFK:09546:10751\n\
67TFK:09528:11377\n\
67TFK:09552:11392\n\
67TFK:09600:11095\n\
67TFK:09574:11147\n\
67TFK:09611:11136\n\
67TFK:09650:10411\n\
67TFK:09651:10749\n\
67TFK:09643:10868\n\
67TFK:09661:10979\n\
67TFK:09661:11055\n\
67TFK:09659:11340\n\
67TFK:09637:11563\n\
67TFK:09722:10562\n\
67TFK:09717:10635\n\
67TFK:09675:10864\n\
67TFK:09682:11258\n\
67TFK:09758:10595\n\
67TFK:09752:10640\n\
67TFK:09780:11303\n\
67TFK:09879:10318\n\
67TFK:09914:10838\n\
67TFK:09917:11095\n\
67TFK:09908:11419\n\
67TFK:09879:11487\n\
67TFK:09928:10516\n\
67TFK:09943:10663\n\
67TFK:09952:10740\n\
67TFK:10007:10593\n\
67TFK:09986:10827\n\
67TFK:09990:11127\n\
67TFK:09992:11236\n\
67TFK:10006:11287\n\
67TFK:10060:10693\n\
67TFK:10045:10916\n\
67TFK:10030:11443\n\
67TFK:10117:10412\n\
67TFK:10081:10679\n\
67TFK:10075:10752\n\
67TFK:10084:10966\n\
67TFK:10081:11398\n\
67TFK:10081:11445\n\
67TFK:10160:10873\n\
67TFK:10143:11000\n\
67TFK:10148:11242\n\
67TFK:10150:11533\n\
67TFK:10180:10586\n\
67TFK:10202:10869\n\
67TFK:10252:11004\n\
67TFK:10287:11155\n\
67TFK:10329:10635\n\
67TFK:10351:10636\n\
67TFK:10372:10960\n\
67TFK:10389:11157\n\
67TFK:10442:10769\n\
67TFK:10441:11026\n\
67TFK:10506:10930\n\
67TFK:10516:11244\n\
67TFK:10569:11481\n\
67TFK:10600:11447\n\
67TFK:10606:11544\n\
67TFK:05374:06958\n\
67TFK:05345:07335\n\
67TFK:05396:06569\n\
67TFK:05409:07374\n\
67TFK:05407:07643\n\
67TFK:05464:07241\n\
67TFK:05502:06735\n\
67TFK:05523:07292\n\
67TFK:05483:07381\n\
67TFK:05493:07367\n\
67TFK:05486:07429\n\
67TFK:05551:06845\n\
67TFK:05550:07269\n\
67TFK:05581:06721\n\
67TFK:05596:06716\n\
67TFK:05606:06802\n\
67TFK:05617:07097\n\
67TFK:05656:06472\n\
67TFK:05635:06616\n\
67TFK:05653:07608\n\
67TFK:05708:06491\n\
67TFK:05690:06916\n\
67TFK:05720:06892\n\
67TFK:05694:07712\n\
67TFK:05734:06878\n\
67TFK:05738:06864\n\
67TFK:05763:07049\n\
67TFK:05750:07527\n\
67TFK:05767:07626\n\
67TFK:05780:06531\n\
67TFK:05803:06871\n\
67TFK:05795:06915\n\
67TFK:05794:07136\n\
67TFK:05815:07629\n\
67TFK:05843:07691\n\
67TFK:05870:07724\n\
67TFK:05902:06561\n\
67TFK:05882:07172\n\
67TFK:05924:07308\n\
67TFK:05893:07567\n\
67TFK:05958:06854\n\
67TFK:05967:07182\n\
67TFK:05931:07319\n\
67TFK:05959:07390\n\
67TFK:05996:06738\n\
67TFK:05995:06957\n\
67TFK:05999:07587\n\
67TFK:06051:07004\n\
67TFK:06069:07061\n\
67TFK:06084:06605\n\
67TFK:06085:06650\n\
67TFK:06109:06920\n\
67TFK:06084:07093\n\
67TFK:06155:06456\n\
67TFK:06132:06594\n\
67TFK:06176:07188\n\
67TFK:06177:07578\n\
67TFK:06153:07690\n\
67TFK:06195:07028\n\
67TFK:06223:07434\n\
67TFK:06199:07496\n\
67TFK:06264:06466\n\
67TFK:06256:06703\n\
67TFK:06268:06789\n\
67TFK:06229:06847\n\
67TFK:06252:07338\n\
67TFK:06266:07292\n\
67TFK:06239:07611\n\
67TFK:06287:06592\n\
67TFK:06300:06633\n\
67TFK:06297:06698\n\
67TFK:06323:06706\n\
67TFK:06297:06869\n\
67TFK:06285:07008\n\
67TFK:06282:07183\n\
67TFK:06315:07663\n\
67TFK:06343:06539\n\
67TFK:06335:06626\n\
67TFK:06362:06619\n\
67TFK:06341:06885\n\
67TFK:06345:06913\n\
67TFK:06376:06924\n\
67TFK:06350:07340\n\
67TFK:06377:07340\n\
67TFK:06369:07664\n\
67TFK:06396:06784\n\
67TFK:06388:06870\n\
67TFK:06389:07164\n\
67TFK:06403:07201\n\
67TFK:06379:07500\n\
67TFK:06452:06571\n\
67TFK:06452:07024\n\
67TFK:06435:07067\n\
67TFK:06467:07322\n\
67TFK:06561:06596\n\
67TFK:06559:06795\n\
67TFK:06574:07063\n\
67TFK:06538:07562\n\
67TFK:06592:06954\n\
67TFK:06622:07444\n\
67TFK:06592:07727\n\
67TFK:06654:07006\n\
67TFK:06629:07619\n\
67TFK:06628:07690\n\
67TFK:05369:10393\n\
67TFK:05375:11127\n\
67TFK:05409:10446\n\
67TFK:05420:10438\n\
67TFK:05426:10636\n\
67TFK:05389:10827\n\
67TFK:05419:11006\n\
67TFK:05452:10347\n\
67TFK:05458:10755\n\
67TFK:05477:11291\n\
67TFK:05504:10345\n\
67TFK:05520:10721\n\
67TFK:05484:10948\n\
67TFK:05488:11018\n\
67TFK:05482:11114\n\
67TFK:05531:10501\n\
67TFK:05564:11072\n\
67TFK:05545:11287\n\
67TFK:05627:10680\n\
67TFK:05603:10781\n\
67TFK:05599:10900\n\
67TFK:05613:11316\n\
67TFK:05620:11331\n\
67TFK:05634:10666\n\
67TFK:05649:10679\n\
67TFK:05633:11051\n\
67TFK:05642:11216\n\
67TFK:05659:11383\n\
67TFK:05662:11422\n\
67TFK:05672:11495\n\
67TFK:05654:11511\n\
67TFK:05717:10491\n\
67TFK:05689:10739\n\
67TFK:05723:10789\n\
67TFK:05699:11311\n\
67TFK:05698:11401\n\
67TFK:05684:11505\n\
67TFK:05728:11431\n\
67TFK:05812:10795\n\
67TFK:05786:11019\n\
67TFK:05869:10766\n\
67TFK:05888:10593\n\
67TFK:05888:11194\n\
67TFK:05953:10999\n\
67TFK:05941:11233\n\
67TFK:05984:10797\n\
67TFK:06006:11356\n\
67TFK:06015:11470\n\
67TFK:06063:10359\n\
67TFK:06057:11490\n\
67TFK:06103:10368\n\
67TFK:06120:10860\n\
67TFK:06083:10944\n\
67TFK:06094:11417\n\
67TFK:06145:10865\n\
67TFK:06153:11281\n\
67TFK:06171:11503\n\
67TFK:06128:11565\n\
67TFK:06222:10417\n\
67TFK:06224:10599\n\
67TFK:06213:10718\n\
67TFK:06219:10939\n\
67TFK:06185:11390\n\
67TFK:06268:11213\n\
67TFK:06245:11364\n\
67TFK:06289:10323\n\
67TFK:06299:10317\n\
67TFK:06298:10459\n\
67TFK:06307:10831\n\
67TFK:06316:11113\n\
67TFK:06301:11273\n\
67TFK:06353:11085\n\
67TFK:06367:11380\n\
67TFK:06407:10547\n\
67TFK:06417:10744\n\
67TFK:06418:10726\n\
67TFK:06470:10916\n\
67TFK:06476:10987\n\
67TFK:06521:10782\n\
67TFK:06485:11267\n\
67TFK:06485:11395\n\
67TFK:06509:11451\n\
67TFK:06534:10434\n\
67TFK:06577:10632\n\
67TFK:06546:10658\n\
67TFK:06558:11452\n\
67TFK:06594:10321\n\
67TFK:06606:10984\n\
67TFK:06592:11149\n\
67TFK:06611:11280\n\
67TFK:06653:10844\n\
67TFK:06639:11074\n\
67TFK:06655:11329\n\
67TFK:09343:02352\n\
67TFK:09345:02393\n\
67TFK:09330:02440\n\
67TFK:09325:02558\n\
67TFK:09422:01319\n\
67TFK:09398:01619\n\
67TFK:09386:01982\n\
67TFK:09407:02175\n\
67TFK:09374:02386\n\
67TFK:09452:01651\n\
67TFK:09437:01852\n\
67TFK:09448:02003\n\
67TFK:09511:01786\n\
67TFK:09517:02375\n\
67TFK:09516:02510\n\
67TFK:09532:01369\n\
67TFK:09528:01450\n\
67TFK:09526:01681\n\
67TFK:09589:01491\n\
67TFK:09609:01926\n\
67TFK:09611:02337\n\
67TFK:09574:02504\n\
67TFK:09631:01697\n\
67TFK:09647:02123\n\
67TFK:09667:02436\n\
67TFK:09678:01555\n\
67TFK:09703:01680\n\
67TFK:09684:02336\n\
67TFK:09675:02390\n\
67TFK:09729:02339\n\
67TFK:09758:02545\n\
67TFK:09778:01689\n\
67TFK:09820:01723\n\
67TFK:09811:01809\n\
67TFK:09799:02046\n\
67TFK:09780:02479\n\
67TFK:09851:01768\n\
67TFK:09859:01919\n\
67TFK:09864:01918\n\
67TFK:09861:02074\n\
67TFK:09863:02089\n\
67TFK:09910:02432\n\
67TFK:09911:02478\n\
67TFK:09930:01762\n\
67TFK:09967:01842\n\
67TFK:09933:02037\n\
67TFK:09997:02102\n\
67TFK:10123:01937\n\
67TFK:10123:01968\n\
67TFK:10111:02217\n\
67TFK:10118:02564\n\
67TFK:10141:02433\n\
67TFK:10217:02152\n\
67TFK:10198:02285\n\
67TFK:10213:02246\n\
67TFK:10184:02444\n\
67TFK:10233:02177\n\
67TFK:06672:01739\n\
67TFK:06705:01838\n\
67TFK:06664:02271\n\
67TFK:06673:02327\n\
67TFK:06689:02428\n\
67TFK:06693:02568\n\
67TFK:06747:01383\n\
67TFK:06748:01415\n\
67TFK:06747:01876\n\
67TFK:06729:02257\n\
67TFK:06728:02356\n\
67TFK:06761:02003\n\
67TFK:06845:01645\n\
67TFK:06841:02383\n\
67TFK:06899:01875\n\
67TFK:06866:01979\n\
67TFK:06881:02516\n\
67TFK:06925:01795\n\
67TFK:06931:01792\n\
67TFK:06927:02157\n\
67TFK:06945:02228\n\
67TFK:06918:02471\n\
67TFK:07006:01616\n\
67TFK:06964:01744\n\
67TFK:06981:02128\n\
67TFK:07019:01909\n\
67TFK:07033:01924\n\
67TFK:07030:02084\n\
67TFK:07011:02099\n\
67TFK:07022:02231\n\
67TFK:07018:02572\n\
67TFK:07072:01404\n\
67TFK:07081:01413\n\
67TFK:07100:02039\n\
67TFK:07071:02096\n\
67TFK:07063:02353\n\
67TFK:07154:01608\n\
67TFK:07151:01744\n\
67TFK:07128:01818\n\
67TFK:07142:01967\n\
67TFK:07136:02324\n\
67TFK:07151:02374\n\
67TFK:07121:02426\n\
67TFK:07166:01324\n\
67TFK:07198:01368\n\
67TFK:07203:01700\n\
67TFK:07218:01561\n\
67TFK:07224:01609\n\
67TFK:07213:01977\n\
67TFK:07257:02429\n\
67TFK:07309:02329\n\
67TFK:07345:01935\n\
67TFK:07344:02532\n\
67TFK:07386:01386\n\
67TFK:07398:01788\n\
67TFK:07421:01421\n\
67TFK:07424:01607\n\
67TFK:07424:01664\n\
67TFK:07431:01739\n\
67TFK:07430:01968\n\
67TFK:07446:02093\n\
67TFK:07442:02344\n\
67TFK:07496:01316\n\
67TFK:07481:01925\n\
67TFK:07493:02336\n\
67TFK:07489:02438\n\
67TFK:07538:01414\n\
67TFK:07529:02226\n\
67TFK:07534:02208\n\
67TFK:07529:02323\n\
67TFK:07581:01871\n\
67TFK:07598:01860\n\
67TFK:07592:02168\n\
67TFK:07580:02295\n\
67TFK:07631:01454\n\
67TFK:07628:01691\n\
67TFK:07619:01900\n\
67TFK:07650:02257\n\
67TFK:07629:02459\n\
67TFK:07647:02567\n\
67TFK:07689:01579\n\
67TFK:07663:01707\n\
67TFK:07708:01792\n\
67TFK:07676:01957\n\
67TFK:07695:02451\n\
67TFK:07670:02508\n\
67TFK:07731:01996\n\
67TFK:07741:02084\n\
67TFK:07717:02444\n\
67TFK:07721:02462\n\
67TFK:07770:01300\n\
67TFK:07803:01356\n\
67TFK:07770:01891\n\
67TFK:07802:02210\n\
67TFK:07788:02279\n\
67TFK:07797:02261\n\
67TFK:07813:01686\n\
67TFK:07844:01680\n\
67TFK:07818:01915\n\
67TFK:07826:02552\n\
67TFK:07870:02059\n\
67TFK:07907:02331\n\
67TFK:07908:02326\n\
67TFK:07919:01525\n\
67TFK:07922:01893\n\
67TFK:07926:02332\n\
67TFK:07942:02435\n\
67TFK:07912:02571\n\
67TFK:07925:02572\n\
67TFK:07961:02570\n\
67TFK:06704:03868\n\
67TFK:06665:04603\n\
67TFK:06703:05039\n\
67TFK:06748:03977\n\
67TFK:06737:04863\n\
67TFK:06778:04612\n\
67TFK:06779:04672\n\
67TFK:06779:04842\n\
67TFK:06812:04254\n\
67TFK:06844:04491\n\
67TFK:06816:04855\n\
67TFK:06810:04930\n\
67TFK:06865:03943\n\
67TFK:06872:03915\n\
67TFK:06866:04021\n\
67TFK:06877:04308\n\
67TFK:06897:04652\n\
67TFK:06860:05060\n\
67TFK:06941:03937\n\
67TFK:06943:04032\n\
67TFK:06912:04085\n\
67TFK:06959:04180\n\
67TFK:07011:04218\n\
67TFK:07036:04344\n\
67TFK:07020:04372\n\
67TFK:07025:04797\n\
67TFK:07051:05041\n\
67TFK:07087:04556\n\
67TFK:07099:04557\n\
67TFK:07097:04996\n\
67TFK:07110:04104\n\
67TFK:07154:04076\n\
67TFK:07140:04412\n\
67TFK:07142:04844\n\
67TFK:07129:05010\n\
67TFK:07168:04076\n\
67TFK:07177:04856\n\
67TFK:07215:03894\n\
67TFK:07253:04348\n\
67TFK:07224:04450\n\
67TFK:07249:04477\n\
67TFK:07244:04653\n\
67TFK:07223:04685\n\
67TFK:07258:04842\n\
67TFK:07270:03869\n\
67TFK:07260:04131\n\
67TFK:07269:04203\n\
67TFK:07329:03896\n\
67TFK:07312:04558\n\
67TFK:07310:04733\n\
67TFK:07361:03911\n\
67TFK:07374:04230\n\
67TFK:07390:04436\n\
67TFK:07417:04522\n\
67TFK:07415:04645\n\
67TFK:07505:03993\n\
67TFK:07500:04146\n\
67TFK:07462:04314\n\
67TFK:07469:04867\n\
67TFK:07515:04390\n\
67TFK:07544:04513\n\
67TFK:07523:04517\n\
67TFK:07570:03895\n\
67TFK:07601:04147\n\
67TFK:07582:04342\n\
67TFK:07567:04407\n\
67TFK:07603:04408\n\
67TFK:07582:04434\n\
67TFK:07581:04497\n\
67TFK:07569:04917\n\
67TFK:07638:04746\n\
67TFK:07630:05088\n\
67TFK:07672:04103\n\
67TFK:07694:04158\n\
67TFK:07667:04306\n\
67TFK:07703:04374\n\
67TFK:07667:04476\n\
67TFK:07686:04679\n\
67TFK:07662:04867\n\
67TFK:07757:04031\n\
67TFK:07712:04233\n\
67TFK:07714:04226\n\
67TFK:07726:04853\n\
67TFK:07796:04012\n\
67TFK:07766:04175\n\
67TFK:07796:04600\n\
67TFK:07786:04625\n\
67TFK:07780:05096\n\
67TFK:07816:03973\n\
67TFK:07852:04091\n\
67TFK:07850:05085\n\
67TFK:07863:03870\n\
67TFK:07901:04093\n\
67TFK:07899:04576\n\
67TFK:07886:04887\n\
67TFK:07944:04896\n\
67TFK:07926:04950\n\
67TFK:07951:04937\n\
67TFK:07942:05035\n\
67TFK:07932:05124\n\
67TFK:07969:03967\n\
67TFK:07978:04020\n\
67TFK:06661:06846\n\
67TFK:06694:07239\n\
67TFK:06694:07511\n\
67TFK:06759:06540\n\
67TFK:06724:06658\n\
67TFK:06711:06690\n\
67TFK:06740:06826\n\
67TFK:06736:07708\n\
67TFK:06761:06749\n\
67TFK:06764:06781\n\
67TFK:06797:06783\n\
67TFK:06781:07072\n\
67TFK:06815:07335\n\
67TFK:06889:07170\n\
67TFK:06899:07327\n\
67TFK:06862:07644\n\
67TFK:06939:06811\n\
67TFK:06936:06983\n\
67TFK:06919:07253\n\
67TFK:06929:07507\n\
67TFK:06950:07684\n\
67TFK:06968:07275\n\
67TFK:06988:07305\n\
67TFK:07068:06496\n\
67TFK:07108:07179\n\
67TFK:07067:07443\n\
67TFK:07157:06488\n\
67TFK:07152:06790\n\
67TFK:07114:07026\n\
67TFK:07112:07231\n\
67TFK:07115:07567\n\
67TFK:07201:06903\n\
67TFK:07178:07030\n\
67TFK:07170:07132\n\
67TFK:07207:07448\n\
67TFK:07258:06498\n\
67TFK:07213:06749\n\
67TFK:07218:07098\n\
67TFK:07248:07260\n\
67TFK:07271:06578\n\
67TFK:07288:06712\n\
67TFK:07302:06729\n\
67TFK:07265:06822\n\
67TFK:07301:06831\n\
67TFK:07282:06916\n\
67TFK:07282:07364\n\
67TFK:07271:07561\n\
67TFK:07337:07634\n\
67TFK:07393:06850\n\
67TFK:07400:07712\n\
67TFK:07458:06688\n\
67TFK:07449:06975\n\
67TFK:07449:07320\n\
67TFK:07440:07621\n\
67TFK:07471:06762\n\
67TFK:07479:07466\n\
67TFK:07477:07565\n\
67TFK:07515:06484\n\
67TFK:07541:07415\n\
67TFK:07597:06549\n\
67TFK:07561:06617\n\
67TFK:07596:07054\n\
67TFK:07601:07082\n\
67TFK:07573:07572\n\
67TFK:07634:06676\n\
67TFK:07616:06860\n\
67TFK:07634:07515\n\
67TFK:07645:07627\n\
67TFK:07703:06574\n\
67TFK:07662:07056\n\
67TFK:07690:07264\n\
67TFK:07700:07255\n\
67TFK:07752:06604\n\
67TFK:07734:06806\n\
67TFK:07715:07041\n\
67TFK:07740:07149\n\
67TFK:07805:07139\n\
67TFK:07787:07144\n\
67TFK:07767:07519\n\
67TFK:07766:07585\n\
67TFK:07844:06462\n\
67TFK:07825:06524\n\
67TFK:07858:06499\n\
67TFK:07836:06776\n\
67TFK:07846:07362\n\
67TFK:07857:07670\n\
67TFK:07870:06864\n\
67TFK:07899:07112\n\
67TFK:07914:06846\n\
67TFK:07928:07079\n\
67TFK:07943:07204\n\
67TFK:07942:07354\n\
67TFK:07944:07569\n\
67TFK:07981:06654\n\
67TFK:07963:06736\n\
67TFK:07969:06811\n\
67TFK:07979:07541\n\
67TFK:06667:05669\n\
67TFK:06741:05221\n\
67TFK:06756:05233\n\
67TFK:06793:05383\n\
67TFK:06764:05464\n\
67TFK:06804:05588\n\
67TFK:06780:05806\n\
67TFK:06816:05170\n\
67TFK:06836:05365\n\
67TFK:06829:05509\n\
67TFK:06824:06199\n\
67TFK:06857:06155\n\
67TFK:06834:06396\n\
67TFK:06887:05596\n\
67TFK:06881:05751\n\
67TFK:06861:05786\n\
67TFK:06860:05892\n\
67TFK:06934:05164\n\
67TFK:06915:05240\n\
67TFK:06943:05345\n\
67TFK:06924:06053\n\
67TFK:06967:05468\n\
67TFK:06986:06359\n\
67TFK:07004:06402\n\
67TFK:07044:05331\n\
67TFK:07025:05442\n\
67TFK:07016:05473\n\
67TFK:07016:05593\n\
67TFK:07040:05714\n\
67TFK:07037:05810\n\
67TFK:07055:06039\n\
67TFK:07046:06435\n\
67TFK:07103:05165\n\
67TFK:07074:05227\n\
67TFK:07075:05584\n\
67TFK:07093:05560\n\
67TFK:07092:05655\n\
67TFK:07084:05714\n\
67TFK:07062:05976\n\
67TFK:07084:06086\n\
67TFK:07108:06335\n\
67TFK:07153:05240\n\
67TFK:07147:05640\n\
67TFK:07127:06255\n\
67TFK:07165:05331\n\
67TFK:07175:05508\n\
67TFK:07185:05569\n\
67TFK:07164:06097\n\
67TFK:07207:06056\n\
67TFK:07166:06361\n\
67TFK:07257:05853\n\
67TFK:07242:06170\n\
67TFK:07273:05409\n\
67TFK:07307:05428\n\
67TFK:07299:05636\n\
67TFK:07286:06432\n\
67TFK:07348:05440\n\
67TFK:07352:05805\n\
67TFK:07388:05189\n\
67TFK:07405:05338\n\
67TFK:07364:05836\n\
67TFK:07406:06118\n\
67TFK:07457:05489\n\
67TFK:07419:05835\n\
67TFK:07413:06266\n\
67TFK:07487:05394\n\
67TFK:07506:05709\n\
67TFK:07500:06135\n\
67TFK:07470:06298\n\
67TFK:07555:05444\n\
67TFK:07556:05944\n\
67TFK:07544:06258\n\
67TFK:07573:05595\n\
67TFK:07561:05649\n\
67TFK:07585:05875\n\
67TFK:07568:06179\n\
67TFK:07587:06194\n\
67TFK:07593:06243\n\
67TFK:07663:05306\n\
67TFK:07707:05411\n\
67TFK:07662:05754\n\
67TFK:07747:05688\n\
67TFK:07720:06428\n\
67TFK:07798:05294\n\
67TFK:07777:05367\n\
67TFK:07773:05460\n\
67TFK:07798:06180\n\
67TFK:07839:05248\n\
67TFK:07812:05488\n\
67TFK:07847:05513\n\
67TFK:07835:05778\n\
67TFK:07818:05930\n\
67TFK:07868:05360\n\
67TFK:07896:05698\n\
67TFK:07890:05836\n\
67TFK:07886:06346\n\
67TFK:07864:06396\n\
67TFK:07884:06383\n\
67TFK:07912:05226\n\
67TFK:07925:05263\n\
67TFK:07941:05412\n\
67TFK:07934:06163\n\
67TFK:07947:06278\n\
67TFK:07984:05157\n\
67TFK:07991:05343\n\
67TFK:07962:05721\n\
67TFK:07989:06155\n\
67TFK:06666:09151\n\
67TFK:06700:09164\n\
67TFK:06668:09197\n\
67TFK:06665:09665\n\
67TFK:06733:09608\n\
67TFK:06756:09787\n\
67TFK:06783:09042\n\
67TFK:06790:10294\n\
67TFK:06827:09063\n\
67TFK:06837:09870\n\
67TFK:06853:10180\n\
67TFK:06905:09046\n\
67TFK:06884:09754\n\
67TFK:06911:09514\n\
67TFK:06912:09564\n\
67TFK:06940:09733\n\
67TFK:06923:09973\n\
67TFK:06913:10159\n\
67TFK:06943:10142\n\
67TFK:06952:10208\n\
67TFK:06951:10242\n\
67TFK:06987:09713\n\
67TFK:06976:10103\n\
67TFK:07031:10080\n\
67TFK:07024:10300\n\
67TFK:07090:10056\n\
67TFK:07140:09312\n\
67TFK:07153:09443\n\
67TFK:07152:09931\n\
67TFK:07178:09147\n\
67TFK:07178:09431\n\
67TFK:07172:09847\n\
67TFK:07174:09855\n\
67TFK:07207:10084\n\
67TFK:07189:10155\n\
67TFK:07223:10056\n\
67TFK:07245:10036\n\
67TFK:07229:10114\n\
67TFK:07271:09480\n\
67TFK:07294:09555\n\
67TFK:07286:09748\n\
67TFK:07320:09419\n\
67TFK:07332:09994\n\
67TFK:07335:10271\n\
67TFK:07376:09783\n\
67TFK:07422:09614\n\
67TFK:07435:09665\n\
67TFK:07454:09998\n\
67TFK:07484:09856\n\
67TFK:07496:09891\n\
67TFK:07513:09055\n\
67TFK:07517:09664\n\
67TFK:07560:09889\n\
67TFK:07652:09231\n\
67TFK:07646:09667\n\
67TFK:07623:09991\n\
67TFK:07659:10224\n\
67TFK:07689:09156\n\
67TFK:07675:09814\n\
67TFK:07696:09828\n\
67TFK:07682:09926\n\
67TFK:07673:10036\n\
67TFK:07704:10177\n\
67TFK:07718:09511\n\
67TFK:07747:10219\n\
67TFK:07805:09017\n\
67TFK:07787:09666\n\
67TFK:07803:09773\n\
67TFK:07799:10230\n\
67TFK:07819:09415\n\
67TFK:07831:09471\n\
67TFK:07853:10122\n\
67TFK:07811:10258\n\
67TFK:07843:10246\n\
67TFK:07895:09451\n\
67TFK:07905:09509\n\
67TFK:07909:09593\n\
67TFK:07883:10012\n\
67TFK:07860:10108\n\
67TFK:07890:10083\n\
67TFK:07918:09141\n\
67TFK:07947:09280\n\
67TFK:07949:10114\n\
67TFK:07968:09041\n\
67TFK:07966:09256\n\
67TFK:07963:09786\n\
67TFK:06706:07746\n\
67TFK:06685:07820\n\
67TFK:06686:08310\n\
67TFK:06676:08589\n\
67TFK:06698:08777\n\
67TFK:06722:08463\n\
67TFK:06768:08542\n\
67TFK:06849:08113\n\
67TFK:06821:08365\n\
67TFK:06847:08441\n\
67TFK:06821:08600\n\
67TFK:06905:08108\n\
67TFK:06860:08412\n\
67TFK:06860:08613\n\
67TFK:06882:08747\n\
67TFK:06870:08934\n\
67TFK:06938:07781\n\
67TFK:06911:07891\n\
67TFK:06931:08351\n\
67TFK:06928:08499\n\
67TFK:06965:08843\n\
67TFK:07039:07843\n\
67TFK:07028:08023\n\
67TFK:07017:08418\n\
67TFK:07038:08500\n\
67TFK:07044:08509\n\
67TFK:07061:08098\n\
67TFK:07087:08130\n\
67TFK:07060:08370\n\
67TFK:07094:08392\n\
67TFK:07101:08807\n\
67TFK:07133:08318\n\
67TFK:07142:08283\n\
67TFK:07160:07780\n\
67TFK:07201:08744\n\
67TFK:07257:08246\n\
67TFK:07224:08481\n\
67TFK:07254:08508\n\
67TFK:07280:07880\n\
67TFK:07292:08089\n\
67TFK:07279:08626\n\
67TFK:07270:08854\n\
67TFK:07334:07858\n\
67TFK:07333:07968\n\
67TFK:07312:08013\n\
67TFK:07314:08332\n\
67TFK:07377:07878\n\
67TFK:07384:07971\n\
67TFK:07360:08108\n\
67TFK:07424:07818\n\
67TFK:07446:07818\n\
67TFK:07448:07886\n\
67TFK:07497:08543\n\
67TFK:07461:08620\n\
67TFK:07461:08729\n\
67TFK:07553:08125\n\
67TFK:07525:08337\n\
67TFK:07586:07827\n\
67TFK:07580:07923\n\
67TFK:07587:08017\n\
67TFK:07584:08987\n\
67TFK:07653:08852\n\
67TFK:07616:08880\n\
67TFK:07698:07926\n\
67TFK:07673:08667\n\
67TFK:07744:07734\n\
67TFK:07755:07905\n\
67TFK:07717:08482\n\
67TFK:07747:08664\n\
67TFK:07773:07811\n\
67TFK:07790:07821\n\
67TFK:07776:08051\n\
67TFK:07776:08066\n\
67TFK:07777:08433\n\
67TFK:07844:07756\n\
67TFK:07838:07928\n\
67TFK:07836:08009\n\
67TFK:07905:07891\n\
67TFK:07897:07947\n\
67TFK:07862:08090\n\
67TFK:07871:08653\n\
67TFK:07926:08436\n\
67TFK:07989:07953\n\
67TFK:07960:08717\n\
67TFK:07971:08995\n\
67TFK:06668:10592\n\
67TFK:06790:10732\n\
67TFK:06808:10867\n\
67TFK:06837:10590\n\
67TFK:06944:10351\n\
67TFK:06917:10691\n\
67TFK:06934:11104\n\
67TFK:06993:10711\n\
67TFK:06964:11086\n\
67TFK:06975:11150\n\
67TFK:07006:11117\n\
67TFK:06983:11490\n\
67TFK:06965:11538\n\
67TFK:07057:10480\n\
67TFK:07050:10996\n\
67TFK:07059:11384\n\
67TFK:07042:11453\n\
67TFK:07068:10832\n\
67TFK:07069:10836\n\
67TFK:07115:10459\n\
67TFK:07118:10589\n\
67TFK:07111:10633\n\
67TFK:07161:11151\n\
67TFK:07258:10394\n\
67TFK:07226:10521\n\
67TFK:07239:10522\n\
67TFK:07225:10740\n\
67TFK:07249:10854\n\
67TFK:07270:10718\n\
67TFK:07283:10704\n\
67TFK:07284:10941\n\
67TFK:07277:11431\n\
67TFK:07316:10459\n\
67TFK:07352:10519\n\
67TFK:07316:10632\n\
67TFK:07319:10796\n\
67TFK:07313:10877\n\
67TFK:07337:10944\n\
67TFK:07335:10979\n\
67TFK:07332:11009\n\
67TFK:07389:10426\n\
67TFK:07409:11435\n\
67TFK:07364:11557\n\
67TFK:07442:10944\n\
67TFK:07411:11344\n\
67TFK:07489:10561\n\
67TFK:07467:11486\n\
67TFK:07523:10328\n\
67TFK:07559:10331\n\
67TFK:07526:10530\n\
67TFK:07532:10594\n\
67TFK:07554:11388\n\
67TFK:07594:10687\n\
67TFK:07572:11077\n\
67TFK:07582:11578\n\
67TFK:07622:10332\n\
67TFK:07645:10928\n\
67TFK:07619:11353\n\
67TFK:07698:10429\n\
67TFK:07686:10463\n\
67TFK:07709:10827\n\
67TFK:07671:10872\n\
67TFK:07736:10515\n\
67TFK:07755:11046\n\
67TFK:07712:11215\n\
67TFK:07758:11204\n\
67TFK:07725:11453\n\
67TFK:07726:11415\n\
67TFK:07780:10457\n\
67TFK:07782:10825\n\
67TFK:07801:10963\n\
67TFK:07779:11133\n\
67TFK:07788:11190\n\
67TFK:07767:11541\n\
67TFK:07845:10684\n\
67TFK:07840:11241\n\
67TFK:07838:11535\n\
67TFK:07849:11550\n\
67TFK:07871:10520\n\
67TFK:07905:10970\n\
67TFK:07952:11330\n\
67TFK:07932:11373\n\
67TFK:07922:11557\n\
67TFK:07961:10516\n\
67TFK:07978:10908\n\
67TFK:00292:03128\n\
67TFK:00337:03096\n\
67TFK:00315:03129\n\
67TFK:00320:03175\n\
67TFK:00310:03795\n\
67TFK:00347:03799\n\
67TFK:00415:03028\n\
67TFK:00454:03008\n\
67TFK:00534:02647\n\
67TFK:00521:02734\n\
67TFK:00517:03085\n\
67TFK:00504:03273\n\
67TFK:00532:03651\n\
67TFK:00502:03734\n\
67TFK:00504:03791\n\
67TFK:00591:02869\n\
67TFK:00589:02924\n\
67TFK:00564:03107\n\
67TFK:00599:03344\n\
67TFK:00648:03024\n\
67TFK:00638:03072\n\
67TFK:00604:03469\n\
67TFK:00613:03666\n\
67TFK:00682:02705\n\
67TFK:00657:03132\n\
67TFK:00650:03476\n\
67TFK:00684:03556\n\
67TFK:00708:02812\n\
67TFK:00735:03196\n\
67TFK:00707:03737\n\
67TFK:00755:03736\n\
67TFK:00848:02679\n\
67TFK:00804:03693\n\
67TFK:00812:03803\n\
67TFK:00884:03489\n\
67TFK:00938:02710\n\
67TFK:00937:02791\n\
67TFK:00902:03309\n\
67TFK:00910:03333\n\
67TFK:00910:03599\n\
67TFK:00989:02687\n\
67TFK:00957:02803\n\
67TFK:00968:03543\n\
67TFK:01027:02960\n\
67TFK:01032:03059\n\
67TFK:01021:03087\n\
67TFK:01030:03429\n\
67TFK:01024:03855\n\
67TFK:01068:02634\n\
67TFK:01098:03051\n\
67TFK:01088:03750\n\
67TFK:01052:03813\n\
67TFK:01136:03101\n\
67TFK:01142:03620\n\
67TFK:01156:02799\n\
67TFK:01189:02949\n\
67TFK:01151:02987\n\
67TFK:01162:03378\n\
67TFK:01190:03400\n\
67TFK:01190:03443\n\
67TFK:01185:03566\n\
67TFK:01154:03777\n\
67TFK:01215:02667\n\
67TFK:01283:02734\n\
67TFK:01272:02861\n\
67TFK:01253:02955\n\
67TFK:01258:02960\n\
67TFK:01273:03142\n\
67TFK:01288:03529\n\
67TFK:01325:03363\n\
67TFK:05366:01428\n\
67TFK:05414:01349\n\
67TFK:05378:01760\n\
67TFK:05396:01879\n\
67TFK:05413:02082\n\
67TFK:05405:02249\n\
67TFK:05417:02509\n\
67TFK:05431:01765\n\
67TFK:05436:02043\n\
67TFK:05461:02184\n\
67TFK:05463:02362\n\
67TFK:05495:01707\n\
67TFK:05480:01993\n\
67TFK:05493:02159\n\
67TFK:05545:01618\n\
67TFK:05552:01635\n\
67TFK:05622:01969\n\
67TFK:05615:02023\n\
67TFK:05632:01968\n\
67TFK:05672:01955\n\
67TFK:05651:02475\n\
67TFK:05693:01693\n\
67TFK:05727:01800\n\
67TFK:05698:02412\n\
67TFK:05725:02410\n\
67TFK:05750:01678\n\
67TFK:05751:01930\n\
67TFK:05759:02491\n\
67TFK:05771:02548\n\
67TFK:05783:02423\n\
67TFK:05852:01738\n\
67TFK:05859:01816\n\
67TFK:05864:01795\n\
67TFK:05889:01955\n\
67TFK:05956:01306\n\
67TFK:05941:01354\n\
67TFK:05932:01619\n\
67TFK:05963:01735\n\
67TFK:05928:02058\n\
67TFK:05993:01323\n\
67TFK:05986:01882\n\
67TFK:06037:01711\n\
67TFK:06062:01851\n\
67TFK:06041:02514\n\
67TFK:06100:01627\n\
67TFK:06099:01732\n\
67TFK:06100:01731\n\
67TFK:06083:01852\n\
67TFK:06145:01415\n\
67TFK:06177:01397\n\
67TFK:06155:01618\n\
67TFK:06197:01329\n\
67TFK:06195:01421\n\
67TFK:06182:01458\n\
67TFK:06224:01804\n\
67TFK:06222:01903\n\
67TFK:06255:01534\n\
67TFK:06265:01511\n\
67TFK:06268:02318\n\
67TFK:06313:01306\n\
67TFK:06314:01747\n\
67TFK:06297:02378\n\
67TFK:06298:02403\n\
67TFK:06366:01978\n\
67TFK:06352:02123\n\
67TFK:06367:02133\n\
67TFK:06360:02551\n\
67TFK:06412:01373\n\
67TFK:06415:01681\n\
67TFK:06407:01930\n\
67TFK:06427:02238\n\
67TFK:06454:01346\n\
67TFK:06451:01461\n\
67TFK:06460:01453\n\
67TFK:06474:01765\n\
67TFK:06460:01944\n\
67TFK:06520:01770\n\
67TFK:06514:02082\n\
67TFK:06492:02482\n\
67TFK:06570:01367\n\
67TFK:06563:01411\n\
67TFK:06589:01603\n\
67TFK:06644:01431\n\
67TFK:06657:01555\n\
67TFK:06651:02436\n\
67TFK:06646:02501\n\
67TFK:07994:01090\n\
67TFK:08073:00779\n\
67TFK:08109:00884\n\
67TFK:08169:00680\n\
67TFK:08193:00649\n\
67TFK:08203:00805\n\
67TFK:08200:01068\n\
67TFK:08263:00778\n\
67TFK:08313:00973\n\
67TFK:08292:01093\n\
67TFK:08301:01053\n\
67TFK:08378:01144\n\
67TFK:08477:00882\n\
67TFK:08478:00991\n\
67TFK:08568:01283\n\
67TFK:08663:00892\n\
67TFK:08765:01184\n\
67TFK:08777:01199\n\
67TFK:08755:01227\n\
67TFK:08805:00899\n\
67TFK:08809:00891\n\
67TFK:08855:01147\n\
67TFK:08854:01193\n\
67TFK:08894:01172\n\
67TFK:08979:01066\n\
67TFK:08956:01276\n\
67TFK:08995:00849\n\
67TFK:08992:01158\n\
67TFK:09021:01195\n\
67TFK:09055:00914\n\
67TFK:09060:01171\n\
67TFK:09124:01065\n\
67TFK:09179:01076\n\
67TFK:09205:00937\n\
67TFK:09277:01177\n\
67TFK:06680:00510\n\
67TFK:06670:01022\n\
67TFK:06731:00563\n\
67TFK:06715:00650\n\
67TFK:06712:00747\n\
67TFK:06783:00441\n\
67TFK:06764:00456\n\
67TFK:06776:00475\n\
67TFK:06806:00509\n\
67TFK:06809:00675\n\
67TFK:06787:01137\n\
67TFK:06829:00650\n\
67TFK:06848:00659\n\
67TFK:06875:00623\n\
67TFK:06863:01160\n\
67TFK:06952:00618\n\
67TFK:06939:00832\n\
67TFK:06947:01243\n\
67TFK:06977:00619\n\
67TFK:07004:00708\n\
67TFK:07048:00472\n\
67TFK:07043:00624\n\
67TFK:07031:01132\n\
67TFK:07105:00501\n\
67TFK:07077:00881\n\
67TFK:07081:00951\n\
67TFK:07066:01219\n\
67TFK:07066:01266\n\
67TFK:07082:01281\n\
67TFK:07125:00495\n\
67TFK:07115:00649\n\
67TFK:07150:00649\n\
67TFK:07113:00859\n\
67TFK:07149:01227\n\
67TFK:07179:00555\n\
67TFK:07165:00761\n\
67TFK:07202:01069\n\
67TFK:07217:00478\n\
67TFK:07226:00813\n\
67TFK:07236:00980\n\
67TFK:07218:01197\n\
67TFK:07285:00448\n\
67TFK:07265:00511\n\
67TFK:07278:00652\n\
67TFK:07280:00781\n\
67TFK:07294:01114\n\
67TFK:07359:00816\n\
67TFK:07357:00899\n\
67TFK:07387:00461\n\
67TFK:07374:01271\n\
67TFK:07446:00393\n\
67TFK:07482:00526\n\
67TFK:07465:00872\n\
67TFK:07460:01085\n\
67TFK:07548:00617\n\
67TFK:07543:00704\n\
67TFK:07546:00924\n\
67TFK:07523:01003\n\
67TFK:07547:01156\n\
67TFK:07562:00445\n\
67TFK:07568:00605\n\
67TFK:07656:00915\n\
67TFK:07705:00743\n\
67TFK:07685:00939\n\
67TFK:07732:00535\n\
67TFK:07749:00643\n\
67TFK:07758:01147\n\
67TFK:07792:00588\n\
67TFK:07788:00801\n\
67TFK:07772:01139\n\
67TFK:07790:01104\n\
67TFK:07818:00467\n\
67TFK:07826:00851\n\
67TFK:07835:00899\n\
67TFK:07839:01187\n\
67TFK:07903:00518\n\
67TFK:07866:00824\n\
67TFK:07874:00820\n\
67TFK:07865:00992\n\
67TFK:07891:01021\n\
67TFK:07874:01095\n\
67TFK:07879:01064\n\
67TFK:07877:01153\n\
67TFK:07912:01259\n\
67TFK:07979:00478\n\
67TFK:07968:00607\n\
67TFK:07977:00984\n\
67TFK:06683:14692\n\
67TFK:06745:14679\n\
67TFK:06777:14258\n\
67TFK:06786:14600\n\
67TFK:06789:14599\n\
67TFK:06974:14329\n\
67TFK:07035:14395\n\
67TFK:07071:14290\n\
67TFK:07088:14567\n\
67TFK:07093:14708\n\
67TFK:07129:14342\n\
67TFK:07255:14248\n\
67TFK:07224:14422\n\
67TFK:07328:14206\n\
67TFK:07321:14491\n\
67TFK:07456:14174\n\
67TFK:07444:14512\n\
67TFK:07447:14781\n\
67TFK:07464:14672\n\
67TFK:07466:14681\n\
67TFK:07541:14480\n\
67TFK:07599:14171\n\
67TFK:07831:14327\n\
67TFK:07902:14363\n\
67TFK:07929:14186\n\
67TFK:08016:06744\n\
67TFK:08052:06620\n\
67TFK:08091:06674\n\
67TFK:08082:07193\n\
67TFK:08091:07251\n\
67TFK:08074:07405\n\
67TFK:08118:07047\n\
67TFK:08132:07527\n\
67TFK:08239:06914\n\
67TFK:08238:07468\n\
67TFK:08209:07710\n\
67TFK:08210:07712\n\
67TFK:08259:06726\n\
67TFK:08283:06824\n\
67TFK:08276:06887\n\
67TFK:08246:07153\n\
67TFK:08283:07203\n\
67TFK:08285:07553\n\
67TFK:08313:06625\n\
67TFK:08332:06839\n\
67TFK:08314:07206\n\
67TFK:08333:07233\n\
67TFK:08324:07582\n\
67TFK:08347:06465\n\
67TFK:08376:06894\n\
67TFK:08348:07389\n\
67TFK:08379:07435\n\
67TFK:08415:06639\n\
67TFK:08424:06732\n\
67TFK:08441:06797\n\
67TFK:08427:07091\n\
67TFK:08406:07160\n\
67TFK:08431:07391\n\
67TFK:08397:07690\n\
67TFK:08433:07720\n\
67TFK:08479:07378\n\
67TFK:08466:07707\n\
67TFK:08500:06771\n\
67TFK:08506:07029\n\
67TFK:08522:07215\n\
67TFK:08493:07700\n\
67TFK:08543:06605\n\
67TFK:08571:06601\n\
67TFK:08543:07301\n\
67TFK:08549:07308\n\
67TFK:08588:07644\n\
67TFK:08634:06700\n\
67TFK:08592:06859\n\
67TFK:08606:07017\n\
67TFK:08660:06467\n\
67TFK:08658:06569\n\
67TFK:08689:07105\n\
67TFK:08655:07503\n\
67TFK:08735:06479\n\
67TFK:08711:06507\n\
67TFK:08699:06710\n\
67TFK:08770:06689\n\
67TFK:08757:07271\n\
67TFK:08826:06550\n\
67TFK:08800:07364\n\
67TFK:08823:07502\n\
67TFK:08829:07491\n\
67TFK:08883:06517\n\
67TFK:08855:06602\n\
67TFK:08853:06838\n\
67TFK:08854:06818\n\
67TFK:08884:07049\n\
67TFK:08846:07223\n\
67TFK:08871:07527\n\
67TFK:08867:07602\n\
67TFK:08892:06816\n\
67TFK:08894:06927\n\
67TFK:08925:07233\n\
67TFK:08967:06753\n\
67TFK:08948:06845\n\
67TFK:09038:07160\n\
67TFK:09012:07643\n\
67TFK:09100:06975\n\
67TFK:09127:07169\n\
67TFK:09106:07313\n\
67TFK:09166:07010\n\
67TFK:09168:07296\n\
67TFK:09145:07592\n\
67TFK:09230:06714\n\
67TFK:09210:06773\n\
67TFK:09233:06942\n\
67TFK:09196:07063\n\
67TFK:09196:07243\n\
67TFK:09229:07379\n\
67TFK:09203:07665\n\
67TFK:09276:07332\n\
67TFK:09306:06700\n\
67TFK:09314:07189\n\
67TFK:09299:07457\n\
67TFK:08009:02721\n\
67TFK:08037:03065\n\
67TFK:08014:03112\n\
67TFK:08039:03284\n\
67TFK:08025:03347\n\
67TFK:08008:03668\n\
67TFK:08069:02639\n\
67TFK:08091:03712\n\
67TFK:08107:02625\n\
67TFK:08111:02591\n\
67TFK:08092:02791\n\
67TFK:08098:03143\n\
67TFK:08144:03331\n\
67TFK:08167:03394\n\
67TFK:08161:03443\n\
67TFK:08145:03635\n\
67TFK:08231:02952\n\
67TFK:08206:03106\n\
67TFK:08203:03625\n\
67TFK:08263:03102\n\
67TFK:08264:03438\n\
67TFK:08313:02754\n\
67TFK:08295:02956\n\
67TFK:08338:03002\n\
67TFK:08299:03121\n\
67TFK:08322:03541\n\
67TFK:08364:02879\n\
67TFK:08374:03040\n\
67TFK:08363:03312\n\
67TFK:08366:03538\n\
67TFK:08398:02894\n\
67TFK:08411:03384\n\
67TFK:08439:03604\n\
67TFK:08436:03715\n\
67TFK:08464:02928\n\
67TFK:08468:03158\n\
67TFK:08455:03268\n\
67TFK:08463:03407\n\
67TFK:08509:03272\n\
67TFK:08499:03655\n\
67TFK:08504:03862\n\
67TFK:08551:02787\n\
67TFK:08568:02824\n\
67TFK:08571:02907\n\
67TFK:08548:03694\n\
67TFK:08551:03771\n\
67TFK:08605:02676\n\
67TFK:08604:02757\n\
67TFK:08641:02878\n\
67TFK:08641:03046\n\
67TFK:08641:03068\n\
67TFK:08603:03718\n\
67TFK:08675:03628\n\
67TFK:08680:03736\n\
67TFK:08649:03808\n\
67TFK:08739:02601\n\
67TFK:08729:02916\n\
67TFK:08741:03133\n\
67TFK:08703:03785\n\
67TFK:08721:03836\n\
67TFK:08782:02794\n\
67TFK:08755:03144\n\
67TFK:08761:03315\n\
67TFK:08749:03391\n\
67TFK:08782:03424\n\
67TFK:08757:03476\n\
67TFK:08776:03729\n\
67TFK:08792:02618\n\
67TFK:08797:02622\n\
67TFK:08805:02763\n\
67TFK:08812:03209\n\
67TFK:08807:03255\n\
67TFK:08885:02637\n\
67TFK:08852:02974\n\
67TFK:08842:03204\n\
67TFK:08887:03432\n\
67TFK:08872:03766\n\
67TFK:08850:03778\n\
67TFK:08852:03792\n\
67TFK:08899:02789\n\
67TFK:08919:03002\n\
67TFK:08898:03561\n\
67TFK:08894:03842\n\
67TFK:08945:03567\n\
67TFK:08956:03677\n\
67TFK:08979:03693\n\
67TFK:09006:02911\n\
67TFK:09054:02615\n\
67TFK:09074:03054\n\
67TFK:09091:03800\n\
67TFK:09203:02674\n\
67TFK:09195:02819\n\
67TFK:09198:03598\n\
67TFK:09285:03224\n\
67TFK:09276:03298\n\
67TFK:09282:03520\n\
67TFK:09282:03556\n\
67TFK:09261:03823\n\
67TFK:09302:02628\n\
67TFK:09302:02753\n\
67TFK:09298:03606\n\
67TFK:08003:04214\n\
67TFK:08021:04400\n\
67TFK:08039:04375\n\
67TFK:08081:04088\n\
67TFK:08091:04599\n\
67TFK:08069:04758\n\
67TFK:08060:04809\n\
67TFK:08080:04849\n\
67TFK:08125:03951\n\
67TFK:08112:04059\n\
67TFK:08099:04107\n\
67TFK:08117:04081\n\
67TFK:08124:04265\n\
67TFK:08131:04292\n\
67TFK:08101:04684\n\
67TFK:08126:04934\n\
67TFK:08170:04422\n\
67TFK:08186:04987\n\
67TFK:08200:03901\n\
67TFK:08211:04341\n\
67TFK:08224:04411\n\
67TFK:08219:04705\n\
67TFK:08195:04798\n\
67TFK:08208:05109\n\
67TFK:08243:03978\n\
67TFK:08273:04084\n\
67TFK:08244:04334\n\
67TFK:08281:04862\n\
67TFK:08277:05065\n\
67TFK:08285:05098\n\
67TFK:08266:05146\n\
67TFK:08304:03950\n\
67TFK:08316:04424\n\
67TFK:08334:04550\n\
67TFK:08306:04576\n\
67TFK:08314:04701\n\
67TFK:08316:04755\n\
67TFK:08296:04881\n\
67TFK:08378:03884\n\
67TFK:08385:04050\n\
67TFK:08365:04517\n\
67TFK:08403:04124\n\
67TFK:08412:04311\n\
67TFK:08395:04589\n\
67TFK:08467:03903\n\
67TFK:08447:03933\n\
67TFK:08447:03979\n\
67TFK:08479:04012\n\
67TFK:08454:04326\n\
67TFK:08455:04776\n\
67TFK:08519:04523\n\
67TFK:08582:04232\n\
67TFK:08628:04221\n\
67TFK:08613:04765\n\
67TFK:08689:03982\n\
67TFK:08688:04131\n\
67TFK:08647:04221\n\
67TFK:08681:04288\n\
67TFK:08653:04551\n\
67TFK:08651:04790\n\
67TFK:08680:05106\n\
67TFK:08734:04671\n\
67TFK:08767:03898\n\
67TFK:08773:04190\n\
67TFK:08787:04255\n\
67TFK:08765:04306\n\
67TFK:08767:04954\n\
67TFK:08791:05010\n\
67TFK:08823:03929\n\
67TFK:08815:04017\n\
67TFK:08794:04152\n\
67TFK:08820:04196\n\
67TFK:08816:04679\n\
67TFK:08795:04818\n\
67TFK:08811:04888\n\
67TFK:08799:05044\n\
67TFK:08863:04332\n\
67TFK:08857:04705\n\
67TFK:08914:04384\n\
67TFK:08931:04369\n\
67TFK:08903:04884\n\
67TFK:08911:04947\n\
67TFK:08930:05058\n\
67TFK:08991:04148\n\
67TFK:08960:04467\n\
67TFK:09008:04289\n\
67TFK:08997:04551\n\
67TFK:09012:04732\n\
67TFK:09031:04797\n\
67TFK:09006:04829\n\
67TFK:09114:04114\n\
67TFK:09118:04331\n\
67TFK:09129:05000\n\
67TFK:09110:05140\n\
67TFK:09159:04163\n\
67TFK:09149:04194\n\
67TFK:09146:04326\n\
67TFK:09154:04519\n\
67TFK:09151:04764\n\
67TFK:09151:04776\n\
67TFK:09223:04101\n\
67TFK:09219:04657\n\
67TFK:09199:04925\n\
67TFK:09269:04198\n\
67TFK:09255:04226\n\
67TFK:09290:05080\n\
67TFK:09294:04106\n\
67TFK:09301:04188\n\
67TFK:09299:04349\n\
67TFK:08036:07820\n\
67TFK:08030:08083\n\
67TFK:08013:08875\n\
67TFK:08032:08886\n\
67TFK:08084:07962\n\
67TFK:08060:08042\n\
67TFK:08059:08256\n\
67TFK:08055:08347\n\
67TFK:08102:07909\n\
67TFK:08117:08004\n\
67TFK:08137:08076\n\
67TFK:08130:08691\n\
67TFK:08186:08494\n\
67TFK:08143:08865\n\
67TFK:08204:08035\n\
67TFK:08254:08287\n\
67TFK:08272:08431\n\
67TFK:08245:08838\n\
67TFK:08305:07744\n\
67TFK:08296:07778\n\
67TFK:08299:08853\n\
67TFK:08372:07826\n\
67TFK:08379:07896\n\
67TFK:08372:08042\n\
67TFK:08384:08561\n\
67TFK:08419:07778\n\
67TFK:08420:07812\n\
67TFK:08414:07876\n\
67TFK:08431:07945\n\
67TFK:08425:07991\n\
67TFK:08395:08689\n\
67TFK:08439:08912\n\
67TFK:08449:07920\n\
67TFK:08445:07947\n\
67TFK:08515:08421\n\
67TFK:08497:08499\n\
67TFK:08583:07728\n\
67TFK:08587:07867\n\
67TFK:08635:08089\n\
67TFK:08649:08442\n\
67TFK:08706:07948\n\
67TFK:08717:08800\n\
67TFK:08776:07857\n\
67TFK:08778:08433\n\
67TFK:08774:08716\n\
67TFK:08743:08847\n\
67TFK:08841:08293\n\
67TFK:08796:08523\n\
67TFK:08841:08905\n\
67TFK:08885:08767\n\
67TFK:08845:08930\n\
67TFK:08904:07853\n\
67TFK:08936:08984\n\
67TFK:08958:08202\n\
67TFK:09020:08413\n\
67TFK:09066:07803\n\
67TFK:09066:08084\n\
67TFK:09060:08385\n\
67TFK:09091:08518\n\
67TFK:09066:08553\n\
67TFK:09078:08844\n\
67TFK:09129:07743\n\
67TFK:09119:07905\n\
67TFK:09136:08045\n\
67TFK:09097:08963\n\
67TFK:09101:08944\n\
67TFK:09163:08260\n\
67TFK:09188:08249\n\
67TFK:09178:08633\n\
67TFK:09153:08773\n\
67TFK:09177:08966\n\
67TFK:09208:07827\n\
67TFK:09213:08034\n\
67TFK:09285:08679\n\
67TFK:09316:07820\n\
67TFK:09295:08552\n\
67TFK:09309:08783\n\
67TFK:08033:09189\n\
67TFK:08014:09819\n\
67TFK:08077:09552\n\
67TFK:08135:09052\n\
67TFK:08131:09132\n\
67TFK:08106:09302\n\
67TFK:08115:09543\n\
67TFK:08101:09916\n\
67TFK:08115:10097\n\
67TFK:08149:09811\n\
67TFK:08158:10072\n\
67TFK:08153:10291\n\
67TFK:08232:10205\n\
67TFK:08291:10135\n\
67TFK:08258:10190\n\
67TFK:08297:09230\n\
67TFK:08293:09290\n\
67TFK:08311:09537\n\
67TFK:08326:10158\n\
67TFK:08323:10235\n\
67TFK:08373:09285\n\
67TFK:08354:09971\n\
67TFK:08347:10131\n\
67TFK:08395:09302\n\
67TFK:08440:09393\n\
67TFK:08453:09106\n\
67TFK:08465:09864\n\
67TFK:08517:09436\n\
67TFK:08535:09445\n\
67TFK:08581:09764\n\
67TFK:08592:09323\n\
67TFK:08637:09463\n\
67TFK:08601:09583\n\
67TFK:08612:09694\n\
67TFK:08649:09173\n\
67TFK:08690:09619\n\
67TFK:08665:09885\n\
67TFK:08681:10143\n\
67TFK:08657:10279\n\
67TFK:08663:10279\n\
67TFK:08724:09349\n\
67TFK:08692:09386\n\
67TFK:08711:09936\n\
67TFK:08694:10011\n\
67TFK:08748:09159\n\
67TFK:08777:09133\n\
67TFK:08788:09258\n\
67TFK:08776:09273\n\
67TFK:08746:09455\n\
67TFK:08781:09433\n\
67TFK:08744:09665\n\
67TFK:08743:10058\n\
67TFK:08838:09700\n\
67TFK:08822:09844\n\
67TFK:08808:10171\n\
67TFK:08934:09285\n\
67TFK:08986:09310\n\
67TFK:08966:09557\n\
67TFK:08983:09760\n\
67TFK:08965:09779\n\
67TFK:08997:09253\n\
67TFK:09027:09708\n\
67TFK:09026:09961\n\
67TFK:09027:10156\n\
67TFK:09085:09306\n\
67TFK:09103:09166\n\
67TFK:09116:10197\n\
67TFK:09216:09105\n\
67TFK:09214:09334\n\
67TFK:09197:09367\n\
67TFK:09225:09469\n\
67TFK:09233:09648\n\
67TFK:09252:09149\n\
67TFK:09243:09671\n\
67TFK:09320:09195\n\
67TFK:09314:09915\n\
67TFK:00411:11259\n\
67TFK:00511:10409\n\
67TFK:00548:10505\n\
67TFK:00640:10588\n\
67TFK:00642:10898\n\
67TFK:00658:10508\n\
67TFK:00692:10699\n\
67TFK:00744:10306\n\
67TFK:00726:10747\n\
67TFK:00752:10372\n\
67TFK:00770:10826\n\
67TFK:00771:10874\n\
67TFK:00770:11047\n\
67TFK:00777:11220\n\
67TFK:00845:10402\n\
67TFK:00849:11106\n\
67TFK:00870:10948\n\
67TFK:00857:10983\n\
67TFK:00933:11028\n\
67TFK:00938:11135\n\
67TFK:00919:11336\n\
67TFK:00961:10599\n\
67TFK:00982:11141\n\
67TFK:01023:10510\n\
67TFK:01034:10639\n\
67TFK:01070:10805\n\
67TFK:01067:11108\n\
67TFK:01111:10484\n\
67TFK:01106:10874\n\
67TFK:01143:11033\n\
67TFK:01119:11298\n\
67TFK:01109:11366\n\
67TFK:01121:11415\n\
67TFK:01165:10432\n\
67TFK:01180:10997\n\
67TFK:01226:10334\n\
67TFK:01212:10969\n\
67TFK:01312:10708\n\
67TFK:06679:11969\n\
67TFK:06691:12366\n\
67TFK:06668:12513\n\
67TFK:06713:12140\n\
67TFK:06761:11844\n\
67TFK:06761:11872\n\
67TFK:06783:12183\n\
67TFK:06853:11902\n\
67TFK:06824:12280\n\
67TFK:06853:12304\n\
67TFK:06875:11915\n\
67TFK:06957:12135\n\
67TFK:06919:12281\n\
67TFK:06939:12402\n\
67TFK:06938:12571\n\
67TFK:06929:12709\n\
67TFK:06963:12016\n\
67TFK:07046:12082\n\
67TFK:07024:12314\n\
67TFK:07071:12350\n\
67TFK:07066:12619\n\
67TFK:07120:12035\n\
67TFK:07130:12113\n\
67TFK:07111:12376\n\
67TFK:07144:12599\n\
67TFK:07148:12770\n\
67TFK:07174:11887\n\
67TFK:07202:12290\n\
67TFK:07233:12646\n\
67TFK:07275:12401\n\
67TFK:07298:12668\n\
67TFK:07336:12097\n\
67TFK:07315:12427\n\
67TFK:07380:11891\n\
67TFK:07366:12418\n\
67TFK:07377:12871\n\
67TFK:07414:11911\n\
67TFK:07448:11990\n\
67TFK:07442:12291\n\
67TFK:07506:11872\n\
67TFK:07506:11885\n\
67TFK:07466:12055\n\
67TFK:07489:12563\n\
67TFK:07602:11847\n\
67TFK:07577:12072\n\
67TFK:07576:12836\n\
67TFK:07638:12643\n\
67TFK:07671:11891\n\
67TFK:07700:11862\n\
67TFK:07690:11924\n\
67TFK:07677:12387\n\
67TFK:07682:12480\n\
67TFK:07747:12059\n\
67TFK:07757:12072\n\
67TFK:07714:12229\n\
67TFK:07750:12215\n\
67TFK:07735:12452\n\
67TFK:07717:12746\n\
67TFK:07721:12825\n\
67TFK:07801:11641\n\
67TFK:07803:11871\n\
67TFK:07854:11921\n\
67TFK:07853:12635\n\
67TFK:07820:12789\n\
67TFK:07887:11787\n\
67TFK:07887:12017\n\
67TFK:07864:12247\n\
67TFK:07872:12330\n\
67TFK:07926:12071\n\
67TFK:07956:12704\n\
67TFK:07981:12720\n\
67TFK:04016:13658\n\
67TFK:04077:12996\n\
67TFK:04078:13636\n\
67TFK:04070:13816\n\
67TFK:04137:13429\n\
67TFK:04128:13586\n\
67TFK:04120:13844\n\
67TFK:04103:14136\n\
67TFK:04155:13251\n\
67TFK:04176:13343\n\
67TFK:04192:13428\n\
67TFK:04237:12956\n\
67TFK:04239:13026\n\
67TFK:04220:13123\n\
67TFK:04218:13494\n\
67TFK:04242:13804\n\
67TFK:04248:13239\n\
67TFK:04254:13657\n\
67TFK:04272:13664\n\
67TFK:04256:13689\n\
67TFK:04350:13444\n\
67TFK:04405:13684\n\
67TFK:04435:14005\n\
67TFK:04482:13021\n\
67TFK:04528:13124\n\
67TFK:04536:13842\n\
67TFK:04538:13934\n\
67TFK:04553:13216\n\
67TFK:04577:13482\n\
67TFK:04575:13884\n\
67TFK:04612:13891\n\
67TFK:04640:14043\n\
67TFK:04694:13006\n\
67TFK:04681:14148\n\
67TFK:04699:12895\n\
67TFK:04714:13099\n\
67TFK:04702:13188\n\
67TFK:04704:13697\n\
67TFK:04744:13951\n\
67TFK:04794:13617\n\
67TFK:04779:14124\n\
67TFK:04839:13116\n\
67TFK:04796:13327\n\
67TFK:04850:12982\n\
67TFK:04881:13663\n\
67TFK:04855:13985\n\
67TFK:04918:13272\n\
67TFK:04896:13341\n\
67TFK:04942:13363\n\
67TFK:04995:12899\n\
67TFK:05054:13032\n\
67TFK:05058:13353\n\
67TFK:05053:13710\n\
67TFK:05074:13725\n\
67TFK:05145:12936\n\
67TFK:05096:13020\n\
67TFK:05114:13017\n\
67TFK:05110:13046\n\
67TFK:05120:13738\n\
67TFK:05180:13448\n\
67TFK:05232:13148\n\
67TFK:05283:12900\n\
67TFK:05248:13221\n\
67TFK:05267:13919\n\
67TFK:05314:12990\n\
67TFK:05312:14117\n\
67TFK:04058:14746\n\
67TFK:04055:14951\n\
67TFK:04100:14399\n\
67TFK:04113:14857\n\
67TFK:04127:14872\n\
67TFK:04161:14297\n\
67TFK:04172:14565\n\
67TFK:04186:14631\n\
67TFK:04216:14505\n\
67TFK:04233:14829\n\
67TFK:04268:14224\n\
67TFK:04272:14405\n\
67TFK:04321:14435\n\
67TFK:04327:14659\n\
67TFK:04380:14266\n\
67TFK:04475:14700\n\
67TFK:04501:14188\n\
67TFK:04544:14497\n\
67TFK:04539:14768\n\
67TFK:04538:14863\n\
67TFK:04560:14923\n\
67TFK:04629:14394\n\
67TFK:04644:14686\n\
67TFK:04618:14807\n\
67TFK:04597:14851\n\
67TFK:04691:14397\n\
67TFK:04657:14829\n\
67TFK:04857:14906\n\
67TFK:04878:14920\n\
67TFK:04915:14716\n\
67TFK:04924:14756\n\
67TFK:04966:14373\n\
67TFK:04958:14494\n\
67TFK:04952:14572\n\
67TFK:04957:14806\n\
67TFK:05029:14517\n\
67TFK:05109:14335\n\
67TFK:04024:11885\n\
67TFK:04012:11938\n\
67TFK:04031:12019\n\
67TFK:04048:12835\n\
67TFK:04089:12840\n\
67TFK:04173:11782\n\
67TFK:04189:11838\n\
67TFK:04165:11943\n\
67TFK:04181:12045\n\
67TFK:04175:12244\n\
67TFK:04154:12400\n\
67TFK:04179:12651\n\
67TFK:04225:11618\n\
67TFK:04305:11611\n\
67TFK:04312:12093\n\
67TFK:04319:12266\n\
67TFK:04342:12585\n\
67TFK:04344:12813\n\
67TFK:04357:11670\n\
67TFK:04393:11824\n\
67TFK:04428:11791\n\
67TFK:04410:12058\n\
67TFK:04399:12112\n\
67TFK:04441:12278\n\
67TFK:04486:12367\n\
67TFK:04542:11765\n\
67TFK:04505:11980\n\
67TFK:04502:12464\n\
67TFK:04534:12616\n\
67TFK:04500:12679\n\
67TFK:04551:11837\n\
67TFK:04574:12044\n\
67TFK:04591:12412\n\
67TFK:04619:12672\n\
67TFK:04651:11727\n\
67TFK:04689:11771\n\
67TFK:04661:11819\n\
67TFK:04651:11919\n\
67TFK:04672:12081\n\
67TFK:04650:12111\n\
67TFK:04660:12290\n\
67TFK:04677:12526\n\
67TFK:04831:11724\n\
67TFK:04819:12175\n\
67TFK:04850:11872\n\
67TFK:04870:12101\n\
67TFK:04848:12441\n\
67TFK:04891:12596\n\
67TFK:04852:12726\n\
67TFK:04918:11618\n\
67TFK:04936:12234\n\
67TFK:04964:11929\n\
67TFK:04983:12175\n\
67TFK:05038:11810\n\
67TFK:05020:11948\n\
67TFK:05043:12126\n\
67TFK:05020:12681\n\
67TFK:05127:11857\n\
67TFK:05103:12470\n\
67TFK:05186:11772\n\
67TFK:05179:12372\n\
67TFK:05214:12135\n\
67TFK:05227:12212\n\
67TFK:05273:11627\n\
67TFK:05294:12208\n\
67TFK:05322:11877\n\
67TFK:05319:12471\n\
67TFK:05320:12553\n\
67TFK:04022:10343\n\
67TFK:04023:10658\n\
67TFK:04057:10341\n\
67TFK:04087:10520\n\
67TFK:04084:10627\n\
67TFK:04059:10680\n\
67TFK:04052:11271\n\
67TFK:04139:10352\n\
67TFK:04114:10795\n\
67TFK:04097:10852\n\
67TFK:04131:10977\n\
67TFK:04130:11330\n\
67TFK:04164:10771\n\
67TFK:04161:11129\n\
67TFK:04151:11526\n\
67TFK:04216:10381\n\
67TFK:04234:10429\n\
67TFK:04243:10986\n\
67TFK:04236:11232\n\
67TFK:04231:11335\n\
67TFK:04200:11437\n\
67TFK:04252:10615\n\
67TFK:04287:10688\n\
67TFK:04250:11282\n\
67TFK:04329:11357\n\
67TFK:04312:11479\n\
67TFK:04364:10412\n\
67TFK:04383:10911\n\
67TFK:04353:11195\n\
67TFK:04380:11396\n\
67TFK:04405:11316\n\
67TFK:04442:11511\n\
67TFK:04489:10351\n\
67TFK:04479:10760\n\
67TFK:04489:10807\n\
67TFK:04472:11235\n\
67TFK:04564:10907\n\
67TFK:04557:11028\n\
67TFK:04605:10602\n\
67TFK:04685:10419\n\
67TFK:04660:10874\n\
67TFK:04676:11206\n\
67TFK:04684:11308\n\
67TFK:04713:11035\n\
67TFK:04725:11496\n\
67TFK:04750:10331\n\
67TFK:04782:10548\n\
67TFK:04766:10755\n\
67TFK:04807:10384\n\
67TFK:04822:10565\n\
67TFK:04840:11497\n\
67TFK:04859:10924\n\
67TFK:04890:11237\n\
67TFK:04853:11370\n\
67TFK:04906:10338\n\
67TFK:04937:10563\n\
67TFK:04935:10668\n\
67TFK:04941:11260\n\
67TFK:04933:11484\n\
67TFK:04947:10665\n\
67TFK:04949:11096\n\
67TFK:05033:10564\n\
67TFK:05019:11216\n\
67TFK:05081:10519\n\
67TFK:05063:10735\n\
67TFK:05080:10815\n\
67TFK:05133:10644\n\
67TFK:05144:11424\n\
67TFK:05192:10424\n\
67TFK:05158:10530\n\
67TFK:05178:11353\n\
67TFK:05226:10524\n\
67TFK:05217:11195\n\
67TFK:05235:11282\n\
67TFK:05199:11327\n\
67TFK:05225:11522\n\
67TFK:05226:11519\n\
67TFK:05275:10315\n\
67TFK:05277:10447\n\
67TFK:05282:10422\n\
67TFK:05247:10833\n\
67TFK:05247:10843\n\
67TFK:05269:11560\n\
67TFK:04001:09057\n\
67TFK:04018:09042\n\
67TFK:04009:09083\n\
67TFK:04022:09164\n\
67TFK:04023:09525\n\
67TFK:04044:09577\n\
67TFK:04057:09056\n\
67TFK:04092:09582\n\
67TFK:04139:09553\n\
67TFK:04144:09550\n\
67TFK:04122:09646\n\
67TFK:04119:09872\n\
67TFK:04145:10106\n\
67TFK:04190:09027\n\
67TFK:04183:09215\n\
67TFK:04151:09364\n\
67TFK:04158:09880\n\
67TFK:04176:09992\n\
67TFK:04244:09368\n\
67TFK:04212:10229\n\
67TFK:04285:10059\n\
67TFK:04336:09315\n\
67TFK:04339:09352\n\
67TFK:04308:09472\n\
67TFK:04378:09727\n\
67TFK:04407:09025\n\
67TFK:04434:09197\n\
67TFK:04438:09339\n\
67TFK:04437:09474\n\
67TFK:04470:09132\n\
67TFK:04459:09214\n\
67TFK:04478:09343\n\
67TFK:04467:09513\n\
67TFK:04475:09491\n\
67TFK:04453:09651\n\
67TFK:04488:09656\n\
67TFK:04529:09623\n\
67TFK:04581:09153\n\
67TFK:04569:09426\n\
67TFK:04570:09450\n\
67TFK:04561:09644\n\
67TFK:04586:10144\n\
67TFK:04616:09120\n\
67TFK:04629:09785\n\
67TFK:04694:09338\n\
67TFK:04684:09932\n\
67TFK:04664:10093\n\
67TFK:04728:10248\n\
67TFK:04777:09181\n\
67TFK:04758:09466\n\
67TFK:04788:09987\n\
67TFK:04766:10165\n\
67TFK:04828:09069\n\
67TFK:04843:09127\n\
67TFK:04820:09735\n\
67TFK:04801:09828\n\
67TFK:04813:09899\n\
67TFK:04813:10143\n\
67TFK:04871:09328\n\
67TFK:04888:09466\n\
67TFK:04865:09607\n\
67TFK:04932:10058\n\
67TFK:04951:09285\n\
67TFK:04974:09367\n\
67TFK:04991:09383\n\
67TFK:04961:09705\n\
67TFK:05037:09343\n\
67TFK:05044:09797\n\
67TFK:05009:09938\n\
67TFK:05020:10032\n\
67TFK:05081:09058\n\
67TFK:05072:09204\n\
67TFK:05062:09310\n\
67TFK:05064:09741\n\
67TFK:05052:09795\n\
67TFK:05075:09903\n\
67TFK:05075:09996\n\
67TFK:05080:10138\n\
67TFK:05132:09384\n\
67TFK:05140:09450\n\
67TFK:05107:10080\n\
67TFK:05148:09339\n\
67TFK:05147:10084\n\
67TFK:05225:09379\n\
67TFK:05275:09386\n\
67TFK:05256:10140\n\
67TFK:05291:10178\n\
67TFK:05253:10285\n\
67TFK:05261:10294\n\
67TFK:05305:09162\n\
67TFK:05308:09422\n\
67TFK:04026:07833\n\
67TFK:04042:07835\n\
67TFK:04041:08162\n\
67TFK:04020:08225\n\
67TFK:04044:08430\n\
67TFK:04017:08488\n\
67TFK:04035:08548\n\
67TFK:04043:08700\n\
67TFK:04025:08787\n\
67TFK:04087:07812\n\
67TFK:04078:07840\n\
67TFK:04056:07961\n\
67TFK:04094:08208\n\
67TFK:04088:08573\n\
67TFK:04133:08263\n\
67TFK:04126:08316\n\
67TFK:04130:08944\n\
67TFK:04163:07910\n\
67TFK:04159:08274\n\
67TFK:04176:08870\n\
67TFK:04198:07907\n\
67TFK:04204:08263\n\
67TFK:04226:08369\n\
67TFK:04198:08672\n\
67TFK:04227:08677\n\
67TFK:04197:08717\n\
67TFK:04266:08188\n\
67TFK:04257:08291\n\
67TFK:04255:08471\n\
67TFK:04254:08549\n\
67TFK:04256:08826\n\
67TFK:04308:08038\n\
67TFK:04325:08174\n\
67TFK:04327:08180\n\
67TFK:04307:08267\n\
67TFK:04309:08331\n\
67TFK:04326:08667\n\
67TFK:04359:07939\n\
67TFK:04357:08349\n\
67TFK:04396:07900\n\
67TFK:04419:08013\n\
67TFK:04439:08362\n\
67TFK:04405:08488\n\
67TFK:04406:08631\n\
67TFK:04481:07897\n\
67TFK:04483:08340\n\
67TFK:04456:08498\n\
67TFK:04463:08620\n\
67TFK:04542:07880\n\
67TFK:04498:08225\n\
67TFK:04523:08919\n\
67TFK:04606:08036\n\
67TFK:04623:08940\n\
67TFK:04654:08005\n\
67TFK:04669:08206\n\
67TFK:04667:08307\n\
67TFK:04691:08710\n\
67TFK:04657:08918\n\
67TFK:04696:07799\n\
67TFK:04780:08811\n\
67TFK:04852:08038\n\
67TFK:04868:08354\n\
67TFK:04846:08875\n\
67TFK:04944:07907\n\
67TFK:04914:08133\n\
67TFK:04936:08138\n\
67TFK:04907:08213\n\
67TFK:04928:08343\n\
67TFK:04900:08672\n\
67TFK:04941:08703\n\
67TFK:04986:08242\n\
67TFK:04961:08340\n\
67TFK:04990:08452\n\
67TFK:04978:08707\n\
67TFK:05035:07751\n\
67TFK:05015:07952\n\
67TFK:05004:08229\n\
67TFK:05030:08324\n\
67TFK:05034:08510\n\
67TFK:05018:08556\n\
67TFK:05004:08769\n\
67TFK:05053:08712\n\
67TFK:05065:08772\n\
67TFK:05090:09012\n\
67TFK:05111:07896\n\
67TFK:05119:07992\n\
67TFK:05104:08183\n\
67TFK:05136:08304\n\
67TFK:05126:08390\n\
67TFK:05161:07898\n\
67TFK:05154:08119\n\
67TFK:05146:08199\n\
67TFK:05159:08652\n\
67TFK:05180:09011\n\
67TFK:05206:08366\n\
67TFK:05289:08129\n\
67TFK:05272:08703\n\
67TFK:05277:08695\n\
67TFK:05320:08430\n\
67TFK:05300:08522\n\
67TFK:03998:06859\n\
67TFK:04044:07629\n\
67TFK:04077:06703\n\
67TFK:04084:06855\n\
67TFK:04058:07208\n\
67TFK:04078:07520\n\
67TFK:04100:06714\n\
67TFK:04144:07348\n\
67TFK:04125:07398\n\
67TFK:04172:07228\n\
67TFK:04170:07417\n\
67TFK:04190:07467\n\
67TFK:04214:06671\n\
67TFK:04217:07402\n\
67TFK:04211:07457\n\
67TFK:04255:07057\n\
67TFK:04314:06465\n\
67TFK:04315:06788\n\
67TFK:04342:06943\n\
67TFK:04296:07055\n\
67TFK:04393:06989\n\
67TFK:04386:07222\n\
67TFK:04385:07364\n\
67TFK:04398:06554\n\
67TFK:04421:06822\n\
67TFK:04438:06936\n\
67TFK:04431:07262\n\
67TFK:04431:07637\n\
67TFK:04495:06677\n\
67TFK:04473:06778\n\
67TFK:04449:07044\n\
67TFK:04495:07642\n\
67TFK:04506:06611\n\
67TFK:04526:06631\n\
67TFK:04518:06644\n\
67TFK:04518:07059\n\
67TFK:04580:06933\n\
67TFK:04565:07054\n\
67TFK:04582:07052\n\
67TFK:04594:07201\n\
67TFK:04563:07334\n\
67TFK:04550:07420\n\
67TFK:04586:07580\n\
67TFK:04596:06487\n\
67TFK:04619:06631\n\
67TFK:04629:06787\n\
67TFK:04612:06827\n\
67TFK:04642:06871\n\
67TFK:04613:07228\n\
67TFK:04614:07416\n\
67TFK:04644:07540\n\
67TFK:04682:06500\n\
67TFK:04677:07392\n\
67TFK:04694:07610\n\
67TFK:04726:06452\n\
67TFK:04713:06685\n\
67TFK:04735:06724\n\
67TFK:04733:06783\n\
67TFK:04738:07013\n\
67TFK:04790:06440\n\
67TFK:04778:06782\n\
67TFK:04792:07086\n\
67TFK:04755:07598\n\
67TFK:04789:07671\n\
67TFK:04813:06518\n\
67TFK:04813:06852\n\
67TFK:04843:06987\n\
67TFK:04831:07385\n\
67TFK:04874:06452\n\
67TFK:04891:06678\n\
67TFK:04882:06880\n\
67TFK:04853:06895\n\
67TFK:04848:07147\n\
67TFK:04879:07298\n\
67TFK:04864:07626\n\
67TFK:04910:06550\n\
67TFK:04928:06865\n\
67TFK:04897:06915\n\
67TFK:04939:07350\n\
67TFK:04918:07688\n\
67TFK:04964:06683\n\
67TFK:04972:07063\n\
67TFK:04987:07676\n\
67TFK:04991:07685\n\
67TFK:05027:07102\n\
67TFK:05038:07567\n\
67TFK:05059:06950\n\
67TFK:05059:07034\n\
67TFK:05060:07235\n\
67TFK:05119:06445\n\
67TFK:05109:06596\n\
67TFK:05116:07371\n\
67TFK:05118:07357\n\
67TFK:05097:07548\n\
67TFK:05188:06557\n\
67TFK:05183:06780\n\
67TFK:05174:07061\n\
67TFK:05173:07416\n\
67TFK:05239:06581\n\
67TFK:05214:07347\n\
67TFK:05285:07011\n\
67TFK:05250:07269\n\
67TFK:05298:06480\n\
67TFK:05310:06476\n\
67TFK:05318:06704\n\
67TFK:05321:07214\n\
67TFK:05312:07483\n\
67TFK:05388:00970\n\
67TFK:05623:00690\n\
67TFK:05589:00959\n\
67TFK:05639:00973\n\
67TFK:05696:01212\n\
67TFK:05839:00349\n\
67TFK:05908:00591\n\
67TFK:05939:00735\n\
67TFK:05948:00993\n\
67TFK:06017:00289\n\
67TFK:06015:00746\n\
67TFK:05995:00974\n\
67TFK:06025:01136\n\
67TFK:06038:00210\n\
67TFK:06046:01073\n\
67TFK:06106:00481\n\
67TFK:06157:00678\n\
67TFK:06141:01172\n\
67TFK:06193:00339\n\
67TFK:06189:01004\n\
67TFK:06276:00370\n\
67TFK:06229:01031\n\
67TFK:06238:01117\n\
67TFK:06276:01143\n\
67TFK:06242:01252\n\
67TFK:06290:01109\n\
67TFK:06288:01196\n\
67TFK:06333:00314\n\
67TFK:06363:00527\n\
67TFK:06415:00584\n\
67TFK:06409:00701\n\
67TFK:06463:00408\n\
67TFK:06475:00553\n\
67TFK:06466:00950\n\
67TFK:06516:00469\n\
67TFK:06498:00988\n\
67TFK:06535:00365\n\
67TFK:06540:00591\n\
67TFK:06607:01022\n\
67TFK:06617:01204\n\
67TFK:06649:00536\n\
67TFK:06632:00944\n\
67TFK:06649:00931\n\
67TFK:06632:01041\n\
67TFK:06635:01041\n\
67TFK:06649:01199\n\
67TFK:04000:05227\n\
67TFK:04041:05328\n\
67TFK:04005:05644\n\
67TFK:04032:05757\n\
67TFK:04065:05195\n\
67TFK:04067:05327\n\
67TFK:04073:05473\n\
67TFK:04067:05515\n\
67TFK:04085:05834\n\
67TFK:04087:06179\n\
67TFK:04142:05884\n\
67TFK:04124:06162\n\
67TFK:04128:06199\n\
67TFK:04187:05296\n\
67TFK:04189:05869\n\
67TFK:04164:05927\n\
67TFK:04160:06263\n\
67TFK:04161:06409\n\
67TFK:04235:05487\n\
67TFK:04219:05747\n\
67TFK:04295:05784\n\
67TFK:04259:06000\n\
67TFK:04299:05460\n\
67TFK:04339:05985\n\
67TFK:04324:06201\n\
67TFK:04377:05209\n\
67TFK:04390:05203\n\
67TFK:04392:05574\n\
67TFK:04349:05755\n\
67TFK:04398:05338\n\
67TFK:04425:05387\n\
67TFK:04428:05997\n\
67TFK:04442:06075\n\
67TFK:04423:06136\n\
67TFK:04491:05159\n\
67TFK:04452:05244\n\
67TFK:04481:05680\n\
67TFK:04489:06171\n\
67TFK:04466:06247\n\
67TFK:04455:06336\n\
67TFK:04449:06387\n\
67TFK:04510:06080\n\
67TFK:04502:06430\n\
67TFK:04510:06424\n\
67TFK:04550:05463\n\
67TFK:04559:05485\n\
67TFK:04566:05634\n\
67TFK:04631:05522\n\
67TFK:04632:05976\n\
67TFK:04607:06241\n\
67TFK:04681:05175\n\
67TFK:04663:05797\n\
67TFK:04673:06119\n\
67TFK:04679:06119\n\
67TFK:04651:06327\n\
67TFK:04724:05382\n\
67TFK:04744:05603\n\
67TFK:04701:06156\n\
67TFK:04721:06388\n\
67TFK:04786:05173\n\
67TFK:04775:05670\n\
67TFK:04788:05708\n\
67TFK:04779:05813\n\
67TFK:04795:05889\n\
67TFK:04768:05980\n\
67TFK:04773:06140\n\
67TFK:04833:05368\n\
67TFK:04827:05622\n\
67TFK:04821:05663\n\
67TFK:04823:06102\n\
67TFK:04823:06396\n\
67TFK:04843:06426\n\
67TFK:04865:05193\n\
67TFK:04859:05284\n\
67TFK:04849:05951\n\
67TFK:04880:05911\n\
67TFK:04881:06071\n\
67TFK:04875:06197\n\
67TFK:04872:06284\n\
67TFK:04923:05782\n\
67TFK:04926:05872\n\
67TFK:04902:06094\n\
67TFK:04969:05218\n\
67TFK:04979:05261\n\
67TFK:04981:05272\n\
67TFK:04973:06053\n\
67TFK:04981:06265\n\
67TFK:05011:05621\n\
67TFK:05040:05605\n\
67TFK:05035:06087\n\
67TFK:05014:06276\n\
67TFK:05051:05616\n\
67TFK:05055:06086\n\
67TFK:05111:06189\n\
67TFK:05118:06191\n\
67TFK:05100:06241\n\
67TFK:05147:05187\n\
67TFK:05156:05563\n\
67TFK:05173:06312\n\
67TFK:05150:06365\n\
67TFK:05215:05588\n\
67TFK:05198:05880\n\
67TFK:05214:05883\n\
67TFK:05225:06319\n\
67TFK:05293:05248\n\
67TFK:05276:05272\n\
67TFK:05278:05946\n\
67TFK:05264:06298\n\
67TFK:05276:06344\n\
67TFK:05310:06199\n\
67TFK:07994:14245\n\
67TFK:08265:14183\n\
67TFK:08455:14580\n\
67TFK:08739:14227\n\
67TFK:08713:14366\n\
67TFK:08026:13327\n\
67TFK:08020:13679\n\
67TFK:08004:13983\n\
67TFK:08056:13086\n\
67TFK:08066:13762\n\
67TFK:08097:12899\n\
67TFK:08105:13370\n\
67TFK:08134:13386\n\
67TFK:08092:13495\n\
67TFK:08105:13502\n\
67TFK:08112:13564\n\
67TFK:08098:13909\n\
67TFK:08190:13246\n\
67TFK:08160:13498\n\
67TFK:08146:14157\n\
67TFK:08217:12903\n\
67TFK:08212:13685\n\
67TFK:08234:13870\n\
67TFK:08237:14157\n\
67TFK:08289:13019\n\
67TFK:08285:13505\n\
67TFK:08249:13927\n\
67TFK:08244:14043\n\
67TFK:08292:13404\n\
67TFK:08333:13970\n\
67TFK:08387:12934\n\
67TFK:08347:13884\n\
67TFK:08375:13880\n\
67TFK:08347:13983\n\
67TFK:08392:13948\n\
67TFK:08410:13992\n\
67TFK:08482:14160\n\
67TFK:08610:13207\n\
67TFK:08592:13297\n\
67TFK:08623:13780\n\
67TFK:08661:13024\n\
67TFK:08659:13597\n\
67TFK:08680:13699\n\
67TFK:08677:13825\n\
67TFK:08712:13167\n\
67TFK:08718:13206\n\
67TFK:08732:13897\n\
67TFK:08717:14025\n\
67TFK:08707:14104\n\
67TFK:08760:13252\n\
67TFK:08762:13235\n\
67TFK:08794:12921\n\
67TFK:08831:13228\n\
67TFK:08822:14133\n\
67TFK:08866:13110\n\
67TFK:08903:13118\n\
67TFK:08920:13310\n\
67TFK:08964:13247\n\
67TFK:09006:12940\n\
67TFK:09090:13149\n\
67TFK:09057:13415\n\
67TFK:09080:13590\n\
67TFK:09083:13828\n\
67TFK:09188:13387\n\
67TFK:09308:13177\n\
67TFK:08028:11663\n\
67TFK:08022:11859\n\
67TFK:08078:12515\n\
67TFK:08132:12812\n\
67TFK:08150:11810\n\
67TFK:08239:12176\n\
67TFK:08219:12450\n\
67TFK:08248:11650\n\
67TFK:08285:11754\n\
67TFK:08262:12058\n\
67TFK:08262:12206\n\
67TFK:08310:11872\n\
67TFK:08294:12327\n\
67TFK:08328:12324\n\
67TFK:08331:12392\n\
67TFK:08332:12707\n\
67TFK:08387:11727\n\
67TFK:08347:12140\n\
67TFK:08361:12558\n\
67TFK:08416:11906\n\
67TFK:08437:12385\n\
67TFK:08395:12444\n\
67TFK:08446:11710\n\
67TFK:08484:12064\n\
67TFK:08458:12139\n\
67TFK:08485:12455\n\
67TFK:08454:12532\n\
67TFK:08491:12786\n\
67TFK:08525:11760\n\
67TFK:08521:12022\n\
67TFK:08516:12662\n\
67TFK:08557:12502\n\
67TFK:08599:11759\n\
67TFK:08631:11804\n\
67TFK:08639:12177\n\
67TFK:08626:12619\n\
67TFK:08649:12057\n\
67TFK:08652:12053\n\
67TFK:08659:12213\n\
67TFK:08715:11951\n\
67TFK:08735:12211\n\
67TFK:08747:11691\n\
67TFK:08786:12024\n\
67TFK:08742:12490\n\
67TFK:08799:12028\n\
67TFK:08839:12714\n\
67TFK:08877:11740\n\
67TFK:08890:12250\n\
67TFK:08917:12063\n\
67TFK:08901:12106\n\
67TFK:08917:12123\n\
67TFK:08914:12197\n\
67TFK:08938:12665\n\
67TFK:08949:11961\n\
67TFK:08949:12046\n\
67TFK:08960:12122\n\
67TFK:08982:12858\n\
67TFK:08996:12092\n\
67TFK:08995:12225\n\
67TFK:09020:12216\n\
67TFK:09050:11991\n\
67TFK:09071:12689\n\
67TFK:09090:12766\n\
67TFK:09090:12806\n\
67TFK:09093:11897\n\
67TFK:09191:11704\n\
67TFK:09156:12867\n\
67TFK:09210:11988\n\
67TFK:09198:12035\n\
67TFK:09238:12298\n\
67TFK:09222:12616\n\
67TFK:09282:11932\n\
67TFK:09254:12218\n\
67TFK:09271:12627\n\
67TFK:09260:12678\n\
67TFK:09308:12247\n\
67TFK:09296:12584\n\
67TFK:09303:12746\n\
67TFK:05330:13120\n\
67TFK:05360:13558\n\
67TFK:05370:13910\n\
67TFK:05445:12903\n\
67TFK:05485:13217\n\
67TFK:05515:13496\n\
67TFK:05507:13979\n\
67TFK:05488:14024\n\
67TFK:05537:13166\n\
67TFK:05548:13438\n\
67TFK:05556:13580\n\
67TFK:05536:13953\n\
67TFK:05576:14047\n\
67TFK:05615:13252\n\
67TFK:05598:13891\n\
67TFK:05610:13961\n\
67TFK:05607:14071\n\
67TFK:05635:12959\n\
67TFK:05653:13334\n\
67TFK:05654:13464\n\
67TFK:05668:13999\n\
67TFK:05661:14100\n\
67TFK:05716:13916\n\
67TFK:05700:14043\n\
67TFK:05757:12948\n\
67TFK:05755:13129\n\
67TFK:05824:13156\n\
67TFK:05807:13512\n\
67TFK:05802:13925\n\
67TFK:05864:13307\n\
67TFK:05856:13605\n\
67TFK:05854:13812\n\
67TFK:05885:13129\n\
67TFK:05886:13102\n\
67TFK:05931:13232\n\
67TFK:05942:13339\n\
67TFK:05952:13376\n\
67TFK:05944:13623\n\
67TFK:06017:13465\n\
67TFK:06009:13560\n\
67TFK:06020:13825\n\
67TFK:06024:13874\n\
67TFK:06026:13946\n\
67TFK:06021:14091\n\
67TFK:06011:14159\n\
67TFK:06047:13027\n\
67TFK:06032:13107\n\
67TFK:06056:13156\n\
67TFK:06058:13459\n\
67TFK:06052:13567\n\
67TFK:06102:12924\n\
67TFK:06103:13493\n\
67TFK:06125:13529\n\
67TFK:06088:14122\n\
67TFK:06140:13627\n\
67TFK:06161:13721\n\
67TFK:06205:13138\n\
67TFK:06207:13437\n\
67TFK:06225:13707\n\
67TFK:06191:14096\n\
67TFK:06239:12925\n\
67TFK:06295:13682\n\
67TFK:06307:13936\n\
67TFK:06350:13123\n\
67TFK:06328:13504\n\
67TFK:06366:13847\n\
67TFK:06357:14027\n\
67TFK:06391:13008\n\
67TFK:06378:13103\n\
67TFK:06418:13391\n\
67TFK:06425:13958\n\
67TFK:06493:13382\n\
67TFK:06502:13560\n\
67TFK:06479:14080\n\
67TFK:06649:13713\n\
67TFK:05372:14194\n\
67TFK:05436:14260\n\
67TFK:05529:14502\n\
67TFK:05579:14560\n\
67TFK:05678:14227\n\
67TFK:05717:14363\n\
67TFK:05725:14638\n\
67TFK:05905:15008\n\
67TFK:05951:14879\n\
67TFK:06061:14393\n\
67TFK:06079:14481\n\
67TFK:06155:14458\n\
67TFK:06129:14487\n\
67TFK:06152:14876\n\
67TFK:06212:14809\n\
67TFK:06221:14772\n\
67TFK:06198:14961\n\
67TFK:06259:14442\n\
67TFK:06315:15008\n\
67TFK:06357:14300\n\
67TFK:06432:14938\n\
67TFK:06485:14847\n\
67TFK:06609:14287\n\
67TFK:06622:14623\n\
67TFK:06584:15030\n\
67TFK:08002:10739\n\
67TFK:08033:10918\n\
67TFK:08067:10349\n\
67TFK:08069:10662\n\
67TFK:08088:11133\n\
67TFK:08046:11203\n\
67TFK:08042:11339\n\
67TFK:08141:10697\n\
67TFK:08097:11366\n\
67TFK:08136:11513\n\
67TFK:08153:10652\n\
67TFK:08144:10875\n\
67TFK:08189:10919\n\
67TFK:08151:11044\n\
67TFK:08175:11023\n\
67TFK:08199:10420\n\
67TFK:08233:10671\n\
67TFK:08225:10909\n\
67TFK:08211:11101\n\
67TFK:08264:10521\n\
67TFK:08267:10671\n\
67TFK:08270:11225\n\
67TFK:08277:11552\n\
67TFK:08302:10656\n\
67TFK:08333:10735\n\
67TFK:08319:10924\n\
67TFK:08304:11140\n\
67TFK:08324:11295\n\
67TFK:08370:10332\n\
67TFK:08374:10357\n\
67TFK:08372:10557\n\
67TFK:08384:10698\n\
67TFK:08361:10755\n\
67TFK:08367:11045\n\
67TFK:08385:11282\n\
67TFK:08399:10315\n\
67TFK:08392:10426\n\
67TFK:08395:10406\n\
67TFK:08406:10521\n\
67TFK:08431:10563\n\
67TFK:08410:10667\n\
67TFK:08418:10853\n\
67TFK:08454:10635\n\
67TFK:08482:10851\n\
67TFK:08512:10355\n\
67TFK:08507:10457\n\
67TFK:08534:11154\n\
67TFK:08503:11248\n\
67TFK:08507:11382\n\
67TFK:08570:10316\n\
67TFK:08544:10584\n\
67TFK:08638:10722\n\
67TFK:08594:10910\n\
67TFK:08601:10935\n\
67TFK:08605:10930\n\
67TFK:08610:11294\n\
67TFK:08654:10614\n\
67TFK:08684:10846\n\
67TFK:08686:10908\n\
67TFK:08658:11157\n\
67TFK:08718:10977\n\
67TFK:08772:10751\n\
67TFK:08782:11590\n\
67TFK:08795:10847\n\
67TFK:08792:11427\n\
67TFK:08822:11571\n\
67TFK:08849:11044\n\
67TFK:08854:11303\n\
67TFK:08941:11495\n\
67TFK:08969:10666\n\
67TFK:08961:10830\n\
67TFK:08958:10942\n\
67TFK:08947:11094\n\
67TFK:08973:11566\n\
67TFK:09006:10372\n\
67TFK:09026:10579\n\
67TFK:09011:10790\n\
67TFK:08995:10827\n\
67TFK:09013:10805\n\
67TFK:09022:11240\n\
67TFK:09081:10313\n\
67TFK:09075:10707\n\
67TFK:09059:11327\n\
67TFK:09118:10460\n\
67TFK:09093:10823\n\
67TFK:09112:10858\n\
67TFK:09115:10920\n\
67TFK:09099:11286\n\
67TFK:09094:11512\n\
67TFK:09126:11521\n\
67TFK:09167:10484\n\
67TFK:09157:10784\n\
67TFK:09171:10762\n\
67TFK:09179:10943\n\
67TFK:09179:11491\n\
67TFK:09276:10801\n\
67TFK:09258:11192\n\
67TFK:09289:11576\n\
67TFK:09293:10711\n\
67TFK:09299:11007\n\
67TFK:09300:11516\n\
67TFK:03996:02628\n\
67TFK:04005:03387\n\
67TFK:04019:03389\n\
67TFK:04018:03668\n\
67TFK:04091:02810\n\
67TFK:04090:03717\n\
67TFK:04103:02939\n\
67TFK:04096:03197\n\
67TFK:04136:03192\n\
67TFK:04139:03397\n\
67TFK:04110:03826\n\
67TFK:04178:02777\n\
67TFK:04191:03098\n\
67TFK:04154:03172\n\
67TFK:04170:03226\n\
67TFK:04240:03398\n\
67TFK:04219:03637\n\
67TFK:04289:02710\n\
67TFK:04288:02960\n\
67TFK:04290:03131\n\
67TFK:04303:03006\n\
67TFK:04312:03525\n\
67TFK:04336:03581\n\
67TFK:04331:03776\n\
67TFK:04382:02648\n\
67TFK:04359:03024\n\
67TFK:04391:03123\n\
67TFK:04346:03359\n\
67TFK:04393:03682\n\
67TFK:04391:03820\n\
67TFK:04413:02704\n\
67TFK:04430:02770\n\
67TFK:04417:02940\n\
67TFK:04462:02908\n\
67TFK:04450:03287\n\
67TFK:04474:03298\n\
67TFK:04458:03738\n\
67TFK:04544:02736\n\
67TFK:04564:02755\n\
67TFK:04591:02975\n\
67TFK:04576:03103\n\
67TFK:04577:03588\n\
67TFK:04616:02707\n\
67TFK:04613:03018\n\
67TFK:04639:03331\n\
67TFK:04610:03555\n\
67TFK:04625:03571\n\
67TFK:04673:03348\n\
67TFK:04684:03479\n\
67TFK:04654:03648\n\
67TFK:04664:03694\n\
67TFK:04670:03817\n\
67TFK:04722:02673\n\
67TFK:04732:02854\n\
67TFK:04706:02897\n\
67TFK:04719:03346\n\
67TFK:04754:02641\n\
67TFK:04784:03299\n\
67TFK:04794:03811\n\
67TFK:04782:03854\n\
67TFK:04817:02832\n\
67TFK:04818:02950\n\
67TFK:04803:03216\n\
67TFK:04803:03351\n\
67TFK:04825:03395\n\
67TFK:04830:03477\n\
67TFK:04843:03713\n\
67TFK:04812:03776\n\
67TFK:04878:02911\n\
67TFK:04881:02919\n\
67TFK:04893:03133\n\
67TFK:04883:03514\n\
67TFK:04874:03725\n\
67TFK:04939:02808\n\
67TFK:04934:03746\n\
67TFK:04993:02833\n\
67TFK:04947:03020\n\
67TFK:04947:03565\n\
67TFK:04947:03834\n\
67TFK:05031:02658\n\
67TFK:05036:03449\n\
67TFK:04997:03816\n\
67TFK:05111:02688\n\
67TFK:05116:03258\n\
67TFK:05186:02897\n\
67TFK:05175:03825\n\
67TFK:05218:03552\n\
67TFK:05232:03774\n\
67TFK:05288:02699\n\
67TFK:05265:02866\n\
67TFK:05289:02994\n\
67TFK:05291:03011\n\
67TFK:05260:03390\n\
67TFK:05253:03510\n\
67TFK:05265:03750\n\
67TFK:05271:03812\n\
67TFK:05301:03748\n\
67TFK:05345:03275\n\
67TFK:05367:03232\n\
67TFK:05420:02945\n\
67TFK:05388:03211\n\
67TFK:05382:03237\n\
67TFK:05394:03419\n\
67TFK:05409:03689\n\
67TFK:05471:02978\n\
67TFK:05459:03351\n\
67TFK:05435:03379\n\
67TFK:05495:02804\n\
67TFK:05496:03560\n\
67TFK:05540:03017\n\
67TFK:05568:03312\n\
67TFK:05584:02775\n\
67TFK:05600:03807\n\
67TFK:05652:02779\n\
67TFK:05630:03529\n\
67TFK:05686:03284\n\
67TFK:05711:03513\n\
67TFK:05722:03746\n\
67TFK:05716:03813\n\
67TFK:05777:02955\n\
67TFK:05769:03337\n\
67TFK:05737:03451\n\
67TFK:05738:03501\n\
67TFK:05744:03701\n\
67TFK:05795:02591\n\
67TFK:05781:02668\n\
67TFK:05822:03160\n\
67TFK:05855:02631\n\
67TFK:05859:02798\n\
67TFK:05845:02938\n\
67TFK:05860:03183\n\
67TFK:05829:03650\n\
67TFK:05867:03674\n\
67TFK:05828:03842\n\
67TFK:05910:02580\n\
67TFK:05888:03069\n\
67TFK:05923:03350\n\
67TFK:05903:03610\n\
67TFK:05896:03732\n\
67TFK:05929:02874\n\
67TFK:05972:03516\n\
67TFK:05970:03596\n\
67TFK:05988:03068\n\
67TFK:05994:03361\n\
67TFK:06042:02673\n\
67TFK:06043:02691\n\
67TFK:06045:02795\n\
67TFK:06032:03259\n\
67TFK:06074:03341\n\
67TFK:06114:02635\n\
67TFK:06097:02819\n\
67TFK:06121:03062\n\
67TFK:06117:03227\n\
67TFK:06098:03811\n\
67TFK:06157:03064\n\
67TFK:06155:03500\n\
67TFK:06178:02960\n\
67TFK:06249:02760\n\
67TFK:06276:02967\n\
67TFK:06243:03116\n\
67TFK:06271:03081\n\
67TFK:06240:03511\n\
67TFK:06247:03489\n\
67TFK:06286:03380\n\
67TFK:06320:03690\n\
67TFK:06329:02820\n\
67TFK:06336:02792\n\
67TFK:06350:03527\n\
67TFK:06407:03266\n\
67TFK:06382:03604\n\
67TFK:06452:03557\n\
67TFK:06451:03689\n\
67TFK:06494:02931\n\
67TFK:06556:02808\n\
67TFK:06536:03152\n\
67TFK:06555:03176\n\
67TFK:06535:03299\n\
67TFK:06607:02718\n\
67TFK:06600:03071\n\
67TFK:06622:03561\n\
67TFK:06581:03711\n\
67TFK:06655:02770\n\
67TFK:06652:03295\n\
67TFK:06632:03377\n\
67TFK:06640:03504\n\
67TFK:06640:03658\n\
67TFK:05360:05499\n\
67TFK:05343:05754\n\
67TFK:05374:05814\n\
67TFK:05373:05988\n\
67TFK:05393:05153\n\
67TFK:05385:05706\n\
67TFK:05387:05743\n\
67TFK:05390:05941\n\
67TFK:05407:06336\n\
67TFK:05464:05291\n\
67TFK:05446:05677\n\
67TFK:05456:06286\n\
67TFK:05441:06313\n\
67TFK:05451:06384\n\
67TFK:05513:05595\n\
67TFK:05503:05787\n\
67TFK:05523:05755\n\
67TFK:05482:05924\n\
67TFK:05511:06101\n\
67TFK:05503:06171\n\
67TFK:05569:05596\n\
67TFK:05549:05667\n\
67TFK:05572:05806\n\
67TFK:05574:05858\n\
67TFK:05538:06141\n\
67TFK:05530:06179\n\
67TFK:05548:06269\n\
67TFK:05608:05264\n\
67TFK:05624:05292\n\
67TFK:05615:05675\n\
67TFK:05583:05797\n\
67TFK:05581:06075\n\
67TFK:05622:06096\n\
67TFK:05579:06125\n\
67TFK:05620:06190\n\
67TFK:05620:06246\n\
67TFK:05596:06353\n\
67TFK:05633:05180\n\
67TFK:05642:05472\n\
67TFK:05664:05888\n\
67TFK:05677:05929\n\
67TFK:05663:06002\n\
67TFK:05647:06439\n\
67TFK:05703:05344\n\
67TFK:05705:05496\n\
67TFK:05701:05650\n\
67TFK:05678:05920\n\
67TFK:05725:05984\n\
67TFK:05708:06069\n\
67TFK:05678:06136\n\
67TFK:05681:06326\n\
67TFK:05704:06318\n\
67TFK:05738:05193\n\
67TFK:05750:05246\n\
67TFK:05751:05436\n\
67TFK:05733:05466\n\
67TFK:05748:05947\n\
67TFK:05750:05914\n\
67TFK:05755:06361\n\
67TFK:05739:06408\n\
67TFK:05803:05198\n\
67TFK:05800:05290\n\
67TFK:05796:05457\n\
67TFK:05819:05699\n\
67TFK:05806:05822\n\
67TFK:05820:06151\n\
67TFK:05823:06317\n\
67TFK:05857:05290\n\
67TFK:05843:05305\n\
67TFK:05892:06357\n\
67TFK:05901:06428\n\
67TFK:05904:06423\n\
67TFK:05968:05579\n\
67TFK:05958:05638\n\
67TFK:05976:05851\n\
67TFK:05986:05316\n\
67TFK:05985:05438\n\
67TFK:06017:05564\n\
67TFK:05996:05712\n\
67TFK:05999:05835\n\
67TFK:06027:06151\n\
67TFK:06032:05804\n\
67TFK:06037:06046\n\
67TFK:06065:06370\n\
67TFK:06082:05614\n\
67TFK:06080:06001\n\
67TFK:06082:06257\n\
67TFK:06163:05516\n\
67TFK:06151:05680\n\
67TFK:06138:05709\n\
67TFK:06144:05918\n\
67TFK:06170:06036\n\
67TFK:06136:06248\n\
67TFK:06187:05593\n\
67TFK:06186:05723\n\
67TFK:06227:05727\n\
67TFK:06270:05183\n\
67TFK:06267:05368\n\
67TFK:06234:05430\n\
67TFK:06255:05455\n\
67TFK:06248:05538\n\
67TFK:06271:05635\n\
67TFK:06237:05689\n\
67TFK:06277:05774\n\
67TFK:06298:05548\n\
67TFK:06294:06018\n\
67TFK:06315:06244\n\
67TFK:06287:06378\n\
67TFK:06328:05189\n\
67TFK:06338:05964\n\
67TFK:06364:06036\n\
67TFK:06339:06052\n\
67TFK:06333:06125\n\
67TFK:06408:05653\n\
67TFK:06421:05960\n\
67TFK:06456:05311\n\
67TFK:06433:05425\n\
67TFK:06443:05458\n\
67TFK:06438:05533\n\
67TFK:06452:05596\n\
67TFK:06428:05711\n\
67TFK:06453:06085\n\
67TFK:06466:06195\n\
67TFK:06462:06300\n\
67TFK:06502:05339\n\
67TFK:06498:05965\n\
67TFK:06540:05400\n\
67TFK:06555:05630\n\
67TFK:06564:05839\n\
67TFK:06558:05960\n\
67TFK:06551:06327\n\
67TFK:06618:05170\n\
67TFK:06604:05528\n\
67TFK:06599:05557\n\
67TFK:06603:05649\n\
67TFK:06594:06156\n\
67TFK:06609:06257\n\
67TFK:06657:05666\n\
67TFK:06648:06066\n\
67TFK:04040:03867\n\
67TFK:04030:04015\n\
67TFK:04007:04599\n\
67TFK:04038:04721\n\
67TFK:04018:04783\n\
67TFK:04039:04943\n\
67TFK:04057:03900\n\
67TFK:04053:03970\n\
67TFK:04060:04123\n\
67TFK:04072:04504\n\
67TFK:04090:04542\n\
67TFK:04088:04652\n\
67TFK:04057:04836\n\
67TFK:04070:05092\n\
67TFK:04118:04407\n\
67TFK:04142:04381\n\
67TFK:04120:04951\n\
67TFK:04110:05143\n\
67TFK:04152:03955\n\
67TFK:04182:03958\n\
67TFK:04190:04290\n\
67TFK:04152:04448\n\
67TFK:04194:04481\n\
67TFK:04186:04760\n\
67TFK:04194:05043\n\
67TFK:04209:04557\n\
67TFK:04223:04907\n\
67TFK:04210:04983\n\
67TFK:04224:05129\n\
67TFK:04282:03987\n\
67TFK:04275:04509\n\
67TFK:04272:04685\n\
67TFK:04267:04844\n\
67TFK:04271:05116\n\
67TFK:04333:04129\n\
67TFK:04332:04636\n\
67TFK:04393:04000\n\
67TFK:04389:04702\n\
67TFK:04392:04724\n\
67TFK:04429:03932\n\
67TFK:04406:04081\n\
67TFK:04488:04426\n\
67TFK:04499:03927\n\
67TFK:04543:04234\n\
67TFK:04502:04756\n\
67TFK:04531:04800\n\
67TFK:04509:05006\n\
67TFK:04528:05135\n\
67TFK:04562:04000\n\
67TFK:04580:04151\n\
67TFK:04566:04242\n\
67TFK:04584:04237\n\
67TFK:04585:05056\n\
67TFK:04644:03930\n\
67TFK:04616:04096\n\
67TFK:04606:04163\n\
67TFK:04620:04347\n\
67TFK:04606:04412\n\
67TFK:04599:04491\n\
67TFK:04637:04848\n\
67TFK:04614:05095\n\
67TFK:04685:04065\n\
67TFK:04652:04226\n\
67TFK:04683:04855\n\
67TFK:04658:04887\n\
67TFK:04667:04906\n\
67TFK:04669:04960\n\
67TFK:04738:05111\n\
67TFK:04766:04329\n\
67TFK:04788:04380\n\
67TFK:04790:04617\n\
67TFK:04778:05145\n\
67TFK:04803:03911\n\
67TFK:04819:04029\n\
67TFK:04821:04084\n\
67TFK:04822:04632\n\
67TFK:04828:05053\n\
67TFK:04892:04233\n\
67TFK:04890:04946\n\
67TFK:04864:05014\n\
67TFK:04893:05051\n\
67TFK:04903:04214\n\
67TFK:04936:04643\n\
67TFK:04995:03918\n\
67TFK:04959:04573\n\
67TFK:05013:03935\n\
67TFK:05031:04470\n\
67TFK:05007:05070\n\
67TFK:05088:04920\n\
67TFK:05095:04923\n\
67TFK:05087:05102\n\
67TFK:05087:05128\n\
67TFK:05133:03905\n\
67TFK:05107:04794\n\
67TFK:05151:04213\n\
67TFK:05195:04291\n\
67TFK:05185:04651\n\
67TFK:05221:03941\n\
67TFK:05224:04488\n\
67TFK:05197:04663\n\
67TFK:05207:04740\n\
67TFK:05209:04934\n\
67TFK:05270:03913\n\
67TFK:05278:04059\n\
67TFK:05267:04148\n\
67TFK:05290:04363\n\
67TFK:05247:04384\n\
67TFK:05267:04438\n\
67TFK:05270:04604\n\
67TFK:05303:04234\n\
67TFK:05330:07919\n\
67TFK:05358:07901\n\
67TFK:05364:07900\n\
67TFK:05329:08470\n\
67TFK:05353:08786\n\
67TFK:05424:08609\n\
67TFK:05457:08104\n\
67TFK:05472:08632\n\
67TFK:05463:08769\n\
67TFK:05483:08272\n\
67TFK:05538:08210\n\
67TFK:05575:08608\n\
67TFK:05563:08784\n\
67TFK:05602:07782\n\
67TFK:05594:07859\n\
67TFK:05624:07902\n\
67TFK:05582:08387\n\
67TFK:05588:08473\n\
67TFK:05615:08445\n\
67TFK:05607:08505\n\
67TFK:05622:08595\n\
67TFK:05599:08731\n\
67TFK:05585:08838\n\
67TFK:05663:07779\n\
67TFK:05634:08223\n\
67TFK:05633:08288\n\
67TFK:05639:08737\n\
67TFK:05681:07792\n\
67TFK:05746:07880\n\
67TFK:05752:08118\n\
67TFK:05743:08653\n\
67TFK:05801:08295\n\
67TFK:05801:08433\n\
67TFK:05811:08588\n\
67TFK:05803:08698\n\
67TFK:05827:08810\n\
67TFK:05865:07854\n\
67TFK:05861:07894\n\
67TFK:05860:07985\n\
67TFK:05863:08394\n\
67TFK:05859:08769\n\
67TFK:05835:08916\n\
67TFK:05919:08035\n\
67TFK:05906:08277\n\
67TFK:05903:08472\n\
67TFK:05927:08653\n\
67TFK:05920:08687\n\
67TFK:05960:07934\n\
67TFK:05931:08031\n\
67TFK:05973:08262\n\
67TFK:05969:08923\n\
67TFK:06035:07762\n\
67TFK:06047:08801\n\
67TFK:06069:08817\n\
67TFK:06099:08044\n\
67TFK:06084:08135\n\
67TFK:06141:08202\n\
67TFK:06142:08811\n\
67TFK:06210:08275\n\
67TFK:06218:08536\n\
67TFK:06206:08607\n\
67TFK:06250:07872\n\
67TFK:06255:08282\n\
67TFK:06268:08397\n\
67TFK:06274:08840\n\
67TFK:06291:08373\n\
67TFK:06327:08964\n\
67TFK:06341:07882\n\
67TFK:06371:08760\n\
67TFK:06344:08952\n\
67TFK:06384:07772\n\
67TFK:06410:08351\n\
67TFK:06420:08361\n\
67TFK:06383:08398\n\
67TFK:06424:08429\n\
67TFK:06463:07980\n\
67TFK:06462:08148\n\
67TFK:06463:08503\n\
67TFK:06429:08621\n\
67TFK:06461:08630\n\
67TFK:06437:08901\n\
67TFK:06492:07760\n\
67TFK:06515:07862\n\
67TFK:06478:08007\n\
67TFK:06505:07987\n\
67TFK:06521:08019\n\
67TFK:06481:08377\n\
67TFK:06520:08515\n\
67TFK:06494:08868\n\
67TFK:06510:08864\n\
67TFK:06561:07734\n\
67TFK:06537:08464\n\
67TFK:06581:07782\n\
67TFK:06598:07819\n\
67TFK:06626:07901\n\
67TFK:06594:08951\n\
67TFK:06637:08110\n\
67TFK:06651:09014\n\
67TFK:05375:09480\n\
67TFK:05365:09880\n\
67TFK:05372:10039\n\
67TFK:05402:09171\n\
67TFK:05405:09169\n\
67TFK:05422:10184\n\
67TFK:05416:10295\n\
67TFK:05477:09253\n\
67TFK:05432:09325\n\
67TFK:05453:09423\n\
67TFK:05428:09486\n\
67TFK:05523:09510\n\
67TFK:05494:09611\n\
67TFK:05481:09696\n\
67TFK:05533:09028\n\
67TFK:05531:09788\n\
67TFK:05538:10182\n\
67TFK:05612:09393\n\
67TFK:05639:09024\n\
67TFK:05669:09132\n\
67TFK:05643:09211\n\
67TFK:05636:09512\n\
67TFK:05677:10061\n\
67TFK:05706:09082\n\
67TFK:05699:09248\n\
67TFK:05706:09694\n\
67TFK:05706:09825\n\
67TFK:05731:09119\n\
67TFK:05741:09130\n\
67TFK:05754:09277\n\
67TFK:05802:09019\n\
67TFK:05822:09105\n\
67TFK:05824:09511\n\
67TFK:05844:09144\n\
67TFK:05869:09157\n\
67TFK:05911:09135\n\
67TFK:05915:09439\n\
67TFK:05899:09783\n\
67TFK:05958:09130\n\
67TFK:05965:09488\n\
67TFK:05947:09575\n\
67TFK:05957:10246\n\
67TFK:05978:09374\n\
67TFK:06004:09552\n\
67TFK:06026:09923\n\
67TFK:06016:10051\n\
67TFK:05978:10211\n\
67TFK:06048:09500\n\
67TFK:06049:09481\n\
67TFK:06073:09882\n\
67TFK:06119:09459\n\
67TFK:06097:09513\n\
67TFK:06115:09652\n\
67TFK:06122:09644\n\
67TFK:06078:09699\n\
67TFK:06168:09257\n\
67TFK:06176:09504\n\
67TFK:06130:09551\n\
67TFK:06150:09527\n\
67TFK:06203:09299\n\
67TFK:06178:09359\n\
67TFK:06202:09762\n\
67TFK:06196:09938\n\
67TFK:06209:10114\n\
67TFK:06207:10291\n\
67TFK:06253:09129\n\
67TFK:06299:09070\n\
67TFK:06305:09219\n\
67TFK:06305:09223\n\
67TFK:06295:09360\n\
67TFK:06287:09442\n\
67TFK:06369:09058\n\
67TFK:06352:09508\n\
67TFK:06356:10093\n\
67TFK:06397:10062\n\
67TFK:06388:10189\n\
67TFK:06387:10239\n\
67TFK:06475:09552\n\
67TFK:06464:09970\n\
67TFK:06478:09883\n\
67TFK:06500:10111\n\
67TFK:06537:09018\n\
67TFK:06555:09134\n\
67TFK:06577:09425\n\
67TFK:06538:09740\n\
67TFK:06563:09723\n\
67TFK:06569:09875\n\
67TFK:06559:09990\n\
67TFK:06556:10190\n\
67TFK:06548:10255\n\
67TFK:06553:10282\n\
67TFK:06592:09656\n\
67TFK:06626:09837\n\
67TFK:06644:09445\n\
67TFK:06652:09703\n\
67TFK:06634:10219\n\
67TFK:05333:12271\n\
67TFK:05330:12519\n\
67TFK:05345:12784\n\
67TFK:05420:11960\n\
67TFK:05396:12706\n\
67TFK:05465:11955\n\
67TFK:05436:12179\n\
67TFK:05472:12286\n\
67TFK:05444:12366\n\
67TFK:05460:12716\n\
67TFK:05506:12686\n\
67TFK:05562:12226\n\
67TFK:05530:12742\n\
67TFK:05559:12874\n\
67TFK:05604:11855\n\
67TFK:05662:11988\n\
67TFK:05651:12375\n\
67TFK:05697:11709\n\
67TFK:05714:12236\n\
67TFK:05709:12273\n\
67TFK:05719:12383\n\
67TFK:05715:12588\n\
67TFK:05776:12649\n\
67TFK:05740:12780\n\
67TFK:05801:11681\n\
67TFK:05859:12237\n\
67TFK:05840:12606\n\
67TFK:05937:12595\n\
67TFK:06002:11682\n\
67TFK:06022:12754\n\
67TFK:06011:12795\n\
67TFK:06067:11652\n\
67TFK:06031:11986\n\
67TFK:06062:12767\n\
67TFK:06085:12006\n\
67TFK:06169:11963\n\
67TFK:06145:12067\n\
67TFK:06138:12491\n\
67TFK:06208:11727\n\
67TFK:06179:11810\n\
67TFK:06220:11936\n\
67TFK:06227:12273\n\
67TFK:06208:12581\n\
67TFK:06245:11683\n\
67TFK:06257:11868\n\
67TFK:06264:11902\n\
67TFK:06253:12440\n\
67TFK:06244:12513\n\
67TFK:06317:11843\n\
67TFK:06280:11932\n\
67TFK:06366:11615\n\
67TFK:06335:11811\n\
67TFK:06361:12809\n\
67TFK:06379:11615\n\
67TFK:06383:11655\n\
67TFK:06426:11756\n\
67TFK:06417:11804\n\
67TFK:06389:12033\n\
67TFK:06423:12056\n\
67TFK:06466:12436\n\
67TFK:06506:11824\n\
67TFK:06518:12430\n\
67TFK:06498:12700\n\
67TFK:06572:12546\n\
67TFK:06573:12818\n\
67TFK:06595:12389\n\
67TFK:06626:12873\n\
67TFK:06632:11704\n\
67TFK:04029:01505\n\
67TFK:04008:01616\n\
67TFK:04035:01596\n\
67TFK:04001:02271\n\
67TFK:04016:02288\n\
67TFK:04055:01373\n\
67TFK:04054:01553\n\
67TFK:04106:01349\n\
67TFK:04107:01819\n\
67TFK:04109:01974\n\
67TFK:04136:01989\n\
67TFK:04142:02227\n\
67TFK:04101:02366\n\
67TFK:04177:01618\n\
67TFK:04182:01735\n\
67TFK:04189:01699\n\
67TFK:04190:01744\n\
67TFK:04166:01844\n\
67TFK:04184:02424\n\
67TFK:04196:01511\n\
67TFK:04219:02255\n\
67TFK:04198:02414\n\
67TFK:04232:02533\n\
67TFK:04254:02060\n\
67TFK:04268:02181\n\
67TFK:04254:02339\n\
67TFK:04306:01837\n\
67TFK:04346:01423\n\
67TFK:04357:01830\n\
67TFK:04363:02184\n\
67TFK:04458:01419\n\
67TFK:04448:01828\n\
67TFK:04480:01860\n\
67TFK:04510:01513\n\
67TFK:04514:01711\n\
67TFK:04500:01800\n\
67TFK:04543:01930\n\
67TFK:04528:02120\n\
67TFK:04559:01450\n\
67TFK:04557:01887\n\
67TFK:04553:02222\n\
67TFK:04549:02291\n\
67TFK:04586:02343\n\
67TFK:04614:01456\n\
67TFK:04645:02088\n\
67TFK:04665:01522\n\
67TFK:04676:01943\n\
67TFK:04655:02182\n\
67TFK:04696:01953\n\
67TFK:04722:02537\n\
67TFK:04758:02419\n\
67TFK:04763:02481\n\
67TFK:04837:01340\n\
67TFK:04844:01466\n\
67TFK:04822:01584\n\
67TFK:04815:02005\n\
67TFK:04822:01991\n\
67TFK:04826:02496\n\
67TFK:04840:02515\n\
67TFK:04918:02071\n\
67TFK:04988:01398\n\
67TFK:04953:01464\n\
67TFK:04994:02016\n\
67TFK:04998:01654\n\
67TFK:04998:01771\n\
67TFK:05013:01819\n\
67TFK:05017:01917\n\
67TFK:05014:02028\n\
67TFK:05049:01672\n\
67TFK:05075:01704\n\
67TFK:05050:01740\n\
67TFK:05067:02307\n\
67TFK:05175:01574\n\
67TFK:05170:01940\n\
67TFK:05160:02166\n\
67TFK:05180:02177\n\
67TFK:05171:02278\n\
67TFK:05178:02243\n\
67TFK:05178:02336\n\
67TFK:05235:01511\n\
67TFK:05228:02297\n\
67TFK:05207:02439\n\
67TFK:05215:02481\n\
67TFK:05258:02008\n\
67TFK:05251:02342\n\
67TFK:02665:13807\n\
67TFK:02677:14158\n\
67TFK:02722:13796\n\
67TFK:02729:13932\n\
67TFK:02770:13355\n\
67TFK:02792:13576\n\
67TFK:02822:12902\n\
67TFK:02830:13147\n\
67TFK:02867:13209\n\
67TFK:02905:13460\n\
67TFK:02901:13513\n\
67TFK:02873:13887\n\
67TFK:02953:13199\n\
67TFK:02940:13252\n\
67TFK:02935:13337\n\
67TFK:02927:13869\n\
67TFK:02962:13954\n\
67TFK:02959:14030\n\
67TFK:03007:13381\n\
67TFK:02987:13495\n\
67TFK:03000:13960\n\
67TFK:03056:13374\n\
67TFK:03035:13499\n\
67TFK:03113:13201\n\
67TFK:03106:13458\n\
67TFK:03145:13406\n\
67TFK:03173:13496\n\
67TFK:03215:12898\n\
67TFK:03232:13079\n\
67TFK:03239:14057\n\
67TFK:03267:14144\n\
67TFK:03319:13226\n\
67TFK:03341:13710\n\
67TFK:03372:14090\n\
67TFK:03443:12939\n\
67TFK:03463:12976\n\
67TFK:03418:13239\n\
67TFK:03449:13471\n\
67TFK:03421:13524\n\
67TFK:03424:14163\n\
67TFK:03467:13908\n\
67TFK:03480:14087\n\
67TFK:03514:12954\n\
67TFK:03559:13128\n\
67TFK:03555:13805\n\
67TFK:03571:12994\n\
67TFK:03592:13667\n\
67TFK:03610:13874\n\
67TFK:03633:12884\n\
67TFK:03619:13538\n\
67TFK:03701:12971\n\
67TFK:03684:13047\n\
67TFK:03667:13509\n\
67TFK:03689:14145\n\
67TFK:03721:13557\n\
67TFK:03755:13661\n\
67TFK:03758:13994\n\
67TFK:03769:13254\n\
67TFK:03802:13492\n\
67TFK:03794:13668\n\
67TFK:03770:13883\n\
67TFK:03781:14115\n\
67TFK:03837:12999\n\
67TFK:03836:13688\n\
67TFK:03906:13812\n\
67TFK:03940:12950\n\
67TFK:03946:13816\n\
67TFK:03973:13456\n\
67TFK:02710:11982\n\
67TFK:02699:12468\n\
67TFK:02763:11699\n\
67TFK:02715:11968\n\
67TFK:02817:12043\n\
67TFK:02820:12469\n\
67TFK:02827:12631\n\
67TFK:02860:12639\n\
67TFK:02862:12711\n\
67TFK:02911:11597\n\
67TFK:02875:12487\n\
67TFK:02937:12168\n\
67TFK:02942:12796\n\
67TFK:02979:11875\n\
67TFK:03024:11872\n\
67TFK:03091:11712\n\
67TFK:03088:11970\n\
67TFK:03069:12320\n\
67TFK:03094:12568\n\
67TFK:03155:11716\n\
67TFK:03145:12323\n\
67TFK:03123:12379\n\
67TFK:03157:12489\n\
67TFK:03193:11684\n\
67TFK:03185:11742\n\
67TFK:03199:11861\n\
67TFK:03183:11935\n\
67TFK:03179:12565\n\
67TFK:03195:12682\n\
67TFK:03227:11870\n\
67TFK:03214:12338\n\
67TFK:03235:12673\n\
67TFK:03265:11919\n\
67TFK:03300:12022\n\
67TFK:03277:12608\n\
67TFK:03348:11630\n\
67TFK:03343:11751\n\
67TFK:03352:12188\n\
67TFK:03361:12171\n\
67TFK:03402:11966\n\
67TFK:03364:12340\n\
67TFK:03370:12323\n\
67TFK:03425:12134\n\
67TFK:03442:12180\n\
67TFK:03459:12473\n\
67TFK:03427:12767\n\
67TFK:03475:12280\n\
67TFK:03529:12022\n\
67TFK:03554:12403\n\
67TFK:03583:11618\n\
67TFK:03571:12325\n\
67TFK:03620:11679\n\
67TFK:03651:12184\n\
67TFK:03656:12571\n\
67TFK:03705:11605\n\
67TFK:03688:12092\n\
67TFK:03709:12356\n\
67TFK:03739:11692\n\
67TFK:03774:12211\n\
67TFK:03784:12210\n\
67TFK:03775:12754\n\
67TFK:03850:11805\n\
67TFK:03854:11797\n\
67TFK:03814:11971\n\
67TFK:03834:12067\n\
67TFK:03892:12357\n\
67TFK:03938:11807\n\
67TFK:03916:12034\n\
67TFK:03916:12330\n\
67TFK:03949:12338\n\
67TFK:03945:12365\n\
67TFK:03977:12220\n\
67TFK:02669:09228\n\
67TFK:02708:09352\n\
67TFK:02675:09516\n\
67TFK:02706:09798\n\
67TFK:02683:10198\n\
67TFK:02748:09333\n\
67TFK:02762:09886\n\
67TFK:02774:09258\n\
67TFK:02848:09104\n\
67TFK:02833:09301\n\
67TFK:02853:09498\n\
67TFK:02817:09885\n\
67TFK:02857:10255\n\
67TFK:02902:09541\n\
67TFK:02913:09877\n\
67TFK:02866:10016\n\
67TFK:02934:09312\n\
67TFK:02931:09689\n\
67TFK:02915:09767\n\
67TFK:02947:10179\n\
67TFK:02993:09242\n\
67TFK:02972:09446\n\
67TFK:02979:09706\n\
67TFK:02973:09746\n\
67TFK:03041:09291\n\
67TFK:03019:09743\n\
67TFK:03063:09798\n\
67TFK:03044:10063\n\
67TFK:03069:09219\n\
67TFK:03065:09964\n\
67TFK:03071:10087\n\
67TFK:03082:10094\n\
67TFK:03112:10264\n\
67TFK:03151:09170\n\
67TFK:03146:09322\n\
67TFK:03159:09754\n\
67TFK:03157:10055\n\
67TFK:03150:10219\n\
67TFK:03190:09832\n\
67TFK:03211:09837\n\
67TFK:03224:09065\n\
67TFK:03224:09409\n\
67TFK:03251:09528\n\
67TFK:03231:09727\n\
67TFK:03220:09911\n\
67TFK:03272:09247\n\
67TFK:03269:09772\n\
67TFK:03279:09834\n\
67TFK:03283:10096\n\
67TFK:03304:10189\n\
67TFK:03343:09518\n\
67TFK:03364:09484\n\
67TFK:03371:09800\n\
67TFK:03439:09344\n\
67TFK:03434:09372\n\
67TFK:03419:09542\n\
67TFK:03470:09533\n\
67TFK:03498:09724\n\
67TFK:03498:10055\n\
67TFK:03563:09101\n\
67TFK:03545:09559\n\
67TFK:03530:09608\n\
67TFK:03574:09098\n\
67TFK:03566:09420\n\
67TFK:03592:10158\n\
67TFK:03616:09050\n\
67TFK:03643:09463\n\
67TFK:03637:09516\n\
67TFK:03632:10150\n\
67TFK:03695:09102\n\
67TFK:03678:09954\n\
67TFK:03680:09951\n\
67TFK:03732:09709\n\
67TFK:03757:09960\n\
67TFK:03741:10010\n\
67TFK:03718:10066\n\
67TFK:03751:10121\n\
67TFK:03807:09205\n\
67TFK:03805:10207\n\
67TFK:03826:09168\n\
67TFK:03827:09438\n\
67TFK:03859:09546\n\
67TFK:03829:09811\n\
67TFK:03841:09781\n\
67TFK:03856:09917\n\
67TFK:03833:09972\n\
67TFK:03843:10060\n\
67TFK:03847:10051\n\
67TFK:03908:09234\n\
67TFK:03896:10074\n\
67TFK:03963:09214\n\
67TFK:03936:09444\n\
67TFK:03954:09741\n\
67TFK:03989:09610\n\
67TFK:02703:05399\n\
67TFK:02694:05468\n\
67TFK:02669:06006\n\
67TFK:02674:06423\n\
67TFK:02731:05263\n\
67TFK:02738:05440\n\
67TFK:02745:05414\n\
67TFK:02747:05579\n\
67TFK:02741:05700\n\
67TFK:02742:05716\n\
67TFK:02734:06080\n\
67TFK:02807:05398\n\
67TFK:02787:05418\n\
67TFK:02774:05719\n\
67TFK:02790:05818\n\
67TFK:02793:06330\n\
67TFK:02805:06379\n\
67TFK:02836:05272\n\
67TFK:02861:05348\n\
67TFK:02838:05774\n\
67TFK:02960:05163\n\
67TFK:02937:05300\n\
67TFK:02948:05680\n\
67TFK:02931:06126\n\
67TFK:02915:06335\n\
67TFK:02915:06338\n\
67TFK:02995:05284\n\
67TFK:03006:05425\n\
67TFK:02972:06100\n\
67TFK:02992:06207\n\
67TFK:03038:05162\n\
67TFK:03048:05459\n\
67TFK:03055:05818\n\
67TFK:03058:06181\n\
67TFK:03101:05660\n\
67TFK:03108:06223\n\
67TFK:03127:05177\n\
67TFK:03124:05301\n\
67TFK:03130:05578\n\
67TFK:03151:05665\n\
67TFK:03117:06067\n\
67TFK:03121:06237\n\
67TFK:03146:06419\n\
67TFK:03187:05230\n\
67TFK:03165:05349\n\
67TFK:03196:05636\n\
67TFK:03170:05810\n\
67TFK:03229:05564\n\
67TFK:03246:06057\n\
67TFK:03242:06251\n\
67TFK:03303:05625\n\
67TFK:03335:05267\n\
67TFK:03327:05487\n\
67TFK:03348:05712\n\
67TFK:03337:05871\n\
67TFK:03323:06159\n\
67TFK:03408:05239\n\
67TFK:03411:05629\n\
67TFK:03397:06249\n\
67TFK:03441:05560\n\
67TFK:03422:05832\n\
67TFK:03415:06192\n\
67TFK:03426:06259\n\
67TFK:03511:05555\n\
67TFK:03486:06045\n\
67TFK:03509:06013\n\
67TFK:03554:05278\n\
67TFK:03532:06160\n\
67TFK:03531:06225\n\
67TFK:03569:05344\n\
67TFK:03586:05866\n\
67TFK:03607:06239\n\
67TFK:03611:06212\n\
67TFK:03651:05213\n\
67TFK:03624:05556\n\
67TFK:03651:05749\n\
67TFK:03646:06212\n\
67TFK:03647:06212\n\
67TFK:03711:05285\n\
67TFK:03673:05871\n\
67TFK:03706:06047\n\
67TFK:03665:06171\n\
67TFK:03699:06343\n\
67TFK:03752:05372\n\
67TFK:03734:05442\n\
67TFK:03729:05672\n\
67TFK:03748:05741\n\
67TFK:03769:05387\n\
67TFK:03795:05603\n\
67TFK:03776:05736\n\
67TFK:03845:06091\n\
67TFK:03851:06314\n\
67TFK:03892:05680\n\
67TFK:03930:05256\n\
67TFK:03955:05280\n\
67TFK:03942:05466\n\
67TFK:03917:05666\n\
67TFK:03953:05824\n\
67TFK:03918:06263\n\
67TFK:08002:01574\n\
67TFK:08017:02099\n\
67TFK:08029:02110\n\
67TFK:08062:01627\n\
67TFK:08045:02187\n\
67TFK:08077:02482\n\
67TFK:08085:02499\n\
67TFK:08071:02563\n\
67TFK:08094:02148\n\
67TFK:08137:02476\n\
67TFK:08133:02539\n\
67TFK:08138:02556\n\
67TFK:08154:01908\n\
67TFK:08176:01888\n\
67TFK:08149:02077\n\
67TFK:08195:02015\n\
67TFK:08227:02066\n\
67TFK:08248:01809\n\
67TFK:08256:02064\n\
67TFK:08277:02297\n\
67TFK:08287:02540\n\
67TFK:08329:01338\n\
67TFK:08310:01590\n\
67TFK:08321:02195\n\
67TFK:08307:02377\n\
67TFK:08320:02428\n\
67TFK:08370:02194\n\
67TFK:08393:01351\n\
67TFK:08422:01536\n\
67TFK:08425:01688\n\
67TFK:08426:01865\n\
67TFK:08459:01515\n\
67TFK:08458:02023\n\
67TFK:08448:02236\n\
67TFK:08488:02400\n\
67TFK:08536:01480\n\
67TFK:08525:01551\n\
67TFK:08516:01982\n\
67TFK:08578:01290\n\
67TFK:08589:01869\n\
67TFK:08550:01927\n\
67TFK:08560:02437\n\
67TFK:08588:02483\n\
67TFK:08637:01536\n\
67TFK:08635:01556\n\
67TFK:08616:01922\n\
67TFK:08595:02143\n\
67TFK:08597:02267\n\
67TFK:08618:02279\n\
67TFK:08626:02441\n\
67TFK:08653:02133\n\
67TFK:08671:02320\n\
67TFK:08687:02407\n\
67TFK:08716:01330\n\
67TFK:08714:01448\n\
67TFK:08740:01501\n\
67TFK:08727:01578\n\
67TFK:08708:01630\n\
67TFK:08710:02079\n\
67TFK:08696:02122\n\
67TFK:08733:02174\n\
67TFK:08740:02173\n\
67TFK:08709:02377\n\
67TFK:08739:02553\n\
67TFK:08769:02443\n\
67TFK:08761:02558\n\
67TFK:08803:02049\n\
67TFK:08841:02529\n\
67TFK:08861:01643\n\
67TFK:08881:01949\n\
67TFK:08906:01347\n\
67TFK:08918:01911\n\
67TFK:08921:02348\n\
67TFK:08913:02522\n\
67TFK:08976:01692\n\
67TFK:08980:01898\n\
67TFK:08975:01945\n\
67TFK:08957:02138\n\
67TFK:09000:01333\n\
67TFK:08992:01357\n\
67TFK:09000:01434\n\
67TFK:09022:01735\n\
67TFK:08992:02321\n\
67TFK:09060:01630\n\
67TFK:09090:01683\n\
67TFK:09087:02154\n\
67TFK:09131:02400\n\
67TFK:09094:02459\n\
67TFK:09166:01709\n\
67TFK:09170:01796\n\
67TFK:09151:02155\n\
67TFK:09187:02147\n\
67TFK:09169:02208\n\
67TFK:09173:02396\n\
67TFK:09199:01487\n\
67TFK:09225:01663\n\
67TFK:09225:01717\n\
67TFK:09197:01932\n\
67TFK:09207:02510\n\
67TFK:09261:01989\n\
67TFK:09288:02139\n\
67TFK:09253:02216\n\
67TFK:09279:02293\n\
67TFK:09295:02384\n\
67TFK:02708:01780\n\
67TFK:02670:02071\n\
67TFK:02693:02466\n\
67TFK:02727:02026\n\
67TFK:02751:02234\n\
67TFK:02739:02349\n\
67TFK:02783:01632\n\
67TFK:02789:01835\n\
67TFK:02766:01870\n\
67TFK:02805:01842\n\
67TFK:02775:01978\n\
67TFK:02785:02451\n\
67TFK:02826:01585\n\
67TFK:02816:02075\n\
67TFK:02842:02084\n\
67TFK:02856:02306\n\
67TFK:02910:01559\n\
67TFK:02869:01693\n\
67TFK:02874:02508\n\
67TFK:02919:01580\n\
67TFK:02921:01752\n\
67TFK:02915:02138\n\
67TFK:02964:01541\n\
67TFK:02977:02133\n\
67TFK:02988:02160\n\
67TFK:03038:01706\n\
67TFK:03036:01866\n\
67TFK:03110:01576\n\
67TFK:03091:01615\n\
67TFK:03085:01723\n\
67TFK:03075:02084\n\
67TFK:03123:02088\n\
67TFK:03117:02403\n\
67TFK:03182:01422\n\
67TFK:03198:02477\n\
67TFK:03233:02536\n\
67TFK:03262:02540\n\
67TFK:03301:02407\n\
67TFK:03281:02473\n\
67TFK:03356:01412\n\
67TFK:03345:01601\n\
67TFK:03326:02333\n\
67TFK:03332:02412\n\
67TFK:03369:01443\n\
67TFK:03374:01579\n\
67TFK:03400:01625\n\
67TFK:03453:01524\n\
67TFK:03420:01692\n\
67TFK:03442:01725\n\
67TFK:03450:01930\n\
67TFK:03418:02350\n\
67TFK:03426:02353\n\
67TFK:03442:02445\n\
67TFK:03461:02574\n\
67TFK:03467:01486\n\
67TFK:03474:01683\n\
67TFK:03532:02373\n\
67TFK:03533:02523\n\
67TFK:03569:01726\n\
67TFK:03571:01879\n\
67TFK:03584:02101\n\
67TFK:03602:02446\n\
67TFK:03607:02531\n\
67TFK:03619:01461\n\
67TFK:03649:01472\n\
67TFK:03617:02501\n\
67TFK:03708:02316\n\
67TFK:03743:01625\n\
67TFK:03730:02360\n\
67TFK:03766:01794\n\
67TFK:03781:01874\n\
67TFK:03785:01914\n\
67TFK:03785:02337\n\
67TFK:03825:01454\n\
67TFK:03816:01616\n\
67TFK:03815:01904\n\
67TFK:03873:01963\n\
67TFK:03867:02035\n\
67TFK:03911:02004\n\
67TFK:03932:01503\n\
67TFK:03945:01557\n\
67TFK:03944:01781\n\
67TFK:03955:02290\n\
67TFK:03928:02469\n\
67TFK:03939:02532\n\
67TFK:02672:00749\n\
67TFK:02708:00924\n\
67TFK:02743:00542\n\
67TFK:02758:01229\n\
67TFK:02792:00529\n\
67TFK:02805:00504\n\
67TFK:02787:00573\n\
67TFK:02767:00734\n\
67TFK:02839:00437\n\
67TFK:02837:00559\n\
67TFK:02845:00635\n\
67TFK:02829:00677\n\
67TFK:02852:00654\n\
67TFK:02863:00773\n\
67TFK:02863:01037\n\
67TFK:02819:01112\n\
67TFK:02879:01277\n\
67TFK:02935:00493\n\
67TFK:02949:00544\n\
67TFK:02975:00690\n\
67TFK:03044:01094\n\
67TFK:03080:00772\n\
67TFK:03100:00918\n\
67TFK:03125:00612\n\
67TFK:03119:00740\n\
67TFK:03231:00502\n\
67TFK:03214:01189\n\
67TFK:03217:01283\n\
67TFK:03286:00948\n\
67TFK:03360:00872\n\
67TFK:03333:00938\n\
67TFK:03331:01255\n\
67TFK:03413:00390\n\
67TFK:03409:00744\n\
67TFK:03380:01122\n\
67TFK:03421:00535\n\
67TFK:03483:00543\n\
67TFK:03490:00584\n\
67TFK:03483:00679\n\
67TFK:03546:00438\n\
67TFK:03523:00511\n\
67TFK:03539:00567\n\
67TFK:03528:01016\n\
67TFK:03571:00404\n\
67TFK:03610:01046\n\
67TFK:03623:00590\n\
67TFK:03618:00649\n\
67TFK:03657:00638\n\
67TFK:03635:01006\n\
67TFK:03645:01113\n\
67TFK:03641:01158\n\
67TFK:03675:00610\n\
67TFK:03698:00806\n\
67TFK:03731:00540\n\
67TFK:03748:01096\n\
67TFK:03808:01221\n\
67TFK:03884:01074\n\
67TFK:03936:00466\n\
67TFK:03938:00702\n\
67TFK:01359:11096\n\
67TFK:01406:10483\n\
67TFK:01398:10505\n\
67TFK:01383:10871\n\
67TFK:01437:10338\n\
67TFK:01449:10666\n\
67TFK:01434:10811\n\
67TFK:01497:11178\n\
67TFK:01489:11334\n\
67TFK:01500:11572\n\
67TFK:01581:10620\n\
67TFK:01551:10720\n\
67TFK:01566:10794\n\
67TFK:01562:10885\n\
67TFK:01577:11411\n\
67TFK:01535:11477\n\
67TFK:01629:10533\n\
67TFK:01588:10711\n\
67TFK:01626:11096\n\
67TFK:01618:11124\n\
67TFK:01641:11504\n\
67TFK:01708:10844\n\
67TFK:01684:10997\n\
67TFK:01743:10718\n\
67TFK:01778:10945\n\
67TFK:01765:11095\n\
67TFK:01804:11378\n\
67TFK:01862:10923\n\
67TFK:01880:11173\n\
67TFK:01922:10370\n\
67TFK:01892:10705\n\
67TFK:01929:10892\n\
67TFK:01908:11132\n\
67TFK:01920:11334\n\
67TFK:01906:11461\n\
67TFK:01958:10365\n\
67TFK:01951:10597\n\
67TFK:01980:10630\n\
67TFK:01944:10677\n\
67TFK:01937:10773\n\
67TFK:01957:10982\n\
67TFK:01941:11559\n\
67TFK:01981:11562\n\
67TFK:02031:10337\n\
67TFK:01987:10405\n\
67TFK:02031:10695\n\
67TFK:02069:10496\n\
67TFK:02164:10312\n\
67TFK:02151:10530\n\
67TFK:02135:10558\n\
67TFK:02143:10581\n\
67TFK:02171:10661\n\
67TFK:02171:10720\n\
67TFK:02160:11378\n\
67TFK:02185:10677\n\
67TFK:02185:10915\n\
67TFK:02217:11340\n\
67TFK:02182:11360\n\
67TFK:02198:11590\n\
67TFK:02269:10648\n\
67TFK:02358:10499\n\
67TFK:02338:10703\n\
67TFK:02342:10946\n\
67TFK:02370:11144\n\
67TFK:02354:11440\n\
67TFK:02423:10681\n\
67TFK:02456:10409\n\
67TFK:02580:10365\n\
67TFK:02537:10931\n\
67TFK:02560:11193\n\
67TFK:02551:11214\n\
67TFK:02565:11435\n\
67TFK:02629:10350\n\
67TFK:02582:10722\n\
67TFK:02586:11587\n\
67TFK:02633:10422\n\
67TFK:02653:10460\n\
67TFK:01779:14329\n\
67TFK:01798:14327\n\
67TFK:02032:14451\n\
67TFK:02069:14572\n\
67TFK:02084:14285\n\
67TFK:02120:14308\n\
67TFK:02168:14393\n\
67TFK:02197:14185\n\
67TFK:02215:14590\n\
67TFK:02270:14212\n\
67TFK:02329:14701\n\
67TFK:02364:14402\n\
67TFK:02430:14448\n\
67TFK:02440:14328\n\
67TFK:02456:14525\n\
67TFK:02488:14416\n\
67TFK:02571:14608\n\
67TFK:02591:14290\n\
67TFK:01365:13401\n\
67TFK:01374:13413\n\
67TFK:01357:14123\n\
67TFK:01403:13552\n\
67TFK:01422:13938\n\
67TFK:01472:13141\n\
67TFK:01537:13130\n\
67TFK:01624:12883\n\
67TFK:01607:13505\n\
67TFK:01609:13996\n\
67TFK:01588:14150\n\
67TFK:01635:13456\n\
67TFK:01663:13963\n\
67TFK:01701:14112\n\
67TFK:01771:13112\n\
67TFK:01732:13407\n\
67TFK:01807:13075\n\
67TFK:01814:13044\n\
67TFK:01863:13161\n\
67TFK:01875:13786\n\
67TFK:01908:13083\n\
67TFK:01924:13219\n\
67TFK:01929:13276\n\
67TFK:01936:12953\n\
67TFK:01957:13200\n\
67TFK:02022:13351\n\
67TFK:01986:14090\n\
67TFK:02053:13441\n\
67TFK:02049:13762\n\
67TFK:02075:13980\n\
67TFK:02131:12951\n\
67TFK:02114:13551\n\
67TFK:02090:13743\n\
67TFK:02139:13258\n\
67TFK:02181:13258\n\
67TFK:02142:13754\n\
67TFK:02143:14105\n\
67TFK:02196:13091\n\
67TFK:02216:13394\n\
67TFK:02256:12950\n\
67TFK:02275:13023\n\
67TFK:02278:13078\n\
67TFK:02301:13534\n\
67TFK:02419:14016\n\
67TFK:02440:13426\n\
67TFK:02438:13692\n\
67TFK:02482:13119\n\
67TFK:02508:13236\n\
67TFK:02568:13035\n\
67TFK:02556:13197\n\
67TFK:02570:13803\n\
67TFK:02583:13222\n\
67TFK:02596:13184\n\
67TFK:02642:13642\n\
67TFK:08013:06242\n\
67TFK:08072:05332\n\
67TFK:08055:05851\n\
67TFK:08046:06179\n\
67TFK:08128:05200\n\
67TFK:08133:05709\n\
67TFK:08094:06161\n\
67TFK:08135:06376\n\
67TFK:08151:05348\n\
67TFK:08187:05896\n\
67TFK:08231:05314\n\
67TFK:08238:05312\n\
67TFK:08197:05384\n\
67TFK:08209:05444\n\
67TFK:08212:05678\n\
67TFK:08229:05845\n\
67TFK:08229:06177\n\
67TFK:08251:05177\n\
67TFK:08244:05310\n\
67TFK:08271:06082\n\
67TFK:08266:06123\n\
67TFK:08259:06236\n\
67TFK:08318:05315\n\
67TFK:08319:05437\n\
67TFK:08304:05518\n\
67TFK:08311:05567\n\
67TFK:08304:06218\n\
67TFK:08347:05208\n\
67TFK:08357:05303\n\
67TFK:08370:05830\n\
67TFK:08367:05953\n\
67TFK:08355:06348\n\
67TFK:08387:06355\n\
67TFK:08432:05952\n\
67TFK:08464:06256\n\
67TFK:08476:06266\n\
67TFK:08444:06306\n\
67TFK:08509:05162\n\
67TFK:08531:05740\n\
67TFK:08501:05789\n\
67TFK:08501:05921\n\
67TFK:08567:05771\n\
67TFK:08590:06095\n\
67TFK:08635:05263\n\
67TFK:08612:06046\n\
67TFK:08678:05184\n\
67TFK:08686:05295\n\
67TFK:08714:05441\n\
67TFK:08737:05643\n\
67TFK:08761:05327\n\
67TFK:08774:05880\n\
67TFK:08786:05853\n\
67TFK:08813:05981\n\
67TFK:08807:06026\n\
67TFK:08801:06311\n\
67TFK:08861:05492\n\
67TFK:08846:05924\n\
67TFK:08875:06371\n\
67TFK:08934:05214\n\
67TFK:08900:05649\n\
67TFK:08902:05842\n\
67TFK:08911:05845\n\
67TFK:08907:06219\n\
67TFK:08976:05199\n\
67TFK:08961:06226\n\
67TFK:09017:05659\n\
67TFK:08996:06145\n\
67TFK:09001:06224\n\
67TFK:09007:06249\n\
67TFK:09053:05326\n\
67TFK:09090:05367\n\
67TFK:09043:05610\n\
67TFK:09088:05709\n\
67TFK:09126:05716\n\
67TFK:09131:05960\n\
67TFK:09176:05539\n\
67TFK:09162:06098\n\
67TFK:09238:05559\n\
67TFK:09209:06097\n\
67TFK:09222:06142\n\
67TFK:09256:06416\n\
67TFK:09310:05447\n\
67TFK:09297:05938\n\
67TFK:09366:05708\n\
67TFK:09330:05944\n\
67TFK:09359:05980\n\
67TFK:09342:06271\n\
67TFK:09378:05712\n\
67TFK:09375:05766\n\
67TFK:09417:06244\n\
67TFK:09414:06358\n\
67TFK:09458:05321\n\
67TFK:09440:05625\n\
67TFK:09448:05792\n\
67TFK:09435:06108\n\
67TFK:09468:06225\n\
67TFK:09505:05415\n\
67TFK:09496:05942\n\
67TFK:09481:06010\n\
67TFK:09491:06320\n\
67TFK:09551:05248\n\
67TFK:09572:05330\n\
67TFK:09572:06375\n\
67TFK:09583:05439\n\
67TFK:09579:05762\n\
67TFK:09623:05793\n\
67TFK:09622:05940\n\
67TFK:09615:05954\n\
67TFK:09649:05364\n\
67TFK:09666:06058\n\
67TFK:09636:06155\n\
67TFK:09673:06279\n\
67TFK:09628:06420\n\
67TFK:09694:05205\n\
67TFK:09708:05464\n\
67TFK:09740:05223\n\
67TFK:09745:05459\n\
67TFK:09821:06074\n\
67TFK:09799:06218\n\
67TFK:09872:05808\n\
67TFK:09854:05905\n\
67TFK:09909:05215\n\
67TFK:09936:05755\n\
67TFK:09944:06228\n\
67TFK:09965:06328\n\
67TFK:09926:06426\n\
67TFK:09992:05419\n\
67TFK:09978:06227\n\
67TFK:09985:06224\n\
67TFK:10008:06340\n\
67TFK:10060:05883\n\
67TFK:10047:06145\n\
67TFK:10111:05275\n\
67TFK:10103:05341\n\
67TFK:10122:05507\n\
67TFK:10078:05600\n\
67TFK:10091:06018\n\
67TFK:10117:06039\n\
67TFK:10153:05871\n\
67TFK:10161:06138\n\
67TFK:10129:06253\n\
67TFK:10221:05224\n\
67TFK:10211:05358\n\
67TFK:10221:05575\n\
67TFK:10211:06014\n\
67TFK:10236:05375\n\
67TFK:10269:05660\n\
67TFK:10298:06152\n\
67TFK:10285:06240\n\
67TFK:10311:06259\n\
67TFK:10332:05225\n\
67TFK:10369:05532\n\
67TFK:10357:05690\n\
67TFK:10402:05665\n\
67TFK:10383:05817\n\
67TFK:10437:05395\n\
67TFK:10441:05817\n\
67TFK:10439:06154\n\
67TFK:06663:13934\n\
67TFK:06733:12883\n\
67TFK:06745:13042\n\
67TFK:06727:13411\n\
67TFK:06759:13799\n\
67TFK:06763:12968\n\
67TFK:06776:12949\n\
67TFK:06809:13320\n\
67TFK:06858:13542\n\
67TFK:06841:13776\n\
67TFK:06847:13953\n\
67TFK:06876:13823\n\
67TFK:06877:13872\n\
67TFK:06957:13117\n\
67TFK:06914:13325\n\
67TFK:06936:13858\n\
67TFK:06913:13956\n\
67TFK:06960:12949\n\
67TFK:07004:13848\n\
67TFK:07036:13043\n\
67TFK:07097:13788\n\
67TFK:07061:13879\n\
67TFK:07073:14112\n\
67TFK:07114:13138\n\
67TFK:07143:13157\n\
67TFK:07201:12950\n\
67TFK:07182:13410\n\
67TFK:07236:13641\n\
67TFK:07246:14129\n\
67TFK:07270:12921\n\
67TFK:07283:13319\n\
67TFK:07274:14081\n\
67TFK:07310:12922\n\
67TFK:07319:13572\n\
67TFK:07337:13723\n\
67TFK:07323:13777\n\
67TFK:07343:13964\n\
67TFK:07313:13995\n\
67TFK:07394:12959\n\
67TFK:07384:13478\n\
67TFK:07407:13582\n\
67TFK:07390:13894\n\
67TFK:07440:13821\n\
67TFK:07501:13424\n\
67TFK:07467:13640\n\
67TFK:07466:13728\n\
67TFK:07518:12995\n\
67TFK:07534:13296\n\
67TFK:07512:13896\n\
67TFK:07640:13280\n\
67TFK:07625:13894\n\
67TFK:07686:13151\n\
67TFK:07665:13334\n\
67TFK:07676:13331\n\
67TFK:07745:12908\n\
67TFK:07806:13115\n\
67TFK:07794:13183\n\
67TFK:07773:13895\n\
67TFK:07857:13907\n\
67TFK:07883:13302\n\
67TFK:07950:12911\n\
67TFK:07940:13154\n\
67TFK:07942:13178\n\
67TFK:07935:13344\n\
67TFK:07988:13334\n\
67TFK:02675:02802\n\
67TFK:02687:02965\n\
67TFK:02690:02988\n\
67TFK:02711:02977\n\
67TFK:02720:02739\n\
67TFK:02730:02759\n\
67TFK:02720:03028\n\
67TFK:02800:02594\n\
67TFK:02765:02675\n\
67TFK:02805:02895\n\
67TFK:02780:03560\n\
67TFK:02854:02632\n\
67TFK:02825:03462\n\
67TFK:02902:02640\n\
67TFK:02875:02769\n\
67TFK:02869:03130\n\
67TFK:02945:02656\n\
67TFK:02950:02731\n\
67TFK:02930:02900\n\
67TFK:02916:03066\n\
67TFK:02950:03097\n\
67TFK:02962:03491\n\
67TFK:02929:03613\n\
67TFK:03012:03799\n\
67TFK:02995:03840\n\
67TFK:03060:03086\n\
67TFK:03016:03354\n\
67TFK:03062:03768\n\
67TFK:03099:02729\n\
67TFK:03105:02811\n\
67TFK:03101:02903\n\
67TFK:03109:03069\n\
67TFK:03064:03800\n\
67TFK:03098:03797\n\
67TFK:03121:03051\n\
67TFK:03129:03052\n\
67TFK:03136:03211\n\
67TFK:03123:03317\n\
67TFK:03154:03486\n\
67TFK:03159:03741\n\
67TFK:03187:02848\n\
67TFK:03181:02913\n\
67TFK:03203:02903\n\
67TFK:03167:03337\n\
67TFK:03183:03760\n\
67TFK:03249:02709\n\
67TFK:03261:03175\n\
67TFK:03233:03230\n\
67TFK:03263:03433\n\
67TFK:03254:03567\n\
67TFK:03244:03803\n\
67TFK:03234:03862\n\
67TFK:03268:03197\n\
67TFK:03301:03360\n\
67TFK:03301:03584\n\
67TFK:03325:02923\n\
67TFK:03353:03127\n\
67TFK:03334:03421\n\
67TFK:03334:03426\n\
67TFK:03348:03544\n\
67TFK:03369:02707\n\
67TFK:03393:02704\n\
67TFK:03412:02805\n\
67TFK:03386:02889\n\
67TFK:03378:03032\n\
67TFK:03376:03116\n\
67TFK:03376:03370\n\
67TFK:03403:03404\n\
67TFK:03429:02898\n\
67TFK:03458:02996\n\
67TFK:03434:03286\n\
67TFK:03461:03323\n\
67TFK:03414:03698\n\
67TFK:03482:02633\n\
67TFK:03502:03562\n\
67TFK:03474:03595\n\
67TFK:03524:02612\n\
67TFK:03542:02682\n\
67TFK:03563:02786\n\
67TFK:03514:02884\n\
67TFK:03548:03481\n\
67TFK:03520:03726\n\
67TFK:03597:02656\n\
67TFK:03600:02732\n\
67TFK:03638:02754\n\
67TFK:03634:02989\n\
67TFK:03642:03054\n\
67TFK:03623:03158\n\
67TFK:03632:03391\n\
67TFK:03669:02946\n\
67TFK:03688:03052\n\
67TFK:03689:03706\n\
67TFK:03677:03770\n\
67TFK:03688:03842\n\
67TFK:03776:02760\n\
67TFK:03795:03779\n\
67TFK:03847:02680\n\
67TFK:03863:03055\n\
67TFK:03815:03363\n\
67TFK:03905:02786\n\
67TFK:03896:02856\n\
67TFK:03903:03169\n\
67TFK:03912:03186\n\
67TFK:03864:03598\n\
67TFK:03889:03588\n\
67TFK:03908:03588\n\
67TFK:03954:03057\n\
67TFK:03937:03378\n\
67TFK:03979:03014\n\
67TFK:02686:06539\n\
67TFK:02693:07027\n\
67TFK:02684:07372\n\
67TFK:02705:07462\n\
67TFK:02692:07721\n\
67TFK:02748:07037\n\
67TFK:02806:06864\n\
67TFK:02772:06994\n\
67TFK:02862:07480\n\
67TFK:02861:07615\n\
67TFK:02815:07717\n\
67TFK:02873:06779\n\
67TFK:02878:06879\n\
67TFK:02898:07259\n\
67TFK:02897:07452\n\
67TFK:02896:07533\n\
67TFK:02926:07163\n\
67TFK:02990:07049\n\
67TFK:03056:06512\n\
67TFK:03024:07366\n\
67TFK:03032:07529\n\
67TFK:03076:06617\n\
67TFK:03113:06910\n\
67TFK:03106:07020\n\
67TFK:03111:07108\n\
67TFK:03075:07227\n\
67TFK:03161:06829\n\
67TFK:03120:07604\n\
67TFK:03127:07608\n\
67TFK:03180:06586\n\
67TFK:03182:06580\n\
67TFK:03198:06852\n\
67TFK:03195:07049\n\
67TFK:03211:07484\n\
67TFK:03205:07659\n\
67TFK:03223:07492\n\
67TFK:03231:07525\n\
67TFK:03311:06529\n\
67TFK:03301:06871\n\
67TFK:03286:07684\n\
67TFK:03309:07649\n\
67TFK:03345:06471\n\
67TFK:03355:07228\n\
67TFK:03315:07298\n\
67TFK:03329:07701\n\
67TFK:03342:07707\n\
67TFK:03376:06578\n\
67TFK:03402:06543\n\
67TFK:03382:07336\n\
67TFK:03430:06641\n\
67TFK:03452:06895\n\
67TFK:03446:06993\n\
67TFK:03448:07100\n\
67TFK:03511:06483\n\
67TFK:03467:06824\n\
67TFK:03507:07241\n\
67TFK:03486:07522\n\
67TFK:03503:07495\n\
67TFK:03495:07590\n\
67TFK:03537:07689\n\
67TFK:03579:07075\n\
67TFK:03587:07041\n\
67TFK:03622:07463\n\
67TFK:03654:07479\n\
67TFK:03743:06476\n\
67TFK:03745:07007\n\
67TFK:03766:06653\n\
67TFK:03774:07435\n\
67TFK:03863:06477\n\
67TFK:03831:06491\n\
67TFK:03856:06984\n\
67TFK:03835:07065\n\
67TFK:03838:07324\n\
67TFK:03840:07647\n\
67TFK:03840:07689\n\
67TFK:03884:06540\n\
67TFK:03897:07078\n\
67TFK:03877:07688\n\
67TFK:03899:07659\n\
67TFK:03953:06538\n\
67TFK:03950:06610\n\
67TFK:03926:07000\n\
67TFK:03932:07539\n\
67TFK:03948:07687\n\
67TFK:03979:06780\n\
67TFK:04004:00517\n\
67TFK:04024:01192\n\
67TFK:04082:00334\n\
67TFK:04088:00819\n\
67TFK:04068:00935\n\
67TFK:04085:00923\n\
67TFK:04132:00317\n\
67TFK:04189:00713\n\
67TFK:04232:00756\n\
67TFK:04235:01245\n\
67TFK:04272:00293\n\
67TFK:04316:00238\n\
67TFK:04342:00740\n\
67TFK:04324:01158\n\
67TFK:04340:01284\n\
67TFK:04346:00935\n\
67TFK:04371:01266\n\
67TFK:04403:00413\n\
67TFK:04424:00476\n\
67TFK:04432:00747\n\
67TFK:04429:00948\n\
67TFK:04404:01203\n\
67TFK:04408:01232\n\
67TFK:04460:01137\n\
67TFK:04485:01248\n\
67TFK:04499:00377\n\
67TFK:04547:00695\n\
67TFK:04582:00839\n\
67TFK:04555:00882\n\
67TFK:04572:00942\n\
67TFK:04572:01025\n\
67TFK:04593:01217\n\
67TFK:04634:00257\n\
67TFK:04596:00671\n\
67TFK:04601:01218\n\
67TFK:04619:01248\n\
67TFK:04672:00232\n\
67TFK:04671:00288\n\
67TFK:04675:01022\n\
67TFK:04788:00774\n\
67TFK:04813:00568\n\
67TFK:04913:01009\n\
67TFK:04963:01225\n\
67TFK:05005:01004\n\
67TFK:05076:00983\n\
67TFK:05093:01237\n\
67TFK:05215:00808\n\
67TFK:05218:01256\n\
67TFK:02703:14490\n\
67TFK:02759:14883\n\
67TFK:02765:14176\n\
67TFK:02767:14338\n\
67TFK:02805:14639\n\
67TFK:02831:14235\n\
67TFK:02853:14536\n\
67TFK:02899:14405\n\
67TFK:02946:14900\n\
67TFK:03011:14575\n\
67TFK:03048:14280\n\
67TFK:03027:14388\n\
67TFK:03054:14660\n\
67TFK:03075:14304\n\
67TFK:03078:14374\n\
67TFK:03092:14371\n\
67TFK:03082:14427\n\
67TFK:03096:14556\n\
67TFK:03145:14441\n\
67TFK:03122:14776\n\
67TFK:03168:14181\n\
67TFK:03189:14346\n\
67TFK:03191:14498\n\
67TFK:03202:14476\n\
67TFK:03238:14465\n\
67TFK:03283:14918\n\
67TFK:03354:14451\n\
67TFK:03316:14749\n\
67TFK:03371:14800\n\
67TFK:03428:14214\n\
67TFK:03554:14983\n\
67TFK:03584:14322\n\
67TFK:03599:14395\n\
67TFK:03596:14659\n\
67TFK:03621:14404\n\
67TFK:03633:14769\n\
67TFK:03614:14963\n\
67TFK:03720:14237\n\
67TFK:03742:14249\n\
67TFK:03728:14333\n\
67TFK:03746:14434\n\
67TFK:03777:14279\n\
67TFK:03777:14443\n\
67TFK:03806:14687\n\
67TFK:03806:14757\n\
67TFK:03870:14199\n\
67TFK:03910:14238\n\
67TFK:03894:14638\n\
67TFK:03908:14648\n\
67TFK:03878:14720\n\
67TFK:03889:15092\n\
67TFK:03969:14423\n\
67TFK:03994:14655\n\
67TFK:02698:10410\n\
67TFK:02681:10916\n\
67TFK:02700:11185\n\
67TFK:02700:11438\n\
67TFK:02713:11508\n\
67TFK:02717:10390\n\
67TFK:02732:10491\n\
67TFK:02727:11517\n\
67TFK:02800:11372\n\
67TFK:02855:10527\n\
67TFK:02843:10735\n\
67TFK:02885:10357\n\
67TFK:02874:10835\n\
67TFK:02895:11041\n\
67TFK:02991:10829\n\
67TFK:02986:10863\n\
67TFK:02974:11183\n\
67TFK:03036:10327\n\
67TFK:03054:10389\n\
67TFK:03016:11324\n\
67TFK:03093:10546\n\
67TFK:03105:10732\n\
67TFK:03076:11331\n\
67TFK:03115:10476\n\
67TFK:03131:10857\n\
67TFK:03128:11544\n\
67TFK:03185:11313\n\
67TFK:03263:10324\n\
67TFK:03216:11309\n\
67TFK:03228:11536\n\
67TFK:03221:11560\n\
67TFK:03294:11450\n\
67TFK:03323:10352\n\
67TFK:03354:10355\n\
67TFK:03355:10535\n\
67TFK:03316:10800\n\
67TFK:03360:10762\n\
67TFK:03351:11173\n\
67TFK:03371:11287\n\
67TFK:03480:10375\n\
67TFK:03470:10931\n\
67TFK:03497:11144\n\
67TFK:03498:11265\n\
67TFK:03470:11334\n\
67TFK:03530:11050\n\
67TFK:03594:10634\n\
67TFK:03582:11039\n\
67TFK:03635:11261\n\
67TFK:03680:10578\n\
67TFK:03694:10925\n\
67TFK:03726:10333\n\
67TFK:03748:10843\n\
67TFK:03714:11195\n\
67TFK:03771:11071\n\
67TFK:03804:11439\n\
67TFK:03824:11360\n\
67TFK:03833:11576\n\
67TFK:03889:10431\n\
67TFK:03870:10602\n\
67TFK:03902:10745\n\
67TFK:03880:11128\n\
67TFK:03930:10484\n\
67TFK:03941:10646\n\
67TFK:03960:11115\n\
67TFK:03962:11285\n\
67TFK:03957:11467\n\
67TFK:03927:11546\n\
67TFK:03970:10551\n\
67TFK:03986:10785\n\
67TFK:03979:10846\n\
67TFK:01343:01249\n\
67TFK:01349:01209\n\
67TFK:01411:01127\n\
67TFK:01449:01091\n\
67TFK:01613:00957\n\
67TFK:01586:01017\n\
67TFK:01628:01071\n\
67TFK:01628:01097\n\
67TFK:01598:01175\n\
67TFK:01658:01000\n\
67TFK:01793:00986\n\
67TFK:01863:00745\n\
67TFK:01884:00944\n\
67TFK:01903:01005\n\
67TFK:01920:01180\n\
67TFK:01934:00996\n\
67TFK:01962:01036\n\
67TFK:01970:01241\n\
67TFK:02029:00945\n\
67TFK:02081:01136\n\
67TFK:02087:00648\n\
67TFK:02110:00714\n\
67TFK:02094:01197\n\
67TFK:02198:00881\n\
67TFK:02184:00977\n\
67TFK:02197:00977\n\
67TFK:02264:01174\n\
67TFK:02327:00827\n\
67TFK:02291:01284\n\
67TFK:02372:01006\n\
67TFK:02370:01171\n\
67TFK:02414:00655\n\
67TFK:02404:00905\n\
67TFK:02406:01114\n\
67TFK:02467:01155\n\
67TFK:02532:00747\n\
67TFK:02539:00820\n\
67TFK:02532:00865\n\
67TFK:02604:00974\n\
67TFK:02658:00996\n\
67TFK:02644:01034\n\
67TFK:02701:07982\n\
67TFK:02709:08355\n\
67TFK:02664:08645\n\
67TFK:02749:07893\n\
67TFK:02727:08144\n\
67TFK:02716:08661\n\
67TFK:02811:08024\n\
67TFK:02770:08032\n\
67TFK:02775:08940\n\
67TFK:02863:08533\n\
67TFK:02865:07859\n\
67TFK:02882:08146\n\
67TFK:02901:08206\n\
67TFK:02907:08513\n\
67TFK:02874:08960\n\
67TFK:02940:07956\n\
67TFK:02922:08319\n\
67TFK:02951:08726\n\
67TFK:02954:08817\n\
67TFK:02931:08976\n\
67TFK:02933:08930\n\
67TFK:02976:08176\n\
67TFK:02968:08292\n\
67TFK:03010:08753\n\
67TFK:03047:08172\n\
67TFK:03023:08212\n\
67TFK:03055:08267\n\
67TFK:03016:08408\n\
67TFK:03066:07783\n\
67TFK:03074:08124\n\
67TFK:03069:08240\n\
67TFK:03100:08275\n\
67TFK:03095:08363\n\
67TFK:03122:07729\n\
67TFK:03140:08542\n\
67TFK:03119:08871\n\
67TFK:03141:08927\n\
67TFK:03158:08881\n\
67TFK:03190:07829\n\
67TFK:03175:08036\n\
67TFK:03205:08298\n\
67TFK:03178:08894\n\
67TFK:03243:07751\n\
67TFK:03229:08089\n\
67TFK:03241:08362\n\
67TFK:03225:08560\n\
67TFK:03256:08631\n\
67TFK:03230:08870\n\
67TFK:03306:08248\n\
67TFK:03266:08766\n\
67TFK:03303:08772\n\
67TFK:03282:08916\n\
67TFK:03314:08356\n\
67TFK:03323:08329\n\
67TFK:03372:07791\n\
67TFK:03394:08062\n\
67TFK:03390:08113\n\
67TFK:03415:07767\n\
67TFK:03419:08037\n\
67TFK:03456:08035\n\
67TFK:03443:08389\n\
67TFK:03454:08616\n\
67TFK:03439:08790\n\
67TFK:03455:08875\n\
67TFK:03418:08952\n\
67TFK:03447:08954\n\
67TFK:03417:08998\n\
67TFK:03496:07842\n\
67TFK:03466:08013\n\
67TFK:03506:08851\n\
67TFK:03543:07775\n\
67TFK:03558:07843\n\
67TFK:03544:08757\n\
67TFK:03541:09007\n\
67TFK:03592:07774\n\
67TFK:03593:08064\n\
67TFK:03569:08425\n\
67TFK:03639:08036\n\
67TFK:03675:08846\n\
67TFK:03763:08381\n\
67TFK:03735:08590\n\
67TFK:03721:08641\n\
67TFK:03800:08173\n\
67TFK:03791:08476\n\
67TFK:03765:08652\n\
67TFK:03776:08963\n\
67TFK:03821:07885\n\
67TFK:03835:08038\n\
67TFK:03827:08436\n\
67TFK:03896:07910\n\
67TFK:03882:08175\n\
67TFK:03875:08541\n\
67TFK:03902:08675\n\
67TFK:03902:09007\n\
67TFK:03957:07952\n\
67TFK:03963:08005\n\
67TFK:03929:08361\n\
67TFK:03932:08367\n\
67TFK:03946:08572\n\
67TFK:03974:08829\n\
67TFK:03982:08877\n\
')
