# Supplementary material for: The Oxidative Metabolism of Fossil Hydrocarbons and Sulfide Minerals by the Lithobiontic Microbial Community Inhabiting Deep Subterrestrial Kupferschiefer Black Shale
Source: Front Microbiol. 2018 May 15;9:972. doi: 10.3389/fmicb.2018.00972 (PMC5962744; doi:10.3389/fmicb.2018.00972)
Supplement: Supplementary file 3 [file Presentation_1.ZIP › R19_filter-trim_BSc60_sup207_krona.html.files/node4.members.0.js]

data('67TFK:02801:04600\n\
67TFK:02867:04834\n\
67TFK:02994:04877\n\
67TFK:03448:04036\n\
67TFK:03458:04932\n\
67TFK:03469:05100\n\
67TFK:03640:04852\n\
67TFK:00822:04247\n\
67TFK:01163:04291\n\
67TFK:01208:04207\n\
67TFK:01203:04396\n\
67TFK:00767:02150\n\
67TFK:00898:02357\n\
67TFK:01182:02061\n\
67TFK:01296:01998\n\
67TFK:00765:09875\n\
67TFK:00865:10239\n\
67TFK:01028:08432\n\
67TFK:00482:07511\n\
67TFK:00743:06722\n\
67TFK:00863:07556\n\
67TFK:01081:07504\n\
67TFK:00405:05378\n\
67TFK:00733:05745\n\
67TFK:00814:06307\n\
67TFK:01017:05653\n\
67TFK:01177:11933\n\
67TFK:09333:06859\n\
67TFK:09744:06580\n\
67TFK:06803:02670\n\
67TFK:06955:02917\n\
67TFK:06941:03561\n\
67TFK:07336:02962\n\
67TFK:07546:03127\n\
67TFK:07630:03841\n\
67TFK:09461:04935\n\
67TFK:09704:05024\n\
67TFK:09406:03010\n\
67TFK:09392:03575\n\
67TFK:09383:03707\n\
67TFK:09453:03024\n\
67TFK:09610:03200\n\
67TFK:09844:02725\n\
67TFK:10116:03527\n\
67TFK:10160:03545\n\
67TFK:10127:03715\n\
67TFK:10305:02780\n\
67TFK:10040:11868\n\
67TFK:10153:11838\n\
67TFK:01863:02792\n\
67TFK:02015:03391\n\
67TFK:02230:03764\n\
67TFK:02611:03272\n\
67TFK:02663:02852\n\
67TFK:01399:04767\n\
67TFK:01681:04492\n\
67TFK:01930:03942\n\
67TFK:02014:04473\n\
67TFK:02185:04762\n\
67TFK:02427:04320\n\
67TFK:01506:06022\n\
67TFK:02115:05641\n\
67TFK:02211:05825\n\
67TFK:02279:05460\n\
67TFK:02308:05304\n\
67TFK:01578:06584\n\
67TFK:01800:06641\n\
67TFK:01416:01550\n\
67TFK:01390:01948\n\
67TFK:02105:01857\n\
67TFK:02084:02242\n\
67TFK:02260:01845\n\
67TFK:02275:02365\n\
67TFK:02383:01361\n\
67TFK:02626:01780\n\
67TFK:01381:08920\n\
67TFK:01980:07867\n\
67TFK:02582:08477\n\
67TFK:01726:10044\n\
67TFK:02426:09176\n\
67TFK:02580:09841\n\
67TFK:05673:05091\n\
67TFK:06065:04889\n\
67TFK:06285:04068\n\
67TFK:06539:04931\n\
67TFK:09545:08593\n\
67TFK:10149:09187\n\
67TFK:09465:11523\n\
67TFK:09734:10987\n\
67TFK:09941:10666\n\
67TFK:10616:11397\n\
67TFK:05550:06866\n\
67TFK:05579:06471\n\
67TFK:05593:07056\n\
67TFK:05630:07499\n\
67TFK:05689:07286\n\
67TFK:05792:07679\n\
67TFK:05865:07374\n\
67TFK:05998:07396\n\
67TFK:06467:06809\n\
67TFK:06528:07072\n\
67TFK:05527:11532\n\
67TFK:05566:10393\n\
67TFK:05613:11337\n\
67TFK:05726:10388\n\
67TFK:05795:10384\n\
67TFK:05893:10457\n\
67TFK:05882:10947\n\
67TFK:06516:10529\n\
67TFK:10118:02267\n\
67TFK:07322:01369\n\
67TFK:07355:01714\n\
67TFK:07685:01917\n\
67TFK:07689:02449\n\
67TFK:07770:01307\n\
67TFK:07924:01428\n\
67TFK:06993:04159\n\
67TFK:07863:04053\n\
67TFK:07971:04016\n\
67TFK:07981:04634\n\
67TFK:07014:07134\n\
67TFK:07918:06671\n\
67TFK:07042:05430\n\
67TFK:07376:06395\n\
67TFK:07003:09422\n\
67TFK:06976:09830\n\
67TFK:07469:09196\n\
67TFK:07476:10217\n\
67TFK:07537:09259\n\
67TFK:06744:08588\n\
67TFK:06879:08071\n\
67TFK:07191:08630\n\
67TFK:07264:07882\n\
67TFK:06738:11109\n\
67TFK:06779:10748\n\
67TFK:07006:10999\n\
67TFK:07639:11571\n\
67TFK:07763:11508\n\
67TFK:07939:10645\n\
67TFK:00464:03371\n\
67TFK:01069:03715\n\
67TFK:01114:03777\n\
67TFK:01175:02968\n\
67TFK:01263:02940\n\
67TFK:06332:01556\n\
67TFK:08014:01102\n\
67TFK:08128:01223\n\
67TFK:08692:01121\n\
67TFK:07379:01056\n\
67TFK:07614:00715\n\
67TFK:07721:14246\n\
67TFK:07890:14266\n\
67TFK:08287:06527\n\
67TFK:09121:07510\n\
67TFK:09267:06509\n\
67TFK:09306:07641\n\
67TFK:08225:03552\n\
67TFK:08524:02600\n\
67TFK:08921:03656\n\
67TFK:09000:03282\n\
67TFK:08083:04082\n\
67TFK:08101:05039\n\
67TFK:08425:04246\n\
67TFK:08453:04496\n\
67TFK:09028:05137\n\
67TFK:09210:04668\n\
67TFK:09245:04247\n\
67TFK:08610:08731\n\
67TFK:08162:09481\n\
67TFK:08224:09425\n\
67TFK:08499:10147\n\
67TFK:09294:09058\n\
67TFK:00930:11376\n\
67TFK:01214:10706\n\
67TFK:04257:13930\n\
67TFK:04718:13811\n\
67TFK:05021:13254\n\
67TFK:05318:13883\n\
67TFK:04178:12217\n\
67TFK:04647:11802\n\
67TFK:04959:11620\n\
67TFK:05092:11620\n\
67TFK:04524:11344\n\
67TFK:05051:11548\n\
67TFK:04169:09741\n\
67TFK:04203:09500\n\
67TFK:04240:10114\n\
67TFK:04538:09342\n\
67TFK:04506:09411\n\
67TFK:04657:10294\n\
67TFK:05031:09475\n\
67TFK:05131:09742\n\
67TFK:04031:08532\n\
67TFK:04453:08700\n\
67TFK:04664:08980\n\
67TFK:05067:07895\n\
67TFK:04430:06705\n\
67TFK:04410:07003\n\
67TFK:04680:07421\n\
67TFK:05122:07147\n\
67TFK:05287:06913\n\
67TFK:05305:07034\n\
67TFK:06305:00875\n\
67TFK:04098:06251\n\
67TFK:04229:05549\n\
67TFK:04460:05890\n\
67TFK:05072:05249\n\
67TFK:05085:05367\n\
67TFK:08033:12986\n\
67TFK:08038:13618\n\
67TFK:08738:12915\n\
67TFK:09001:12888\n\
67TFK:08291:12647\n\
67TFK:08448:12713\n\
67TFK:08679:12460\n\
67TFK:08848:12180\n\
67TFK:08898:12129\n\
67TFK:09253:12743\n\
67TFK:05540:13368\n\
67TFK:05797:13577\n\
67TFK:06393:14750\n\
67TFK:08028:11262\n\
67TFK:08101:10372\n\
67TFK:09126:10329\n\
67TFK:04663:03003\n\
67TFK:04843:03655\n\
67TFK:05397:03536\n\
67TFK:05650:02716\n\
67TFK:05846:03430\n\
67TFK:06002:03144\n\
67TFK:06339:03695\n\
67TFK:05959:05209\n\
67TFK:06132:06144\n\
67TFK:06157:06320\n\
67TFK:06275:06185\n\
67TFK:06450:05546\n\
67TFK:04106:03874\n\
67TFK:04288:04257\n\
67TFK:04486:04659\n\
67TFK:04617:04961\n\
67TFK:04760:04917\n\
67TFK:04953:04520\n\
67TFK:05091:04981\n\
67TFK:05234:04602\n\
67TFK:05856:07791\n\
67TFK:05903:07886\n\
67TFK:05362:10299\n\
67TFK:05563:10231\n\
67TFK:05949:09376\n\
67TFK:06611:09433\n\
67TFK:05912:12867\n\
67TFK:06000:12216\n\
67TFK:06250:12259\n\
67TFK:04807:02083\n\
67TFK:03117:13582\n\
67TFK:03271:13192\n\
67TFK:02857:12702\n\
67TFK:03867:12828\n\
67TFK:02739:09171\n\
67TFK:02730:09509\n\
67TFK:03439:09275\n\
67TFK:03672:09860\n\
67TFK:03860:09075\n\
67TFK:02833:06258\n\
67TFK:03648:06122\n\
67TFK:03707:06399\n\
67TFK:03901:05642\n\
67TFK:03944:05785\n\
67TFK:08018:02356\n\
67TFK:08029:02509\n\
67TFK:08600:02282\n\
67TFK:08637:02270\n\
67TFK:09220:01985\n\
67TFK:02708:01656\n\
67TFK:02873:01319\n\
67TFK:02947:01310\n\
67TFK:03002:02519\n\
67TFK:03657:01490\n\
67TFK:03208:00699\n\
67TFK:03198:00908\n\
67TFK:03290:00630\n\
67TFK:03377:00477\n\
67TFK:03504:00668\n\
67TFK:01734:11404\n\
67TFK:02025:10788\n\
67TFK:02073:10429\n\
67TFK:02568:10417\n\
67TFK:02350:14370\n\
67TFK:02403:13394\n\
67TFK:08159:06425\n\
67TFK:08710:05218\n\
67TFK:09023:06222\n\
67TFK:09377:05575\n\
67TFK:09537:05670\n\
67TFK:09954:05161\n\
67TFK:10238:05276\n\
67TFK:07493:13892\n\
67TFK:02888:02934\n\
67TFK:03133:03227\n\
67TFK:03691:03224\n\
67TFK:03769:03398\n\
67TFK:02839:06900\n\
67TFK:03243:06847\n\
67TFK:03354:06555\n\
67TFK:03711:07410\n\
67TFK:03730:07099\n\
67TFK:03817:06941\n\
67TFK:03942:07001\n\
67TFK:04485:00216\n\
67TFK:05109:00775\n\
67TFK:03707:14640\n\
67TFK:03842:14888\n\
67TFK:02706:10418\n\
67TFK:02906:10630\n\
67TFK:01711:01150\n\
67TFK:02674:08594\n\
67TFK:02775:08882\n\
67TFK:02944:08503\n\
67TFK:03243:08833\n\
')
