# Supplementary material for: The Oxidative Metabolism of Fossil Hydrocarbons and Sulfide Minerals by the Lithobiontic Microbial Community Inhabiting Deep Subterrestrial Kupferschiefer Black Shale
Source: Front Microbiol. 2018 May 15;9:972. doi: 10.3389/fmicb.2018.00972 (PMC5962744; doi:10.3389/fmicb.2018.00972)
Supplement: Supplementary file 3 [file Presentation_1.ZIP › R19_filter-trim_BSc60_sup207_krona.html.files/node1271.members.0.js]

data('67TFK:03535:04982\n\
67TFK:03927:04044\n\
67TFK:01299:10074\n\
67TFK:01191:08775\n\
67TFK:01053:07557\n\
67TFK:00400:06222\n\
67TFK:01108:06027\n\
67TFK:06699:03595\n\
67TFK:07778:02908\n\
67TFK:09877:02859\n\
67TFK:10027:03771\n\
67TFK:02207:02592\n\
67TFK:02529:03182\n\
67TFK:02619:03113\n\
67TFK:01731:05820\n\
67TFK:09572:10775\n\
67TFK:10244:11371\n\
67TFK:05875:07286\n\
67TFK:05533:11267\n\
67TFK:06738:02297\n\
67TFK:07961:01729\n\
67TFK:07033:06163\n\
67TFK:07069:11343\n\
67TFK:01266:03645\n\
67TFK:05578:02139\n\
67TFK:08598:01063\n\
67TFK:06862:00596\n\
67TFK:08039:02907\n\
67TFK:08453:04793\n\
67TFK:08208:08571\n\
67TFK:04494:12200\n\
67TFK:05181:10674\n\
67TFK:05216:08221\n\
67TFK:04131:06540\n\
67TFK:04061:06284\n\
67TFK:05230:05444\n\
67TFK:08623:11072\n\
67TFK:05027:02948\n\
67TFK:04269:05042\n\
67TFK:05960:09008\n\
67TFK:06652:08414\n\
67TFK:02781:09560\n\
67TFK:08777:06226\n\
67TFK:08901:06399\n\
67TFK:02807:06523\n\
67TFK:03911:14573\n\
67TFK:02910:08331\n\
')
