# Supplementary material for: The Oxidative Metabolism of Fossil Hydrocarbons and Sulfide Minerals by the Lithobiontic Microbial Community Inhabiting Deep Subterrestrial Kupferschiefer Black Shale
Source: Front Microbiol. 2018 May 15;9:972. doi: 10.3389/fmicb.2018.00972 (PMC5962744; doi:10.3389/fmicb.2018.00972)
Supplement: Supplementary file 3 [file Presentation_1.ZIP › R19_filter-trim_BSc60_sup207_krona.html.files/node797.members.0.js]

data('67TFK:01674:12592\n\
67TFK:01718:12181\n\
67TFK:02159:12303\n\
67TFK:02633:12088\n\
67TFK:02648:12380\n\
67TFK:02807:05015\n\
67TFK:02778:05065\n\
67TFK:02870:04075\n\
67TFK:02919:04886\n\
67TFK:03138:04795\n\
67TFK:03409:04923\n\
67TFK:03434:04583\n\
67TFK:03843:04013\n\
67TFK:03844:04819\n\
67TFK:03907:05086\n\
67TFK:03919:03896\n\
67TFK:00500:04723\n\
67TFK:00743:04907\n\
67TFK:00726:04921\n\
67TFK:00975:03928\n\
67TFK:01054:04267\n\
67TFK:00925:01748\n\
67TFK:01145:01812\n\
67TFK:01256:02172\n\
67TFK:00460:09183\n\
67TFK:00587:09753\n\
67TFK:00611:09489\n\
67TFK:00630:09639\n\
67TFK:00784:09686\n\
67TFK:00888:09808\n\
67TFK:00612:08865\n\
67TFK:00649:08933\n\
67TFK:01244:08226\n\
67TFK:00733:07151\n\
67TFK:01123:07135\n\
67TFK:01118:07242\n\
67TFK:01257:07570\n\
67TFK:00266:06011\n\
67TFK:00832:05692\n\
67TFK:00822:06153\n\
67TFK:00998:06143\n\
67TFK:01237:05177\n\
67TFK:09439:06605\n\
67TFK:09547:06456\n\
67TFK:09694:07128\n\
67TFK:09890:07009\n\
67TFK:10052:07301\n\
67TFK:10570:07639\n\
67TFK:06829:03193\n\
67TFK:06861:02997\n\
67TFK:07128:02828\n\
67TFK:07163:02859\n\
67TFK:07237:02648\n\
67TFK:07500:03376\n\
67TFK:07668:03270\n\
67TFK:07729:03325\n\
67TFK:07728:03650\n\
67TFK:09411:04603\n\
67TFK:09442:04716\n\
67TFK:09507:04568\n\
67TFK:09850:04627\n\
67TFK:09515:03275\n\
67TFK:09566:03544\n\
67TFK:09564:03694\n\
67TFK:09843:03317\n\
67TFK:09346:12317\n\
67TFK:09395:12291\n\
67TFK:09459:12679\n\
67TFK:09635:12421\n\
67TFK:09920:12025\n\
67TFK:10084:11599\n\
67TFK:10342:11801\n\
67TFK:10400:11960\n\
67TFK:01285:13974\n\
67TFK:01346:03335\n\
67TFK:01485:02723\n\
67TFK:01575:03581\n\
67TFK:01740:02916\n\
67TFK:01880:03272\n\
67TFK:01977:03289\n\
67TFK:02275:02784\n\
67TFK:01518:04339\n\
67TFK:01681:03943\n\
67TFK:01778:04279\n\
67TFK:01964:04038\n\
67TFK:02132:04327\n\
67TFK:02259:04642\n\
67TFK:02407:03884\n\
67TFK:02486:04666\n\
67TFK:02604:04206\n\
67TFK:02659:03897\n\
67TFK:01362:05408\n\
67TFK:01586:05391\n\
67TFK:01687:06217\n\
67TFK:01861:05368\n\
67TFK:01873:06033\n\
67TFK:01909:06076\n\
67TFK:01944:05382\n\
67TFK:01977:05746\n\
67TFK:02036:05688\n\
67TFK:02198:06258\n\
67TFK:02291:06545\n\
67TFK:02395:06643\n\
67TFK:01824:02033\n\
67TFK:01792:02276\n\
67TFK:02164:02030\n\
67TFK:02518:02315\n\
67TFK:01374:08358\n\
67TFK:01700:08050\n\
67TFK:01919:08350\n\
67TFK:01975:07747\n\
67TFK:02038:08680\n\
67TFK:02587:08311\n\
67TFK:01395:09907\n\
67TFK:01691:09839\n\
67TFK:01809:09354\n\
67TFK:01832:09371\n\
67TFK:02258:10133\n\
67TFK:02640:10267\n\
67TFK:05333:04385\n\
67TFK:05538:04137\n\
67TFK:05668:04988\n\
67TFK:05698:04699\n\
67TFK:05942:04533\n\
67TFK:06052:04049\n\
67TFK:06476:03874\n\
67TFK:06465:04254\n\
67TFK:06525:04406\n\
67TFK:09357:07898\n\
67TFK:09662:08676\n\
67TFK:09756:08798\n\
67TFK:09963:08646\n\
67TFK:10105:08275\n\
67TFK:10383:08144\n\
67TFK:10507:08394\n\
67TFK:09519:09938\n\
67TFK:09596:09440\n\
67TFK:09642:09806\n\
67TFK:09718:09323\n\
67TFK:09975:09793\n\
67TFK:10055:09952\n\
67TFK:10183:09987\n\
67TFK:09404:10715\n\
67TFK:10099:10942\n\
67TFK:05493:07690\n\
67TFK:05870:07674\n\
67TFK:05946:06987\n\
67TFK:05942:07612\n\
67TFK:05983:06978\n\
67TFK:06074:06918\n\
67TFK:06092:06557\n\
67TFK:06397:07439\n\
67TFK:06444:07711\n\
67TFK:06573:07352\n\
67TFK:06624:07448\n\
67TFK:05973:11055\n\
67TFK:06161:10940\n\
67TFK:06168:11467\n\
67TFK:06285:10523\n\
67TFK:06835:01515\n\
67TFK:07002:01294\n\
67TFK:07142:01348\n\
67TFK:07211:01683\n\
67TFK:07375:01431\n\
67TFK:07556:02194\n\
67TFK:07725:01339\n\
67TFK:07837:02158\n\
67TFK:07913:01704\n\
67TFK:07020:04679\n\
67TFK:07171:04063\n\
67TFK:07499:04480\n\
67TFK:07633:03928\n\
67TFK:07800:03902\n\
67TFK:06665:06463\n\
67TFK:06945:07183\n\
67TFK:06980:06532\n\
67TFK:07077:07015\n\
67TFK:07069:07520\n\
67TFK:07319:06704\n\
67TFK:07355:07388\n\
67TFK:07439:06583\n\
67TFK:07672:07392\n\
67TFK:07758:06616\n\
67TFK:07842:07117\n\
67TFK:07988:06756\n\
67TFK:06702:06265\n\
67TFK:06820:05767\n\
67TFK:07325:06364\n\
67TFK:07383:05348\n\
67TFK:07403:06087\n\
67TFK:07774:05705\n\
67TFK:07902:05217\n\
67TFK:07967:06085\n\
67TFK:06812:10063\n\
67TFK:07028:09917\n\
67TFK:07441:10007\n\
67TFK:07493:09061\n\
67TFK:07590:10162\n\
67TFK:07712:09530\n\
67TFK:07958:09527\n\
67TFK:07072:07957\n\
67TFK:07246:08247\n\
67TFK:07527:08031\n\
67TFK:07609:08911\n\
67TFK:07732:08139\n\
67TFK:07856:08490\n\
67TFK:07919:08449\n\
67TFK:07937:08941\n\
67TFK:06784:11147\n\
67TFK:06970:10490\n\
67TFK:07521:10348\n\
67TFK:07702:10620\n\
67TFK:07791:10456\n\
67TFK:07983:10473\n\
67TFK:00530:02588\n\
67TFK:00830:03794\n\
67TFK:00927:02811\n\
67TFK:00951:03738\n\
67TFK:01236:03374\n\
67TFK:01200:03823\n\
67TFK:05437:01894\n\
67TFK:05804:02180\n\
67TFK:05889:02293\n\
67TFK:06235:01825\n\
67TFK:06319:02116\n\
67TFK:06392:01910\n\
67TFK:06474:01474\n\
67TFK:06460:02178\n\
67TFK:08312:01016\n\
67TFK:06742:00625\n\
67TFK:07708:00755\n\
67TFK:08009:06609\n\
67TFK:08310:07268\n\
67TFK:08495:07666\n\
67TFK:08574:07045\n\
67TFK:08599:07146\n\
67TFK:08682:06759\n\
67TFK:08779:06673\n\
67TFK:08827:06792\n\
67TFK:08841:07676\n\
67TFK:08864:06596\n\
67TFK:08856:07277\n\
67TFK:08078:03216\n\
67TFK:08253:02639\n\
67TFK:08258:02878\n\
67TFK:08398:03179\n\
67TFK:08592:02740\n\
67TFK:08720:03789\n\
67TFK:08851:03857\n\
67TFK:09135:02999\n\
67TFK:09214:03058\n\
67TFK:08175:04821\n\
67TFK:08389:04080\n\
67TFK:08356:05076\n\
67TFK:08541:03934\n\
67TFK:08860:03900\n\
67TFK:09232:04078\n\
67TFK:09246:04703\n\
67TFK:08028:07920\n\
67TFK:08087:07859\n\
67TFK:08163:08605\n\
67TFK:08806:08463\n\
67TFK:09038:07960\n\
67TFK:08085:09595\n\
67TFK:08589:09274\n\
67TFK:08690:09283\n\
67TFK:08889:10076\n\
67TFK:08909:09123\n\
67TFK:08920:09162\n\
67TFK:08893:09680\n\
67TFK:09091:10172\n\
67TFK:09169:09474\n\
67TFK:01140:11000\n\
67TFK:06784:12344\n\
67TFK:06791:12567\n\
67TFK:06938:12758\n\
67TFK:07266:12484\n\
67TFK:07925:11786\n\
67TFK:07979:12818\n\
67TFK:04042:13703\n\
67TFK:04400:14008\n\
67TFK:04539:13302\n\
67TFK:05108:12975\n\
67TFK:04356:11792\n\
67TFK:04925:11904\n\
67TFK:04995:12566\n\
67TFK:05323:12152\n\
67TFK:05311:12819\n\
67TFK:04160:10546\n\
67TFK:04641:10348\n\
67TFK:04891:10377\n\
67TFK:04871:10486\n\
67TFK:04863:11023\n\
67TFK:04974:10404\n\
67TFK:04417:09111\n\
67TFK:04742:09095\n\
67TFK:05224:09637\n\
67TFK:05262:09106\n\
67TFK:05250:09992\n\
67TFK:05325:09227\n\
67TFK:04076:08072\n\
67TFK:04384:08533\n\
67TFK:04453:08816\n\
67TFK:04532:07976\n\
67TFK:04800:07778\n\
67TFK:05134:07966\n\
67TFK:05138:08707\n\
67TFK:05195:07864\n\
67TFK:05167:08083\n\
67TFK:04214:06858\n\
67TFK:04406:06936\n\
67TFK:04462:07581\n\
67TFK:04557:06944\n\
67TFK:04602:07261\n\
67TFK:04596:07590\n\
67TFK:04678:06983\n\
67TFK:04923:06707\n\
67TFK:05030:06756\n\
67TFK:05150:06780\n\
67TFK:05206:06892\n\
67TFK:05230:07256\n\
67TFK:05291:07072\n\
67TFK:05263:07242\n\
67TFK:06330:00741\n\
67TFK:06351:00712\n\
67TFK:04022:06407\n\
67TFK:04527:05771\n\
67TFK:04574:05219\n\
67TFK:04634:05989\n\
67TFK:04761:06278\n\
67TFK:04822:05260\n\
67TFK:04845:05491\n\
67TFK:04809:06299\n\
67TFK:04860:05820\n\
67TFK:04982:05929\n\
67TFK:05128:05203\n\
67TFK:08310:14329\n\
67TFK:08118:13144\n\
67TFK:08122:13156\n\
67TFK:08261:14023\n\
67TFK:08463:14108\n\
67TFK:08711:13319\n\
67TFK:09248:13403\n\
67TFK:08010:12418\n\
67TFK:08077:12651\n\
67TFK:05734:13836\n\
67TFK:06563:13208\n\
67TFK:06654:13634\n\
67TFK:06225:15031\n\
67TFK:08029:10418\n\
67TFK:08025:10829\n\
67TFK:08040:11152\n\
67TFK:08524:11189\n\
67TFK:08661:10825\n\
67TFK:08882:10650\n\
67TFK:09307:11451\n\
67TFK:04000:03858\n\
67TFK:04091:02719\n\
67TFK:04725:03639\n\
67TFK:04897:02691\n\
67TFK:05285:03244\n\
67TFK:05644:02672\n\
67TFK:06259:02790\n\
67TFK:06526:02655\n\
67TFK:05493:05716\n\
67TFK:05511:05886\n\
67TFK:06261:06097\n\
67TFK:06533:05748\n\
67TFK:06589:05324\n\
67TFK:04046:04311\n\
67TFK:04197:03931\n\
67TFK:04199:04761\n\
67TFK:04380:04688\n\
67TFK:04429:05053\n\
67TFK:04731:04012\n\
67TFK:05482:08780\n\
67TFK:06325:08326\n\
67TFK:06403:08709\n\
67TFK:06505:08362\n\
67TFK:06480:08743\n\
67TFK:06537:08011\n\
67TFK:06550:08599\n\
67TFK:05336:09373\n\
67TFK:05338:09690\n\
67TFK:05467:10165\n\
67TFK:05778:10295\n\
67TFK:05961:09379\n\
67TFK:06621:09399\n\
67TFK:06077:12268\n\
67TFK:04259:01661\n\
67TFK:04482:02029\n\
67TFK:05099:02103\n\
67TFK:05170:02110\n\
67TFK:03133:13760\n\
67TFK:03122:14013\n\
67TFK:03208:14087\n\
67TFK:03280:13181\n\
67TFK:03481:12920\n\
67TFK:03534:14043\n\
67TFK:03601:13216\n\
67TFK:03094:12462\n\
67TFK:03178:11856\n\
67TFK:03528:12250\n\
67TFK:03926:12387\n\
67TFK:02926:09147\n\
67TFK:03195:09455\n\
67TFK:03488:09366\n\
67TFK:03743:09768\n\
67TFK:02759:06377\n\
67TFK:02963:05866\n\
67TFK:03426:05655\n\
67TFK:03614:05288\n\
67TFK:03696:05524\n\
67TFK:03739:05923\n\
67TFK:03845:05466\n\
67TFK:08040:01503\n\
67TFK:08107:02511\n\
67TFK:08255:01812\n\
67TFK:08643:02063\n\
67TFK:08823:01471\n\
67TFK:09134:01490\n\
67TFK:09315:01421\n\
67TFK:02878:02506\n\
67TFK:02928:02304\n\
67TFK:02975:02459\n\
67TFK:03153:02264\n\
67TFK:03229:01387\n\
67TFK:03255:02080\n\
67TFK:03751:01653\n\
67TFK:03801:01393\n\
67TFK:03926:01436\n\
67TFK:03564:00867\n\
67TFK:01642:11082\n\
67TFK:02048:11033\n\
67TFK:02097:11416\n\
67TFK:02587:10578\n\
67TFK:01927:14309\n\
67TFK:02005:14583\n\
67TFK:02277:14170\n\
67TFK:02157:13758\n\
67TFK:02435:13033\n\
67TFK:08165:05396\n\
67TFK:08207:05651\n\
67TFK:08279:05737\n\
67TFK:08362:06138\n\
67TFK:08413:06408\n\
67TFK:08480:05494\n\
67TFK:08635:05789\n\
67TFK:09369:05559\n\
67TFK:09410:05965\n\
67TFK:09566:05287\n\
67TFK:09619:06007\n\
67TFK:09919:06369\n\
67TFK:09944:05667\n\
67TFK:09977:05648\n\
67TFK:10117:05413\n\
67TFK:07083:13055\n\
67TFK:07236:12933\n\
67TFK:07314:13122\n\
67TFK:07330:14129\n\
67TFK:07426:12931\n\
67TFK:07446:12995\n\
67TFK:07816:14011\n\
67TFK:02988:02972\n\
67TFK:03106:02639\n\
67TFK:03358:03221\n\
67TFK:03350:03529\n\
67TFK:03609:03300\n\
67TFK:03609:03360\n\
67TFK:03663:03215\n\
67TFK:03751:03638\n\
67TFK:02724:06445\n\
67TFK:03183:07593\n\
67TFK:03334:07509\n\
67TFK:03381:06628\n\
67TFK:03798:06752\n\
67TFK:04005:00871\n\
67TFK:04549:00542\n\
67TFK:04920:01039\n\
67TFK:03314:14339\n\
67TFK:02995:11181\n\
67TFK:03207:11260\n\
67TFK:03277:11208\n\
67TFK:03396:10601\n\
67TFK:03902:10628\n\
67TFK:01334:01213\n\
67TFK:01731:00815\n\
67TFK:01739:00889\n\
67TFK:01941:00869\n\
67TFK:02343:01027\n\
67TFK:02669:08927\n\
67TFK:03414:08179\n\
67TFK:03515:08237\n\
67TFK:03514:08675\n\
67TFK:03610:08939\n\
67TFK:03651:08501\n\
67TFK:03677:08067\n\
67TFK:03704:08844\n\
')
