# Supplementary material for: The Oxidative Metabolism of Fossil Hydrocarbons and Sulfide Minerals by the Lithobiontic Microbial Community Inhabiting Deep Subterrestrial Kupferschiefer Black Shale
Source: Front Microbiol. 2018 May 15;9:972. doi: 10.3389/fmicb.2018.00972 (PMC5962744; doi:10.3389/fmicb.2018.00972)
Supplement: Supplementary file 3 [file Presentation_1.ZIP › R19_filter-trim_BSc60_sup207_krona.html.files/node1443.members.0.js]

data('67TFK:01524:11626\n\
67TFK:01901:11908\n\
67TFK:02639:12807\n\
67TFK:03019:04862\n\
67TFK:03251:05123\n\
67TFK:03667:04788\n\
67TFK:03792:04199\n\
67TFK:00464:04756\n\
67TFK:01224:04241\n\
67TFK:00577:02273\n\
67TFK:00923:01959\n\
67TFK:00797:09678\n\
67TFK:00870:09640\n\
67TFK:00147:08786\n\
67TFK:00411:08098\n\
67TFK:00456:08656\n\
67TFK:00858:08736\n\
67TFK:00958:08283\n\
67TFK:00702:07347\n\
67TFK:00879:06861\n\
67TFK:00377:05663\n\
67TFK:00497:06184\n\
67TFK:00868:05564\n\
67TFK:01060:06431\n\
67TFK:01204:06035\n\
67TFK:00638:11781\n\
67TFK:09478:07689\n\
67TFK:09531:07120\n\
67TFK:09581:07292\n\
67TFK:09712:07409\n\
67TFK:06978:03852\n\
67TFK:07718:02856\n\
67TFK:09592:03884\n\
67TFK:09694:03519\n\
67TFK:09739:03707\n\
67TFK:09566:11978\n\
67TFK:09889:11675\n\
67TFK:02016:03531\n\
67TFK:02066:03574\n\
67TFK:02054:03641\n\
67TFK:02593:03717\n\
67TFK:01381:04826\n\
67TFK:01443:04477\n\
67TFK:01658:03902\n\
67TFK:01682:03985\n\
67TFK:01823:04584\n\
67TFK:02015:04287\n\
67TFK:02048:04877\n\
67TFK:02131:04003\n\
67TFK:01775:06295\n\
67TFK:01919:05579\n\
67TFK:02125:05812\n\
67TFK:02226:07486\n\
67TFK:02612:07051\n\
67TFK:02637:07178\n\
67TFK:01399:01726\n\
67TFK:01515:02239\n\
67TFK:01759:01348\n\
67TFK:01929:01818\n\
67TFK:01967:02318\n\
67TFK:02177:01443\n\
67TFK:02164:02113\n\
67TFK:02597:01309\n\
67TFK:02652:02158\n\
67TFK:02420:08782\n\
67TFK:02635:08379\n\
67TFK:01414:10251\n\
67TFK:01460:10009\n\
67TFK:01528:09876\n\
67TFK:01650:09573\n\
67TFK:01676:09750\n\
67TFK:02080:09501\n\
67TFK:02598:09248\n\
67TFK:05595:03924\n\
67TFK:05839:04219\n\
67TFK:06178:04536\n\
67TFK:06247:04096\n\
67TFK:06302:04102\n\
67TFK:06524:04252\n\
67TFK:06504:04399\n\
67TFK:06561:03915\n\
67TFK:06658:04416\n\
67TFK:06638:04763\n\
67TFK:09336:13145\n\
67TFK:09328:08461\n\
67TFK:09607:08847\n\
67TFK:09595:08997\n\
67TFK:10139:08993\n\
67TFK:10221:08922\n\
67TFK:09515:09832\n\
67TFK:09636:09942\n\
67TFK:09690:10966\n\
67TFK:09942:11040\n\
67TFK:10607:11084\n\
67TFK:05357:07003\n\
67TFK:05426:06650\n\
67TFK:05962:07301\n\
67TFK:06376:06806\n\
67TFK:06519:07498\n\
67TFK:06545:07103\n\
67TFK:06383:10340\n\
67TFK:06389:10863\n\
67TFK:06481:10933\n\
67TFK:06638:10843\n\
67TFK:09405:01754\n\
67TFK:09610:02073\n\
67TFK:09905:02225\n\
67TFK:06921:01702\n\
67TFK:07452:01407\n\
67TFK:07604:02055\n\
67TFK:07715:01419\n\
67TFK:07848:01423\n\
67TFK:06864:04203\n\
67TFK:07015:04564\n\
67TFK:07443:03992\n\
67TFK:07815:03865\n\
67TFK:07883:04679\n\
67TFK:06664:06958\n\
67TFK:07160:06813\n\
67TFK:07239:07069\n\
67TFK:07356:06711\n\
67TFK:07381:06601\n\
67TFK:07451:06616\n\
67TFK:06791:05409\n\
67TFK:07726:05173\n\
67TFK:07893:06115\n\
67TFK:06718:09162\n\
67TFK:07646:09294\n\
67TFK:07114:07853\n\
67TFK:07502:07755\n\
67TFK:07766:08892\n\
67TFK:07936:08154\n\
67TFK:07623:11105\n\
67TFK:00571:02874\n\
67TFK:05515:01304\n\
67TFK:05715:02223\n\
67TFK:05919:01622\n\
67TFK:06501:01992\n\
67TFK:08025:01232\n\
67TFK:07252:01040\n\
67TFK:07383:01267\n\
67TFK:07597:01236\n\
67TFK:07771:00784\n\
67TFK:08507:07612\n\
67TFK:08746:06528\n\
67TFK:08814:07489\n\
67TFK:08928:07306\n\
67TFK:09036:07285\n\
67TFK:08062:02851\n\
67TFK:08730:03000\n\
67TFK:09144:03040\n\
67TFK:09205:02979\n\
67TFK:08265:03899\n\
67TFK:08363:04704\n\
67TFK:09080:04875\n\
67TFK:09264:03935\n\
67TFK:09310:03939\n\
67TFK:08586:08940\n\
67TFK:08788:08432\n\
67TFK:09053:08595\n\
67TFK:08024:09028\n\
67TFK:08012:09175\n\
67TFK:08059:10132\n\
67TFK:08104:09429\n\
67TFK:08173:09257\n\
67TFK:08304:09335\n\
67TFK:08320:09957\n\
67TFK:08391:09582\n\
67TFK:08384:09700\n\
67TFK:08487:09582\n\
67TFK:08526:09407\n\
67TFK:08898:09596\n\
67TFK:09055:09779\n\
67TFK:09273:09044\n\
67TFK:09245:10192\n\
67TFK:09248:10291\n\
67TFK:00677:10793\n\
67TFK:00743:10491\n\
67TFK:01121:11459\n\
67TFK:06718:12724\n\
67TFK:06825:12255\n\
67TFK:07264:12151\n\
67TFK:07931:12181\n\
67TFK:07934:12722\n\
67TFK:04478:13978\n\
67TFK:05085:13248\n\
67TFK:04363:14513\n\
67TFK:04080:11784\n\
67TFK:04217:11971\n\
67TFK:04840:12369\n\
67TFK:05164:11798\n\
67TFK:05280:11818\n\
67TFK:04674:11205\n\
67TFK:04436:09484\n\
67TFK:04540:09541\n\
67TFK:05135:10265\n\
67TFK:05194:10170\n\
67TFK:04388:07816\n\
67TFK:04807:08312\n\
67TFK:04051:07586\n\
67TFK:04230:07130\n\
67TFK:04334:06484\n\
67TFK:04767:07347\n\
67TFK:04816:06957\n\
67TFK:06017:00375\n\
67TFK:06254:01244\n\
67TFK:04087:05968\n\
67TFK:04909:06344\n\
67TFK:05233:06398\n\
67TFK:08849:14224\n\
67TFK:08290:13604\n\
67TFK:08251:13850\n\
67TFK:08433:14140\n\
67TFK:08742:13907\n\
67TFK:08284:12422\n\
67TFK:05340:13341\n\
67TFK:05910:14012\n\
67TFK:06416:13570\n\
67TFK:06412:13735\n\
67TFK:06382:14636\n\
67TFK:08565:10787\n\
67TFK:08619:10568\n\
67TFK:08782:11001\n\
67TFK:08964:10837\n\
67TFK:04037:03544\n\
67TFK:04096:03067\n\
67TFK:04451:02729\n\
67TFK:04611:02883\n\
67TFK:04987:03411\n\
67TFK:05023:02927\n\
67TFK:05773:03340\n\
67TFK:05800:02912\n\
67TFK:05832:02757\n\
67TFK:05956:03809\n\
67TFK:06068:03407\n\
67TFK:06245:03258\n\
67TFK:06323:03244\n\
67TFK:06568:03079\n\
67TFK:06548:03525\n\
67TFK:06604:03823\n\
67TFK:05408:05179\n\
67TFK:05786:05496\n\
67TFK:05852:05256\n\
67TFK:06078:05905\n\
67TFK:06563:06344\n\
67TFK:04059:04847\n\
67TFK:04387:04547\n\
67TFK:04446:04270\n\
67TFK:04522:04213\n\
67TFK:04718:04103\n\
67TFK:04790:04160\n\
67TFK:04804:04122\n\
67TFK:04914:03949\n\
67TFK:05111:04857\n\
67TFK:05235:05039\n\
67TFK:05486:08007\n\
67TFK:05901:08105\n\
67TFK:06014:08914\n\
67TFK:06135:08870\n\
67TFK:06294:08477\n\
67TFK:05670:09152\n\
67TFK:05774:09070\n\
67TFK:06620:12171\n\
67TFK:04527:01979\n\
67TFK:04730:01335\n\
67TFK:04713:01795\n\
67TFK:05012:01363\n\
67TFK:05268:01364\n\
67TFK:02796:13831\n\
67TFK:03366:13868\n\
67TFK:03700:14032\n\
67TFK:02715:11768\n\
67TFK:02758:09411\n\
67TFK:02805:10260\n\
67TFK:02908:09064\n\
67TFK:03203:09529\n\
67TFK:03297:09900\n\
67TFK:03709:09736\n\
67TFK:03778:10186\n\
67TFK:03973:09369\n\
67TFK:02674:05426\n\
67TFK:03460:05332\n\
67TFK:03760:05273\n\
67TFK:03757:06259\n\
67TFK:03881:05603\n\
67TFK:03960:06404\n\
67TFK:08338:01660\n\
67TFK:08375:01456\n\
67TFK:08446:02509\n\
67TFK:08565:02384\n\
67TFK:08623:01324\n\
67TFK:08715:02541\n\
67TFK:09118:02011\n\
67TFK:09239:02322\n\
67TFK:02678:02235\n\
67TFK:02839:01417\n\
67TFK:02840:02166\n\
67TFK:03159:01583\n\
67TFK:03758:01974\n\
67TFK:02800:00773\n\
67TFK:01762:10732\n\
67TFK:01853:10508\n\
67TFK:02135:10412\n\
67TFK:02268:10851\n\
67TFK:01446:13057\n\
67TFK:02014:13121\n\
67TFK:08277:05262\n\
67TFK:08428:05325\n\
67TFK:08639:05915\n\
67TFK:08714:06376\n\
67TFK:09335:06321\n\
67TFK:09518:05963\n\
67TFK:09572:05769\n\
67TFK:09674:05295\n\
67TFK:09884:06038\n\
67TFK:07821:13900\n\
67TFK:02776:02620\n\
67TFK:02813:03335\n\
67TFK:02867:03547\n\
67TFK:03709:03332\n\
67TFK:03968:02837\n\
67TFK:03909:06769\n\
67TFK:03939:07107\n\
67TFK:04132:01221\n\
67TFK:04264:00329\n\
67TFK:04315:01238\n\
67TFK:04425:01268\n\
67TFK:02768:10668\n\
67TFK:03347:10720\n\
67TFK:03493:10878\n\
67TFK:03960:10695\n\
67TFK:02132:00972\n\
67TFK:02506:00995\n\
67TFK:02588:00901\n\
67TFK:03244:08143\n\
')
