# Supplementary material for: The Oxidative Metabolism of Fossil Hydrocarbons and Sulfide Minerals by the Lithobiontic Microbial Community Inhabiting Deep Subterrestrial Kupferschiefer Black Shale
Source: Front Microbiol. 2018 May 15;9:972. doi: 10.3389/fmicb.2018.00972 (PMC5962744; doi:10.3389/fmicb.2018.00972)
Supplement: Supplementary file 3 [file Presentation_1.ZIP › R19_filter-trim_BSc60_sup207_krona.html.files/node36.members.0.js]

data('67TFK:01427:12354\n\
67TFK:02505:12160\n\
67TFK:02519:12500\n\
67TFK:03108:04615\n\
67TFK:03371:04298\n\
67TFK:03760:04869\n\
67TFK:03831:04832\n\
67TFK:03888:04918\n\
67TFK:00477:04358\n\
67TFK:00685:04480\n\
67TFK:00692:05148\n\
67TFK:01105:04036\n\
67TFK:01119:02433\n\
67TFK:01157:02224\n\
67TFK:01207:02386\n\
67TFK:01315:01224\n\
67TFK:00293:08125\n\
67TFK:00264:08361\n\
67TFK:01143:08749\n\
67TFK:00263:07603\n\
67TFK:00636:07185\n\
67TFK:01235:07361\n\
67TFK:00397:05417\n\
67TFK:00862:06192\n\
67TFK:00888:06344\n\
67TFK:00933:05179\n\
67TFK:01258:05562\n\
67TFK:01054:12254\n\
67TFK:09398:07261\n\
67TFK:09804:06511\n\
67TFK:09834:07367\n\
67TFK:09987:06684\n\
67TFK:10007:07325\n\
67TFK:06700:02593\n\
67TFK:06757:02699\n\
67TFK:06934:03217\n\
67TFK:06996:02673\n\
67TFK:07090:03106\n\
67TFK:07374:03484\n\
67TFK:07505:02591\n\
67TFK:07591:02767\n\
67TFK:07598:03684\n\
67TFK:07919:02843\n\
67TFK:09412:04686\n\
67TFK:09538:04972\n\
67TFK:10011:03928\n\
67TFK:10316:04516\n\
67TFK:09353:03647\n\
67TFK:09527:02772\n\
67TFK:09610:03814\n\
67TFK:09988:03363\n\
67TFK:10026:02996\n\
67TFK:10138:03789\n\
67TFK:10068:11785\n\
67TFK:10237:12029\n\
67TFK:01718:02897\n\
67TFK:01708:03573\n\
67TFK:02516:03285\n\
67TFK:02562:03524\n\
67TFK:02636:03541\n\
67TFK:01344:04811\n\
67TFK:01429:04659\n\
67TFK:01646:04955\n\
67TFK:02131:03984\n\
67TFK:02497:04070\n\
67TFK:01691:05269\n\
67TFK:01804:05989\n\
67TFK:02190:06230\n\
67TFK:02494:05389\n\
67TFK:02575:05956\n\
67TFK:01628:07109\n\
67TFK:01672:06963\n\
67TFK:01666:07466\n\
67TFK:02354:06916\n\
67TFK:02548:06896\n\
67TFK:02604:07460\n\
67TFK:01668:01486\n\
67TFK:02294:01701\n\
67TFK:02380:01716\n\
67TFK:02448:02215\n\
67TFK:02586:01620\n\
67TFK:02630:01627\n\
67TFK:01401:08053\n\
67TFK:02511:08649\n\
67TFK:02639:08158\n\
67TFK:01856:10162\n\
67TFK:02138:09519\n\
67TFK:02320:10303\n\
67TFK:02388:09415\n\
67TFK:02496:09344\n\
67TFK:05424:03867\n\
67TFK:05516:04162\n\
67TFK:05495:04464\n\
67TFK:05617:04324\n\
67TFK:05932:04726\n\
67TFK:06081:04148\n\
67TFK:06095:04300\n\
67TFK:06185:04125\n\
67TFK:06256:04107\n\
67TFK:06420:05012\n\
67TFK:10022:08975\n\
67TFK:10423:08415\n\
67TFK:09448:09696\n\
67TFK:09645:09608\n\
67TFK:10142:09211\n\
67TFK:10388:09541\n\
67TFK:09373:11391\n\
67TFK:09653:10767\n\
67TFK:09625:11281\n\
67TFK:09864:10500\n\
67TFK:10243:11219\n\
67TFK:10360:10379\n\
67TFK:10428:11349\n\
67TFK:05443:06540\n\
67TFK:05598:06618\n\
67TFK:05792:07618\n\
67TFK:05831:07367\n\
67TFK:05974:06671\n\
67TFK:06539:07506\n\
67TFK:05761:10630\n\
67TFK:06323:10412\n\
67TFK:06367:10836\n\
67TFK:06342:11422\n\
67TFK:06580:11371\n\
67TFK:09689:01513\n\
67TFK:09769:01880\n\
67TFK:09966:02254\n\
67TFK:06687:02245\n\
67TFK:06705:02527\n\
67TFK:07149:02452\n\
67TFK:07321:02345\n\
67TFK:07499:01792\n\
67TFK:07601:02069\n\
67TFK:07708:01538\n\
67TFK:06667:04656\n\
67TFK:06855:04962\n\
67TFK:06954:04485\n\
67TFK:07084:04976\n\
67TFK:07195:04881\n\
67TFK:07251:04152\n\
67TFK:07304:04506\n\
67TFK:07307:04671\n\
67TFK:07555:04748\n\
67TFK:06747:06447\n\
67TFK:06764:06553\n\
67TFK:06786:07219\n\
67TFK:06862:07341\n\
67TFK:06957:06464\n\
67TFK:07180:06868\n\
67TFK:06754:06124\n\
67TFK:06971:05378\n\
67TFK:07545:06181\n\
67TFK:07550:06307\n\
67TFK:07781:06347\n\
67TFK:07969:05596\n\
67TFK:06780:09963\n\
67TFK:06770:10223\n\
67TFK:07288:10280\n\
67TFK:07588:09412\n\
67TFK:07719:10204\n\
67TFK:07811:09693\n\
67TFK:06706:07876\n\
67TFK:07396:08297\n\
67TFK:06929:10642\n\
67TFK:07224:10867\n\
67TFK:07704:10769\n\
67TFK:07672:11222\n\
67TFK:07742:10378\n\
67TFK:00488:03803\n\
67TFK:00916:03062\n\
67TFK:01140:03361\n\
67TFK:01150:02607\n\
67TFK:01294:03700\n\
67TFK:05488:01856\n\
67TFK:05559:01352\n\
67TFK:05740:01656\n\
67TFK:06200:02417\n\
67TFK:06431:02066\n\
67TFK:06622:01541\n\
67TFK:08256:01208\n\
67TFK:09298:01208\n\
67TFK:07287:01044\n\
67TFK:07436:00907\n\
67TFK:07440:01099\n\
67TFK:07750:00862\n\
67TFK:07871:00935\n\
67TFK:07329:14178\n\
67TFK:08031:07367\n\
67TFK:08192:07045\n\
67TFK:08891:07178\n\
67TFK:08841:02810\n\
67TFK:09140:03130\n\
67TFK:08517:04148\n\
67TFK:08590:04169\n\
67TFK:08802:04239\n\
67TFK:08892:03893\n\
67TFK:08088:07789\n\
67TFK:08567:08992\n\
67TFK:09165:08765\n\
67TFK:09286:07874\n\
67TFK:08206:10121\n\
67TFK:08243:10146\n\
67TFK:08633:09477\n\
67TFK:08716:09270\n\
67TFK:08728:09925\n\
67TFK:08879:09160\n\
67TFK:08898:09883\n\
67TFK:09217:09597\n\
67TFK:09229:09902\n\
67TFK:00729:11347\n\
67TFK:06782:12782\n\
67TFK:07642:12611\n\
67TFK:04001:13369\n\
67TFK:04289:13408\n\
67TFK:04475:13034\n\
67TFK:05153:13854\n\
67TFK:04082:12776\n\
67TFK:04395:12492\n\
67TFK:04551:12635\n\
67TFK:04868:11702\n\
67TFK:04736:11262\n\
67TFK:04928:10480\n\
67TFK:04070:10276\n\
67TFK:04442:09593\n\
67TFK:04552:09062\n\
67TFK:04775:09095\n\
67TFK:04781:09518\n\
67TFK:05094:09042\n\
67TFK:04130:07848\n\
67TFK:04197:07951\n\
67TFK:04249:07892\n\
67TFK:04412:07857\n\
67TFK:04473:08633\n\
67TFK:04984:08495\n\
67TFK:05004:07184\n\
67TFK:05375:00882\n\
67TFK:05882:00712\n\
67TFK:06383:00921\n\
67TFK:04367:05385\n\
67TFK:04665:05273\n\
67TFK:05066:05935\n\
67TFK:08194:13404\n\
67TFK:08699:13265\n\
67TFK:08823:13776\n\
67TFK:08240:11817\n\
67TFK:08515:12127\n\
67TFK:05538:13113\n\
67TFK:05770:13057\n\
67TFK:06142:13922\n\
67TFK:06250:13005\n\
67TFK:06401:12930\n\
67TFK:06553:15100\n\
67TFK:08062:11398\n\
67TFK:08320:11527\n\
67TFK:08439:10577\n\
67TFK:08912:11236\n\
67TFK:09162:11531\n\
67TFK:04218:02664\n\
67TFK:04286:02900\n\
67TFK:04348:02664\n\
67TFK:04589:03399\n\
67TFK:04574:03820\n\
67TFK:04873:03523\n\
67TFK:05730:03490\n\
67TFK:05739:03585\n\
67TFK:05910:02820\n\
67TFK:06039:03293\n\
67TFK:06306:03471\n\
67TFK:06320:03509\n\
67TFK:06343:02916\n\
67TFK:06421:02722\n\
67TFK:06610:02936\n\
67TFK:06617:03640\n\
67TFK:06653:02592\n\
67TFK:05579:05859\n\
67TFK:05755:05508\n\
67TFK:05912:05439\n\
67TFK:06001:05800\n\
67TFK:06467:05514\n\
67TFK:06471:06066\n\
67TFK:06600:05507\n\
67TFK:04253:04109\n\
67TFK:04459:04551\n\
67TFK:04753:04803\n\
67TFK:05202:04883\n\
67TFK:05635:08896\n\
67TFK:05969:08159\n\
67TFK:05949:08684\n\
67TFK:06478:08140\n\
67TFK:06522:08884\n\
67TFK:06585:08106\n\
67TFK:05341:09431\n\
67TFK:05857:09475\n\
67TFK:06124:09191\n\
67TFK:06235:09209\n\
67TFK:06324:09359\n\
67TFK:06605:09283\n\
67TFK:05651:11948\n\
67TFK:05881:11779\n\
67TFK:05880:12508\n\
67TFK:06000:11719\n\
67TFK:06348:12601\n\
67TFK:06554:12835\n\
67TFK:06645:11860\n\
67TFK:04283:01982\n\
67TFK:04328:02023\n\
67TFK:04579:01565\n\
67TFK:04550:01789\n\
67TFK:05256:02079\n\
67TFK:05321:02043\n\
67TFK:03761:13328\n\
67TFK:02771:12244\n\
67TFK:03088:11664\n\
67TFK:03076:12867\n\
67TFK:03709:12303\n\
67TFK:03873:12233\n\
67TFK:02666:09220\n\
67TFK:03041:10281\n\
67TFK:03325:10078\n\
67TFK:03602:09573\n\
67TFK:02841:06018\n\
67TFK:02889:05237\n\
67TFK:02942:05646\n\
67TFK:03032:05164\n\
67TFK:03347:05926\n\
67TFK:03388:06099\n\
67TFK:03482:05292\n\
67TFK:03542:05771\n\
67TFK:03702:05256\n\
67TFK:03733:06402\n\
67TFK:08707:01347\n\
67TFK:08727:01819\n\
67TFK:09251:02392\n\
67TFK:02817:02012\n\
67TFK:03209:01975\n\
67TFK:03560:02423\n\
67TFK:03784:02028\n\
67TFK:02911:00504\n\
67TFK:03023:00922\n\
67TFK:03263:00939\n\
67TFK:03224:01208\n\
67TFK:01717:10823\n\
67TFK:01884:10835\n\
67TFK:02320:10373\n\
67TFK:01875:14544\n\
67TFK:02326:13501\n\
67TFK:08371:05821\n\
67TFK:08626:05848\n\
67TFK:09009:05579\n\
67TFK:09101:05558\n\
67TFK:10349:05846\n\
67TFK:07222:13615\n\
67TFK:07295:13592\n\
67TFK:02946:02797\n\
67TFK:03016:03499\n\
67TFK:03158:03008\n\
67TFK:03119:03145\n\
67TFK:03449:02838\n\
67TFK:03941:03032\n\
67TFK:03234:07559\n\
67TFK:03636:06957\n\
67TFK:03762:07269\n\
67TFK:04005:00893\n\
67TFK:04125:01182\n\
67TFK:04296:00896\n\
67TFK:03049:14846\n\
67TFK:03466:14667\n\
67TFK:03641:15055\n\
67TFK:02374:00923\n\
67TFK:02383:00903\n\
67TFK:02722:08747\n\
67TFK:02740:08842\n\
67TFK:03528:08548\n\
67TFK:03819:08277\n\
67TFK:03891:07933\n\
')
