# Supplementary material for: The Oxidative Metabolism of Fossil Hydrocarbons and Sulfide Minerals by the Lithobiontic Microbial Community Inhabiting Deep Subterrestrial Kupferschiefer Black Shale
Source: Front Microbiol. 2018 May 15;9:972. doi: 10.3389/fmicb.2018.00972 (PMC5962744; doi:10.3389/fmicb.2018.00972)
Supplement: Supplementary file 3 [file Presentation_1.ZIP › R19_filter-trim_BSc60_sup207_krona.html.files/node1653.members.0.js]

data('67TFK:03411:04214\n\
67TFK:03426:04164\n\
67TFK:03636:05020\n\
67TFK:00552:09820\n\
67TFK:00572:08223\n\
67TFK:01060:08300\n\
67TFK:01246:07773\n\
67TFK:01294:07119\n\
67TFK:01142:06343\n\
67TFK:09768:06711\n\
67TFK:09374:04205\n\
67TFK:10018:03697\n\
67TFK:01603:04907\n\
67TFK:01532:06695\n\
67TFK:01418:02243\n\
67TFK:02251:02386\n\
67TFK:01895:08948\n\
67TFK:02076:09899\n\
67TFK:09659:08551\n\
67TFK:05572:06881\n\
67TFK:09646:02134\n\
67TFK:07322:06505\n\
67TFK:06744:01215\n\
67TFK:08128:07056\n\
67TFK:08612:02900\n\
67TFK:08160:04164\n\
67TFK:04718:12839\n\
67TFK:04504:10932\n\
67TFK:04154:09905\n\
67TFK:05486:01155\n\
67TFK:08510:12849\n\
67TFK:08601:12353\n\
67TFK:08000:11164\n\
67TFK:04366:02865\n\
67TFK:04631:02751\n\
67TFK:05470:09321\n\
67TFK:06245:10219\n\
67TFK:05291:01915\n\
67TFK:03402:12429\n\
67TFK:02720:09739\n\
67TFK:02978:06102\n\
67TFK:03804:05688\n\
67TFK:08632:02343\n\
67TFK:02980:01433\n\
67TFK:03767:01778\n\
67TFK:01811:10954\n\
67TFK:02409:10315\n\
67TFK:02436:10770\n\
67TFK:03172:06555\n\
67TFK:03654:10437\n\
67TFK:03295:08473\n\
')
