# Supplementary material for: The Oxidative Metabolism of Fossil Hydrocarbons and Sulfide Minerals by the Lithobiontic Microbial Community Inhabiting Deep Subterrestrial Kupferschiefer Black Shale
Source: Front Microbiol. 2018 May 15;9:972. doi: 10.3389/fmicb.2018.00972 (PMC5962744; doi:10.3389/fmicb.2018.00972)
Supplement: Supplementary file 3 [file Presentation_1.ZIP › R19_filter-trim_BSc60_sup207_krona.html.files/node1033.members.0.js]

data('67TFK:01485:12627\n\
67TFK:01713:12793\n\
67TFK:02979:04650\n\
67TFK:00746:04094\n\
67TFK:00814:04860\n\
67TFK:01083:01316\n\
67TFK:01115:02501\n\
67TFK:00866:09720\n\
67TFK:00413:08688\n\
67TFK:00515:07934\n\
67TFK:00841:06776\n\
67TFK:01213:07618\n\
67TFK:00922:11698\n\
67TFK:00930:12348\n\
67TFK:07546:03184\n\
67TFK:09544:03986\n\
67TFK:09547:04353\n\
67TFK:10078:03714\n\
67TFK:10406:03231\n\
67TFK:01753:03431\n\
67TFK:02142:02916\n\
67TFK:02292:03047\n\
67TFK:02404:02696\n\
67TFK:01411:04113\n\
67TFK:01738:04803\n\
67TFK:02002:04330\n\
67TFK:02019:04695\n\
67TFK:02402:03930\n\
67TFK:01911:06208\n\
67TFK:02433:05408\n\
67TFK:02489:05798\n\
67TFK:01557:06924\n\
67TFK:01643:07146\n\
67TFK:01799:06875\n\
67TFK:02219:06598\n\
67TFK:02613:07406\n\
67TFK:01565:02391\n\
67TFK:02301:02295\n\
67TFK:05590:04792\n\
67TFK:05999:04276\n\
67TFK:06400:04759\n\
67TFK:06503:04307\n\
67TFK:09478:13656\n\
67TFK:09382:08337\n\
67TFK:10293:08007\n\
67TFK:09534:09725\n\
67TFK:09596:09076\n\
67TFK:09827:09856\n\
67TFK:06288:07224\n\
67TFK:06399:10315\n\
67TFK:09352:01756\n\
67TFK:06821:01379\n\
67TFK:07303:01811\n\
67TFK:07383:01452\n\
67TFK:07495:01927\n\
67TFK:07908:01400\n\
67TFK:06660:04642\n\
67TFK:06964:05048\n\
67TFK:07581:03965\n\
67TFK:06859:07398\n\
67TFK:07217:07354\n\
67TFK:07670:06733\n\
67TFK:06749:05424\n\
67TFK:06759:05953\n\
67TFK:07369:06278\n\
67TFK:07658:05296\n\
67TFK:07665:05359\n\
67TFK:07693:05709\n\
67TFK:07910:05775\n\
67TFK:06999:09316\n\
67TFK:07091:10150\n\
67TFK:07115:09188\n\
67TFK:07065:08743\n\
67TFK:07289:11411\n\
67TFK:00680:02769\n\
67TFK:00835:02649\n\
67TFK:06311:01297\n\
67TFK:08732:01096\n\
67TFK:07083:00549\n\
67TFK:06723:14634\n\
67TFK:08316:07238\n\
67TFK:08355:06774\n\
67TFK:08411:06710\n\
67TFK:08528:07120\n\
67TFK:08576:07607\n\
67TFK:08609:07718\n\
67TFK:08085:02931\n\
67TFK:08239:03396\n\
67TFK:08648:02907\n\
67TFK:08587:04986\n\
67TFK:08939:04617\n\
67TFK:08156:07857\n\
67TFK:08269:08446\n\
67TFK:08629:08766\n\
67TFK:08722:07814\n\
67TFK:08609:09376\n\
67TFK:08669:09781\n\
67TFK:08942:09323\n\
67TFK:00756:11225\n\
67TFK:00853:10878\n\
67TFK:01120:10730\n\
67TFK:01228:10635\n\
67TFK:07199:12480\n\
67TFK:04257:13721\n\
67TFK:04236:14634\n\
67TFK:04024:11750\n\
67TFK:04620:11705\n\
67TFK:04707:11627\n\
67TFK:04442:11546\n\
67TFK:04291:09466\n\
67TFK:05249:09485\n\
67TFK:04008:08654\n\
67TFK:04419:08309\n\
67TFK:04469:08638\n\
67TFK:04781:07740\n\
67TFK:04935:08813\n\
67TFK:05095:08459\n\
67TFK:05188:08034\n\
67TFK:04600:07216\n\
67TFK:04706:06928\n\
67TFK:04834:07122\n\
67TFK:04877:07594\n\
67TFK:06102:00257\n\
67TFK:06314:01141\n\
67TFK:06467:00955\n\
67TFK:04110:05499\n\
67TFK:04604:05400\n\
67TFK:04961:05952\n\
67TFK:05089:05855\n\
67TFK:05120:05336\n\
67TFK:05182:06427\n\
67TFK:08081:13785\n\
67TFK:08429:13432\n\
67TFK:08645:13607\n\
67TFK:08216:12287\n\
67TFK:05719:14103\n\
67TFK:06323:13070\n\
67TFK:06541:13846\n\
67TFK:06310:14576\n\
67TFK:08201:10792\n\
67TFK:08751:10871\n\
67TFK:04017:02712\n\
67TFK:04009:03133\n\
67TFK:04405:03725\n\
67TFK:04976:02822\n\
67TFK:05172:03294\n\
67TFK:05241:02594\n\
67TFK:06006:03838\n\
67TFK:06386:03381\n\
67TFK:05442:05895\n\
67TFK:05514:05621\n\
67TFK:05499:05784\n\
67TFK:06230:05760\n\
67TFK:06446:05992\n\
67TFK:04016:03980\n\
67TFK:04080:04298\n\
67TFK:04484:03960\n\
67TFK:04684:03936\n\
67TFK:05004:04562\n\
67TFK:05149:04925\n\
67TFK:06041:07878\n\
67TFK:05881:09907\n\
67TFK:05438:11853\n\
67TFK:05647:11689\n\
67TFK:06001:11835\n\
67TFK:06207:12673\n\
67TFK:06536:12837\n\
67TFK:04104:01781\n\
67TFK:04101:02100\n\
67TFK:04712:02087\n\
67TFK:04697:02469\n\
67TFK:04772:01892\n\
67TFK:04983:02198\n\
67TFK:05152:01701\n\
67TFK:03315:13271\n\
67TFK:03340:13830\n\
67TFK:03571:13960\n\
67TFK:03994:13991\n\
67TFK:03729:12361\n\
67TFK:03730:12824\n\
67TFK:02754:09979\n\
67TFK:03723:09870\n\
67TFK:03054:05886\n\
67TFK:03141:06404\n\
67TFK:03485:06283\n\
67TFK:03941:05922\n\
67TFK:08086:02489\n\
67TFK:08165:01806\n\
67TFK:08779:02374\n\
67TFK:08853:02329\n\
67TFK:08992:01864\n\
67TFK:09108:01568\n\
67TFK:03403:01383\n\
67TFK:03590:01779\n\
67TFK:03944:02506\n\
67TFK:01392:11156\n\
67TFK:02293:13051\n\
67TFK:08608:06056\n\
67TFK:09106:05215\n\
67TFK:09321:05481\n\
67TFK:10199:05233\n\
67TFK:06923:13497\n\
67TFK:07124:13258\n\
67TFK:07946:12988\n\
67TFK:03218:03583\n\
67TFK:03570:02591\n\
67TFK:03834:03589\n\
67TFK:03957:02630\n\
67TFK:02950:07699\n\
67TFK:03297:06923\n\
67TFK:03388:07000\n\
67TFK:03738:06591\n\
67TFK:04228:01257\n\
67TFK:04269:00913\n\
67TFK:04321:00889\n\
67TFK:04549:00752\n\
67TFK:04933:01174\n\
67TFK:03020:11399\n\
67TFK:03377:11007\n\
67TFK:03975:11520\n\
67TFK:01873:00938\n\
67TFK:01881:00968\n\
67TFK:02079:00883\n\
67TFK:02931:08920\n\
67TFK:03004:08484\n\
67TFK:03301:08236\n\
67TFK:03388:09003\n\
67TFK:03489:07854\n\
67TFK:03884:07781\n\
')
