# Supplementary material for: The Oxidative Metabolism of Fossil Hydrocarbons and Sulfide Minerals by the Lithobiontic Microbial Community Inhabiting Deep Subterrestrial Kupferschiefer Black Shale
Source: Front Microbiol. 2018 May 15;9:972. doi: 10.3389/fmicb.2018.00972 (PMC5962744; doi:10.3389/fmicb.2018.00972)
Supplement: Supplementary file 3 [file Presentation_1.ZIP › R19_filter-trim_BSc60_sup207_krona.html.files/node805.members.0.js]

data('67TFK:01506:12678\n\
67TFK:01562:12034\n\
67TFK:01555:12253\n\
67TFK:01639:12129\n\
67TFK:01693:12417\n\
67TFK:01733:11624\n\
67TFK:01762:12527\n\
67TFK:01750:12553\n\
67TFK:01966:12331\n\
67TFK:02017:11879\n\
67TFK:02007:12099\n\
67TFK:02038:12426\n\
67TFK:02069:12669\n\
67TFK:02171:12686\n\
67TFK:02183:12342\n\
67TFK:02263:12157\n\
67TFK:02311:12221\n\
67TFK:02309:12605\n\
67TFK:02403:12838\n\
67TFK:02445:12801\n\
67TFK:02537:11798\n\
67TFK:02590:11633\n\
67TFK:02650:12221\n\
67TFK:02690:04665\n\
67TFK:02684:05016\n\
67TFK:02738:03899\n\
67TFK:02800:04853\n\
67TFK:02807:05104\n\
67TFK:02821:04211\n\
67TFK:02852:04882\n\
67TFK:02911:04427\n\
67TFK:02870:05073\n\
67TFK:02916:05144\n\
67TFK:03049:04109\n\
67TFK:03020:04127\n\
67TFK:03026:04971\n\
67TFK:03072:04126\n\
67TFK:03104:04221\n\
67TFK:03064:04925\n\
67TFK:03197:04595\n\
67TFK:03226:04348\n\
67TFK:03273:04512\n\
67TFK:03295:04993\n\
67TFK:03316:04356\n\
67TFK:03318:04732\n\
67TFK:03406:04330\n\
67TFK:03435:03959\n\
67TFK:03513:05122\n\
67TFK:03538:04980\n\
67TFK:03568:05017\n\
67TFK:03577:05040\n\
67TFK:03656:04154\n\
67TFK:03614:04686\n\
67TFK:03633:04909\n\
67TFK:03679:04958\n\
67TFK:03807:04808\n\
67TFK:03905:03990\n\
67TFK:03935:04613\n\
67TFK:03957:04717\n\
67TFK:03963:05051\n\
67TFK:00394:04358\n\
67TFK:00428:04388\n\
67TFK:00425:04684\n\
67TFK:00525:05140\n\
67TFK:00607:04636\n\
67TFK:00687:04311\n\
67TFK:00737:04953\n\
67TFK:00797:04348\n\
67TFK:00774:04710\n\
67TFK:00768:04714\n\
67TFK:00833:05033\n\
67TFK:00842:05135\n\
67TFK:00915:04134\n\
67TFK:00935:04381\n\
67TFK:00903:04739\n\
67TFK:00983:04848\n\
67TFK:01020:03975\n\
67TFK:01031:04550\n\
67TFK:01143:03898\n\
67TFK:01131:04253\n\
67TFK:01162:04136\n\
67TFK:01238:04073\n\
67TFK:01248:04391\n\
67TFK:01203:04772\n\
67TFK:01225:04979\n\
67TFK:01255:04324\n\
67TFK:01256:04321\n\
67TFK:00584:01975\n\
67TFK:00715:02414\n\
67TFK:00768:02277\n\
67TFK:00774:02321\n\
67TFK:00752:02399\n\
67TFK:00802:02089\n\
67TFK:00818:02324\n\
67TFK:00943:01483\n\
67TFK:00986:02204\n\
67TFK:01020:01959\n\
67TFK:01024:02478\n\
67TFK:01098:02239\n\
67TFK:01094:02491\n\
67TFK:01100:01310\n\
67TFK:01130:01711\n\
67TFK:01142:02022\n\
67TFK:01140:02182\n\
67TFK:01160:01423\n\
67TFK:01152:02499\n\
67TFK:01205:01967\n\
67TFK:01230:02023\n\
67TFK:01275:01435\n\
67TFK:01268:02429\n\
67TFK:01191:01173\n\
67TFK:00492:09430\n\
67TFK:00570:09228\n\
67TFK:00555:10256\n\
67TFK:00568:10249\n\
67TFK:00658:09679\n\
67TFK:00711:09588\n\
67TFK:00791:09059\n\
67TFK:00797:09274\n\
67TFK:00778:09962\n\
67TFK:00802:10223\n\
67TFK:00806:10282\n\
67TFK:00886:09027\n\
67TFK:00896:09223\n\
67TFK:01091:09453\n\
67TFK:01082:09697\n\
67TFK:01144:09900\n\
67TFK:01150:09319\n\
67TFK:01161:09537\n\
67TFK:01150:10188\n\
67TFK:01239:09900\n\
67TFK:01232:09948\n\
67TFK:01220:09972\n\
67TFK:01328:09366\n\
67TFK:01309:10266\n\
67TFK:00099:07970\n\
67TFK:00071:08053\n\
67TFK:00298:07755\n\
67TFK:00282:07802\n\
67TFK:00316:07757\n\
67TFK:00378:08481\n\
67TFK:00364:08757\n\
67TFK:00443:07791\n\
67TFK:00424:08256\n\
67TFK:00533:08237\n\
67TFK:00544:08672\n\
67TFK:00618:07743\n\
67TFK:00625:07924\n\
67TFK:00647:08437\n\
67TFK:00639:08596\n\
67TFK:00683:07996\n\
67TFK:00701:07966\n\
67TFK:00818:08323\n\
67TFK:00835:08891\n\
67TFK:00898:08197\n\
67TFK:00976:07962\n\
67TFK:00974:08788\n\
67TFK:01023:07866\n\
67TFK:01080:07774\n\
67TFK:01053:07784\n\
67TFK:01080:08576\n\
67TFK:01141:08019\n\
67TFK:01177:08359\n\
67TFK:01166:08380\n\
67TFK:01153:08879\n\
67TFK:01233:07728\n\
67TFK:01233:08800\n\
67TFK:01212:08921\n\
67TFK:01271:08445\n\
67TFK:01297:08846\n\
67TFK:01330:08975\n\
67TFK:00310:06543\n\
67TFK:00371:07004\n\
67TFK:00473:07231\n\
67TFK:00477:07559\n\
67TFK:00514:06490\n\
67TFK:00556:06477\n\
67TFK:00589:07524\n\
67TFK:00643:07240\n\
67TFK:00675:07498\n\
67TFK:00785:06544\n\
67TFK:00792:07006\n\
67TFK:00790:07186\n\
67TFK:00825:06659\n\
67TFK:00868:07447\n\
67TFK:00985:07200\n\
67TFK:01043:06759\n\
67TFK:01042:07157\n\
67TFK:01054:07469\n\
67TFK:01142:07381\n\
67TFK:01188:07048\n\
67TFK:01174:07563\n\
67TFK:01246:07654\n\
67TFK:01330:06703\n\
67TFK:00273:05723\n\
67TFK:00278:05846\n\
67TFK:00359:05286\n\
67TFK:00394:05607\n\
67TFK:00424:06028\n\
67TFK:00459:05652\n\
67TFK:00495:06140\n\
67TFK:00474:06299\n\
67TFK:00488:06302\n\
67TFK:00587:05335\n\
67TFK:00586:05703\n\
67TFK:00579:06120\n\
67TFK:00673:05170\n\
67TFK:00697:05315\n\
67TFK:00694:06353\n\
67TFK:00745:05251\n\
67TFK:00893:05163\n\
67TFK:00873:05870\n\
67TFK:00870:06278\n\
67TFK:00888:06323\n\
67TFK:00881:06367\n\
67TFK:00913:05363\n\
67TFK:00905:05780\n\
67TFK:00958:05596\n\
67TFK:01070:05329\n\
67TFK:01097:06213\n\
67TFK:01164:05178\n\
67TFK:01299:05434\n\
67TFK:00949:12565\n\
67TFK:00965:12782\n\
67TFK:01129:12100\n\
67TFK:09341:06683\n\
67TFK:09324:07647\n\
67TFK:09388:07119\n\
67TFK:09463:07160\n\
67TFK:09484:06801\n\
67TFK:09477:07628\n\
67TFK:09561:06851\n\
67TFK:09582:06955\n\
67TFK:09637:07273\n\
67TFK:09714:06508\n\
67TFK:09701:07661\n\
67TFK:09738:06715\n\
67TFK:09742:07418\n\
67TFK:09760:07570\n\
67TFK:09774:07575\n\
67TFK:09872:06954\n\
67TFK:09887:06653\n\
67TFK:10027:07264\n\
67TFK:10055:07625\n\
67TFK:10090:07372\n\
67TFK:10215:06584\n\
67TFK:10222:07141\n\
67TFK:10308:06502\n\
67TFK:10378:06708\n\
67TFK:10393:06722\n\
67TFK:10410:07537\n\
67TFK:10394:07667\n\
67TFK:06677:02949\n\
67TFK:06684:03612\n\
67TFK:06765:03835\n\
67TFK:06769:03850\n\
67TFK:06900:02659\n\
67TFK:06883:03250\n\
67TFK:06934:02578\n\
67TFK:06940:02581\n\
67TFK:06920:03492\n\
67TFK:06962:02716\n\
67TFK:06977:02719\n\
67TFK:07002:02704\n\
67TFK:06967:03335\n\
67TFK:07002:03358\n\
67TFK:06983:03519\n\
67TFK:06974:03651\n\
67TFK:06987:03819\n\
67TFK:07032:02665\n\
67TFK:07040:02951\n\
67TFK:07037:03570\n\
67TFK:07109:02938\n\
67TFK:07077:03147\n\
67TFK:07102:03682\n\
67TFK:07148:02775\n\
67TFK:07137:03097\n\
67TFK:07134:03162\n\
67TFK:07194:02878\n\
67TFK:07177:03433\n\
67TFK:07215:03145\n\
67TFK:07278:02769\n\
67TFK:07295:02873\n\
67TFK:07309:03556\n\
67TFK:07274:03592\n\
67TFK:07367:02815\n\
67TFK:07392:03027\n\
67TFK:07379:03094\n\
67TFK:07377:03315\n\
67TFK:07372:03816\n\
67TFK:07429:02701\n\
67TFK:07416:02901\n\
67TFK:07454:03729\n\
67TFK:07495:03780\n\
67TFK:07557:02956\n\
67TFK:07523:03002\n\
67TFK:07547:03626\n\
67TFK:07563:03190\n\
67TFK:07642:03294\n\
67TFK:07700:02757\n\
67TFK:07720:03481\n\
67TFK:07807:03057\n\
67TFK:07810:02919\n\
67TFK:07836:03100\n\
67TFK:07941:03252\n\
67TFK:07943:03295\n\
67TFK:07953:03578\n\
67TFK:07987:03080\n\
67TFK:09343:04318\n\
67TFK:09401:05067\n\
67TFK:09470:04279\n\
67TFK:09486:03887\n\
67TFK:09498:04075\n\
67TFK:09607:03892\n\
67TFK:09590:03932\n\
67TFK:09587:04499\n\
67TFK:09598:04925\n\
67TFK:09611:05110\n\
67TFK:09647:04714\n\
67TFK:09668:04860\n\
67TFK:09650:05052\n\
67TFK:09678:03951\n\
67TFK:09708:03920\n\
67TFK:09703:04108\n\
67TFK:09692:04224\n\
67TFK:09711:04466\n\
67TFK:09705:05098\n\
67TFK:09769:04564\n\
67TFK:09825:04823\n\
67TFK:09878:04271\n\
67TFK:09875:04654\n\
67TFK:09961:04777\n\
67TFK:10016:04249\n\
67TFK:09990:04488\n\
67TFK:10057:04614\n\
67TFK:10036:04878\n\
67TFK:10089:04751\n\
67TFK:10169:04447\n\
67TFK:10214:04423\n\
67TFK:10403:05063\n\
67TFK:09328:03467\n\
67TFK:09454:03092\n\
67TFK:09485:02865\n\
67TFK:09486:03594\n\
67TFK:09497:03611\n\
67TFK:09497:03697\n\
67TFK:09505:03704\n\
67TFK:09541:02970\n\
67TFK:09558:03096\n\
67TFK:09525:03324\n\
67TFK:09553:03484\n\
67TFK:09593:03267\n\
67TFK:09593:03639\n\
67TFK:09578:03729\n\
67TFK:09647:03572\n\
67TFK:09689:03184\n\
67TFK:09695:03556\n\
67TFK:09737:02882\n\
67TFK:09769:03256\n\
67TFK:09766:03466\n\
67TFK:09802:03160\n\
67TFK:09832:03380\n\
67TFK:09886:03532\n\
67TFK:09929:02587\n\
67TFK:09934:02867\n\
67TFK:09957:03602\n\
67TFK:10057:02638\n\
67TFK:10150:03444\n\
67TFK:10221:03392\n\
67TFK:10237:02991\n\
67TFK:10311:02693\n\
67TFK:10310:03094\n\
67TFK:10415:02860\n\
67TFK:10437:03472\n\
67TFK:09371:12491\n\
67TFK:09436:11648\n\
67TFK:09454:11913\n\
67TFK:09567:11610\n\
67TFK:09579:12043\n\
67TFK:09586:12171\n\
67TFK:09577:12753\n\
67TFK:09661:12805\n\
67TFK:09842:11761\n\
67TFK:09919:11863\n\
67TFK:09884:11929\n\
67TFK:09974:11740\n\
67TFK:10023:12011\n\
67TFK:10000:12702\n\
67TFK:10024:11933\n\
67TFK:10159:12125\n\
67TFK:10150:12484\n\
67TFK:10304:11608\n\
67TFK:10389:11827\n\
67TFK:10426:12103\n\
67TFK:01162:13097\n\
67TFK:01375:02961\n\
67TFK:01368:03140\n\
67TFK:01335:03515\n\
67TFK:01369:03655\n\
67TFK:01390:02808\n\
67TFK:01460:02633\n\
67TFK:01479:02795\n\
67TFK:01491:02818\n\
67TFK:01531:02969\n\
67TFK:01531:03011\n\
67TFK:01522:03742\n\
67TFK:01619:02871\n\
67TFK:01597:03206\n\
67TFK:01694:03239\n\
67TFK:01814:02682\n\
67TFK:01831:02952\n\
67TFK:01858:03439\n\
67TFK:01875:03625\n\
67TFK:01894:02741\n\
67TFK:01896:03368\n\
67TFK:01931:03565\n\
67TFK:01885:03856\n\
67TFK:01971:03831\n\
67TFK:01998:02779\n\
67TFK:02046:02687\n\
67TFK:02040:03296\n\
67TFK:02047:03520\n\
67TFK:02070:03575\n\
67TFK:02088:02681\n\
67TFK:02119:03102\n\
67TFK:02090:03173\n\
67TFK:02105:03704\n\
67TFK:02203:03480\n\
67TFK:02264:02700\n\
67TFK:02329:03499\n\
67TFK:02368:02898\n\
67TFK:02423:02587\n\
67TFK:02445:03586\n\
67TFK:02519:02821\n\
67TFK:02521:02818\n\
67TFK:02510:03118\n\
67TFK:02519:03730\n\
67TFK:02531:03773\n\
67TFK:02532:03472\n\
67TFK:02589:03492\n\
67TFK:02655:03455\n\
67TFK:02642:03683\n\
67TFK:01368:04640\n\
67TFK:01422:04598\n\
67TFK:01562:04696\n\
67TFK:01539:04995\n\
67TFK:01607:04743\n\
67TFK:01671:03982\n\
67TFK:01718:04440\n\
67TFK:01721:05151\n\
67TFK:01736:03974\n\
67TFK:01823:05039\n\
67TFK:01867:03883\n\
67TFK:01866:04152\n\
67TFK:01866:04483\n\
67TFK:01834:04905\n\
67TFK:01879:04947\n\
67TFK:01879:05085\n\
67TFK:01883:04397\n\
67TFK:01885:05036\n\
67TFK:01957:04389\n\
67TFK:01995:04112\n\
67TFK:01994:04280\n\
67TFK:02031:04356\n\
67TFK:02031:04634\n\
67TFK:01995:05027\n\
67TFK:02072:03974\n\
67TFK:02074:04986\n\
67TFK:02172:04361\n\
67TFK:02199:04110\n\
67TFK:02225:04090\n\
67TFK:02197:04643\n\
67TFK:02268:03908\n\
67TFK:02256:03918\n\
67TFK:02281:04354\n\
67TFK:02325:03876\n\
67TFK:02324:04611\n\
67TFK:02341:04096\n\
67TFK:02358:04478\n\
67TFK:02373:04559\n\
67TFK:02363:04760\n\
67TFK:02367:04829\n\
67TFK:02427:04192\n\
67TFK:02471:03964\n\
67TFK:02439:04581\n\
67TFK:02458:04927\n\
67TFK:02470:05137\n\
67TFK:02490:04327\n\
67TFK:02509:04463\n\
67TFK:02512:04637\n\
67TFK:02518:04676\n\
67TFK:02490:05095\n\
67TFK:02546:04776\n\
67TFK:02615:04075\n\
67TFK:02598:04886\n\
67TFK:01404:05196\n\
67TFK:01421:06139\n\
67TFK:01432:05233\n\
67TFK:01438:05241\n\
67TFK:01438:05650\n\
67TFK:01472:06131\n\
67TFK:01535:05660\n\
67TFK:01579:05804\n\
67TFK:01550:05971\n\
67TFK:01564:06168\n\
67TFK:01552:06300\n\
67TFK:01615:05852\n\
67TFK:01608:06338\n\
67TFK:01635:05161\n\
67TFK:01654:06420\n\
67TFK:01699:05515\n\
67TFK:01695:05964\n\
67TFK:01693:06412\n\
67TFK:01858:05155\n\
67TFK:01853:06028\n\
67TFK:01872:06388\n\
67TFK:02030:05232\n\
67TFK:02008:05673\n\
67TFK:02095:05911\n\
67TFK:02153:05823\n\
67TFK:02195:05232\n\
67TFK:02198:05605\n\
67TFK:02329:05976\n\
67TFK:02290:06162\n\
67TFK:02426:05257\n\
67TFK:02428:05393\n\
67TFK:02429:05763\n\
67TFK:02389:05944\n\
67TFK:02411:06083\n\
67TFK:02480:05481\n\
67TFK:02583:05223\n\
67TFK:02611:05242\n\
67TFK:02640:05841\n\
67TFK:01358:06910\n\
67TFK:01455:06483\n\
67TFK:01454:07472\n\
67TFK:01511:06672\n\
67TFK:01526:06727\n\
67TFK:01494:07024\n\
67TFK:01501:07093\n\
67TFK:01580:06692\n\
67TFK:01601:06775\n\
67TFK:01626:06867\n\
67TFK:01598:07471\n\
67TFK:01609:07626\n\
67TFK:01654:07046\n\
67TFK:01722:07669\n\
67TFK:01778:06679\n\
67TFK:01767:07538\n\
67TFK:01870:06700\n\
67TFK:01881:07003\n\
67TFK:01884:07312\n\
67TFK:01941:06694\n\
67TFK:02076:06511\n\
67TFK:02033:06541\n\
67TFK:02105:07424\n\
67TFK:02220:07216\n\
67TFK:02209:07724\n\
67TFK:02248:06816\n\
67TFK:02376:06914\n\
67TFK:02336:07411\n\
67TFK:02389:07647\n\
67TFK:02441:06476\n\
67TFK:02451:07722\n\
67TFK:02497:06559\n\
67TFK:02501:06921\n\
67TFK:02541:06653\n\
67TFK:02574:07450\n\
67TFK:02569:07724\n\
67TFK:02656:07421\n\
67TFK:01373:01690\n\
67TFK:01397:02171\n\
67TFK:01384:02453\n\
67TFK:01448:01405\n\
67TFK:01525:01745\n\
67TFK:01515:02336\n\
67TFK:01574:01627\n\
67TFK:01636:01350\n\
67TFK:01638:01781\n\
67TFK:01721:01648\n\
67TFK:01772:01428\n\
67TFK:01740:02173\n\
67TFK:01748:02286\n\
67TFK:01763:02408\n\
67TFK:01780:02442\n\
67TFK:01791:01843\n\
67TFK:01792:02109\n\
67TFK:01797:02106\n\
67TFK:01847:01374\n\
67TFK:01861:01876\n\
67TFK:01848:02407\n\
67TFK:01919:01851\n\
67TFK:01917:02341\n\
67TFK:01942:02511\n\
67TFK:01982:01781\n\
67TFK:02066:01540\n\
67TFK:02041:02100\n\
67TFK:02061:02491\n\
67TFK:02120:01691\n\
67TFK:02128:01748\n\
67TFK:02088:01928\n\
67TFK:02140:01352\n\
67TFK:02143:01566\n\
67TFK:02307:01538\n\
67TFK:02310:01542\n\
67TFK:02314:02450\n\
67TFK:02397:01696\n\
67TFK:02407:01736\n\
67TFK:02386:02286\n\
67TFK:02425:02535\n\
67TFK:02492:01747\n\
67TFK:02506:02292\n\
67TFK:02553:01476\n\
67TFK:02536:02234\n\
67TFK:02546:02439\n\
67TFK:02616:01757\n\
67TFK:01369:08535\n\
67TFK:01407:08367\n\
67TFK:01412:08611\n\
67TFK:01406:08888\n\
67TFK:01470:08856\n\
67TFK:01441:08878\n\
67TFK:01526:08156\n\
67TFK:01508:08416\n\
67TFK:01552:07780\n\
67TFK:01555:08649\n\
67TFK:01613:07899\n\
67TFK:01623:08703\n\
67TFK:01642:07744\n\
67TFK:01646:08946\n\
67TFK:01728:08012\n\
67TFK:01802:08014\n\
67TFK:01837:07807\n\
67TFK:01854:08416\n\
67TFK:01944:07759\n\
67TFK:01964:08282\n\
67TFK:01957:08771\n\
67TFK:02000:08983\n\
67TFK:02159:08313\n\
67TFK:02322:08675\n\
67TFK:02352:08053\n\
67TFK:02364:08833\n\
67TFK:02417:07848\n\
67TFK:02404:08538\n\
67TFK:02433:08426\n\
67TFK:02480:08677\n\
67TFK:02564:08182\n\
67TFK:02642:08100\n\
67TFK:01372:09151\n\
67TFK:01349:10250\n\
67TFK:01461:09509\n\
67TFK:01458:09696\n\
67TFK:01528:09648\n\
67TFK:01563:09304\n\
67TFK:01635:09399\n\
67TFK:01703:09277\n\
67TFK:01700:10172\n\
67TFK:01815:09256\n\
67TFK:01873:09936\n\
67TFK:01912:09121\n\
67TFK:01933:09987\n\
67TFK:02016:09935\n\
67TFK:01985:10052\n\
67TFK:02076:09395\n\
67TFK:02079:09459\n\
67TFK:02083:09749\n\
67TFK:02110:10230\n\
67TFK:02154:09335\n\
67TFK:02165:09727\n\
67TFK:02184:09159\n\
67TFK:02194:09301\n\
67TFK:02249:09037\n\
67TFK:02330:09368\n\
67TFK:02322:09903\n\
67TFK:02325:10208\n\
67TFK:02380:09125\n\
67TFK:02368:10299\n\
67TFK:02421:09458\n\
67TFK:02393:09589\n\
67TFK:02397:09751\n\
67TFK:02394:10052\n\
67TFK:02443:10299\n\
67TFK:02500:10022\n\
67TFK:02552:09332\n\
67TFK:02612:09491\n\
67TFK:02599:09842\n\
67TFK:02656:09159\n\
67TFK:05343:04621\n\
67TFK:05415:04109\n\
67TFK:05448:04074\n\
67TFK:05467:04203\n\
67TFK:05480:03892\n\
67TFK:05526:04291\n\
67TFK:05502:05012\n\
67TFK:05558:04843\n\
67TFK:05606:04034\n\
67TFK:05627:04172\n\
67TFK:05581:04467\n\
67TFK:05623:04672\n\
67TFK:05590:04801\n\
67TFK:05636:04837\n\
67TFK:05636:04917\n\
67TFK:05691:04545\n\
67TFK:05747:04475\n\
67TFK:05728:04857\n\
67TFK:05825:03961\n\
67TFK:05784:04276\n\
67TFK:05805:04436\n\
67TFK:05921:03866\n\
67TFK:05882:04502\n\
67TFK:05931:03920\n\
67TFK:05928:04727\n\
67TFK:05970:04929\n\
67TFK:05997:04601\n\
67TFK:05985:04948\n\
67TFK:06044:04037\n\
67TFK:06043:04378\n\
67TFK:06137:03878\n\
67TFK:06135:04618\n\
67TFK:06152:04994\n\
67TFK:06165:05064\n\
67TFK:06277:04537\n\
67TFK:06261:05081\n\
67TFK:06281:04033\n\
67TFK:06313:04843\n\
67TFK:06357:04504\n\
67TFK:06382:03992\n\
67TFK:06427:04211\n\
67TFK:06453:05134\n\
67TFK:06512:04461\n\
67TFK:06580:04107\n\
67TFK:06611:04281\n\
67TFK:06644:04535\n\
67TFK:06658:04961\n\
67TFK:09361:13444\n\
67TFK:09423:13134\n\
67TFK:09657:13321\n\
67TFK:09385:07927\n\
67TFK:09402:07901\n\
67TFK:09422:08370\n\
67TFK:09456:07800\n\
67TFK:09449:08320\n\
67TFK:09443:08434\n\
67TFK:09452:08453\n\
67TFK:09472:08662\n\
67TFK:09439:08869\n\
67TFK:09551:08148\n\
67TFK:09541:08323\n\
67TFK:09714:08223\n\
67TFK:09891:08685\n\
67TFK:09877:08927\n\
67TFK:09888:08955\n\
67TFK:09974:08121\n\
67TFK:10077:08066\n\
67TFK:10285:08641\n\
67TFK:09327:09562\n\
67TFK:09381:09166\n\
67TFK:09504:09380\n\
67TFK:09509:09612\n\
67TFK:09487:09940\n\
67TFK:09508:10055\n\
67TFK:09556:09646\n\
67TFK:09590:09052\n\
67TFK:09593:09121\n\
67TFK:09612:09359\n\
67TFK:09619:09361\n\
67TFK:09695:09143\n\
67TFK:09692:09803\n\
67TFK:09700:09802\n\
67TFK:09701:09889\n\
67TFK:09762:09185\n\
67TFK:09728:09762\n\
67TFK:09811:09874\n\
67TFK:09892:09942\n\
67TFK:09903:10205\n\
67TFK:09940:09106\n\
67TFK:09938:09129\n\
67TFK:09993:09542\n\
67TFK:10066:09612\n\
67TFK:10054:09943\n\
67TFK:10037:10119\n\
67TFK:10103:09870\n\
67TFK:10164:09063\n\
67TFK:10170:10232\n\
67TFK:10267:09026\n\
67TFK:10256:09073\n\
67TFK:10535:09208\n\
67TFK:09372:10535\n\
67TFK:09327:11225\n\
67TFK:09373:11423\n\
67TFK:09397:10952\n\
67TFK:09619:10813\n\
67TFK:09574:11263\n\
67TFK:09643:11026\n\
67TFK:09654:11165\n\
67TFK:09689:11359\n\
67TFK:09877:10672\n\
67TFK:09915:11393\n\
67TFK:10044:10840\n\
67TFK:10160:10461\n\
67TFK:10134:10752\n\
67TFK:10189:11094\n\
67TFK:10360:10565\n\
67TFK:10393:10423\n\
67TFK:10440:11356\n\
67TFK:05374:06932\n\
67TFK:05390:06497\n\
67TFK:05407:06970\n\
67TFK:05522:06700\n\
67TFK:05510:07194\n\
67TFK:05515:07643\n\
67TFK:05568:06447\n\
67TFK:05568:07592\n\
67TFK:05602:06576\n\
67TFK:05594:07015\n\
67TFK:05677:07027\n\
67TFK:05668:07689\n\
67TFK:05690:06819\n\
67TFK:05726:06964\n\
67TFK:05678:06992\n\
67TFK:05772:06767\n\
67TFK:05739:07064\n\
67TFK:05755:07112\n\
67TFK:05794:06550\n\
67TFK:05778:07256\n\
67TFK:05816:07661\n\
67TFK:05849:06908\n\
67TFK:05875:07140\n\
67TFK:05920:07533\n\
67TFK:05911:07556\n\
67TFK:05915:07667\n\
67TFK:05962:07703\n\
67TFK:06002:07215\n\
67TFK:06072:06474\n\
67TFK:06057:06768\n\
67TFK:06041:06968\n\
67TFK:06123:06784\n\
67TFK:06101:07038\n\
67TFK:06103:07289\n\
67TFK:06081:07513\n\
67TFK:06171:06801\n\
67TFK:06157:07112\n\
67TFK:06161:07177\n\
67TFK:06132:07576\n\
67TFK:06207:06634\n\
67TFK:06211:07211\n\
67TFK:06214:07565\n\
67TFK:06269:06777\n\
67TFK:06265:06848\n\
67TFK:06337:06477\n\
67TFK:06363:06604\n\
67TFK:06365:06620\n\
67TFK:06412:07038\n\
67TFK:06451:06844\n\
67TFK:06434:07067\n\
67TFK:06452:07408\n\
67TFK:06492:07395\n\
67TFK:06520:07517\n\
67TFK:06516:07555\n\
67TFK:06554:06664\n\
67TFK:06580:06774\n\
67TFK:06627:06972\n\
67TFK:06581:07219\n\
67TFK:06621:07376\n\
67TFK:05355:10591\n\
67TFK:05382:10354\n\
67TFK:05446:10641\n\
67TFK:05442:11129\n\
67TFK:05436:11356\n\
67TFK:05461:11361\n\
67TFK:05554:10766\n\
67TFK:05565:10758\n\
67TFK:05539:10830\n\
67TFK:05590:11551\n\
67TFK:05677:10916\n\
67TFK:05741:10451\n\
67TFK:05825:10462\n\
67TFK:05817:10557\n\
67TFK:05815:10614\n\
67TFK:05845:10998\n\
67TFK:05863:11211\n\
67TFK:05893:10837\n\
67TFK:05886:11094\n\
67TFK:05956:10604\n\
67TFK:05939:11476\n\
67TFK:06056:10445\n\
67TFK:06059:10535\n\
67TFK:06066:10629\n\
67TFK:06038:10946\n\
67TFK:06109:10535\n\
67TFK:06113:11236\n\
67TFK:06202:10338\n\
67TFK:06269:10772\n\
67TFK:06275:10788\n\
67TFK:06270:10860\n\
67TFK:06321:10608\n\
67TFK:06320:10808\n\
67TFK:06305:10966\n\
67TFK:06369:11400\n\
67TFK:06375:11438\n\
67TFK:06426:10404\n\
67TFK:06409:11031\n\
67TFK:06455:11282\n\
67TFK:06454:11489\n\
67TFK:06566:10775\n\
67TFK:06563:11450\n\
67TFK:06603:10511\n\
67TFK:06585:10894\n\
67TFK:09341:02057\n\
67TFK:09407:01875\n\
67TFK:09417:01856\n\
67TFK:09385:02223\n\
67TFK:09402:02462\n\
67TFK:09386:02575\n\
67TFK:09448:01434\n\
67TFK:09436:02470\n\
67TFK:09523:01620\n\
67TFK:09556:01768\n\
67TFK:09666:02280\n\
67TFK:09692:01505\n\
67TFK:09678:01574\n\
67TFK:09753:01945\n\
67TFK:09823:02092\n\
67TFK:09781:02254\n\
67TFK:09870:02472\n\
67TFK:10088:02270\n\
67TFK:10154:01998\n\
67TFK:10228:02267\n\
67TFK:06733:01598\n\
67TFK:06752:02394\n\
67TFK:06775:01783\n\
67TFK:06853:01471\n\
67TFK:06843:02509\n\
67TFK:06933:01524\n\
67TFK:06937:01735\n\
67TFK:06934:02016\n\
67TFK:06970:02245\n\
67TFK:06984:02503\n\
67TFK:07042:01552\n\
67TFK:07131:01359\n\
67TFK:07127:02107\n\
67TFK:07159:02417\n\
67TFK:07182:01308\n\
67TFK:07188:01495\n\
67TFK:07165:01764\n\
67TFK:07191:02412\n\
67TFK:07249:01690\n\
67TFK:07226:01754\n\
67TFK:07285:01599\n\
67TFK:07314:01510\n\
67TFK:07330:01507\n\
67TFK:07321:01811\n\
67TFK:07374:01299\n\
67TFK:07360:01828\n\
67TFK:07382:02519\n\
67TFK:07383:02543\n\
67TFK:07451:01585\n\
67TFK:07415:02060\n\
67TFK:07501:02059\n\
67TFK:07516:01476\n\
67TFK:07545:02306\n\
67TFK:07596:01400\n\
67TFK:07596:01751\n\
67TFK:07604:02359\n\
67TFK:07633:01651\n\
67TFK:07651:02404\n\
67TFK:07701:01539\n\
67TFK:07706:01581\n\
67TFK:07741:01435\n\
67TFK:07751:01916\n\
67TFK:07714:02356\n\
67TFK:07761:01828\n\
67TFK:07872:01844\n\
67TFK:07869:02364\n\
67TFK:07936:01341\n\
67TFK:07980:02407\n\
67TFK:06678:04621\n\
67TFK:06668:04964\n\
67TFK:06739:04565\n\
67TFK:06748:05113\n\
67TFK:06758:05129\n\
67TFK:06760:04542\n\
67TFK:06803:04818\n\
67TFK:06826:05101\n\
67TFK:06922:04328\n\
67TFK:06936:04944\n\
67TFK:07053:04537\n\
67TFK:07044:04658\n\
67TFK:07101:04299\n\
67TFK:07295:04566\n\
67TFK:07402:04981\n\
67TFK:07416:04707\n\
67TFK:07501:04113\n\
67TFK:07469:04136\n\
67TFK:07684:04997\n\
67TFK:07735:04558\n\
67TFK:07730:05114\n\
67TFK:07770:04376\n\
67TFK:07862:04771\n\
67TFK:06799:06570\n\
67TFK:06778:06824\n\
67TFK:06762:07023\n\
67TFK:06859:07087\n\
67TFK:06855:07129\n\
67TFK:06873:06905\n\
67TFK:06903:07300\n\
67TFK:06914:06773\n\
67TFK:06950:06789\n\
67TFK:06947:07539\n\
67TFK:06981:06694\n\
67TFK:06981:07148\n\
67TFK:07030:07044\n\
67TFK:07028:07460\n\
67TFK:07098:07673\n\
67TFK:07152:06720\n\
67TFK:07119:07057\n\
67TFK:07141:07694\n\
67TFK:07239:06856\n\
67TFK:07265:07322\n\
67TFK:07347:07179\n\
67TFK:07322:07595\n\
67TFK:07501:06908\n\
67TFK:07466:07711\n\
67TFK:07548:07204\n\
67TFK:07586:06696\n\
67TFK:07576:06784\n\
67TFK:07596:06747\n\
67TFK:07591:06796\n\
67TFK:07601:07408\n\
67TFK:07625:06449\n\
67TFK:07637:06656\n\
67TFK:07637:07338\n\
67TFK:07647:07404\n\
67TFK:07611:07702\n\
67TFK:07719:06713\n\
67TFK:07755:06850\n\
67TFK:07810:07062\n\
67TFK:07874:06687\n\
67TFK:07937:06571\n\
67TFK:07950:07202\n\
67TFK:07932:07296\n\
67TFK:07973:07127\n\
67TFK:06703:05251\n\
67TFK:06713:05190\n\
67TFK:06726:06396\n\
67TFK:06767:05893\n\
67TFK:06815:05185\n\
67TFK:06839:05997\n\
67TFK:06811:06125\n\
67TFK:06835:06398\n\
67TFK:06890:05279\n\
67TFK:06902:05532\n\
67TFK:06877:05769\n\
67TFK:06879:05804\n\
67TFK:06917:05801\n\
67TFK:06933:05987\n\
67TFK:07000:05670\n\
67TFK:07115:05396\n\
67TFK:07119:06069\n\
67TFK:07175:05181\n\
67TFK:07236:05415\n\
67TFK:07250:05810\n\
67TFK:07346:05993\n\
67TFK:07473:05262\n\
67TFK:07473:05488\n\
67TFK:07518:05882\n\
67TFK:07548:06251\n\
67TFK:07599:05612\n\
67TFK:07597:06174\n\
67TFK:07575:06202\n\
67TFK:07646:06119\n\
67TFK:07628:06177\n\
67TFK:07681:06438\n\
67TFK:07735:05898\n\
67TFK:07745:06379\n\
67TFK:07846:05228\n\
67TFK:07902:05368\n\
67TFK:07879:05708\n\
67TFK:07880:06193\n\
67TFK:07955:05431\n\
67TFK:07916:05755\n\
67TFK:07951:06070\n\
67TFK:06736:09688\n\
67TFK:06805:09773\n\
67TFK:06849:09641\n\
67TFK:06894:09105\n\
67TFK:06887:09464\n\
67TFK:06882:09552\n\
67TFK:07001:09310\n\
67TFK:06960:09444\n\
67TFK:07022:10055\n\
67TFK:07089:09498\n\
67TFK:07115:10107\n\
67TFK:07203:10160\n\
67TFK:07234:10231\n\
67TFK:07308:09454\n\
67TFK:07477:09526\n\
67TFK:07530:09159\n\
67TFK:07560:10023\n\
67TFK:07613:09521\n\
67TFK:07618:10113\n\
67TFK:07611:10129\n\
67TFK:07692:09588\n\
67TFK:07669:09686\n\
67TFK:07730:09650\n\
67TFK:07768:09414\n\
67TFK:07790:09540\n\
67TFK:07857:09591\n\
67TFK:07811:09754\n\
67TFK:07899:09211\n\
67TFK:07892:09978\n\
67TFK:07879:10095\n\
67TFK:07936:09851\n\
67TFK:07927:09932\n\
67TFK:07971:10053\n\
67TFK:06717:09015\n\
67TFK:06718:08989\n\
67TFK:06730:08986\n\
67TFK:06775:07902\n\
67TFK:06799:08866\n\
67TFK:06768:08980\n\
67TFK:06816:07904\n\
67TFK:06848:08143\n\
67TFK:06813:08350\n\
67TFK:06820:08558\n\
67TFK:06829:08764\n\
67TFK:06841:08913\n\
67TFK:06910:08388\n\
67TFK:07045:08035\n\
67TFK:07040:08098\n\
67TFK:07069:07907\n\
67TFK:07078:08288\n\
67TFK:07147:08285\n\
67TFK:07139:08650\n\
67TFK:07262:07863\n\
67TFK:07314:07777\n\
67TFK:07341:07770\n\
67TFK:07328:07824\n\
67TFK:07408:08209\n\
67TFK:07395:08608\n\
67TFK:07437:08793\n\
67TFK:07581:08822\n\
67TFK:07633:08573\n\
67TFK:07751:08092\n\
67TFK:07735:08411\n\
67TFK:07824:07773\n\
67TFK:07882:08028\n\
67TFK:06672:11144\n\
67TFK:06733:10653\n\
67TFK:06794:11107\n\
67TFK:06862:10366\n\
67TFK:06918:10599\n\
67TFK:06995:11476\n\
67TFK:07016:10845\n\
67TFK:07036:10828\n\
67TFK:07132:10554\n\
67TFK:07130:11304\n\
67TFK:07164:11011\n\
67TFK:07196:11175\n\
67TFK:07266:10336\n\
67TFK:07289:10470\n\
67TFK:07288:11548\n\
67TFK:07326:10714\n\
67TFK:07313:11575\n\
67TFK:07379:10564\n\
67TFK:07405:10654\n\
67TFK:07576:11055\n\
67TFK:07595:11137\n\
67TFK:07610:10786\n\
67TFK:07639:10836\n\
67TFK:07691:11019\n\
67TFK:07704:11370\n\
67TFK:07782:11318\n\
67TFK:07817:11015\n\
67TFK:07926:10477\n\
67TFK:07934:10751\n\
67TFK:07916:11024\n\
67TFK:07927:11267\n\
67TFK:07939:11563\n\
67TFK:07982:11245\n\
67TFK:07968:11398\n\
67TFK:00302:03594\n\
67TFK:00464:03136\n\
67TFK:00464:03725\n\
67TFK:00521:03554\n\
67TFK:00568:03134\n\
67TFK:00600:03353\n\
67TFK:00635:03589\n\
67TFK:00633:03718\n\
67TFK:00689:02707\n\
67TFK:00662:03479\n\
67TFK:00695:03803\n\
67TFK:00715:03437\n\
67TFK:00794:03485\n\
67TFK:00771:03660\n\
67TFK:00810:03075\n\
67TFK:00832:03231\n\
67TFK:00839:03394\n\
67TFK:00948:02763\n\
67TFK:01076:02621\n\
67TFK:01117:03400\n\
67TFK:01169:03722\n\
67TFK:01193:03751\n\
67TFK:01243:02588\n\
67TFK:01207:03719\n\
67TFK:01268:03248\n\
67TFK:01301:03463\n\
67TFK:05334:01528\n\
67TFK:05347:01798\n\
67TFK:05367:01828\n\
67TFK:05336:02063\n\
67TFK:05447:02084\n\
67TFK:05439:02277\n\
67TFK:05488:01645\n\
67TFK:05513:01913\n\
67TFK:05507:01962\n\
67TFK:05517:02433\n\
67TFK:05555:01573\n\
67TFK:05584:01743\n\
67TFK:05623:02457\n\
67TFK:05639:01306\n\
67TFK:05669:01382\n\
67TFK:05665:02072\n\
67TFK:05636:02358\n\
67TFK:05692:01342\n\
67TFK:05718:01491\n\
67TFK:05723:02014\n\
67TFK:05678:02386\n\
67TFK:05782:01643\n\
67TFK:05783:02063\n\
67TFK:05998:02312\n\
67TFK:06032:01747\n\
67TFK:06151:01449\n\
67TFK:06169:02194\n\
67TFK:06194:01732\n\
67TFK:06201:02342\n\
67TFK:06238:01653\n\
67TFK:06241:01756\n\
67TFK:06315:02297\n\
67TFK:06360:02028\n\
67TFK:06424:01896\n\
67TFK:06559:02313\n\
67TFK:06594:01809\n\
67TFK:06579:02057\n\
67TFK:06618:02510\n\
67TFK:06625:02496\n\
67TFK:06653:01990\n\
67TFK:08039:01173\n\
67TFK:08082:00575\n\
67TFK:08102:00542\n\
67TFK:08178:00897\n\
67TFK:08214:00825\n\
67TFK:08217:01114\n\
67TFK:08305:00950\n\
67TFK:08322:01022\n\
67TFK:08319:01183\n\
67TFK:08410:01090\n\
67TFK:08642:01195\n\
67TFK:08707:00903\n\
67TFK:08779:01106\n\
67TFK:08796:00912\n\
67TFK:08862:01284\n\
67TFK:09093:01003\n\
67TFK:09202:01236\n\
67TFK:06660:01102\n\
67TFK:06716:00556\n\
67TFK:06710:00666\n\
67TFK:06798:00487\n\
67TFK:06787:00996\n\
67TFK:06853:00870\n\
67TFK:06862:00911\n\
67TFK:06949:00999\n\
67TFK:06926:01126\n\
67TFK:06934:01248\n\
67TFK:06971:00561\n\
67TFK:07010:01083\n\
67TFK:07112:01039\n\
67TFK:07205:00785\n\
67TFK:07429:00676\n\
67TFK:07472:00970\n\
67TFK:07558:00865\n\
67TFK:07519:01188\n\
67TFK:07597:00441\n\
67TFK:07635:00963\n\
67TFK:07720:00613\n\
67TFK:07711:00764\n\
67TFK:07727:00999\n\
67TFK:07804:00671\n\
67TFK:07791:01029\n\
67TFK:07972:01277\n\
67TFK:06801:14237\n\
67TFK:06890:14212\n\
67TFK:06950:14452\n\
67TFK:07079:14385\n\
67TFK:07129:14281\n\
67TFK:07138:14324\n\
67TFK:07140:14559\n\
67TFK:07186:14221\n\
67TFK:07263:14214\n\
67TFK:07336:14184\n\
67TFK:07543:14343\n\
67TFK:07823:14199\n\
67TFK:07855:14282\n\
67TFK:08037:06689\n\
67TFK:07998:07349\n\
67TFK:07999:07357\n\
67TFK:08081:07268\n\
67TFK:08061:07536\n\
67TFK:08142:07203\n\
67TFK:08194:06929\n\
67TFK:08297:06919\n\
67TFK:08358:06709\n\
67TFK:08353:06899\n\
67TFK:08379:07508\n\
67TFK:08384:07494\n\
67TFK:08418:06489\n\
67TFK:08478:07685\n\
67TFK:08521:06821\n\
67TFK:08519:06972\n\
67TFK:08497:07688\n\
67TFK:08516:07649\n\
67TFK:08554:07137\n\
67TFK:08557:07097\n\
67TFK:08554:07327\n\
67TFK:08638:06569\n\
67TFK:08611:06896\n\
67TFK:08643:06596\n\
67TFK:08684:06609\n\
67TFK:08661:07577\n\
67TFK:08722:07197\n\
67TFK:08703:07241\n\
67TFK:08745:07037\n\
67TFK:08809:06668\n\
67TFK:08821:06926\n\
67TFK:08827:07192\n\
67TFK:08815:07326\n\
67TFK:08825:07637\n\
67TFK:08935:06743\n\
67TFK:08921:07049\n\
67TFK:09040:07022\n\
67TFK:09086:07403\n\
67TFK:09125:06484\n\
67TFK:09192:07420\n\
67TFK:09195:07448\n\
67TFK:09270:07350\n\
67TFK:09320:06958\n\
67TFK:09294:07342\n\
67TFK:08012:02801\n\
67TFK:07994:02915\n\
67TFK:08004:03225\n\
67TFK:08010:03187\n\
67TFK:08061:02663\n\
67TFK:08082:03143\n\
67TFK:08134:03185\n\
67TFK:08135:03353\n\
67TFK:08126:03458\n\
67TFK:08210:03564\n\
67TFK:08294:02783\n\
67TFK:08323:02914\n\
67TFK:08299:03192\n\
67TFK:08302:03412\n\
67TFK:08356:02585\n\
67TFK:08362:02871\n\
67TFK:08348:03273\n\
67TFK:08361:03548\n\
67TFK:08423:03557\n\
67TFK:08444:03337\n\
67TFK:08442:03426\n\
67TFK:08575:03384\n\
67TFK:08651:03820\n\
67TFK:08724:02665\n\
67TFK:08709:03619\n\
67TFK:08773:03036\n\
67TFK:08787:03529\n\
67TFK:08795:02947\n\
67TFK:08807:03079\n\
67TFK:08821:03236\n\
67TFK:08829:03573\n\
67TFK:08888:03114\n\
67TFK:08849:03542\n\
67TFK:08934:03498\n\
67TFK:09035:02769\n\
67TFK:09062:03364\n\
67TFK:09075:03527\n\
67TFK:09134:02652\n\
67TFK:09146:02583\n\
67TFK:09234:03224\n\
67TFK:09219:03247\n\
67TFK:09319:02853\n\
67TFK:09293:03425\n\
67TFK:08043:03905\n\
67TFK:08052:03908\n\
67TFK:08062:03955\n\
67TFK:08080:04573\n\
67TFK:08128:04325\n\
67TFK:08243:04246\n\
67TFK:08331:04198\n\
67TFK:08308:05064\n\
67TFK:08358:04028\n\
67TFK:08373:04077\n\
67TFK:08375:04796\n\
67TFK:08435:03967\n\
67TFK:08429:04442\n\
67TFK:08551:03884\n\
67TFK:08575:04385\n\
67TFK:08598:03900\n\
67TFK:08605:04442\n\
67TFK:08719:04905\n\
67TFK:08740:04964\n\
67TFK:08805:04431\n\
67TFK:08829:04621\n\
67TFK:08819:04960\n\
67TFK:08844:04210\n\
67TFK:08880:04165\n\
67TFK:08861:04983\n\
67TFK:08907:03924\n\
67TFK:08927:04237\n\
67TFK:09005:04692\n\
67TFK:09012:04853\n\
67TFK:09066:04241\n\
67TFK:09111:04030\n\
67TFK:09105:04244\n\
67TFK:09184:04161\n\
67TFK:09236:04623\n\
67TFK:09197:04886\n\
67TFK:09250:04338\n\
67TFK:09264:05143\n\
67TFK:08022:08267\n\
67TFK:08081:08190\n\
67TFK:08078:08645\n\
67TFK:08103:08728\n\
67TFK:08094:08936\n\
67TFK:08172:08605\n\
67TFK:08165:08684\n\
67TFK:08240:08127\n\
67TFK:08248:08720\n\
67TFK:08250:08904\n\
67TFK:08307:07939\n\
67TFK:08337:08495\n\
67TFK:08325:08629\n\
67TFK:08386:08252\n\
67TFK:08399:08425\n\
67TFK:08435:08675\n\
67TFK:08483:07769\n\
67TFK:08451:07857\n\
67TFK:08480:08339\n\
67TFK:08481:08652\n\
67TFK:08572:07871\n\
67TFK:08598:07812\n\
67TFK:08666:08871\n\
67TFK:08697:08596\n\
67TFK:08766:08737\n\
67TFK:08817:07900\n\
67TFK:08795:08170\n\
67TFK:08832:08939\n\
67TFK:08923:08895\n\
67TFK:08949:08264\n\
67TFK:08949:08475\n\
67TFK:08947:08813\n\
67TFK:08992:08483\n\
67TFK:09089:08817\n\
67TFK:09056:08939\n\
67TFK:09093:08906\n\
67TFK:09096:08953\n\
67TFK:09187:08236\n\
67TFK:09183:08553\n\
67TFK:09207:08576\n\
67TFK:09307:07793\n\
67TFK:07996:09044\n\
67TFK:08023:09765\n\
67TFK:07996:10154\n\
67TFK:08134:10069\n\
67TFK:08227:09199\n\
67TFK:08254:09021\n\
67TFK:08363:09308\n\
67TFK:08370:09700\n\
67TFK:08392:09926\n\
67TFK:08403:10082\n\
67TFK:08479:09886\n\
67TFK:08514:10091\n\
67TFK:08511:10274\n\
67TFK:08568:09355\n\
67TFK:08627:09285\n\
67TFK:08611:09779\n\
67TFK:08659:09872\n\
67TFK:08722:09249\n\
67TFK:08824:09042\n\
67TFK:08903:09406\n\
67TFK:08907:09399\n\
67TFK:08946:09955\n\
67TFK:08957:09983\n\
67TFK:09017:09148\n\
67TFK:09023:10122\n\
67TFK:09120:09322\n\
67TFK:09140:10154\n\
67TFK:09145:09515\n\
67TFK:09210:09200\n\
67TFK:09232:10241\n\
67TFK:09287:09593\n\
67TFK:09278:09622\n\
67TFK:00640:10631\n\
67TFK:00772:10316\n\
67TFK:00756:11579\n\
67TFK:00939:10338\n\
67TFK:00936:10394\n\
67TFK:00918:10408\n\
67TFK:00961:10334\n\
67TFK:01053:10975\n\
67TFK:01148:11387\n\
67TFK:01218:10518\n\
67TFK:06708:11915\n\
67TFK:06711:12436\n\
67TFK:06714:12532\n\
67TFK:06832:12455\n\
67TFK:06903:12214\n\
67TFK:06902:12542\n\
67TFK:06892:12641\n\
67TFK:06907:12692\n\
67TFK:07032:11698\n\
67TFK:07119:11666\n\
67TFK:07239:12014\n\
67TFK:07210:12859\n\
67TFK:07289:12271\n\
67TFK:07309:12516\n\
67TFK:07321:11852\n\
67TFK:07328:11986\n\
67TFK:07370:12223\n\
67TFK:07490:12670\n\
67TFK:07533:12255\n\
67TFK:07551:12460\n\
67TFK:07572:12039\n\
67TFK:07598:12819\n\
67TFK:07654:11996\n\
67TFK:07661:12160\n\
67TFK:07696:12326\n\
67TFK:07740:12620\n\
67TFK:07778:11875\n\
67TFK:07772:12075\n\
67TFK:07812:11980\n\
67TFK:07850:12503\n\
67TFK:07813:12543\n\
67TFK:07870:12103\n\
67TFK:07941:12772\n\
67TFK:04083:13695\n\
67TFK:04119:13629\n\
67TFK:04106:13655\n\
67TFK:04176:13400\n\
67TFK:04195:14135\n\
67TFK:04333:12993\n\
67TFK:04321:13067\n\
67TFK:04327:13879\n\
67TFK:04370:12942\n\
67TFK:04392:13422\n\
67TFK:04439:13963\n\
67TFK:04451:13160\n\
67TFK:04843:13250\n\
67TFK:04811:13350\n\
67TFK:04866:13464\n\
67TFK:04863:13819\n\
67TFK:04937:12982\n\
67TFK:04926:13737\n\
67TFK:05020:13228\n\
67TFK:05215:12923\n\
67TFK:05259:13601\n\
67TFK:03998:14292\n\
67TFK:04080:14315\n\
67TFK:04212:14356\n\
67TFK:04365:14605\n\
67TFK:04373:14832\n\
67TFK:04427:14486\n\
67TFK:04468:14368\n\
67TFK:04541:14413\n\
67TFK:04894:14869\n\
67TFK:04898:14208\n\
67TFK:05037:14522\n\
67TFK:05078:14333\n\
67TFK:05059:14450\n\
67TFK:04055:12490\n\
67TFK:04105:12191\n\
67TFK:04359:12304\n\
67TFK:04409:12617\n\
67TFK:04489:12829\n\
67TFK:04514:12619\n\
67TFK:04654:11654\n\
67TFK:04648:12439\n\
67TFK:04729:11599\n\
67TFK:04748:11816\n\
67TFK:04817:12836\n\
67TFK:04890:11648\n\
67TFK:04885:11959\n\
67TFK:04915:12376\n\
67TFK:04942:12640\n\
67TFK:04985:12643\n\
67TFK:05023:12044\n\
67TFK:05145:11769\n\
67TFK:05171:11631\n\
67TFK:05160:11700\n\
67TFK:05214:11972\n\
67TFK:05264:12713\n\
67TFK:05267:12757\n\
67TFK:05287:12872\n\
67TFK:04004:11580\n\
67TFK:04020:11584\n\
67TFK:04079:11177\n\
67TFK:04073:11217\n\
67TFK:04145:10423\n\
67TFK:04135:11076\n\
67TFK:04097:11585\n\
67TFK:04176:10780\n\
67TFK:04202:11020\n\
67TFK:04262:10467\n\
67TFK:04250:10597\n\
67TFK:04504:11035\n\
67TFK:04558:11562\n\
67TFK:04694:10921\n\
67TFK:04747:10332\n\
67TFK:04828:10514\n\
67TFK:04807:11268\n\
67TFK:04987:10343\n\
67TFK:05023:10546\n\
67TFK:05036:10679\n\
67TFK:05005:10709\n\
67TFK:05027:11440\n\
67TFK:05046:10814\n\
67TFK:05062:11347\n\
67TFK:05193:10329\n\
67TFK:05167:10748\n\
67TFK:05184:11516\n\
67TFK:05285:10678\n\
67TFK:05288:11345\n\
67TFK:05320:10314\n\
67TFK:04065:10199\n\
67TFK:04120:09463\n\
67TFK:04178:09588\n\
67TFK:04165:09651\n\
67TFK:04226:09285\n\
67TFK:04214:10076\n\
67TFK:04218:10182\n\
67TFK:04254:09408\n\
67TFK:04253:10177\n\
67TFK:04334:10065\n\
67TFK:04348:09542\n\
67TFK:04369:09688\n\
67TFK:04362:09838\n\
67TFK:04428:10166\n\
67TFK:04462:09350\n\
67TFK:04516:09604\n\
67TFK:04572:10118\n\
67TFK:04617:09268\n\
67TFK:04634:10279\n\
67TFK:04704:09303\n\
67TFK:04741:10043\n\
67TFK:04894:09792\n\
67TFK:04942:09304\n\
67TFK:04933:09752\n\
67TFK:04947:09042\n\
67TFK:04983:09441\n\
67TFK:05043:09840\n\
67TFK:05092:09489\n\
67TFK:05137:09609\n\
67TFK:05199:09709\n\
67TFK:05285:10232\n\
67TFK:05247:10294\n\
67TFK:04042:07883\n\
67TFK:04041:08295\n\
67TFK:04037:08411\n\
67TFK:04059:08092\n\
67TFK:04141:07869\n\
67TFK:04116:08717\n\
67TFK:04171:07845\n\
67TFK:04194:07847\n\
67TFK:04229:08771\n\
67TFK:04258:08330\n\
67TFK:04389:08741\n\
67TFK:04426:08569\n\
67TFK:04468:08634\n\
67TFK:04460:08822\n\
67TFK:04546:07805\n\
67TFK:04579:08955\n\
67TFK:04605:07830\n\
67TFK:04629:08020\n\
67TFK:04647:08062\n\
67TFK:04686:08515\n\
67TFK:04686:08959\n\
67TFK:04688:09009\n\
67TFK:04745:08379\n\
67TFK:04744:08736\n\
67TFK:04763:08036\n\
67TFK:04827:08551\n\
67TFK:04838:08951\n\
67TFK:04949:08191\n\
67TFK:04965:08563\n\
67TFK:05033:07773\n\
67TFK:05040:08382\n\
67TFK:05130:07947\n\
67TFK:05101:08199\n\
67TFK:05176:08476\n\
67TFK:05188:08531\n\
67TFK:05207:07918\n\
67TFK:05293:07860\n\
67TFK:05279:08312\n\
67TFK:05304:08588\n\
67TFK:04024:06538\n\
67TFK:04019:07652\n\
67TFK:04057:07201\n\
67TFK:04142:06800\n\
67TFK:04218:06621\n\
67TFK:04302:07511\n\
67TFK:04349:07102\n\
67TFK:04402:06471\n\
67TFK:04401:06787\n\
67TFK:04457:07033\n\
67TFK:04541:07164\n\
67TFK:04527:07448\n\
67TFK:04618:06748\n\
67TFK:04674:06450\n\
67TFK:04680:06627\n\
67TFK:04684:07209\n\
67TFK:04649:07635\n\
67TFK:04739:06597\n\
67TFK:04731:07537\n\
67TFK:04795:06941\n\
67TFK:04810:07103\n\
67TFK:04799:07698\n\
67TFK:04894:06675\n\
67TFK:04866:07066\n\
67TFK:04971:06770\n\
67TFK:05027:06630\n\
67TFK:04999:06891\n\
67TFK:05019:07035\n\
67TFK:05088:06590\n\
67TFK:05117:06481\n\
67TFK:05114:06511\n\
67TFK:05110:06795\n\
67TFK:05133:06857\n\
67TFK:05185:07043\n\
67TFK:05159:07623\n\
67TFK:05375:01117\n\
67TFK:05496:00976\n\
67TFK:05533:01042\n\
67TFK:05865:01259\n\
67TFK:06022:00936\n\
67TFK:06077:00354\n\
67TFK:06204:00798\n\
67TFK:06209:01180\n\
67TFK:06230:00648\n\
67TFK:06553:01199\n\
67TFK:06617:00903\n\
67TFK:06602:01052\n\
67TFK:04034:05713\n\
67TFK:03996:06111\n\
67TFK:04075:05283\n\
67TFK:04056:06256\n\
67TFK:04096:05452\n\
67TFK:04188:05200\n\
67TFK:04176:05890\n\
67TFK:04156:06294\n\
67TFK:04236:05654\n\
67TFK:04196:06409\n\
67TFK:04296:05967\n\
67TFK:04386:05338\n\
67TFK:04369:05655\n\
67TFK:04523:05375\n\
67TFK:04538:06109\n\
67TFK:04599:05941\n\
67TFK:04624:06158\n\
67TFK:04660:06275\n\
67TFK:04708:05677\n\
67TFK:04730:05770\n\
67TFK:04822:05755\n\
67TFK:04836:06149\n\
67TFK:04916:05864\n\
67TFK:04937:06337\n\
67TFK:04966:05511\n\
67TFK:04965:05655\n\
67TFK:04970:05993\n\
67TFK:05037:05381\n\
67TFK:05018:06424\n\
67TFK:05061:05515\n\
67TFK:05065:05625\n\
67TFK:05093:05667\n\
67TFK:05081:05787\n\
67TFK:05067:06130\n\
67TFK:05086:06251\n\
67TFK:05146:05235\n\
67TFK:05216:05378\n\
67TFK:05228:05667\n\
67TFK:05284:05270\n\
67TFK:05271:05780\n\
67TFK:05309:05355\n\
67TFK:08722:14328\n\
67TFK:08019:13538\n\
67TFK:08117:13777\n\
67TFK:08144:13285\n\
67TFK:08284:13112\n\
67TFK:08340:13442\n\
67TFK:08447:13488\n\
67TFK:08511:13046\n\
67TFK:08535:13290\n\
67TFK:08641:13648\n\
67TFK:08704:13327\n\
67TFK:08724:13877\n\
67TFK:08768:13401\n\
67TFK:08810:13494\n\
67TFK:08827:14091\n\
67TFK:08887:13644\n\
67TFK:08928:13719\n\
67TFK:08917:13897\n\
67TFK:08968:12900\n\
67TFK:09068:13204\n\
67TFK:09100:13948\n\
67TFK:09141:13947\n\
67TFK:09175:13507\n\
67TFK:09229:13034\n\
67TFK:09244:13003\n\
67TFK:09288:13696\n\
67TFK:09294:13816\n\
67TFK:08057:12191\n\
67TFK:08174:12508\n\
67TFK:08236:12452\n\
67TFK:08249:12091\n\
67TFK:08382:11595\n\
67TFK:08376:12152\n\
67TFK:08351:12872\n\
67TFK:08439:11648\n\
67TFK:08437:12151\n\
67TFK:08392:12242\n\
67TFK:08406:12746\n\
67TFK:08480:12388\n\
67TFK:08488:12548\n\
67TFK:08534:11919\n\
67TFK:08500:12095\n\
67TFK:08519:12131\n\
67TFK:08580:12664\n\
67TFK:08676:11849\n\
67TFK:08701:11980\n\
67TFK:08745:11658\n\
67TFK:08772:12763\n\
67TFK:08798:12868\n\
67TFK:08862:11783\n\
67TFK:08943:12860\n\
67TFK:09026:11982\n\
67TFK:09030:12164\n\
67TFK:09133:11638\n\
67TFK:09094:11669\n\
67TFK:09157:11943\n\
67TFK:09163:12143\n\
67TFK:09185:12246\n\
67TFK:09238:12295\n\
67TFK:09254:11846\n\
67TFK:05368:13692\n\
67TFK:05372:13905\n\
67TFK:05370:13990\n\
67TFK:05404:14139\n\
67TFK:05524:14112\n\
67TFK:05574:13300\n\
67TFK:05586:13593\n\
67TFK:05660:14071\n\
67TFK:05817:13820\n\
67TFK:05885:14089\n\
67TFK:06006:13316\n\
67TFK:06029:13899\n\
67TFK:06083:13284\n\
67TFK:06168:13247\n\
67TFK:06132:13652\n\
67TFK:06154:13942\n\
67TFK:06244:13219\n\
67TFK:06273:13971\n\
67TFK:06335:13069\n\
67TFK:06443:13765\n\
67TFK:05605:14270\n\
67TFK:05932:14824\n\
67TFK:06057:14468\n\
67TFK:06075:14694\n\
67TFK:06214:14717\n\
67TFK:06243:15023\n\
67TFK:06314:14395\n\
67TFK:06315:14374\n\
67TFK:06369:14692\n\
67TFK:06400:14266\n\
67TFK:06649:14476\n\
67TFK:08010:11517\n\
67TFK:08075:10431\n\
67TFK:08140:10894\n\
67TFK:08120:11361\n\
67TFK:08233:11007\n\
67TFK:08226:11525\n\
67TFK:08326:11019\n\
67TFK:08338:11374\n\
67TFK:08362:10743\n\
67TFK:08368:11024\n\
67TFK:08383:11256\n\
67TFK:08402:11109\n\
67TFK:08483:10364\n\
67TFK:08611:10988\n\
67TFK:08668:10466\n\
67TFK:08670:10718\n\
67TFK:08735:10745\n\
67TFK:08837:10955\n\
67TFK:08804:11117\n\
67TFK:08886:11290\n\
67TFK:08866:11352\n\
67TFK:08925:10324\n\
67TFK:08935:11084\n\
67TFK:09000:11297\n\
67TFK:09057:11097\n\
67TFK:09075:11256\n\
67TFK:09141:10932\n\
67TFK:09109:11465\n\
67TFK:09184:10713\n\
67TFK:09257:10537\n\
67TFK:09246:10905\n\
67TFK:09281:11038\n\
67TFK:09286:11163\n\
67TFK:09248:11328\n\
67TFK:09320:10823\n\
67TFK:04044:02637\n\
67TFK:04014:02812\n\
67TFK:04014:03781\n\
67TFK:04047:03140\n\
67TFK:04075:03338\n\
67TFK:04119:02778\n\
67TFK:04125:02961\n\
67TFK:04127:03078\n\
67TFK:04154:03752\n\
67TFK:04180:03832\n\
67TFK:04266:02816\n\
67TFK:04304:02697\n\
67TFK:04309:02760\n\
67TFK:04306:02989\n\
67TFK:04358:02871\n\
67TFK:04426:03143\n\
67TFK:04449:02783\n\
67TFK:04491:03155\n\
67TFK:04489:03192\n\
67TFK:04634:03018\n\
67TFK:04671:02590\n\
67TFK:04687:02868\n\
67TFK:04648:02988\n\
67TFK:04649:03155\n\
67TFK:04684:03632\n\
67TFK:04689:03771\n\
67TFK:04697:02686\n\
67TFK:04727:02867\n\
67TFK:04793:02718\n\
67TFK:04770:02753\n\
67TFK:04773:03013\n\
67TFK:04798:03340\n\
67TFK:04915:02648\n\
67TFK:04918:02928\n\
67TFK:04900:03225\n\
67TFK:05024:03727\n\
67TFK:05088:02785\n\
67TFK:05190:02871\n\
67TFK:05171:03619\n\
67TFK:05203:03588\n\
67TFK:05293:02716\n\
67TFK:05278:03044\n\
67TFK:05300:02928\n\
67TFK:05302:03134\n\
67TFK:05300:03230\n\
67TFK:05337:03236\n\
67TFK:05402:02695\n\
67TFK:05412:02843\n\
67TFK:05404:03025\n\
67TFK:05488:03044\n\
67TFK:05538:03471\n\
67TFK:05592:03018\n\
67TFK:05619:03285\n\
67TFK:05685:03418\n\
67TFK:05791:02974\n\
67TFK:05821:03854\n\
67TFK:05832:03089\n\
67TFK:05864:03745\n\
67TFK:05849:03857\n\
67TFK:05881:02763\n\
67TFK:05892:02963\n\
67TFK:05926:03250\n\
67TFK:05922:03318\n\
67TFK:05975:03489\n\
67TFK:06025:03841\n\
67TFK:06117:03356\n\
67TFK:06160:03020\n\
67TFK:06204:03805\n\
67TFK:06303:03063\n\
67TFK:06359:03145\n\
67TFK:06389:03015\n\
67TFK:06443:02731\n\
67TFK:06453:03671\n\
67TFK:06507:03816\n\
67TFK:06600:02902\n\
67TFK:06628:03054\n\
67TFK:05340:05534\n\
67TFK:05334:05785\n\
67TFK:05390:06038\n\
67TFK:05381:06329\n\
67TFK:05458:05267\n\
67TFK:05469:05412\n\
67TFK:05475:06342\n\
67TFK:05502:05327\n\
67TFK:05548:05921\n\
67TFK:05556:06344\n\
67TFK:05595:05274\n\
67TFK:05621:05522\n\
67TFK:05674:05627\n\
67TFK:05688:05656\n\
67TFK:05723:06086\n\
67TFK:05709:06292\n\
67TFK:05761:06412\n\
67TFK:05812:05484\n\
67TFK:05858:05539\n\
67TFK:05862:06007\n\
67TFK:05890:05672\n\
67TFK:05882:06027\n\
67TFK:05890:06155\n\
67TFK:05879:06290\n\
67TFK:05955:05542\n\
67TFK:05931:06137\n\
67TFK:05981:05208\n\
67TFK:06054:05443\n\
67TFK:06074:06321\n\
67TFK:06172:05810\n\
67TFK:06254:05592\n\
67TFK:06277:05600\n\
67TFK:06260:06167\n\
67TFK:06278:05501\n\
67TFK:06320:05471\n\
67TFK:06287:05922\n\
67TFK:06294:05971\n\
67TFK:06320:06386\n\
67TFK:06347:05188\n\
67TFK:06352:05205\n\
67TFK:06329:05936\n\
67TFK:06416:05454\n\
67TFK:06463:05297\n\
67TFK:06471:06005\n\
67TFK:06496:05455\n\
67TFK:06515:05459\n\
67TFK:06568:05217\n\
67TFK:06557:05779\n\
67TFK:06607:05588\n\
67TFK:06633:05612\n\
67TFK:04036:05133\n\
67TFK:04074:04016\n\
67TFK:04055:04945\n\
67TFK:04135:04020\n\
67TFK:04096:04980\n\
67TFK:04104:05115\n\
67TFK:04183:04133\n\
67TFK:04184:04771\n\
67TFK:04228:04164\n\
67TFK:04198:04762\n\
67TFK:04257:04622\n\
67TFK:04288:04656\n\
67TFK:04331:04892\n\
67TFK:04435:04071\n\
67TFK:04406:04133\n\
67TFK:04435:04749\n\
67TFK:04436:05132\n\
67TFK:04500:04269\n\
67TFK:04542:04523\n\
67TFK:04572:04816\n\
67TFK:04594:05032\n\
67TFK:04634:04123\n\
67TFK:04633:04452\n\
67TFK:04686:04950\n\
67TFK:04736:04756\n\
67TFK:04743:04731\n\
67TFK:04766:03866\n\
67TFK:04767:04855\n\
67TFK:04823:03931\n\
67TFK:04814:04889\n\
67TFK:04821:05112\n\
67TFK:04858:04477\n\
67TFK:04874:04868\n\
67TFK:04907:04999\n\
67TFK:04942:05003\n\
67TFK:04899:05109\n\
67TFK:05008:04489\n\
67TFK:05017:05115\n\
67TFK:05119:04091\n\
67TFK:05138:04128\n\
67TFK:05127:04597\n\
67TFK:05214:04431\n\
67TFK:05294:03929\n\
67TFK:05291:04281\n\
67TFK:05283:04826\n\
67TFK:05320:04321\n\
67TFK:05335:08317\n\
67TFK:05413:07946\n\
67TFK:05433:08088\n\
67TFK:05488:08093\n\
67TFK:05480:08826\n\
67TFK:05651:08341\n\
67TFK:05665:08605\n\
67TFK:05713:07954\n\
67TFK:05724:08343\n\
67TFK:05750:08040\n\
67TFK:05781:08346\n\
67TFK:05817:08830\n\
67TFK:05848:08725\n\
67TFK:05925:09013\n\
67TFK:05967:07972\n\
67TFK:05933:08560\n\
67TFK:06020:07758\n\
67TFK:06034:07992\n\
67TFK:06044:08478\n\
67TFK:06105:08065\n\
67TFK:06140:08321\n\
67TFK:06161:08314\n\
67TFK:06205:08864\n\
67TFK:06201:08911\n\
67TFK:06276:08537\n\
67TFK:06303:07798\n\
67TFK:06322:08176\n\
67TFK:06372:07953\n\
67TFK:06436:08113\n\
67TFK:06445:08462\n\
67TFK:06600:08437\n\
67TFK:06592:08590\n\
67TFK:06659:08061\n\
67TFK:05410:09639\n\
67TFK:05545:09394\n\
67TFK:05567:09742\n\
67TFK:05560:09773\n\
67TFK:05606:09956\n\
67TFK:05586:10229\n\
67TFK:05692:09934\n\
67TFK:05769:09062\n\
67TFK:05759:10126\n\
67TFK:05815:09748\n\
67TFK:05846:10110\n\
67TFK:05897:09192\n\
67TFK:05945:09157\n\
67TFK:05972:09480\n\
67TFK:05930:09612\n\
67TFK:06035:10162\n\
67TFK:06069:10212\n\
67TFK:06098:09659\n\
67TFK:06114:09974\n\
67TFK:06157:09597\n\
67TFK:06222:09283\n\
67TFK:06206:09372\n\
67TFK:06208:09592\n\
67TFK:06265:09336\n\
67TFK:06280:09953\n\
67TFK:06289:10175\n\
67TFK:06309:10282\n\
67TFK:06356:09833\n\
67TFK:06347:10053\n\
67TFK:06469:09319\n\
67TFK:06523:09276\n\
67TFK:06611:09394\n\
67TFK:05337:12482\n\
67TFK:05420:12312\n\
67TFK:05467:12027\n\
67TFK:05557:11823\n\
67TFK:05546:12397\n\
67TFK:05576:12408\n\
67TFK:05712:11768\n\
67TFK:05699:12412\n\
67TFK:05703:12670\n\
67TFK:05699:12712\n\
67TFK:05822:12703\n\
67TFK:05870:11851\n\
67TFK:05886:11929\n\
67TFK:05939:11673\n\
67TFK:06037:11706\n\
67TFK:06070:11706\n\
67TFK:06049:12306\n\
67TFK:06072:12484\n\
67TFK:06092:11769\n\
67TFK:06113:12832\n\
67TFK:06241:12590\n\
67TFK:06279:12664\n\
67TFK:06505:12377\n\
67TFK:06524:12343\n\
67TFK:06516:12664\n\
67TFK:06493:12807\n\
67TFK:04091:01319\n\
67TFK:04238:01511\n\
67TFK:04304:01703\n\
67TFK:04323:02109\n\
67TFK:04326:02117\n\
67TFK:04328:02194\n\
67TFK:04301:02241\n\
67TFK:04425:01974\n\
67TFK:04466:01523\n\
67TFK:04473:02050\n\
67TFK:04630:01800\n\
67TFK:04670:01691\n\
67TFK:04679:02410\n\
67TFK:04738:01653\n\
67TFK:04717:01861\n\
67TFK:04750:01606\n\
67TFK:04769:01592\n\
67TFK:04763:02254\n\
67TFK:04769:02568\n\
67TFK:04811:02546\n\
67TFK:04866:01288\n\
67TFK:04922:02122\n\
67TFK:04954:02001\n\
67TFK:05140:02329\n\
67TFK:05169:01956\n\
67TFK:02686:12907\n\
67TFK:02693:13142\n\
67TFK:02767:13523\n\
67TFK:02832:13447\n\
67TFK:02881:13364\n\
67TFK:02950:13196\n\
67TFK:02961:13651\n\
67TFK:02984:13681\n\
67TFK:03029:13347\n\
67TFK:03109:13213\n\
67TFK:03131:13163\n\
67TFK:03189:13617\n\
67TFK:03249:13099\n\
67TFK:03257:14115\n\
67TFK:03289:12982\n\
67TFK:03264:13437\n\
67TFK:03341:12894\n\
67TFK:03361:13179\n\
67TFK:03421:13843\n\
67TFK:03505:13345\n\
67TFK:03573:14096\n\
67TFK:03809:14122\n\
67TFK:03834:13679\n\
67TFK:03920:14161\n\
67TFK:03983:12882\n\
67TFK:02760:11814\n\
67TFK:02718:12404\n\
67TFK:02766:12113\n\
67TFK:02843:11739\n\
67TFK:02907:11721\n\
67TFK:02900:12129\n\
67TFK:02917:11670\n\
67TFK:02918:12073\n\
67TFK:03030:11711\n\
67TFK:03105:12274\n\
67TFK:03186:11861\n\
67TFK:03184:12545\n\
67TFK:03169:12699\n\
67TFK:03235:12749\n\
67TFK:03364:12029\n\
67TFK:03453:11851\n\
67TFK:03470:12206\n\
67TFK:03492:12332\n\
67TFK:03514:11609\n\
67TFK:03531:12644\n\
67TFK:03525:12820\n\
67TFK:03580:12341\n\
67TFK:03657:12341\n\
67TFK:03667:12048\n\
67TFK:03724:11864\n\
67TFK:03790:12053\n\
67TFK:03784:12358\n\
67TFK:03814:12488\n\
67TFK:03874:11754\n\
67TFK:03881:11793\n\
67TFK:03933:11592\n\
67TFK:02667:09467\n\
67TFK:02738:09132\n\
67TFK:02789:09531\n\
67TFK:02789:09608\n\
67TFK:02796:09907\n\
67TFK:02799:10020\n\
67TFK:02796:10133\n\
67TFK:02856:10025\n\
67TFK:02959:09320\n\
67TFK:02948:09486\n\
67TFK:02923:09685\n\
67TFK:02999:09327\n\
67TFK:02999:09592\n\
67TFK:03021:09229\n\
67TFK:03051:09635\n\
67TFK:03149:09272\n\
67TFK:03123:10127\n\
67TFK:03210:09910\n\
67TFK:03231:09427\n\
67TFK:03218:10031\n\
67TFK:03288:09121\n\
67TFK:03281:09193\n\
67TFK:03282:09251\n\
67TFK:03310:09762\n\
67TFK:03269:10124\n\
67TFK:03317:09107\n\
67TFK:03320:10217\n\
67TFK:03379:10032\n\
67TFK:03462:09256\n\
67TFK:03530:09072\n\
67TFK:03540:09192\n\
67TFK:03532:09384\n\
67TFK:03644:09180\n\
67TFK:03682:09142\n\
67TFK:03686:09447\n\
67TFK:03694:10090\n\
67TFK:03722:09329\n\
67TFK:03740:09766\n\
67TFK:03834:09492\n\
67TFK:03900:09161\n\
67TFK:03893:09720\n\
67TFK:03932:09385\n\
67TFK:03958:09902\n\
67TFK:03919:10228\n\
67TFK:03988:09018\n\
67TFK:03995:09913\n\
67TFK:02688:05541\n\
67TFK:02781:06051\n\
67TFK:02796:06291\n\
67TFK:02842:05435\n\
67TFK:02900:05641\n\
67TFK:02949:05275\n\
67TFK:02993:05789\n\
67TFK:03030:05197\n\
67TFK:03073:05374\n\
67TFK:03122:05977\n\
67TFK:03211:05695\n\
67TFK:03186:05926\n\
67TFK:03184:06157\n\
67TFK:03221:06233\n\
67TFK:03297:05245\n\
67TFK:03306:05904\n\
67TFK:03303:06339\n\
67TFK:03319:05756\n\
67TFK:03361:05992\n\
67TFK:03398:05346\n\
67TFK:03451:05385\n\
67TFK:03442:05687\n\
67TFK:03433:05928\n\
67TFK:03487:05667\n\
67TFK:03466:06202\n\
67TFK:03475:06302\n\
67TFK:03478:06438\n\
67TFK:03543:06379\n\
67TFK:03587:05442\n\
67TFK:03598:05563\n\
67TFK:03588:05915\n\
67TFK:03588:06310\n\
67TFK:03629:05598\n\
67TFK:03653:06300\n\
67TFK:03679:05667\n\
67TFK:03800:05842\n\
67TFK:03873:05380\n\
67TFK:03906:06154\n\
67TFK:03946:06125\n\
67TFK:03982:05511\n\
67TFK:03995:05614\n\
67TFK:07993:02227\n\
67TFK:08038:02209\n\
67TFK:08000:02339\n\
67TFK:08073:02452\n\
67TFK:08105:02416\n\
67TFK:08163:01337\n\
67TFK:08161:01793\n\
67TFK:08146:02180\n\
67TFK:08171:02355\n\
67TFK:08221:01591\n\
67TFK:08194:02151\n\
67TFK:08235:02459\n\
67TFK:08271:01632\n\
67TFK:08347:01347\n\
67TFK:08406:01572\n\
67TFK:08453:02298\n\
67TFK:08532:01595\n\
67TFK:08517:01818\n\
67TFK:08567:01461\n\
67TFK:08543:01551\n\
67TFK:08556:01779\n\
67TFK:08543:02154\n\
67TFK:08705:02048\n\
67TFK:08748:01381\n\
67TFK:08786:01475\n\
67TFK:08752:01765\n\
67TFK:08761:01739\n\
67TFK:08764:01845\n\
67TFK:08747:02335\n\
67TFK:08774:02334\n\
67TFK:08810:02087\n\
67TFK:08849:01393\n\
67TFK:08859:02471\n\
67TFK:08935:01289\n\
67TFK:08940:01751\n\
67TFK:08928:01796\n\
67TFK:08984:01867\n\
67TFK:08978:02310\n\
67TFK:09029:02435\n\
67TFK:09065:01739\n\
67TFK:09044:02370\n\
67TFK:09190:01657\n\
67TFK:09170:02378\n\
67TFK:09290:02140\n\
67TFK:09314:01604\n\
67TFK:02695:02128\n\
67TFK:02710:02123\n\
67TFK:02711:02131\n\
67TFK:02721:02131\n\
67TFK:02811:02564\n\
67TFK:02825:02073\n\
67TFK:02881:01321\n\
67TFK:02907:02165\n\
67TFK:02913:02488\n\
67TFK:02924:01661\n\
67TFK:02946:01659\n\
67TFK:02975:01859\n\
67TFK:03136:01727\n\
67TFK:03213:02062\n\
67TFK:03174:02431\n\
67TFK:03207:02501\n\
67TFK:03224:01913\n\
67TFK:03280:02099\n\
67TFK:03319:01545\n\
67TFK:03347:01712\n\
67TFK:03354:02379\n\
67TFK:03344:02419\n\
67TFK:03329:02550\n\
67TFK:03390:01350\n\
67TFK:03409:01991\n\
67TFK:03393:02195\n\
67TFK:03442:02508\n\
67TFK:03575:01778\n\
67TFK:03614:01546\n\
67TFK:03629:02420\n\
67TFK:03620:02511\n\
67TFK:03669:02331\n\
67TFK:03754:02214\n\
67TFK:03733:02292\n\
67TFK:03799:01652\n\
67TFK:03788:01869\n\
67TFK:03788:02012\n\
67TFK:03764:02376\n\
67TFK:03900:01753\n\
67TFK:03974:02138\n\
67TFK:03987:02463\n\
67TFK:03991:02468\n\
67TFK:02703:00868\n\
67TFK:02700:01186\n\
67TFK:02729:00721\n\
67TFK:02802:00984\n\
67TFK:02862:01083\n\
67TFK:02860:01262\n\
67TFK:02901:00747\n\
67TFK:02988:01277\n\
67TFK:03014:00824\n\
67TFK:03050:00940\n\
67TFK:03109:00719\n\
67TFK:03199:01000\n\
67TFK:03228:00492\n\
67TFK:03238:01053\n\
67TFK:03963:00871\n\
67TFK:01369:10507\n\
67TFK:01359:11391\n\
67TFK:01407:10560\n\
67TFK:01563:10747\n\
67TFK:01556:10816\n\
67TFK:01620:11480\n\
67TFK:01661:11488\n\
67TFK:01668:11465\n\
67TFK:01705:10596\n\
67TFK:01690:10705\n\
67TFK:01754:10745\n\
67TFK:01789:11247\n\
67TFK:01879:10368\n\
67TFK:01888:10497\n\
67TFK:01891:10894\n\
67TFK:01884:11076\n\
67TFK:01910:11283\n\
67TFK:02096:11155\n\
67TFK:02093:11527\n\
67TFK:02152:10429\n\
67TFK:02187:11178\n\
67TFK:02189:11499\n\
67TFK:02189:11550\n\
67TFK:02271:10609\n\
67TFK:02266:11504\n\
67TFK:02293:10823\n\
67TFK:02327:11215\n\
67TFK:02457:11264\n\
67TFK:02560:10345\n\
67TFK:02042:14590\n\
67TFK:02205:14675\n\
67TFK:02424:14546\n\
67TFK:02440:14365\n\
67TFK:02597:14405\n\
67TFK:02662:14230\n\
67TFK:01414:12927\n\
67TFK:01423:13264\n\
67TFK:01454:13684\n\
67TFK:01616:14086\n\
67TFK:01782:13277\n\
67TFK:01881:12894\n\
67TFK:01911:13000\n\
67TFK:01939:13104\n\
67TFK:01995:13125\n\
67TFK:02008:13440\n\
67TFK:02149:13192\n\
67TFK:02143:13504\n\
67TFK:02165:13827\n\
67TFK:02274:12945\n\
67TFK:02238:13796\n\
67TFK:02284:12914\n\
67TFK:02371:13404\n\
67TFK:02421:13142\n\
67TFK:02430:14071\n\
67TFK:02494:13787\n\
67TFK:02503:14068\n\
67TFK:02653:13658\n\
67TFK:08029:05766\n\
67TFK:08036:06285\n\
67TFK:08081:05180\n\
67TFK:08044:05779\n\
67TFK:08052:06190\n\
67TFK:08108:05984\n\
67TFK:08161:06426\n\
67TFK:08210:05553\n\
67TFK:08216:06101\n\
67TFK:08212:06239\n\
67TFK:08359:05295\n\
67TFK:08359:05876\n\
67TFK:08457:05432\n\
67TFK:08459:05542\n\
67TFK:08487:05990\n\
67TFK:08501:05764\n\
67TFK:08502:06268\n\
67TFK:08576:06374\n\
67TFK:08639:05277\n\
67TFK:08633:05464\n\
67TFK:08609:06001\n\
67TFK:08643:05652\n\
67TFK:08724:06376\n\
67TFK:08748:05964\n\
67TFK:08742:06369\n\
67TFK:08843:06428\n\
67TFK:08942:06143\n\
67TFK:08954:06275\n\
67TFK:09017:06280\n\
67TFK:09068:05467\n\
67TFK:09075:05700\n\
67TFK:09178:06408\n\
67TFK:09209:05154\n\
67TFK:09204:05552\n\
67TFK:09229:05763\n\
67TFK:09193:06127\n\
67TFK:09216:06200\n\
67TFK:09289:06171\n\
67TFK:09398:06240\n\
67TFK:09433:05219\n\
67TFK:09443:06043\n\
67TFK:09466:06201\n\
67TFK:09505:06040\n\
67TFK:09507:06160\n\
67TFK:09658:05224\n\
67TFK:09661:05868\n\
67TFK:09675:05473\n\
67TFK:09721:06284\n\
67TFK:09731:06267\n\
67TFK:09751:06356\n\
67TFK:09813:05325\n\
67TFK:09878:05304\n\
67TFK:09906:05383\n\
67TFK:09893:06081\n\
67TFK:09939:05585\n\
67TFK:10063:05906\n\
67TFK:10069:06301\n\
67TFK:10110:05928\n\
67TFK:10102:06017\n\
67TFK:10082:06143\n\
67TFK:10115:06158\n\
67TFK:10139:06258\n\
67TFK:10236:05351\n\
67TFK:10276:06059\n\
67TFK:10406:06137\n\
67TFK:06708:13120\n\
67TFK:06715:13460\n\
67TFK:06724:13909\n\
67TFK:06784:13132\n\
67TFK:06857:13145\n\
67TFK:06850:13932\n\
67TFK:06885:13678\n\
67TFK:06958:14015\n\
67TFK:06972:13153\n\
67TFK:06985:13808\n\
67TFK:07040:13509\n\
67TFK:07093:13108\n\
67TFK:07199:12942\n\
67TFK:07255:13428\n\
67TFK:07243:14137\n\
67TFK:07289:13641\n\
67TFK:07340:13244\n\
67TFK:07471:13576\n\
67TFK:07523:13301\n\
67TFK:07699:12880\n\
67TFK:07682:13411\n\
67TFK:07814:13524\n\
67TFK:07813:14091\n\
67TFK:07862:13167\n\
67TFK:02713:03561\n\
67TFK:02749:03146\n\
67TFK:02735:03456\n\
67TFK:02853:02786\n\
67TFK:02821:03277\n\
67TFK:02893:03133\n\
67TFK:02883:03637\n\
67TFK:02962:02700\n\
67TFK:02940:03658\n\
67TFK:03005:02628\n\
67TFK:02965:02818\n\
67TFK:02979:02969\n\
67TFK:02966:03360\n\
67TFK:02967:03630\n\
67TFK:03031:02911\n\
67TFK:03031:03301\n\
67TFK:03038:03655\n\
67TFK:03065:02904\n\
67TFK:03158:02959\n\
67TFK:03188:03424\n\
67TFK:03214:02717\n\
67TFK:03238:03111\n\
67TFK:03248:03371\n\
67TFK:03293:03546\n\
67TFK:03317:03233\n\
67TFK:03345:03404\n\
67TFK:03338:03716\n\
67TFK:03396:03080\n\
67TFK:03364:03245\n\
67TFK:03502:03111\n\
67TFK:03555:02611\n\
67TFK:03525:02717\n\
67TFK:03538:02755\n\
67TFK:03529:02896\n\
67TFK:03521:03523\n\
67TFK:03534:03787\n\
67TFK:03655:03565\n\
67TFK:03628:03799\n\
67TFK:03681:02587\n\
67TFK:03696:02635\n\
67TFK:03676:03388\n\
67TFK:03745:03419\n\
67TFK:03720:03770\n\
67TFK:03833:03508\n\
67TFK:03898:02794\n\
67TFK:03905:03769\n\
67TFK:03950:02918\n\
67TFK:03921:03170\n\
67TFK:03950:03260\n\
67TFK:03932:03404\n\
67TFK:03934:03640\n\
67TFK:03981:03274\n\
67TFK:03982:03515\n\
67TFK:02700:07621\n\
67TFK:02754:07660\n\
67TFK:02770:07712\n\
67TFK:02855:06479\n\
67TFK:02942:07354\n\
67TFK:02986:06562\n\
67TFK:03081:06488\n\
67TFK:03087:07101\n\
67TFK:03177:07197\n\
67TFK:03191:07342\n\
67TFK:03231:06786\n\
67TFK:03254:06816\n\
67TFK:03278:06682\n\
67TFK:03325:06891\n\
67TFK:03323:06990\n\
67TFK:03504:06587\n\
67TFK:03506:07165\n\
67TFK:03528:06631\n\
67TFK:03516:06735\n\
67TFK:03541:07510\n\
67TFK:03552:07496\n\
67TFK:03626:06559\n\
67TFK:03619:06702\n\
67TFK:03626:07172\n\
67TFK:03712:07659\n\
67TFK:03737:06768\n\
67TFK:03721:06989\n\
67TFK:03760:07064\n\
67TFK:03763:07068\n\
67TFK:03768:06552\n\
67TFK:03842:06988\n\
67TFK:04086:01023\n\
67TFK:04170:00484\n\
67TFK:04170:00850\n\
67TFK:04333:00281\n\
67TFK:04316:00317\n\
67TFK:04336:00988\n\
67TFK:04406:01136\n\
67TFK:04452:00462\n\
67TFK:04477:01250\n\
67TFK:04534:00458\n\
67TFK:04524:01142\n\
67TFK:04547:01051\n\
67TFK:04553:01171\n\
67TFK:04674:00816\n\
67TFK:04765:00870\n\
67TFK:04846:00973\n\
67TFK:04919:01225\n\
67TFK:05049:01282\n\
67TFK:05172:01147\n\
67TFK:02664:14513\n\
67TFK:02932:14565\n\
67TFK:03013:14503\n\
67TFK:03089:14651\n\
67TFK:03263:14964\n\
67TFK:03310:14500\n\
67TFK:03294:14725\n\
67TFK:03359:14390\n\
67TFK:03341:14750\n\
67TFK:03462:14766\n\
67TFK:03581:14423\n\
67TFK:03692:14314\n\
67TFK:03671:14557\n\
67TFK:03727:14206\n\
67TFK:03882:14244\n\
67TFK:03937:14660\n\
67TFK:02713:10351\n\
67TFK:02738:11535\n\
67TFK:02819:10344\n\
67TFK:02851:11384\n\
67TFK:02909:10784\n\
67TFK:02964:11172\n\
67TFK:03045:10772\n\
67TFK:03187:10898\n\
67TFK:03198:11148\n\
67TFK:03260:10487\n\
67TFK:03215:11581\n\
67TFK:03300:10692\n\
67TFK:03355:10875\n\
67TFK:03343:11482\n\
67TFK:03422:10358\n\
67TFK:03493:10356\n\
67TFK:03531:10531\n\
67TFK:03578:10864\n\
67TFK:03666:10706\n\
67TFK:03675:10979\n\
67TFK:03706:10986\n\
67TFK:03710:11063\n\
67TFK:03673:11152\n\
67TFK:03676:11279\n\
67TFK:03779:11487\n\
67TFK:03838:11357\n\
67TFK:03949:10738\n\
67TFK:01333:01153\n\
67TFK:01337:01191\n\
67TFK:01399:01237\n\
67TFK:01492:01265\n\
67TFK:01594:01178\n\
67TFK:01783:01104\n\
67TFK:01826:01200\n\
67TFK:02089:00953\n\
67TFK:02221:00754\n\
67TFK:02270:01084\n\
67TFK:02259:01113\n\
67TFK:02271:01207\n\
67TFK:02329:01287\n\
67TFK:02404:01030\n\
67TFK:02488:00750\n\
67TFK:02558:01174\n\
67TFK:02620:00865\n\
67TFK:02585:00901\n\
67TFK:02745:08906\n\
67TFK:02813:07920\n\
67TFK:02791:08435\n\
67TFK:02871:07776\n\
67TFK:02903:07831\n\
67TFK:02911:08682\n\
67TFK:02948:08319\n\
67TFK:02960:08301\n\
67TFK:02984:08790\n\
67TFK:03130:08563\n\
67TFK:03148:08743\n\
67TFK:03185:08030\n\
67TFK:03206:08232\n\
67TFK:03168:08855\n\
67TFK:03225:08058\n\
67TFK:03230:08474\n\
67TFK:03287:08018\n\
67TFK:03319:08343\n\
67TFK:03373:08237\n\
67TFK:03393:08431\n\
67TFK:03473:08954\n\
67TFK:03538:08313\n\
67TFK:03537:08515\n\
67TFK:03547:08820\n\
67TFK:03558:08937\n\
67TFK:03588:08496\n\
67TFK:03647:07904\n\
67TFK:03699:08800\n\
67TFK:03717:08185\n\
67TFK:03739:08210\n\
67TFK:03776:08098\n\
67TFK:03770:08204\n\
67TFK:03799:08652\n\
67TFK:03817:07991\n\
67TFK:03874:07804\n\
67TFK:03896:08855\n\
')
