# Supplementary material for: The Oxidative Metabolism of Fossil Hydrocarbons and Sulfide Minerals by the Lithobiontic Microbial Community Inhabiting Deep Subterrestrial Kupferschiefer Black Shale
Source: Front Microbiol. 2018 May 15;9:972. doi: 10.3389/fmicb.2018.00972 (PMC5962744; doi:10.3389/fmicb.2018.00972)
Supplement: Supplementary file 3 [file Presentation_1.ZIP › R19_filter-trim_BSc60_sup207_krona.html.files/node1275.members.0.js]

data('67TFK:02246:12786\n\
67TFK:02601:12031\n\
67TFK:02682:04718\n\
67TFK:03144:04327\n\
67TFK:03152:04697\n\
67TFK:03320:05025\n\
67TFK:03443:04147\n\
67TFK:03719:04862\n\
67TFK:00519:04905\n\
67TFK:00641:03909\n\
67TFK:00688:04925\n\
67TFK:00897:04590\n\
67TFK:01042:04101\n\
67TFK:01100:04648\n\
67TFK:00688:02025\n\
67TFK:00533:09807\n\
67TFK:00957:09979\n\
67TFK:01135:10295\n\
67TFK:01250:09466\n\
67TFK:01314:10123\n\
67TFK:00224:08956\n\
67TFK:00614:08832\n\
67TFK:00721:07762\n\
67TFK:01033:07250\n\
67TFK:01102:06867\n\
67TFK:01106:07223\n\
67TFK:01216:07455\n\
67TFK:00828:05283\n\
67TFK:01147:05282\n\
67TFK:01199:06429\n\
67TFK:09558:06736\n\
67TFK:09691:06870\n\
67TFK:06695:03735\n\
67TFK:06907:02999\n\
67TFK:06870:03092\n\
67TFK:07178:03152\n\
67TFK:07252:03163\n\
67TFK:07519:03085\n\
67TFK:07588:03213\n\
67TFK:07667:03096\n\
67TFK:09617:05003\n\
67TFK:09874:05094\n\
67TFK:09390:02813\n\
67TFK:09501:02589\n\
67TFK:09748:02823\n\
67TFK:10142:02921\n\
67TFK:09492:12191\n\
67TFK:09934:12509\n\
67TFK:01461:03019\n\
67TFK:01848:02606\n\
67TFK:01836:03833\n\
67TFK:02310:03753\n\
67TFK:02346:02659\n\
67TFK:01424:04633\n\
67TFK:01473:05092\n\
67TFK:01599:04623\n\
67TFK:01725:03963\n\
67TFK:01850:04847\n\
67TFK:02075:04487\n\
67TFK:02170:05370\n\
67TFK:02158:05534\n\
67TFK:02185:06333\n\
67TFK:02428:05511\n\
67TFK:01333:06886\n\
67TFK:01514:06695\n\
67TFK:01805:07058\n\
67TFK:01937:07379\n\
67TFK:02267:07645\n\
67TFK:02441:06730\n\
67TFK:01485:01416\n\
67TFK:01571:01996\n\
67TFK:01679:02118\n\
67TFK:01728:01807\n\
67TFK:01758:01571\n\
67TFK:01865:01971\n\
67TFK:01928:01660\n\
67TFK:01959:02245\n\
67TFK:02076:01340\n\
67TFK:02542:01653\n\
67TFK:02588:02301\n\
67TFK:01997:07977\n\
67TFK:02346:08896\n\
67TFK:02391:08607\n\
67TFK:02643:07807\n\
67TFK:01354:09171\n\
67TFK:01356:09212\n\
67TFK:01672:09216\n\
67TFK:01632:09296\n\
67TFK:01685:10049\n\
67TFK:02123:09591\n\
67TFK:02359:09540\n\
67TFK:05447:04707\n\
67TFK:05477:04942\n\
67TFK:05918:03943\n\
67TFK:06517:04363\n\
67TFK:09340:13668\n\
67TFK:09427:12994\n\
67TFK:09653:08258\n\
67TFK:10038:08192\n\
67TFK:10160:08600\n\
67TFK:09422:09175\n\
67TFK:09728:09884\n\
67TFK:10136:10253\n\
67TFK:10413:09144\n\
67TFK:09740:11458\n\
67TFK:09861:10489\n\
67TFK:10264:10978\n\
67TFK:05401:07082\n\
67TFK:05494:07573\n\
67TFK:05851:06789\n\
67TFK:05855:07289\n\
67TFK:06488:06788\n\
67TFK:06498:07079\n\
67TFK:06580:07196\n\
67TFK:05597:11291\n\
67TFK:09870:02484\n\
67TFK:06740:01442\n\
67TFK:06852:01593\n\
67TFK:07015:01661\n\
67TFK:07102:02391\n\
67TFK:07227:01411\n\
67TFK:07586:02127\n\
67TFK:07894:01822\n\
67TFK:06780:04565\n\
67TFK:07230:04044\n\
67TFK:07269:04014\n\
67TFK:06698:07623\n\
67TFK:06843:06607\n\
67TFK:06946:07156\n\
67TFK:07289:06475\n\
67TFK:07298:06930\n\
67TFK:07260:07391\n\
67TFK:07367:07073\n\
67TFK:07539:06655\n\
67TFK:07581:07366\n\
67TFK:07632:07415\n\
67TFK:07708:06974\n\
67TFK:07888:06658\n\
67TFK:06870:05336\n\
67TFK:06972:05603\n\
67TFK:07289:06397\n\
67TFK:07412:05499\n\
67TFK:07437:06412\n\
67TFK:07710:05230\n\
67TFK:07619:09463\n\
67TFK:07669:10055\n\
67TFK:07711:09392\n\
67TFK:06882:08604\n\
67TFK:06999:07750\n\
67TFK:07117:08122\n\
67TFK:07474:08880\n\
67TFK:07693:08891\n\
67TFK:07856:08034\n\
67TFK:07887:08802\n\
67TFK:07057:10933\n\
67TFK:07356:10683\n\
67TFK:07352:11560\n\
67TFK:07405:10814\n\
67TFK:07811:10708\n\
67TFK:00456:03683\n\
67TFK:00502:03352\n\
67TFK:00748:02640\n\
67TFK:00754:02805\n\
67TFK:00899:02722\n\
67TFK:00878:03647\n\
67TFK:00907:03362\n\
67TFK:01106:03285\n\
67TFK:05359:02062\n\
67TFK:05812:02228\n\
67TFK:05882:02292\n\
67TFK:06240:01837\n\
67TFK:06249:02161\n\
67TFK:06283:01668\n\
67TFK:06308:01911\n\
67TFK:08052:01140\n\
67TFK:08086:01128\n\
67TFK:08124:00784\n\
67TFK:08550:01075\n\
67TFK:08577:01084\n\
67TFK:06729:00998\n\
67TFK:06814:00796\n\
67TFK:07026:00736\n\
67TFK:07883:01140\n\
67TFK:07242:14494\n\
67TFK:08083:07047\n\
67TFK:08294:07393\n\
67TFK:08370:07013\n\
67TFK:08418:07650\n\
67TFK:08556:07328\n\
67TFK:08829:06892\n\
67TFK:08859:07594\n\
67TFK:08992:06484\n\
67TFK:09219:07268\n\
67TFK:08537:03620\n\
67TFK:08594:03042\n\
67TFK:08686:03785\n\
67TFK:08810:02794\n\
67TFK:09008:03212\n\
67TFK:09097:02793\n\
67TFK:09276:03083\n\
67TFK:09301:03363\n\
67TFK:09299:03725\n\
67TFK:08015:04625\n\
67TFK:08181:04844\n\
67TFK:08443:04275\n\
67TFK:08461:04939\n\
67TFK:08897:04141\n\
67TFK:08900:04569\n\
67TFK:09323:04079\n\
67TFK:08055:08562\n\
67TFK:08277:07795\n\
67TFK:08609:07833\n\
67TFK:08732:08202\n\
67TFK:09034:08335\n\
67TFK:09041:08614\n\
67TFK:09310:07800\n\
67TFK:08089:10279\n\
67TFK:08455:09840\n\
67TFK:08500:09383\n\
67TFK:08513:09679\n\
67TFK:08941:09028\n\
67TFK:07021:12875\n\
67TFK:07374:11599\n\
67TFK:07622:12304\n\
67TFK:04118:13472\n\
67TFK:04490:14028\n\
67TFK:04565:13276\n\
67TFK:04825:13565\n\
67TFK:05164:13710\n\
67TFK:04514:14218\n\
67TFK:05285:12199\n\
67TFK:04004:11424\n\
67TFK:04132:10501\n\
67TFK:04496:11436\n\
67TFK:04538:11447\n\
67TFK:04988:10540\n\
67TFK:05076:11284\n\
67TFK:04034:09500\n\
67TFK:04094:09870\n\
67TFK:04124:09592\n\
67TFK:04176:10176\n\
67TFK:04454:09235\n\
67TFK:04534:09296\n\
67TFK:04733:09216\n\
67TFK:04838:09441\n\
67TFK:04888:10074\n\
67TFK:05039:09368\n\
67TFK:05285:09161\n\
67TFK:04138:09002\n\
67TFK:04825:07949\n\
67TFK:04825:08318\n\
67TFK:04874:07794\n\
67TFK:05002:08343\n\
67TFK:05116:07952\n\
67TFK:04035:06930\n\
67TFK:04501:07346\n\
67TFK:04506:07379\n\
67TFK:04771:06634\n\
67TFK:04848:07035\n\
67TFK:04901:06509\n\
67TFK:04985:06511\n\
67TFK:05045:06495\n\
67TFK:05085:07200\n\
67TFK:05163:06517\n\
67TFK:05283:06976\n\
67TFK:05294:07141\n\
67TFK:06339:00771\n\
67TFK:06642:00756\n\
67TFK:04077:06151\n\
67TFK:04108:05583\n\
67TFK:04215:05196\n\
67TFK:04318:05399\n\
67TFK:04625:06333\n\
67TFK:04800:06196\n\
67TFK:05050:05707\n\
67TFK:08093:14303\n\
67TFK:08618:14286\n\
67TFK:08069:13035\n\
67TFK:08334:13195\n\
67TFK:08674:14062\n\
67TFK:09238:13049\n\
67TFK:08391:12460\n\
67TFK:08523:12723\n\
67TFK:08550:12151\n\
67TFK:05738:13357\n\
67TFK:06060:13060\n\
67TFK:06218:13474\n\
67TFK:06431:12908\n\
67TFK:08947:10655\n\
67TFK:04162:02755\n\
67TFK:04182:03527\n\
67TFK:04432:03469\n\
67TFK:04829:03830\n\
67TFK:04863:03410\n\
67TFK:05215:02945\n\
67TFK:05310:03348\n\
67TFK:05734:03675\n\
67TFK:05864:03352\n\
67TFK:06436:03405\n\
67TFK:06492:03307\n\
67TFK:06512:03480\n\
67TFK:05504:05797\n\
67TFK:05516:05831\n\
67TFK:05583:05402\n\
67TFK:05851:05707\n\
67TFK:05985:06423\n\
67TFK:06319:05830\n\
67TFK:06452:05561\n\
67TFK:06504:06366\n\
67TFK:06540:05290\n\
67TFK:06647:05414\n\
67TFK:04277:04463\n\
67TFK:04622:04859\n\
67TFK:04767:03873\n\
67TFK:04983:05010\n\
67TFK:05257:04896\n\
67TFK:05576:07736\n\
67TFK:05806:08316\n\
67TFK:05926:08239\n\
67TFK:05883:08310\n\
67TFK:05437:09100\n\
67TFK:05713:09227\n\
67TFK:05743:09491\n\
67TFK:06091:09084\n\
67TFK:06294:09501\n\
67TFK:06450:09483\n\
67TFK:05449:11881\n\
67TFK:05609:11674\n\
67TFK:05646:11774\n\
67TFK:05664:12274\n\
67TFK:05847:11753\n\
67TFK:05842:12014\n\
67TFK:04257:02271\n\
67TFK:04837:01774\n\
67TFK:04911:01966\n\
67TFK:05194:01589\n\
67TFK:02814:13890\n\
67TFK:03438:12972\n\
67TFK:03686:13972\n\
67TFK:02775:11920\n\
67TFK:02900:12526\n\
67TFK:03259:12404\n\
67TFK:03813:11778\n\
67TFK:03791:12781\n\
67TFK:03965:11632\n\
67TFK:02719:09612\n\
67TFK:02822:09570\n\
67TFK:02923:09423\n\
67TFK:03331:09808\n\
67TFK:03580:09598\n\
67TFK:03394:06313\n\
67TFK:03869:06110\n\
67TFK:08128:01941\n\
67TFK:08209:02076\n\
67TFK:08329:01776\n\
67TFK:08519:02430\n\
67TFK:02681:01372\n\
67TFK:02761:02140\n\
67TFK:02901:01472\n\
67TFK:03153:01307\n\
67TFK:03333:01333\n\
67TFK:03347:01385\n\
67TFK:03504:01547\n\
67TFK:03625:01566\n\
67TFK:03709:01994\n\
67TFK:03746:02000\n\
67TFK:03752:02567\n\
67TFK:01808:11000\n\
67TFK:01917:11515\n\
67TFK:02190:11343\n\
67TFK:01662:13677\n\
67TFK:02267:13557\n\
67TFK:08279:06087\n\
67TFK:08335:05452\n\
67TFK:08512:05350\n\
67TFK:08682:06228\n\
67TFK:09462:05202\n\
67TFK:09462:05987\n\
67TFK:10273:05168\n\
67TFK:07576:13947\n\
67TFK:02961:02786\n\
67TFK:03085:02921\n\
67TFK:03319:03777\n\
67TFK:03658:03149\n\
67TFK:03723:03015\n\
67TFK:03803:03230\n\
67TFK:02780:07317\n\
67TFK:02931:07723\n\
67TFK:03222:07496\n\
67TFK:03511:07577\n\
67TFK:03714:06621\n\
67TFK:03725:07468\n\
67TFK:03832:06705\n\
67TFK:05193:01124\n\
67TFK:03232:14683\n\
67TFK:03319:14725\n\
67TFK:02943:10914\n\
67TFK:02942:11437\n\
67TFK:03011:10555\n\
67TFK:03033:11112\n\
67TFK:03431:10603\n\
67TFK:03493:11058\n\
67TFK:03523:10455\n\
67TFK:03832:11295\n\
67TFK:01766:01279\n\
67TFK:01786:01044\n\
67TFK:01839:01207\n\
67TFK:02141:00913\n\
67TFK:02288:00794\n\
67TFK:02569:00884\n\
67TFK:02878:08905\n\
67TFK:03582:08694\n\
')
