# Supplementary material for: The Oxidative Metabolism of Fossil Hydrocarbons and Sulfide Minerals by the Lithobiontic Microbial Community Inhabiting Deep Subterrestrial Kupferschiefer Black Shale
Source: Front Microbiol. 2018 May 15;9:972. doi: 10.3389/fmicb.2018.00972 (PMC5962744; doi:10.3389/fmicb.2018.00972)
Supplement: Supplementary file 3 [file Presentation_1.ZIP › R19_filter-trim_BSc60_sup207_krona.html.files/node1154.members.0.js]

data('67TFK:01354:12873\n\
67TFK:02720:05151\n\
67TFK:02847:04210\n\
67TFK:02866:04346\n\
67TFK:02892:05028\n\
67TFK:03691:04706\n\
67TFK:03892:04250\n\
67TFK:03954:03894\n\
67TFK:00276:04870\n\
67TFK:00378:04065\n\
67TFK:00627:04976\n\
67TFK:00936:04051\n\
67TFK:00597:02460\n\
67TFK:00769:01944\n\
67TFK:00845:01834\n\
67TFK:00916:02132\n\
67TFK:01084:02330\n\
67TFK:01296:01076\n\
67TFK:00575:09779\n\
67TFK:00613:09991\n\
67TFK:00047:07885\n\
67TFK:00371:08799\n\
67TFK:00638:08466\n\
67TFK:00659:08597\n\
67TFK:00711:08772\n\
67TFK:01048:08986\n\
67TFK:01069:07940\n\
67TFK:00679:07545\n\
67TFK:01090:06945\n\
67TFK:00939:12593\n\
67TFK:09340:06593\n\
67TFK:09438:07231\n\
67TFK:09502:07662\n\
67TFK:09617:07453\n\
67TFK:09852:06826\n\
67TFK:09932:07031\n\
67TFK:06757:03346\n\
67TFK:06841:02934\n\
67TFK:07073:03326\n\
67TFK:07980:02891\n\
67TFK:09417:04307\n\
67TFK:09530:04368\n\
67TFK:09622:04289\n\
67TFK:09685:03894\n\
67TFK:09820:03899\n\
67TFK:10009:04436\n\
67TFK:10065:04689\n\
67TFK:09940:03439\n\
67TFK:10136:03715\n\
67TFK:10179:03757\n\
67TFK:10386:03248\n\
67TFK:09390:12115\n\
67TFK:02397:03169\n\
67TFK:02456:03032\n\
67TFK:02571:02814\n\
67TFK:02597:02761\n\
67TFK:01956:04484\n\
67TFK:02040:04739\n\
67TFK:02149:04589\n\
67TFK:02616:04751\n\
67TFK:01730:05241\n\
67TFK:01416:07500\n\
67TFK:01450:07717\n\
67TFK:01807:06663\n\
67TFK:02276:07242\n\
67TFK:01480:01938\n\
67TFK:01491:02093\n\
67TFK:02100:02484\n\
67TFK:02152:01916\n\
67TFK:02316:02375\n\
67TFK:01588:08458\n\
67TFK:01753:07778\n\
67TFK:01754:08852\n\
67TFK:01866:08081\n\
67TFK:02502:08334\n\
67TFK:02630:08681\n\
67TFK:01746:10043\n\
67TFK:01834:09820\n\
67TFK:01887:09295\n\
67TFK:02402:09698\n\
67TFK:05595:04688\n\
67TFK:05718:04720\n\
67TFK:09855:08930\n\
67TFK:09955:09059\n\
67TFK:10099:09523\n\
67TFK:10264:09046\n\
67TFK:10395:09178\n\
67TFK:10582:09512\n\
67TFK:09372:11507\n\
67TFK:09880:11545\n\
67TFK:05419:07090\n\
67TFK:05802:06974\n\
67TFK:06434:06608\n\
67TFK:06511:06816\n\
67TFK:06598:07027\n\
67TFK:05373:10728\n\
67TFK:05487:10851\n\
67TFK:05726:10501\n\
67TFK:09590:02132\n\
67TFK:09632:02339\n\
67TFK:09793:01856\n\
67TFK:09924:01730\n\
67TFK:07350:01303\n\
67TFK:07330:01658\n\
67TFK:07331:02563\n\
67TFK:07520:01840\n\
67TFK:07696:01377\n\
67TFK:07770:02337\n\
67TFK:07912:02233\n\
67TFK:07952:02216\n\
67TFK:06817:04621\n\
67TFK:07201:04776\n\
67TFK:07216:03871\n\
67TFK:07598:03958\n\
67TFK:07899:03941\n\
67TFK:07870:04522\n\
67TFK:07344:07668\n\
67TFK:07391:07598\n\
67TFK:07419:06465\n\
67TFK:07482:06982\n\
67TFK:07490:07345\n\
67TFK:07620:06791\n\
67TFK:07875:07704\n\
67TFK:06924:05635\n\
67TFK:07474:05385\n\
67TFK:07553:05412\n\
67TFK:07576:05544\n\
67TFK:07575:05675\n\
67TFK:07891:05885\n\
67TFK:07944:06343\n\
67TFK:06986:09101\n\
67TFK:07167:09640\n\
67TFK:07504:09244\n\
67TFK:07548:09576\n\
67TFK:07561:10266\n\
67TFK:07942:10028\n\
67TFK:07984:09404\n\
67TFK:06931:08773\n\
67TFK:07605:07965\n\
67TFK:07687:08495\n\
67TFK:07082:10514\n\
67TFK:07096:10604\n\
67TFK:07595:11122\n\
67TFK:07582:11236\n\
67TFK:07637:10543\n\
67TFK:07904:10493\n\
67TFK:07906:10519\n\
67TFK:00693:03185\n\
67TFK:01105:03575\n\
67TFK:01330:03698\n\
67TFK:05787:01956\n\
67TFK:05938:02227\n\
67TFK:06611:02507\n\
67TFK:08187:00959\n\
67TFK:08283:00927\n\
67TFK:08597:00928\n\
67TFK:08962:01271\n\
67TFK:09181:01111\n\
67TFK:06759:00344\n\
67TFK:06737:00701\n\
67TFK:07160:00956\n\
67TFK:07175:01101\n\
67TFK:07229:00938\n\
67TFK:07940:00936\n\
67TFK:08478:06478\n\
67TFK:08515:07412\n\
67TFK:08807:07413\n\
67TFK:08998:06659\n\
67TFK:08368:02645\n\
67TFK:08827:02826\n\
67TFK:09165:02602\n\
67TFK:09225:03304\n\
67TFK:08102:05070\n\
67TFK:08279:04799\n\
67TFK:08704:03895\n\
67TFK:08756:04730\n\
67TFK:08820:04611\n\
67TFK:08063:08387\n\
67TFK:08252:08560\n\
67TFK:08300:08290\n\
67TFK:08411:08156\n\
67TFK:08880:07842\n\
67TFK:08986:08316\n\
67TFK:09272:09290\n\
67TFK:00789:10553\n\
67TFK:01252:10483\n\
67TFK:06794:12193\n\
67TFK:06966:11807\n\
67TFK:07029:11645\n\
67TFK:07197:12751\n\
67TFK:07228:11973\n\
67TFK:07894:12074\n\
67TFK:04169:13466\n\
67TFK:04426:12964\n\
67TFK:04869:13101\n\
67TFK:04996:13123\n\
67TFK:04324:12709\n\
67TFK:04493:12094\n\
67TFK:04468:12574\n\
67TFK:04458:12689\n\
67TFK:04605:12245\n\
67TFK:04761:12000\n\
67TFK:05063:11947\n\
67TFK:05243:12443\n\
67TFK:05277:12150\n\
67TFK:04553:10915\n\
67TFK:04845:10727\n\
67TFK:05173:10684\n\
67TFK:04338:10074\n\
67TFK:04539:09071\n\
67TFK:04815:09372\n\
67TFK:05129:09107\n\
67TFK:04036:08092\n\
67TFK:04487:08109\n\
67TFK:04530:08329\n\
67TFK:04742:08031\n\
67TFK:05142:08139\n\
67TFK:05282:07769\n\
67TFK:04320:06908\n\
67TFK:05041:07296\n\
67TFK:04048:06278\n\
67TFK:04480:06123\n\
67TFK:04897:05600\n\
67TFK:05045:05674\n\
67TFK:04996:06216\n\
67TFK:05078:05497\n\
67TFK:05279:05212\n\
67TFK:08064:14067\n\
67TFK:08293:14062\n\
67TFK:08372:13885\n\
67TFK:07997:11669\n\
67TFK:08571:12626\n\
67TFK:09165:11794\n\
67TFK:09149:12081\n\
67TFK:06120:13242\n\
67TFK:06113:13725\n\
67TFK:06582:14644\n\
67TFK:08147:10395\n\
67TFK:08327:10626\n\
67TFK:04123:03234\n\
67TFK:04167:02754\n\
67TFK:04254:03763\n\
67TFK:04690:02620\n\
67TFK:05022:03166\n\
67TFK:05538:03027\n\
67TFK:05807:03063\n\
67TFK:05932:03302\n\
67TFK:06285:03022\n\
67TFK:06315:03360\n\
67TFK:05529:06214\n\
67TFK:05687:05799\n\
67TFK:06588:05424\n\
67TFK:04139:03887\n\
67TFK:04111:05118\n\
67TFK:04182:04696\n\
67TFK:04302:04368\n\
67TFK:04443:04366\n\
67TFK:04866:04031\n\
67TFK:06098:08859\n\
67TFK:05861:10136\n\
67TFK:06158:09467\n\
67TFK:06378:10181\n\
67TFK:06651:09342\n\
67TFK:06457:12820\n\
67TFK:06509:11968\n\
67TFK:06480:12468\n\
67TFK:06534:12789\n\
67TFK:04202:02199\n\
67TFK:04309:02545\n\
67TFK:04408:02501\n\
67TFK:04449:01346\n\
67TFK:04590:02347\n\
67TFK:04760:01713\n\
67TFK:04951:02544\n\
67TFK:02940:12892\n\
67TFK:03364:13764\n\
67TFK:03669:13799\n\
67TFK:03915:14123\n\
67TFK:02736:11755\n\
67TFK:02999:12143\n\
67TFK:03200:12252\n\
67TFK:03387:12421\n\
67TFK:02700:09656\n\
67TFK:02999:09761\n\
67TFK:03041:10184\n\
67TFK:03120:09930\n\
67TFK:03357:09123\n\
67TFK:03471:09064\n\
67TFK:03835:09562\n\
67TFK:03982:09670\n\
67TFK:02720:05340\n\
67TFK:02767:05723\n\
67TFK:02830:06386\n\
67TFK:03190:05696\n\
67TFK:03628:05524\n\
67TFK:03626:05708\n\
67TFK:03650:06052\n\
67TFK:03749:05506\n\
67TFK:03772:05682\n\
67TFK:08087:01295\n\
67TFK:08538:02567\n\
67TFK:08656:01416\n\
67TFK:08811:01315\n\
67TFK:09009:01577\n\
67TFK:09067:01571\n\
67TFK:09081:01570\n\
67TFK:09042:01726\n\
67TFK:09312:02485\n\
67TFK:02884:01948\n\
67TFK:03056:01443\n\
67TFK:03682:01883\n\
67TFK:03979:02142\n\
67TFK:03350:00770\n\
67TFK:03429:00998\n\
67TFK:03619:01098\n\
67TFK:01518:11072\n\
67TFK:02327:10380\n\
67TFK:02476:10682\n\
67TFK:01635:14257\n\
67TFK:02009:14269\n\
67TFK:01354:13415\n\
67TFK:02260:13741\n\
67TFK:08384:05557\n\
67TFK:08616:05548\n\
67TFK:09340:06168\n\
67TFK:09501:06381\n\
67TFK:09882:06398\n\
67TFK:06898:13769\n\
67TFK:06966:13299\n\
67TFK:02913:02863\n\
67TFK:03338:03628\n\
67TFK:03520:02731\n\
67TFK:03888:02662\n\
67TFK:02858:07727\n\
67TFK:03379:06451\n\
67TFK:04612:01025\n\
67TFK:04712:00352\n\
67TFK:03267:14821\n\
67TFK:03551:14884\n\
67TFK:02723:11077\n\
67TFK:02776:11368\n\
67TFK:03270:10540\n\
67TFK:03267:10813\n\
67TFK:03472:11564\n\
67TFK:03797:10530\n\
67TFK:03848:10958\n\
67TFK:01757:01218\n\
67TFK:02159:00885\n\
67TFK:02614:01084\n\
67TFK:02732:08248\n\
67TFK:02995:08460\n\
67TFK:03057:08311\n\
67TFK:03454:08695\n\
')
