# Supplementary material for: The Oxidative Metabolism of Fossil Hydrocarbons and Sulfide Minerals by the Lithobiontic Microbial Community Inhabiting Deep Subterrestrial Kupferschiefer Black Shale
Source: Front Microbiol. 2018 May 15;9:972. doi: 10.3389/fmicb.2018.00972 (PMC5962744; doi:10.3389/fmicb.2018.00972)
Supplement: Supplementary file 3 [file Presentation_1.ZIP › R19_filter-trim_BSc60_sup207_krona.html.files/node338.members.0.js]

data('67TFK:01590:12723\n\
67TFK:01886:11876\n\
67TFK:02705:04929\n\
67TFK:03144:04328\n\
67TFK:03584:04567\n\
67TFK:03614:05005\n\
67TFK:03962:04985\n\
67TFK:00476:04269\n\
67TFK:00498:04663\n\
67TFK:00799:04871\n\
67TFK:01252:04419\n\
67TFK:00712:02420\n\
67TFK:00948:09329\n\
67TFK:01244:09593\n\
67TFK:00076:08689\n\
67TFK:00403:08722\n\
67TFK:00723:08102\n\
67TFK:01035:06542\n\
67TFK:00989:06106\n\
67TFK:01140:05919\n\
67TFK:01328:05190\n\
67TFK:09511:06647\n\
67TFK:09661:07654\n\
67TFK:10378:07552\n\
67TFK:06861:03641\n\
67TFK:06922:03444\n\
67TFK:07171:03036\n\
67TFK:09782:04913\n\
67TFK:09831:04628\n\
67TFK:10025:04184\n\
67TFK:10064:04458\n\
67TFK:10269:11716\n\
67TFK:01348:03134\n\
67TFK:01717:03160\n\
67TFK:01688:03264\n\
67TFK:01861:02880\n\
67TFK:02015:03027\n\
67TFK:02188:03135\n\
67TFK:02361:03069\n\
67TFK:02373:03046\n\
67TFK:02548:03631\n\
67TFK:01586:03958\n\
67TFK:01914:04759\n\
67TFK:02249:03944\n\
67TFK:02544:04211\n\
67TFK:02631:03896\n\
67TFK:01890:06364\n\
67TFK:02029:06022\n\
67TFK:01826:06575\n\
67TFK:01370:01428\n\
67TFK:01831:02288\n\
67TFK:01962:01312\n\
67TFK:02521:08552\n\
67TFK:01721:10021\n\
67TFK:01774:10264\n\
67TFK:02263:09617\n\
67TFK:02594:09095\n\
67TFK:05381:04795\n\
67TFK:05606:04438\n\
67TFK:06211:04850\n\
67TFK:06369:04899\n\
67TFK:09331:13574\n\
67TFK:09899:08884\n\
67TFK:10043:08491\n\
67TFK:09511:11145\n\
67TFK:10090:10840\n\
67TFK:06175:06691\n\
67TFK:06202:06495\n\
67TFK:06455:06649\n\
67TFK:05592:10677\n\
67TFK:05618:11041\n\
67TFK:05706:10641\n\
67TFK:06216:11220\n\
67TFK:06275:10628\n\
67TFK:07016:01333\n\
67TFK:07023:01640\n\
67TFK:07135:01893\n\
67TFK:07440:01310\n\
67TFK:07488:01342\n\
67TFK:07644:02040\n\
67TFK:07647:02182\n\
67TFK:07684:01736\n\
67TFK:06765:04997\n\
67TFK:07072:04157\n\
67TFK:07114:04752\n\
67TFK:07514:03996\n\
67TFK:07510:04133\n\
67TFK:07756:04424\n\
67TFK:06752:07663\n\
67TFK:06941:06759\n\
67TFK:07100:06770\n\
67TFK:07391:06656\n\
67TFK:07614:06660\n\
67TFK:07701:07386\n\
67TFK:06783:05787\n\
67TFK:06884:06387\n\
67TFK:06915:06055\n\
67TFK:07505:05625\n\
67TFK:07473:06123\n\
67TFK:07529:05432\n\
67TFK:06749:09071\n\
67TFK:07524:09890\n\
67TFK:07053:08307\n\
67TFK:07831:08988\n\
67TFK:06926:10690\n\
67TFK:00371:03841\n\
67TFK:00778:03036\n\
67TFK:00945:02610\n\
67TFK:01136:03219\n\
67TFK:05426:02021\n\
67TFK:05484:02136\n\
67TFK:05912:02146\n\
67TFK:06440:02204\n\
67TFK:06816:00746\n\
67TFK:07048:14279\n\
67TFK:07160:14190\n\
67TFK:07216:14709\n\
67TFK:08263:07371\n\
67TFK:08535:07330\n\
67TFK:08689:06770\n\
67TFK:09238:06804\n\
67TFK:08769:03239\n\
67TFK:08173:04725\n\
67TFK:08278:04714\n\
67TFK:08284:04891\n\
67TFK:08453:03872\n\
67TFK:08527:03894\n\
67TFK:08756:05112\n\
67TFK:08129:07987\n\
67TFK:08191:07786\n\
67TFK:08575:08579\n\
67TFK:09179:08012\n\
67TFK:08795:09404\n\
67TFK:09314:09364\n\
67TFK:01107:11312\n\
67TFK:01174:10595\n\
67TFK:06816:12673\n\
67TFK:07080:12619\n\
67TFK:07891:11988\n\
67TFK:04836:13413\n\
67TFK:04138:12468\n\
67TFK:04232:11988\n\
67TFK:04302:12299\n\
67TFK:04524:12724\n\
67TFK:04320:11037\n\
67TFK:04565:10788\n\
67TFK:04244:08113\n\
67TFK:04260:08119\n\
67TFK:04555:08739\n\
67TFK:04669:08077\n\
67TFK:04666:08743\n\
67TFK:04141:07688\n\
67TFK:04273:07718\n\
67TFK:04912:07592\n\
67TFK:05241:06917\n\
67TFK:04610:06187\n\
67TFK:04733:05158\n\
67TFK:05009:06054\n\
67TFK:05052:05414\n\
67TFK:08568:13245\n\
67TFK:09260:13202\n\
67TFK:08296:12605\n\
67TFK:09305:12846\n\
67TFK:05906:13806\n\
67TFK:06342:13150\n\
67TFK:07995:10437\n\
67TFK:08236:10938\n\
67TFK:08469:10482\n\
67TFK:09177:10331\n\
67TFK:04011:03347\n\
67TFK:04044:03607\n\
67TFK:04088:02577\n\
67TFK:04364:02921\n\
67TFK:05281:03241\n\
67TFK:05554:02953\n\
67TFK:05574:03829\n\
67TFK:05732:03800\n\
67TFK:06132:02735\n\
67TFK:06490:02719\n\
67TFK:05774:06139\n\
67TFK:05905:05927\n\
67TFK:05945:05851\n\
67TFK:06067:06242\n\
67TFK:04231:04481\n\
67TFK:05155:03965\n\
67TFK:05245:04901\n\
67TFK:05405:08651\n\
67TFK:05935:08237\n\
67TFK:05940:08946\n\
67TFK:06290:07773\n\
67TFK:06072:09173\n\
67TFK:06500:09568\n\
67TFK:06492:12543\n\
67TFK:06503:12750\n\
67TFK:04049:01637\n\
67TFK:04487:01363\n\
67TFK:04648:01507\n\
67TFK:02757:12227\n\
67TFK:03771:11947\n\
67TFK:03790:12032\n\
67TFK:02696:05619\n\
67TFK:02685:05787\n\
67TFK:03481:06162\n\
67TFK:08403:01342\n\
67TFK:08886:01835\n\
67TFK:09017:01949\n\
67TFK:03260:01995\n\
67TFK:03271:02531\n\
67TFK:03938:01627\n\
67TFK:03714:01133\n\
67TFK:03849:01134\n\
67TFK:01843:10864\n\
67TFK:01986:10469\n\
67TFK:02594:10759\n\
67TFK:02235:14463\n\
67TFK:02564:14206\n\
67TFK:01340:13196\n\
67TFK:08061:05173\n\
67TFK:08139:05785\n\
67TFK:08558:05957\n\
67TFK:09156:05946\n\
67TFK:09674:05740\n\
67TFK:09748:05727\n\
67TFK:09799:05304\n\
67TFK:09922:05836\n\
67TFK:10167:06248\n\
67TFK:07636:14099\n\
67TFK:07906:13923\n\
67TFK:02911:02877\n\
67TFK:03174:03832\n\
67TFK:03268:03315\n\
67TFK:02824:07350\n\
67TFK:02850:07498\n\
67TFK:03300:06539\n\
67TFK:03650:06584\n\
67TFK:03635:06709\n\
67TFK:03732:06783\n\
67TFK:03756:07451\n\
67TFK:03757:07459\n\
67TFK:03891:06886\n\
67TFK:03912:07455\n\
67TFK:04313:00888\n\
67TFK:04586:01003\n\
67TFK:05192:01194\n\
67TFK:03302:14828\n\
67TFK:03003:10555\n\
67TFK:03702:08239\n\
')
