# Supplementary material for: The Oxidative Metabolism of Fossil Hydrocarbons and Sulfide Minerals by the Lithobiontic Microbial Community Inhabiting Deep Subterrestrial Kupferschiefer Black Shale
Source: Front Microbiol. 2018 May 15;9:972. doi: 10.3389/fmicb.2018.00972 (PMC5962744; doi:10.3389/fmicb.2018.00972)
Supplement: Supplementary file 3 [file Presentation_1.ZIP › R19_filter-trim_BSc60_sup207_krona.html.files/node1118.members.0.js]

data('67TFK:01532:12586\n\
67TFK:01863:11914\n\
67TFK:02958:04872\n\
67TFK:03376:04417\n\
67TFK:03715:04623\n\
67TFK:00715:04550\n\
67TFK:01097:04040\n\
67TFK:01294:04619\n\
67TFK:00463:09988\n\
67TFK:00819:09305\n\
67TFK:00324:07874\n\
67TFK:00317:08887\n\
67TFK:00542:08023\n\
67TFK:00629:08695\n\
67TFK:00984:08305\n\
67TFK:01080:08068\n\
67TFK:00369:06692\n\
67TFK:00376:07429\n\
67TFK:00464:06563\n\
67TFK:00538:06552\n\
67TFK:00606:06633\n\
67TFK:00696:06562\n\
67TFK:01329:07087\n\
67TFK:00234:05305\n\
67TFK:00278:06080\n\
67TFK:00403:05597\n\
67TFK:00515:05488\n\
67TFK:00693:05302\n\
67TFK:00705:11855\n\
67TFK:01245:12520\n\
67TFK:09717:07090\n\
67TFK:09765:07422\n\
67TFK:09729:07551\n\
67TFK:09898:07025\n\
67TFK:10119:07454\n\
67TFK:06732:03316\n\
67TFK:07879:03240\n\
67TFK:09373:04747\n\
67TFK:09346:04907\n\
67TFK:09462:04976\n\
67TFK:09848:04874\n\
67TFK:10043:04492\n\
67TFK:09589:03403\n\
67TFK:09645:03681\n\
67TFK:09711:03165\n\
67TFK:09950:03771\n\
67TFK:10182:03235\n\
67TFK:10176:03738\n\
67TFK:09581:12065\n\
67TFK:09640:11869\n\
67TFK:09670:12382\n\
67TFK:01501:03200\n\
67TFK:02462:03209\n\
67TFK:01527:04678\n\
67TFK:01640:03913\n\
67TFK:02575:04581\n\
67TFK:01494:05727\n\
67TFK:01706:05978\n\
67TFK:01956:05680\n\
67TFK:02068:05241\n\
67TFK:02127:05913\n\
67TFK:02189:06401\n\
67TFK:02246:05985\n\
67TFK:02503:05937\n\
67TFK:02527:06430\n\
67TFK:02655:05958\n\
67TFK:01796:07287\n\
67TFK:01923:06875\n\
67TFK:02205:07684\n\
67TFK:01511:01749\n\
67TFK:01987:01896\n\
67TFK:02207:01569\n\
67TFK:02372:01501\n\
67TFK:01716:08912\n\
67TFK:02124:08036\n\
67TFK:02434:08351\n\
67TFK:02591:08938\n\
67TFK:01438:09428\n\
67TFK:05633:04278\n\
67TFK:06239:04951\n\
67TFK:09607:08856\n\
67TFK:10084:08441\n\
67TFK:09384:10227\n\
67TFK:09580:09381\n\
67TFK:09770:09183\n\
67TFK:09822:10020\n\
67TFK:09969:09475\n\
67TFK:10109:09683\n\
67TFK:10155:09016\n\
67TFK:10143:09968\n\
67TFK:09531:10530\n\
67TFK:05933:06972\n\
67TFK:06461:06982\n\
67TFK:05687:11519\n\
67TFK:06261:10396\n\
67TFK:06252:11151\n\
67TFK:06548:10660\n\
67TFK:10026:02482\n\
67TFK:10144:02375\n\
67TFK:06723:02111\n\
67TFK:06841:02531\n\
67TFK:06919:02229\n\
67TFK:07596:01422\n\
67TFK:07623:02446\n\
67TFK:07687:05091\n\
67TFK:07747:03977\n\
67TFK:07047:07403\n\
67TFK:07234:07563\n\
67TFK:07860:07188\n\
67TFK:06741:05411\n\
67TFK:06734:05658\n\
67TFK:07776:06303\n\
67TFK:06758:09823\n\
67TFK:07415:09393\n\
67TFK:07588:10038\n\
67TFK:07863:09288\n\
67TFK:06671:07830\n\
67TFK:06932:08884\n\
67TFK:07276:08625\n\
67TFK:07810:07880\n\
67TFK:06671:11547\n\
67TFK:06757:10968\n\
67TFK:06761:11080\n\
67TFK:06849:10600\n\
67TFK:06854:11234\n\
67TFK:07017:11391\n\
67TFK:00320:03096\n\
67TFK:00830:03333\n\
67TFK:06037:01876\n\
67TFK:06154:01597\n\
67TFK:06283:01672\n\
67TFK:08096:00684\n\
67TFK:08162:01252\n\
67TFK:08591:01254\n\
67TFK:06746:00503\n\
67TFK:06890:00661\n\
67TFK:06992:01258\n\
67TFK:07852:01255\n\
67TFK:07957:01012\n\
67TFK:06895:14515\n\
67TFK:07239:14627\n\
67TFK:07312:14739\n\
67TFK:08452:03127\n\
67TFK:08856:03093\n\
67TFK:08971:03531\n\
67TFK:08525:04009\n\
67TFK:08581:05118\n\
67TFK:08684:04820\n\
67TFK:09263:05052\n\
67TFK:09298:04520\n\
67TFK:09304:04732\n\
67TFK:08038:08415\n\
67TFK:08068:08710\n\
67TFK:09071:08503\n\
67TFK:09279:08600\n\
67TFK:08135:10301\n\
67TFK:08440:09350\n\
67TFK:08781:09361\n\
67TFK:09021:09212\n\
67TFK:09250:10115\n\
67TFK:00729:11254\n\
67TFK:00898:10578\n\
67TFK:01268:10398\n\
67TFK:07596:12621\n\
67TFK:07620:11922\n\
67TFK:07619:12611\n\
67TFK:07710:11849\n\
67TFK:07765:11635\n\
67TFK:04988:14060\n\
67TFK:04065:12191\n\
67TFK:04162:12375\n\
67TFK:04250:11784\n\
67TFK:04644:12031\n\
67TFK:04762:12226\n\
67TFK:04881:11614\n\
67TFK:04920:12802\n\
67TFK:04949:12684\n\
67TFK:04979:12828\n\
67TFK:05121:11757\n\
67TFK:04262:11369\n\
67TFK:04448:10871\n\
67TFK:05013:10465\n\
67TFK:04375:09987\n\
67TFK:04419:09133\n\
67TFK:04773:09327\n\
67TFK:05326:09617\n\
67TFK:04058:07890\n\
67TFK:04320:07740\n\
67TFK:04715:08811\n\
67TFK:05260:08296\n\
67TFK:04207:06705\n\
67TFK:04256:07251\n\
67TFK:04460:07165\n\
67TFK:06071:00908\n\
67TFK:06322:00955\n\
67TFK:06332:00313\n\
67TFK:04025:05836\n\
67TFK:04027:06233\n\
67TFK:04086:05893\n\
67TFK:04254:05162\n\
67TFK:04566:05475\n\
67TFK:04858:05872\n\
67TFK:05129:05648\n\
67TFK:05243:05759\n\
67TFK:08442:13813\n\
67TFK:08771:13509\n\
67TFK:08940:13287\n\
67TFK:08072:11617\n\
67TFK:08738:11753\n\
67TFK:05851:13611\n\
67TFK:06195:14175\n\
67TFK:06332:14598\n\
67TFK:08241:11479\n\
67TFK:08529:10567\n\
67TFK:08867:11397\n\
67TFK:04140:03380\n\
67TFK:04326:03009\n\
67TFK:04409:02966\n\
67TFK:04860:02817\n\
67TFK:05210:02881\n\
67TFK:05313:03284\n\
67TFK:05392:02766\n\
67TFK:05525:03016\n\
67TFK:05615:02958\n\
67TFK:05587:03425\n\
67TFK:05635:03653\n\
67TFK:06179:03290\n\
67TFK:06354:03374\n\
67TFK:06210:06209\n\
67TFK:06440:05864\n\
67TFK:06585:05774\n\
67TFK:04024:04757\n\
67TFK:04221:04590\n\
67TFK:04563:04888\n\
67TFK:04805:04065\n\
67TFK:04860:04745\n\
67TFK:05198:04203\n\
67TFK:05386:07805\n\
67TFK:05526:08692\n\
67TFK:06095:08674\n\
67TFK:06459:08462\n\
67TFK:06080:09676\n\
67TFK:06163:09223\n\
67TFK:06144:09343\n\
67TFK:06334:09485\n\
67TFK:06474:09093\n\
67TFK:05838:12244\n\
67TFK:04235:02455\n\
67TFK:04455:01768\n\
67TFK:04603:01925\n\
67TFK:04606:02422\n\
67TFK:05137:02384\n\
67TFK:03280:13467\n\
67TFK:03122:12102\n\
67TFK:03807:12675\n\
67TFK:02707:10173\n\
67TFK:02871:09467\n\
67TFK:03049:09156\n\
67TFK:02792:05965\n\
67TFK:02988:05839\n\
67TFK:03074:05574\n\
67TFK:03436:06206\n\
67TFK:03592:06385\n\
67TFK:03676:05309\n\
67TFK:08007:01787\n\
67TFK:08646:02060\n\
67TFK:08964:01959\n\
67TFK:09036:02512\n\
67TFK:09114:01923\n\
67TFK:09157:01369\n\
67TFK:09173:02330\n\
67TFK:02823:02244\n\
67TFK:03447:01318\n\
67TFK:03437:02089\n\
67TFK:03514:02124\n\
67TFK:02706:00711\n\
67TFK:03717:00411\n\
67TFK:01387:10332\n\
67TFK:01749:10342\n\
67TFK:02459:10833\n\
67TFK:02328:14324\n\
67TFK:08097:05567\n\
67TFK:08097:06289\n\
67TFK:08342:06287\n\
67TFK:08364:06355\n\
67TFK:08892:05319\n\
67TFK:08912:06080\n\
67TFK:08979:05658\n\
67TFK:09059:05539\n\
67TFK:09049:06250\n\
67TFK:09110:06026\n\
67TFK:09399:05215\n\
67TFK:09458:05890\n\
67TFK:09520:05735\n\
67TFK:09513:05765\n\
67TFK:09814:05917\n\
67TFK:09828:05828\n\
67TFK:09874:05921\n\
67TFK:10288:05501\n\
67TFK:10291:05777\n\
67TFK:06695:13456\n\
67TFK:07341:13531\n\
67TFK:07743:13588\n\
67TFK:02902:03568\n\
67TFK:02963:03315\n\
67TFK:03255:03073\n\
67TFK:03428:02630\n\
67TFK:03535:03788\n\
67TFK:03706:03032\n\
67TFK:03978:03819\n\
67TFK:03289:07526\n\
67TFK:03770:06530\n\
67TFK:03928:07534\n\
67TFK:04246:00557\n\
67TFK:04468:00398\n\
67TFK:02970:14905\n\
67TFK:02850:10306\n\
67TFK:03746:10836\n\
67TFK:01650:01219\n\
67TFK:03152:07734\n\
67TFK:03277:08198\n\
67TFK:03274:08609\n\
67TFK:03413:08174\n\
67TFK:03622:08333\n\
')
