# Supplementary material for: The Oxidative Metabolism of Fossil Hydrocarbons and Sulfide Minerals by the Lithobiontic Microbial Community Inhabiting Deep Subterrestrial Kupferschiefer Black Shale
Source: Front Microbiol. 2018 May 15;9:972. doi: 10.3389/fmicb.2018.00972 (PMC5962744; doi:10.3389/fmicb.2018.00972)
Supplement: Supplementary file 3 [file Presentation_1.ZIP › R19_filter-trim_BSc60_sup207_krona.html.files/node1038.members.0.js]

data('67TFK:02966:04512\n\
67TFK:00227:06576\n\
67TFK:01147:05580\n\
67TFK:06890:03214\n\
67TFK:07060:02826\n\
67TFK:07178:03491\n\
67TFK:09918:04283\n\
67TFK:09724:03379\n\
67TFK:09906:03143\n\
67TFK:10144:02933\n\
67TFK:02142:03578\n\
67TFK:02404:02850\n\
67TFK:02285:04672\n\
67TFK:01631:05524\n\
67TFK:01775:05440\n\
67TFK:02508:06899\n\
67TFK:02575:08705\n\
67TFK:01450:09948\n\
67TFK:05356:06705\n\
67TFK:05967:06834\n\
67TFK:07713:02520\n\
67TFK:07143:06255\n\
67TFK:07180:05859\n\
67TFK:07484:10181\n\
67TFK:07888:09708\n\
67TFK:08580:04696\n\
67TFK:08279:08521\n\
67TFK:00892:11185\n\
67TFK:04357:12260\n\
67TFK:04743:12758\n\
67TFK:05237:11097\n\
67TFK:04127:09771\n\
67TFK:05107:09122\n\
67TFK:05312:10259\n\
67TFK:05070:08092\n\
67TFK:04203:06342\n\
67TFK:04883:06392\n\
67TFK:05256:05367\n\
67TFK:08147:14004\n\
67TFK:09009:13724\n\
67TFK:08161:11877\n\
67TFK:06063:14415\n\
67TFK:05339:05941\n\
67TFK:06654:05539\n\
67TFK:06515:08117\n\
67TFK:05495:12688\n\
67TFK:04592:02338\n\
67TFK:02831:05732\n\
67TFK:08833:01849\n\
67TFK:02934:01583\n\
67TFK:01335:11099\n\
67TFK:02352:13808\n\
67TFK:03384:02987\n\
67TFK:03565:02947\n\
67TFK:03742:06544\n\
67TFK:04434:01050\n\
67TFK:03300:11389\n\
67TFK:01794:00777\n\
67TFK:02009:01052\n\
')
