# Supplementary material for: The Oxidative Metabolism of Fossil Hydrocarbons and Sulfide Minerals by the Lithobiontic Microbial Community Inhabiting Deep Subterrestrial Kupferschiefer Black Shale
Source: Front Microbiol. 2018 May 15;9:972. doi: 10.3389/fmicb.2018.00972 (PMC5962744; doi:10.3389/fmicb.2018.00972)
Supplement: Supplementary file 3 [file Presentation_1.ZIP › R19_filter-trim_BSc60_sup207_krona.html.files/node1785.members.0.js]

data('67TFK:01978:12223\n\
67TFK:02192:12299\n\
67TFK:03361:04399\n\
67TFK:00341:04916\n\
67TFK:01229:04002\n\
67TFK:00935:02011\n\
67TFK:00951:01653\n\
67TFK:00875:09184\n\
67TFK:00351:07749\n\
67TFK:00768:08582\n\
67TFK:00706:07543\n\
67TFK:01078:06599\n\
67TFK:00916:05848\n\
67TFK:01020:05679\n\
67TFK:01214:05703\n\
67TFK:09418:07056\n\
67TFK:09461:06859\n\
67TFK:09729:07296\n\
67TFK:07058:02679\n\
67TFK:07413:02751\n\
67TFK:07867:03761\n\
67TFK:09874:04217\n\
67TFK:09902:05034\n\
67TFK:10128:02695\n\
67TFK:10279:02798\n\
67TFK:09603:11720\n\
67TFK:09654:11655\n\
67TFK:01845:04244\n\
67TFK:01906:04363\n\
67TFK:02083:04691\n\
67TFK:01357:05927\n\
67TFK:01474:05301\n\
67TFK:02324:06043\n\
67TFK:01757:01628\n\
67TFK:01773:09013\n\
67TFK:02301:08378\n\
67TFK:01694:09955\n\
67TFK:05741:04751\n\
67TFK:05809:04794\n\
67TFK:05867:04789\n\
67TFK:06124:04643\n\
67TFK:09687:08181\n\
67TFK:09509:09903\n\
67TFK:09903:10011\n\
67TFK:10441:09397\n\
67TFK:05431:06691\n\
67TFK:05945:06682\n\
67TFK:06656:07044\n\
67TFK:09518:01579\n\
67TFK:09475:02357\n\
67TFK:09712:01403\n\
67TFK:06922:02112\n\
67TFK:07257:04012\n\
67TFK:07420:04271\n\
67TFK:07834:04524\n\
67TFK:06840:09819\n\
67TFK:07595:09788\n\
67TFK:07791:09530\n\
67TFK:07575:07985\n\
67TFK:07722:08109\n\
67TFK:07906:08980\n\
67TFK:00503:03089\n\
67TFK:00745:02767\n\
67TFK:05369:02099\n\
67TFK:05382:01844\n\
67TFK:05668:01594\n\
67TFK:06200:01872\n\
67TFK:06240:02368\n\
67TFK:06457:01296\n\
67TFK:06569:02087\n\
67TFK:07306:14885\n\
67TFK:08376:06476\n\
67TFK:08937:06487\n\
67TFK:09041:03179\n\
67TFK:09068:02804\n\
67TFK:08724:04060\n\
67TFK:08007:08455\n\
67TFK:09127:08193\n\
67TFK:08119:09654\n\
67TFK:08240:09304\n\
67TFK:08371:09313\n\
67TFK:04079:13791\n\
67TFK:04657:14642\n\
67TFK:05037:14306\n\
67TFK:04521:10840\n\
67TFK:04940:11139\n\
67TFK:04819:07847\n\
67TFK:04363:07422\n\
67TFK:04412:06612\n\
67TFK:04039:05325\n\
67TFK:04585:06220\n\
67TFK:09249:12679\n\
67TFK:06613:13336\n\
67TFK:08156:11090\n\
67TFK:04714:03827\n\
67TFK:06515:03452\n\
67TFK:04167:04749\n\
67TFK:04976:03895\n\
67TFK:05290:04620\n\
67TFK:05524:07816\n\
67TFK:06468:08059\n\
67TFK:06433:11636\n\
67TFK:03257:12971\n\
67TFK:03187:12559\n\
67TFK:02839:09152\n\
67TFK:03454:09236\n\
67TFK:03957:09319\n\
67TFK:02666:05741\n\
67TFK:02902:06172\n\
67TFK:02962:05169\n\
67TFK:03218:05912\n\
67TFK:03357:05516\n\
67TFK:03734:05911\n\
67TFK:03863:05844\n\
67TFK:02786:02431\n\
67TFK:02963:01472\n\
67TFK:02732:00942\n\
67TFK:02303:10509\n\
67TFK:02508:11080\n\
67TFK:02346:13824\n\
67TFK:09280:05767\n\
67TFK:07162:13667\n\
67TFK:03783:03848\n\
67TFK:03104:07465\n\
67TFK:03613:06544\n\
67TFK:03779:07583\n\
67TFK:02822:14545\n\
67TFK:03577:11022\n\
67TFK:02097:00742\n\
')
