# Supplementary material for: The Oxidative Metabolism of Fossil Hydrocarbons and Sulfide Minerals by the Lithobiontic Microbial Community Inhabiting Deep Subterrestrial Kupferschiefer Black Shale
Source: Front Microbiol. 2018 May 15;9:972. doi: 10.3389/fmicb.2018.00972 (PMC5962744; doi:10.3389/fmicb.2018.00972)
Supplement: Supplementary file 3 [file Presentation_1.ZIP › R19_filter-trim_BSc60_sup207_krona.html.files/node288.members.0.js]

data('67TFK:01337:11644\n\
67TFK:01365:11879\n\
67TFK:01351:12440\n\
67TFK:01348:12493\n\
67TFK:01375:12741\n\
67TFK:01349:12757\n\
67TFK:01429:11884\n\
67TFK:01396:12461\n\
67TFK:01407:12536\n\
67TFK:01431:12832\n\
67TFK:01462:11908\n\
67TFK:01446:12549\n\
67TFK:01433:12667\n\
67TFK:01456:12866\n\
67TFK:01509:11759\n\
67TFK:01498:12051\n\
67TFK:01504:12655\n\
67TFK:01507:12844\n\
67TFK:01554:11981\n\
67TFK:01581:12504\n\
67TFK:01534:12680\n\
67TFK:01609:11641\n\
67TFK:01598:11655\n\
67TFK:01597:11834\n\
67TFK:01608:11810\n\
67TFK:01591:11873\n\
67TFK:01593:12504\n\
67TFK:01610:12726\n\
67TFK:01637:12633\n\
67TFK:01673:12803\n\
67TFK:01691:11615\n\
67TFK:01705:11621\n\
67TFK:01717:12099\n\
67TFK:01685:12448\n\
67TFK:01697:12812\n\
67TFK:01739:11918\n\
67TFK:01749:12151\n\
67TFK:01767:12736\n\
67TFK:01751:12841\n\
67TFK:01783:11652\n\
67TFK:01806:11707\n\
67TFK:01908:12541\n\
67TFK:01948:12204\n\
67TFK:02015:11953\n\
67TFK:01984:12059\n\
67TFK:02010:12296\n\
67TFK:01998:12392\n\
67TFK:02001:12490\n\
67TFK:02036:12102\n\
67TFK:02081:12432\n\
67TFK:02106:11752\n\
67TFK:02103:12065\n\
67TFK:02152:11736\n\
67TFK:02140:12556\n\
67TFK:02216:11663\n\
67TFK:02183:11786\n\
67TFK:02190:11988\n\
67TFK:02201:12597\n\
67TFK:02236:11940\n\
67TFK:02239:12683\n\
67TFK:02297:12363\n\
67TFK:02369:11665\n\
67TFK:02342:12160\n\
67TFK:02361:12187\n\
67TFK:02361:12339\n\
67TFK:02429:11656\n\
67TFK:02480:12035\n\
67TFK:02504:11742\n\
67TFK:02517:11753\n\
67TFK:02516:12033\n\
67TFK:02500:12449\n\
67TFK:02569:11702\n\
67TFK:02618:11982\n\
67TFK:02605:12660\n\
67TFK:02633:11968\n\
67TFK:02692:03936\n\
67TFK:02674:04182\n\
67TFK:02686:04415\n\
67TFK:02665:04526\n\
67TFK:02688:05125\n\
67TFK:02743:03972\n\
67TFK:02721:04121\n\
67TFK:02735:04325\n\
67TFK:02739:04454\n\
67TFK:02744:04652\n\
67TFK:02727:04984\n\
67TFK:02767:03881\n\
67TFK:02766:04055\n\
67TFK:02776:04761\n\
67TFK:02768:04812\n\
67TFK:02776:04904\n\
67TFK:02831:03987\n\
67TFK:02832:04020\n\
67TFK:02837:04384\n\
67TFK:02857:04833\n\
67TFK:02845:04870\n\
67TFK:02824:05063\n\
67TFK:02881:03976\n\
67TFK:02895:04332\n\
67TFK:02873:04431\n\
67TFK:02891:04656\n\
67TFK:02898:04780\n\
67TFK:02902:04805\n\
67TFK:02878:05019\n\
67TFK:02905:05148\n\
67TFK:02948:04425\n\
67TFK:02959:04760\n\
67TFK:02933:04850\n\
67TFK:02955:04921\n\
67TFK:02966:04546\n\
67TFK:02984:04563\n\
67TFK:03012:04535\n\
67TFK:02972:04654\n\
67TFK:02997:04719\n\
67TFK:02970:04916\n\
67TFK:02993:05059\n\
67TFK:03003:05045\n\
67TFK:02977:05096\n\
67TFK:03021:03931\n\
67TFK:03046:03981\n\
67TFK:03057:03991\n\
67TFK:03039:04398\n\
67TFK:03061:04705\n\
67TFK:03055:04826\n\
67TFK:03022:04989\n\
67TFK:03068:04036\n\
67TFK:03084:04308\n\
67TFK:03108:04419\n\
67TFK:03082:04656\n\
67TFK:03152:03883\n\
67TFK:03144:04178\n\
67TFK:03139:04743\n\
67TFK:03129:04953\n\
67TFK:03201:04844\n\
67TFK:03182:05036\n\
67TFK:03204:05131\n\
67TFK:03249:04137\n\
67TFK:03262:04204\n\
67TFK:03247:04538\n\
67TFK:03216:04646\n\
67TFK:03256:04911\n\
67TFK:03305:03867\n\
67TFK:03289:04032\n\
67TFK:03278:04091\n\
67TFK:03295:04219\n\
67TFK:03313:04222\n\
67TFK:03272:04468\n\
67TFK:03289:04555\n\
67TFK:03291:04656\n\
67TFK:03309:04735\n\
67TFK:03332:03974\n\
67TFK:03362:04216\n\
67TFK:03322:04310\n\
67TFK:03351:04380\n\
67TFK:03329:04774\n\
67TFK:03339:05026\n\
67TFK:03404:03900\n\
67TFK:03400:03956\n\
67TFK:03392:04120\n\
67TFK:03407:04676\n\
67TFK:03421:04048\n\
67TFK:03458:04330\n\
67TFK:03415:04461\n\
67TFK:03429:04916\n\
67TFK:03495:04049\n\
67TFK:03513:04502\n\
67TFK:03465:04526\n\
67TFK:03495:05001\n\
67TFK:03510:04996\n\
67TFK:03529:04168\n\
67TFK:03524:04433\n\
67TFK:03525:04525\n\
67TFK:03515:04709\n\
67TFK:03528:04827\n\
67TFK:03560:05075\n\
67TFK:03564:04069\n\
67TFK:03575:04174\n\
67TFK:03589:04991\n\
67TFK:03662:04295\n\
67TFK:03622:04434\n\
67TFK:03653:04433\n\
67TFK:03635:04621\n\
67TFK:03672:03955\n\
67TFK:03693:03933\n\
67TFK:03713:04058\n\
67TFK:03710:04105\n\
67TFK:03685:04491\n\
67TFK:03676:04559\n\
67TFK:03670:04614\n\
67TFK:03723:03989\n\
67TFK:03745:04141\n\
67TFK:03714:04239\n\
67TFK:03743:04498\n\
67TFK:03719:04879\n\
67TFK:03748:05115\n\
67TFK:03749:05141\n\
67TFK:03787:04296\n\
67TFK:03770:04741\n\
67TFK:03791:04863\n\
67TFK:03786:05123\n\
67TFK:03849:04377\n\
67TFK:03895:04225\n\
67TFK:03873:04423\n\
67TFK:03897:05112\n\
67TFK:03930:03868\n\
67TFK:03918:04020\n\
67TFK:03944:04155\n\
67TFK:03946:04124\n\
67TFK:03920:04189\n\
67TFK:03914:04515\n\
67TFK:03941:04542\n\
67TFK:03929:04598\n\
67TFK:03955:04595\n\
67TFK:03916:04855\n\
67TFK:03922:04979\n\
67TFK:03918:05050\n\
67TFK:03970:04272\n\
67TFK:03967:04460\n\
67TFK:03984:04468\n\
67TFK:03990:04560\n\
67TFK:03986:04899\n\
67TFK:00254:03891\n\
67TFK:00250:04102\n\
67TFK:00254:05127\n\
67TFK:00285:05151\n\
67TFK:00312:03988\n\
67TFK:00348:04235\n\
67TFK:00316:04271\n\
67TFK:00331:04286\n\
67TFK:00334:04535\n\
67TFK:00315:04769\n\
67TFK:00331:05062\n\
67TFK:00372:04771\n\
67TFK:00375:04800\n\
67TFK:00410:04006\n\
67TFK:00438:04240\n\
67TFK:00479:04307\n\
67TFK:00499:04528\n\
67TFK:00499:05119\n\
67TFK:00530:03900\n\
67TFK:00539:04422\n\
67TFK:00549:04546\n\
67TFK:00501:04651\n\
67TFK:00546:04916\n\
67TFK:00587:03948\n\
67TFK:00595:04165\n\
67TFK:00583:04310\n\
67TFK:00589:04452\n\
67TFK:00568:04514\n\
67TFK:00590:04515\n\
67TFK:00552:04979\n\
67TFK:00629:04279\n\
67TFK:00644:04697\n\
67TFK:00670:03911\n\
67TFK:00665:03993\n\
67TFK:00657:04572\n\
67TFK:00690:04576\n\
67TFK:00697:04969\n\
67TFK:00667:05045\n\
67TFK:00710:03866\n\
67TFK:00732:04135\n\
67TFK:00737:04132\n\
67TFK:00705:04201\n\
67TFK:00725:04688\n\
67TFK:00794:04175\n\
67TFK:00792:04845\n\
67TFK:00786:04910\n\
67TFK:00831:03949\n\
67TFK:00818:04179\n\
67TFK:00848:04223\n\
67TFK:00841:04543\n\
67TFK:00828:04608\n\
67TFK:00811:04987\n\
67TFK:00853:03871\n\
67TFK:00858:04764\n\
67TFK:00947:03901\n\
67TFK:00901:04210\n\
67TFK:00927:04297\n\
67TFK:00915:04434\n\
67TFK:00927:04564\n\
67TFK:00915:04691\n\
67TFK:00932:04676\n\
67TFK:00921:04769\n\
67TFK:00965:04286\n\
67TFK:01009:04024\n\
67TFK:01006:04231\n\
67TFK:01044:04411\n\
67TFK:01032:04740\n\
67TFK:01013:04842\n\
67TFK:01048:05002\n\
67TFK:01032:05063\n\
67TFK:01045:05134\n\
67TFK:01050:04306\n\
67TFK:01095:04459\n\
67TFK:01064:04563\n\
67TFK:01059:04617\n\
67TFK:01056:04719\n\
67TFK:01079:05094\n\
67TFK:01109:04612\n\
67TFK:01149:04566\n\
67TFK:01147:04718\n\
67TFK:01155:03966\n\
67TFK:01190:04089\n\
67TFK:01153:04159\n\
67TFK:01157:04236\n\
67TFK:01177:04505\n\
67TFK:01156:04533\n\
67TFK:01169:04939\n\
67TFK:01215:04060\n\
67TFK:01208:04257\n\
67TFK:01212:04272\n\
67TFK:01213:04514\n\
67TFK:01207:04626\n\
67TFK:01222:04903\n\
67TFK:01266:04365\n\
67TFK:01273:04634\n\
67TFK:01268:04715\n\
67TFK:01281:04717\n\
67TFK:01287:04857\n\
67TFK:01274:05073\n\
67TFK:01317:03928\n\
67TFK:01316:04489\n\
67TFK:01325:04481\n\
67TFK:01316:05010\n\
67TFK:01330:04976\n\
67TFK:00490:02190\n\
67TFK:00498:02242\n\
67TFK:00608:01815\n\
67TFK:00618:02204\n\
67TFK:00698:02358\n\
67TFK:00664:02553\n\
67TFK:00696:02575\n\
67TFK:00723:01729\n\
67TFK:00746:01952\n\
67TFK:00726:02223\n\
67TFK:00726:02329\n\
67TFK:00716:02575\n\
67TFK:00779:01848\n\
67TFK:00756:02071\n\
67TFK:00826:02010\n\
67TFK:00809:02088\n\
67TFK:00832:02556\n\
67TFK:00866:01993\n\
67TFK:00892:02272\n\
67TFK:00916:02145\n\
67TFK:00997:02030\n\
67TFK:00984:02066\n\
67TFK:00980:02240\n\
67TFK:00994:02482\n\
67TFK:01025:01533\n\
67TFK:01018:01564\n\
67TFK:01025:01648\n\
67TFK:01022:01747\n\
67TFK:01003:02494\n\
67TFK:01050:01896\n\
67TFK:01087:01991\n\
67TFK:01110:01318\n\
67TFK:01138:01504\n\
67TFK:01103:01577\n\
67TFK:01127:02484\n\
67TFK:01183:01909\n\
67TFK:01169:02260\n\
67TFK:01197:02546\n\
67TFK:01215:01479\n\
67TFK:01205:01531\n\
67TFK:01222:01792\n\
67TFK:01259:01335\n\
67TFK:01282:01516\n\
67TFK:01297:02133\n\
67TFK:01278:02252\n\
67TFK:01289:02527\n\
67TFK:01320:01462\n\
67TFK:01304:01784\n\
67TFK:01301:01821\n\
67TFK:01325:01800\n\
67TFK:01323:02223\n\
67TFK:01324:02356\n\
67TFK:01018:01256\n\
67TFK:00295:09080\n\
67TFK:00455:09462\n\
67TFK:00465:09489\n\
67TFK:00467:09819\n\
67TFK:00542:09332\n\
67TFK:00518:09781\n\
67TFK:00537:10132\n\
67TFK:00541:10127\n\
67TFK:00560:09168\n\
67TFK:00589:09502\n\
67TFK:00576:09703\n\
67TFK:00578:10242\n\
67TFK:00590:10270\n\
67TFK:00636:09221\n\
67TFK:00628:09694\n\
67TFK:00623:09899\n\
67TFK:00628:10086\n\
67TFK:00650:09072\n\
67TFK:00684:09085\n\
67TFK:00651:09144\n\
67TFK:00656:09193\n\
67TFK:00662:09825\n\
67TFK:00669:09869\n\
67TFK:00670:10222\n\
67TFK:00746:09415\n\
67TFK:00706:09583\n\
67TFK:00720:10134\n\
67TFK:00720:10156\n\
67TFK:00748:10123\n\
67TFK:00746:10255\n\
67TFK:00778:09491\n\
67TFK:00761:09964\n\
67TFK:00791:09962\n\
67TFK:00828:09379\n\
67TFK:00817:09435\n\
67TFK:00841:09464\n\
67TFK:00815:10244\n\
67TFK:00876:10143\n\
67TFK:00932:09096\n\
67TFK:00924:09352\n\
67TFK:00945:10276\n\
67TFK:00963:09784\n\
67TFK:01030:09057\n\
67TFK:01022:09266\n\
67TFK:01006:09634\n\
67TFK:01020:09811\n\
67TFK:01089:09278\n\
67TFK:01050:09555\n\
67TFK:01076:09555\n\
67TFK:01088:10191\n\
67TFK:01131:09151\n\
67TFK:01101:09236\n\
67TFK:01167:09119\n\
67TFK:01199:09341\n\
67TFK:01162:09421\n\
67TFK:01158:09467\n\
67TFK:01157:09563\n\
67TFK:01181:09707\n\
67TFK:01163:09772\n\
67TFK:01179:09865\n\
67TFK:01189:09979\n\
67TFK:01245:09212\n\
67TFK:01237:09715\n\
67TFK:01260:09025\n\
67TFK:01253:09363\n\
67TFK:01286:09888\n\
67TFK:01288:09993\n\
67TFK:01327:09061\n\
67TFK:01314:09578\n\
67TFK:00038:07999\n\
67TFK:00027:08383\n\
67TFK:00038:08560\n\
67TFK:00110:08158\n\
67TFK:00101:08258\n\
67TFK:00110:08269\n\
67TFK:00124:08315\n\
67TFK:00161:08156\n\
67TFK:00184:08413\n\
67TFK:00235:08011\n\
67TFK:00215:08073\n\
67TFK:00231:08767\n\
67TFK:00297:07890\n\
67TFK:00269:08344\n\
67TFK:00275:08765\n\
67TFK:00301:07988\n\
67TFK:00349:08743\n\
67TFK:00362:08159\n\
67TFK:00398:08403\n\
67TFK:00384:08819\n\
67TFK:00366:08866\n\
67TFK:00390:08926\n\
67TFK:00364:08975\n\
67TFK:00403:08017\n\
67TFK:00429:08190\n\
67TFK:00411:08287\n\
67TFK:00426:08375\n\
67TFK:00445:08741\n\
67TFK:00469:08226\n\
67TFK:00479:08178\n\
67TFK:00482:08283\n\
67TFK:00453:08689\n\
67TFK:00478:08787\n\
67TFK:00548:07863\n\
67TFK:00544:07960\n\
67TFK:00536:08264\n\
67TFK:00514:08316\n\
67TFK:00549:08580\n\
67TFK:00525:08730\n\
67TFK:00539:08997\n\
67TFK:00553:08192\n\
67TFK:00594:08397\n\
67TFK:00597:08708\n\
67TFK:00597:08877\n\
67TFK:00604:08323\n\
67TFK:00617:08432\n\
67TFK:00634:08449\n\
67TFK:00642:08437\n\
67TFK:00695:07739\n\
67TFK:00651:08218\n\
67TFK:00668:08425\n\
67TFK:00735:07787\n\
67TFK:00709:07889\n\
67TFK:00712:07923\n\
67TFK:00701:08090\n\
67TFK:00700:08185\n\
67TFK:00746:08277\n\
67TFK:00731:08912\n\
67TFK:00727:08951\n\
67TFK:00707:09013\n\
67TFK:00786:07785\n\
67TFK:00786:07965\n\
67TFK:00795:08724\n\
67TFK:00752:08852\n\
67TFK:00825:07947\n\
67TFK:00818:08270\n\
67TFK:00800:08443\n\
67TFK:00843:08693\n\
67TFK:00874:07736\n\
67TFK:00894:08255\n\
67TFK:00877:08300\n\
67TFK:00948:07958\n\
67TFK:00908:08440\n\
67TFK:00910:08913\n\
67TFK:00992:07810\n\
67TFK:00986:08298\n\
67TFK:00991:08325\n\
67TFK:00979:08463\n\
67TFK:01041:07994\n\
67TFK:01022:08207\n\
67TFK:01044:08360\n\
67TFK:01041:08974\n\
67TFK:01055:07928\n\
67TFK:01096:08045\n\
67TFK:01052:08265\n\
67TFK:01056:08302\n\
67TFK:01085:08283\n\
67TFK:01067:08507\n\
67TFK:01094:08642\n\
67TFK:01072:08850\n\
67TFK:01058:08953\n\
67TFK:01119:08161\n\
67TFK:01107:08443\n\
67TFK:01143:08715\n\
67TFK:01167:08141\n\
67TFK:01159:08696\n\
67TFK:01155:08736\n\
67TFK:01236:07751\n\
67TFK:01214:07879\n\
67TFK:01243:08486\n\
67TFK:01272:08444\n\
67TFK:01275:08445\n\
67TFK:01272:08563\n\
67TFK:01324:08044\n\
67TFK:01320:08619\n\
67TFK:00236:07652\n\
67TFK:00273:06542\n\
67TFK:00274:06988\n\
67TFK:00252:07620\n\
67TFK:00286:07663\n\
67TFK:00322:07491\n\
67TFK:00364:06938\n\
67TFK:00366:07045\n\
67TFK:00429:06680\n\
67TFK:00434:07505\n\
67TFK:00496:07006\n\
67TFK:00464:07157\n\
67TFK:00478:07487\n\
67TFK:00470:07543\n\
67TFK:00486:07690\n\
67TFK:00534:06824\n\
67TFK:00549:07012\n\
67TFK:00504:07051\n\
67TFK:00550:06459\n\
67TFK:00596:06695\n\
67TFK:00560:07166\n\
67TFK:00598:07166\n\
67TFK:00583:07519\n\
67TFK:00573:07593\n\
67TFK:00633:06851\n\
67TFK:00634:06909\n\
67TFK:00634:06956\n\
67TFK:00603:07129\n\
67TFK:00613:07107\n\
67TFK:00628:07402\n\
67TFK:00648:07486\n\
67TFK:00689:06617\n\
67TFK:00665:06701\n\
67TFK:00664:07180\n\
67TFK:00680:07152\n\
67TFK:00692:07206\n\
67TFK:00679:07268\n\
67TFK:00660:07561\n\
67TFK:00722:06528\n\
67TFK:00700:06703\n\
67TFK:00723:06784\n\
67TFK:00743:07407\n\
67TFK:00781:06698\n\
67TFK:00780:06947\n\
67TFK:00787:07019\n\
67TFK:00769:07682\n\
67TFK:00785:07644\n\
67TFK:00834:07027\n\
67TFK:00825:07720\n\
67TFK:00870:06658\n\
67TFK:00883:06740\n\
67TFK:00869:07343\n\
67TFK:00905:06495\n\
67TFK:00907:06569\n\
67TFK:00981:06603\n\
67TFK:00961:06733\n\
67TFK:00980:06812\n\
67TFK:00982:07359\n\
67TFK:01005:06440\n\
67TFK:01038:06519\n\
67TFK:01032:06798\n\
67TFK:01045:07299\n\
67TFK:01015:07371\n\
67TFK:01011:07535\n\
67TFK:01039:07493\n\
67TFK:01052:07042\n\
67TFK:01065:07208\n\
67TFK:01091:07706\n\
67TFK:01124:06446\n\
67TFK:01107:06711\n\
67TFK:01116:06733\n\
67TFK:01121:06690\n\
67TFK:01115:06897\n\
67TFK:01104:07144\n\
67TFK:01146:07177\n\
67TFK:01109:07371\n\
67TFK:01138:07543\n\
67TFK:01209:06780\n\
67TFK:01222:06756\n\
67TFK:01200:06963\n\
67TFK:01223:07005\n\
67TFK:01207:07110\n\
67TFK:01201:07393\n\
67TFK:01298:06666\n\
67TFK:01276:06782\n\
67TFK:01279:07211\n\
67TFK:01253:07291\n\
67TFK:01253:07553\n\
67TFK:01283:07557\n\
67TFK:01313:06695\n\
67TFK:00229:05343\n\
67TFK:00245:05582\n\
67TFK:00253:05287\n\
67TFK:00275:05380\n\
67TFK:00267:05677\n\
67TFK:00261:06087\n\
67TFK:00344:05207\n\
67TFK:00338:05379\n\
67TFK:00314:05877\n\
67TFK:00316:06130\n\
67TFK:00310:06197\n\
67TFK:00339:06367\n\
67TFK:00300:06406\n\
67TFK:00395:05525\n\
67TFK:00395:06192\n\
67TFK:00389:06212\n\
67TFK:00357:06292\n\
67TFK:00443:05437\n\
67TFK:00417:05495\n\
67TFK:00433:06005\n\
67TFK:00424:06139\n\
67TFK:00431:06200\n\
67TFK:00442:06230\n\
67TFK:00474:05235\n\
67TFK:00475:05363\n\
67TFK:00499:05450\n\
67TFK:00459:06227\n\
67TFK:00462:06258\n\
67TFK:00545:05306\n\
67TFK:00504:05596\n\
67TFK:00521:05659\n\
67TFK:00546:05774\n\
67TFK:00547:05912\n\
67TFK:00505:05983\n\
67TFK:00536:06112\n\
67TFK:00557:05548\n\
67TFK:00560:05553\n\
67TFK:00570:05552\n\
67TFK:00577:06031\n\
67TFK:00570:06437\n\
67TFK:00603:05435\n\
67TFK:00636:05763\n\
67TFK:00631:05806\n\
67TFK:00624:05943\n\
67TFK:00606:06217\n\
67TFK:00669:05366\n\
67TFK:00691:05604\n\
67TFK:00686:05818\n\
67TFK:00675:05864\n\
67TFK:00689:05978\n\
67TFK:00650:06193\n\
67TFK:00704:05153\n\
67TFK:00731:05318\n\
67TFK:00701:05694\n\
67TFK:00704:05807\n\
67TFK:00775:05229\n\
67TFK:00778:05358\n\
67TFK:00779:05384\n\
67TFK:00758:05812\n\
67TFK:00789:06002\n\
67TFK:00789:06149\n\
67TFK:00848:05344\n\
67TFK:00814:05912\n\
67TFK:00808:06040\n\
67TFK:00823:06229\n\
67TFK:00815:06302\n\
67TFK:00840:06359\n\
67TFK:00856:05388\n\
67TFK:00887:05358\n\
67TFK:00861:05480\n\
67TFK:00889:05515\n\
67TFK:00869:05555\n\
67TFK:00850:05795\n\
67TFK:00878:05960\n\
67TFK:00876:06098\n\
67TFK:00945:05396\n\
67TFK:00927:05661\n\
67TFK:00938:06027\n\
67TFK:00949:06240\n\
67TFK:00918:06339\n\
67TFK:00921:06389\n\
67TFK:00907:06412\n\
67TFK:00950:05383\n\
67TFK:01023:06066\n\
67TFK:01069:05442\n\
67TFK:01080:05995\n\
67TFK:01080:06163\n\
67TFK:01055:06293\n\
67TFK:01078:06359\n\
67TFK:01114:05350\n\
67TFK:01113:05634\n\
67TFK:01127:05970\n\
67TFK:01120:06141\n\
67TFK:01117:06236\n\
67TFK:01114:06338\n\
67TFK:01182:05531\n\
67TFK:01158:05979\n\
67TFK:01188:06009\n\
67TFK:01173:06390\n\
67TFK:01212:05164\n\
67TFK:01245:06155\n\
67TFK:01271:05608\n\
67TFK:01298:05665\n\
67TFK:01295:06155\n\
67TFK:01304:05289\n\
67TFK:01312:05665\n\
67TFK:01314:06200\n\
67TFK:01303:06207\n\
67TFK:00497:11606\n\
67TFK:00717:11993\n\
67TFK:00735:12333\n\
67TFK:00759:11876\n\
67TFK:00778:11992\n\
67TFK:00858:11610\n\
67TFK:00939:11653\n\
67TFK:00946:12443\n\
67TFK:00910:12578\n\
67TFK:00921:12563\n\
67TFK:00950:11631\n\
67TFK:00957:12192\n\
67TFK:00957:12206\n\
67TFK:00985:12464\n\
67TFK:00989:12735\n\
67TFK:00994:12764\n\
67TFK:01041:11835\n\
67TFK:01014:12035\n\
67TFK:01013:12296\n\
67TFK:01084:11745\n\
67TFK:01095:12285\n\
67TFK:01088:12318\n\
67TFK:01068:12429\n\
67TFK:01130:11630\n\
67TFK:01140:11632\n\
67TFK:01109:11872\n\
67TFK:01129:12183\n\
67TFK:01147:12173\n\
67TFK:01139:12408\n\
67TFK:01156:11729\n\
67TFK:01167:11981\n\
67TFK:01166:12574\n\
67TFK:01212:11664\n\
67TFK:01235:12011\n\
67TFK:01205:12686\n\
67TFK:01291:12635\n\
67TFK:01325:11783\n\
67TFK:01329:11910\n\
67TFK:09351:06531\n\
67TFK:09350:07348\n\
67TFK:09378:06465\n\
67TFK:09407:06595\n\
67TFK:09387:06796\n\
67TFK:09426:06515\n\
67TFK:09445:06612\n\
67TFK:09482:06510\n\
67TFK:09502:06493\n\
67TFK:09503:06600\n\
67TFK:09511:06774\n\
67TFK:09505:07167\n\
67TFK:09532:06497\n\
67TFK:09555:06828\n\
67TFK:09555:07089\n\
67TFK:09556:07192\n\
67TFK:09572:07193\n\
67TFK:09573:07360\n\
67TFK:09553:07682\n\
67TFK:09603:06575\n\
67TFK:09595:06707\n\
67TFK:09593:06815\n\
67TFK:09657:06799\n\
67TFK:09651:06877\n\
67TFK:09629:06890\n\
67TFK:09626:07026\n\
67TFK:09681:07516\n\
67TFK:09721:07617\n\
67TFK:09749:06458\n\
67TFK:09728:06620\n\
67TFK:09768:06703\n\
67TFK:09768:06771\n\
67TFK:09736:06825\n\
67TFK:09734:07009\n\
67TFK:09724:07084\n\
67TFK:09762:07535\n\
67TFK:09800:06983\n\
67TFK:09816:07013\n\
67TFK:09827:07398\n\
67TFK:09840:07674\n\
67TFK:09911:06847\n\
67TFK:09926:07308\n\
67TFK:10004:06785\n\
67TFK:10006:07002\n\
67TFK:10010:07196\n\
67TFK:10066:06481\n\
67TFK:10047:06779\n\
67TFK:10093:06490\n\
67TFK:10098:06515\n\
67TFK:10086:06545\n\
67TFK:10101:06675\n\
67TFK:10108:07360\n\
67TFK:10111:07531\n\
67TFK:10106:07717\n\
67TFK:10124:06663\n\
67TFK:10139:06885\n\
67TFK:10167:07033\n\
67TFK:10150:07263\n\
67TFK:10218:06543\n\
67TFK:10179:06886\n\
67TFK:10267:06563\n\
67TFK:10252:06687\n\
67TFK:10224:06831\n\
67TFK:10281:06550\n\
67TFK:10309:06695\n\
67TFK:10300:06944\n\
67TFK:10289:07318\n\
67TFK:10287:07559\n\
67TFK:10342:07351\n\
67TFK:10344:07639\n\
67TFK:10408:06563\n\
67TFK:06689:02787\n\
67TFK:06666:02968\n\
67TFK:06668:02975\n\
67TFK:06683:03053\n\
67TFK:06678:03228\n\
67TFK:06709:03564\n\
67TFK:06740:03562\n\
67TFK:06747:03560\n\
67TFK:06720:03621\n\
67TFK:06748:03717\n\
67TFK:06764:02714\n\
67TFK:06774:03170\n\
67TFK:06793:03468\n\
67TFK:06784:03500\n\
67TFK:06760:03700\n\
67TFK:06819:02609\n\
67TFK:06820:02593\n\
67TFK:06836:02767\n\
67TFK:06846:03404\n\
67TFK:06811:03499\n\
67TFK:06824:03832\n\
67TFK:06908:03690\n\
67TFK:06926:02580\n\
67TFK:06934:02626\n\
67TFK:06937:03203\n\
67TFK:06944:03293\n\
67TFK:06910:03344\n\
67TFK:06923:03368\n\
67TFK:06950:03456\n\
67TFK:06981:02721\n\
67TFK:06995:02700\n\
67TFK:07005:02726\n\
67TFK:07001:03506\n\
67TFK:07010:02795\n\
67TFK:07011:03442\n\
67TFK:07060:02685\n\
67TFK:07090:02719\n\
67TFK:07074:02729\n\
67TFK:07069:03536\n\
67TFK:07099:03767\n\
67TFK:07070:03818\n\
67TFK:07111:02800\n\
67TFK:07157:02899\n\
67TFK:07185:03392\n\
67TFK:07173:03473\n\
67TFK:07256:02743\n\
67TFK:07228:02848\n\
67TFK:07223:03127\n\
67TFK:07255:03133\n\
67TFK:07233:03345\n\
67TFK:07245:03706\n\
67TFK:07270:02870\n\
67TFK:07281:03255\n\
67TFK:07275:03363\n\
67TFK:07268:03432\n\
67TFK:07309:03800\n\
67TFK:07349:02699\n\
67TFK:07324:02826\n\
67TFK:07345:03258\n\
67TFK:07359:03257\n\
67TFK:07317:03479\n\
67TFK:07343:03504\n\
67TFK:07370:02760\n\
67TFK:07395:02943\n\
67TFK:07401:02952\n\
67TFK:07407:03132\n\
67TFK:07379:03471\n\
67TFK:07382:03756\n\
67TFK:07438:02608\n\
67TFK:07417:02924\n\
67TFK:07436:02899\n\
67TFK:07447:02968\n\
67TFK:07458:03341\n\
67TFK:07470:02925\n\
67TFK:07465:02964\n\
67TFK:07474:03310\n\
67TFK:07509:03638\n\
67TFK:07518:02600\n\
67TFK:07532:02679\n\
67TFK:07511:02769\n\
67TFK:07558:02738\n\
67TFK:07522:02855\n\
67TFK:07559:02915\n\
67TFK:07537:02976\n\
67TFK:07549:02990\n\
67TFK:07540:03322\n\
67TFK:07535:03382\n\
67TFK:07548:03455\n\
67TFK:07534:03570\n\
67TFK:07539:03714\n\
67TFK:07528:03822\n\
67TFK:07534:03823\n\
67TFK:07524:03844\n\
67TFK:07585:02680\n\
67TFK:07609:03180\n\
67TFK:07635:02869\n\
67TFK:07638:02898\n\
67TFK:07679:02716\n\
67TFK:07702:02780\n\
67TFK:07673:03007\n\
67TFK:07680:02996\n\
67TFK:07752:02695\n\
67TFK:07716:02885\n\
67TFK:07722:03072\n\
67TFK:07745:03056\n\
67TFK:07741:03645\n\
67TFK:07756:03641\n\
67TFK:07786:02850\n\
67TFK:07807:03171\n\
67TFK:07765:03559\n\
67TFK:07798:03575\n\
67TFK:07838:02859\n\
67TFK:07821:03482\n\
67TFK:07853:03802\n\
67TFK:07878:02608\n\
67TFK:07863:02728\n\
67TFK:07890:02828\n\
67TFK:07894:02891\n\
67TFK:07883:02979\n\
67TFK:07953:02726\n\
67TFK:07919:02800\n\
67TFK:07950:02778\n\
67TFK:07910:03186\n\
67TFK:07933:03176\n\
67TFK:07950:03266\n\
67TFK:07911:03639\n\
67TFK:07923:03720\n\
67TFK:07967:02931\n\
67TFK:07970:03324\n\
67TFK:07975:03287\n\
67TFK:07964:03360\n\
67TFK:07962:03472\n\
67TFK:07981:03693\n\
67TFK:09373:03910\n\
67TFK:09331:03953\n\
67TFK:09334:04028\n\
67TFK:09329:05048\n\
67TFK:09373:05036\n\
67TFK:09395:04010\n\
67TFK:09400:04461\n\
67TFK:09390:04616\n\
67TFK:09399:04731\n\
67TFK:09405:04831\n\
67TFK:09378:05054\n\
67TFK:09458:03941\n\
67TFK:09462:03944\n\
67TFK:09439:04315\n\
67TFK:09443:04568\n\
67TFK:09463:05097\n\
67TFK:09517:04434\n\
67TFK:09523:04419\n\
67TFK:09481:04627\n\
67TFK:09480:05020\n\
67TFK:09516:05131\n\
67TFK:09545:04016\n\
67TFK:09530:04106\n\
67TFK:09552:04310\n\
67TFK:09560:04384\n\
67TFK:09527:04813\n\
67TFK:09605:03900\n\
67TFK:09589:04123\n\
67TFK:09583:04575\n\
67TFK:09619:04783\n\
67TFK:09581:04843\n\
67TFK:09590:04845\n\
67TFK:09576:04867\n\
67TFK:09606:04904\n\
67TFK:09595:04923\n\
67TFK:09593:05023\n\
67TFK:09593:05058\n\
67TFK:09658:03875\n\
67TFK:09638:04709\n\
67TFK:09665:04950\n\
67TFK:09707:04292\n\
67TFK:09689:05101\n\
67TFK:09754:03906\n\
67TFK:09747:04491\n\
67TFK:09759:05011\n\
67TFK:09802:03873\n\
67TFK:09822:04020\n\
67TFK:09784:04249\n\
67TFK:09815:04539\n\
67TFK:09803:04601\n\
67TFK:09797:04653\n\
67TFK:09818:04779\n\
67TFK:09779:04946\n\
67TFK:09815:05151\n\
67TFK:09845:04190\n\
67TFK:09854:05111\n\
67TFK:09876:03920\n\
67TFK:09881:03942\n\
67TFK:09916:04176\n\
67TFK:09920:04447\n\
67TFK:09884:04633\n\
67TFK:09916:04722\n\
67TFK:09920:04717\n\
67TFK:09923:04874\n\
67TFK:09880:04948\n\
67TFK:09918:05097\n\
67TFK:09969:03924\n\
67TFK:09940:04146\n\
67TFK:09944:04247\n\
67TFK:09947:04305\n\
67TFK:09935:04450\n\
67TFK:09961:04732\n\
67TFK:09932:04857\n\
67TFK:09942:05024\n\
67TFK:09950:05099\n\
67TFK:10020:03920\n\
67TFK:10004:04095\n\
67TFK:10010:04141\n\
67TFK:10012:04174\n\
67TFK:10025:03966\n\
67TFK:10066:04263\n\
67TFK:10060:04462\n\
67TFK:10025:04530\n\
67TFK:10064:04762\n\
67TFK:10093:03993\n\
67TFK:10106:04920\n\
67TFK:10079:05007\n\
67TFK:10093:05141\n\
67TFK:10129:04382\n\
67TFK:10204:04993\n\
67TFK:10176:05145\n\
67TFK:10230:04324\n\
67TFK:10237:04360\n\
67TFK:10243:04779\n\
67TFK:10235:05007\n\
67TFK:10313:04423\n\
67TFK:10362:04663\n\
67TFK:10341:04857\n\
67TFK:10342:04903\n\
67TFK:10367:04875\n\
67TFK:10364:05062\n\
67TFK:09341:02722\n\
67TFK:09350:02780\n\
67TFK:09354:02936\n\
67TFK:09352:03167\n\
67TFK:09325:03372\n\
67TFK:09335:03533\n\
67TFK:09330:03841\n\
67TFK:09420:03464\n\
67TFK:09389:03785\n\
67TFK:09445:02659\n\
67TFK:09464:03119\n\
67TFK:09465:03211\n\
67TFK:09472:03422\n\
67TFK:09444:03575\n\
67TFK:09468:03706\n\
67TFK:09517:03117\n\
67TFK:09479:03163\n\
67TFK:09503:03452\n\
67TFK:09474:03607\n\
67TFK:09480:03817\n\
67TFK:09563:03582\n\
67TFK:09586:02734\n\
67TFK:09596:03061\n\
67TFK:09576:03149\n\
67TFK:09592:03155\n\
67TFK:09586:03322\n\
67TFK:09602:03279\n\
67TFK:09648:02616\n\
67TFK:09671:02712\n\
67TFK:09632:02948\n\
67TFK:09654:02992\n\
67TFK:09655:03225\n\
67TFK:09671:03282\n\
67TFK:09649:03381\n\
67TFK:09638:03563\n\
67TFK:09708:02839\n\
67TFK:09704:02922\n\
67TFK:09722:03076\n\
67TFK:09683:03747\n\
67TFK:09707:03816\n\
67TFK:09753:02601\n\
67TFK:09764:03036\n\
67TFK:09753:03105\n\
67TFK:09737:03406\n\
67TFK:09744:03625\n\
67TFK:09780:02955\n\
67TFK:09789:03073\n\
67TFK:09809:03120\n\
67TFK:09784:03424\n\
67TFK:09781:03432\n\
67TFK:09816:03595\n\
67TFK:09780:03687\n\
67TFK:09863:02588\n\
67TFK:09858:03270\n\
67TFK:09880:03161\n\
67TFK:09887:03462\n\
67TFK:09910:03447\n\
67TFK:09941:02643\n\
67TFK:09930:02977\n\
67TFK:09959:02993\n\
67TFK:09966:03084\n\
67TFK:09963:03573\n\
67TFK:09952:03719\n\
67TFK:09958:03858\n\
67TFK:09977:02795\n\
67TFK:09991:02786\n\
67TFK:10017:02886\n\
67TFK:10013:03097\n\
67TFK:10011:03272\n\
67TFK:10001:03294\n\
67TFK:10003:03399\n\
67TFK:10003:03667\n\
67TFK:10063:02623\n\
67TFK:10058:02687\n\
67TFK:10067:03752\n\
67TFK:10119:02651\n\
67TFK:10115:02844\n\
67TFK:10097:03013\n\
67TFK:10075:03442\n\
67TFK:10084:03445\n\
67TFK:10075:03658\n\
67TFK:10163:02695\n\
67TFK:10141:03056\n\
67TFK:10150:03420\n\
67TFK:10124:03501\n\
67TFK:10147:03553\n\
67TFK:10165:03843\n\
67TFK:10184:02668\n\
67TFK:10186:02721\n\
67TFK:10188:02740\n\
67TFK:10186:02891\n\
67TFK:10174:03149\n\
67TFK:10204:03145\n\
67TFK:10178:03176\n\
67TFK:10190:03695\n\
67TFK:10212:03810\n\
67TFK:10250:02773\n\
67TFK:10233:03095\n\
67TFK:10261:03381\n\
67TFK:10251:03442\n\
67TFK:10307:02825\n\
67TFK:10309:02847\n\
67TFK:10279:02892\n\
67TFK:10304:02950\n\
67TFK:10282:03362\n\
67TFK:10286:03337\n\
67TFK:10297:03356\n\
67TFK:10283:03442\n\
67TFK:10358:02836\n\
67TFK:10336:03194\n\
67TFK:10353:03383\n\
67TFK:10387:02767\n\
67TFK:10407:03056\n\
67TFK:10423:03256\n\
67TFK:10454:02763\n\
67TFK:10427:02974\n\
67TFK:10439:03219\n\
67TFK:09340:11736\n\
67TFK:09373:12079\n\
67TFK:09334:12721\n\
67TFK:09422:11741\n\
67TFK:09408:12333\n\
67TFK:09402:12724\n\
67TFK:09433:12344\n\
67TFK:09430:12639\n\
67TFK:09485:11884\n\
67TFK:09523:12482\n\
67TFK:09532:11635\n\
67TFK:09549:12196\n\
67TFK:09537:12375\n\
67TFK:09531:12568\n\
67TFK:09544:12709\n\
67TFK:09596:11930\n\
67TFK:09586:12096\n\
67TFK:09632:12013\n\
67TFK:09625:12129\n\
67TFK:09649:12174\n\
67TFK:09688:11908\n\
67TFK:09704:12083\n\
67TFK:09696:12145\n\
67TFK:09705:12346\n\
67TFK:09763:11678\n\
67TFK:09766:11687\n\
67TFK:09747:11817\n\
67TFK:09757:11839\n\
67TFK:09812:12066\n\
67TFK:09835:11733\n\
67TFK:09828:11953\n\
67TFK:09866:12132\n\
67TFK:09856:12155\n\
67TFK:09890:12374\n\
67TFK:09957:12048\n\
67TFK:09956:12151\n\
67TFK:10039:12241\n\
67TFK:10024:12302\n\
67TFK:10141:11649\n\
67TFK:10140:11919\n\
67TFK:10272:11691\n\
67TFK:10227:11776\n\
67TFK:10313:11649\n\
67TFK:10297:12123\n\
67TFK:10312:12132\n\
67TFK:10371:11774\n\
67TFK:10363:12087\n\
67TFK:10349:12092\n\
67TFK:10449:11718\n\
67TFK:10489:11726\n\
67TFK:10573:11984\n\
67TFK:00999:12912\n\
67TFK:01295:13700\n\
67TFK:01306:13132\n\
67TFK:01322:13144\n\
67TFK:01353:02605\n\
67TFK:01333:02904\n\
67TFK:01354:02903\n\
67TFK:01378:02880\n\
67TFK:01345:03059\n\
67TFK:01356:03085\n\
67TFK:01354:03486\n\
67TFK:01370:03613\n\
67TFK:01354:03820\n\
67TFK:01388:02578\n\
67TFK:01427:02641\n\
67TFK:01386:02899\n\
67TFK:01403:03090\n\
67TFK:01404:03364\n\
67TFK:01427:03823\n\
67TFK:01445:02581\n\
67TFK:01463:02882\n\
67TFK:01434:02998\n\
67TFK:01448:03017\n\
67TFK:01451:03389\n\
67TFK:01467:03477\n\
67TFK:01497:02679\n\
67TFK:01516:03051\n\
67TFK:01504:03167\n\
67TFK:01506:03159\n\
67TFK:01511:03291\n\
67TFK:01502:03609\n\
67TFK:01496:03666\n\
67TFK:01536:02728\n\
67TFK:01542:03445\n\
67TFK:01534:03715\n\
67TFK:01568:03862\n\
67TFK:01616:02950\n\
67TFK:01616:03080\n\
67TFK:01616:03085\n\
67TFK:01721:02812\n\
67TFK:01691:03022\n\
67TFK:01715:03043\n\
67TFK:01689:03146\n\
67TFK:01726:03308\n\
67TFK:01719:03605\n\
67TFK:01726:03585\n\
67TFK:01745:03296\n\
67TFK:01781:03661\n\
67TFK:01811:02735\n\
67TFK:01797:02942\n\
67TFK:01826:02977\n\
67TFK:01798:03348\n\
67TFK:01810:03839\n\
67TFK:01875:02768\n\
67TFK:01838:02841\n\
67TFK:01873:02861\n\
67TFK:01876:03256\n\
67TFK:01865:03465\n\
67TFK:01869:03467\n\
67TFK:01858:03585\n\
67TFK:01881:03670\n\
67TFK:01868:03777\n\
67TFK:01888:02592\n\
67TFK:01893:03196\n\
67TFK:01909:03587\n\
67TFK:01945:02740\n\
67TFK:01967:03036\n\
67TFK:01972:03323\n\
67TFK:01974:03534\n\
67TFK:01996:02663\n\
67TFK:02017:02652\n\
67TFK:01995:02899\n\
67TFK:02025:03277\n\
67TFK:01999:03345\n\
67TFK:02047:02626\n\
67TFK:02083:02740\n\
67TFK:02118:02867\n\
67TFK:02088:03188\n\
67TFK:02121:03317\n\
67TFK:02107:03363\n\
67TFK:02105:03511\n\
67TFK:02094:03661\n\
67TFK:02174:02716\n\
67TFK:02164:02790\n\
67TFK:02154:02832\n\
67TFK:02178:03048\n\
67TFK:02163:03402\n\
67TFK:02166:03486\n\
67TFK:02154:03776\n\
67TFK:02205:02825\n\
67TFK:02228:02804\n\
67TFK:02221:03072\n\
67TFK:02194:03127\n\
67TFK:02280:03162\n\
67TFK:02314:03468\n\
67TFK:02294:03523\n\
67TFK:02312:03528\n\
67TFK:02314:03654\n\
67TFK:02301:03755\n\
67TFK:02363:02620\n\
67TFK:02343:02668\n\
67TFK:02364:02882\n\
67TFK:02355:03507\n\
67TFK:02363:03499\n\
67TFK:02334:03746\n\
67TFK:02417:03014\n\
67TFK:02391:03240\n\
67TFK:02386:03281\n\
67TFK:02466:02711\n\
67TFK:02456:02765\n\
67TFK:02460:02822\n\
67TFK:02446:02911\n\
67TFK:02439:03087\n\
67TFK:02432:03685\n\
67TFK:02448:03720\n\
67TFK:02472:03848\n\
67TFK:02503:02628\n\
67TFK:02505:02637\n\
67TFK:02525:02722\n\
67TFK:02520:02975\n\
67TFK:02530:03025\n\
67TFK:02488:03773\n\
67TFK:02493:03799\n\
67TFK:02557:02828\n\
67TFK:02545:03262\n\
67TFK:02554:03256\n\
67TFK:02566:03257\n\
67TFK:02572:03562\n\
67TFK:02604:02653\n\
67TFK:02624:02759\n\
67TFK:02642:02723\n\
67TFK:02651:02988\n\
67TFK:02661:03631\n\
67TFK:01353:03971\n\
67TFK:01396:03976\n\
67TFK:01395:04367\n\
67TFK:01449:04984\n\
67TFK:01503:04140\n\
67TFK:01495:04906\n\
67TFK:01506:05002\n\
67TFK:01524:05052\n\
67TFK:01571:04231\n\
67TFK:01581:04376\n\
67TFK:01550:04478\n\
67TFK:01536:04612\n\
67TFK:01547:04837\n\
67TFK:01589:04154\n\
67TFK:01625:04655\n\
67TFK:01606:05123\n\
67TFK:01657:03872\n\
67TFK:01658:04018\n\
67TFK:01669:04057\n\
67TFK:01679:04072\n\
67TFK:01662:04493\n\
67TFK:01660:04571\n\
67TFK:01723:03903\n\
67TFK:01688:04445\n\
67TFK:01717:04427\n\
67TFK:01730:04568\n\
67TFK:01728:04798\n\
67TFK:01725:04892\n\
67TFK:01756:03975\n\
67TFK:01770:03965\n\
67TFK:01747:04235\n\
67TFK:01737:04474\n\
67TFK:01772:04523\n\
67TFK:01740:04740\n\
67TFK:01797:04125\n\
67TFK:01821:04599\n\
67TFK:01794:04808\n\
67TFK:01802:04903\n\
67TFK:01805:05027\n\
67TFK:01828:05080\n\
67TFK:01790:05139\n\
67TFK:01854:04115\n\
67TFK:01858:04150\n\
67TFK:01861:04620\n\
67TFK:01843:04752\n\
67TFK:01863:04969\n\
67TFK:01839:05019\n\
67TFK:01853:05138\n\
67TFK:01931:04027\n\
67TFK:01889:04561\n\
67TFK:01886:04828\n\
67TFK:01933:04223\n\
67TFK:01963:04397\n\
67TFK:01932:04908\n\
67TFK:01967:04865\n\
67TFK:01960:04951\n\
67TFK:01975:04916\n\
67TFK:01970:05149\n\
67TFK:02015:04197\n\
67TFK:02030:04365\n\
67TFK:02007:04698\n\
67TFK:02009:04754\n\
67TFK:01996:04953\n\
67TFK:02001:05011\n\
67TFK:02035:03980\n\
67TFK:02035:04096\n\
67TFK:02044:04078\n\
67TFK:02042:04197\n\
67TFK:02046:04240\n\
67TFK:02056:04232\n\
67TFK:02039:04553\n\
67TFK:02052:04582\n\
67TFK:02061:04960\n\
67TFK:02040:05007\n\
67TFK:02060:05008\n\
67TFK:02068:05104\n\
67TFK:02094:04350\n\
67TFK:02110:04481\n\
67TFK:02109:04993\n\
67TFK:02098:05112\n\
67TFK:02084:05140\n\
67TFK:02142:03997\n\
67TFK:02143:04000\n\
67TFK:02144:04094\n\
67TFK:02176:04151\n\
67TFK:02177:04687\n\
67TFK:02151:04907\n\
67TFK:02195:04103\n\
67TFK:02186:04379\n\
67TFK:02189:04713\n\
67TFK:02196:04697\n\
67TFK:02210:04668\n\
67TFK:02214:04884\n\
67TFK:02232:04190\n\
67TFK:02235:04800\n\
67TFK:02269:04935\n\
67TFK:02233:05000\n\
67TFK:02246:05025\n\
67TFK:02328:04044\n\
67TFK:02323:04426\n\
67TFK:02374:03907\n\
67TFK:02368:03947\n\
67TFK:02375:04036\n\
67TFK:02332:04085\n\
67TFK:02355:04211\n\
67TFK:02373:04172\n\
67TFK:02338:04713\n\
67TFK:02345:04975\n\
67TFK:02430:03976\n\
67TFK:02427:04836\n\
67TFK:02431:04912\n\
67TFK:02384:04940\n\
67TFK:02386:05018\n\
67TFK:02477:03942\n\
67TFK:02450:04432\n\
67TFK:02434:04846\n\
67TFK:02458:04815\n\
67TFK:02433:04946\n\
67TFK:02442:05066\n\
67TFK:02485:04031\n\
67TFK:02501:04239\n\
67TFK:02493:04341\n\
67TFK:02511:04418\n\
67TFK:02507:04524\n\
67TFK:02529:04888\n\
67TFK:02562:03945\n\
67TFK:02558:04883\n\
67TFK:02587:04014\n\
67TFK:02598:04047\n\
67TFK:02583:04205\n\
67TFK:02592:04188\n\
67TFK:02621:05111\n\
67TFK:01373:05288\n\
67TFK:01339:05438\n\
67TFK:01371:05578\n\
67TFK:01332:05687\n\
67TFK:01343:06162\n\
67TFK:01347:06375\n\
67TFK:01427:05619\n\
67TFK:01388:06025\n\
67TFK:01422:06161\n\
67TFK:01465:05702\n\
67TFK:01462:06284\n\
67TFK:01448:06385\n\
67TFK:01492:05208\n\
67TFK:01507:05324\n\
67TFK:01502:06283\n\
67TFK:01496:06359\n\
67TFK:01533:05554\n\
67TFK:01565:05671\n\
67TFK:01538:05752\n\
67TFK:01574:05869\n\
67TFK:01591:05183\n\
67TFK:01582:05284\n\
67TFK:01616:05533\n\
67TFK:01624:06369\n\
67TFK:01648:05156\n\
67TFK:01639:05375\n\
67TFK:01672:05624\n\
67TFK:01656:06434\n\
67TFK:01717:05278\n\
67TFK:01729:05470\n\
67TFK:01724:05552\n\
67TFK:01731:05592\n\
67TFK:01722:06235\n\
67TFK:01766:05600\n\
67TFK:01738:05676\n\
67TFK:01778:05745\n\
67TFK:01759:06425\n\
67TFK:01821:05324\n\
67TFK:01792:05667\n\
67TFK:01795:05717\n\
67TFK:01809:05893\n\
67TFK:01809:06321\n\
67TFK:01793:06411\n\
67TFK:01852:05157\n\
67TFK:01844:05211\n\
67TFK:01863:05261\n\
67TFK:01876:05772\n\
67TFK:01848:05917\n\
67TFK:01873:06243\n\
67TFK:01869:06431\n\
67TFK:01905:05165\n\
67TFK:01930:05518\n\
67TFK:01921:05811\n\
67TFK:01908:06292\n\
67TFK:01932:06153\n\
67TFK:01952:06166\n\
67TFK:01950:06220\n\
67TFK:02023:05585\n\
67TFK:02008:05967\n\
67TFK:02025:06023\n\
67TFK:02052:05491\n\
67TFK:02080:05751\n\
67TFK:02040:06417\n\
67TFK:02122:05243\n\
67TFK:02089:05492\n\
67TFK:02125:05521\n\
67TFK:02125:05798\n\
67TFK:02142:05283\n\
67TFK:02172:05572\n\
67TFK:02175:05595\n\
67TFK:02173:05909\n\
67TFK:02132:05997\n\
67TFK:02152:05974\n\
67TFK:02147:06074\n\
67TFK:02138:06393\n\
67TFK:02134:06429\n\
67TFK:02154:06431\n\
67TFK:02175:06414\n\
67TFK:02198:05259\n\
67TFK:02182:05397\n\
67TFK:02229:05543\n\
67TFK:02204:05825\n\
67TFK:02202:06059\n\
67TFK:02246:05226\n\
67TFK:02269:05438\n\
67TFK:02252:05484\n\
67TFK:02234:05717\n\
67TFK:02250:05967\n\
67TFK:02245:06151\n\
67TFK:02286:05268\n\
67TFK:02299:05376\n\
67TFK:02315:05542\n\
67TFK:02302:05569\n\
67TFK:02312:05693\n\
67TFK:02325:05656\n\
67TFK:02286:05840\n\
67TFK:02293:05967\n\
67TFK:02299:06010\n\
67TFK:02355:05154\n\
67TFK:02349:05301\n\
67TFK:02337:05320\n\
67TFK:02365:05682\n\
67TFK:02365:06005\n\
67TFK:02379:06111\n\
67TFK:02356:06228\n\
67TFK:02346:06283\n\
67TFK:02375:06371\n\
67TFK:02353:06421\n\
67TFK:02430:05380\n\
67TFK:02408:05446\n\
67TFK:02413:05412\n\
67TFK:02407:05501\n\
67TFK:02389:05664\n\
67TFK:02428:05712\n\
67TFK:02423:05761\n\
67TFK:02387:06079\n\
67TFK:02401:06204\n\
67TFK:02457:05247\n\
67TFK:02471:05339\n\
67TFK:02433:05416\n\
67TFK:02469:05575\n\
67TFK:02467:05651\n\
67TFK:02476:05654\n\
67TFK:02443:05722\n\
67TFK:02471:05817\n\
67TFK:02433:06070\n\
67TFK:02465:06117\n\
67TFK:02456:06153\n\
67TFK:02473:06211\n\
67TFK:02499:05347\n\
67TFK:02484:05698\n\
67TFK:02505:06065\n\
67TFK:02506:06228\n\
67TFK:02578:05240\n\
67TFK:02550:05284\n\
67TFK:02579:05677\n\
67TFK:02544:06060\n\
67TFK:02534:06324\n\
67TFK:02549:06420\n\
67TFK:02595:05155\n\
67TFK:02599:05279\n\
67TFK:02631:05454\n\
67TFK:02591:05839\n\
67TFK:02623:05836\n\
67TFK:02641:05183\n\
67TFK:02633:05248\n\
67TFK:02643:05375\n\
67TFK:02655:05863\n\
67TFK:01357:06531\n\
67TFK:01338:07508\n\
67TFK:01342:07716\n\
67TFK:01401:06604\n\
67TFK:01426:06787\n\
67TFK:01411:07177\n\
67TFK:01419:07528\n\
67TFK:01396:07632\n\
67TFK:01453:06607\n\
67TFK:01468:06597\n\
67TFK:01432:06826\n\
67TFK:01440:07343\n\
67TFK:01438:07410\n\
67TFK:01493:06491\n\
67TFK:01497:06564\n\
67TFK:01528:06706\n\
67TFK:01516:06830\n\
67TFK:01493:06861\n\
67TFK:01546:06489\n\
67TFK:01561:06609\n\
67TFK:01568:06906\n\
67TFK:01581:07021\n\
67TFK:01570:07310\n\
67TFK:01551:07443\n\
67TFK:01563:07475\n\
67TFK:01612:06706\n\
67TFK:01582:07572\n\
67TFK:01609:07594\n\
67TFK:01633:06898\n\
67TFK:01649:07211\n\
67TFK:01656:07366\n\
67TFK:01689:06548\n\
67TFK:01690:06597\n\
67TFK:01743:06544\n\
67TFK:01741:06791\n\
67TFK:01740:07034\n\
67TFK:01733:07074\n\
67TFK:01736:07064\n\
67TFK:01748:07099\n\
67TFK:01791:06787\n\
67TFK:01783:07108\n\
67TFK:01790:07190\n\
67TFK:01808:07549\n\
67TFK:01838:06699\n\
67TFK:01832:06772\n\
67TFK:01837:07122\n\
67TFK:01857:07118\n\
67TFK:01918:06621\n\
67TFK:01889:07332\n\
67TFK:01886:07477\n\
67TFK:01934:06637\n\
67TFK:01957:07356\n\
67TFK:01970:07366\n\
67TFK:01943:07616\n\
67TFK:01952:07705\n\
67TFK:02001:06480\n\
67TFK:01999:06681\n\
67TFK:01990:06731\n\
67TFK:02011:06801\n\
67TFK:02020:06899\n\
67TFK:01983:07274\n\
67TFK:02054:06844\n\
67TFK:02040:06966\n\
67TFK:02081:07168\n\
67TFK:02041:07356\n\
67TFK:02065:07470\n\
67TFK:02051:07560\n\
67TFK:02040:07692\n\
67TFK:02126:06624\n\
67TFK:02122:06943\n\
67TFK:02128:07124\n\
67TFK:02097:07185\n\
67TFK:02089:07291\n\
67TFK:02095:07527\n\
67TFK:02127:07557\n\
67TFK:02145:06556\n\
67TFK:02180:06547\n\
67TFK:02161:07630\n\
67TFK:02218:06541\n\
67TFK:02213:06951\n\
67TFK:02182:07264\n\
67TFK:02221:07416\n\
67TFK:02252:06477\n\
67TFK:02265:06698\n\
67TFK:02271:06883\n\
67TFK:02305:06480\n\
67TFK:02286:06924\n\
67TFK:02304:06912\n\
67TFK:02305:07071\n\
67TFK:02296:07202\n\
67TFK:02295:07256\n\
67TFK:02297:07699\n\
67TFK:02358:06624\n\
67TFK:02358:06721\n\
67TFK:02336:07525\n\
67TFK:02348:07675\n\
67TFK:02396:06479\n\
67TFK:02418:06734\n\
67TFK:02382:06775\n\
67TFK:02399:06833\n\
67TFK:02416:07436\n\
67TFK:02408:07588\n\
67TFK:02442:06752\n\
67TFK:02452:06743\n\
67TFK:02473:06835\n\
67TFK:02447:06872\n\
67TFK:02465:06923\n\
67TFK:02464:07084\n\
67TFK:02457:07300\n\
67TFK:02448:07518\n\
67TFK:02435:07663\n\
67TFK:02517:06554\n\
67TFK:02493:06773\n\
67TFK:02525:06859\n\
67TFK:02533:06716\n\
67TFK:02536:06700\n\
67TFK:02541:06725\n\
67TFK:02553:06955\n\
67TFK:02542:07164\n\
67TFK:02534:07263\n\
67TFK:02546:07422\n\
67TFK:02616:06920\n\
67TFK:02586:07116\n\
67TFK:02629:07312\n\
67TFK:02605:07347\n\
67TFK:02582:07404\n\
67TFK:02593:07659\n\
67TFK:02589:07690\n\
67TFK:02591:07708\n\
67TFK:02649:06821\n\
67TFK:02650:07098\n\
67TFK:01333:01315\n\
67TFK:01361:01853\n\
67TFK:01335:02320\n\
67TFK:01336:02391\n\
67TFK:01367:02407\n\
67TFK:01334:02459\n\
67TFK:01403:01426\n\
67TFK:01410:01824\n\
67TFK:01386:02325\n\
67TFK:01394:02412\n\
67TFK:01443:02259\n\
67TFK:01514:01313\n\
67TFK:01506:01573\n\
67TFK:01490:02016\n\
67TFK:01526:02348\n\
67TFK:01558:01395\n\
67TFK:01569:01466\n\
67TFK:01540:01773\n\
67TFK:01581:01777\n\
67TFK:01558:01811\n\
67TFK:01544:02129\n\
67TFK:01550:02094\n\
67TFK:01553:02132\n\
67TFK:01574:02218\n\
67TFK:01536:02265\n\
67TFK:01545:02282\n\
67TFK:01591:01817\n\
67TFK:01631:01848\n\
67TFK:01617:01925\n\
67TFK:01583:02120\n\
67TFK:01595:02091\n\
67TFK:01613:02244\n\
67TFK:01582:02521\n\
67TFK:01636:01584\n\
67TFK:01633:01611\n\
67TFK:01636:01752\n\
67TFK:01638:02302\n\
67TFK:01675:02514\n\
67TFK:01693:01335\n\
67TFK:01704:01653\n\
67TFK:01689:01776\n\
67TFK:01702:01774\n\
67TFK:01745:01485\n\
67TFK:01774:01474\n\
67TFK:01765:01539\n\
67TFK:01762:01853\n\
67TFK:01761:01908\n\
67TFK:01741:01951\n\
67TFK:01776:01945\n\
67TFK:01760:02069\n\
67TFK:01765:02365\n\
67TFK:01816:01733\n\
67TFK:01791:01775\n\
67TFK:01810:01895\n\
67TFK:01831:01989\n\
67TFK:01799:02173\n\
67TFK:01818:02383\n\
67TFK:01878:01567\n\
67TFK:01870:01607\n\
67TFK:01837:01913\n\
67TFK:01836:02099\n\
67TFK:01842:02134\n\
67TFK:01838:02277\n\
67TFK:01867:02323\n\
67TFK:01878:02478\n\
67TFK:01925:01390\n\
67TFK:01924:01551\n\
67TFK:01921:01593\n\
67TFK:01904:01863\n\
67TFK:01897:02012\n\
67TFK:01923:02077\n\
67TFK:01905:02208\n\
67TFK:01929:02395\n\
67TFK:01892:02531\n\
67TFK:01976:01417\n\
67TFK:01939:01636\n\
67TFK:01943:01652\n\
67TFK:01979:01748\n\
67TFK:01939:01818\n\
67TFK:01976:02077\n\
67TFK:01941:02241\n\
67TFK:01979:02526\n\
67TFK:02023:01730\n\
67TFK:02029:01711\n\
67TFK:02000:01851\n\
67TFK:02068:01852\n\
67TFK:02080:01921\n\
67TFK:02038:02181\n\
67TFK:02058:02194\n\
67TFK:02039:02243\n\
67TFK:02035:02460\n\
67TFK:02072:02561\n\
67TFK:02117:01622\n\
67TFK:02124:01659\n\
67TFK:02087:01985\n\
67TFK:02097:02164\n\
67TFK:02084:02338\n\
67TFK:02180:01332\n\
67TFK:02138:01380\n\
67TFK:02178:01351\n\
67TFK:02140:01395\n\
67TFK:02176:01602\n\
67TFK:02140:01833\n\
67TFK:02148:02144\n\
67TFK:02138:02466\n\
67TFK:02150:02512\n\
67TFK:02185:01375\n\
67TFK:02221:01478\n\
67TFK:02215:01978\n\
67TFK:02230:01992\n\
67TFK:02225:02245\n\
67TFK:02264:01317\n\
67TFK:02234:01371\n\
67TFK:02256:02152\n\
67TFK:02257:02181\n\
67TFK:02292:01295\n\
67TFK:02318:01608\n\
67TFK:02302:01812\n\
67TFK:02320:01943\n\
67TFK:02303:02151\n\
67TFK:02360:01492\n\
67TFK:02368:01488\n\
67TFK:02367:01662\n\
67TFK:02366:01750\n\
67TFK:02350:02429\n\
67TFK:02394:01384\n\
67TFK:02397:01551\n\
67TFK:02382:01853\n\
67TFK:02388:02209\n\
67TFK:02416:02198\n\
67TFK:02475:01323\n\
67TFK:02474:01388\n\
67TFK:02452:01453\n\
67TFK:02443:01829\n\
67TFK:02467:01825\n\
67TFK:02480:02168\n\
67TFK:02458:02241\n\
67TFK:02461:02487\n\
67TFK:02494:01634\n\
67TFK:02515:01702\n\
67TFK:02512:01768\n\
67TFK:02500:01995\n\
67TFK:02523:02303\n\
67TFK:02490:02490\n\
67TFK:02501:02492\n\
67TFK:02528:02527\n\
67TFK:02513:02561\n\
67TFK:02545:01320\n\
67TFK:02574:01443\n\
67TFK:02543:01729\n\
67TFK:02545:02107\n\
67TFK:02566:02527\n\
67TFK:02576:02562\n\
67TFK:02612:01295\n\
67TFK:02594:01346\n\
67TFK:02630:01461\n\
67TFK:02582:01581\n\
67TFK:02627:01894\n\
67TFK:02609:02046\n\
67TFK:02648:01564\n\
67TFK:02663:02098\n\
67TFK:01340:07856\n\
67TFK:01373:08359\n\
67TFK:01370:08821\n\
67TFK:01388:07779\n\
67TFK:01400:08127\n\
67TFK:01421:08202\n\
67TFK:01392:08971\n\
67TFK:01439:07863\n\
67TFK:01481:08765\n\
67TFK:01451:08795\n\
67TFK:01485:07763\n\
67TFK:01498:07796\n\
67TFK:01486:07863\n\
67TFK:01530:07847\n\
67TFK:01564:08334\n\
67TFK:01543:08520\n\
67TFK:01570:08509\n\
67TFK:01542:08538\n\
67TFK:01619:08252\n\
67TFK:01593:08283\n\
67TFK:01591:08508\n\
67TFK:01653:07757\n\
67TFK:01651:07937\n\
67TFK:01674:08087\n\
67TFK:01659:08170\n\
67TFK:01677:08194\n\
67TFK:01663:08524\n\
67TFK:01676:08481\n\
67TFK:01699:07890\n\
67TFK:01713:08092\n\
67TFK:01720:08095\n\
67TFK:01725:08409\n\
67TFK:01689:08730\n\
67TFK:01720:08948\n\
67TFK:01765:08123\n\
67TFK:01764:08430\n\
67TFK:01739:08518\n\
67TFK:01795:08113\n\
67TFK:01808:08244\n\
67TFK:01814:08418\n\
67TFK:01838:07747\n\
67TFK:01838:07789\n\
67TFK:01881:07892\n\
67TFK:01853:08259\n\
67TFK:01866:08332\n\
67TFK:01864:08493\n\
67TFK:01877:08767\n\
67TFK:01861:08982\n\
67TFK:01865:08983\n\
67TFK:01927:07869\n\
67TFK:01882:08043\n\
67TFK:01914:08512\n\
67TFK:01896:08618\n\
67TFK:01892:08952\n\
67TFK:01970:07796\n\
67TFK:01975:08173\n\
67TFK:01980:08166\n\
67TFK:01959:08258\n\
67TFK:01952:08280\n\
67TFK:01939:08524\n\
67TFK:01965:08582\n\
67TFK:01946:08849\n\
67TFK:01998:08399\n\
67TFK:02008:08488\n\
67TFK:02026:08651\n\
67TFK:02039:07766\n\
67TFK:02039:08177\n\
67TFK:02038:08268\n\
67TFK:02130:07807\n\
67TFK:02123:07958\n\
67TFK:02109:08357\n\
67TFK:02130:08642\n\
67TFK:02154:08286\n\
67TFK:02137:08789\n\
67TFK:02213:08071\n\
67TFK:02191:08148\n\
67TFK:02210:08463\n\
67TFK:02200:08849\n\
67TFK:02257:07911\n\
67TFK:02235:08323\n\
67TFK:02253:08318\n\
67TFK:02260:08536\n\
67TFK:02232:08693\n\
67TFK:02262:08765\n\
67TFK:02279:08967\n\
67TFK:02288:08052\n\
67TFK:02330:08285\n\
67TFK:02314:08595\n\
67TFK:02295:08909\n\
67TFK:02283:08944\n\
67TFK:02334:07732\n\
67TFK:02372:08078\n\
67TFK:02379:08601\n\
67TFK:02388:08181\n\
67TFK:02427:08191\n\
67TFK:02401:08252\n\
67TFK:02416:08704\n\
67TFK:02481:08032\n\
67TFK:02445:08724\n\
67TFK:02539:07735\n\
67TFK:02574:07769\n\
67TFK:02561:08018\n\
67TFK:02561:08124\n\
67TFK:02578:08247\n\
67TFK:02541:08954\n\
67TFK:02591:08915\n\
67TFK:02633:08083\n\
67TFK:02650:08099\n\
67TFK:02633:08304\n\
67TFK:02649:08821\n\
67TFK:02636:08967\n\
67TFK:01370:09219\n\
67TFK:01356:09544\n\
67TFK:01379:09807\n\
67TFK:01410:09439\n\
67TFK:01394:10180\n\
67TFK:01451:09597\n\
67TFK:01451:09859\n\
67TFK:01471:10235\n\
67TFK:01497:09222\n\
67TFK:01573:09712\n\
67TFK:01554:09746\n\
67TFK:01550:09812\n\
67TFK:01547:09990\n\
67TFK:01536:10212\n\
67TFK:01548:10208\n\
67TFK:01619:09265\n\
67TFK:01630:09640\n\
67TFK:01604:09680\n\
67TFK:01606:10183\n\
67TFK:01650:10251\n\
67TFK:01688:09125\n\
67TFK:01722:09402\n\
67TFK:01691:09674\n\
67TFK:01682:09843\n\
67TFK:01699:10112\n\
67TFK:01693:10120\n\
67TFK:01762:09245\n\
67TFK:01762:09536\n\
67TFK:01762:09799\n\
67TFK:01754:09968\n\
67TFK:01755:10122\n\
67TFK:01766:10188\n\
67TFK:01763:10262\n\
67TFK:01829:09064\n\
67TFK:01788:09920\n\
67TFK:01851:09191\n\
67TFK:01873:09388\n\
67TFK:01894:09251\n\
67TFK:01928:09532\n\
67TFK:01894:09636\n\
67TFK:01885:10053\n\
67TFK:01966:09203\n\
67TFK:01978:09864\n\
67TFK:01937:10106\n\
67TFK:02011:09210\n\
67TFK:01989:10070\n\
67TFK:02020:10149\n\
67TFK:02081:09091\n\
67TFK:02078:09923\n\
67TFK:02045:10093\n\
67TFK:02089:09459\n\
67TFK:02123:10020\n\
67TFK:02131:10139\n\
67TFK:02112:10167\n\
67TFK:02108:10298\n\
67TFK:02178:09264\n\
67TFK:02168:09287\n\
67TFK:02173:09508\n\
67TFK:02149:09566\n\
67TFK:02167:10073\n\
67TFK:02163:10120\n\
67TFK:02217:09308\n\
67TFK:02197:10094\n\
67TFK:02219:10120\n\
67TFK:02279:09299\n\
67TFK:02240:09350\n\
67TFK:02239:09601\n\
67TFK:02244:09719\n\
67TFK:02239:09942\n\
67TFK:02298:09792\n\
67TFK:02303:09848\n\
67TFK:02371:09364\n\
67TFK:02336:09747\n\
67TFK:02381:10275\n\
67TFK:02392:09063\n\
67TFK:02409:09532\n\
67TFK:02393:10098\n\
67TFK:02414:10098\n\
67TFK:02428:10168\n\
67TFK:02463:09080\n\
67TFK:02437:09975\n\
67TFK:02523:09660\n\
67TFK:02485:09846\n\
67TFK:02511:10257\n\
67TFK:02618:09216\n\
67TFK:02612:09299\n\
67TFK:02630:09774\n\
67TFK:02591:09900\n\
67TFK:02599:10144\n\
67TFK:02603:10256\n\
67TFK:02632:09700\n\
67TFK:02648:09696\n\
67TFK:02633:09959\n\
67TFK:05355:05108\n\
67TFK:05388:04319\n\
67TFK:05397:04633\n\
67TFK:05427:04755\n\
67TFK:05426:04788\n\
67TFK:05379:05044\n\
67TFK:05442:04148\n\
67TFK:05469:04332\n\
67TFK:05466:04404\n\
67TFK:05445:04648\n\
67TFK:05485:03927\n\
67TFK:05489:04163\n\
67TFK:05513:04837\n\
67TFK:05523:05002\n\
67TFK:05488:05094\n\
67TFK:05538:03987\n\
67TFK:05561:04756\n\
67TFK:05602:03959\n\
67TFK:05622:04148\n\
67TFK:05634:03901\n\
67TFK:05677:03902\n\
67TFK:05651:05072\n\
67TFK:05680:04086\n\
67TFK:05690:04067\n\
67TFK:05707:04812\n\
67TFK:05741:03868\n\
67TFK:05747:03970\n\
67TFK:05732:04475\n\
67TFK:05759:04592\n\
67TFK:05755:04671\n\
67TFK:05768:04732\n\
67TFK:05755:04842\n\
67TFK:05745:04967\n\
67TFK:05788:04379\n\
67TFK:05875:03942\n\
67TFK:05868:04088\n\
67TFK:05848:04609\n\
67TFK:05847:04787\n\
67TFK:05849:04925\n\
67TFK:05889:04056\n\
67TFK:05890:04212\n\
67TFK:05916:04278\n\
67TFK:05887:04380\n\
67TFK:05882:04500\n\
67TFK:05883:04622\n\
67TFK:05897:04865\n\
67TFK:05937:04451\n\
67TFK:05949:04480\n\
67TFK:05949:04641\n\
67TFK:05975:04689\n\
67TFK:05977:04685\n\
67TFK:05930:05082\n\
67TFK:05996:04164\n\
67TFK:06027:04493\n\
67TFK:05998:04869\n\
67TFK:06018:05015\n\
67TFK:06057:03959\n\
67TFK:06066:04046\n\
67TFK:06036:04540\n\
67TFK:06029:04782\n\
67TFK:06038:04991\n\
67TFK:06086:03958\n\
67TFK:06104:04007\n\
67TFK:06088:04195\n\
67TFK:06087:04601\n\
67TFK:06082:04733\n\
67TFK:06086:04789\n\
67TFK:06144:04061\n\
67TFK:06165:04103\n\
67TFK:06149:04266\n\
67TFK:06145:04314\n\
67TFK:06142:04776\n\
67TFK:06217:03912\n\
67TFK:06210:04307\n\
67TFK:06218:04266\n\
67TFK:06183:05131\n\
67TFK:06217:05133\n\
67TFK:06258:04044\n\
67TFK:06228:04544\n\
67TFK:06239:04556\n\
67TFK:06267:05037\n\
67TFK:06297:04058\n\
67TFK:06311:04248\n\
67TFK:06280:04995\n\
67TFK:06372:04189\n\
67TFK:06345:04686\n\
67TFK:06356:04827\n\
67TFK:06362:05017\n\
67TFK:06331:05086\n\
67TFK:06396:04123\n\
67TFK:06420:04661\n\
67TFK:06424:04997\n\
67TFK:06449:04342\n\
67TFK:06438:04673\n\
67TFK:06444:04938\n\
67TFK:06505:04504\n\
67TFK:06483:04555\n\
67TFK:06512:04833\n\
67TFK:06485:04998\n\
67TFK:06517:05118\n\
67TFK:06573:04145\n\
67TFK:06569:04312\n\
67TFK:06558:04506\n\
67TFK:06530:04932\n\
67TFK:06618:04069\n\
67TFK:06586:04601\n\
67TFK:06614:04761\n\
67TFK:06627:05065\n\
67TFK:06657:04168\n\
67TFK:06649:04223\n\
67TFK:09356:12886\n\
67TFK:09362:12882\n\
67TFK:09384:12984\n\
67TFK:09471:13079\n\
67TFK:09508:13409\n\
67TFK:09504:13615\n\
67TFK:09541:13234\n\
67TFK:09620:13168\n\
67TFK:09724:12912\n\
67TFK:09903:12956\n\
67TFK:09373:07918\n\
67TFK:09357:08563\n\
67TFK:09326:08837\n\
67TFK:09383:07775\n\
67TFK:09421:07916\n\
67TFK:09398:08011\n\
67TFK:09413:08199\n\
67TFK:09409:08421\n\
67TFK:09409:08551\n\
67TFK:09383:08873\n\
67TFK:09467:08768\n\
67TFK:09442:08869\n\
67TFK:09457:08898\n\
67TFK:09477:08065\n\
67TFK:09489:08170\n\
67TFK:09496:08300\n\
67TFK:09519:08575\n\
67TFK:09539:07761\n\
67TFK:09570:08580\n\
67TFK:09592:08094\n\
67TFK:09596:08845\n\
67TFK:09654:08184\n\
67TFK:09638:08331\n\
67TFK:09646:08440\n\
67TFK:09627:08523\n\
67TFK:09648:08866\n\
67TFK:09716:08957\n\
67TFK:09683:08980\n\
67TFK:09746:07740\n\
67TFK:09761:07861\n\
67TFK:09783:07788\n\
67TFK:09788:07892\n\
67TFK:09820:08716\n\
67TFK:09778:08742\n\
67TFK:09802:08934\n\
67TFK:09802:08940\n\
67TFK:09799:08992\n\
67TFK:09845:08248\n\
67TFK:09839:08679\n\
67TFK:09900:08165\n\
67TFK:09904:08169\n\
67TFK:09877:08187\n\
67TFK:09889:08289\n\
67TFK:09920:08383\n\
67TFK:09888:08536\n\
67TFK:09904:08540\n\
67TFK:09876:08889\n\
67TFK:09926:08136\n\
67TFK:09934:08147\n\
67TFK:09952:08246\n\
67TFK:09980:07758\n\
67TFK:09992:08379\n\
67TFK:09986:08726\n\
67TFK:10056:07793\n\
67TFK:10049:08157\n\
67TFK:10035:08263\n\
67TFK:10068:08499\n\
67TFK:10030:08866\n\
67TFK:10093:08202\n\
67TFK:10094:08397\n\
67TFK:10084:08462\n\
67TFK:10119:08938\n\
67TFK:10132:07916\n\
67TFK:10170:08027\n\
67TFK:10152:08698\n\
67TFK:10210:07830\n\
67TFK:10178:08049\n\
67TFK:10176:08082\n\
67TFK:10193:08250\n\
67TFK:10211:08671\n\
67TFK:10182:08773\n\
67TFK:10218:08768\n\
67TFK:10194:08826\n\
67TFK:10212:08913\n\
67TFK:10215:08892\n\
67TFK:10226:08329\n\
67TFK:10250:08702\n\
67TFK:10264:08996\n\
67TFK:10290:07772\n\
67TFK:10293:08327\n\
67TFK:10290:08522\n\
67TFK:10303:08547\n\
67TFK:10335:07923\n\
67TFK:10366:07932\n\
67TFK:10334:08217\n\
67TFK:10341:08379\n\
67TFK:10337:08492\n\
67TFK:10350:08597\n\
67TFK:10409:08441\n\
67TFK:10381:08481\n\
67TFK:10393:08507\n\
67TFK:10396:08861\n\
67TFK:10610:07856\n\
67TFK:10618:08207\n\
67TFK:10576:08604\n\
67TFK:09352:09128\n\
67TFK:09350:09420\n\
67TFK:09354:09994\n\
67TFK:09348:10113\n\
67TFK:09352:10150\n\
67TFK:09408:09018\n\
67TFK:09398:09168\n\
67TFK:09417:09883\n\
67TFK:09473:09112\n\
67TFK:09450:09743\n\
67TFK:09442:09766\n\
67TFK:09449:09912\n\
67TFK:09454:10034\n\
67TFK:09523:09320\n\
67TFK:09495:09527\n\
67TFK:09512:09696\n\
67TFK:09509:10120\n\
67TFK:09538:09135\n\
67TFK:09561:09291\n\
67TFK:09531:09787\n\
67TFK:09567:09812\n\
67TFK:09538:09932\n\
67TFK:09580:09024\n\
67TFK:09600:09114\n\
67TFK:09579:09156\n\
67TFK:09613:09708\n\
67TFK:09578:10065\n\
67TFK:09619:10204\n\
67TFK:09628:09047\n\
67TFK:09645:09656\n\
67TFK:09638:09873\n\
67TFK:09704:09239\n\
67TFK:09682:09308\n\
67TFK:09692:09883\n\
67TFK:09710:10229\n\
67TFK:09733:09139\n\
67TFK:09729:09175\n\
67TFK:09736:09343\n\
67TFK:09737:09791\n\
67TFK:09738:09985\n\
67TFK:09790:09226\n\
67TFK:09823:09356\n\
67TFK:09809:09557\n\
67TFK:09790:09935\n\
67TFK:09800:10055\n\
67TFK:09865:09408\n\
67TFK:09840:09499\n\
67TFK:09837:09606\n\
67TFK:09850:09686\n\
67TFK:09862:09880\n\
67TFK:09885:09039\n\
67TFK:09910:09114\n\
67TFK:09911:09320\n\
67TFK:09898:09906\n\
67TFK:09907:09872\n\
67TFK:09909:10149\n\
67TFK:09939:09047\n\
67TFK:09955:09594\n\
67TFK:09953:09736\n\
67TFK:09940:09949\n\
67TFK:09949:09926\n\
67TFK:09961:09999\n\
67TFK:10010:09042\n\
67TFK:10017:09117\n\
67TFK:10016:09439\n\
67TFK:09982:09484\n\
67TFK:10058:09129\n\
67TFK:10057:09948\n\
67TFK:10024:10217\n\
67TFK:10089:10269\n\
67TFK:10188:09575\n\
67TFK:10243:09652\n\
67TFK:10288:09209\n\
67TFK:10305:09863\n\
67TFK:10355:09699\n\
67TFK:10375:09084\n\
67TFK:10422:09192\n\
67TFK:10381:09293\n\
67TFK:10382:09395\n\
67TFK:10375:09757\n\
67TFK:10443:09296\n\
67TFK:10502:09441\n\
67TFK:10526:09366\n\
67TFK:10582:09079\n\
67TFK:09358:10371\n\
67TFK:09381:10311\n\
67TFK:09413:10480\n\
67TFK:09374:10975\n\
67TFK:09374:11140\n\
67TFK:09391:11219\n\
67TFK:09404:11447\n\
67TFK:09452:10313\n\
67TFK:09432:10447\n\
67TFK:09435:11164\n\
67TFK:09444:11310\n\
67TFK:09487:10649\n\
67TFK:09488:11268\n\
67TFK:09539:10543\n\
67TFK:09547:10516\n\
67TFK:09530:10967\n\
67TFK:09533:11127\n\
67TFK:09542:11298\n\
67TFK:09539:11500\n\
67TFK:09600:10673\n\
67TFK:09607:10759\n\
67TFK:09590:10999\n\
67TFK:09605:11091\n\
67TFK:09601:11362\n\
67TFK:09576:11405\n\
67TFK:09654:10440\n\
67TFK:09651:10651\n\
67TFK:09634:10844\n\
67TFK:09663:10848\n\
67TFK:09651:11502\n\
67TFK:09708:10370\n\
67TFK:09701:10739\n\
67TFK:09711:11171\n\
67TFK:09721:11453\n\
67TFK:09700:11466\n\
67TFK:09674:11546\n\
67TFK:09767:10569\n\
67TFK:09761:10974\n\
67TFK:09764:11288\n\
67TFK:09746:11321\n\
67TFK:09807:10310\n\
67TFK:09815:10368\n\
67TFK:09781:10575\n\
67TFK:09786:11126\n\
67TFK:09830:10990\n\
67TFK:09860:11098\n\
67TFK:09845:11128\n\
67TFK:09839:11376\n\
67TFK:09920:11238\n\
67TFK:09916:11312\n\
67TFK:09960:10386\n\
67TFK:09950:10706\n\
67TFK:09971:10875\n\
67TFK:09951:11225\n\
67TFK:09930:11368\n\
67TFK:09992:10519\n\
67TFK:09992:10813\n\
67TFK:10011:10850\n\
67TFK:09983:10903\n\
67TFK:09977:11503\n\
67TFK:09999:11474\n\
67TFK:10060:10736\n\
67TFK:10055:10804\n\
67TFK:10032:10976\n\
67TFK:10055:11108\n\
67TFK:10088:10578\n\
67TFK:10075:11037\n\
67TFK:10107:11221\n\
67TFK:10157:10339\n\
67TFK:10138:10977\n\
67TFK:10155:11393\n\
67TFK:10141:11408\n\
67TFK:10216:10831\n\
67TFK:10182:10880\n\
67TFK:10214:11025\n\
67TFK:10185:11202\n\
67TFK:10270:11047\n\
67TFK:10257:11511\n\
67TFK:10319:10558\n\
67TFK:10285:10766\n\
67TFK:10288:11179\n\
67TFK:10331:10332\n\
67TFK:10355:10770\n\
67TFK:10359:11192\n\
67TFK:10460:11405\n\
67TFK:10446:11579\n\
67TFK:10529:11316\n\
67TFK:10619:11030\n\
67TFK:10596:11236\n\
67TFK:10583:11427\n\
67TFK:10597:11463\n\
67TFK:05347:06696\n\
67TFK:05341:06918\n\
67TFK:05344:07227\n\
67TFK:05352:07439\n\
67TFK:05409:06451\n\
67TFK:05409:06607\n\
67TFK:05402:06916\n\
67TFK:05381:07128\n\
67TFK:05384:07137\n\
67TFK:05422:07202\n\
67TFK:05389:07295\n\
67TFK:05415:07600\n\
67TFK:05444:06502\n\
67TFK:05449:06757\n\
67TFK:05462:06859\n\
67TFK:05440:07001\n\
67TFK:05446:07031\n\
67TFK:05432:07100\n\
67TFK:05473:07094\n\
67TFK:05475:07508\n\
67TFK:05514:06677\n\
67TFK:05494:07413\n\
67TFK:05558:06796\n\
67TFK:05551:07167\n\
67TFK:05593:06669\n\
67TFK:05592:06826\n\
67TFK:05603:06796\n\
67TFK:05584:06861\n\
67TFK:05584:06947\n\
67TFK:05583:07232\n\
67TFK:05630:07059\n\
67TFK:05654:07169\n\
67TFK:05716:06815\n\
67TFK:05701:06868\n\
67TFK:05725:06859\n\
67TFK:05678:07433\n\
67TFK:05705:07605\n\
67TFK:05706:07723\n\
67TFK:05756:07581\n\
67TFK:05761:07602\n\
67TFK:05780:07083\n\
67TFK:05805:07340\n\
67TFK:05783:07470\n\
67TFK:05853:06684\n\
67TFK:05877:06843\n\
67TFK:05847:07419\n\
67TFK:05833:07463\n\
67TFK:05920:06814\n\
67TFK:05913:07659\n\
67TFK:05969:06472\n\
67TFK:05931:06754\n\
67TFK:05958:06758\n\
67TFK:05977:06861\n\
67TFK:05936:06891\n\
67TFK:05951:06915\n\
67TFK:05975:07006\n\
67TFK:05982:06478\n\
67TFK:05989:06499\n\
67TFK:06026:06574\n\
67TFK:06014:06706\n\
67TFK:06025:06923\n\
67TFK:06058:06460\n\
67TFK:06030:06614\n\
67TFK:06038:06850\n\
67TFK:06056:06944\n\
67TFK:06043:07007\n\
67TFK:06059:07011\n\
67TFK:06092:06599\n\
67TFK:06111:06708\n\
67TFK:06108:06852\n\
67TFK:06115:07560\n\
67TFK:06125:07604\n\
67TFK:06118:07717\n\
67TFK:06170:06462\n\
67TFK:06137:06561\n\
67TFK:06130:06999\n\
67TFK:06221:06519\n\
67TFK:06212:06571\n\
67TFK:06186:06928\n\
67TFK:06186:07101\n\
67TFK:06181:07156\n\
67TFK:06212:07639\n\
67TFK:06236:07019\n\
67TFK:06273:07597\n\
67TFK:06293:06456\n\
67TFK:06285:06858\n\
67TFK:06326:07475\n\
67TFK:06305:07658\n\
67TFK:06330:06486\n\
67TFK:06340:06596\n\
67TFK:06348:06780\n\
67TFK:06370:06950\n\
67TFK:06330:07013\n\
67TFK:06361:07064\n\
67TFK:06336:07119\n\
67TFK:06370:07182\n\
67TFK:06370:07456\n\
67TFK:06385:06539\n\
67TFK:06402:06642\n\
67TFK:06390:06698\n\
67TFK:06380:06911\n\
67TFK:06427:06934\n\
67TFK:06427:06944\n\
67TFK:06424:06994\n\
67TFK:06378:07046\n\
67TFK:06423:07504\n\
67TFK:06380:07541\n\
67TFK:06397:07635\n\
67TFK:06430:06563\n\
67TFK:06441:06624\n\
67TFK:06447:06884\n\
67TFK:06441:06966\n\
67TFK:06449:07303\n\
67TFK:06460:07290\n\
67TFK:06453:07532\n\
67TFK:06517:06645\n\
67TFK:06480:06731\n\
67TFK:06482:06843\n\
67TFK:06486:06850\n\
67TFK:06497:06961\n\
67TFK:06507:07282\n\
67TFK:06509:07324\n\
67TFK:06500:07380\n\
67TFK:06507:07409\n\
67TFK:06505:07474\n\
67TFK:06507:07444\n\
67TFK:06481:07634\n\
67TFK:06557:07056\n\
67TFK:06552:07203\n\
67TFK:06541:07260\n\
67TFK:06558:07566\n\
67TFK:06621:06502\n\
67TFK:06596:06608\n\
67TFK:06608:07260\n\
67TFK:06617:07607\n\
67TFK:06654:06459\n\
67TFK:06652:06757\n\
67TFK:06643:06793\n\
67TFK:06636:07147\n\
67TFK:06646:07233\n\
67TFK:06650:07519\n\
67TFK:05363:11152\n\
67TFK:05351:11327\n\
67TFK:05424:10312\n\
67TFK:05413:10366\n\
67TFK:05426:10367\n\
67TFK:05409:10706\n\
67TFK:05399:11024\n\
67TFK:05389:11061\n\
67TFK:05421:11125\n\
67TFK:05382:11255\n\
67TFK:05447:10660\n\
67TFK:05455:10771\n\
67TFK:05429:10876\n\
67TFK:05459:10895\n\
67TFK:05465:10959\n\
67TFK:05472:10982\n\
67TFK:05449:11381\n\
67TFK:05430:11411\n\
67TFK:05501:10704\n\
67TFK:05499:10921\n\
67TFK:05496:11252\n\
67TFK:05481:11488\n\
67TFK:05506:11589\n\
67TFK:05555:10320\n\
67TFK:05539:10750\n\
67TFK:05556:10992\n\
67TFK:05567:11120\n\
67TFK:05532:11503\n\
67TFK:05580:10373\n\
67TFK:05649:10361\n\
67TFK:05669:10359\n\
67TFK:05663:10773\n\
67TFK:05688:10442\n\
67TFK:05708:10721\n\
67TFK:05702:10970\n\
67TFK:05705:11070\n\
67TFK:05768:10911\n\
67TFK:05823:10484\n\
67TFK:05825:10635\n\
67TFK:05784:11076\n\
67TFK:05784:11157\n\
67TFK:05835:10427\n\
67TFK:05833:10466\n\
67TFK:05852:11048\n\
67TFK:05919:10391\n\
67TFK:05914:10884\n\
67TFK:05888:11039\n\
67TFK:05885:11086\n\
67TFK:05924:11425\n\
67TFK:05942:10306\n\
67TFK:05934:10380\n\
67TFK:05939:10401\n\
67TFK:05956:10867\n\
67TFK:05974:11008\n\
67TFK:06014:10802\n\
67TFK:05990:10836\n\
67TFK:05979:10939\n\
67TFK:06031:10342\n\
67TFK:06036:11059\n\
67TFK:06039:11232\n\
67TFK:06043:11260\n\
67TFK:06059:11557\n\
67TFK:06121:10988\n\
67TFK:06174:10507\n\
67TFK:06173:11519\n\
67TFK:06186:10324\n\
67TFK:06207:10688\n\
67TFK:06182:10858\n\
67TFK:06202:11027\n\
67TFK:06212:11367\n\
67TFK:06228:10446\n\
67TFK:06274:10825\n\
67TFK:06241:10990\n\
67TFK:06262:11040\n\
67TFK:06325:10403\n\
67TFK:06319:10578\n\
67TFK:06312:10847\n\
67TFK:06278:11396\n\
67TFK:06292:11444\n\
67TFK:06356:10344\n\
67TFK:06330:10862\n\
67TFK:06350:11009\n\
67TFK:06332:11189\n\
67TFK:06407:10467\n\
67TFK:06385:10598\n\
67TFK:06414:11179\n\
67TFK:06424:11170\n\
67TFK:06411:11464\n\
67TFK:06446:10540\n\
67TFK:06476:10565\n\
67TFK:06460:10631\n\
67TFK:06455:11001\n\
67TFK:06446:11454\n\
67TFK:06447:11473\n\
67TFK:06440:11571\n\
67TFK:06503:10673\n\
67TFK:06509:11125\n\
67TFK:06522:11121\n\
67TFK:06535:10374\n\
67TFK:06555:10355\n\
67TFK:06572:10365\n\
67TFK:06561:10624\n\
67TFK:06536:10685\n\
67TFK:06552:10989\n\
67TFK:06547:11032\n\
67TFK:06567:11197\n\
67TFK:06594:10320\n\
67TFK:06639:10707\n\
67TFK:06645:10852\n\
67TFK:06656:10908\n\
67TFK:06638:10961\n\
67TFK:09331:01631\n\
67TFK:09337:01817\n\
67TFK:09371:01871\n\
67TFK:09351:02042\n\
67TFK:09336:02134\n\
67TFK:09360:02540\n\
67TFK:09393:01597\n\
67TFK:09413:01970\n\
67TFK:09399:02163\n\
67TFK:09383:02564\n\
67TFK:09441:01838\n\
67TFK:09428:02126\n\
67TFK:09448:02240\n\
67TFK:09428:02333\n\
67TFK:09442:02397\n\
67TFK:09424:02524\n\
67TFK:09507:02339\n\
67TFK:09517:02351\n\
67TFK:09514:02391\n\
67TFK:09515:02564\n\
67TFK:09543:01736\n\
67TFK:09525:01990\n\
67TFK:09534:02565\n\
67TFK:09618:01687\n\
67TFK:09616:01896\n\
67TFK:09621:01916\n\
67TFK:09656:01605\n\
67TFK:09659:01622\n\
67TFK:09644:02071\n\
67TFK:09750:01510\n\
67TFK:09737:01664\n\
67TFK:09767:01779\n\
67TFK:09737:02157\n\
67TFK:09728:02350\n\
67TFK:09766:02379\n\
67TFK:09817:01744\n\
67TFK:09820:02001\n\
67TFK:09870:01735\n\
67TFK:09873:01942\n\
67TFK:09872:02015\n\
67TFK:09857:02174\n\
67TFK:09826:02384\n\
67TFK:09862:02447\n\
67TFK:09890:01878\n\
67TFK:09921:01873\n\
67TFK:09908:01924\n\
67TFK:09914:02051\n\
67TFK:09889:02364\n\
67TFK:09958:01781\n\
67TFK:09981:02511\n\
67TFK:09993:02535\n\
67TFK:10056:02117\n\
67TFK:10041:02323\n\
67TFK:10042:02371\n\
67TFK:10062:02448\n\
67TFK:10063:02439\n\
67TFK:10101:01972\n\
67TFK:10082:02057\n\
67TFK:10084:02354\n\
67TFK:10151:02133\n\
67TFK:10170:02443\n\
67TFK:10162:02550\n\
67TFK:10201:02172\n\
67TFK:10216:02156\n\
67TFK:10202:02308\n\
67TFK:10254:02250\n\
67TFK:10240:02299\n\
67TFK:06660:01391\n\
67TFK:06670:01538\n\
67TFK:06702:01709\n\
67TFK:06703:01757\n\
67TFK:06690:02071\n\
67TFK:06735:01658\n\
67TFK:06714:01938\n\
67TFK:06717:02031\n\
67TFK:06717:02084\n\
67TFK:06751:02250\n\
67TFK:06780:01686\n\
67TFK:06764:01803\n\
67TFK:06763:01925\n\
67TFK:06800:01982\n\
67TFK:06771:02182\n\
67TFK:06763:02549\n\
67TFK:06835:01450\n\
67TFK:06853:01880\n\
67TFK:06821:01984\n\
67TFK:06837:02123\n\
67TFK:06812:02154\n\
67TFK:06858:02159\n\
67TFK:06825:02379\n\
67TFK:06841:02366\n\
67TFK:06854:02526\n\
67TFK:06864:01459\n\
67TFK:06896:01481\n\
67TFK:06899:01647\n\
67TFK:06893:01879\n\
67TFK:06902:02009\n\
67TFK:06897:02159\n\
67TFK:06869:02278\n\
67TFK:06903:02520\n\
67TFK:06893:02567\n\
67TFK:06910:01363\n\
67TFK:06932:01438\n\
67TFK:06910:01820\n\
67TFK:06910:02271\n\
67TFK:06987:01343\n\
67TFK:07006:01511\n\
67TFK:07004:02019\n\
67TFK:07009:02218\n\
67TFK:07040:01427\n\
67TFK:07031:01530\n\
67TFK:07050:01608\n\
67TFK:07052:01696\n\
67TFK:07037:02142\n\
67TFK:07097:01770\n\
67TFK:07153:01524\n\
67TFK:07120:01622\n\
67TFK:07153:01593\n\
67TFK:07112:01963\n\
67TFK:07119:02036\n\
67TFK:07147:02323\n\
67TFK:07139:02393\n\
67TFK:07158:02538\n\
67TFK:07160:01773\n\
67TFK:07171:02358\n\
67TFK:07248:02132\n\
67TFK:07259:02243\n\
67TFK:07253:02317\n\
67TFK:07219:02381\n\
67TFK:07228:02518\n\
67TFK:07267:01325\n\
67TFK:07270:01483\n\
67TFK:07289:01931\n\
67TFK:07261:02464\n\
67TFK:07312:01608\n\
67TFK:07329:01599\n\
67TFK:07320:02047\n\
67TFK:07313:02188\n\
67TFK:07312:02276\n\
67TFK:07342:02460\n\
67TFK:07369:01595\n\
67TFK:07389:01999\n\
67TFK:07362:02079\n\
67TFK:07366:02447\n\
67TFK:07428:02418\n\
67TFK:07460:01630\n\
67TFK:07465:01672\n\
67TFK:07500:01668\n\
67TFK:07491:01788\n\
67TFK:07472:02359\n\
67TFK:07506:02368\n\
67TFK:07544:01363\n\
67TFK:07542:01412\n\
67TFK:07522:01453\n\
67TFK:07549:01656\n\
67TFK:07558:01733\n\
67TFK:07526:02267\n\
67TFK:07552:02334\n\
67TFK:07554:02485\n\
67TFK:07578:01550\n\
67TFK:07601:01599\n\
67TFK:07577:01754\n\
67TFK:07587:01807\n\
67TFK:07597:02224\n\
67TFK:07563:02424\n\
67TFK:07606:02405\n\
67TFK:07596:02536\n\
67TFK:07607:02535\n\
67TFK:07575:02554\n\
67TFK:07586:02548\n\
67TFK:07610:02322\n\
67TFK:07634:02507\n\
67TFK:07683:01320\n\
67TFK:07699:01818\n\
67TFK:07674:01863\n\
67TFK:07687:01885\n\
67TFK:07665:01916\n\
67TFK:07676:02095\n\
67TFK:07709:02090\n\
67TFK:07697:02260\n\
67TFK:07663:02554\n\
67TFK:07710:01339\n\
67TFK:07755:01430\n\
67TFK:07722:01513\n\
67TFK:07729:01571\n\
67TFK:07716:01710\n\
67TFK:07732:01834\n\
67TFK:07733:01958\n\
67TFK:07717:02323\n\
67TFK:07793:01475\n\
67TFK:07781:01549\n\
67TFK:07765:01785\n\
67TFK:07806:02005\n\
67TFK:07856:01446\n\
67TFK:07848:01743\n\
67TFK:07813:02009\n\
67TFK:07820:02160\n\
67TFK:07830:02270\n\
67TFK:07856:02563\n\
67TFK:07865:01365\n\
67TFK:07876:01805\n\
67TFK:07872:02272\n\
67TFK:07892:02320\n\
67TFK:07895:02329\n\
67TFK:07878:02435\n\
67TFK:07903:02419\n\
67TFK:07916:01857\n\
67TFK:07912:02140\n\
67TFK:07952:02410\n\
67TFK:07981:01629\n\
67TFK:07979:02346\n\
67TFK:07974:02419\n\
67TFK:06666:04243\n\
67TFK:06698:04817\n\
67TFK:06730:03937\n\
67TFK:06724:04189\n\
67TFK:06749:04275\n\
67TFK:06730:04627\n\
67TFK:06720:04792\n\
67TFK:06713:04935\n\
67TFK:06723:05090\n\
67TFK:06739:05118\n\
67TFK:06805:04414\n\
67TFK:06793:05071\n\
67TFK:06825:04261\n\
67TFK:06843:04237\n\
67TFK:06834:05123\n\
67TFK:06896:03930\n\
67TFK:06887:04131\n\
67TFK:06905:04139\n\
67TFK:06891:04264\n\
67TFK:06869:04558\n\
67TFK:06869:04652\n\
67TFK:06895:04836\n\
67TFK:06898:04911\n\
67TFK:06943:04307\n\
67TFK:06912:04322\n\
67TFK:06923:04427\n\
67TFK:06942:05121\n\
67TFK:06976:04214\n\
67TFK:07007:05146\n\
67TFK:07015:03963\n\
67TFK:07026:04178\n\
67TFK:07046:04299\n\
67TFK:07051:04320\n\
67TFK:07053:04499\n\
67TFK:07028:04526\n\
67TFK:07016:04761\n\
67TFK:07024:04851\n\
67TFK:07041:04856\n\
67TFK:07027:05107\n\
67TFK:07103:05147\n\
67TFK:07112:03924\n\
67TFK:07141:04101\n\
67TFK:07155:04128\n\
67TFK:07153:05043\n\
67TFK:07169:04846\n\
67TFK:07166:05055\n\
67TFK:07241:03898\n\
67TFK:07239:04419\n\
67TFK:07217:04471\n\
67TFK:07254:04579\n\
67TFK:07213:05101\n\
67TFK:07278:04056\n\
67TFK:07305:04197\n\
67TFK:07270:04299\n\
67TFK:07279:04398\n\
67TFK:07295:04507\n\
67TFK:07265:04907\n\
67TFK:07299:05002\n\
67TFK:07305:05092\n\
67TFK:07335:03992\n\
67TFK:07344:04157\n\
67TFK:07341:04219\n\
67TFK:07316:04291\n\
67TFK:07328:04523\n\
67TFK:07318:05027\n\
67TFK:07403:03986\n\
67TFK:07389:04017\n\
67TFK:07363:04441\n\
67TFK:07386:04431\n\
67TFK:07458:03883\n\
67TFK:07433:04056\n\
67TFK:07416:04124\n\
67TFK:07457:04117\n\
67TFK:07457:04160\n\
67TFK:07411:04198\n\
67TFK:07454:04226\n\
67TFK:07457:04229\n\
67TFK:07442:04392\n\
67TFK:07413:04520\n\
67TFK:07458:04858\n\
67TFK:07416:04933\n\
67TFK:07498:04534\n\
67TFK:07462:04695\n\
67TFK:07486:04842\n\
67TFK:07500:04884\n\
67TFK:07494:04985\n\
67TFK:07545:03936\n\
67TFK:07545:04242\n\
67TFK:07512:04338\n\
67TFK:07543:04580\n\
67TFK:07520:04690\n\
67TFK:07530:05045\n\
67TFK:07561:04173\n\
67TFK:07563:04661\n\
67TFK:07572:04899\n\
67TFK:07588:04954\n\
67TFK:07561:05070\n\
67TFK:07634:04041\n\
67TFK:07657:04383\n\
67TFK:07659:04402\n\
67TFK:07623:04752\n\
67TFK:07646:04716\n\
67TFK:07651:05051\n\
67TFK:07681:04064\n\
67TFK:07693:04484\n\
67TFK:07677:04855\n\
67TFK:07714:03895\n\
67TFK:07750:03875\n\
67TFK:07744:03955\n\
67TFK:07719:04169\n\
67TFK:07731:04752\n\
67TFK:07730:04796\n\
67TFK:07755:04812\n\
67TFK:07771:04148\n\
67TFK:07786:04122\n\
67TFK:07779:04509\n\
67TFK:07771:04599\n\
67TFK:07797:04611\n\
67TFK:07765:04641\n\
67TFK:07762:04697\n\
67TFK:07767:04909\n\
67TFK:07832:03950\n\
67TFK:07846:04049\n\
67TFK:07829:04514\n\
67TFK:07844:04522\n\
67TFK:07820:04624\n\
67TFK:07829:04667\n\
67TFK:07841:04713\n\
67TFK:07859:04764\n\
67TFK:07838:04842\n\
67TFK:07852:04992\n\
67TFK:07856:05107\n\
67TFK:07867:03891\n\
67TFK:07864:04516\n\
67TFK:07952:04037\n\
67TFK:07941:04137\n\
67TFK:07957:04313\n\
67TFK:07969:04777\n\
67TFK:07985:04829\n\
67TFK:06663:06680\n\
67TFK:06667:06893\n\
67TFK:06661:06943\n\
67TFK:06697:07088\n\
67TFK:06752:06496\n\
67TFK:06727:07419\n\
67TFK:06745:07552\n\
67TFK:06725:07664\n\
67TFK:06776:06826\n\
67TFK:06803:06915\n\
67TFK:06805:07046\n\
67TFK:06816:06662\n\
67TFK:06836:06710\n\
67TFK:06858:07268\n\
67TFK:06838:07437\n\
67TFK:06819:07679\n\
67TFK:06894:06589\n\
67TFK:06860:06935\n\
67TFK:06893:07256\n\
67TFK:06880:07428\n\
67TFK:06912:06442\n\
67TFK:06925:06579\n\
67TFK:06942:07077\n\
67TFK:06925:07476\n\
67TFK:06954:07718\n\
67TFK:06968:06483\n\
67TFK:06963:06500\n\
67TFK:06978:07098\n\
67TFK:06999:07118\n\
67TFK:06968:07255\n\
67TFK:07005:07355\n\
67TFK:06979:07721\n\
67TFK:06981:07700\n\
67TFK:07039:06910\n\
67TFK:07012:06987\n\
67TFK:07016:07554\n\
67TFK:07100:06476\n\
67TFK:07091:06680\n\
67TFK:07073:06691\n\
67TFK:07074:06717\n\
67TFK:07081:06787\n\
67TFK:07096:06823\n\
67TFK:07089:06887\n\
67TFK:07072:07031\n\
67TFK:07076:07185\n\
67TFK:07072:07585\n\
67TFK:07139:06692\n\
67TFK:07159:06845\n\
67TFK:07117:06915\n\
67TFK:07127:07049\n\
67TFK:07147:07067\n\
67TFK:07134:07340\n\
67TFK:07136:07438\n\
67TFK:07135:07531\n\
67TFK:07185:07536\n\
67TFK:07199:07491\n\
67TFK:07202:07574\n\
67TFK:07178:07670\n\
67TFK:07235:06544\n\
67TFK:07240:07453\n\
67TFK:07224:07628\n\
67TFK:07248:07614\n\
67TFK:07251:07665\n\
67TFK:07283:06944\n\
67TFK:07303:07260\n\
67TFK:07299:07339\n\
67TFK:07320:06507\n\
67TFK:07328:06547\n\
67TFK:07347:06789\n\
67TFK:07358:07408\n\
67TFK:07370:06764\n\
67TFK:07384:06868\n\
67TFK:07404:06971\n\
67TFK:07382:07123\n\
67TFK:07399:07431\n\
67TFK:07395:07658\n\
67TFK:07426:06463\n\
67TFK:07429:06726\n\
67TFK:07419:06765\n\
67TFK:07440:06751\n\
67TFK:07448:06763\n\
67TFK:07437:06791\n\
67TFK:07453:07382\n\
67TFK:07449:07551\n\
67TFK:07427:07601\n\
67TFK:07467:06637\n\
67TFK:07474:07137\n\
67TFK:07509:07662\n\
67TFK:07478:07697\n\
67TFK:07529:06633\n\
67TFK:07539:06730\n\
67TFK:07537:06783\n\
67TFK:07518:06801\n\
67TFK:07520:07028\n\
67TFK:07539:07109\n\
67TFK:07515:07244\n\
67TFK:07556:07373\n\
67TFK:07536:07624\n\
67TFK:07582:06777\n\
67TFK:07576:07512\n\
67TFK:07608:07655\n\
67TFK:07656:06710\n\
67TFK:07664:07034\n\
67TFK:07692:07015\n\
67TFK:07674:07539\n\
67TFK:07739:06535\n\
67TFK:07732:06968\n\
67TFK:07741:06991\n\
67TFK:07742:07431\n\
67TFK:07741:07622\n\
67TFK:07787:06591\n\
67TFK:07785:06647\n\
67TFK:07786:06665\n\
67TFK:07786:06751\n\
67TFK:07807:07238\n\
67TFK:07774:07419\n\
67TFK:07794:07474\n\
67TFK:07831:06592\n\
67TFK:07815:06657\n\
67TFK:07815:07071\n\
67TFK:07853:07253\n\
67TFK:07864:06699\n\
67TFK:07871:06791\n\
67TFK:07885:06884\n\
67TFK:07903:07162\n\
67TFK:07903:07200\n\
67TFK:07933:07104\n\
67TFK:07955:07436\n\
67TFK:07960:06569\n\
67TFK:07978:06575\n\
67TFK:07982:06786\n\
67TFK:06685:05302\n\
67TFK:06669:05500\n\
67TFK:06682:05592\n\
67TFK:06700:05612\n\
67TFK:06680:05871\n\
67TFK:06687:06299\n\
67TFK:06732:05796\n\
67TFK:06739:06275\n\
67TFK:06806:05233\n\
67TFK:06773:05275\n\
67TFK:06800:05847\n\
67TFK:06806:06009\n\
67TFK:06818:05354\n\
67TFK:06822:05582\n\
67TFK:06858:05594\n\
67TFK:06843:05833\n\
67TFK:06837:05895\n\
67TFK:06837:06277\n\
67TFK:06853:06268\n\
67TFK:06880:05219\n\
67TFK:06873:05424\n\
67TFK:06897:05442\n\
67TFK:06899:05856\n\
67TFK:06878:05902\n\
67TFK:06870:05971\n\
67TFK:06902:06222\n\
67TFK:06921:05457\n\
67TFK:06929:05948\n\
67TFK:06928:06067\n\
67TFK:06929:06416\n\
67TFK:06987:05460\n\
67TFK:06982:05904\n\
67TFK:06979:06260\n\
67TFK:06980:06382\n\
67TFK:07033:05167\n\
67TFK:07043:05328\n\
67TFK:07039:05871\n\
67TFK:07045:06053\n\
67TFK:07043:06114\n\
67TFK:07012:06156\n\
67TFK:07025:06175\n\
67TFK:07078:05552\n\
67TFK:07070:05640\n\
67TFK:07081:05636\n\
67TFK:07089:05952\n\
67TFK:07098:06171\n\
67TFK:07115:05327\n\
67TFK:07146:05762\n\
67TFK:07144:05807\n\
67TFK:07136:06014\n\
67TFK:07123:06147\n\
67TFK:07195:05535\n\
67TFK:07173:06037\n\
67TFK:07245:05184\n\
67TFK:07236:05416\n\
67TFK:07252:05724\n\
67TFK:07223:05803\n\
67TFK:07246:05923\n\
67TFK:07222:06059\n\
67TFK:07219:06127\n\
67TFK:07258:06113\n\
67TFK:07273:05424\n\
67TFK:07297:05532\n\
67TFK:07302:05788\n\
67TFK:07269:06283\n\
67TFK:07306:06261\n\
67TFK:07298:06403\n\
67TFK:07346:05244\n\
67TFK:07323:05263\n\
67TFK:07326:05413\n\
67TFK:07312:05554\n\
67TFK:07314:05735\n\
67TFK:07357:05756\n\
67TFK:07332:05923\n\
67TFK:07338:06043\n\
67TFK:07333:06238\n\
67TFK:07379:06047\n\
67TFK:07436:05572\n\
67TFK:07431:05991\n\
67TFK:07435:06386\n\
67TFK:07507:05522\n\
67TFK:07495:05692\n\
67TFK:07490:05944\n\
67TFK:07480:06087\n\
67TFK:07523:05220\n\
67TFK:07511:05449\n\
67TFK:07555:05726\n\
67TFK:07553:06191\n\
67TFK:07532:06250\n\
67TFK:07532:06328\n\
67TFK:07540:06390\n\
67TFK:07528:06422\n\
67TFK:07568:05372\n\
67TFK:07579:05787\n\
67TFK:07560:06027\n\
67TFK:07576:06128\n\
67TFK:07582:06148\n\
67TFK:07586:06308\n\
67TFK:07562:06435\n\
67TFK:07657:05503\n\
67TFK:07645:06314\n\
67TFK:07638:06356\n\
67TFK:07695:05227\n\
67TFK:07678:05935\n\
67TFK:07692:05999\n\
67TFK:07698:05958\n\
67TFK:07702:06053\n\
67TFK:07706:06143\n\
67TFK:07737:05638\n\
67TFK:07724:05756\n\
67TFK:07729:05837\n\
67TFK:07750:05953\n\
67TFK:07715:06138\n\
67TFK:07755:06184\n\
67TFK:07808:05531\n\
67TFK:07809:05594\n\
67TFK:07789:05955\n\
67TFK:07803:06079\n\
67TFK:07770:06336\n\
67TFK:07797:06356\n\
67TFK:07819:05164\n\
67TFK:07813:05204\n\
67TFK:07846:05224\n\
67TFK:07849:05471\n\
67TFK:07843:05599\n\
67TFK:07838:06376\n\
67TFK:07893:05948\n\
67TFK:07923:05312\n\
67TFK:07926:05455\n\
67TFK:07936:05529\n\
67TFK:07913:05926\n\
67TFK:07974:05635\n\
67TFK:07983:05697\n\
67TFK:07967:05822\n\
67TFK:06677:09397\n\
67TFK:06698:09419\n\
67TFK:06694:09502\n\
67TFK:06699:09955\n\
67TFK:06693:10208\n\
67TFK:06759:09512\n\
67TFK:06743:09761\n\
67TFK:06717:09961\n\
67TFK:06716:10246\n\
67TFK:06755:10219\n\
67TFK:06756:10253\n\
67TFK:06724:10278\n\
67TFK:06766:09154\n\
67TFK:06779:09669\n\
67TFK:06781:10165\n\
67TFK:06815:09326\n\
67TFK:06815:10011\n\
67TFK:06848:10043\n\
67TFK:06841:10236\n\
67TFK:06833:10287\n\
67TFK:06882:09320\n\
67TFK:06882:09488\n\
67TFK:06875:09533\n\
67TFK:06878:09759\n\
67TFK:06883:09755\n\
67TFK:06907:10186\n\
67TFK:06954:09158\n\
67TFK:06936:09628\n\
67TFK:06922:10234\n\
67TFK:06993:09120\n\
67TFK:06977:09173\n\
67TFK:06989:09615\n\
67TFK:07023:09070\n\
67TFK:07043:09158\n\
67TFK:07040:09257\n\
67TFK:07026:09637\n\
67TFK:07078:09411\n\
67TFK:07091:09778\n\
67TFK:07077:10031\n\
67TFK:07118:09031\n\
67TFK:07148:09223\n\
67TFK:07121:09296\n\
67TFK:07154:09303\n\
67TFK:07112:09407\n\
67TFK:07112:09539\n\
67TFK:07134:09737\n\
67TFK:07157:10142\n\
67TFK:07177:09115\n\
67TFK:07172:09141\n\
67TFK:07208:09624\n\
67TFK:07162:09779\n\
67TFK:07188:09871\n\
67TFK:07208:09903\n\
67TFK:07167:10223\n\
67TFK:07214:09086\n\
67TFK:07239:09195\n\
67TFK:07235:09244\n\
67TFK:07257:09261\n\
67TFK:07242:09919\n\
67TFK:07243:09971\n\
67TFK:07290:09049\n\
67TFK:07262:09944\n\
67TFK:07274:10123\n\
67TFK:07344:09016\n\
67TFK:07324:09276\n\
67TFK:07338:09429\n\
67TFK:07345:09478\n\
67TFK:07357:09902\n\
67TFK:07331:10096\n\
67TFK:07333:10163\n\
67TFK:07388:09084\n\
67TFK:07395:09190\n\
67TFK:07365:09355\n\
67TFK:07398:09411\n\
67TFK:07403:09612\n\
67TFK:07376:09642\n\
67TFK:07423:09289\n\
67TFK:07459:09473\n\
67TFK:07433:09518\n\
67TFK:07451:09697\n\
67TFK:07460:09129\n\
67TFK:07466:09705\n\
67TFK:07490:09971\n\
67TFK:07495:10142\n\
67TFK:07514:09469\n\
67TFK:07525:09856\n\
67TFK:07530:09990\n\
67TFK:07529:10074\n\
67TFK:07609:09081\n\
67TFK:07595:09166\n\
67TFK:07573:09599\n\
67TFK:07562:10206\n\
67TFK:07615:09098\n\
67TFK:07648:09381\n\
67TFK:07611:09531\n\
67TFK:07657:09609\n\
67TFK:07646:10002\n\
67TFK:07690:09173\n\
67TFK:07702:09522\n\
67TFK:07730:09352\n\
67TFK:07728:09489\n\
67TFK:07733:09674\n\
67TFK:07741:09755\n\
67TFK:07726:10016\n\
67TFK:07781:09063\n\
67TFK:07787:09510\n\
67TFK:07761:09786\n\
67TFK:07820:09428\n\
67TFK:07823:09439\n\
67TFK:07843:09680\n\
67TFK:07852:09687\n\
67TFK:07835:10042\n\
67TFK:07840:10208\n\
67TFK:07932:09024\n\
67TFK:07928:09085\n\
67TFK:07953:09450\n\
67TFK:07973:09213\n\
67TFK:07981:09408\n\
67TFK:07975:09832\n\
67TFK:07980:10096\n\
67TFK:06692:08416\n\
67TFK:06670:08487\n\
67TFK:06699:08500\n\
67TFK:06680:08584\n\
67TFK:06663:08667\n\
67TFK:06716:07819\n\
67TFK:06739:07836\n\
67TFK:06743:07856\n\
67TFK:06740:07932\n\
67TFK:06757:07959\n\
67TFK:06742:08218\n\
67TFK:06746:08955\n\
67TFK:06773:08223\n\
67TFK:06799:08273\n\
67TFK:06761:08447\n\
67TFK:06761:08460\n\
67TFK:06770:08475\n\
67TFK:06797:08464\n\
67TFK:06845:07874\n\
67TFK:06827:08624\n\
67TFK:06849:08651\n\
67TFK:06837:08790\n\
67TFK:06868:07881\n\
67TFK:06890:08743\n\
67TFK:06916:08139\n\
67TFK:06945:08934\n\
67TFK:06999:07752\n\
67TFK:06984:08189\n\
67TFK:07008:08246\n\
67TFK:06968:08508\n\
67TFK:06981:08715\n\
67TFK:07029:07877\n\
67TFK:07022:08511\n\
67TFK:07039:08591\n\
67TFK:07034:08631\n\
67TFK:07069:08794\n\
67TFK:07078:08819\n\
67TFK:07078:08966\n\
67TFK:07147:07785\n\
67TFK:07153:07913\n\
67TFK:07112:07968\n\
67TFK:07156:08058\n\
67TFK:07146:08081\n\
67TFK:07139:08358\n\
67TFK:07129:08716\n\
67TFK:07175:08535\n\
67TFK:07198:08950\n\
67TFK:07216:08613\n\
67TFK:07229:08942\n\
67TFK:07271:07879\n\
67TFK:07271:08073\n\
67TFK:07275:08117\n\
67TFK:07283:08243\n\
67TFK:07299:08369\n\
67TFK:07266:08532\n\
67TFK:07271:08579\n\
67TFK:07307:08748\n\
67TFK:07275:08907\n\
67TFK:07346:07743\n\
67TFK:07310:07883\n\
67TFK:07327:08002\n\
67TFK:07318:08048\n\
67TFK:07350:08531\n\
67TFK:07321:08624\n\
67TFK:07330:08762\n\
67TFK:07397:08686\n\
67TFK:07396:08814\n\
67TFK:07367:08893\n\
67TFK:07411:07880\n\
67TFK:07452:08134\n\
67TFK:07413:08386\n\
67TFK:07436:08774\n\
67TFK:07428:08976\n\
67TFK:07495:08195\n\
67TFK:07501:08271\n\
67TFK:07474:08748\n\
67TFK:07535:07764\n\
67TFK:07529:08292\n\
67TFK:07556:08461\n\
67TFK:07532:08518\n\
67TFK:07582:08204\n\
67TFK:07608:08479\n\
67TFK:07642:07922\n\
67TFK:07630:07929\n\
67TFK:07638:08633\n\
67TFK:07665:07743\n\
67TFK:07672:08303\n\
67TFK:07678:08330\n\
67TFK:07750:07812\n\
67TFK:07722:08027\n\
67TFK:07745:08198\n\
67TFK:07721:08550\n\
67TFK:07712:08845\n\
67TFK:07744:08985\n\
67TFK:07789:08216\n\
67TFK:07794:08779\n\
67TFK:07798:08784\n\
67TFK:07844:07769\n\
67TFK:07848:07788\n\
67TFK:07828:07918\n\
67TFK:07847:08075\n\
67TFK:07811:08808\n\
67TFK:07820:08808\n\
67TFK:07878:07744\n\
67TFK:07891:07771\n\
67TFK:07890:08202\n\
67TFK:07866:08411\n\
67TFK:07866:08611\n\
67TFK:07862:08668\n\
67TFK:07873:08802\n\
67TFK:07940:07816\n\
67TFK:07923:08045\n\
67TFK:07934:08371\n\
67TFK:06674:11043\n\
67TFK:06739:10459\n\
67TFK:06756:10601\n\
67TFK:06718:10623\n\
67TFK:06710:11349\n\
67TFK:06710:11577\n\
67TFK:06763:10424\n\
67TFK:06763:11122\n\
67TFK:06794:11148\n\
67TFK:06769:11191\n\
67TFK:06786:11233\n\
67TFK:06777:11328\n\
67TFK:06795:11344\n\
67TFK:06845:10353\n\
67TFK:06840:10399\n\
67TFK:06858:10591\n\
67TFK:06812:10644\n\
67TFK:06836:10759\n\
67TFK:06861:10561\n\
67TFK:06889:10951\n\
67TFK:06861:11453\n\
67TFK:06917:10796\n\
67TFK:06918:10783\n\
67TFK:06918:10960\n\
67TFK:06954:11128\n\
67TFK:06919:11396\n\
67TFK:06948:11450\n\
67TFK:06986:10324\n\
67TFK:06961:11290\n\
67TFK:06960:11317\n\
67TFK:07008:11443\n\
67TFK:06993:11541\n\
67TFK:07040:10352\n\
67TFK:07016:10493\n\
67TFK:07055:11126\n\
67TFK:07027:11581\n\
67TFK:07070:10631\n\
67TFK:07091:11000\n\
67TFK:07105:11538\n\
67TFK:07129:10352\n\
67TFK:07120:10426\n\
67TFK:07129:10539\n\
67TFK:07118:10846\n\
67TFK:07138:11083\n\
67TFK:07147:11349\n\
67TFK:07162:10643\n\
67TFK:07181:10878\n\
67TFK:07163:11210\n\
67TFK:07224:10310\n\
67TFK:07249:10391\n\
67TFK:07256:10528\n\
67TFK:07259:10728\n\
67TFK:07250:10778\n\
67TFK:07244:11233\n\
67TFK:07231:11554\n\
67TFK:07303:11185\n\
67TFK:07344:10674\n\
67TFK:07323:10754\n\
67TFK:07321:11191\n\
67TFK:07334:11154\n\
67TFK:07391:10861\n\
67TFK:07374:11072\n\
67TFK:07367:11140\n\
67TFK:07383:11222\n\
67TFK:07365:11362\n\
67TFK:07448:10327\n\
67TFK:07442:10690\n\
67TFK:07451:11056\n\
67TFK:07436:11261\n\
67TFK:07492:10605\n\
67TFK:07477:10679\n\
67TFK:07475:11087\n\
67TFK:07508:11354\n\
67TFK:07528:10544\n\
67TFK:07515:10722\n\
67TFK:07516:10859\n\
67TFK:07528:11453\n\
67TFK:07568:10738\n\
67TFK:07567:11439\n\
67TFK:07624:10441\n\
67TFK:07633:11041\n\
67TFK:07701:11002\n\
67TFK:07739:10425\n\
67TFK:07738:10618\n\
67TFK:07721:11016\n\
67TFK:07755:11332\n\
67TFK:07769:10304\n\
67TFK:07797:10738\n\
67TFK:07788:10777\n\
67TFK:07792:11122\n\
67TFK:07787:11467\n\
67TFK:07824:10311\n\
67TFK:07841:10615\n\
67TFK:07844:10669\n\
67TFK:07819:10892\n\
67TFK:07823:11353\n\
67TFK:07876:10547\n\
67TFK:07894:10908\n\
67TFK:07872:11150\n\
67TFK:07891:11505\n\
67TFK:07910:10532\n\
67TFK:07942:11489\n\
67TFK:07921:11535\n\
67TFK:07979:10577\n\
67TFK:07981:11502\n\
67TFK:00257:03153\n\
67TFK:00272:03362\n\
67TFK:00250:03589\n\
67TFK:00329:03831\n\
67TFK:00395:03142\n\
67TFK:00370:03552\n\
67TFK:00453:03810\n\
67TFK:00500:02993\n\
67TFK:00513:03566\n\
67TFK:00685:02716\n\
67TFK:00654:03149\n\
67TFK:00690:03825\n\
67TFK:00728:02596\n\
67TFK:00716:02678\n\
67TFK:00746:02957\n\
67TFK:00709:03374\n\
67TFK:00725:03373\n\
67TFK:00700:03381\n\
67TFK:00725:03380\n\
67TFK:00767:02761\n\
67TFK:00797:02940\n\
67TFK:00762:03001\n\
67TFK:00776:02991\n\
67TFK:00760:03236\n\
67TFK:00764:03439\n\
67TFK:00766:03499\n\
67TFK:00827:02811\n\
67TFK:00845:02959\n\
67TFK:00842:03037\n\
67TFK:00849:03489\n\
67TFK:00842:03632\n\
67TFK:00822:03684\n\
67TFK:00852:02750\n\
67TFK:00876:03295\n\
67TFK:00857:03348\n\
67TFK:00854:03758\n\
67TFK:00981:02739\n\
67TFK:00952:03139\n\
67TFK:00997:03217\n\
67TFK:00997:03413\n\
67TFK:00993:03475\n\
67TFK:00970:03600\n\
67TFK:00972:03624\n\
67TFK:00957:03816\n\
67TFK:01029:02596\n\
67TFK:01021:03502\n\
67TFK:01002:03559\n\
67TFK:01046:03736\n\
67TFK:01000:03782\n\
67TFK:01070:02752\n\
67TFK:01080:03796\n\
67TFK:01134:02821\n\
67TFK:01148:02948\n\
67TFK:01134:03079\n\
67TFK:01106:03172\n\
67TFK:01125:03332\n\
67TFK:01157:02725\n\
67TFK:01162:02715\n\
67TFK:01169:02798\n\
67TFK:01169:03863\n\
67TFK:01243:02667\n\
67TFK:01235:03859\n\
67TFK:01256:03052\n\
67TFK:01265:03063\n\
67TFK:01281:03255\n\
67TFK:01261:03302\n\
67TFK:01289:03437\n\
67TFK:01258:03825\n\
67TFK:01303:03127\n\
67TFK:01303:03188\n\
67TFK:01311:03751\n\
67TFK:05333:01835\n\
67TFK:05366:02333\n\
67TFK:05373:02486\n\
67TFK:05472:01486\n\
67TFK:05457:01502\n\
67TFK:05432:01861\n\
67TFK:05465:01977\n\
67TFK:05446:02044\n\
67TFK:05516:01802\n\
67TFK:05511:01950\n\
67TFK:05511:02030\n\
67TFK:05512:02041\n\
67TFK:05494:02230\n\
67TFK:05552:01459\n\
67TFK:05531:02074\n\
67TFK:05567:02096\n\
67TFK:05596:01464\n\
67TFK:05578:01568\n\
67TFK:05604:01686\n\
67TFK:05617:01850\n\
67TFK:05605:02100\n\
67TFK:05672:01771\n\
67TFK:05662:02148\n\
67TFK:05660:02291\n\
67TFK:05675:02308\n\
67TFK:05628:02398\n\
67TFK:05688:01931\n\
67TFK:05701:01982\n\
67TFK:05734:01498\n\
67TFK:05774:01512\n\
67TFK:05730:01837\n\
67TFK:05759:01850\n\
67TFK:05739:01909\n\
67TFK:05767:02145\n\
67TFK:05731:02396\n\
67TFK:05826:01751\n\
67TFK:05802:01868\n\
67TFK:05824:01848\n\
67TFK:05805:01931\n\
67TFK:05796:02081\n\
67TFK:05821:02388\n\
67TFK:05804:02469\n\
67TFK:05854:01515\n\
67TFK:05832:01935\n\
67TFK:05908:01502\n\
67TFK:05916:01564\n\
67TFK:05927:02218\n\
67TFK:05945:01345\n\
67TFK:05932:01416\n\
67TFK:05943:01416\n\
67TFK:05964:01667\n\
67TFK:05950:01979\n\
67TFK:05934:02062\n\
67TFK:05938:02431\n\
67TFK:06006:01419\n\
67TFK:05979:01712\n\
67TFK:05997:02084\n\
67TFK:05998:02102\n\
67TFK:06073:01347\n\
67TFK:06038:01670\n\
67TFK:06056:01926\n\
67TFK:06052:02353\n\
67TFK:06038:02396\n\
67TFK:06053:02485\n\
67TFK:06122:01340\n\
67TFK:06108:01487\n\
67TFK:06109:01633\n\
67TFK:06173:01413\n\
67TFK:06173:01554\n\
67TFK:06169:02064\n\
67TFK:06128:02296\n\
67TFK:06186:01310\n\
67TFK:06195:01547\n\
67TFK:06227:01864\n\
67TFK:06203:01929\n\
67TFK:06259:01379\n\
67TFK:06246:01896\n\
67TFK:06232:02296\n\
67TFK:06229:02368\n\
67TFK:06272:02447\n\
67TFK:06273:02491\n\
67TFK:06308:01652\n\
67TFK:06283:01693\n\
67TFK:06296:01900\n\
67TFK:06286:02002\n\
67TFK:06316:02453\n\
67TFK:06288:02518\n\
67TFK:06290:02509\n\
67TFK:06335:01442\n\
67TFK:06371:02385\n\
67TFK:06423:01580\n\
67TFK:06401:01662\n\
67TFK:06426:01712\n\
67TFK:06401:02208\n\
67TFK:06454:01505\n\
67TFK:06433:01638\n\
67TFK:06444:02101\n\
67TFK:06513:01445\n\
67TFK:06515:02297\n\
67TFK:06528:01567\n\
67TFK:06565:02092\n\
67TFK:06530:02190\n\
67TFK:06622:01747\n\
67TFK:06581:01869\n\
67TFK:06585:02243\n\
67TFK:06634:02054\n\
67TFK:06654:02421\n\
67TFK:08014:01151\n\
67TFK:08042:00591\n\
67TFK:08051:01022\n\
67TFK:08072:01260\n\
67TFK:08119:00540\n\
67TFK:08105:00734\n\
67TFK:08137:00872\n\
67TFK:08145:00696\n\
67TFK:08160:00911\n\
67TFK:08178:01080\n\
67TFK:08235:01106\n\
67TFK:08229:01237\n\
67TFK:08253:00942\n\
67TFK:08280:01122\n\
67TFK:08244:01244\n\
67TFK:08323:00958\n\
67TFK:08293:01242\n\
67TFK:08394:00873\n\
67TFK:08451:00987\n\
67TFK:08486:01143\n\
67TFK:08584:00979\n\
67TFK:08558:01231\n\
67TFK:08612:01078\n\
67TFK:08639:01173\n\
67TFK:08646:00927\n\
67TFK:08690:01248\n\
67TFK:08723:00923\n\
67TFK:08700:01087\n\
67TFK:08733:01216\n\
67TFK:08774:00888\n\
67TFK:08821:01132\n\
67TFK:08967:01028\n\
67TFK:09059:00965\n\
67TFK:09183:00971\n\
67TFK:09172:01193\n\
67TFK:06694:00457\n\
67TFK:06674:00514\n\
67TFK:06691:01241\n\
67TFK:06759:00512\n\
67TFK:06767:00335\n\
67TFK:06834:00723\n\
67TFK:06848:01036\n\
67TFK:06820:01216\n\
67TFK:06903:00404\n\
67TFK:06897:00831\n\
67TFK:06902:01282\n\
67TFK:06933:00445\n\
67TFK:06916:00898\n\
67TFK:06942:00982\n\
67TFK:06910:01020\n\
67TFK:06941:01070\n\
67TFK:06953:01137\n\
67TFK:06963:00379\n\
67TFK:07009:00642\n\
67TFK:06973:00769\n\
67TFK:06992:00956\n\
67TFK:06975:01089\n\
67TFK:06961:01109\n\
67TFK:06975:01156\n\
67TFK:06987:01246\n\
67TFK:07045:00531\n\
67TFK:07024:00700\n\
67TFK:07024:01019\n\
67TFK:07027:01154\n\
67TFK:07069:00382\n\
67TFK:07065:00741\n\
67TFK:07061:01216\n\
67TFK:07122:00581\n\
67TFK:07126:01213\n\
67TFK:07202:00848\n\
67TFK:07251:00674\n\
67TFK:07253:00790\n\
67TFK:07235:00871\n\
67TFK:07253:00987\n\
67TFK:07251:01130\n\
67TFK:07276:00619\n\
67TFK:07282:00716\n\
67TFK:07343:00579\n\
67TFK:07334:00775\n\
67TFK:07317:01004\n\
67TFK:07316:01064\n\
67TFK:07333:01149\n\
67TFK:07357:01124\n\
67TFK:07402:00436\n\
67TFK:07375:00616\n\
67TFK:07388:01019\n\
67TFK:07370:01115\n\
67TFK:07377:01184\n\
67TFK:07367:01216\n\
67TFK:07449:01003\n\
67TFK:07414:01119\n\
67TFK:07415:01277\n\
67TFK:07497:00694\n\
67TFK:07482:00964\n\
67TFK:07476:01247\n\
67TFK:07521:00762\n\
67TFK:07512:01086\n\
67TFK:07526:01141\n\
67TFK:07608:00432\n\
67TFK:07574:00732\n\
67TFK:07595:00868\n\
67TFK:07605:00978\n\
67TFK:07601:01028\n\
67TFK:07584:01137\n\
67TFK:07629:00723\n\
67TFK:07634:01123\n\
67TFK:07635:01232\n\
67TFK:07680:00670\n\
67TFK:07666:00940\n\
67TFK:07691:01134\n\
67TFK:07736:00893\n\
67TFK:07727:01071\n\
67TFK:07740:01117\n\
67TFK:07805:00681\n\
67TFK:07786:00736\n\
67TFK:07782:00926\n\
67TFK:07902:00996\n\
67TFK:07875:01120\n\
67TFK:07944:00530\n\
67TFK:07917:00639\n\
67TFK:07946:01048\n\
67TFK:07950:01095\n\
67TFK:07973:00547\n\
67TFK:07991:00625\n\
67TFK:07983:01171\n\
67TFK:06664:14369\n\
67TFK:06687:14479\n\
67TFK:06672:14519\n\
67TFK:06751:14369\n\
67TFK:06737:14569\n\
67TFK:06789:14285\n\
67TFK:06772:14553\n\
67TFK:06801:14701\n\
67TFK:06813:14491\n\
67TFK:06918:14239\n\
67TFK:06913:14599\n\
67TFK:06975:14509\n\
67TFK:06979:14590\n\
67TFK:07032:14246\n\
67TFK:07055:14747\n\
67TFK:07103:14191\n\
67TFK:07098:14260\n\
67TFK:07067:14548\n\
67TFK:07184:14309\n\
67TFK:07203:14338\n\
67TFK:07209:14558\n\
67TFK:07243:14291\n\
67TFK:07259:14836\n\
67TFK:07413:14408\n\
67TFK:07515:14281\n\
67TFK:07654:14484\n\
67TFK:07666:14198\n\
67TFK:07662:14255\n\
67TFK:07777:14219\n\
67TFK:07769:14456\n\
67TFK:07936:14221\n\
67TFK:08038:07238\n\
67TFK:08036:07340\n\
67TFK:08018:07403\n\
67TFK:08036:07408\n\
67TFK:08023:07727\n\
67TFK:08043:07071\n\
67TFK:08045:07181\n\
67TFK:08057:07249\n\
67TFK:08076:07248\n\
67TFK:08093:06818\n\
67TFK:08122:06879\n\
67TFK:08135:07330\n\
67TFK:08100:07341\n\
67TFK:08126:07586\n\
67TFK:08095:07620\n\
67TFK:08178:06852\n\
67TFK:08171:07381\n\
67TFK:08194:06543\n\
67TFK:08234:06589\n\
67TFK:08214:06725\n\
67TFK:08222:06715\n\
67TFK:08221:06783\n\
67TFK:08235:06787\n\
67TFK:08248:07012\n\
67TFK:08254:07114\n\
67TFK:08247:07571\n\
67TFK:08299:06546\n\
67TFK:08337:06636\n\
67TFK:08315:06933\n\
67TFK:08308:07383\n\
67TFK:08309:07373\n\
67TFK:08314:07643\n\
67TFK:08337:07656\n\
67TFK:08365:06566\n\
67TFK:08371:06882\n\
67TFK:08356:07031\n\
67TFK:08378:07039\n\
67TFK:08355:07415\n\
67TFK:08403:06454\n\
67TFK:08398:06916\n\
67TFK:08433:06958\n\
67TFK:08418:07260\n\
67TFK:08460:06593\n\
67TFK:08454:06677\n\
67TFK:08468:06724\n\
67TFK:08483:07437\n\
67TFK:08452:07676\n\
67TFK:08512:06748\n\
67TFK:08539:06820\n\
67TFK:08502:06994\n\
67TFK:08513:07036\n\
67TFK:08514:07065\n\
67TFK:08508:07271\n\
67TFK:08495:07517\n\
67TFK:08577:06490\n\
67TFK:08564:06609\n\
67TFK:08551:06828\n\
67TFK:08575:06922\n\
67TFK:08589:06962\n\
67TFK:08592:06896\n\
67TFK:08625:06993\n\
67TFK:08621:07671\n\
67TFK:08687:06735\n\
67TFK:08679:06744\n\
67TFK:08669:07551\n\
67TFK:08659:07689\n\
67TFK:08726:06482\n\
67TFK:08692:06631\n\
67TFK:08721:06642\n\
67TFK:08736:07463\n\
67TFK:08729:07504\n\
67TFK:08774:06535\n\
67TFK:08742:06681\n\
67TFK:08759:07492\n\
67TFK:08785:07530\n\
67TFK:08786:07570\n\
67TFK:08742:07703\n\
67TFK:08816:06484\n\
67TFK:08804:06505\n\
67TFK:08841:06534\n\
67TFK:08820:06776\n\
67TFK:08832:06815\n\
67TFK:08829:06928\n\
67TFK:08792:07171\n\
67TFK:08809:07155\n\
67TFK:08812:07437\n\
67TFK:08859:06513\n\
67TFK:08861:07017\n\
67TFK:08877:07008\n\
67TFK:08923:06461\n\
67TFK:08923:06745\n\
67TFK:08962:06649\n\
67TFK:08951:07398\n\
67TFK:08973:07672\n\
67TFK:09002:06514\n\
67TFK:09036:06503\n\
67TFK:09006:07302\n\
67TFK:09026:07496\n\
67TFK:08999:07609\n\
67TFK:09047:06892\n\
67TFK:09048:07403\n\
67TFK:09101:06647\n\
67TFK:09118:06771\n\
67TFK:09113:07465\n\
67TFK:09096:07648\n\
67TFK:09176:06745\n\
67TFK:09182:07152\n\
67TFK:09163:07577\n\
67TFK:09197:07630\n\
67TFK:09267:06533\n\
67TFK:09281:06843\n\
67TFK:09255:07337\n\
67TFK:09320:07224\n\
67TFK:09318:07248\n\
67TFK:08007:03179\n\
67TFK:08011:03375\n\
67TFK:08037:03379\n\
67TFK:08000:03514\n\
67TFK:08027:03820\n\
67TFK:08037:03794\n\
67TFK:08060:02645\n\
67TFK:08073:02666\n\
67TFK:08083:02708\n\
67TFK:08048:02765\n\
67TFK:08066:03054\n\
67TFK:08076:03162\n\
67TFK:08053:03386\n\
67TFK:08084:03380\n\
67TFK:08061:03524\n\
67TFK:08055:03555\n\
67TFK:08076:03723\n\
67TFK:08132:03072\n\
67TFK:08120:03111\n\
67TFK:08124:03128\n\
67TFK:08143:02706\n\
67TFK:08183:02891\n\
67TFK:08222:02649\n\
67TFK:08205:02712\n\
67TFK:08236:02819\n\
67TFK:08209:02893\n\
67TFK:08232:02896\n\
67TFK:08220:03151\n\
67TFK:08197:03317\n\
67TFK:08196:03616\n\
67TFK:08197:03584\n\
67TFK:08205:03621\n\
67TFK:08267:02667\n\
67TFK:08243:02702\n\
67TFK:08277:03167\n\
67TFK:08246:03374\n\
67TFK:08244:03529\n\
67TFK:08267:03626\n\
67TFK:08285:03839\n\
67TFK:08306:02637\n\
67TFK:08324:02744\n\
67TFK:08297:03143\n\
67TFK:08333:03187\n\
67TFK:08338:03366\n\
67TFK:08318:03525\n\
67TFK:08319:03716\n\
67TFK:08340:03719\n\
67TFK:08363:02587\n\
67TFK:08366:02697\n\
67TFK:08381:02801\n\
67TFK:08360:03180\n\
67TFK:08360:03211\n\
67TFK:08348:03358\n\
67TFK:08366:03407\n\
67TFK:08374:03627\n\
67TFK:08378:03627\n\
67TFK:08389:03832\n\
67TFK:08405:03386\n\
67TFK:08430:03386\n\
67TFK:08436:03742\n\
67TFK:08480:02582\n\
67TFK:08443:03002\n\
67TFK:08472:03273\n\
67TFK:08489:03753\n\
67TFK:08524:02667\n\
67TFK:08497:02832\n\
67TFK:08516:03118\n\
67TFK:08494:03413\n\
67TFK:08517:03570\n\
67TFK:08582:02883\n\
67TFK:08543:03170\n\
67TFK:08553:03290\n\
67TFK:08559:03346\n\
67TFK:08569:03635\n\
67TFK:08582:03775\n\
67TFK:08590:03819\n\
67TFK:08551:03846\n\
67TFK:08622:02578\n\
67TFK:08638:03064\n\
67TFK:08631:03096\n\
67TFK:08640:03133\n\
67TFK:08607:03497\n\
67TFK:08601:03547\n\
67TFK:08612:03629\n\
67TFK:08593:03835\n\
67TFK:08669:02639\n\
67TFK:08678:02816\n\
67TFK:08678:03335\n\
67TFK:08649:03416\n\
67TFK:08675:03550\n\
67TFK:08688:03623\n\
67TFK:08658:03681\n\
67TFK:08646:03811\n\
67TFK:08676:03791\n\
67TFK:08722:03031\n\
67TFK:08736:03503\n\
67TFK:08728:03547\n\
67TFK:08705:03662\n\
67TFK:08738:03658\n\
67TFK:08744:02710\n\
67TFK:08753:02754\n\
67TFK:08774:02901\n\
67TFK:08778:03121\n\
67TFK:08745:03218\n\
67TFK:08767:03235\n\
67TFK:08746:03759\n\
67TFK:08815:03570\n\
67TFK:08890:02936\n\
67TFK:08863:03047\n\
67TFK:08878:03689\n\
67TFK:08917:02835\n\
67TFK:08900:03036\n\
67TFK:08920:03194\n\
67TFK:08909:03269\n\
67TFK:08926:03325\n\
67TFK:08938:03323\n\
67TFK:08917:03470\n\
67TFK:08925:03643\n\
67TFK:08927:03750\n\
67TFK:08934:03814\n\
67TFK:08942:02936\n\
67TFK:08960:03130\n\
67TFK:08991:03332\n\
67TFK:08988:03575\n\
67TFK:08959:03853\n\
67TFK:08994:02813\n\
67TFK:08992:03301\n\
67TFK:09025:03284\n\
67TFK:09037:03319\n\
67TFK:09022:03795\n\
67TFK:09082:02816\n\
67TFK:09049:03161\n\
67TFK:09049:03414\n\
67TFK:09042:03523\n\
67TFK:09086:03771\n\
67TFK:09108:02742\n\
67TFK:09130:03069\n\
67TFK:09096:03167\n\
67TFK:09124:03176\n\
67TFK:09098:03240\n\
67TFK:09117:03318\n\
67TFK:09137:03393\n\
67TFK:09109:03622\n\
67TFK:09097:03693\n\
67TFK:09169:02612\n\
67TFK:09143:03219\n\
67TFK:09214:02695\n\
67TFK:09229:02941\n\
67TFK:09233:03515\n\
67TFK:09205:03711\n\
67TFK:09251:02703\n\
67TFK:09247:02880\n\
67TFK:09264:03513\n\
67TFK:09257:03797\n\
67TFK:09314:03254\n\
67TFK:09305:03299\n\
67TFK:09320:03316\n\
67TFK:09311:03733\n\
67TFK:08020:03879\n\
67TFK:08021:04103\n\
67TFK:07998:04183\n\
67TFK:08029:04735\n\
67TFK:08054:04054\n\
67TFK:08080:04134\n\
67TFK:08064:04526\n\
67TFK:08081:05091\n\
67TFK:08123:04012\n\
67TFK:08109:04143\n\
67TFK:08097:04343\n\
67TFK:08124:04861\n\
67TFK:08095:04896\n\
67TFK:08138:04976\n\
67TFK:08167:04365\n\
67TFK:08175:04964\n\
67TFK:08170:05060\n\
67TFK:08193:04018\n\
67TFK:08226:04036\n\
67TFK:08228:04033\n\
67TFK:08213:04142\n\
67TFK:08194:04248\n\
67TFK:08238:04232\n\
67TFK:08205:04301\n\
67TFK:08201:04644\n\
67TFK:08214:04701\n\
67TFK:08223:04752\n\
67TFK:08231:04808\n\
67TFK:08192:05089\n\
67TFK:08243:03865\n\
67TFK:08247:03953\n\
67TFK:08286:03921\n\
67TFK:08291:04161\n\
67TFK:08285:04365\n\
67TFK:08265:04431\n\
67TFK:08284:04429\n\
67TFK:08244:04606\n\
67TFK:08277:04963\n\
67TFK:08277:04988\n\
67TFK:08260:05032\n\
67TFK:08285:05148\n\
67TFK:08317:04426\n\
67TFK:08327:04514\n\
67TFK:08381:03979\n\
67TFK:08381:04155\n\
67TFK:08408:03905\n\
67TFK:08419:03876\n\
67TFK:08437:03967\n\
67TFK:08410:04018\n\
67TFK:08396:04363\n\
67TFK:08418:04573\n\
67TFK:08426:05026\n\
67TFK:08434:05093\n\
67TFK:08473:04130\n\
67TFK:08457:04190\n\
67TFK:08473:04493\n\
67TFK:08472:04942\n\
67TFK:08479:05018\n\
67TFK:08491:05083\n\
67TFK:08541:03964\n\
67TFK:08503:04078\n\
67TFK:08517:04068\n\
67TFK:08511:04542\n\
67TFK:08526:04927\n\
67TFK:08571:04195\n\
67TFK:08583:04809\n\
67TFK:08565:04845\n\
67TFK:08589:04955\n\
67TFK:08575:04964\n\
67TFK:08614:04386\n\
67TFK:08602:04426\n\
67TFK:08596:04803\n\
67TFK:08641:05003\n\
67TFK:08616:05033\n\
67TFK:08623:05074\n\
67TFK:08672:03872\n\
67TFK:08668:04357\n\
67TFK:08711:04267\n\
67TFK:08717:04477\n\
67TFK:08738:04612\n\
67TFK:08732:04726\n\
67TFK:08693:04791\n\
67TFK:08737:05115\n\
67TFK:08756:04012\n\
67TFK:08747:04680\n\
67TFK:08759:04834\n\
67TFK:08761:04832\n\
67TFK:08749:04899\n\
67TFK:08771:04912\n\
67TFK:08766:04925\n\
67TFK:08811:04319\n\
67TFK:08793:04728\n\
67TFK:08817:04997\n\
67TFK:08802:05022\n\
67TFK:08891:03896\n\
67TFK:08870:04157\n\
67TFK:08846:04380\n\
67TFK:08877:04379\n\
67TFK:08852:04592\n\
67TFK:08861:04980\n\
67TFK:08911:04595\n\
67TFK:08947:03945\n\
67TFK:08991:04076\n\
67TFK:08947:04636\n\
67TFK:08971:04643\n\
67TFK:08998:04147\n\
67TFK:09040:04232\n\
67TFK:09034:04267\n\
67TFK:09018:04366\n\
67TFK:09015:04788\n\
67TFK:08997:04896\n\
67TFK:09084:03911\n\
67TFK:09053:04477\n\
67TFK:09066:04688\n\
67TFK:09053:04907\n\
67TFK:09081:04901\n\
67TFK:09139:04391\n\
67TFK:09118:05025\n\
67TFK:09190:03994\n\
67TFK:09185:04299\n\
67TFK:09170:04413\n\
67TFK:09143:04776\n\
67TFK:09161:04947\n\
67TFK:09215:04292\n\
67TFK:09239:04456\n\
67TFK:09227:04540\n\
67TFK:09201:04770\n\
67TFK:09219:04864\n\
67TFK:09239:04899\n\
67TFK:09272:04142\n\
67TFK:09278:04404\n\
67TFK:09288:04560\n\
67TFK:09263:04843\n\
67TFK:09303:04252\n\
67TFK:09294:04759\n\
67TFK:08033:08199\n\
67TFK:08032:08370\n\
67TFK:08013:08606\n\
67TFK:07993:08671\n\
67TFK:08005:08798\n\
67TFK:08041:08883\n\
67TFK:08045:07935\n\
67TFK:08082:08041\n\
67TFK:08075:08176\n\
67TFK:08043:08195\n\
67TFK:08051:08585\n\
67TFK:08043:08666\n\
67TFK:08069:08958\n\
67TFK:08103:08146\n\
67TFK:08102:08334\n\
67TFK:08119:08563\n\
67TFK:08116:08640\n\
67TFK:08119:08656\n\
67TFK:08142:07814\n\
67TFK:08151:07817\n\
67TFK:08163:07859\n\
67TFK:08170:07840\n\
67TFK:08153:07977\n\
67TFK:08144:08352\n\
67TFK:08181:08477\n\
67TFK:08240:07928\n\
67TFK:08226:08198\n\
67TFK:08206:08702\n\
67TFK:08196:08758\n\
67TFK:08208:08943\n\
67TFK:08288:07870\n\
67TFK:08255:08014\n\
67TFK:08291:08071\n\
67TFK:08289:08092\n\
67TFK:08258:08713\n\
67TFK:08279:08856\n\
67TFK:08289:08906\n\
67TFK:08317:07797\n\
67TFK:08307:08208\n\
67TFK:08315:08412\n\
67TFK:08302:08671\n\
67TFK:08342:07785\n\
67TFK:08390:08416\n\
67TFK:08378:08796\n\
67TFK:08365:08833\n\
67TFK:08382:08942\n\
67TFK:08348:08999\n\
67TFK:08436:08170\n\
67TFK:08420:08220\n\
67TFK:08433:08692\n\
67TFK:08483:08916\n\
67TFK:08509:07886\n\
67TFK:08503:08121\n\
67TFK:08528:08096\n\
67TFK:08531:08289\n\
67TFK:08514:08804\n\
67TFK:08537:08992\n\
67TFK:08581:07782\n\
67TFK:08578:08002\n\
67TFK:08582:08202\n\
67TFK:08565:08378\n\
67TFK:08580:08762\n\
67TFK:08551:08832\n\
67TFK:08629:08261\n\
67TFK:08615:08752\n\
67TFK:08634:08761\n\
67TFK:08600:08792\n\
67TFK:08602:08888\n\
67TFK:08600:09006\n\
67TFK:08688:07874\n\
67TFK:08650:08061\n\
67TFK:08659:08368\n\
67TFK:08661:08475\n\
67TFK:08670:08494\n\
67TFK:08661:08670\n\
67TFK:08688:08977\n\
67TFK:08713:08140\n\
67TFK:08732:08483\n\
67TFK:08719:09009\n\
67TFK:08776:08179\n\
67TFK:08786:08328\n\
67TFK:08783:08504\n\
67TFK:08784:08525\n\
67TFK:08746:08574\n\
67TFK:08805:07855\n\
67TFK:08840:07883\n\
67TFK:08823:08337\n\
67TFK:08794:08578\n\
67TFK:08832:08591\n\
67TFK:08863:08355\n\
67TFK:08869:08569\n\
67TFK:08850:08634\n\
67TFK:08879:08811\n\
67TFK:08879:08820\n\
67TFK:08855:09009\n\
67TFK:08933:08112\n\
67TFK:09035:07853\n\
67TFK:09031:08354\n\
67TFK:09013:08568\n\
67TFK:09029:08798\n\
67TFK:09051:07734\n\
67TFK:09088:07797\n\
67TFK:09045:07967\n\
67TFK:09055:08163\n\
67TFK:09089:08216\n\
67TFK:09057:08306\n\
67TFK:09128:08007\n\
67TFK:09119:08437\n\
67TFK:09110:08764\n\
67TFK:09093:08996\n\
67TFK:09156:07902\n\
67TFK:09184:08432\n\
67TFK:09172:08507\n\
67TFK:09154:08926\n\
67TFK:09154:08981\n\
67TFK:09209:07879\n\
67TFK:09192:08674\n\
67TFK:09220:08973\n\
67TFK:09251:07816\n\
67TFK:09282:07825\n\
67TFK:09267:07933\n\
67TFK:09273:08002\n\
67TFK:09270:08035\n\
67TFK:09263:08184\n\
67TFK:09287:08277\n\
67TFK:09293:08966\n\
67TFK:08037:09164\n\
67TFK:08016:09548\n\
67TFK:08026:09609\n\
67TFK:08019:09700\n\
67TFK:08000:09914\n\
67TFK:08044:09200\n\
67TFK:08044:09502\n\
67TFK:08077:09516\n\
67TFK:08070:09926\n\
67TFK:08050:10002\n\
67TFK:08044:10115\n\
67TFK:08120:09352\n\
67TFK:08107:09560\n\
67TFK:08098:09593\n\
67TFK:08094:09684\n\
67TFK:08129:09931\n\
67TFK:08139:10164\n\
67TFK:08094:10286\n\
67TFK:08147:09194\n\
67TFK:08145:09404\n\
67TFK:08147:09644\n\
67TFK:08160:09687\n\
67TFK:08145:10061\n\
67TFK:08228:09271\n\
67TFK:08259:09095\n\
67TFK:08270:09800\n\
67TFK:08243:09983\n\
67TFK:08333:09156\n\
67TFK:08340:09738\n\
67TFK:08298:09833\n\
67TFK:08352:09284\n\
67TFK:08377:09583\n\
67TFK:08399:09017\n\
67TFK:08419:09275\n\
67TFK:08406:09603\n\
67TFK:08441:10123\n\
67TFK:08425:10272\n\
67TFK:08449:09147\n\
67TFK:08460:09453\n\
67TFK:08479:09520\n\
67TFK:08494:09191\n\
67TFK:08516:09482\n\
67TFK:08508:09594\n\
67TFK:08524:09762\n\
67TFK:08545:09259\n\
67TFK:08572:09337\n\
67TFK:08548:09657\n\
67TFK:08613:09057\n\
67TFK:08625:09145\n\
67TFK:08600:09225\n\
67TFK:08634:09238\n\
67TFK:08612:09510\n\
67TFK:08595:09744\n\
67TFK:08620:10206\n\
67TFK:08619:10287\n\
67TFK:08663:09633\n\
67TFK:08646:09883\n\
67TFK:08670:10099\n\
67TFK:08691:10159\n\
67TFK:08720:09170\n\
67TFK:08693:09271\n\
67TFK:08703:09465\n\
67TFK:08714:09731\n\
67TFK:08727:09848\n\
67TFK:08714:10148\n\
67TFK:08767:09215\n\
67TFK:08785:09807\n\
67TFK:08788:09905\n\
67TFK:08747:10032\n\
67TFK:08791:10040\n\
67TFK:08759:10088\n\
67TFK:08764:10125\n\
67TFK:08757:10192\n\
67TFK:08753:10257\n\
67TFK:08808:09220\n\
67TFK:08830:09222\n\
67TFK:08800:09279\n\
67TFK:08831:09359\n\
67TFK:08800:09646\n\
67TFK:08860:09570\n\
67TFK:08888:09965\n\
67TFK:08940:09927\n\
67TFK:08892:09985\n\
67TFK:08954:09070\n\
67TFK:08990:09103\n\
67TFK:08982:09240\n\
67TFK:08949:10238\n\
67TFK:08969:10268\n\
67TFK:09037:09087\n\
67TFK:09006:09532\n\
67TFK:09029:09971\n\
67TFK:09071:09017\n\
67TFK:09090:09633\n\
67TFK:09073:09815\n\
67TFK:09054:10238\n\
67TFK:09134:09598\n\
67TFK:09100:09716\n\
67TFK:09107:10064\n\
67TFK:09125:10113\n\
67TFK:09164:09557\n\
67TFK:09173:09583\n\
67TFK:09165:10012\n\
67TFK:09240:09253\n\
67TFK:09213:09445\n\
67TFK:09240:09618\n\
67TFK:09225:10156\n\
67TFK:09241:10237\n\
67TFK:09293:09230\n\
67TFK:09301:09370\n\
67TFK:09298:09723\n\
67TFK:09298:09824\n\
67TFK:09312:10046\n\
67TFK:09309:10181\n\
67TFK:00539:10323\n\
67TFK:00604:10350\n\
67TFK:00605:10538\n\
67TFK:00678:10584\n\
67TFK:00679:10707\n\
67TFK:00754:11134\n\
67TFK:00798:11463\n\
67TFK:00806:10836\n\
67TFK:00822:11071\n\
67TFK:00940:10773\n\
67TFK:00932:11288\n\
67TFK:00901:11530\n\
67TFK:00998:11003\n\
67TFK:00986:11124\n\
67TFK:00950:11503\n\
67TFK:00976:11550\n\
67TFK:01039:10331\n\
67TFK:01045:10446\n\
67TFK:01044:10469\n\
67TFK:01002:10511\n\
67TFK:01030:10755\n\
67TFK:01010:10898\n\
67TFK:01020:10945\n\
67TFK:01047:10911\n\
67TFK:01018:11166\n\
67TFK:01090:11014\n\
67TFK:01059:11308\n\
67TFK:01115:10339\n\
67TFK:01109:10620\n\
67TFK:01130:10636\n\
67TFK:01142:10935\n\
67TFK:01141:11060\n\
67TFK:01154:10499\n\
67TFK:01154:10910\n\
67TFK:01176:11319\n\
67TFK:01286:10322\n\
67TFK:01260:11590\n\
67TFK:01315:10311\n\
67TFK:06675:12081\n\
67TFK:06702:12550\n\
67TFK:06753:12337\n\
67TFK:06720:12828\n\
67TFK:06803:12254\n\
67TFK:06764:12624\n\
67TFK:06838:11968\n\
67TFK:06903:11968\n\
67TFK:06864:12315\n\
67TFK:06863:12787\n\
67TFK:06959:11988\n\
67TFK:06910:12014\n\
67TFK:06958:12128\n\
67TFK:06925:12388\n\
67TFK:06998:12144\n\
67TFK:07053:11747\n\
67TFK:07058:11990\n\
67TFK:07014:12162\n\
67TFK:07031:12226\n\
67TFK:07054:12740\n\
67TFK:07092:11701\n\
67TFK:07062:11777\n\
67TFK:07068:12849\n\
67TFK:07141:12029\n\
67TFK:07119:12285\n\
67TFK:07119:12586\n\
67TFK:07134:12636\n\
67TFK:07170:11701\n\
67TFK:07175:12148\n\
67TFK:07164:12601\n\
67TFK:07197:12651\n\
67TFK:07192:12719\n\
67TFK:07253:11649\n\
67TFK:07249:12286\n\
67TFK:07245:12409\n\
67TFK:07304:12168\n\
67TFK:07296:12587\n\
67TFK:07281:12647\n\
67TFK:07341:11930\n\
67TFK:07353:12067\n\
67TFK:07392:11892\n\
67TFK:07437:11949\n\
67TFK:07447:12328\n\
67TFK:07450:12599\n\
67TFK:07476:11644\n\
67TFK:07463:11748\n\
67TFK:07489:11811\n\
67TFK:07470:12005\n\
67TFK:07490:12142\n\
67TFK:07461:12459\n\
67TFK:07606:12076\n\
67TFK:07601:12532\n\
67TFK:07588:12565\n\
67TFK:07620:11915\n\
67TFK:07626:12344\n\
67TFK:07630:12442\n\
67TFK:07664:11648\n\
67TFK:07662:11871\n\
67TFK:07671:12444\n\
67TFK:07722:12818\n\
67TFK:07712:12859\n\
67TFK:07766:11931\n\
67TFK:07774:12083\n\
67TFK:07780:12560\n\
67TFK:07853:11836\n\
67TFK:07858:11865\n\
67TFK:07846:12188\n\
67TFK:07846:12451\n\
67TFK:07886:11854\n\
67TFK:07864:12374\n\
67TFK:07943:11694\n\
67TFK:07991:11698\n\
67TFK:04013:13387\n\
67TFK:04030:13588\n\
67TFK:04022:13664\n\
67TFK:04062:12958\n\
67TFK:04090:13295\n\
67TFK:04062:13417\n\
67TFK:04070:13467\n\
67TFK:04100:13314\n\
67TFK:04141:13903\n\
67TFK:04151:13178\n\
67TFK:04147:13599\n\
67TFK:04176:13962\n\
67TFK:04214:12899\n\
67TFK:04205:13767\n\
67TFK:04237:13995\n\
67TFK:04287:12991\n\
67TFK:04275:13067\n\
67TFK:04294:13057\n\
67TFK:04290:13218\n\
67TFK:04267:13838\n\
67TFK:04299:13219\n\
67TFK:04323:13365\n\
67TFK:04308:13629\n\
67TFK:04310:14032\n\
67TFK:04370:12945\n\
67TFK:04390:13040\n\
67TFK:04363:13311\n\
67TFK:04367:14148\n\
67TFK:04418:13146\n\
67TFK:04413:13606\n\
67TFK:04456:13127\n\
67TFK:04468:13207\n\
67TFK:04480:13476\n\
67TFK:04500:13024\n\
67TFK:04540:13036\n\
67TFK:04524:14037\n\
67TFK:04590:13640\n\
67TFK:04640:12949\n\
67TFK:04624:13146\n\
67TFK:04619:13186\n\
67TFK:04604:13310\n\
67TFK:04598:13832\n\
67TFK:04653:12945\n\
67TFK:04683:13241\n\
67TFK:04646:13661\n\
67TFK:04649:13980\n\
67TFK:04737:13410\n\
67TFK:04742:13506\n\
67TFK:04697:13568\n\
67TFK:04700:13703\n\
67TFK:04725:13744\n\
67TFK:04725:13957\n\
67TFK:04698:14051\n\
67TFK:04776:13167\n\
67TFK:04817:13473\n\
67TFK:04833:14038\n\
67TFK:04916:12958\n\
67TFK:04899:13638\n\
67TFK:04955:13320\n\
67TFK:04982:13454\n\
67TFK:04969:13624\n\
67TFK:04967:13707\n\
67TFK:05006:13018\n\
67TFK:05003:13206\n\
67TFK:05005:13572\n\
67TFK:05024:13725\n\
67TFK:05080:12906\n\
67TFK:05130:13002\n\
67TFK:05124:13819\n\
67TFK:05163:13572\n\
67TFK:05158:14102\n\
67TFK:05166:14083\n\
67TFK:05239:13031\n\
67TFK:05211:13542\n\
67TFK:05242:13602\n\
67TFK:05201:13957\n\
67TFK:05234:13968\n\
67TFK:05307:13000\n\
67TFK:05305:13110\n\
67TFK:05322:13100\n\
67TFK:04036:14311\n\
67TFK:04025:14619\n\
67TFK:04043:14835\n\
67TFK:04082:14971\n\
67TFK:04144:14271\n\
67TFK:04099:15021\n\
67TFK:04236:14768\n\
67TFK:04303:14240\n\
67TFK:04395:14727\n\
67TFK:04420:14363\n\
67TFK:04472:14225\n\
67TFK:04469:14424\n\
67TFK:04497:14751\n\
67TFK:04536:14823\n\
67TFK:04498:14886\n\
67TFK:04577:14898\n\
67TFK:04604:14700\n\
67TFK:04598:14874\n\
67TFK:04674:14695\n\
67TFK:04699:14437\n\
67TFK:04823:14303\n\
67TFK:04826:14538\n\
67TFK:04804:14763\n\
67TFK:04822:14768\n\
67TFK:04877:14272\n\
67TFK:04897:14188\n\
67TFK:04919:14835\n\
67TFK:04972:14197\n\
67TFK:05038:14208\n\
67TFK:05005:14256\n\
67TFK:05073:14276\n\
67TFK:05310:14190\n\
67TFK:04027:11607\n\
67TFK:04014:11869\n\
67TFK:04030:12229\n\
67TFK:04031:12835\n\
67TFK:04072:12085\n\
67TFK:04059:12780\n\
67TFK:04120:11829\n\
67TFK:04121:12810\n\
67TFK:04184:12050\n\
67TFK:04230:11600\n\
67TFK:04227:12284\n\
67TFK:04213:12438\n\
67TFK:04216:12620\n\
67TFK:04198:12675\n\
67TFK:04289:12541\n\
67TFK:04301:11933\n\
67TFK:04333:12106\n\
67TFK:04381:11615\n\
67TFK:04388:11809\n\
67TFK:04394:12207\n\
67TFK:04364:12745\n\
67TFK:04503:11758\n\
67TFK:04497:12010\n\
67TFK:04526:12361\n\
67TFK:04530:12548\n\
67TFK:04573:11593\n\
67TFK:04566:12384\n\
67TFK:04583:12513\n\
67TFK:04628:12124\n\
67TFK:04643:12816\n\
67TFK:04688:11627\n\
67TFK:04675:11970\n\
67TFK:04653:12374\n\
67TFK:04741:11832\n\
67TFK:04729:11848\n\
67TFK:04744:11980\n\
67TFK:04734:12510\n\
67TFK:04758:11749\n\
67TFK:04748:11947\n\
67TFK:04785:11968\n\
67TFK:04768:12019\n\
67TFK:04752:12074\n\
67TFK:04777:12152\n\
67TFK:04789:12246\n\
67TFK:04786:12354\n\
67TFK:04747:12647\n\
67TFK:04825:11663\n\
67TFK:04843:12057\n\
67TFK:04797:12154\n\
67TFK:04805:12179\n\
67TFK:04800:12688\n\
67TFK:04828:12763\n\
67TFK:04874:12072\n\
67TFK:04846:12099\n\
67TFK:04850:12234\n\
67TFK:04945:11620\n\
67TFK:04903:11848\n\
67TFK:04927:12413\n\
67TFK:04928:12872\n\
67TFK:04969:11809\n\
67TFK:04960:12173\n\
67TFK:04959:12279\n\
67TFK:04956:12732\n\
67TFK:04997:12321\n\
67TFK:05039:12701\n\
67TFK:05069:11968\n\
67TFK:05068:12125\n\
67TFK:05089:12101\n\
67TFK:05088:12681\n\
67TFK:05122:12676\n\
67TFK:05112:12715\n\
67TFK:05193:11726\n\
67TFK:05179:12106\n\
67TFK:05149:12177\n\
67TFK:05157:12755\n\
67TFK:05239:11782\n\
67TFK:05208:12427\n\
67TFK:05224:12493\n\
67TFK:05252:11663\n\
67TFK:05271:11954\n\
67TFK:05267:12225\n\
67TFK:05314:12116\n\
67TFK:05307:12735\n\
67TFK:04032:10420\n\
67TFK:04042:10439\n\
67TFK:04039:11452\n\
67TFK:04092:10718\n\
67TFK:04078:11176\n\
67TFK:04101:10479\n\
67TFK:04140:10789\n\
67TFK:04108:10827\n\
67TFK:04096:10875\n\
67TFK:04114:10890\n\
67TFK:04137:11006\n\
67TFK:04104:11096\n\
67TFK:04122:11058\n\
67TFK:04114:11366\n\
67TFK:04181:10617\n\
67TFK:04158:10958\n\
67TFK:04179:11058\n\
67TFK:04178:11591\n\
67TFK:04199:10379\n\
67TFK:04232:10453\n\
67TFK:04243:10482\n\
67TFK:04245:10666\n\
67TFK:04242:10953\n\
67TFK:04226:11073\n\
67TFK:04210:11481\n\
67TFK:04290:10743\n\
67TFK:04315:10744\n\
67TFK:04323:10742\n\
67TFK:04388:10433\n\
67TFK:04360:10617\n\
67TFK:04393:10993\n\
67TFK:04382:11227\n\
67TFK:04366:11391\n\
67TFK:04371:11492\n\
67TFK:04408:10376\n\
67TFK:04445:10514\n\
67TFK:04415:10733\n\
67TFK:04488:10843\n\
67TFK:04470:11019\n\
67TFK:04475:11527\n\
67TFK:04469:11578\n\
67TFK:04527:10506\n\
67TFK:04510:10720\n\
67TFK:04518:10783\n\
67TFK:04514:11107\n\
67TFK:04497:11241\n\
67TFK:04500:11372\n\
67TFK:04505:11406\n\
67TFK:04537:11452\n\
67TFK:04561:10331\n\
67TFK:04576:10400\n\
67TFK:04571:10967\n\
67TFK:04581:11517\n\
67TFK:04596:10720\n\
67TFK:04616:10971\n\
67TFK:04623:11552\n\
67TFK:04643:11588\n\
67TFK:04668:11275\n\
67TFK:04683:11543\n\
67TFK:04726:11228\n\
67TFK:04701:11465\n\
67TFK:04703:11516\n\
67TFK:04756:10353\n\
67TFK:04786:10590\n\
67TFK:04769:10702\n\
67TFK:04749:10789\n\
67TFK:04791:10955\n\
67TFK:04749:11253\n\
67TFK:04799:10778\n\
67TFK:04797:10894\n\
67TFK:04890:10310\n\
67TFK:04882:10480\n\
67TFK:04856:10682\n\
67TFK:04886:10837\n\
67TFK:04849:10915\n\
67TFK:04886:11585\n\
67TFK:04908:11313\n\
67TFK:04916:11434\n\
67TFK:04952:10539\n\
67TFK:04961:10587\n\
67TFK:04973:10812\n\
67TFK:04965:10883\n\
67TFK:05014:10498\n\
67TFK:05027:10790\n\
67TFK:05028:11272\n\
67TFK:05091:10417\n\
67TFK:05084:10798\n\
67TFK:05059:11318\n\
67TFK:05072:11369\n\
67TFK:05113:10564\n\
67TFK:05139:11568\n\
67TFK:05161:10477\n\
67TFK:05163:10767\n\
67TFK:05200:10435\n\
67TFK:05220:10451\n\
67TFK:05223:10907\n\
67TFK:05198:11184\n\
67TFK:05217:11407\n\
67TFK:05203:11465\n\
67TFK:05286:10457\n\
67TFK:05259:10825\n\
67TFK:05287:11482\n\
67TFK:05327:10610\n\
67TFK:05315:11147\n\
67TFK:04035:09352\n\
67TFK:04041:09563\n\
67TFK:04010:09608\n\
67TFK:04011:10224\n\
67TFK:04087:09134\n\
67TFK:04049:09371\n\
67TFK:04135:09146\n\
67TFK:04143:09125\n\
67TFK:04106:09467\n\
67TFK:04100:09626\n\
67TFK:04112:09646\n\
67TFK:04121:09794\n\
67TFK:04121:09969\n\
67TFK:04105:10074\n\
67TFK:04133:10169\n\
67TFK:04147:09440\n\
67TFK:04183:09484\n\
67TFK:04169:09591\n\
67TFK:04174:09652\n\
67TFK:04189:09932\n\
67TFK:04182:10092\n\
67TFK:04187:10264\n\
67TFK:04210:09161\n\
67TFK:04211:09622\n\
67TFK:04239:09626\n\
67TFK:04212:09775\n\
67TFK:04228:09917\n\
67TFK:04200:10265\n\
67TFK:04286:09850\n\
67TFK:04266:09903\n\
67TFK:04252:10083\n\
67TFK:04252:10150\n\
67TFK:04323:09080\n\
67TFK:04325:09522\n\
67TFK:04340:09850\n\
67TFK:04342:09826\n\
67TFK:04344:10263\n\
67TFK:04360:09027\n\
67TFK:04378:09608\n\
67TFK:04348:10083\n\
67TFK:04351:10195\n\
67TFK:04411:09992\n\
67TFK:04444:09991\n\
67TFK:04450:09500\n\
67TFK:04486:09610\n\
67TFK:04492:09842\n\
67TFK:04487:09878\n\
67TFK:04538:09254\n\
67TFK:04509:09272\n\
67TFK:04540:09434\n\
67TFK:04522:10056\n\
67TFK:04533:10046\n\
67TFK:04524:10084\n\
67TFK:04587:09719\n\
67TFK:04588:09924\n\
67TFK:04574:09984\n\
67TFK:04573:10086\n\
67TFK:04575:10219\n\
67TFK:04624:09615\n\
67TFK:04636:09745\n\
67TFK:04683:09152\n\
67TFK:04677:09397\n\
67TFK:04683:09503\n\
67TFK:04657:10298\n\
67TFK:04709:09043\n\
67TFK:04715:09092\n\
67TFK:04735:09143\n\
67TFK:04698:09279\n\
67TFK:04703:09376\n\
67TFK:04710:09404\n\
67TFK:04731:09921\n\
67TFK:04757:09515\n\
67TFK:04755:10211\n\
67TFK:04815:09440\n\
67TFK:04814:09477\n\
67TFK:04819:09748\n\
67TFK:04802:09805\n\
67TFK:04844:09993\n\
67TFK:04872:09414\n\
67TFK:04926:09106\n\
67TFK:04945:09154\n\
67TFK:04916:09365\n\
67TFK:04945:10078\n\
67TFK:04991:09410\n\
67TFK:04962:09793\n\
67TFK:04980:09791\n\
67TFK:04954:09961\n\
67TFK:04956:09960\n\
67TFK:04979:09940\n\
67TFK:04986:10265\n\
67TFK:05019:10045\n\
67TFK:05009:10120\n\
67TFK:05056:09596\n\
67TFK:05073:10075\n\
67TFK:05124:09533\n\
67TFK:05108:09908\n\
67TFK:05100:10287\n\
67TFK:05111:10297\n\
67TFK:05147:09337\n\
67TFK:05174:09672\n\
67TFK:05202:09569\n\
67TFK:05232:09625\n\
67TFK:05224:09681\n\
67TFK:05243:10186\n\
67TFK:05257:09167\n\
67TFK:05271:09614\n\
67TFK:05312:09816\n\
67TFK:05310:10050\n\
67TFK:05308:10231\n\
67TFK:04000:07747\n\
67TFK:04011:08067\n\
67TFK:04019:08158\n\
67TFK:03999:08469\n\
67TFK:04001:08887\n\
67TFK:04069:08399\n\
67TFK:04070:08445\n\
67TFK:04078:08477\n\
67TFK:04098:08065\n\
67TFK:04128:08056\n\
67TFK:04130:08226\n\
67TFK:04124:08817\n\
67TFK:04135:08970\n\
67TFK:04152:07746\n\
67TFK:04181:07746\n\
67TFK:04181:07891\n\
67TFK:04160:08283\n\
67TFK:04179:08506\n\
67TFK:04175:08719\n\
67TFK:04224:08053\n\
67TFK:04233:08512\n\
67TFK:04232:08916\n\
67TFK:04262:08048\n\
67TFK:04251:08259\n\
67TFK:04257:08369\n\
67TFK:04275:08456\n\
67TFK:04271:08567\n\
67TFK:04275:08710\n\
67TFK:04273:08807\n\
67TFK:04318:08053\n\
67TFK:04337:08061\n\
67TFK:04341:08969\n\
67TFK:04357:08236\n\
67TFK:04368:08433\n\
67TFK:04393:08428\n\
67TFK:04391:08976\n\
67TFK:04399:08133\n\
67TFK:04437:08150\n\
67TFK:04431:08331\n\
67TFK:04411:08894\n\
67TFK:04481:07912\n\
67TFK:04450:08256\n\
67TFK:04479:08558\n\
67TFK:04484:08545\n\
67TFK:04476:08649\n\
67TFK:04530:07835\n\
67TFK:04539:07936\n\
67TFK:04519:08068\n\
67TFK:04526:08257\n\
67TFK:04523:08375\n\
67TFK:04540:08455\n\
67TFK:04523:08506\n\
67TFK:04511:08940\n\
67TFK:04532:08979\n\
67TFK:04567:08376\n\
67TFK:04551:08645\n\
67TFK:04580:08700\n\
67TFK:04583:08806\n\
67TFK:04582:08868\n\
67TFK:04608:08628\n\
67TFK:04630:08786\n\
67TFK:04609:08942\n\
67TFK:04642:09010\n\
67TFK:04649:07733\n\
67TFK:04661:08674\n\
67TFK:04649:08709\n\
67TFK:04710:07875\n\
67TFK:04698:08110\n\
67TFK:04735:08521\n\
67TFK:04771:07760\n\
67TFK:04752:08319\n\
67TFK:04746:08684\n\
67TFK:04750:08693\n\
67TFK:04803:07972\n\
67TFK:04809:08489\n\
67TFK:04891:08519\n\
67TFK:04846:08589\n\
67TFK:04911:07900\n\
67TFK:04929:08175\n\
67TFK:04922:08331\n\
67TFK:04986:07960\n\
67TFK:04994:08558\n\
67TFK:04990:08614\n\
67TFK:04968:08893\n\
67TFK:04950:08935\n\
67TFK:05005:07806\n\
67TFK:05038:08109\n\
67TFK:05012:08753\n\
67TFK:05015:08846\n\
67TFK:05053:07957\n\
67TFK:05069:08046\n\
67TFK:05052:08958\n\
67TFK:05103:07808\n\
67TFK:05134:07870\n\
67TFK:05134:08572\n\
67TFK:05106:08692\n\
67TFK:05127:08837\n\
67TFK:05100:08900\n\
67TFK:05096:08963\n\
67TFK:05188:07743\n\
67TFK:05151:07905\n\
67TFK:05159:08131\n\
67TFK:05175:08229\n\
67TFK:05166:08376\n\
67TFK:05179:08942\n\
67TFK:05168:09008\n\
67TFK:05220:07873\n\
67TFK:05197:08290\n\
67TFK:05236:08559\n\
67TFK:05237:08773\n\
67TFK:05271:08342\n\
67TFK:05283:08644\n\
67TFK:05318:07950\n\
67TFK:05308:08190\n\
67TFK:05315:08299\n\
67TFK:05316:08765\n\
67TFK:05310:08840\n\
67TFK:05303:09007\n\
67TFK:04035:07012\n\
67TFK:04002:07175\n\
67TFK:04025:07375\n\
67TFK:04077:06690\n\
67TFK:04070:06753\n\
67TFK:04058:06856\n\
67TFK:04095:07035\n\
67TFK:04050:07387\n\
67TFK:04089:07694\n\
67TFK:04099:06904\n\
67TFK:04140:07211\n\
67TFK:04117:07364\n\
67TFK:04173:06900\n\
67TFK:04163:07012\n\
67TFK:04194:07267\n\
67TFK:04158:07699\n\
67TFK:04213:06483\n\
67TFK:04224:06938\n\
67TFK:04260:06610\n\
67TFK:04285:06763\n\
67TFK:04286:06883\n\
67TFK:04267:07330\n\
67TFK:04282:07304\n\
67TFK:04261:07585\n\
67TFK:04316:06956\n\
67TFK:04320:07585\n\
67TFK:04341:07596\n\
67TFK:04375:07459\n\
67TFK:04355:07537\n\
67TFK:04414:06832\n\
67TFK:04400:06912\n\
67TFK:04406:06921\n\
67TFK:04439:07083\n\
67TFK:04449:06534\n\
67TFK:04462:06536\n\
67TFK:04485:06750\n\
67TFK:04453:06932\n\
67TFK:04460:06985\n\
67TFK:04457:07422\n\
67TFK:04493:07523\n\
67TFK:04463:07562\n\
67TFK:04514:06538\n\
67TFK:04526:06500\n\
67TFK:04507:06606\n\
67TFK:04542:06647\n\
67TFK:04515:06860\n\
67TFK:04541:07230\n\
67TFK:04498:07322\n\
67TFK:04497:07390\n\
67TFK:04571:06493\n\
67TFK:04583:06613\n\
67TFK:04575:06674\n\
67TFK:04563:06945\n\
67TFK:04568:07632\n\
67TFK:04594:07641\n\
67TFK:04597:06575\n\
67TFK:04636:07257\n\
67TFK:04628:07660\n\
67TFK:04666:06884\n\
67TFK:04739:06596\n\
67TFK:04715:07513\n\
67TFK:04726:07539\n\
67TFK:04730:07524\n\
67TFK:04735:07711\n\
67TFK:04756:07091\n\
67TFK:04759:07239\n\
67TFK:04771:07259\n\
67TFK:04784:07310\n\
67TFK:04756:07464\n\
67TFK:04769:07618\n\
67TFK:04810:06501\n\
67TFK:04838:06581\n\
67TFK:04796:06846\n\
67TFK:04806:07089\n\
67TFK:04882:07002\n\
67TFK:04849:07311\n\
67TFK:04873:07433\n\
67TFK:04902:06480\n\
67TFK:04922:07009\n\
67TFK:04900:07087\n\
67TFK:04930:07095\n\
67TFK:04945:07332\n\
67TFK:04926:07525\n\
67TFK:04899:07667\n\
67TFK:04988:06522\n\
67TFK:04966:06747\n\
67TFK:04949:06932\n\
67TFK:04995:07018\n\
67TFK:04977:07068\n\
67TFK:04993:07173\n\
67TFK:04962:07335\n\
67TFK:04981:07447\n\
67TFK:04956:07504\n\
67TFK:04980:07573\n\
67TFK:04984:07666\n\
67TFK:05009:06894\n\
67TFK:05058:07089\n\
67TFK:05063:07098\n\
67TFK:05089:07632\n\
67TFK:05133:06639\n\
67TFK:05112:06865\n\
67TFK:05127:06879\n\
67TFK:05152:06590\n\
67TFK:05168:06823\n\
67TFK:05193:06838\n\
67TFK:05182:07066\n\
67TFK:05205:07164\n\
67TFK:05196:07603\n\
67TFK:05262:06670\n\
67TFK:05262:06674\n\
67TFK:05288:06871\n\
67TFK:05292:07323\n\
67TFK:05263:07384\n\
67TFK:05273:07381\n\
67TFK:05256:07406\n\
67TFK:05256:07579\n\
67TFK:05313:06787\n\
67TFK:05309:06904\n\
67TFK:05318:07014\n\
67TFK:05314:07655\n\
67TFK:05675:01172\n\
67TFK:05868:00248\n\
67TFK:05850:00638\n\
67TFK:05949:00719\n\
67TFK:05984:00778\n\
67TFK:06020:01096\n\
67TFK:06048:00269\n\
67TFK:06071:00480\n\
67TFK:06111:00333\n\
67TFK:06115:00579\n\
67TFK:06151:00221\n\
67TFK:06152:00246\n\
67TFK:06186:00644\n\
67TFK:06274:00921\n\
67TFK:06294:00730\n\
67TFK:06284:01058\n\
67TFK:06309:01177\n\
67TFK:06369:00391\n\
67TFK:06331:01014\n\
67TFK:06388:00726\n\
67TFK:06409:01108\n\
67TFK:06475:01070\n\
67TFK:06460:01247\n\
67TFK:06516:00400\n\
67TFK:06503:01014\n\
67TFK:06526:01121\n\
67TFK:06500:01208\n\
67TFK:06648:00371\n\
67TFK:04034:05377\n\
67TFK:04002:05872\n\
67TFK:04000:05928\n\
67TFK:04018:05938\n\
67TFK:04008:06083\n\
67TFK:04029:06384\n\
67TFK:04056:05186\n\
67TFK:04057:05620\n\
67TFK:04073:05927\n\
67TFK:04098:05188\n\
67TFK:04099:06188\n\
67TFK:04189:05162\n\
67TFK:04190:05298\n\
67TFK:04154:05332\n\
67TFK:04167:05440\n\
67TFK:04155:05458\n\
67TFK:04165:05751\n\
67TFK:04192:06296\n\
67TFK:04155:06403\n\
67TFK:04217:05252\n\
67TFK:04204:05328\n\
67TFK:04225:05349\n\
67TFK:04239:05575\n\
67TFK:04201:05609\n\
67TFK:04224:05662\n\
67TFK:04202:05839\n\
67TFK:04231:05827\n\
67TFK:04224:05918\n\
67TFK:04245:06020\n\
67TFK:04209:06239\n\
67TFK:04274:05854\n\
67TFK:04286:05896\n\
67TFK:04276:05967\n\
67TFK:04293:05954\n\
67TFK:04266:06314\n\
67TFK:04326:05236\n\
67TFK:04305:05849\n\
67TFK:04304:06072\n\
67TFK:04304:06129\n\
67TFK:04305:06110\n\
67TFK:04391:05163\n\
67TFK:04353:05440\n\
67TFK:04394:05594\n\
67TFK:04374:05963\n\
67TFK:04390:06080\n\
67TFK:04383:06366\n\
67TFK:04416:05745\n\
67TFK:04423:05909\n\
67TFK:04445:05950\n\
67TFK:04413:06267\n\
67TFK:04425:06368\n\
67TFK:04485:05356\n\
67TFK:04457:05902\n\
67TFK:04475:06106\n\
67TFK:04464:06277\n\
67TFK:04510:05195\n\
67TFK:04504:05474\n\
67TFK:04516:05647\n\
67TFK:04521:05999\n\
67TFK:04519:06052\n\
67TFK:04504:06103\n\
67TFK:04565:05691\n\
67TFK:04559:06026\n\
67TFK:04567:06214\n\
67TFK:04613:05539\n\
67TFK:04600:05860\n\
67TFK:04623:05902\n\
67TFK:04634:06128\n\
67TFK:04623:06234\n\
67TFK:04630:06247\n\
67TFK:04649:05367\n\
67TFK:04685:05371\n\
67TFK:04655:05442\n\
67TFK:04689:05529\n\
67TFK:04694:05788\n\
67TFK:04695:05883\n\
67TFK:04676:06164\n\
67TFK:04677:06188\n\
67TFK:04662:06226\n\
67TFK:04744:05253\n\
67TFK:04704:05313\n\
67TFK:04711:05714\n\
67TFK:04708:06037\n\
67TFK:04719:06311\n\
67TFK:04790:05446\n\
67TFK:04777:05844\n\
67TFK:04750:05951\n\
67TFK:04770:05952\n\
67TFK:04787:05965\n\
67TFK:04771:06076\n\
67TFK:04808:05839\n\
67TFK:04819:05940\n\
67TFK:04804:06180\n\
67TFK:04815:06219\n\
67TFK:04807:06260\n\
67TFK:04894:05587\n\
67TFK:04938:05383\n\
67TFK:04938:05417\n\
67TFK:04981:05230\n\
67TFK:04956:05585\n\
67TFK:04976:05861\n\
67TFK:04965:06308\n\
67TFK:05009:05301\n\
67TFK:05041:05384\n\
67TFK:05031:05443\n\
67TFK:05019:05747\n\
67TFK:05021:05876\n\
67TFK:05035:06279\n\
67TFK:05050:05241\n\
67TFK:05094:05630\n\
67TFK:05088:05762\n\
67TFK:05049:05848\n\
67TFK:05082:05832\n\
67TFK:05054:05871\n\
67TFK:05100:05239\n\
67TFK:05126:05299\n\
67TFK:05134:05416\n\
67TFK:05111:05882\n\
67TFK:05101:05973\n\
67TFK:05125:06078\n\
67TFK:05142:06063\n\
67TFK:05168:05189\n\
67TFK:05171:05824\n\
67TFK:05199:05801\n\
67TFK:05215:05752\n\
67TFK:05206:06182\n\
67TFK:05214:06160\n\
67TFK:05240:06291\n\
67TFK:05270:05187\n\
67TFK:05258:05258\n\
67TFK:05269:05535\n\
67TFK:05256:05674\n\
67TFK:05251:05735\n\
67TFK:05249:05758\n\
67TFK:05251:05881\n\
67TFK:05274:05950\n\
67TFK:05270:06327\n\
67TFK:05280:06386\n\
67TFK:05298:05822\n\
67TFK:05309:06205\n\
67TFK:08028:14173\n\
67TFK:08021:14333\n\
67TFK:08032:14680\n\
67TFK:08496:14256\n\
67TFK:08691:14202\n\
67TFK:08082:13500\n\
67TFK:08091:13553\n\
67TFK:08075:13825\n\
67TFK:08111:13055\n\
67TFK:08131:13337\n\
67TFK:08123:13410\n\
67TFK:08132:13537\n\
67TFK:08098:13637\n\
67TFK:08150:13181\n\
67TFK:08148:13455\n\
67TFK:08174:13767\n\
67TFK:08263:13046\n\
67TFK:08269:13175\n\
67TFK:08266:13495\n\
67TFK:08251:13793\n\
67TFK:08331:13056\n\
67TFK:08306:13287\n\
67TFK:08316:14078\n\
67TFK:08363:12997\n\
67TFK:08371:13788\n\
67TFK:08412:12903\n\
67TFK:08420:13477\n\
67TFK:08421:13699\n\
67TFK:08399:13966\n\
67TFK:08483:13671\n\
67TFK:08453:13941\n\
67TFK:08539:13027\n\
67TFK:08512:13360\n\
67TFK:08494:13673\n\
67TFK:08560:12953\n\
67TFK:08578:12993\n\
67TFK:08550:13316\n\
67TFK:08562:13394\n\
67TFK:08544:13487\n\
67TFK:08575:14094\n\
67TFK:08615:13620\n\
67TFK:08612:13774\n\
67TFK:08612:14015\n\
67TFK:08682:13748\n\
67TFK:08678:14006\n\
67TFK:08707:12984\n\
67TFK:08730:13318\n\
67TFK:08721:13584\n\
67TFK:08761:12968\n\
67TFK:08767:12980\n\
67TFK:08766:13749\n\
67TFK:08799:12956\n\
67TFK:08803:12955\n\
67TFK:08866:13667\n\
67TFK:08906:13412\n\
67TFK:08941:13719\n\
67TFK:08899:13873\n\
67TFK:08924:14116\n\
67TFK:08973:13558\n\
67TFK:09002:12892\n\
67TFK:09011:13240\n\
67TFK:09034:13569\n\
67TFK:09129:12881\n\
67TFK:09095:13987\n\
67TFK:09200:12893\n\
67TFK:09218:13508\n\
67TFK:09269:13354\n\
67TFK:09306:13787\n\
67TFK:08009:11807\n\
67TFK:08005:11939\n\
67TFK:08035:11984\n\
67TFK:08001:12299\n\
67TFK:08051:11682\n\
67TFK:08082:12469\n\
67TFK:08072:12512\n\
67TFK:08044:12870\n\
67TFK:08097:11823\n\
67TFK:08098:11854\n\
67TFK:08134:12183\n\
67TFK:08117:12529\n\
67TFK:08189:11767\n\
67TFK:08146:12703\n\
67TFK:08205:11691\n\
67TFK:08238:12559\n\
67TFK:08214:12624\n\
67TFK:08212:12694\n\
67TFK:08198:12833\n\
67TFK:08193:12867\n\
67TFK:08269:11738\n\
67TFK:08283:11761\n\
67TFK:08246:12028\n\
67TFK:08255:12557\n\
67TFK:08267:12591\n\
67TFK:08310:12024\n\
67TFK:08302:12430\n\
67TFK:08294:12555\n\
67TFK:08384:12484\n\
67TFK:08386:12737\n\
67TFK:08365:12817\n\
67TFK:08431:11903\n\
67TFK:08441:12371\n\
67TFK:08439:12577\n\
67TFK:08461:11961\n\
67TFK:08452:12519\n\
67TFK:08475:12498\n\
67TFK:08444:12682\n\
67TFK:08518:11923\n\
67TFK:08493:12153\n\
67TFK:08541:12426\n\
67TFK:08584:12053\n\
67TFK:08553:12637\n\
67TFK:08621:12191\n\
67TFK:08647:12208\n\
67TFK:08647:12236\n\
67TFK:08720:11697\n\
67TFK:08740:12366\n\
67TFK:08699:12739\n\
67TFK:08756:12676\n\
67TFK:08755:12715\n\
67TFK:08757:12712\n\
67TFK:08810:11661\n\
67TFK:08813:12081\n\
67TFK:08828:12531\n\
67TFK:08834:12699\n\
67TFK:08890:12803\n\
67TFK:08913:11877\n\
67TFK:08932:11967\n\
67TFK:08916:12744\n\
67TFK:08973:11808\n\
67TFK:09003:12239\n\
67TFK:09058:12058\n\
67TFK:09128:11599\n\
67TFK:09165:11740\n\
67TFK:09169:12135\n\
67TFK:09165:12166\n\
67TFK:09232:11814\n\
67TFK:09233:11992\n\
67TFK:09210:12750\n\
67TFK:09277:12815\n\
67TFK:09311:12837\n\
67TFK:05339:12951\n\
67TFK:05389:13340\n\
67TFK:05414:13961\n\
67TFK:05439:12916\n\
67TFK:05433:13834\n\
67TFK:05504:12892\n\
67TFK:05500:13043\n\
67TFK:05519:13064\n\
67TFK:05508:13355\n\
67TFK:05571:13422\n\
67TFK:05622:13336\n\
67TFK:05609:13635\n\
67TFK:05614:13797\n\
67TFK:05604:14011\n\
67TFK:05655:13526\n\
67TFK:05663:13548\n\
67TFK:05650:13911\n\
67TFK:05721:12976\n\
67TFK:05706:12985\n\
67TFK:05706:13661\n\
67TFK:05720:13662\n\
67TFK:05701:13855\n\
67TFK:05753:13038\n\
67TFK:05766:13345\n\
67TFK:05759:13798\n\
67TFK:05823:12973\n\
67TFK:05812:13660\n\
67TFK:05823:13803\n\
67TFK:05875:13236\n\
67TFK:05831:13718\n\
67TFK:05857:14083\n\
67TFK:05887:12956\n\
67TFK:05894:14021\n\
67TFK:05961:13057\n\
67TFK:05962:13527\n\
67TFK:05999:13082\n\
67TFK:06018:13354\n\
67TFK:06091:13265\n\
67TFK:06095:13304\n\
67TFK:06114:13948\n\
67TFK:06176:13479\n\
67TFK:06168:13784\n\
67TFK:06160:13939\n\
67TFK:06205:13335\n\
67TFK:06227:13360\n\
67TFK:06239:13156\n\
67TFK:06258:13324\n\
67TFK:06298:12975\n\
67TFK:06315:12970\n\
67TFK:06299:13720\n\
67TFK:06287:13852\n\
67TFK:06294:13927\n\
67TFK:06333:13204\n\
67TFK:06341:13189\n\
67TFK:06364:13314\n\
67TFK:06357:13600\n\
67TFK:06359:13620\n\
67TFK:06354:13839\n\
67TFK:06420:12981\n\
67TFK:06395:13884\n\
67TFK:06445:12898\n\
67TFK:06466:12948\n\
67TFK:06433:13044\n\
67TFK:06433:13184\n\
67TFK:06498:13773\n\
67TFK:06509:13940\n\
67TFK:06561:13270\n\
67TFK:06528:13334\n\
67TFK:06571:13508\n\
67TFK:06622:13019\n\
67TFK:06608:13387\n\
67TFK:06596:14039\n\
67TFK:06638:13368\n\
67TFK:06658:13523\n\
67TFK:06632:13762\n\
67TFK:06648:14027\n\
67TFK:06632:14104\n\
67TFK:05522:14452\n\
67TFK:05663:14707\n\
67TFK:05718:14216\n\
67TFK:05687:14302\n\
67TFK:05731:14652\n\
67TFK:05874:14860\n\
67TFK:05899:14185\n\
67TFK:06009:14517\n\
67TFK:06162:14341\n\
67TFK:06227:14252\n\
67TFK:06213:14279\n\
67TFK:06186:14888\n\
67TFK:06267:14269\n\
67TFK:06234:14931\n\
67TFK:06357:14196\n\
67TFK:06370:14732\n\
67TFK:06381:14696\n\
67TFK:06395:14932\n\
67TFK:06441:14400\n\
67TFK:06556:14242\n\
67TFK:06529:14323\n\
67TFK:06578:14377\n\
67TFK:06595:14914\n\
67TFK:06643:14229\n\
67TFK:08087:10744\n\
67TFK:08065:10811\n\
67TFK:08085:10948\n\
67TFK:08068:11348\n\
67TFK:08048:11522\n\
67TFK:08108:10836\n\
67TFK:08112:11228\n\
67TFK:08122:11300\n\
67TFK:08183:10888\n\
67TFK:08182:10919\n\
67TFK:08288:10460\n\
67TFK:08290:10628\n\
67TFK:08249:10996\n\
67TFK:08313:10653\n\
67TFK:08337:10901\n\
67TFK:08326:10936\n\
67TFK:08316:11012\n\
67TFK:08323:11356\n\
67TFK:08319:11441\n\
67TFK:08319:11560\n\
67TFK:08370:10565\n\
67TFK:08357:10606\n\
67TFK:08387:10858\n\
67TFK:08371:10969\n\
67TFK:08345:11308\n\
67TFK:08412:10650\n\
67TFK:08432:10754\n\
67TFK:08409:11116\n\
67TFK:08423:11232\n\
67TFK:08431:11338\n\
67TFK:08485:10987\n\
67TFK:08456:11461\n\
67TFK:08512:10838\n\
67TFK:08506:10870\n\
67TFK:08539:11153\n\
67TFK:08501:11310\n\
67TFK:08563:10757\n\
67TFK:08603:11566\n\
67TFK:08683:10646\n\
67TFK:08678:11017\n\
67TFK:08700:10319\n\
67TFK:08724:10595\n\
67TFK:08695:10887\n\
67TFK:08701:10939\n\
67TFK:08692:11371\n\
67TFK:08751:10319\n\
67TFK:08769:10319\n\
67TFK:08782:10465\n\
67TFK:08757:10671\n\
67TFK:08773:11216\n\
67TFK:08765:11358\n\
67TFK:08836:10919\n\
67TFK:08823:10999\n\
67TFK:08860:10380\n\
67TFK:08976:10731\n\
67TFK:08983:10889\n\
67TFK:09004:11157\n\
67TFK:08996:11512\n\
67TFK:09035:11560\n\
67TFK:09087:10665\n\
67TFK:09071:10736\n\
67TFK:09079:10709\n\
67TFK:09046:11188\n\
67TFK:09054:11521\n\
67TFK:09098:10669\n\
67TFK:09103:10663\n\
67TFK:09123:10755\n\
67TFK:09099:10899\n\
67TFK:09175:10664\n\
67TFK:09181:10784\n\
67TFK:09170:11193\n\
67TFK:09164:11539\n\
67TFK:09216:11549\n\
67TFK:09289:11028\n\
67TFK:09245:11158\n\
67TFK:09311:10457\n\
67TFK:09309:11162\n\
67TFK:03997:03065\n\
67TFK:04030:03069\n\
67TFK:04009:03236\n\
67TFK:04010:03735\n\
67TFK:04057:02577\n\
67TFK:04051:02701\n\
67TFK:04078:02967\n\
67TFK:04092:02957\n\
67TFK:04068:03666\n\
67TFK:04128:03344\n\
67TFK:04124:03486\n\
67TFK:04099:03600\n\
67TFK:04134:03617\n\
67TFK:04102:03766\n\
67TFK:04107:03752\n\
67TFK:04158:02625\n\
67TFK:04169:02737\n\
67TFK:04146:02817\n\
67TFK:04173:02982\n\
67TFK:04175:03021\n\
67TFK:04187:03000\n\
67TFK:04192:03025\n\
67TFK:04157:03196\n\
67TFK:04164:03343\n\
67TFK:04192:03681\n\
67TFK:04197:03343\n\
67TFK:04208:03328\n\
67TFK:04238:03838\n\
67TFK:04286:02827\n\
67TFK:04273:03477\n\
67TFK:04270:03661\n\
67TFK:04336:02753\n\
67TFK:04301:03307\n\
67TFK:04382:02619\n\
67TFK:04371:03226\n\
67TFK:04392:03385\n\
67TFK:04449:03018\n\
67TFK:04477:02990\n\
67TFK:04460:03441\n\
67TFK:04477:03446\n\
67TFK:04544:02669\n\
67TFK:04524:02855\n\
67TFK:04499:02999\n\
67TFK:04502:03688\n\
67TFK:04556:02653\n\
67TFK:04593:02640\n\
67TFK:04592:02853\n\
67TFK:04576:02997\n\
67TFK:04624:02613\n\
67TFK:04628:02718\n\
67TFK:04602:02787\n\
67TFK:04639:03027\n\
67TFK:04599:03312\n\
67TFK:04607:03486\n\
67TFK:04621:03570\n\
67TFK:04657:02716\n\
67TFK:04681:02818\n\
67TFK:04668:03068\n\
67TFK:04671:03066\n\
67TFK:04671:03356\n\
67TFK:04719:02811\n\
67TFK:04711:03012\n\
67TFK:04704:03055\n\
67TFK:04742:03066\n\
67TFK:04721:03467\n\
67TFK:04721:03775\n\
67TFK:04769:02835\n\
67TFK:04771:02973\n\
67TFK:04779:03408\n\
67TFK:04789:03515\n\
67TFK:04767:03752\n\
67TFK:04795:03820\n\
67TFK:04802:02623\n\
67TFK:04826:03314\n\
67TFK:04805:03340\n\
67TFK:04812:03634\n\
67TFK:04871:02580\n\
67TFK:04885:03084\n\
67TFK:04875:03699\n\
67TFK:04941:02826\n\
67TFK:04935:02876\n\
67TFK:04923:03139\n\
67TFK:04929:03204\n\
67TFK:04904:03547\n\
67TFK:04937:03813\n\
67TFK:04938:03830\n\
67TFK:04950:02715\n\
67TFK:04967:02893\n\
67TFK:04951:03585\n\
67TFK:05030:02832\n\
67TFK:05005:02948\n\
67TFK:05003:03636\n\
67TFK:05071:03007\n\
67TFK:05065:03510\n\
67TFK:05112:03170\n\
67TFK:05104:03502\n\
67TFK:05123:03575\n\
67TFK:05113:03729\n\
67TFK:05189:02721\n\
67TFK:05178:02808\n\
67TFK:05148:03109\n\
67TFK:05180:03132\n\
67TFK:05149:03180\n\
67TFK:05157:03374\n\
67TFK:05159:03810\n\
67TFK:05191:03838\n\
67TFK:05198:02847\n\
67TFK:05209:02980\n\
67TFK:05208:03107\n\
67TFK:05214:03729\n\
67TFK:05273:03080\n\
67TFK:05265:03540\n\
67TFK:05255:03683\n\
67TFK:05257:03710\n\
67TFK:05324:02997\n\
67TFK:05320:03852\n\
67TFK:05359:02670\n\
67TFK:05349:02875\n\
67TFK:05332:03049\n\
67TFK:05365:03320\n\
67TFK:05357:03361\n\
67TFK:05357:03363\n\
67TFK:05409:02663\n\
67TFK:05419:02632\n\
67TFK:05417:02828\n\
67TFK:05390:03048\n\
67TFK:05385:03106\n\
67TFK:05422:03157\n\
67TFK:05412:03271\n\
67TFK:05382:03430\n\
67TFK:05394:03503\n\
67TFK:05427:03515\n\
67TFK:05384:03554\n\
67TFK:05430:03028\n\
67TFK:05432:03643\n\
67TFK:05441:03828\n\
67TFK:05500:02702\n\
67TFK:05502:02699\n\
67TFK:05499:02936\n\
67TFK:05523:03078\n\
67TFK:05531:02628\n\
67TFK:05565:02883\n\
67TFK:05529:03029\n\
67TFK:05595:02698\n\
67TFK:05618:03037\n\
67TFK:05616:03331\n\
67TFK:05609:03701\n\
67TFK:05669:02641\n\
67TFK:05656:02696\n\
67TFK:05638:02833\n\
67TFK:05670:02946\n\
67TFK:05648:03110\n\
67TFK:05633:03139\n\
67TFK:05650:03735\n\
67TFK:05660:03751\n\
67TFK:05682:02650\n\
67TFK:05698:02775\n\
67TFK:05690:03170\n\
67TFK:05707:03531\n\
67TFK:05710:03768\n\
67TFK:05760:02579\n\
67TFK:05775:03020\n\
67TFK:05777:03058\n\
67TFK:05744:03128\n\
67TFK:05728:03311\n\
67TFK:05797:02785\n\
67TFK:05817:02932\n\
67TFK:05779:03197\n\
67TFK:05783:03319\n\
67TFK:05791:03711\n\
67TFK:05810:03701\n\
67TFK:05820:03722\n\
67TFK:05847:02664\n\
67TFK:05874:02800\n\
67TFK:05837:02896\n\
67TFK:05838:02998\n\
67TFK:05835:03277\n\
67TFK:05837:03383\n\
67TFK:05851:03647\n\
67TFK:05882:02711\n\
67TFK:05886:02684\n\
67TFK:05899:02824\n\
67TFK:05880:03208\n\
67TFK:05880:03356\n\
67TFK:05903:03629\n\
67TFK:05878:03716\n\
67TFK:05931:02616\n\
67TFK:05947:03170\n\
67TFK:05945:03391\n\
67TFK:05948:03687\n\
67TFK:05969:03847\n\
67TFK:05979:03254\n\
67TFK:06000:03241\n\
67TFK:05987:03283\n\
67TFK:05980:03488\n\
67TFK:05995:03592\n\
67TFK:06020:03579\n\
67TFK:05987:03788\n\
67TFK:06034:02703\n\
67TFK:06054:02896\n\
67TFK:06053:03068\n\
67TFK:06033:03236\n\
67TFK:06054:03255\n\
67TFK:06063:03252\n\
67TFK:06053:03795\n\
67TFK:06096:02718\n\
67TFK:06099:02708\n\
67TFK:06087:02925\n\
67TFK:06090:03246\n\
67TFK:06090:03498\n\
67TFK:06107:03593\n\
67TFK:06086:03815\n\
67TFK:06143:02933\n\
67TFK:06160:03178\n\
67TFK:06173:03198\n\
67TFK:06157:03520\n\
67TFK:06146:03585\n\
67TFK:06131:03740\n\
67TFK:06199:02817\n\
67TFK:06238:02836\n\
67TFK:06228:03166\n\
67TFK:06234:03515\n\
67TFK:06242:03520\n\
67TFK:06272:03813\n\
67TFK:06316:02752\n\
67TFK:06323:02922\n\
67TFK:06300:03195\n\
67TFK:06307:03186\n\
67TFK:06326:03349\n\
67TFK:06316:03381\n\
67TFK:06366:02591\n\
67TFK:06341:03135\n\
67TFK:06336:03255\n\
67TFK:06377:03471\n\
67TFK:06337:03525\n\
67TFK:06350:03571\n\
67TFK:06427:02669\n\
67TFK:06419:03224\n\
67TFK:06387:03558\n\
67TFK:06418:03528\n\
67TFK:06406:03702\n\
67TFK:06410:03831\n\
67TFK:06470:02644\n\
67TFK:06462:02702\n\
67TFK:06447:03140\n\
67TFK:06463:03629\n\
67TFK:06504:02816\n\
67TFK:06516:02797\n\
67TFK:06488:02918\n\
67TFK:06488:02961\n\
67TFK:06491:03160\n\
67TFK:06525:03411\n\
67TFK:06497:03606\n\
67TFK:06516:03612\n\
67TFK:06502:03813\n\
67TFK:06520:03785\n\
67TFK:06509:03839\n\
67TFK:06533:02670\n\
67TFK:06563:02727\n\
67TFK:06559:03369\n\
67TFK:06531:03617\n\
67TFK:06538:03578\n\
67TFK:06545:03676\n\
67TFK:06538:03822\n\
67TFK:06591:02634\n\
67TFK:06600:02655\n\
67TFK:06614:03123\n\
67TFK:06618:03177\n\
67TFK:06610:03393\n\
67TFK:06608:03645\n\
67TFK:06621:03636\n\
67TFK:06613:03732\n\
67TFK:06603:03825\n\
67TFK:06628:02663\n\
67TFK:06652:03552\n\
67TFK:05355:05532\n\
67TFK:05359:06161\n\
67TFK:05365:06282\n\
67TFK:05397:05382\n\
67TFK:05421:05360\n\
67TFK:05407:05442\n\
67TFK:05411:05444\n\
67TFK:05412:05757\n\
67TFK:05400:06012\n\
67TFK:05414:06083\n\
67TFK:05395:06200\n\
67TFK:05415:06172\n\
67TFK:05395:06211\n\
67TFK:05463:05236\n\
67TFK:05449:05289\n\
67TFK:05462:05436\n\
67TFK:05475:06250\n\
67TFK:05509:05339\n\
67TFK:05504:05856\n\
67TFK:05520:05866\n\
67TFK:05522:06003\n\
67TFK:05543:05196\n\
67TFK:05564:05242\n\
67TFK:05546:05291\n\
67TFK:05572:05339\n\
67TFK:05567:05365\n\
67TFK:05576:05355\n\
67TFK:05549:05721\n\
67TFK:05557:05772\n\
67TFK:05574:05846\n\
67TFK:05559:05991\n\
67TFK:05575:06310\n\
67TFK:05578:05161\n\
67TFK:05612:05505\n\
67TFK:05595:05926\n\
67TFK:05598:05907\n\
67TFK:05606:05906\n\
67TFK:05602:06247\n\
67TFK:05648:05350\n\
67TFK:05663:05390\n\
67TFK:05672:05499\n\
67TFK:05660:05582\n\
67TFK:05672:05707\n\
67TFK:05668:05843\n\
67TFK:05628:06236\n\
67TFK:05640:06298\n\
67TFK:05629:06407\n\
67TFK:05681:05198\n\
67TFK:05683:05213\n\
67TFK:05691:05472\n\
67TFK:05705:05550\n\
67TFK:05688:05687\n\
67TFK:05723:05804\n\
67TFK:05761:05174\n\
67TFK:05773:05262\n\
67TFK:05746:05448\n\
67TFK:05734:05593\n\
67TFK:05755:06014\n\
67TFK:05822:05296\n\
67TFK:05819:06081\n\
67TFK:05798:06418\n\
67TFK:05830:05787\n\
67TFK:05832:06106\n\
67TFK:05927:05204\n\
67TFK:05910:05382\n\
67TFK:05918:05777\n\
67TFK:05905:06178\n\
67TFK:05964:05228\n\
67TFK:05954:05289\n\
67TFK:05949:06363\n\
67TFK:05947:06417\n\
67TFK:05994:05304\n\
67TFK:06002:05716\n\
67TFK:06008:05840\n\
67TFK:06042:05622\n\
67TFK:06052:05998\n\
67TFK:06072:05979\n\
67TFK:06034:06087\n\
67TFK:06062:06214\n\
67TFK:06122:06429\n\
67TFK:06137:05299\n\
67TFK:06171:05537\n\
67TFK:06170:05592\n\
67TFK:06143:05619\n\
67TFK:06174:05642\n\
67TFK:06150:05924\n\
67TFK:06138:06051\n\
67TFK:06177:06162\n\
67TFK:06172:06285\n\
67TFK:06185:05636\n\
67TFK:06198:05635\n\
67TFK:06200:05716\n\
67TFK:06224:05809\n\
67TFK:06209:05991\n\
67TFK:06179:06013\n\
67TFK:06269:05331\n\
67TFK:06233:05554\n\
67TFK:06253:05726\n\
67TFK:06253:06061\n\
67TFK:06230:06393\n\
67TFK:06312:05592\n\
67TFK:06291:05648\n\
67TFK:06298:05876\n\
67TFK:06324:05988\n\
67TFK:06327:06161\n\
67TFK:06279:06401\n\
67TFK:06333:05640\n\
67TFK:06378:05193\n\
67TFK:06399:05230\n\
67TFK:06427:05667\n\
67TFK:06393:05822\n\
67TFK:06402:06075\n\
67TFK:06388:06177\n\
67TFK:06405:06355\n\
67TFK:06424:06382\n\
67TFK:06468:05244\n\
67TFK:06442:05630\n\
67TFK:06469:05664\n\
67TFK:06475:05968\n\
67TFK:06478:05427\n\
67TFK:06480:05492\n\
67TFK:06481:05452\n\
67TFK:06508:05593\n\
67TFK:06498:05604\n\
67TFK:06482:06293\n\
67TFK:06548:05577\n\
67TFK:06534:05771\n\
67TFK:06576:06052\n\
67TFK:06575:06265\n\
67TFK:06582:05457\n\
67TFK:06604:05519\n\
67TFK:06616:05539\n\
67TFK:06617:05632\n\
67TFK:06581:05684\n\
67TFK:06580:05794\n\
67TFK:06604:06029\n\
67TFK:06620:06275\n\
67TFK:06631:06075\n\
67TFK:03996:04020\n\
67TFK:04017:04182\n\
67TFK:04005:04250\n\
67TFK:04001:04564\n\
67TFK:04019:04750\n\
67TFK:04039:04857\n\
67TFK:04033:05126\n\
67TFK:04078:03923\n\
67TFK:04076:04219\n\
67TFK:04078:04276\n\
67TFK:04068:04752\n\
67TFK:04115:03964\n\
67TFK:04121:04192\n\
67TFK:04137:04192\n\
67TFK:04113:04227\n\
67TFK:04128:04536\n\
67TFK:04114:04576\n\
67TFK:04130:04573\n\
67TFK:04098:04921\n\
67TFK:04134:04989\n\
67TFK:04166:04030\n\
67TFK:04164:04141\n\
67TFK:04180:04859\n\
67TFK:04184:04991\n\
67TFK:04241:03953\n\
67TFK:04215:03993\n\
67TFK:04235:04300\n\
67TFK:04238:04754\n\
67TFK:04197:04919\n\
67TFK:04260:04235\n\
67TFK:04253:04278\n\
67TFK:04259:04797\n\
67TFK:04259:04909\n\
67TFK:04294:05027\n\
67TFK:04316:03899\n\
67TFK:04331:03957\n\
67TFK:04313:04158\n\
67TFK:04344:04122\n\
67TFK:04321:04375\n\
67TFK:04337:04476\n\
67TFK:04320:04656\n\
67TFK:04297:04683\n\
67TFK:04298:04796\n\
67TFK:04347:03908\n\
67TFK:04352:03943\n\
67TFK:04386:04109\n\
67TFK:04365:04405\n\
67TFK:04391:04638\n\
67TFK:04375:04793\n\
67TFK:04380:04786\n\
67TFK:04350:04845\n\
67TFK:04366:04901\n\
67TFK:04414:03909\n\
67TFK:04419:04289\n\
67TFK:04401:04633\n\
67TFK:04411:04656\n\
67TFK:04409:05120\n\
67TFK:04452:03877\n\
67TFK:04494:04102\n\
67TFK:04446:04654\n\
67TFK:04454:04642\n\
67TFK:04494:04796\n\
67TFK:04457:05122\n\
67TFK:04501:04189\n\
67TFK:04505:04216\n\
67TFK:04509:04408\n\
67TFK:04590:03967\n\
67TFK:04558:04614\n\
67TFK:04640:04397\n\
67TFK:04654:03981\n\
67TFK:04685:04466\n\
67TFK:04661:04564\n\
67TFK:04659:04674\n\
67TFK:04654:04749\n\
67TFK:04695:05048\n\
67TFK:04738:04161\n\
67TFK:04714:04201\n\
67TFK:04709:04243\n\
67TFK:04714:04430\n\
67TFK:04737:04663\n\
67TFK:04737:05035\n\
67TFK:04794:04115\n\
67TFK:04770:04281\n\
67TFK:04794:04375\n\
67TFK:04764:04938\n\
67TFK:04819:04013\n\
67TFK:04815:04300\n\
67TFK:04820:04467\n\
67TFK:04823:04485\n\
67TFK:04838:04558\n\
67TFK:04797:04669\n\
67TFK:04797:05010\n\
67TFK:04818:05041\n\
67TFK:04840:05091\n\
67TFK:04880:04012\n\
67TFK:04863:04694\n\
67TFK:04893:04735\n\
67TFK:04890:04819\n\
67TFK:04856:04918\n\
67TFK:04935:03903\n\
67TFK:04945:04472\n\
67TFK:04931:04773\n\
67TFK:04938:05113\n\
67TFK:04991:04113\n\
67TFK:04978:04132\n\
67TFK:04967:04291\n\
67TFK:04981:04495\n\
67TFK:05017:03966\n\
67TFK:05004:04452\n\
67TFK:05011:04762\n\
67TFK:05002:04828\n\
67TFK:05008:04815\n\
67TFK:05093:04156\n\
67TFK:05046:04318\n\
67TFK:05102:04264\n\
67TFK:05111:04315\n\
67TFK:05145:04512\n\
67TFK:05143:04912\n\
67TFK:05096:05004\n\
67TFK:05143:05149\n\
67TFK:05158:04543\n\
67TFK:05170:04651\n\
67TFK:05151:04931\n\
67TFK:05234:04045\n\
67TFK:05233:04161\n\
67TFK:05199:04201\n\
67TFK:05200:04240\n\
67TFK:05203:04214\n\
67TFK:05212:04459\n\
67TFK:05198:04787\n\
67TFK:05288:03959\n\
67TFK:05249:03991\n\
67TFK:05248:04164\n\
67TFK:05258:04340\n\
67TFK:05260:04788\n\
67TFK:05282:05084\n\
67TFK:05311:04076\n\
67TFK:05297:04557\n\
67TFK:05351:07733\n\
67TFK:05345:07844\n\
67TFK:05346:08418\n\
67TFK:05330:08763\n\
67TFK:05363:08950\n\
67TFK:05400:08004\n\
67TFK:05412:08077\n\
67TFK:05424:08463\n\
67TFK:05388:08683\n\
67TFK:05423:08754\n\
67TFK:05444:08190\n\
67TFK:05439:08237\n\
67TFK:05475:08431\n\
67TFK:05444:08671\n\
67TFK:05485:08395\n\
67TFK:05497:08780\n\
67TFK:05552:07743\n\
67TFK:05566:07771\n\
67TFK:05528:07871\n\
67TFK:05546:07863\n\
67TFK:05534:07950\n\
67TFK:05537:08137\n\
67TFK:05528:08210\n\
67TFK:05531:08247\n\
67TFK:05537:08276\n\
67TFK:05559:08421\n\
67TFK:05606:07747\n\
67TFK:05592:07834\n\
67TFK:05583:08149\n\
67TFK:05603:08370\n\
67TFK:05614:08944\n\
67TFK:05656:07744\n\
67TFK:05661:07832\n\
67TFK:05659:08243\n\
67TFK:05639:08804\n\
67TFK:05632:08978\n\
67TFK:05632:08990\n\
67TFK:05691:08834\n\
67TFK:05746:07752\n\
67TFK:05764:07863\n\
67TFK:05776:08051\n\
67TFK:05776:08964\n\
67TFK:05837:08075\n\
67TFK:05851:08058\n\
67TFK:05850:08556\n\
67TFK:05902:08516\n\
67TFK:05931:08366\n\
67TFK:05932:08403\n\
67TFK:05983:08591\n\
67TFK:06004:08588\n\
67TFK:05981:08894\n\
67TFK:06030:07731\n\
67TFK:06055:08344\n\
67TFK:06035:08382\n\
67TFK:06048:08547\n\
67TFK:06110:07959\n\
67TFK:06112:07934\n\
67TFK:06105:08563\n\
67TFK:06132:07968\n\
67TFK:06156:08247\n\
67TFK:06162:08299\n\
67TFK:06177:08630\n\
67TFK:06201:07990\n\
67TFK:06203:08156\n\
67TFK:06210:08443\n\
67TFK:06187:08568\n\
67TFK:06180:08807\n\
67TFK:06200:08788\n\
67TFK:06239:07932\n\
67TFK:06256:07945\n\
67TFK:06250:08015\n\
67TFK:06257:08133\n\
67TFK:06272:08358\n\
67TFK:06230:08391\n\
67TFK:06294:08336\n\
67TFK:06297:08349\n\
67TFK:06327:08642\n\
67TFK:06296:08949\n\
67TFK:06363:07901\n\
67TFK:06341:08079\n\
67TFK:06350:08388\n\
67TFK:06355:08718\n\
67TFK:06379:07761\n\
67TFK:06396:08455\n\
67TFK:06440:07766\n\
67TFK:06457:07913\n\
67TFK:06469:08162\n\
67TFK:06442:08631\n\
67TFK:06474:08637\n\
67TFK:06460:08751\n\
67TFK:06526:07829\n\
67TFK:06490:08066\n\
67TFK:06509:08311\n\
67TFK:06511:08732\n\
67TFK:06511:08894\n\
67TFK:06569:07790\n\
67TFK:06538:07999\n\
67TFK:06575:08022\n\
67TFK:06600:08517\n\
67TFK:06597:08595\n\
67TFK:06659:07886\n\
67TFK:06632:08617\n\
67TFK:06635:08693\n\
67TFK:05331:09393\n\
67TFK:05363:09504\n\
67TFK:05376:09960\n\
67TFK:05418:09071\n\
67TFK:05384:09269\n\
67TFK:05410:09552\n\
67TFK:05387:09571\n\
67TFK:05426:09848\n\
67TFK:05423:10226\n\
67TFK:05477:10124\n\
67TFK:05496:09035\n\
67TFK:05518:09103\n\
67TFK:05480:09170\n\
67TFK:05495:09753\n\
67TFK:05527:09849\n\
67TFK:05485:10188\n\
67TFK:05545:09295\n\
67TFK:05577:09289\n\
67TFK:05532:10000\n\
67TFK:05594:09021\n\
67TFK:05602:09042\n\
67TFK:05596:09569\n\
67TFK:05604:09750\n\
67TFK:05671:09136\n\
67TFK:05671:09168\n\
67TFK:05675:09843\n\
67TFK:05634:10068\n\
67TFK:05669:10266\n\
67TFK:05725:09934\n\
67TFK:05743:09175\n\
67TFK:05734:09262\n\
67TFK:05773:09281\n\
67TFK:05824:09350\n\
67TFK:05791:09665\n\
67TFK:05826:09966\n\
67TFK:05860:09396\n\
67TFK:05837:09423\n\
67TFK:05853:09787\n\
67TFK:05828:09918\n\
67TFK:05856:10080\n\
67TFK:05838:10273\n\
67TFK:05900:09256\n\
67TFK:05885:10089\n\
67TFK:05915:10074\n\
67TFK:05953:09244\n\
67TFK:05968:09595\n\
67TFK:05974:09572\n\
67TFK:05933:09642\n\
67TFK:05949:10153\n\
67TFK:06023:09232\n\
67TFK:05983:09332\n\
67TFK:05994:10055\n\
67TFK:06020:10061\n\
67TFK:06027:10093\n\
67TFK:05997:10281\n\
67TFK:06068:09087\n\
67TFK:06054:09442\n\
67TFK:06030:09636\n\
67TFK:06039:09810\n\
67TFK:06035:10030\n\
67TFK:06090:09900\n\
67TFK:06145:09135\n\
67TFK:06153:09631\n\
67TFK:06141:09667\n\
67TFK:06190:09096\n\
67TFK:06184:09156\n\
67TFK:06181:09311\n\
67TFK:06227:09868\n\
67TFK:06211:10226\n\
67TFK:06246:09474\n\
67TFK:06281:09867\n\
67TFK:06316:10066\n\
67TFK:06314:10210\n\
67TFK:06369:09284\n\
67TFK:06328:09797\n\
67TFK:06335:09791\n\
67TFK:06353:09824\n\
67TFK:06397:09610\n\
67TFK:06398:09796\n\
67TFK:06407:10236\n\
67TFK:06430:09079\n\
67TFK:06436:09586\n\
67TFK:06443:10190\n\
67TFK:06488:09213\n\
67TFK:06497:09220\n\
67TFK:06492:09280\n\
67TFK:06486:09344\n\
67TFK:06541:09265\n\
67TFK:06569:09320\n\
67TFK:06533:09446\n\
67TFK:06539:09567\n\
67TFK:06544:09955\n\
67TFK:06555:10032\n\
67TFK:06532:10069\n\
67TFK:06545:10101\n\
67TFK:06587:09126\n\
67TFK:06608:09139\n\
67TFK:06620:10292\n\
67TFK:06643:09566\n\
67TFK:05364:11999\n\
67TFK:05349:12389\n\
67TFK:05355:12760\n\
67TFK:05417:11840\n\
67TFK:05384:11928\n\
67TFK:05411:12115\n\
67TFK:05399:12594\n\
67TFK:05394:12703\n\
67TFK:05445:11667\n\
67TFK:05473:12058\n\
67TFK:05462:12147\n\
67TFK:05464:12673\n\
67TFK:05513:11883\n\
67TFK:05519:12255\n\
67TFK:05540:12562\n\
67TFK:05576:12627\n\
67TFK:05579:11641\n\
67TFK:05647:11833\n\
67TFK:05673:12085\n\
67TFK:05674:12437\n\
67TFK:05677:12803\n\
67TFK:05696:11695\n\
67TFK:05686:12489\n\
67TFK:05687:12458\n\
67TFK:05727:12575\n\
67TFK:05730:11627\n\
67TFK:05775:12119\n\
67TFK:05764:12450\n\
67TFK:05734:12853\n\
67TFK:05778:11905\n\
67TFK:05786:11916\n\
67TFK:05802:12090\n\
67TFK:05824:12635\n\
67TFK:05812:12663\n\
67TFK:05862:11643\n\
67TFK:05903:12517\n\
67TFK:05905:12670\n\
67TFK:05951:11942\n\
67TFK:05933:12039\n\
67TFK:05939:12033\n\
67TFK:05934:12395\n\
67TFK:06019:11748\n\
67TFK:05987:12455\n\
67TFK:06011:12856\n\
67TFK:06040:11769\n\
67TFK:06028:12422\n\
67TFK:06072:12605\n\
67TFK:06149:11756\n\
67TFK:06144:12011\n\
67TFK:06162:12378\n\
67TFK:06212:12286\n\
67TFK:06214:12481\n\
67TFK:06258:12124\n\
67TFK:06267:12134\n\
67TFK:06270:12129\n\
67TFK:06274:12680\n\
67TFK:06311:12474\n\
67TFK:06348:12219\n\
67TFK:06331:12492\n\
67TFK:06412:11846\n\
67TFK:06392:12077\n\
67TFK:06415:12054\n\
67TFK:06396:12279\n\
67TFK:06394:12565\n\
67TFK:06436:11733\n\
67TFK:06458:11734\n\
67TFK:06432:12124\n\
67TFK:06509:12406\n\
67TFK:06491:12695\n\
67TFK:06523:12852\n\
67TFK:06569:11638\n\
67TFK:06546:12714\n\
67TFK:06645:12327\n\
67TFK:06650:12375\n\
67TFK:06648:12537\n\
67TFK:04012:01977\n\
67TFK:04031:02143\n\
67TFK:04024:02280\n\
67TFK:04031:02307\n\
67TFK:04081:01305\n\
67TFK:04049:01533\n\
67TFK:04073:01839\n\
67TFK:04104:01464\n\
67TFK:04103:01874\n\
67TFK:04125:01905\n\
67TFK:04109:02387\n\
67TFK:04188:01333\n\
67TFK:04152:01647\n\
67TFK:04164:01909\n\
67TFK:04187:02020\n\
67TFK:04159:02163\n\
67TFK:04173:02385\n\
67TFK:04243:01416\n\
67TFK:04222:01528\n\
67TFK:04228:01635\n\
67TFK:04204:01807\n\
67TFK:04230:02225\n\
67TFK:04238:02327\n\
67TFK:04243:02440\n\
67TFK:04241:02536\n\
67TFK:04292:01849\n\
67TFK:04331:01702\n\
67TFK:04308:02340\n\
67TFK:04337:02362\n\
67TFK:04370:01821\n\
67TFK:04349:02505\n\
67TFK:04410:02031\n\
67TFK:04444:02117\n\
67TFK:04449:01567\n\
67TFK:04459:01979\n\
67TFK:04486:02203\n\
67TFK:04487:02258\n\
67TFK:04477:02486\n\
67TFK:04565:01501\n\
67TFK:04586:01665\n\
67TFK:04576:02132\n\
67TFK:04556:02158\n\
67TFK:04573:02376\n\
67TFK:04608:01977\n\
67TFK:04644:02041\n\
67TFK:04630:02166\n\
67TFK:04625:02265\n\
67TFK:04597:02418\n\
67TFK:04606:02466\n\
67TFK:04633:02485\n\
67TFK:04675:01565\n\
67TFK:04687:01642\n\
67TFK:04668:01882\n\
67TFK:04666:01952\n\
67TFK:04649:02220\n\
67TFK:04655:02512\n\
67TFK:04699:01313\n\
67TFK:04696:01470\n\
67TFK:04734:01785\n\
67TFK:04697:02115\n\
67TFK:04741:02126\n\
67TFK:04702:02305\n\
67TFK:04740:02322\n\
67TFK:04741:02508\n\
67TFK:04762:01612\n\
67TFK:04754:01965\n\
67TFK:04838:02069\n\
67TFK:04848:01328\n\
67TFK:04863:01399\n\
67TFK:04889:01607\n\
67TFK:04860:02217\n\
67TFK:04898:01804\n\
67TFK:04917:01950\n\
67TFK:04916:02001\n\
67TFK:04915:02280\n\
67TFK:04917:02460\n\
67TFK:04961:01586\n\
67TFK:04985:01659\n\
67TFK:04955:01723\n\
67TFK:04976:01716\n\
67TFK:04956:01949\n\
67TFK:04991:02206\n\
67TFK:04951:02383\n\
67TFK:04979:02364\n\
67TFK:04961:02506\n\
67TFK:05002:01462\n\
67TFK:05008:01837\n\
67TFK:05002:02018\n\
67TFK:05042:02365\n\
67TFK:05005:02549\n\
67TFK:05080:01957\n\
67TFK:05049:02165\n\
67TFK:05116:02060\n\
67TFK:05155:01545\n\
67TFK:05193:01821\n\
67TFK:05224:01567\n\
67TFK:05242:01613\n\
67TFK:05217:01678\n\
67TFK:05289:02103\n\
67TFK:05257:02149\n\
67TFK:02702:12980\n\
67TFK:02725:13760\n\
67TFK:02810:13050\n\
67TFK:02783:13146\n\
67TFK:02782:13663\n\
67TFK:02808:13680\n\
67TFK:02841:13373\n\
67TFK:02852:13660\n\
67TFK:02827:13766\n\
67TFK:02905:14159\n\
67TFK:02954:13449\n\
67TFK:03007:13057\n\
67TFK:02977:13164\n\
67TFK:02997:14046\n\
67TFK:03038:12905\n\
67TFK:03035:12965\n\
67TFK:03062:13365\n\
67TFK:03093:13173\n\
67TFK:03112:13515\n\
67TFK:03074:13707\n\
67TFK:03100:14014\n\
67TFK:03146:13353\n\
67TFK:03160:13571\n\
67TFK:03180:12906\n\
67TFK:03189:13701\n\
67TFK:03175:13789\n\
67TFK:03201:13820\n\
67TFK:03228:13054\n\
67TFK:03226:14084\n\
67TFK:03266:13222\n\
67TFK:03303:13531\n\
67TFK:03315:13547\n\
67TFK:03413:12960\n\
67TFK:03405:13837\n\
67TFK:03409:13967\n\
67TFK:03450:13144\n\
67TFK:03450:13493\n\
67TFK:03454:13864\n\
67TFK:03487:13139\n\
67TFK:03531:13458\n\
67TFK:03602:13260\n\
67TFK:03643:13242\n\
67TFK:03656:14036\n\
67TFK:03712:13782\n\
67TFK:03675:13950\n\
67TFK:03669:14061\n\
67TFK:03730:13530\n\
67TFK:03730:14030\n\
67TFK:03789:13114\n\
67TFK:03813:13358\n\
67TFK:03795:13529\n\
67TFK:03862:13117\n\
67TFK:03849:13165\n\
67TFK:03847:13313\n\
67TFK:03819:13593\n\
67TFK:03842:13636\n\
67TFK:03822:13933\n\
67TFK:03902:13067\n\
67TFK:03912:13852\n\
67TFK:03929:12918\n\
67TFK:03950:13186\n\
67TFK:03933:13400\n\
67TFK:03938:13897\n\
67TFK:03921:14153\n\
67TFK:03983:13141\n\
67TFK:03986:13969\n\
67TFK:02672:11623\n\
67TFK:02693:11839\n\
67TFK:02670:11848\n\
67TFK:02678:12602\n\
67TFK:02723:12754\n\
67TFK:02766:11635\n\
67TFK:02766:12390\n\
67TFK:02811:12532\n\
67TFK:02815:11755\n\
67TFK:02830:12727\n\
67TFK:02893:11850\n\
67TFK:02867:12242\n\
67TFK:02912:12528\n\
67TFK:02928:11956\n\
67TFK:02956:11985\n\
67TFK:02957:12021\n\
67TFK:02917:12197\n\
67TFK:02926:12209\n\
67TFK:02916:12734\n\
67TFK:02981:12156\n\
67TFK:02998:12606\n\
67TFK:03004:12631\n\
67TFK:03045:12772\n\
67TFK:03083:12311\n\
67TFK:03109:12409\n\
67TFK:03096:12497\n\
67TFK:03075:12626\n\
67TFK:03136:12536\n\
67TFK:03146:12500\n\
67TFK:03211:11770\n\
67TFK:03202:12736\n\
67TFK:03250:11959\n\
67TFK:03308:11727\n\
67TFK:03295:12004\n\
67TFK:03295:12550\n\
67TFK:03347:11891\n\
67TFK:03316:12314\n\
67TFK:03370:11796\n\
67TFK:03388:11948\n\
67TFK:03392:12604\n\
67TFK:03431:12574\n\
67TFK:03459:12789\n\
67TFK:03503:11773\n\
67TFK:03472:12089\n\
67TFK:03507:12130\n\
67TFK:03468:12416\n\
67TFK:03473:12641\n\
67TFK:03488:12614\n\
67TFK:03467:12847\n\
67TFK:03534:11728\n\
67TFK:03549:11912\n\
67TFK:03557:12676\n\
67TFK:03600:11743\n\
67TFK:03603:12608\n\
67TFK:03582:12707\n\
67TFK:03643:11900\n\
67TFK:03638:12271\n\
67TFK:03625:12525\n\
67TFK:03653:12666\n\
67TFK:03681:12351\n\
67TFK:03689:12843\n\
67TFK:03712:12868\n\
67TFK:03762:11803\n\
67TFK:03737:12299\n\
67TFK:03729:12580\n\
67TFK:03798:11604\n\
67TFK:03768:11781\n\
67TFK:03796:11943\n\
67TFK:03772:12356\n\
67TFK:03808:12720\n\
67TFK:03835:12447\n\
67TFK:03857:12563\n\
67TFK:03890:12170\n\
67TFK:03903:12513\n\
67TFK:03909:12520\n\
67TFK:03952:11628\n\
67TFK:03943:12096\n\
67TFK:03961:12115\n\
67TFK:03974:11610\n\
67TFK:03995:12330\n\
67TFK:03970:12568\n\
67TFK:02668:09617\n\
67TFK:02703:09685\n\
67TFK:02704:09929\n\
67TFK:02738:09708\n\
67TFK:02755:09742\n\
67TFK:02723:09861\n\
67TFK:02744:10085\n\
67TFK:02753:10224\n\
67TFK:02800:09326\n\
67TFK:02796:09372\n\
67TFK:02800:10049\n\
67TFK:02801:10227\n\
67TFK:02827:10223\n\
67TFK:02905:09046\n\
67TFK:02874:09292\n\
67TFK:02904:10067\n\
67TFK:02906:10082\n\
67TFK:02934:09654\n\
67TFK:02934:09779\n\
67TFK:02924:09873\n\
67TFK:02948:09898\n\
67TFK:02993:09471\n\
67TFK:02973:09609\n\
67TFK:02969:09914\n\
67TFK:03007:09947\n\
67TFK:03020:09421\n\
67TFK:03017:09476\n\
67TFK:03031:09627\n\
67TFK:03063:09909\n\
67TFK:03056:10105\n\
67TFK:03068:09170\n\
67TFK:03106:09286\n\
67TFK:03076:09489\n\
67TFK:03071:09561\n\
67TFK:03071:09933\n\
67TFK:03158:10110\n\
67TFK:03183:09173\n\
67TFK:03212:09421\n\
67TFK:03204:09603\n\
67TFK:03171:09860\n\
67TFK:03180:09967\n\
67TFK:03204:10280\n\
67TFK:03212:10276\n\
67TFK:03230:09212\n\
67TFK:03244:09481\n\
67TFK:03258:09792\n\
67TFK:03228:10068\n\
67TFK:03274:09120\n\
67TFK:03281:09176\n\
67TFK:03294:09329\n\
67TFK:03308:09375\n\
67TFK:03296:09459\n\
67TFK:03269:09610\n\
67TFK:03273:09884\n\
67TFK:03273:10239\n\
67TFK:03333:09057\n\
67TFK:03315:09216\n\
67TFK:03329:09470\n\
67TFK:03332:10290\n\
67TFK:03391:09039\n\
67TFK:03383:09080\n\
67TFK:03403:10158\n\
67TFK:03365:10259\n\
67TFK:03375:10245\n\
67TFK:03429:09057\n\
67TFK:03433:09051\n\
67TFK:03461:09211\n\
67TFK:03414:09516\n\
67TFK:03447:09774\n\
67TFK:03468:09212\n\
67TFK:03476:09175\n\
67TFK:03465:09636\n\
67TFK:03512:10027\n\
67TFK:03483:10265\n\
67TFK:03523:09266\n\
67TFK:03554:10004\n\
67TFK:03567:09023\n\
67TFK:03578:10203\n\
67TFK:03569:10218\n\
67TFK:03663:09044\n\
67TFK:03629:09210\n\
67TFK:03660:09379\n\
67TFK:03656:09478\n\
67TFK:03627:09589\n\
67TFK:03624:10089\n\
67TFK:03683:09392\n\
67TFK:03701:09540\n\
67TFK:03681:10018\n\
67TFK:03684:10089\n\
67TFK:03679:10203\n\
67TFK:03726:09063\n\
67TFK:03723:09145\n\
67TFK:03757:09356\n\
67TFK:03801:09255\n\
67TFK:03808:09324\n\
67TFK:03808:09672\n\
67TFK:03784:09775\n\
67TFK:03815:09019\n\
67TFK:03849:09578\n\
67TFK:03849:09784\n\
67TFK:03836:09886\n\
67TFK:03863:10111\n\
67TFK:03958:09472\n\
67TFK:03931:09748\n\
67TFK:03934:10269\n\
67TFK:02686:05452\n\
67TFK:02681:05675\n\
67TFK:02680:05786\n\
67TFK:02688:05808\n\
67TFK:02710:06291\n\
67TFK:02682:06389\n\
67TFK:02736:05190\n\
67TFK:02744:05583\n\
67TFK:02718:05738\n\
67TFK:02714:06275\n\
67TFK:02747:06286\n\
67TFK:02783:05898\n\
67TFK:02811:05987\n\
67TFK:02830:05174\n\
67TFK:02834:05167\n\
67TFK:02830:05285\n\
67TFK:02845:05576\n\
67TFK:02821:05924\n\
67TFK:02825:06083\n\
67TFK:02895:05507\n\
67TFK:02875:05634\n\
67TFK:02887:05771\n\
67TFK:02905:05830\n\
67TFK:02880:06228\n\
67TFK:02891:06316\n\
67TFK:02927:05193\n\
67TFK:02923:05496\n\
67TFK:02941:05606\n\
67TFK:02924:05798\n\
67TFK:02926:06046\n\
67TFK:02936:06271\n\
67TFK:02991:05366\n\
67TFK:02981:05737\n\
67TFK:02994:06047\n\
67TFK:03016:05421\n\
67TFK:03048:05598\n\
67TFK:03050:05630\n\
67TFK:03061:05929\n\
67TFK:03033:06082\n\
67TFK:03058:06232\n\
67TFK:03036:06263\n\
67TFK:03047:06438\n\
67TFK:03086:05324\n\
67TFK:03087:05395\n\
67TFK:03091:05709\n\
67TFK:03103:05775\n\
67TFK:03079:06138\n\
67TFK:03112:06218\n\
67TFK:03161:05209\n\
67TFK:03132:05268\n\
67TFK:03125:05363\n\
67TFK:03139:05563\n\
67TFK:03163:05668\n\
67TFK:03114:06036\n\
67TFK:03126:06346\n\
67TFK:03119:06393\n\
67TFK:03121:06399\n\
67TFK:03193:05196\n\
67TFK:03209:05331\n\
67TFK:03181:05458\n\
67TFK:03255:05231\n\
67TFK:03231:06264\n\
67TFK:03254:06276\n\
67TFK:03265:05799\n\
67TFK:03311:06375\n\
67TFK:03334:05508\n\
67TFK:03339:05542\n\
67TFK:03328:06307\n\
67TFK:03390:05372\n\
67TFK:03391:05642\n\
67TFK:03389:05825\n\
67TFK:03402:05940\n\
67TFK:03378:06019\n\
67TFK:03457:06419\n\
67TFK:03489:05466\n\
67TFK:03491:05521\n\
67TFK:03470:05798\n\
67TFK:03511:06136\n\
67TFK:03556:05360\n\
67TFK:03521:05527\n\
67TFK:03540:05545\n\
67TFK:03531:05586\n\
67TFK:03533:05898\n\
67TFK:03538:06301\n\
67TFK:03516:06310\n\
67TFK:03574:05579\n\
67TFK:03613:05746\n\
67TFK:03579:05909\n\
67TFK:03576:06196\n\
67TFK:03653:05283\n\
67TFK:03653:05747\n\
67TFK:03619:06088\n\
67TFK:03696:05807\n\
67TFK:03698:05829\n\
67TFK:03737:05491\n\
67TFK:03759:05721\n\
67TFK:03750:05806\n\
67TFK:03739:06084\n\
67TFK:03735:06212\n\
67TFK:03723:06401\n\
67TFK:03795:05448\n\
67TFK:03775:05543\n\
67TFK:03788:05651\n\
67TFK:03806:05969\n\
67TFK:03813:06298\n\
67TFK:03813:06392\n\
67TFK:03853:05208\n\
67TFK:03814:05456\n\
67TFK:03822:05707\n\
67TFK:03872:05182\n\
67TFK:03898:05545\n\
67TFK:03897:05575\n\
67TFK:03878:05735\n\
67TFK:03911:05992\n\
67TFK:03876:06367\n\
67TFK:03929:05331\n\
67TFK:03936:05411\n\
67TFK:03920:05506\n\
67TFK:03927:05693\n\
67TFK:03930:06263\n\
67TFK:03961:06270\n\
67TFK:03982:05426\n\
67TFK:03980:05648\n\
67TFK:03984:06156\n\
67TFK:03977:06422\n\
67TFK:08028:01660\n\
67TFK:07994:01872\n\
67TFK:08069:01332\n\
67TFK:08055:01422\n\
67TFK:08057:01505\n\
67TFK:08065:01552\n\
67TFK:08050:01821\n\
67TFK:08063:02077\n\
67TFK:08042:02425\n\
67TFK:08097:01315\n\
67TFK:08109:01535\n\
67TFK:08126:01571\n\
67TFK:08135:01611\n\
67TFK:08119:01811\n\
67TFK:08123:01817\n\
67TFK:08118:02272\n\
67TFK:08155:01337\n\
67TFK:08176:01635\n\
67TFK:08187:01719\n\
67TFK:08175:02170\n\
67TFK:08190:02255\n\
67TFK:08144:02421\n\
67TFK:08188:02526\n\
67TFK:08193:01318\n\
67TFK:08208:01413\n\
67TFK:08209:01452\n\
67TFK:08215:01612\n\
67TFK:08211:02080\n\
67TFK:08220:02329\n\
67TFK:08208:02361\n\
67TFK:08199:02483\n\
67TFK:08291:01898\n\
67TFK:08284:01991\n\
67TFK:08283:02073\n\
67TFK:08250:02200\n\
67TFK:08266:02230\n\
67TFK:08315:01740\n\
67TFK:08334:01912\n\
67TFK:08335:01953\n\
67TFK:08299:02108\n\
67TFK:08323:02138\n\
67TFK:08373:01305\n\
67TFK:08367:02494\n\
67TFK:08415:01329\n\
67TFK:08417:01497\n\
67TFK:08440:01749\n\
67TFK:08429:01918\n\
67TFK:08438:01987\n\
67TFK:08423:02427\n\
67TFK:08476:02066\n\
67TFK:08480:02178\n\
67TFK:08479:02195\n\
67TFK:08533:01448\n\
67TFK:08527:01494\n\
67TFK:08527:01547\n\
67TFK:08522:01839\n\
67TFK:08537:01903\n\
67TFK:08496:01956\n\
67TFK:08540:02117\n\
67TFK:08512:02454\n\
67TFK:08513:02472\n\
67TFK:08506:02555\n\
67TFK:08557:01372\n\
67TFK:08572:01539\n\
67TFK:08567:01594\n\
67TFK:08552:01847\n\
67TFK:08543:01924\n\
67TFK:08582:02119\n\
67TFK:08543:02304\n\
67TFK:08608:01973\n\
67TFK:08668:01411\n\
67TFK:08645:01456\n\
67TFK:08665:01813\n\
67TFK:08654:01992\n\
67TFK:08672:02033\n\
67TFK:08657:02534\n\
67TFK:08712:01767\n\
67TFK:08718:01876\n\
67TFK:08695:01889\n\
67TFK:08718:02261\n\
67TFK:08728:02391\n\
67TFK:08766:01507\n\
67TFK:08749:01632\n\
67TFK:08789:01661\n\
67TFK:08752:01968\n\
67TFK:08791:02001\n\
67TFK:08775:02270\n\
67TFK:08779:02369\n\
67TFK:08779:02489\n\
67TFK:08838:01332\n\
67TFK:08833:01421\n\
67TFK:08818:01788\n\
67TFK:08801:02048\n\
67TFK:08808:02208\n\
67TFK:08800:02555\n\
67TFK:08861:01432\n\
67TFK:08869:01684\n\
67TFK:08881:01800\n\
67TFK:08869:02009\n\
67TFK:08891:02124\n\
67TFK:08847:02273\n\
67TFK:08912:01516\n\
67TFK:08903:01772\n\
67TFK:08926:01956\n\
67TFK:08935:02100\n\
67TFK:08974:01543\n\
67TFK:08963:02299\n\
67TFK:08965:02295\n\
67TFK:08949:02382\n\
67TFK:08969:02438\n\
67TFK:08983:02440\n\
67TFK:09008:01330\n\
67TFK:08998:01358\n\
67TFK:09000:01354\n\
67TFK:09008:01440\n\
67TFK:08993:01613\n\
67TFK:09007:01884\n\
67TFK:09031:02099\n\
67TFK:09017:02232\n\
67TFK:09033:02375\n\
67TFK:09053:01628\n\
67TFK:09064:01990\n\
67TFK:09054:02099\n\
67TFK:09047:02139\n\
67TFK:09071:02179\n\
67TFK:09111:01970\n\
67TFK:09105:02519\n\
67TFK:09165:01329\n\
67TFK:09178:01439\n\
67TFK:09190:01811\n\
67TFK:09164:01995\n\
67TFK:09143:02093\n\
67TFK:09168:02363\n\
67TFK:09198:01465\n\
67TFK:09217:01511\n\
67TFK:09202:01678\n\
67TFK:09210:01823\n\
67TFK:09224:01989\n\
67TFK:09264:01448\n\
67TFK:09288:02242\n\
67TFK:09268:02529\n\
67TFK:09310:01482\n\
67TFK:09300:01499\n\
67TFK:09317:02211\n\
67TFK:02681:01454\n\
67TFK:02697:01624\n\
67TFK:02705:01623\n\
67TFK:02713:01621\n\
67TFK:02672:02018\n\
67TFK:02687:02447\n\
67TFK:02743:01322\n\
67TFK:02751:01308\n\
67TFK:02749:01419\n\
67TFK:02739:01864\n\
67TFK:02743:01872\n\
67TFK:02715:02219\n\
67TFK:02747:02400\n\
67TFK:02741:02461\n\
67TFK:02770:01783\n\
67TFK:02794:01806\n\
67TFK:02806:01897\n\
67TFK:02828:01878\n\
67TFK:02819:02165\n\
67TFK:02852:02319\n\
67TFK:02823:02479\n\
67TFK:02879:02201\n\
67TFK:02875:02359\n\
67TFK:02897:02365\n\
67TFK:02898:02387\n\
67TFK:02961:01677\n\
67TFK:02930:01990\n\
67TFK:02933:02193\n\
67TFK:03005:01584\n\
67TFK:02995:02541\n\
67TFK:03047:01567\n\
67TFK:03040:01761\n\
67TFK:03046:02038\n\
67TFK:03035:02190\n\
67TFK:03015:02349\n\
67TFK:03104:01769\n\
67TFK:03083:02419\n\
67TFK:03068:02492\n\
67TFK:03085:02505\n\
67TFK:03131:01457\n\
67TFK:03128:01774\n\
67TFK:03140:01904\n\
67TFK:03152:02186\n\
67TFK:03142:02243\n\
67TFK:03146:02278\n\
67TFK:03156:02244\n\
67TFK:03142:02559\n\
67TFK:03194:01333\n\
67TFK:03164:01564\n\
67TFK:03168:01689\n\
67TFK:03199:01955\n\
67TFK:03172:02124\n\
67TFK:03177:02286\n\
67TFK:03179:02500\n\
67TFK:03229:01468\n\
67TFK:03227:01525\n\
67TFK:03256:01941\n\
67TFK:03258:02467\n\
67TFK:03282:01311\n\
67TFK:03269:01735\n\
67TFK:03304:02239\n\
67TFK:03317:02012\n\
67TFK:03328:02028\n\
67TFK:03345:02368\n\
67TFK:03399:01458\n\
67TFK:03401:01595\n\
67TFK:03400:02421\n\
67TFK:03393:02531\n\
67TFK:03382:02574\n\
67TFK:03447:01602\n\
67TFK:03447:01616\n\
67TFK:03441:01667\n\
67TFK:03459:02468\n\
67TFK:03490:01970\n\
67TFK:03471:02024\n\
67TFK:03471:02120\n\
67TFK:03498:02154\n\
67TFK:03498:02426\n\
67TFK:03527:01743\n\
67TFK:03534:01934\n\
67TFK:03521:02376\n\
67TFK:03586:01375\n\
67TFK:03575:01464\n\
67TFK:03568:01517\n\
67TFK:03602:01543\n\
67TFK:03605:01884\n\
67TFK:03611:02299\n\
67TFK:03569:02420\n\
67TFK:03653:01697\n\
67TFK:03625:01760\n\
67TFK:03647:01740\n\
67TFK:03632:01874\n\
67TFK:03647:01847\n\
67TFK:03659:01873\n\
67TFK:03631:02002\n\
67TFK:03638:02033\n\
67TFK:03619:02390\n\
67TFK:03647:02528\n\
67TFK:03702:01312\n\
67TFK:03704:01392\n\
67TFK:03695:01616\n\
67TFK:03664:01646\n\
67TFK:03685:01945\n\
67TFK:03697:02463\n\
67TFK:03753:01652\n\
67TFK:03720:01779\n\
67TFK:03751:01866\n\
67TFK:03715:02443\n\
67TFK:03766:01327\n\
67TFK:03769:01337\n\
67TFK:03811:01323\n\
67TFK:03786:01486\n\
67TFK:03770:01664\n\
67TFK:03784:01745\n\
67TFK:03775:02309\n\
67TFK:03800:02414\n\
67TFK:03876:01359\n\
67TFK:03880:01393\n\
67TFK:03899:01496\n\
67TFK:03885:01772\n\
67TFK:03889:02175\n\
67TFK:03872:02384\n\
67TFK:03944:01339\n\
67TFK:03924:01434\n\
67TFK:03941:02013\n\
67TFK:03957:02159\n\
67TFK:03990:01720\n\
67TFK:02697:01280\n\
67TFK:02724:00852\n\
67TFK:02734:01139\n\
67TFK:02810:00512\n\
67TFK:02808:00651\n\
67TFK:02794:00736\n\
67TFK:02767:00989\n\
67TFK:02859:00485\n\
67TFK:02833:00783\n\
67TFK:02907:00515\n\
67TFK:02903:00886\n\
67TFK:02865:01125\n\
67TFK:02901:01117\n\
67TFK:02872:01199\n\
67TFK:02901:01151\n\
67TFK:02938:00582\n\
67TFK:02961:00928\n\
67TFK:03014:00682\n\
67TFK:03061:01005\n\
67TFK:03032:01157\n\
67TFK:03079:00688\n\
67TFK:03100:00665\n\
67TFK:03097:00901\n\
67TFK:03092:01278\n\
67TFK:03137:00581\n\
67TFK:03167:01276\n\
67TFK:03247:00794\n\
67TFK:03219:01081\n\
67TFK:03291:00515\n\
67TFK:03291:00679\n\
67TFK:03349:00377\n\
67TFK:03361:00634\n\
67TFK:03398:00588\n\
67TFK:03450:00388\n\
67TFK:03427:00783\n\
67TFK:03459:00750\n\
67TFK:03483:00503\n\
67TFK:03498:00530\n\
67TFK:03492:00896\n\
67TFK:03497:00940\n\
67TFK:03470:01232\n\
67TFK:03535:00535\n\
67TFK:03518:01067\n\
67TFK:03541:01183\n\
67TFK:03602:01259\n\
67TFK:03657:00872\n\
67TFK:03656:01111\n\
67TFK:03673:01047\n\
67TFK:03693:01155\n\
67TFK:03714:00422\n\
67TFK:03762:00434\n\
67TFK:03751:01139\n\
67TFK:03859:01012\n\
67TFK:03859:01144\n\
67TFK:03848:01246\n\
67TFK:03862:01212\n\
67TFK:03877:00769\n\
67TFK:03896:00757\n\
67TFK:03910:00911\n\
67TFK:03892:01201\n\
67TFK:03928:00836\n\
67TFK:03943:01280\n\
67TFK:03987:00795\n\
67TFK:01344:10393\n\
67TFK:01342:10994\n\
67TFK:01363:11212\n\
67TFK:01379:11521\n\
67TFK:01413:10330\n\
67TFK:01399:11027\n\
67TFK:01481:11007\n\
67TFK:01441:11123\n\
67TFK:01435:11183\n\
67TFK:01490:10332\n\
67TFK:01507:10341\n\
67TFK:01494:10876\n\
67TFK:01483:10917\n\
67TFK:01505:10921\n\
67TFK:01535:10852\n\
67TFK:01580:11406\n\
67TFK:01573:11555\n\
67TFK:01610:10328\n\
67TFK:01619:10468\n\
67TFK:01618:10550\n\
67TFK:01586:10801\n\
67TFK:01616:10880\n\
67TFK:01668:10845\n\
67TFK:01677:11151\n\
67TFK:01648:11397\n\
67TFK:01727:10616\n\
67TFK:01691:10838\n\
67TFK:01742:10853\n\
67TFK:01806:10318\n\
67TFK:01801:10400\n\
67TFK:01789:10814\n\
67TFK:01808:11204\n\
67TFK:01847:10400\n\
67TFK:01874:10936\n\
67TFK:01868:11150\n\
67TFK:01837:11308\n\
67TFK:01851:11359\n\
67TFK:01891:10396\n\
67TFK:01922:10846\n\
67TFK:01973:10673\n\
67TFK:01969:10864\n\
67TFK:01945:11311\n\
67TFK:02016:10706\n\
67TFK:01994:10934\n\
67TFK:02007:11145\n\
67TFK:02007:11371\n\
67TFK:02034:10867\n\
67TFK:02074:11266\n\
67TFK:02081:11463\n\
67TFK:02114:10530\n\
67TFK:02128:10945\n\
67TFK:02174:10630\n\
67TFK:02165:10773\n\
67TFK:02148:11434\n\
67TFK:02175:11515\n\
67TFK:02192:10466\n\
67TFK:02215:10756\n\
67TFK:02188:11558\n\
67TFK:02245:10582\n\
67TFK:02280:11582\n\
67TFK:02330:11572\n\
67TFK:02332:10649\n\
67TFK:02340:10714\n\
67TFK:02357:11564\n\
67TFK:02385:10412\n\
67TFK:02383:10748\n\
67TFK:02394:11419\n\
67TFK:02435:10418\n\
67TFK:02449:10832\n\
67TFK:02448:10979\n\
67TFK:02467:11081\n\
67TFK:02453:11155\n\
67TFK:02491:10359\n\
67TFK:02524:10359\n\
67TFK:02504:10486\n\
67TFK:02519:11023\n\
67TFK:02547:10406\n\
67TFK:02552:10964\n\
67TFK:02624:10369\n\
67TFK:02620:10651\n\
67TFK:02597:11024\n\
67TFK:02629:11337\n\
67TFK:02587:11385\n\
67TFK:02658:10431\n\
67TFK:02633:11030\n\
67TFK:02643:11491\n\
67TFK:01647:14292\n\
67TFK:01759:14380\n\
67TFK:01813:14252\n\
67TFK:01892:14221\n\
67TFK:02018:14506\n\
67TFK:02105:14470\n\
67TFK:02138:14775\n\
67TFK:02231:14243\n\
67TFK:02269:14260\n\
67TFK:02326:14468\n\
67TFK:02351:14636\n\
67TFK:02396:14203\n\
67TFK:02400:14233\n\
67TFK:02395:14526\n\
67TFK:02450:14237\n\
67TFK:02472:14570\n\
67TFK:02490:14287\n\
67TFK:02618:14299\n\
67TFK:02628:14666\n\
67TFK:01360:12944\n\
67TFK:01350:13547\n\
67TFK:01473:13635\n\
67TFK:01465:13764\n\
67TFK:01525:12999\n\
67TFK:01485:13843\n\
67TFK:01547:13295\n\
67TFK:01578:13805\n\
67TFK:01593:13517\n\
67TFK:01603:14075\n\
67TFK:01654:12922\n\
67TFK:01650:13127\n\
67TFK:01643:13531\n\
67TFK:01680:13719\n\
67TFK:01693:13495\n\
67TFK:01693:13627\n\
67TFK:01759:13056\n\
67TFK:01748:13147\n\
67TFK:01819:12942\n\
67TFK:01810:13357\n\
67TFK:01879:12989\n\
67TFK:01920:12939\n\
67TFK:01894:13227\n\
67TFK:01891:14088\n\
67TFK:01962:13800\n\
67TFK:01946:13845\n\
67TFK:01988:13395\n\
67TFK:02013:13820\n\
67TFK:02081:12951\n\
67TFK:02039:13033\n\
67TFK:02033:13307\n\
67TFK:02075:13307\n\
67TFK:02055:13477\n\
67TFK:02129:13007\n\
67TFK:02113:13214\n\
67TFK:02127:13988\n\
67TFK:02179:13950\n\
67TFK:02213:12905\n\
67TFK:02185:13183\n\
67TFK:02231:14064\n\
67TFK:02253:13639\n\
67TFK:02310:13066\n\
67TFK:02302:13248\n\
67TFK:02312:13868\n\
67TFK:02332:13266\n\
67TFK:02364:13472\n\
67TFK:02377:13604\n\
67TFK:02338:13808\n\
67TFK:02360:13836\n\
67TFK:02392:14009\n\
67TFK:02385:14163\n\
67TFK:02444:14099\n\
67TFK:02482:13648\n\
67TFK:02497:13751\n\
67TFK:02575:13338\n\
67TFK:02537:13515\n\
67TFK:02581:14163\n\
67TFK:02607:13713\n\
67TFK:02656:13450\n\
67TFK:08022:05168\n\
67TFK:07998:05453\n\
67TFK:07993:05634\n\
67TFK:08011:05742\n\
67TFK:08063:05518\n\
67TFK:08066:05545\n\
67TFK:08046:06113\n\
67TFK:08064:06204\n\
67TFK:08065:06346\n\
67TFK:08081:06437\n\
67TFK:08138:05513\n\
67TFK:08094:05989\n\
67TFK:08136:06373\n\
67TFK:08187:05325\n\
67TFK:08163:05446\n\
67TFK:08164:05529\n\
67TFK:08173:05702\n\
67TFK:08146:06136\n\
67TFK:08146:06402\n\
67TFK:08214:05298\n\
67TFK:08204:05350\n\
67TFK:08207:05494\n\
67TFK:08219:05689\n\
67TFK:08291:05571\n\
67TFK:08289:06115\n\
67TFK:08243:06348\n\
67TFK:08323:05480\n\
67TFK:08340:05612\n\
67TFK:08318:05896\n\
67TFK:08293:06346\n\
67TFK:08364:05296\n\
67TFK:08347:05314\n\
67TFK:08356:05601\n\
67TFK:08346:06379\n\
67TFK:08392:05214\n\
67TFK:08399:05688\n\
67TFK:08423:05977\n\
67TFK:08439:06197\n\
67TFK:08394:06309\n\
67TFK:08479:05191\n\
67TFK:08490:05275\n\
67TFK:08466:05738\n\
67TFK:08485:06227\n\
67TFK:08509:05322\n\
67TFK:08519:05337\n\
67TFK:08526:05856\n\
67TFK:08537:06147\n\
67TFK:08496:06159\n\
67TFK:08516:06277\n\
67TFK:08581:05169\n\
67TFK:08542:05583\n\
67TFK:08593:05262\n\
67TFK:08621:05469\n\
67TFK:08636:05494\n\
67TFK:08601:05579\n\
67TFK:08612:05648\n\
67TFK:08628:06032\n\
67TFK:08611:06196\n\
67TFK:08606:06359\n\
67TFK:08657:05716\n\
67TFK:08661:05702\n\
67TFK:08657:05764\n\
67TFK:08656:06051\n\
67TFK:08668:06229\n\
67TFK:08651:06324\n\
67TFK:08686:06334\n\
67TFK:08687:06345\n\
67TFK:08713:05433\n\
67TFK:08726:05553\n\
67TFK:08736:05615\n\
67TFK:08715:05732\n\
67TFK:08702:06101\n\
67TFK:08709:06097\n\
67TFK:08720:06176\n\
67TFK:08722:06216\n\
67TFK:08725:06368\n\
67TFK:08755:05202\n\
67TFK:08782:05220\n\
67TFK:08786:05358\n\
67TFK:08778:06194\n\
67TFK:08744:06394\n\
67TFK:08814:05259\n\
67TFK:08797:05496\n\
67TFK:08804:06368\n\
67TFK:08834:06422\n\
67TFK:08861:05684\n\
67TFK:08884:05725\n\
67TFK:08842:06032\n\
67TFK:08843:06016\n\
67TFK:08909:05755\n\
67TFK:08892:05910\n\
67TFK:08904:05917\n\
67TFK:08897:06294\n\
67TFK:08960:05300\n\
67TFK:08970:05600\n\
67TFK:08962:05625\n\
67TFK:08970:05673\n\
67TFK:08989:05851\n\
67TFK:08951:06086\n\
67TFK:08979:06171\n\
67TFK:08977:06415\n\
67TFK:09018:05445\n\
67TFK:09029:05619\n\
67TFK:08992:05880\n\
67TFK:09012:05873\n\
67TFK:09011:05979\n\
67TFK:09006:06428\n\
67TFK:09105:05707\n\
67TFK:09099:05855\n\
67TFK:09116:06111\n\
67TFK:09164:05366\n\
67TFK:09183:05664\n\
67TFK:09154:06350\n\
67TFK:09237:05588\n\
67TFK:09236:06106\n\
67TFK:09213:06187\n\
67TFK:09271:05211\n\
67TFK:09289:05437\n\
67TFK:09250:06032\n\
67TFK:09298:05589\n\
67TFK:09299:05716\n\
67TFK:09318:05922\n\
67TFK:09355:05300\n\
67TFK:09372:05365\n\
67TFK:09356:05636\n\
67TFK:09367:05628\n\
67TFK:09344:05775\n\
67TFK:09372:05858\n\
67TFK:09336:06260\n\
67TFK:09422:05206\n\
67TFK:09399:05502\n\
67TFK:09385:05599\n\
67TFK:09380:05644\n\
67TFK:09383:05650\n\
67TFK:09471:05272\n\
67TFK:09431:05394\n\
67TFK:09427:05425\n\
67TFK:09454:05588\n\
67TFK:09433:05683\n\
67TFK:09432:05855\n\
67TFK:09438:06047\n\
67TFK:09448:06164\n\
67TFK:09505:06041\n\
67TFK:09566:06205\n\
67TFK:09564:06395\n\
67TFK:09615:05277\n\
67TFK:09618:05638\n\
67TFK:09607:05716\n\
67TFK:09609:05847\n\
67TFK:09612:06190\n\
67TFK:09643:05526\n\
67TFK:09673:05794\n\
67TFK:09669:05898\n\
67TFK:09625:06089\n\
67TFK:09631:06167\n\
67TFK:09681:05563\n\
67TFK:09722:05571\n\
67TFK:09686:05800\n\
67TFK:09715:05915\n\
67TFK:09685:06198\n\
67TFK:09675:06379\n\
67TFK:09767:05352\n\
67TFK:09747:05831\n\
67TFK:09739:05989\n\
67TFK:09731:06020\n\
67TFK:09777:05215\n\
67TFK:09790:05287\n\
67TFK:09842:05664\n\
67TFK:09888:05492\n\
67TFK:09910:05465\n\
67TFK:09918:05764\n\
67TFK:09919:06109\n\
67TFK:09938:05700\n\
67TFK:09943:05743\n\
67TFK:09969:05759\n\
67TFK:09926:06113\n\
67TFK:09944:06151\n\
67TFK:09926:06205\n\
67TFK:09934:06269\n\
67TFK:10004:05637\n\
67TFK:09990:06019\n\
67TFK:09988:06172\n\
67TFK:10040:05496\n\
67TFK:10053:05913\n\
67TFK:10094:05182\n\
67TFK:10093:05556\n\
67TFK:10097:05607\n\
67TFK:10078:05803\n\
67TFK:10119:06004\n\
67TFK:10156:05557\n\
67TFK:10169:05683\n\
67TFK:10127:05744\n\
67TFK:10146:05770\n\
67TFK:10142:06142\n\
67TFK:10167:06134\n\
67TFK:10147:06251\n\
67TFK:10185:05633\n\
67TFK:10217:05677\n\
67TFK:10218:05984\n\
67TFK:10209:06146\n\
67TFK:10178:06168\n\
67TFK:10245:05708\n\
67TFK:10303:05535\n\
67TFK:10322:05709\n\
67TFK:10300:05882\n\
67TFK:10364:05460\n\
67TFK:10372:05828\n\
67TFK:10352:05926\n\
67TFK:10362:05919\n\
67TFK:10331:06410\n\
67TFK:10374:05406\n\
67TFK:10419:05478\n\
67TFK:10387:05712\n\
67TFK:10380:06325\n\
67TFK:10441:05323\n\
67TFK:10424:05591\n\
67TFK:10438:06337\n\
67TFK:06680:13208\n\
67TFK:06673:14012\n\
67TFK:06708:14045\n\
67TFK:06728:13152\n\
67TFK:06741:13178\n\
67TFK:06726:13653\n\
67TFK:06785:13362\n\
67TFK:06790:14059\n\
67TFK:06812:13738\n\
67TFK:06835:13878\n\
67TFK:06850:14025\n\
67TFK:06852:14043\n\
67TFK:06868:13032\n\
67TFK:06864:13801\n\
67TFK:06899:14100\n\
67TFK:06958:13619\n\
67TFK:06946:13742\n\
67TFK:06912:14119\n\
67TFK:06973:13047\n\
67TFK:06992:13035\n\
67TFK:07006:13432\n\
67TFK:07030:13595\n\
67TFK:07077:12959\n\
67TFK:07100:12992\n\
67TFK:07076:13352\n\
67TFK:07065:13687\n\
67TFK:07165:12976\n\
67TFK:07195:13080\n\
67TFK:07167:13792\n\
67TFK:07213:12986\n\
67TFK:07245:13055\n\
67TFK:07224:14108\n\
67TFK:07301:13039\n\
67TFK:07317:12940\n\
67TFK:07403:13158\n\
67TFK:07409:13453\n\
67TFK:07388:13732\n\
67TFK:07395:13866\n\
67TFK:07369:14043\n\
67TFK:07367:14107\n\
67TFK:07423:13281\n\
67TFK:07509:13436\n\
67TFK:07462:13753\n\
67TFK:07465:13731\n\
67TFK:07524:13061\n\
67TFK:07545:13942\n\
67TFK:07570:12987\n\
67TFK:07590:13012\n\
67TFK:07603:13086\n\
67TFK:07560:13602\n\
67TFK:07643:12952\n\
67TFK:07614:13550\n\
67TFK:07636:13687\n\
67TFK:07648:13881\n\
67TFK:07621:14027\n\
67TFK:07658:14120\n\
67TFK:07645:14143\n\
67TFK:07700:13301\n\
67TFK:07745:13149\n\
67TFK:07722:13691\n\
67TFK:07715:14084\n\
67TFK:07725:14107\n\
67TFK:07785:13132\n\
67TFK:07799:13150\n\
67TFK:07770:13661\n\
67TFK:07786:13927\n\
67TFK:07787:13880\n\
67TFK:07802:14132\n\
67TFK:07858:13167\n\
67TFK:07850:13883\n\
67TFK:07899:13140\n\
67TFK:07865:13307\n\
67TFK:07878:13366\n\
67TFK:07909:13823\n\
67TFK:07905:13973\n\
67TFK:07947:13133\n\
67TFK:07938:13547\n\
67TFK:07920:13597\n\
67TFK:02667:02807\n\
67TFK:02692:03055\n\
67TFK:02679:03153\n\
67TFK:02705:03131\n\
67TFK:02682:03209\n\
67TFK:02704:03457\n\
67TFK:02753:02703\n\
67TFK:02736:02813\n\
67TFK:02743:03373\n\
67TFK:02749:03444\n\
67TFK:02791:02762\n\
67TFK:02773:03128\n\
67TFK:02778:03235\n\
67TFK:02789:03379\n\
67TFK:02775:03581\n\
67TFK:02821:03340\n\
67TFK:02838:03517\n\
67TFK:02825:03632\n\
67TFK:02847:03711\n\
67TFK:02892:03093\n\
67TFK:02867:03155\n\
67TFK:02950:03390\n\
67TFK:02965:02808\n\
67TFK:02975:03044\n\
67TFK:02996:03208\n\
67TFK:02965:03407\n\
67TFK:02966:03814\n\
67TFK:02991:03849\n\
67TFK:03015:03166\n\
67TFK:03016:03734\n\
67TFK:03072:02680\n\
67TFK:03104:02901\n\
67TFK:03090:03568\n\
67TFK:03153:02628\n\
67TFK:03125:02710\n\
67TFK:03145:02925\n\
67TFK:03123:02980\n\
67TFK:03123:03053\n\
67TFK:03144:03136\n\
67TFK:03131:03405\n\
67TFK:03129:03817\n\
67TFK:03165:03279\n\
67TFK:03166:03781\n\
67TFK:03190:03786\n\
67TFK:03240:02871\n\
67TFK:03216:02900\n\
67TFK:03261:02934\n\
67TFK:03224:03448\n\
67TFK:03246:03431\n\
67TFK:03226:03520\n\
67TFK:03238:03602\n\
67TFK:03268:02654\n\
67TFK:03275:02794\n\
67TFK:03264:03189\n\
67TFK:03317:02910\n\
67TFK:03342:02948\n\
67TFK:03317:03051\n\
67TFK:03321:03368\n\
67TFK:03343:03341\n\
67TFK:03347:03601\n\
67TFK:03399:02583\n\
67TFK:03394:02829\n\
67TFK:03413:03271\n\
67TFK:03405:03557\n\
67TFK:03453:02607\n\
67TFK:03429:02743\n\
67TFK:03442:03138\n\
67TFK:03427:03274\n\
67TFK:03442:03761\n\
67TFK:03484:02586\n\
67TFK:03504:02948\n\
67TFK:03479:03703\n\
67TFK:03549:02691\n\
67TFK:03557:02815\n\
67TFK:03554:02964\n\
67TFK:03521:03185\n\
67TFK:03541:03863\n\
67TFK:03588:02680\n\
67TFK:03585:02834\n\
67TFK:03590:02971\n\
67TFK:03579:02988\n\
67TFK:03587:03136\n\
67TFK:03611:03164\n\
67TFK:03576:03260\n\
67TFK:03571:03491\n\
67TFK:03614:02905\n\
67TFK:03644:02920\n\
67TFK:03620:03328\n\
67TFK:03628:03509\n\
67TFK:03644:03637\n\
67TFK:03615:03782\n\
67TFK:03680:02751\n\
67TFK:03672:02847\n\
67TFK:03671:03228\n\
67TFK:03688:03344\n\
67TFK:03692:03426\n\
67TFK:03713:03544\n\
67TFK:03712:03609\n\
67TFK:03755:02721\n\
67TFK:03756:02855\n\
67TFK:03734:03478\n\
67TFK:03778:02706\n\
67TFK:03804:02801\n\
67TFK:03798:02838\n\
67TFK:03806:03098\n\
67TFK:03779:03149\n\
67TFK:03772:03423\n\
67TFK:03800:03537\n\
67TFK:03808:03710\n\
67TFK:03775:03819\n\
67TFK:03839:02593\n\
67TFK:03846:02709\n\
67TFK:03830:03232\n\
67TFK:03835:03577\n\
67TFK:03828:03860\n\
67TFK:03897:02579\n\
67TFK:03878:02649\n\
67TFK:03869:02740\n\
67TFK:03866:02803\n\
67TFK:03903:03500\n\
67TFK:03879:03675\n\
67TFK:03874:03686\n\
67TFK:03866:03809\n\
67TFK:03939:02656\n\
67TFK:03922:02687\n\
67TFK:03921:02801\n\
67TFK:03941:02997\n\
67TFK:03938:03425\n\
67TFK:03938:03499\n\
67TFK:03929:03532\n\
67TFK:03930:03718\n\
67TFK:03969:02704\n\
67TFK:03987:02886\n\
67TFK:03965:03251\n\
67TFK:03965:03391\n\
67TFK:03977:03528\n\
67TFK:02684:06464\n\
67TFK:02704:06713\n\
67TFK:02734:06622\n\
67TFK:02724:06769\n\
67TFK:02742:06784\n\
67TFK:02773:06852\n\
67TFK:02777:07033\n\
67TFK:02769:07073\n\
67TFK:02810:07253\n\
67TFK:02764:07717\n\
67TFK:02845:06676\n\
67TFK:02832:06704\n\
67TFK:02834:06845\n\
67TFK:02852:06979\n\
67TFK:02829:07100\n\
67TFK:02836:07511\n\
67TFK:02885:06460\n\
67TFK:02894:06496\n\
67TFK:02893:06955\n\
67TFK:02898:07205\n\
67TFK:02903:07436\n\
67TFK:02888:07621\n\
67TFK:02956:06726\n\
67TFK:02951:06861\n\
67TFK:02945:07091\n\
67TFK:02934:07185\n\
67TFK:02933:07340\n\
67TFK:02940:07662\n\
67TFK:02941:07685\n\
67TFK:02977:06577\n\
67TFK:02969:06679\n\
67TFK:02975:06654\n\
67TFK:02970:07134\n\
67TFK:02992:07708\n\
67TFK:03091:06688\n\
67TFK:03097:07094\n\
67TFK:03089:07211\n\
67TFK:03147:07260\n\
67TFK:03121:07655\n\
67TFK:03145:07642\n\
67TFK:03164:06615\n\
67TFK:03172:06610\n\
67TFK:03184:06838\n\
67TFK:03202:06983\n\
67TFK:03212:07483\n\
67TFK:03230:06527\n\
67TFK:03223:07343\n\
67TFK:03280:06588\n\
67TFK:03270:06638\n\
67TFK:03290:06721\n\
67TFK:03300:07425\n\
67TFK:03359:06447\n\
67TFK:03341:06686\n\
67TFK:03327:06865\n\
67TFK:03330:07322\n\
67TFK:03407:06608\n\
67TFK:03380:06929\n\
67TFK:03368:07011\n\
67TFK:03386:07028\n\
67TFK:03397:07184\n\
67TFK:03386:07338\n\
67TFK:03386:07459\n\
67TFK:03462:07563\n\
67TFK:03482:07725\n\
67TFK:03515:06620\n\
67TFK:03562:06779\n\
67TFK:03517:06902\n\
67TFK:03542:07559\n\
67TFK:03596:06598\n\
67TFK:03590:06679\n\
67TFK:03574:06728\n\
67TFK:03590:06750\n\
67TFK:03602:06769\n\
67TFK:03568:06799\n\
67TFK:03595:07298\n\
67TFK:03607:07297\n\
67TFK:03572:07656\n\
67TFK:03641:06902\n\
67TFK:03651:06913\n\
67TFK:03659:06960\n\
67TFK:03649:07231\n\
67TFK:03653:07260\n\
67TFK:03646:07705\n\
67TFK:03688:06715\n\
67TFK:03693:06711\n\
67TFK:03687:06922\n\
67TFK:03698:07127\n\
67TFK:03711:07452\n\
67TFK:03734:06571\n\
67TFK:03750:06867\n\
67TFK:03762:07490\n\
67TFK:03756:07624\n\
67TFK:03779:06867\n\
67TFK:03792:07204\n\
67TFK:03804:07255\n\
67TFK:03861:06521\n\
67TFK:03828:06690\n\
67TFK:03865:06661\n\
67TFK:03881:07171\n\
67TFK:03960:06689\n\
67TFK:03920:07476\n\
67TFK:03975:06598\n\
67TFK:03977:07407\n\
67TFK:04030:01187\n\
67TFK:04040:01219\n\
67TFK:04082:00387\n\
67TFK:04071:00580\n\
67TFK:04091:01068\n\
67TFK:04132:00306\n\
67TFK:04109:00421\n\
67TFK:04116:00707\n\
67TFK:04097:01147\n\
67TFK:04121:01211\n\
67TFK:04157:00702\n\
67TFK:04156:00770\n\
67TFK:04146:00816\n\
67TFK:04215:00875\n\
67TFK:04294:00313\n\
67TFK:04248:00588\n\
67TFK:04274:01212\n\
67TFK:04314:00356\n\
67TFK:04303:01273\n\
67TFK:04377:00870\n\
67TFK:04403:00675\n\
67TFK:04417:00688\n\
67TFK:04430:01005\n\
67TFK:04436:01008\n\
67TFK:04410:01094\n\
67TFK:04425:01169\n\
67TFK:04489:00429\n\
67TFK:04480:00476\n\
67TFK:04474:01137\n\
67TFK:04491:01159\n\
67TFK:04494:01186\n\
67TFK:04482:01218\n\
67TFK:04526:01001\n\
67TFK:04506:01173\n\
67TFK:04584:00375\n\
67TFK:04571:00799\n\
67TFK:04632:01239\n\
67TFK:04676:01036\n\
67TFK:04657:01142\n\
67TFK:04736:00351\n\
67TFK:04731:00915\n\
67TFK:04785:00488\n\
67TFK:04765:00526\n\
67TFK:04756:01248\n\
67TFK:04869:00958\n\
67TFK:04894:01181\n\
67TFK:04949:01139\n\
67TFK:04957:01253\n\
67TFK:05070:00804\n\
67TFK:05056:00850\n\
67TFK:05109:00970\n\
67TFK:02857:14404\n\
67TFK:02858:14594\n\
67TFK:02850:14802\n\
67TFK:02892:14363\n\
67TFK:02879:14550\n\
67TFK:02950:14269\n\
67TFK:02925:14948\n\
67TFK:03052:14412\n\
67TFK:03039:14485\n\
67TFK:03077:14558\n\
67TFK:03125:14527\n\
67TFK:03200:14710\n\
67TFK:03235:14297\n\
67TFK:03216:14742\n\
67TFK:03395:14488\n\
67TFK:03395:14921\n\
67TFK:03432:14421\n\
67TFK:03508:15040\n\
67TFK:03562:14497\n\
67TFK:03631:15015\n\
67TFK:03681:14370\n\
67TFK:03709:14529\n\
67TFK:03704:14683\n\
67TFK:03736:14495\n\
67TFK:03745:14492\n\
67TFK:03762:14890\n\
67TFK:03769:15044\n\
67TFK:03840:14771\n\
67TFK:03821:14956\n\
67TFK:03849:14977\n\
67TFK:03864:14403\n\
67TFK:03892:14828\n\
67TFK:02701:11056\n\
67TFK:02675:11173\n\
67TFK:02671:11369\n\
67TFK:02742:11074\n\
67TFK:02760:11476\n\
67TFK:02726:11539\n\
67TFK:02734:11549\n\
67TFK:02779:10437\n\
67TFK:02798:10483\n\
67TFK:02812:10609\n\
67TFK:02811:10847\n\
67TFK:02804:11515\n\
67TFK:02814:10471\n\
67TFK:02862:10866\n\
67TFK:02859:10951\n\
67TFK:02819:11042\n\
67TFK:02954:10663\n\
67TFK:02937:10997\n\
67TFK:02957:11326\n\
67TFK:02942:11586\n\
67TFK:03003:10596\n\
67TFK:02971:10978\n\
67TFK:02969:11512\n\
67TFK:03060:10559\n\
67TFK:03055:10604\n\
67TFK:03085:11283\n\
67TFK:03121:10704\n\
67TFK:03152:10892\n\
67TFK:03133:10941\n\
67TFK:03134:11175\n\
67TFK:03209:10642\n\
67TFK:03173:10798\n\
67TFK:03211:10981\n\
67TFK:03190:11031\n\
67TFK:03179:11567\n\
67TFK:03224:10633\n\
67TFK:03263:11004\n\
67TFK:03258:11111\n\
67TFK:03241:11222\n\
67TFK:03223:11564\n\
67TFK:03268:11107\n\
67TFK:03282:11395\n\
67TFK:03318:10344\n\
67TFK:03363:10787\n\
67TFK:03345:10862\n\
67TFK:03360:10864\n\
67TFK:03352:10922\n\
67TFK:03334:11215\n\
67TFK:03340:11562\n\
67TFK:03376:10897\n\
67TFK:03366:10930\n\
67TFK:03387:10919\n\
67TFK:03442:10345\n\
67TFK:03420:10655\n\
67TFK:03503:10678\n\
67TFK:03481:10774\n\
67TFK:03492:11102\n\
67TFK:03493:11577\n\
67TFK:03545:11029\n\
67TFK:03560:11219\n\
67TFK:03593:10444\n\
67TFK:03567:10747\n\
67TFK:03591:10944\n\
67TFK:03591:11073\n\
67TFK:03569:11296\n\
67TFK:03602:11538\n\
67TFK:03620:10984\n\
67TFK:03695:10405\n\
67TFK:03684:10600\n\
67TFK:03680:11117\n\
67TFK:03752:10339\n\
67TFK:03729:10745\n\
67TFK:03751:11077\n\
67TFK:03806:10367\n\
67TFK:03784:10749\n\
67TFK:03768:10884\n\
67TFK:03791:10881\n\
67TFK:03799:11200\n\
67TFK:03831:10684\n\
67TFK:03818:11239\n\
67TFK:03845:11215\n\
67TFK:03886:10592\n\
67TFK:03905:10619\n\
67TFK:03905:11075\n\
67TFK:03902:11118\n\
67TFK:03939:10527\n\
67TFK:03925:10575\n\
67TFK:03955:10659\n\
67TFK:03953:11286\n\
67TFK:03970:10781\n\
67TFK:03975:10974\n\
67TFK:03981:11189\n\
67TFK:03983:11433\n\
67TFK:01369:01185\n\
67TFK:01570:01286\n\
67TFK:01575:01283\n\
67TFK:01601:00919\n\
67TFK:01606:01086\n\
67TFK:01725:00874\n\
67TFK:01712:00918\n\
67TFK:01684:01140\n\
67TFK:01699:01142\n\
67TFK:01777:01064\n\
67TFK:01746:01226\n\
67TFK:01871:01123\n\
67TFK:01865:01176\n\
67TFK:01849:01239\n\
67TFK:01891:00717\n\
67TFK:01898:01262\n\
67TFK:01936:01040\n\
67TFK:01963:01184\n\
67TFK:01939:01231\n\
67TFK:02009:01222\n\
67TFK:02049:00676\n\
67TFK:02105:00754\n\
67TFK:02160:00919\n\
67TFK:02135:00992\n\
67TFK:02139:01029\n\
67TFK:02139:01168\n\
67TFK:02140:01167\n\
67TFK:02251:01114\n\
67TFK:02317:00858\n\
67TFK:02298:00964\n\
67TFK:02359:00974\n\
67TFK:02418:00805\n\
67TFK:02394:00882\n\
67TFK:02431:01088\n\
67TFK:02385:01109\n\
67TFK:02424:01238\n\
67TFK:02448:00717\n\
67TFK:02464:01033\n\
67TFK:02467:01225\n\
67TFK:02531:00848\n\
67TFK:02503:00885\n\
67TFK:02512:00968\n\
67TFK:02515:01199\n\
67TFK:02552:00859\n\
67TFK:02551:01168\n\
67TFK:02563:01232\n\
67TFK:02611:00839\n\
67TFK:02616:00948\n\
67TFK:02661:01180\n\
67TFK:02655:01281\n\
67TFK:02710:07976\n\
67TFK:02706:07991\n\
67TFK:02668:08253\n\
67TFK:02733:07916\n\
67TFK:02718:08311\n\
67TFK:02747:08777\n\
67TFK:02731:08991\n\
67TFK:02796:08368\n\
67TFK:02811:08381\n\
67TFK:02767:08602\n\
67TFK:02799:08646\n\
67TFK:02764:09003\n\
67TFK:02825:07932\n\
67TFK:02820:08396\n\
67TFK:02843:08544\n\
67TFK:02865:08455\n\
67TFK:02906:08495\n\
67TFK:02903:08822\n\
67TFK:02937:08244\n\
67TFK:02972:07812\n\
67TFK:02969:07976\n\
67TFK:02978:08439\n\
67TFK:02992:08523\n\
67TFK:03007:08610\n\
67TFK:02977:08915\n\
67TFK:02968:08970\n\
67TFK:03016:07731\n\
67TFK:03017:07762\n\
67TFK:03015:07859\n\
67TFK:03047:08593\n\
67TFK:03029:08901\n\
67TFK:03073:08260\n\
67TFK:03093:08701\n\
67TFK:03079:08749\n\
67TFK:03102:08917\n\
67TFK:03071:08932\n\
67TFK:03130:07737\n\
67TFK:03140:08223\n\
67TFK:03125:08672\n\
67TFK:03116:08724\n\
67TFK:03201:07916\n\
67TFK:03175:08526\n\
67TFK:03201:08761\n\
67TFK:03194:08997\n\
67TFK:03244:07843\n\
67TFK:03249:07894\n\
67TFK:03245:08194\n\
67TFK:03256:08203\n\
67TFK:03217:08490\n\
67TFK:03226:08902\n\
67TFK:03303:07808\n\
67TFK:03297:08185\n\
67TFK:03306:08524\n\
67TFK:03335:07798\n\
67TFK:03336:08488\n\
67TFK:03321:08570\n\
67TFK:03363:08762\n\
67TFK:03410:08111\n\
67TFK:03375:08243\n\
67TFK:03402:08715\n\
67TFK:03405:08865\n\
67TFK:03452:08272\n\
67TFK:03446:08325\n\
67TFK:03421:08510\n\
67TFK:03428:08743\n\
67TFK:03457:08758\n\
67TFK:03477:07733\n\
67TFK:03498:07754\n\
67TFK:03468:07884\n\
67TFK:03486:07894\n\
67TFK:03497:08090\n\
67TFK:03478:08350\n\
67TFK:03500:08339\n\
67TFK:03484:08451\n\
67TFK:03467:08689\n\
67TFK:03505:08923\n\
67TFK:03547:07965\n\
67TFK:03540:08156\n\
67TFK:03557:08292\n\
67TFK:03545:08616\n\
67TFK:03530:08658\n\
67TFK:03568:07911\n\
67TFK:03604:08342\n\
67TFK:03584:08387\n\
67TFK:03606:08462\n\
67TFK:03571:08824\n\
67TFK:03656:08157\n\
67TFK:03701:08470\n\
67TFK:03737:07854\n\
67TFK:03729:07879\n\
67TFK:03726:08339\n\
67TFK:03718:08450\n\
67TFK:03745:08519\n\
67TFK:03756:08601\n\
67TFK:03743:08634\n\
67TFK:03777:07796\n\
67TFK:03798:08304\n\
67TFK:03765:08631\n\
67TFK:03798:08948\n\
67TFK:03827:07772\n\
67TFK:03844:07941\n\
67TFK:03845:08602\n\
67TFK:03866:07779\n\
67TFK:03920:07847\n\
67TFK:03918:08185\n\
67TFK:03955:08609\n\
67TFK:03916:08890\n\
67TFK:03922:08927\n\
67TFK:03964:07869\n\
')
