# Supplementary material for: The Oxidative Metabolism of Fossil Hydrocarbons and Sulfide Minerals by the Lithobiontic Microbial Community Inhabiting Deep Subterrestrial Kupferschiefer Black Shale
Source: Front Microbiol. 2018 May 15;9:972. doi: 10.3389/fmicb.2018.00972 (PMC5962744; doi:10.3389/fmicb.2018.00972)
Supplement: Supplementary file 3 [file Presentation_1.ZIP › R19_filter-trim_BSc60_sup207_krona.html.files/node1409.members.0.js]

data('67TFK:01458:12848\n\
67TFK:02028:12604\n\
67TFK:02085:11633\n\
67TFK:02749:04882\n\
67TFK:03619:05005\n\
67TFK:03857:04011\n\
67TFK:03924:04405\n\
67TFK:00294:04068\n\
67TFK:00565:04343\n\
67TFK:00694:04084\n\
67TFK:00932:04241\n\
67TFK:01067:04764\n\
67TFK:01121:02066\n\
67TFK:00989:09715\n\
67TFK:00199:08082\n\
67TFK:00227:08505\n\
67TFK:00338:08839\n\
67TFK:00937:08346\n\
67TFK:01019:08072\n\
67TFK:01175:08554\n\
67TFK:00558:07256\n\
67TFK:00551:07600\n\
67TFK:00737:07026\n\
67TFK:00784:07224\n\
67TFK:00855:06512\n\
67TFK:00924:05459\n\
67TFK:01139:06232\n\
67TFK:01197:05292\n\
67TFK:09459:06579\n\
67TFK:09599:07330\n\
67TFK:09718:07438\n\
67TFK:09982:07135\n\
67TFK:06781:03520\n\
67TFK:06869:03691\n\
67TFK:07458:03759\n\
67TFK:07688:03239\n\
67TFK:07751:02825\n\
67TFK:07791:03658\n\
67TFK:07937:02698\n\
67TFK:09558:04759\n\
67TFK:09478:03530\n\
67TFK:09688:03371\n\
67TFK:09704:03589\n\
67TFK:09705:03780\n\
67TFK:10144:03412\n\
67TFK:09626:12334\n\
67TFK:01473:03031\n\
67TFK:01906:03046\n\
67TFK:02116:03590\n\
67TFK:01335:04981\n\
67TFK:01443:04935\n\
67TFK:01626:04190\n\
67TFK:01897:04079\n\
67TFK:01917:05812\n\
67TFK:02059:06096\n\
67TFK:02041:06287\n\
67TFK:02134:05280\n\
67TFK:02137:06036\n\
67TFK:02457:05788\n\
67TFK:01494:07000\n\
67TFK:02017:07503\n\
67TFK:02314:06610\n\
67TFK:02456:06761\n\
67TFK:02438:07311\n\
67TFK:02576:07504\n\
67TFK:02626:06597\n\
67TFK:01353:01809\n\
67TFK:01476:02364\n\
67TFK:01520:01403\n\
67TFK:01642:01823\n\
67TFK:01667:02008\n\
67TFK:01844:01928\n\
67TFK:01920:02372\n\
67TFK:02573:01790\n\
67TFK:02583:02441\n\
67TFK:02316:08078\n\
67TFK:01813:09848\n\
67TFK:01857:09611\n\
67TFK:02023:09293\n\
67TFK:02085:09433\n\
67TFK:02172:09641\n\
67TFK:02235:10084\n\
67TFK:02337:09717\n\
67TFK:05368:04529\n\
67TFK:05508:04400\n\
67TFK:05770:04412\n\
67TFK:05823:04844\n\
67TFK:05846:03976\n\
67TFK:06077:03885\n\
67TFK:06053:04176\n\
67TFK:06331:04640\n\
67TFK:06575:04121\n\
67TFK:09992:08818\n\
67TFK:09381:09158\n\
67TFK:09710:09427\n\
67TFK:10065:09326\n\
67TFK:10392:09730\n\
67TFK:09378:10641\n\
67TFK:09469:10419\n\
67TFK:09987:10946\n\
67TFK:05373:07001\n\
67TFK:05600:06758\n\
67TFK:05646:07347\n\
67TFK:05933:07013\n\
67TFK:06000:07602\n\
67TFK:06123:07069\n\
67TFK:06177:07624\n\
67TFK:06237:07365\n\
67TFK:06304:07528\n\
67TFK:06382:06627\n\
67TFK:06390:07091\n\
67TFK:06452:07572\n\
67TFK:05438:11097\n\
67TFK:06334:11533\n\
67TFK:06658:10631\n\
67TFK:09391:02350\n\
67TFK:09521:01624\n\
67TFK:09543:02252\n\
67TFK:09856:01822\n\
67TFK:06690:01984\n\
67TFK:06858:01967\n\
67TFK:07212:01623\n\
67TFK:07626:01458\n\
67TFK:07745:02383\n\
67TFK:06836:04408\n\
67TFK:07079:04720\n\
67TFK:07158:04928\n\
67TFK:07384:04957\n\
67TFK:07708:04120\n\
67TFK:07662:04551\n\
67TFK:07794:04832\n\
67TFK:06890:06747\n\
67TFK:07087:06742\n\
67TFK:07323:07106\n\
67TFK:07316:07316\n\
67TFK:07454:07611\n\
67TFK:07536:06472\n\
67TFK:07778:06546\n\
67TFK:06823:05793\n\
67TFK:06921:05259\n\
67TFK:06955:06361\n\
67TFK:07190:06026\n\
67TFK:07267:05191\n\
67TFK:07624:06341\n\
67TFK:07845:05319\n\
67TFK:06684:10072\n\
67TFK:06779:09751\n\
67TFK:07233:10075\n\
67TFK:07461:09077\n\
67TFK:07533:09266\n\
67TFK:07512:09913\n\
67TFK:07983:09192\n\
67TFK:06683:08770\n\
67TFK:06727:07880\n\
67TFK:06813:08538\n\
67TFK:07161:08729\n\
67TFK:07769:07898\n\
67TFK:07840:08500\n\
67TFK:07383:10782\n\
67TFK:07527:10542\n\
67TFK:07648:11021\n\
67TFK:07987:11151\n\
67TFK:01254:02620\n\
67TFK:05411:01361\n\
67TFK:08353:01078\n\
67TFK:07006:01231\n\
67TFK:07112:00748\n\
67TFK:07177:01168\n\
67TFK:07389:00530\n\
67TFK:07748:00992\n\
67TFK:07719:01121\n\
67TFK:07934:00854\n\
67TFK:06864:14285\n\
67TFK:07321:14775\n\
67TFK:07370:14293\n\
67TFK:08042:06671\n\
67TFK:08177:07091\n\
67TFK:08196:06879\n\
67TFK:08432:06652\n\
67TFK:08959:06657\n\
67TFK:09175:07305\n\
67TFK:09303:06481\n\
67TFK:08078:03366\n\
67TFK:08072:03431\n\
67TFK:08193:03364\n\
67TFK:08259:02913\n\
67TFK:08734:03850\n\
67TFK:09184:03196\n\
67TFK:08026:03919\n\
67TFK:08129:04110\n\
67TFK:08162:04028\n\
67TFK:08677:04919\n\
67TFK:09307:04185\n\
67TFK:09313:04423\n\
67TFK:08109:08331\n\
67TFK:09124:08490\n\
67TFK:09105:08765\n\
67TFK:08320:09094\n\
67TFK:08356:09786\n\
67TFK:08564:09688\n\
67TFK:09004:09245\n\
67TFK:09302:09785\n\
67TFK:01156:11538\n\
67TFK:06824:11957\n\
67TFK:04285:13179\n\
67TFK:04454:13901\n\
67TFK:04505:13943\n\
67TFK:04558:13000\n\
67TFK:04291:14261\n\
67TFK:04239:12147\n\
67TFK:05146:11918\n\
67TFK:05292:12749\n\
67TFK:04324:10983\n\
67TFK:05094:10660\n\
67TFK:05107:11513\n\
67TFK:04820:09352\n\
67TFK:04828:09541\n\
67TFK:04919:09680\n\
67TFK:05180:10302\n\
67TFK:05291:09364\n\
67TFK:05327:09669\n\
67TFK:04030:08837\n\
67TFK:04112:08180\n\
67TFK:04244:08803\n\
67TFK:04540:08434\n\
67TFK:04625:07792\n\
67TFK:04632:08124\n\
67TFK:04674:08666\n\
67TFK:04895:08529\n\
67TFK:05193:08259\n\
67TFK:04038:06696\n\
67TFK:04228:07049\n\
67TFK:04267:07486\n\
67TFK:04541:06604\n\
67TFK:04624:07197\n\
67TFK:04598:07622\n\
67TFK:04835:06643\n\
67TFK:04933:07561\n\
67TFK:05051:06799\n\
67TFK:05100:07284\n\
67TFK:05224:07343\n\
67TFK:06018:00406\n\
67TFK:06559:01088\n\
67TFK:04177:06350\n\
67TFK:04266:05177\n\
67TFK:04264:05888\n\
67TFK:04550:05994\n\
67TFK:04704:05370\n\
67TFK:04905:05430\n\
67TFK:05185:05998\n\
67TFK:08468:14210\n\
67TFK:08243:13322\n\
67TFK:08283:13889\n\
67TFK:08055:11715\n\
67TFK:08110:12100\n\
67TFK:08570:12359\n\
67TFK:08675:12079\n\
67TFK:08791:11859\n\
67TFK:05681:13657\n\
67TFK:05999:14047\n\
67TFK:06161:13822\n\
67TFK:06366:13709\n\
67TFK:06531:13056\n\
67TFK:06317:14748\n\
67TFK:06338:14605\n\
67TFK:08002:11239\n\
67TFK:04052:03212\n\
67TFK:04885:03650\n\
67TFK:04899:03025\n\
67TFK:05096:03645\n\
67TFK:05309:03836\n\
67TFK:05553:03137\n\
67TFK:05539:03477\n\
67TFK:05535:03577\n\
67TFK:05637:02845\n\
67TFK:05734:03303\n\
67TFK:05795:02815\n\
67TFK:06479:03744\n\
67TFK:05449:05405\n\
67TFK:05955:05684\n\
67TFK:06030:06166\n\
67TFK:06285:05842\n\
67TFK:04348:03947\n\
67TFK:04361:04087\n\
67TFK:04756:04024\n\
67TFK:04770:04068\n\
67TFK:04755:05040\n\
67TFK:05056:04438\n\
67TFK:05443:08179\n\
67TFK:05749:08534\n\
67TFK:05958:08696\n\
67TFK:05955:08970\n\
67TFK:06438:08890\n\
67TFK:06630:08796\n\
67TFK:05436:09536\n\
67TFK:06229:09539\n\
67TFK:06413:09160\n\
67TFK:05352:11812\n\
67TFK:05428:11968\n\
67TFK:06008:11846\n\
67TFK:06207:12799\n\
67TFK:06472:12113\n\
67TFK:06464:12829\n\
67TFK:06615:12541\n\
67TFK:04140:01997\n\
67TFK:04455:01603\n\
67TFK:04466:01928\n\
67TFK:05275:01900\n\
67TFK:02779:13021\n\
67TFK:03073:12903\n\
67TFK:03152:13509\n\
67TFK:03196:14035\n\
67TFK:03311:14063\n\
67TFK:03227:12576\n\
67TFK:03354:12640\n\
67TFK:03556:12811\n\
67TFK:03623:12131\n\
67TFK:03901:11979\n\
67TFK:03868:12779\n\
67TFK:03967:12307\n\
67TFK:02684:09212\n\
67TFK:02756:09383\n\
67TFK:03179:09584\n\
67TFK:03235:09121\n\
67TFK:03505:09161\n\
67TFK:03770:09836\n\
67TFK:02808:06286\n\
67TFK:02902:05267\n\
67TFK:02992:06314\n\
67TFK:03029:05175\n\
67TFK:03028:05987\n\
67TFK:03086:05826\n\
67TFK:03502:06328\n\
67TFK:03527:05160\n\
67TFK:03820:05792\n\
67TFK:08499:01749\n\
67TFK:08591:02511\n\
67TFK:08626:01332\n\
67TFK:08696:01291\n\
67TFK:08865:02080\n\
67TFK:09108:01959\n\
67TFK:09236:01590\n\
67TFK:03061:01295\n\
67TFK:03081:01390\n\
67TFK:03281:01502\n\
67TFK:03615:01431\n\
67TFK:03706:02218\n\
67TFK:02784:00854\n\
67TFK:01488:10640\n\
67TFK:01608:10508\n\
67TFK:02419:10555\n\
67TFK:02572:11373\n\
67TFK:01748:13357\n\
67TFK:08164:06383\n\
67TFK:08278:05456\n\
67TFK:08249:05861\n\
67TFK:08301:05643\n\
67TFK:08327:06057\n\
67TFK:08972:05438\n\
67TFK:09181:06092\n\
67TFK:09539:06131\n\
67TFK:10164:05784\n\
67TFK:10202:05824\n\
67TFK:10387:05672\n\
67TFK:07057:13378\n\
67TFK:07285:14034\n\
67TFK:07389:13441\n\
67TFK:07374:14109\n\
67TFK:03160:03332\n\
67TFK:03384:02676\n\
67TFK:03877:03166\n\
67TFK:03909:03150\n\
67TFK:03889:03711\n\
67TFK:03927:02662\n\
67TFK:03966:03135\n\
67TFK:03012:07149\n\
67TFK:03443:07245\n\
67TFK:03533:07688\n\
67TFK:03794:06716\n\
67TFK:03934:07152\n\
67TFK:02771:14480\n\
67TFK:02995:14600\n\
67TFK:03053:14228\n\
67TFK:03588:14239\n\
67TFK:02818:10795\n\
67TFK:03074:10913\n\
67TFK:03784:10669\n\
67TFK:03830:11134\n\
67TFK:03897:11346\n\
67TFK:01956:01100\n\
67TFK:01985:01005\n\
67TFK:02069:00923\n\
67TFK:02259:01124\n\
67TFK:02521:01154\n\
67TFK:02851:08896\n\
67TFK:02919:08723\n\
67TFK:03045:08386\n\
67TFK:03332:08680\n\
67TFK:03727:08150\n\
67TFK:03909:08116\n\
')
