# Supplementary material for: The Oxidative Metabolism of Fossil Hydrocarbons and Sulfide Minerals by the Lithobiontic Microbial Community Inhabiting Deep Subterrestrial Kupferschiefer Black Shale
Source: Front Microbiol. 2018 May 15;9:972. doi: 10.3389/fmicb.2018.00972 (PMC5962744; doi:10.3389/fmicb.2018.00972)
Supplement: Supplementary file 3 [file Presentation_1.ZIP › R19_filter-trim_BSc60_sup207_krona.html.files/node712.members.0.js]

data('67TFK:02611:11627\n\
67TFK:02954:03964\n\
67TFK:03130:04108\n\
67TFK:00693:09312\n\
67TFK:00846:10278\n\
67TFK:00945:09222\n\
67TFK:00305:07831\n\
67TFK:00670:08787\n\
67TFK:00827:08353\n\
67TFK:00246:07018\n\
67TFK:01167:06769\n\
67TFK:00721:05261\n\
67TFK:00742:05644\n\
67TFK:01164:05783\n\
67TFK:01316:06375\n\
67TFK:00750:12298\n\
67TFK:09400:07674\n\
67TFK:09786:07434\n\
67TFK:06701:03454\n\
67TFK:07376:02583\n\
67TFK:07392:03819\n\
67TFK:07559:02753\n\
67TFK:07690:03614\n\
67TFK:09339:04244\n\
67TFK:09921:04542\n\
67TFK:10033:04421\n\
67TFK:09414:03079\n\
67TFK:09549:03843\n\
67TFK:09492:11605\n\
67TFK:09699:12100\n\
67TFK:10559:11969\n\
67TFK:01555:03577\n\
67TFK:02006:03631\n\
67TFK:02298:02619\n\
67TFK:01383:04145\n\
67TFK:01387:05148\n\
67TFK:01668:03867\n\
67TFK:01895:04126\n\
67TFK:02518:04424\n\
67TFK:02173:05698\n\
67TFK:02563:05226\n\
67TFK:01635:07240\n\
67TFK:01885:02423\n\
67TFK:02108:01556\n\
67TFK:02104:02497\n\
67TFK:02259:01827\n\
67TFK:01454:08028\n\
67TFK:01709:07938\n\
67TFK:01868:08451\n\
67TFK:01618:09774\n\
67TFK:02593:09600\n\
67TFK:05550:04073\n\
67TFK:05756:03866\n\
67TFK:06169:04534\n\
67TFK:09665:07781\n\
67TFK:10286:08138\n\
67TFK:05344:07603\n\
67TFK:06122:06774\n\
67TFK:06387:06768\n\
67TFK:06506:07678\n\
67TFK:05342:10370\n\
67TFK:05394:11289\n\
67TFK:05824:10447\n\
67TFK:05811:10768\n\
67TFK:06523:10352\n\
67TFK:06575:10796\n\
67TFK:09336:01748\n\
67TFK:07031:01772\n\
67TFK:07196:01617\n\
67TFK:07412:01516\n\
67TFK:06748:05063\n\
67TFK:07064:03879\n\
67TFK:07307:04230\n\
67TFK:07457:04530\n\
67TFK:07822:05144\n\
67TFK:07341:06709\n\
67TFK:06870:05494\n\
67TFK:07210:05990\n\
67TFK:07458:08622\n\
67TFK:00408:03333\n\
67TFK:06090:01652\n\
67TFK:08297:00926\n\
67TFK:08824:01113\n\
67TFK:07519:00478\n\
67TFK:07299:14209\n\
67TFK:08472:06443\n\
67TFK:08637:07202\n\
67TFK:08969:06519\n\
67TFK:08094:02734\n\
67TFK:08871:02647\n\
67TFK:09258:03733\n\
67TFK:08737:04467\n\
67TFK:08018:07941\n\
67TFK:08195:08731\n\
67TFK:08470:07752\n\
67TFK:08857:08868\n\
67TFK:08079:09580\n\
67TFK:08438:09925\n\
67TFK:09004:09622\n\
67TFK:09249:09207\n\
67TFK:01068:10543\n\
67TFK:01152:10731\n\
67TFK:06944:12689\n\
67TFK:07285:11671\n\
67TFK:04329:13339\n\
67TFK:04872:12749\n\
67TFK:04790:11163\n\
67TFK:04912:10367\n\
67TFK:04141:09695\n\
67TFK:04290:09574\n\
67TFK:05093:10050\n\
67TFK:04163:08131\n\
67TFK:04529:08174\n\
67TFK:04728:08271\n\
67TFK:04599:07323\n\
67TFK:05205:07280\n\
67TFK:06212:01093\n\
67TFK:06294:00586\n\
67TFK:04198:05732\n\
67TFK:04679:05883\n\
67TFK:08244:13268\n\
67TFK:08474:12965\n\
67TFK:08592:11789\n\
67TFK:08714:12578\n\
67TFK:06069:13923\n\
67TFK:04059:03224\n\
67TFK:04479:03617\n\
67TFK:04900:02602\n\
67TFK:06504:03620\n\
67TFK:05512:05283\n\
67TFK:06526:06368\n\
67TFK:04636:03992\n\
67TFK:05159:04228\n\
67TFK:05868:08129\n\
67TFK:06125:08151\n\
67TFK:05556:09902\n\
67TFK:06538:10265\n\
67TFK:06129:12127\n\
67TFK:02919:13608\n\
67TFK:03024:14120\n\
67TFK:03402:12979\n\
67TFK:02856:12390\n\
67TFK:03111:12023\n\
67TFK:03237:09402\n\
67TFK:03845:09225\n\
67TFK:03832:09361\n\
67TFK:02849:06205\n\
67TFK:08074:01786\n\
67TFK:08051:02433\n\
67TFK:08090:02518\n\
67TFK:08234:01539\n\
67TFK:08331:01748\n\
67TFK:08402:02204\n\
67TFK:08623:01787\n\
67TFK:08888:01839\n\
67TFK:03846:02491\n\
67TFK:02650:11006\n\
67TFK:08299:05507\n\
67TFK:08490:05927\n\
67TFK:08698:05184\n\
67TFK:08704:05468\n\
67TFK:09387:05465\n\
67TFK:09770:05392\n\
67TFK:07274:13246\n\
67TFK:02674:03839\n\
67TFK:02720:03836\n\
67TFK:02901:02714\n\
67TFK:02969:03216\n\
67TFK:02967:06717\n\
67TFK:03259:06885\n\
67TFK:03980:07037\n\
67TFK:03227:11560\n\
67TFK:03949:10908\n\
67TFK:02398:00862\n\
67TFK:02868:08754\n\
67TFK:03106:08520\n\
67TFK:03620:08903\n\
')
