# Supplementary material for: The Oxidative Metabolism of Fossil Hydrocarbons and Sulfide Minerals by the Lithobiontic Microbial Community Inhabiting Deep Subterrestrial Kupferschiefer Black Shale
Source: Front Microbiol. 2018 May 15;9:972. doi: 10.3389/fmicb.2018.00972 (PMC5962744; doi:10.3389/fmicb.2018.00972)
Supplement: Supplementary file 3 [file Presentation_1.ZIP › R19_filter-trim_BSc60_sup207_krona.html.files/node1583.members.0.js]

data('67TFK:02262:12519\n\
67TFK:02305:11934\n\
67TFK:03124:04460\n\
67TFK:03240:04481\n\
67TFK:03402:04166\n\
67TFK:03654:04771\n\
67TFK:03872:03973\n\
67TFK:03994:04650\n\
67TFK:00273:04882\n\
67TFK:00788:03888\n\
67TFK:00796:04721\n\
67TFK:01328:04062\n\
67TFK:00782:02461\n\
67TFK:00802:01890\n\
67TFK:00960:02426\n\
67TFK:01160:01532\n\
67TFK:01248:02049\n\
67TFK:00459:09947\n\
67TFK:00487:10035\n\
67TFK:00575:09325\n\
67TFK:00745:10165\n\
67TFK:01028:09504\n\
67TFK:00638:08104\n\
67TFK:00293:07220\n\
67TFK:00670:06565\n\
67TFK:01229:06991\n\
67TFK:01312:07229\n\
67TFK:00534:05672\n\
67TFK:00588:05525\n\
67TFK:00805:05890\n\
67TFK:00887:05682\n\
67TFK:00959:11916\n\
67TFK:01181:12575\n\
67TFK:01284:12222\n\
67TFK:09499:06891\n\
67TFK:09802:06795\n\
67TFK:06793:03079\n\
67TFK:06881:03357\n\
67TFK:07298:03645\n\
67TFK:07739:03777\n\
67TFK:07911:03698\n\
67TFK:09404:04196\n\
67TFK:09592:04553\n\
67TFK:09841:04272\n\
67TFK:09938:04417\n\
67TFK:09955:04805\n\
67TFK:10203:04710\n\
67TFK:09352:02940\n\
67TFK:09777:03390\n\
67TFK:10093:02777\n\
67TFK:09657:12727\n\
67TFK:09816:12024\n\
67TFK:09897:12558\n\
67TFK:00915:13640\n\
67TFK:01247:13045\n\
67TFK:01431:03442\n\
67TFK:02452:02653\n\
67TFK:02463:02992\n\
67TFK:02504:02668\n\
67TFK:01826:04344\n\
67TFK:01811:04436\n\
67TFK:01883:05027\n\
67TFK:01942:04451\n\
67TFK:02274:04030\n\
67TFK:01519:06401\n\
67TFK:01965:05775\n\
67TFK:01572:07120\n\
67TFK:02240:07412\n\
67TFK:01422:01400\n\
67TFK:01678:02326\n\
67TFK:01952:02147\n\
67TFK:01763:09010\n\
67TFK:02366:08177\n\
67TFK:02606:08361\n\
67TFK:01492:10291\n\
67TFK:06112:04904\n\
67TFK:06286:04126\n\
67TFK:06410:04725\n\
67TFK:06598:04404\n\
67TFK:09561:08433\n\
67TFK:10473:08683\n\
67TFK:09361:09482\n\
67TFK:10114:09862\n\
67TFK:10223:09424\n\
67TFK:09376:11408\n\
67TFK:09946:11455\n\
67TFK:05427:06939\n\
67TFK:05526:07353\n\
67TFK:05590:07661\n\
67TFK:05836:07231\n\
67TFK:06144:06516\n\
67TFK:06336:07357\n\
67TFK:06444:07407\n\
67TFK:06611:07580\n\
67TFK:05869:11053\n\
67TFK:06101:10619\n\
67TFK:09419:01973\n\
67TFK:09528:01592\n\
67TFK:07088:01882\n\
67TFK:07138:01788\n\
67TFK:07119:02123\n\
67TFK:07515:02391\n\
67TFK:07754:02142\n\
67TFK:07767:05049\n\
67TFK:06754:07543\n\
67TFK:07152:06596\n\
67TFK:07127:07598\n\
67TFK:07363:07023\n\
67TFK:07955:06633\n\
67TFK:07949:07150\n\
67TFK:07987:07024\n\
67TFK:06954:05416\n\
67TFK:07353:05479\n\
67TFK:07648:05575\n\
67TFK:07935:05451\n\
67TFK:06810:09686\n\
67TFK:06938:09562\n\
67TFK:07324:10017\n\
67TFK:07408:09950\n\
67TFK:06763:08953\n\
67TFK:06961:08142\n\
67TFK:07238:08286\n\
67TFK:07221:08990\n\
67TFK:07983:08234\n\
67TFK:07441:10823\n\
67TFK:00325:03335\n\
67TFK:00779:03158\n\
67TFK:00817:02753\n\
67TFK:00848:03371\n\
67TFK:01215:03230\n\
67TFK:01269:02812\n\
67TFK:05521:02188\n\
67TFK:06026:02318\n\
67TFK:06447:02212\n\
67TFK:06622:01407\n\
67TFK:08660:01201\n\
67TFK:09107:01131\n\
67TFK:06793:01173\n\
67TFK:06794:01184\n\
67TFK:07069:00343\n\
67TFK:07082:00402\n\
67TFK:07722:01018\n\
67TFK:08515:07165\n\
67TFK:08699:07127\n\
67TFK:08893:07388\n\
67TFK:09056:06791\n\
67TFK:09054:07486\n\
67TFK:08010:02675\n\
67TFK:08825:03140\n\
67TFK:09090:03169\n\
67TFK:09063:03384\n\
67TFK:08029:03928\n\
67TFK:08333:04096\n\
67TFK:08937:04904\n\
67TFK:09086:03969\n\
67TFK:09232:04816\n\
67TFK:08039:08412\n\
67TFK:09028:08099\n\
67TFK:08758:09243\n\
67TFK:08886:10215\n\
67TFK:08961:10112\n\
67TFK:00764:11191\n\
67TFK:06754:11666\n\
67TFK:07523:11935\n\
67TFK:07666:12259\n\
67TFK:07695:12810\n\
67TFK:07848:12027\n\
67TFK:07948:12335\n\
67TFK:04554:13261\n\
67TFK:05058:13357\n\
67TFK:05182:12968\n\
67TFK:04685:14796\n\
67TFK:04080:12405\n\
67TFK:04217:12842\n\
67TFK:04367:11944\n\
67TFK:04913:11884\n\
67TFK:05314:12218\n\
67TFK:04166:10503\n\
67TFK:05321:10430\n\
67TFK:04081:10080\n\
67TFK:04624:10271\n\
67TFK:04703:09040\n\
67TFK:04992:09703\n\
67TFK:05102:09804\n\
67TFK:04375:08149\n\
67TFK:04663:08185\n\
67TFK:05276:08043\n\
67TFK:05290:08598\n\
67TFK:04172:07468\n\
67TFK:06107:00821\n\
67TFK:06407:00690\n\
67TFK:04679:06038\n\
67TFK:04705:06126\n\
67TFK:04868:05412\n\
67TFK:05145:06252\n\
67TFK:05180:05269\n\
67TFK:05225:06015\n\
67TFK:08177:12740\n\
67TFK:08528:12399\n\
67TFK:05352:13040\n\
67TFK:06185:13673\n\
67TFK:06405:14139\n\
67TFK:06405:14350\n\
67TFK:08015:10606\n\
67TFK:08171:10533\n\
67TFK:08436:10816\n\
67TFK:08929:10646\n\
67TFK:09048:11001\n\
67TFK:04845:02628\n\
67TFK:04863:03691\n\
67TFK:04956:03059\n\
67TFK:05451:02912\n\
67TFK:06140:03036\n\
67TFK:06142:03719\n\
67TFK:05417:06225\n\
67TFK:05554:06280\n\
67TFK:05639:05508\n\
67TFK:05995:05232\n\
67TFK:06007:06212\n\
67TFK:04181:04675\n\
67TFK:04434:05103\n\
67TFK:05119:04543\n\
67TFK:05296:04943\n\
67TFK:05584:07910\n\
67TFK:05630:08338\n\
67TFK:05900:08303\n\
67TFK:06472:08353\n\
67TFK:06628:08887\n\
67TFK:05418:09780\n\
67TFK:05446:09939\n\
67TFK:06167:09138\n\
67TFK:06084:11855\n\
67TFK:06521:11995\n\
67TFK:04724:02085\n\
67TFK:04777:01865\n\
67TFK:02678:12994\n\
67TFK:03378:13142\n\
67TFK:03899:13314\n\
67TFK:03370:12007\n\
67TFK:03426:12735\n\
67TFK:02724:10300\n\
67TFK:02902:09107\n\
67TFK:03204:09814\n\
67TFK:03287:09413\n\
67TFK:03406:09939\n\
67TFK:03798:09234\n\
67TFK:03849:09050\n\
67TFK:03942:10187\n\
67TFK:02750:05949\n\
67TFK:03093:05440\n\
67TFK:03070:06433\n\
67TFK:03200:05782\n\
67TFK:03905:05748\n\
67TFK:03925:05305\n\
67TFK:07995:02448\n\
67TFK:08212:01592\n\
67TFK:02937:01736\n\
67TFK:02974:02035\n\
67TFK:03383:01429\n\
67TFK:03515:02523\n\
67TFK:02216:11550\n\
67TFK:02406:10959\n\
67TFK:02092:14738\n\
67TFK:02561:14208\n\
67TFK:08261:06315\n\
67TFK:08338:05535\n\
67TFK:08433:05582\n\
67TFK:08552:06072\n\
67TFK:09123:06136\n\
67TFK:09434:05512\n\
67TFK:09557:05994\n\
67TFK:09733:05253\n\
67TFK:06778:13869\n\
67TFK:07246:13276\n\
67TFK:02703:03264\n\
67TFK:03007:02815\n\
67TFK:03302:03795\n\
67TFK:03472:03506\n\
67TFK:03529:03463\n\
67TFK:03776:03507\n\
67TFK:03896:03501\n\
67TFK:02855:07059\n\
67TFK:03005:07022\n\
67TFK:03067:06455\n\
67TFK:03396:07226\n\
67TFK:03568:06936\n\
67TFK:03834:07002\n\
67TFK:03834:07412\n\
67TFK:04136:00349\n\
67TFK:04119:00658\n\
67TFK:04584:00212\n\
67TFK:03171:15018\n\
67TFK:03477:14659\n\
67TFK:02984:11542\n\
67TFK:03086:11223\n\
67TFK:03276:10755\n\
67TFK:03903:10716\n\
67TFK:03961:11040\n\
67TFK:02210:01072\n\
67TFK:02364:01233\n\
67TFK:03313:08266\n\
67TFK:03518:08609\n\
')
