# Supplementary material for: The Oxidative Metabolism of Fossil Hydrocarbons and Sulfide Minerals by the Lithobiontic Microbial Community Inhabiting Deep Subterrestrial Kupferschiefer Black Shale
Source: Front Microbiol. 2018 May 15;9:972. doi: 10.3389/fmicb.2018.00972 (PMC5962744; doi:10.3389/fmicb.2018.00972)
Supplement: Supplementary file 3 [file Presentation_1.ZIP › R19_filter-trim_BSc60_sup207_krona.html.files/node1720.members.0.js]

data('67TFK:01350:12632\n\
67TFK:02251:12516\n\
67TFK:02337:12590\n\
67TFK:02521:12773\n\
67TFK:03032:04035\n\
67TFK:03025:04403\n\
67TFK:00578:05031\n\
67TFK:00953:04745\n\
67TFK:01085:05113\n\
67TFK:01137:04109\n\
67TFK:01170:04191\n\
67TFK:01290:04968\n\
67TFK:00824:02057\n\
67TFK:00859:01950\n\
67TFK:00873:10275\n\
67TFK:00941:09225\n\
67TFK:01068:09263\n\
67TFK:01147:09577\n\
67TFK:00344:08453\n\
67TFK:00834:07959\n\
67TFK:00924:08516\n\
67TFK:01212:08637\n\
67TFK:01281:08616\n\
67TFK:00730:06866\n\
67TFK:00761:06481\n\
67TFK:01164:06775\n\
67TFK:00262:05543\n\
67TFK:00531:06300\n\
67TFK:01041:11778\n\
67TFK:01212:12843\n\
67TFK:09735:07700\n\
67TFK:10021:06757\n\
67TFK:06855:02698\n\
67TFK:06892:02847\n\
67TFK:07033:03156\n\
67TFK:07164:03074\n\
67TFK:07898:03508\n\
67TFK:07962:03325\n\
67TFK:09492:03939\n\
67TFK:09810:05095\n\
67TFK:10217:04137\n\
67TFK:09391:03254\n\
67TFK:09694:03209\n\
67TFK:01387:03455\n\
67TFK:01445:02688\n\
67TFK:01698:03321\n\
67TFK:01742:03741\n\
67TFK:01961:02849\n\
67TFK:01939:03687\n\
67TFK:01597:04995\n\
67TFK:01807:04620\n\
67TFK:02275:04941\n\
67TFK:02521:05099\n\
67TFK:01530:06308\n\
67TFK:02267:05383\n\
67TFK:02343:05847\n\
67TFK:02544:06289\n\
67TFK:01814:07385\n\
67TFK:02123:06780\n\
67TFK:02132:07181\n\
67TFK:02554:06489\n\
67TFK:01452:01372\n\
67TFK:01539:02235\n\
67TFK:01724:02351\n\
67TFK:01851:02253\n\
67TFK:02156:01347\n\
67TFK:02175:01550\n\
67TFK:02245:01326\n\
67TFK:02331:01495\n\
67TFK:01562:08731\n\
67TFK:02039:08647\n\
67TFK:02603:08364\n\
67TFK:01767:09823\n\
67TFK:02261:10277\n\
67TFK:02465:10302\n\
67TFK:06073:04679\n\
67TFK:06151:03970\n\
67TFK:09333:13009\n\
67TFK:09685:08521\n\
67TFK:09740:08136\n\
67TFK:09751:08178\n\
67TFK:09388:09073\n\
67TFK:09441:09062\n\
67TFK:09670:09018\n\
67TFK:09896:10188\n\
67TFK:09940:09504\n\
67TFK:09342:11559\n\
67TFK:09417:11125\n\
67TFK:09503:10533\n\
67TFK:09499:10711\n\
67TFK:09719:10959\n\
67TFK:10546:11064\n\
67TFK:05589:06775\n\
67TFK:06158:06507\n\
67TFK:05875:10329\n\
67TFK:05875:11022\n\
67TFK:05842:11405\n\
67TFK:06051:10620\n\
67TFK:06264:10924\n\
67TFK:07103:01621\n\
67TFK:07570:01987\n\
67TFK:07914:01919\n\
67TFK:07548:04006\n\
67TFK:07582:03939\n\
67TFK:06729:06615\n\
67TFK:06740:07610\n\
67TFK:07007:06992\n\
67TFK:07206:06860\n\
67TFK:07223:06512\n\
67TFK:07849:07049\n\
67TFK:07935:06731\n\
67TFK:06661:05281\n\
67TFK:06677:06219\n\
67TFK:06778:05658\n\
67TFK:06781:06294\n\
67TFK:07013:06094\n\
67TFK:07088:05941\n\
67TFK:07709:05976\n\
67TFK:07109:09654\n\
67TFK:07597:09226\n\
67TFK:07590:09679\n\
67TFK:07937:09755\n\
67TFK:07973:09643\n\
67TFK:07847:08989\n\
67TFK:07048:10490\n\
67TFK:07234:10318\n\
67TFK:07520:11130\n\
67TFK:07603:11348\n\
67TFK:07836:10630\n\
67TFK:00364:03566\n\
67TFK:00992:03020\n\
67TFK:05359:01996\n\
67TFK:05464:01505\n\
67TFK:05578:01722\n\
67TFK:06144:02118\n\
67TFK:06606:01355\n\
67TFK:06608:01587\n\
67TFK:09087:01084\n\
67TFK:07171:00683\n\
67TFK:07572:01146\n\
67TFK:07535:14188\n\
67TFK:08079:07069\n\
67TFK:08088:07280\n\
67TFK:08207:06763\n\
67TFK:08253:06954\n\
67TFK:08495:07207\n\
67TFK:08569:06861\n\
67TFK:09130:07561\n\
67TFK:09198:07264\n\
67TFK:08195:03696\n\
67TFK:08336:03774\n\
67TFK:08976:03673\n\
67TFK:09082:02962\n\
67TFK:09086:02933\n\
67TFK:08154:04028\n\
67TFK:08449:05058\n\
67TFK:08010:08448\n\
67TFK:08336:10249\n\
67TFK:08476:09042\n\
67TFK:08501:09466\n\
67TFK:09250:09636\n\
67TFK:01068:11043\n\
67TFK:01208:10495\n\
67TFK:04611:13580\n\
67TFK:04420:14947\n\
67TFK:04058:12138\n\
67TFK:04104:12539\n\
67TFK:05280:11860\n\
67TFK:04214:11385\n\
67TFK:04603:10673\n\
67TFK:04706:10726\n\
67TFK:05171:11002\n\
67TFK:04002:09070\n\
67TFK:04694:10243\n\
67TFK:04711:09063\n\
67TFK:04786:10297\n\
67TFK:05266:09227\n\
67TFK:04259:08091\n\
67TFK:04299:08100\n\
67TFK:04706:08222\n\
67TFK:04791:08731\n\
67TFK:04876:08588\n\
67TFK:05075:08898\n\
67TFK:05209:08678\n\
67TFK:04033:07508\n\
67TFK:04223:07550\n\
67TFK:04533:07631\n\
67TFK:04732:07566\n\
67TFK:04822:06911\n\
67TFK:05239:06571\n\
67TFK:05963:00929\n\
67TFK:06586:01010\n\
67TFK:06647:00504\n\
67TFK:04557:06196\n\
67TFK:04908:05909\n\
67TFK:08171:13349\n\
67TFK:08468:13013\n\
67TFK:08709:12906\n\
67TFK:09244:13705\n\
67TFK:08276:11599\n\
67TFK:08440:12875\n\
67TFK:09084:12834\n\
67TFK:05640:13513\n\
67TFK:05712:13538\n\
67TFK:06064:14708\n\
67TFK:06411:14216\n\
67TFK:08331:11020\n\
67TFK:08623:10911\n\
67TFK:08891:11287\n\
67TFK:08961:10869\n\
67TFK:09030:11014\n\
67TFK:09044:11115\n\
67TFK:04213:02841\n\
67TFK:04240:02947\n\
67TFK:04718:03525\n\
67TFK:05178:03110\n\
67TFK:05439:03154\n\
67TFK:05468:03448\n\
67TFK:05495:02631\n\
67TFK:05689:03519\n\
67TFK:05730:03092\n\
67TFK:05943:02877\n\
67TFK:05925:05730\n\
67TFK:06089:05399\n\
67TFK:06372:05715\n\
67TFK:06334:05893\n\
67TFK:06414:05492\n\
67TFK:06650:05559\n\
67TFK:04167:04152\n\
67TFK:04390:04212\n\
67TFK:04492:04678\n\
67TFK:04640:04672\n\
67TFK:04672:04466\n\
67TFK:05230:05141\n\
67TFK:06044:07826\n\
67TFK:06066:08943\n\
67TFK:06207:07788\n\
67TFK:06293:08074\n\
67TFK:05557:09066\n\
67TFK:06373:09100\n\
67TFK:06252:11784\n\
67TFK:06350:11974\n\
67TFK:06562:12791\n\
67TFK:04153:02544\n\
67TFK:04434:02243\n\
67TFK:02851:13389\n\
67TFK:02668:12862\n\
67TFK:02781:11596\n\
67TFK:03578:12335\n\
67TFK:03697:12827\n\
67TFK:03956:12025\n\
67TFK:03009:09133\n\
67TFK:03454:10018\n\
67TFK:03765:09362\n\
67TFK:03834:09250\n\
67TFK:03442:06327\n\
67TFK:03995:05207\n\
67TFK:08412:02242\n\
67TFK:08393:02574\n\
67TFK:08475:01984\n\
67TFK:08771:01580\n\
67TFK:08762:02210\n\
67TFK:08790:02237\n\
67TFK:03481:01449\n\
67TFK:02253:11187\n\
67TFK:02288:10978\n\
67TFK:02039:14069\n\
67TFK:02134:13520\n\
67TFK:02352:13673\n\
67TFK:02521:13463\n\
67TFK:02613:13557\n\
67TFK:08169:05831\n\
67TFK:08806:05411\n\
67TFK:08933:06046\n\
67TFK:09922:05959\n\
67TFK:07124:13531\n\
67TFK:03101:02731\n\
67TFK:03712:02692\n\
67TFK:03946:03711\n\
67TFK:03623:07658\n\
67TFK:03836:07578\n\
67TFK:04483:00519\n\
67TFK:03462:14431\n\
67TFK:03801:14356\n\
67TFK:02746:11287\n\
67TFK:02769:10437\n\
67TFK:03149:07807\n\
67TFK:03212:07854\n\
67TFK:03981:07792\n\
')
