# Supplementary material for: The Oxidative Metabolism of Fossil Hydrocarbons and Sulfide Minerals by the Lithobiontic Microbial Community Inhabiting Deep Subterrestrial Kupferschiefer Black Shale
Source: Front Microbiol. 2018 May 15;9:972. doi: 10.3389/fmicb.2018.00972 (PMC5962744; doi:10.3389/fmicb.2018.00972)
Supplement: Supplementary file 3 [file Presentation_1.ZIP › R19_filter-trim_BSc60_sup207_krona.html.files/node86.members.0.js]

data('67TFK:01354:11840\n\
67TFK:02740:04533\n\
67TFK:03143:05129\n\
67TFK:03198:04599\n\
67TFK:03220:04506\n\
67TFK:03690:04811\n\
67TFK:00433:04253\n\
67TFK:01293:05033\n\
67TFK:01249:01223\n\
67TFK:00517:09864\n\
67TFK:00914:08049\n\
67TFK:00455:06707\n\
67TFK:00820:06921\n\
67TFK:00387:05763\n\
67TFK:09650:06799\n\
67TFK:06963:02626\n\
67TFK:09672:03616\n\
67TFK:09678:03063\n\
67TFK:09832:11802\n\
67TFK:10075:11730\n\
67TFK:01493:03750\n\
67TFK:01643:03254\n\
67TFK:02068:03701\n\
67TFK:02153:04631\n\
67TFK:02175:05540\n\
67TFK:01524:01883\n\
67TFK:01844:07735\n\
67TFK:02222:08332\n\
67TFK:01923:09980\n\
67TFK:05373:04437\n\
67TFK:05504:04295\n\
67TFK:06506:04237\n\
67TFK:09417:13248\n\
67TFK:09619:10097\n\
67TFK:09676:09072\n\
67TFK:09823:09057\n\
67TFK:05805:06901\n\
67TFK:06095:07573\n\
67TFK:06591:07384\n\
67TFK:05382:11546\n\
67TFK:05512:10997\n\
67TFK:05625:11194\n\
67TFK:05845:11506\n\
67TFK:09647:02127\n\
67TFK:07075:01597\n\
67TFK:07687:02341\n\
67TFK:07765:02444\n\
67TFK:06738:04289\n\
67TFK:06746:04824\n\
67TFK:06991:07063\n\
67TFK:07356:06471\n\
67TFK:07697:07288\n\
67TFK:07771:06984\n\
67TFK:07053:09442\n\
67TFK:07318:09828\n\
67TFK:07496:10151\n\
67TFK:07560:09734\n\
67TFK:07949:08614\n\
67TFK:07013:10491\n\
67TFK:07651:10567\n\
67TFK:00520:03127\n\
67TFK:05512:02161\n\
67TFK:06005:02322\n\
67TFK:06462:02218\n\
67TFK:08769:01000\n\
67TFK:08914:01127\n\
67TFK:07966:01136\n\
67TFK:08695:07647\n\
67TFK:08809:06586\n\
67TFK:08822:07508\n\
67TFK:08082:03288\n\
67TFK:08373:02929\n\
67TFK:09208:02894\n\
67TFK:08900:03892\n\
67TFK:09185:04441\n\
67TFK:08979:07953\n\
67TFK:08411:09821\n\
67TFK:08673:09967\n\
67TFK:08741:10302\n\
67TFK:09136:09967\n\
67TFK:00677:10651\n\
67TFK:01094:10904\n\
67TFK:04159:12583\n\
67TFK:04776:12602\n\
67TFK:04923:12839\n\
67TFK:04956:12329\n\
67TFK:05129:10686\n\
67TFK:04690:09680\n\
67TFK:04105:08078\n\
67TFK:04190:07855\n\
67TFK:04438:08276\n\
67TFK:04633:08701\n\
67TFK:04075:07552\n\
67TFK:04135:06863\n\
67TFK:04761:06864\n\
67TFK:04346:05881\n\
67TFK:04848:05530\n\
67TFK:04859:05907\n\
67TFK:05063:05906\n\
67TFK:05077:06138\n\
67TFK:08243:13825\n\
67TFK:08731:11807\n\
67TFK:06259:13885\n\
67TFK:05420:14464\n\
67TFK:08240:10393\n\
67TFK:08198:10591\n\
67TFK:08377:10423\n\
67TFK:08826:10594\n\
67TFK:04005:02962\n\
67TFK:04114:02597\n\
67TFK:04312:02963\n\
67TFK:06369:02990\n\
67TFK:05657:05579\n\
67TFK:05742:05593\n\
67TFK:05821:05711\n\
67TFK:06452:06189\n\
67TFK:04332:04717\n\
67TFK:05688:08724\n\
67TFK:06042:08871\n\
67TFK:05348:10192\n\
67TFK:05414:09070\n\
67TFK:05449:10047\n\
67TFK:06034:09637\n\
67TFK:06345:09937\n\
67TFK:06406:09411\n\
67TFK:05893:12784\n\
67TFK:04210:02574\n\
67TFK:04646:02039\n\
67TFK:02700:13524\n\
67TFK:03472:13762\n\
67TFK:03532:13929\n\
67TFK:03371:11860\n\
67TFK:02668:09655\n\
67TFK:03367:09480\n\
67TFK:03613:09543\n\
67TFK:03175:05713\n\
67TFK:03202:06293\n\
67TFK:03218:05218\n\
67TFK:03518:05961\n\
67TFK:03859:05755\n\
67TFK:08090:01988\n\
67TFK:08724:01330\n\
67TFK:08993:02359\n\
67TFK:02214:11330\n\
67TFK:02644:10343\n\
67TFK:02229:13195\n\
67TFK:08516:06423\n\
67TFK:09292:05312\n\
67TFK:10368:06414\n\
67TFK:06721:13207\n\
67TFK:07381:13908\n\
67TFK:02896:03261\n\
67TFK:03326:07031\n\
67TFK:03434:07048\n\
67TFK:03768:07073\n\
67TFK:03891:06441\n\
67TFK:03924:07186\n\
67TFK:03611:14796\n\
67TFK:03661:14293\n\
67TFK:03769:14382\n\
67TFK:03980:08614\n\
')
