# Supplementary material for: The Oxidative Metabolism of Fossil Hydrocarbons and Sulfide Minerals by the Lithobiontic Microbial Community Inhabiting Deep Subterrestrial Kupferschiefer Black Shale
Source: Front Microbiol. 2018 May 15;9:972. doi: 10.3389/fmicb.2018.00972 (PMC5962744; doi:10.3389/fmicb.2018.00972)
Supplement: Supplementary file 3 [file Presentation_1.ZIP › R19_filter-trim_BSc60_sup207_krona.html.files/node1244.members.0.js]

data('67TFK:01589:12640\n\
67TFK:01767:12532\n\
67TFK:01733:12713\n\
67TFK:01946:11594\n\
67TFK:01991:12684\n\
67TFK:02384:12329\n\
67TFK:03050:04742\n\
67TFK:03033:04841\n\
67TFK:03515:04108\n\
67TFK:03838:03963\n\
67TFK:03895:03976\n\
67TFK:00493:04879\n\
67TFK:00670:05134\n\
67TFK:00861:04888\n\
67TFK:01071:03997\n\
67TFK:01323:04450\n\
67TFK:00586:02148\n\
67TFK:00963:01572\n\
67TFK:00967:01773\n\
67TFK:01037:02514\n\
67TFK:01135:02034\n\
67TFK:00537:09626\n\
67TFK:00537:09677\n\
67TFK:00839:09368\n\
67TFK:00026:08423\n\
67TFK:00236:07945\n\
67TFK:00239:08095\n\
67TFK:00594:08785\n\
67TFK:00752:08047\n\
67TFK:00901:08546\n\
67TFK:01087:06978\n\
67TFK:01288:06974\n\
67TFK:01292:07303\n\
67TFK:01072:05208\n\
67TFK:01056:05788\n\
67TFK:01238:05779\n\
67TFK:01282:11600\n\
67TFK:01252:12367\n\
67TFK:09782:07379\n\
67TFK:10073:07500\n\
67TFK:10240:06442\n\
67TFK:10326:07619\n\
67TFK:06765:03274\n\
67TFK:06888:03266\n\
67TFK:06971:03459\n\
67TFK:07077:03824\n\
67TFK:07214:03742\n\
67TFK:07668:03653\n\
67TFK:07875:03327\n\
67TFK:09507:03921\n\
67TFK:09706:04974\n\
67TFK:09729:04008\n\
67TFK:09999:04318\n\
67TFK:10371:04202\n\
67TFK:09386:03457\n\
67TFK:09417:03497\n\
67TFK:09469:03502\n\
67TFK:09446:03563\n\
67TFK:09599:02652\n\
67TFK:09676:03411\n\
67TFK:09754:02903\n\
67TFK:09751:03478\n\
67TFK:09444:11717\n\
67TFK:09474:12206\n\
67TFK:09559:12535\n\
67TFK:09617:12389\n\
67TFK:09712:12175\n\
67TFK:09832:12547\n\
67TFK:01380:03112\n\
67TFK:01504:03223\n\
67TFK:01662:03396\n\
67TFK:01718:03733\n\
67TFK:01807:03786\n\
67TFK:01972:02610\n\
67TFK:02206:03409\n\
67TFK:02250:03660\n\
67TFK:02321:03305\n\
67TFK:02559:03480\n\
67TFK:01551:04615\n\
67TFK:01658:04736\n\
67TFK:01789:04655\n\
67TFK:02213:04254\n\
67TFK:02368:04717\n\
67TFK:01381:06360\n\
67TFK:01678:05857\n\
67TFK:01924:05423\n\
67TFK:02123:05356\n\
67TFK:02198:05720\n\
67TFK:02261:05211\n\
67TFK:02255:05424\n\
67TFK:02532:05588\n\
67TFK:02535:05708\n\
67TFK:01362:07240\n\
67TFK:01527:06756\n\
67TFK:01891:06993\n\
67TFK:01968:07636\n\
67TFK:02052:06938\n\
67TFK:02207:07181\n\
67TFK:01657:01506\n\
67TFK:01689:01632\n\
67TFK:01738:01536\n\
67TFK:02007:02526\n\
67TFK:02246:01440\n\
67TFK:02296:02383\n\
67TFK:01576:08458\n\
67TFK:01673:08447\n\
67TFK:02019:08207\n\
67TFK:01983:08767\n\
67TFK:02325:08936\n\
67TFK:02455:08860\n\
67TFK:02447:08966\n\
67TFK:02608:09005\n\
67TFK:02004:09913\n\
67TFK:02551:09099\n\
67TFK:02538:10103\n\
67TFK:02583:09425\n\
67TFK:05585:04782\n\
67TFK:05668:04128\n\
67TFK:05963:05085\n\
67TFK:06221:04128\n\
67TFK:06629:04973\n\
67TFK:09450:08292\n\
67TFK:09518:08906\n\
67TFK:09691:08559\n\
67TFK:09903:08120\n\
67TFK:09927:08568\n\
67TFK:10112:09013\n\
67TFK:09342:09394\n\
67TFK:09464:09471\n\
67TFK:09845:10111\n\
67TFK:10341:09160\n\
67TFK:09528:10531\n\
67TFK:09724:10348\n\
67TFK:09786:10889\n\
67TFK:09824:10965\n\
67TFK:10140:11363\n\
67TFK:10294:11311\n\
67TFK:05345:06551\n\
67TFK:05519:07258\n\
67TFK:05607:07057\n\
67TFK:06216:06441\n\
67TFK:06189:06567\n\
67TFK:06320:07279\n\
67TFK:06462:06644\n\
67TFK:06645:06748\n\
67TFK:05408:10338\n\
67TFK:05427:10519\n\
67TFK:05449:10940\n\
67TFK:05739:10758\n\
67TFK:06038:10428\n\
67TFK:06328:11470\n\
67TFK:06487:11402\n\
67TFK:09420:02086\n\
67TFK:09504:01614\n\
67TFK:09521:02396\n\
67TFK:10131:02165\n\
67TFK:10176:02253\n\
67TFK:07048:01512\n\
67TFK:07242:02168\n\
67TFK:07562:01748\n\
67TFK:07579:02228\n\
67TFK:07733:02380\n\
67TFK:07815:02248\n\
67TFK:07938:02021\n\
67TFK:07815:04720\n\
67TFK:06906:06456\n\
67TFK:06979:07220\n\
67TFK:06966:07435\n\
67TFK:07180:07428\n\
67TFK:07217:06482\n\
67TFK:07237:06930\n\
67TFK:07255:07356\n\
67TFK:07230:07511\n\
67TFK:07691:07237\n\
67TFK:07732:06791\n\
67TFK:07098:05933\n\
67TFK:07090:06182\n\
67TFK:07254:06236\n\
67TFK:07649:05507\n\
67TFK:07660:05301\n\
67TFK:07755:06347\n\
67TFK:07927:05675\n\
67TFK:06726:10200\n\
67TFK:07029:09139\n\
67TFK:07035:09636\n\
67TFK:07029:10150\n\
67TFK:07154:09302\n\
67TFK:06935:07819\n\
67TFK:07029:08342\n\
67TFK:07103:08321\n\
67TFK:07227:07928\n\
67TFK:07312:08557\n\
67TFK:07390:07881\n\
67TFK:07419:07939\n\
67TFK:07467:08395\n\
67TFK:07707:08872\n\
67TFK:07846:08079\n\
67TFK:07837:08478\n\
67TFK:07420:10760\n\
67TFK:00535:03019\n\
67TFK:00587:03772\n\
67TFK:00788:02977\n\
67TFK:01092:03619\n\
67TFK:05413:01784\n\
67TFK:05964:01691\n\
67TFK:07131:00755\n\
67TFK:07803:01155\n\
67TFK:06992:14483\n\
67TFK:07257:14423\n\
67TFK:07762:14481\n\
67TFK:08433:07100\n\
67TFK:08409:07413\n\
67TFK:08720:07348\n\
67TFK:08795:06861\n\
67TFK:08855:06862\n\
67TFK:08964:06750\n\
67TFK:09051:07179\n\
67TFK:09053:07585\n\
67TFK:08162:03378\n\
67TFK:08520:03433\n\
67TFK:08730:02650\n\
67TFK:09075:03146\n\
67TFK:08035:05000\n\
67TFK:08250:04269\n\
67TFK:08331:04565\n\
67TFK:08347:04237\n\
67TFK:08375:04949\n\
67TFK:08656:04556\n\
67TFK:08868:04878\n\
67TFK:08971:04551\n\
67TFK:08029:08746\n\
67TFK:08519:08670\n\
67TFK:08585:08025\n\
67TFK:08562:08150\n\
67TFK:09164:08374\n\
67TFK:08031:09457\n\
67TFK:08286:09050\n\
67TFK:08597:09232\n\
67TFK:08746:10274\n\
67TFK:09267:09385\n\
67TFK:00941:10738\n\
67TFK:06974:12727\n\
67TFK:07734:12418\n\
67TFK:04578:13027\n\
67TFK:05151:14120\n\
67TFK:04440:11722\n\
67TFK:04496:12467\n\
67TFK:04768:12467\n\
67TFK:05084:12462\n\
67TFK:04025:11420\n\
67TFK:04157:11370\n\
67TFK:04222:10683\n\
67TFK:04420:10348\n\
67TFK:04529:10364\n\
67TFK:04587:10386\n\
67TFK:04123:10052\n\
67TFK:04479:09043\n\
67TFK:04687:09145\n\
67TFK:05242:09843\n\
67TFK:04467:08537\n\
67TFK:05014:07982\n\
67TFK:05010:08383\n\
67TFK:05093:07968\n\
67TFK:05299:07782\n\
67TFK:05318:08698\n\
67TFK:04237:06634\n\
67TFK:05138:06848\n\
67TFK:05261:07312\n\
67TFK:05886:01242\n\
67TFK:06043:00391\n\
67TFK:04118:05339\n\
67TFK:05137:06008\n\
67TFK:05170:05445\n\
67TFK:05157:06336\n\
67TFK:05309:05674\n\
67TFK:08058:13500\n\
67TFK:08744:13362\n\
67TFK:08114:12508\n\
67TFK:08929:12822\n\
67TFK:09114:12003\n\
67TFK:05463:12881\n\
67TFK:05574:13864\n\
67TFK:05897:13687\n\
67TFK:06050:13085\n\
67TFK:06235:14264\n\
67TFK:06258:14416\n\
67TFK:06416:14465\n\
67TFK:08167:10551\n\
67TFK:08601:11057\n\
67TFK:04007:03328\n\
67TFK:04734:03749\n\
67TFK:06019:02688\n\
67TFK:06209:03554\n\
67TFK:05361:06073\n\
67TFK:05465:05363\n\
67TFK:06083:05959\n\
67TFK:06338:05343\n\
67TFK:04031:04393\n\
67TFK:04471:05072\n\
67TFK:04516:04389\n\
67TFK:04843:03875\n\
67TFK:05465:08008\n\
67TFK:06303:08276\n\
67TFK:06384:08451\n\
67TFK:06477:08372\n\
67TFK:06627:08469\n\
67TFK:05383:09104\n\
67TFK:05685:10205\n\
67TFK:05706:12823\n\
67TFK:05941:12557\n\
67TFK:06049:12359\n\
67TFK:04252:02355\n\
67TFK:04546:01717\n\
67TFK:05057:02188\n\
67TFK:05054:02532\n\
67TFK:03015:13163\n\
67TFK:03612:13548\n\
67TFK:03661:13685\n\
67TFK:03867:12927\n\
67TFK:03877:13100\n\
67TFK:03070:11667\n\
67TFK:03164:12768\n\
67TFK:03508:12668\n\
67TFK:03530:12369\n\
67TFK:03809:12089\n\
67TFK:03824:12405\n\
67TFK:02901:09078\n\
67TFK:02929:09020\n\
67TFK:03425:09359\n\
67TFK:03528:09243\n\
67TFK:03912:09077\n\
67TFK:03947:09112\n\
67TFK:02675:05575\n\
67TFK:02691:05685\n\
67TFK:02713:05896\n\
67TFK:02839:05175\n\
67TFK:03182:05265\n\
67TFK:03301:05718\n\
67TFK:03303:06120\n\
67TFK:03754:06219\n\
67TFK:03803:06008\n\
67TFK:08103:02452\n\
67TFK:08257:02457\n\
67TFK:08301:01319\n\
67TFK:08301:02061\n\
67TFK:08432:01552\n\
67TFK:08614:02085\n\
67TFK:09017:01399\n\
67TFK:09064:01880\n\
67TFK:03043:02108\n\
67TFK:03090:02378\n\
67TFK:03248:01588\n\
67TFK:03216:02381\n\
67TFK:02850:00916\n\
67TFK:03430:01264\n\
67TFK:03540:00912\n\
67TFK:03758:01007\n\
67TFK:01811:10759\n\
67TFK:02020:10796\n\
67TFK:02386:10973\n\
67TFK:01346:13298\n\
67TFK:02431:14134\n\
67TFK:02476:13388\n\
67TFK:02575:13572\n\
67TFK:08249:05226\n\
67TFK:08728:05561\n\
67TFK:08856:06098\n\
67TFK:08897:06362\n\
67TFK:09277:05995\n\
67TFK:09410:05172\n\
67TFK:09420:05537\n\
67TFK:09626:05475\n\
67TFK:09650:05581\n\
67TFK:09647:06210\n\
67TFK:09906:05584\n\
67TFK:09889:06202\n\
67TFK:06945:13179\n\
67TFK:07175:13828\n\
67TFK:07537:13180\n\
67TFK:07611:13766\n\
67TFK:03417:03642\n\
67TFK:03599:03318\n\
67TFK:02685:07485\n\
67TFK:02730:07363\n\
67TFK:03315:06913\n\
67TFK:03512:07575\n\
67TFK:03551:07361\n\
67TFK:03756:07614\n\
67TFK:03930:07028\n\
67TFK:04114:00248\n\
67TFK:04130:01270\n\
67TFK:04185:00902\n\
67TFK:04606:01003\n\
67TFK:04796:00825\n\
67TFK:02819:14671\n\
67TFK:02933:14459\n\
67TFK:03859:15049\n\
67TFK:03990:14748\n\
67TFK:02674:10385\n\
67TFK:02893:11025\n\
67TFK:02948:10357\n\
67TFK:02927:11516\n\
67TFK:03120:11538\n\
67TFK:03202:11030\n\
67TFK:03383:11093\n\
67TFK:03446:11242\n\
67TFK:03850:11513\n\
67TFK:01750:01231\n\
67TFK:01839:01073\n\
67TFK:02252:00999\n\
67TFK:03058:07914\n\
67TFK:03758:07812\n\
')
