# Supplementary material for: The Oxidative Metabolism of Fossil Hydrocarbons and Sulfide Minerals by the Lithobiontic Microbial Community Inhabiting Deep Subterrestrial Kupferschiefer Black Shale
Source: Front Microbiol. 2018 May 15;9:972. doi: 10.3389/fmicb.2018.00972 (PMC5962744; doi:10.3389/fmicb.2018.00972)
Supplement: Supplementary file 3 [file Presentation_1.ZIP › R19_filter-trim_BSc60_sup207_krona.html.files/node1536.members.0.js]

data('67TFK:01692:11881\n\
67TFK:01916:11972\n\
67TFK:02121:11977\n\
67TFK:02286:12316\n\
67TFK:02506:12382\n\
67TFK:02864:03907\n\
67TFK:02948:04372\n\
67TFK:03045:04284\n\
67TFK:03049:04415\n\
67TFK:03227:04654\n\
67TFK:03366:05047\n\
67TFK:03598:04149\n\
67TFK:03694:04610\n\
67TFK:03763:03966\n\
67TFK:03920:04624\n\
67TFK:03967:04652\n\
67TFK:03968:05040\n\
67TFK:00295:04178\n\
67TFK:00504:05030\n\
67TFK:00737:04443\n\
67TFK:00731:05126\n\
67TFK:00785:04725\n\
67TFK:00894:04514\n\
67TFK:00925:05094\n\
67TFK:01147:03877\n\
67TFK:00923:02357\n\
67TFK:01132:01442\n\
67TFK:01172:01807\n\
67TFK:01179:02231\n\
67TFK:00453:09935\n\
67TFK:00551:09980\n\
67TFK:01081:09598\n\
67TFK:00324:08300\n\
67TFK:00379:07887\n\
67TFK:00777:08895\n\
67TFK:00927:08011\n\
67TFK:01162:07828\n\
67TFK:00339:07408\n\
67TFK:00593:06542\n\
67TFK:00647:06504\n\
67TFK:00733:06902\n\
67TFK:00773:06662\n\
67TFK:00902:07206\n\
67TFK:01127:06963\n\
67TFK:00230:06181\n\
67TFK:00403:05902\n\
67TFK:00641:05723\n\
67TFK:00790:05482\n\
67TFK:00987:05689\n\
67TFK:01041:05930\n\
67TFK:01083:05228\n\
67TFK:01117:05373\n\
67TFK:01325:11626\n\
67TFK:09469:06986\n\
67TFK:09606:07260\n\
67TFK:09762:06442\n\
67TFK:09750:07465\n\
67TFK:10125:06602\n\
67TFK:10147:06931\n\
67TFK:10424:06945\n\
67TFK:06766:03844\n\
67TFK:06943:02605\n\
67TFK:07057:02672\n\
67TFK:07162:03253\n\
67TFK:07478:02814\n\
67TFK:07583:02798\n\
67TFK:07950:02746\n\
67TFK:09344:04314\n\
67TFK:09411:05048\n\
67TFK:09631:04935\n\
67TFK:09675:05010\n\
67TFK:09822:04939\n\
67TFK:09834:05022\n\
67TFK:10121:04171\n\
67TFK:10299:04484\n\
67TFK:09371:02788\n\
67TFK:09471:02827\n\
67TFK:09590:03204\n\
67TFK:09909:03144\n\
67TFK:10304:03380\n\
67TFK:10372:03415\n\
67TFK:09851:11626\n\
67TFK:10150:12114\n\
67TFK:10342:11842\n\
67TFK:01495:03015\n\
67TFK:01707:03773\n\
67TFK:02431:03542\n\
67TFK:02478:03225\n\
67TFK:01422:04110\n\
67TFK:01509:04535\n\
67TFK:01702:05027\n\
67TFK:01754:04809\n\
67TFK:01871:04690\n\
67TFK:02032:04510\n\
67TFK:02260:04028\n\
67TFK:02349:04162\n\
67TFK:02531:04537\n\
67TFK:02574:03938\n\
67TFK:02566:04027\n\
67TFK:02654:04045\n\
67TFK:01414:05256\n\
67TFK:01723:05611\n\
67TFK:01706:06284\n\
67TFK:01764:05203\n\
67TFK:01997:06224\n\
67TFK:02167:05617\n\
67TFK:02374:05778\n\
67TFK:02629:05837\n\
67TFK:01440:06599\n\
67TFK:01452:07252\n\
67TFK:01747:07666\n\
67TFK:02108:06930\n\
67TFK:02299:07677\n\
67TFK:02472:06830\n\
67TFK:02515:07612\n\
67TFK:01638:02535\n\
67TFK:01787:01404\n\
67TFK:01816:02443\n\
67TFK:02101:02299\n\
67TFK:02176:02192\n\
67TFK:02184:01726\n\
67TFK:02212:02327\n\
67TFK:02266:02023\n\
67TFK:02605:01823\n\
67TFK:01543:08420\n\
67TFK:01701:08497\n\
67TFK:01692:08700\n\
67TFK:01876:07860\n\
67TFK:01862:08708\n\
67TFK:01966:07787\n\
67TFK:01997:08857\n\
67TFK:02092:08441\n\
67TFK:02262:07963\n\
67TFK:02327:08055\n\
67TFK:02475:08825\n\
67TFK:02512:08564\n\
67TFK:02601:07774\n\
67TFK:01470:09072\n\
67TFK:01662:09741\n\
67TFK:01655:09780\n\
67TFK:02287:09488\n\
67TFK:05388:04276\n\
67TFK:05732:04975\n\
67TFK:05807:04468\n\
67TFK:05916:04382\n\
67TFK:05969:04583\n\
67TFK:06110:04675\n\
67TFK:06150:04068\n\
67TFK:06137:04367\n\
67TFK:06207:04817\n\
67TFK:06443:04252\n\
67TFK:06515:04523\n\
67TFK:06613:04883\n\
67TFK:09491:13104\n\
67TFK:09692:13187\n\
67TFK:09942:09011\n\
67TFK:10249:08771\n\
67TFK:09324:09044\n\
67TFK:09529:09602\n\
67TFK:09609:09120\n\
67TFK:09367:10504\n\
67TFK:09444:11090\n\
67TFK:09554:10483\n\
67TFK:09622:11479\n\
67TFK:09700:11464\n\
67TFK:09822:11455\n\
67TFK:09826:11003\n\
67TFK:09920:11331\n\
67TFK:10145:10958\n\
67TFK:05607:06712\n\
67TFK:05840:06687\n\
67TFK:06267:06870\n\
67TFK:06535:07537\n\
67TFK:05343:10315\n\
67TFK:05432:11589\n\
67TFK:05624:10465\n\
67TFK:05773:11374\n\
67TFK:06054:10949\n\
67TFK:06562:10856\n\
67TFK:06603:10784\n\
67TFK:06650:10336\n\
67TFK:09365:01505\n\
67TFK:09749:01641\n\
67TFK:09994:01680\n\
67TFK:10096:02188\n\
67TFK:06772:01952\n\
67TFK:07127:01789\n\
67TFK:07179:01659\n\
67TFK:07342:01744\n\
67TFK:07323:02088\n\
67TFK:07598:01844\n\
67TFK:07687:01818\n\
67TFK:06818:04734\n\
67TFK:06915:04814\n\
67TFK:07116:04193\n\
67TFK:07150:04310\n\
67TFK:07156:05091\n\
67TFK:07228:04231\n\
67TFK:07503:03939\n\
67TFK:07612:04951\n\
67TFK:07711:04734\n\
67TFK:07921:04786\n\
67TFK:06672:06478\n\
67TFK:06713:07416\n\
67TFK:06728:07633\n\
67TFK:06724:07692\n\
67TFK:07000:06748\n\
67TFK:07327:06448\n\
67TFK:07375:06576\n\
67TFK:07372:06691\n\
67TFK:07410:06773\n\
67TFK:07570:07390\n\
67TFK:07900:06761\n\
67TFK:06990:05352\n\
67TFK:07040:05308\n\
67TFK:07021:05412\n\
67TFK:07025:06129\n\
67TFK:07590:05202\n\
67TFK:07566:05667\n\
67TFK:07614:05982\n\
67TFK:07653:06095\n\
67TFK:07978:05160\n\
67TFK:06666:09319\n\
67TFK:06682:09501\n\
67TFK:07237:09887\n\
67TFK:07261:09863\n\
67TFK:07701:09832\n\
67TFK:07726:09157\n\
67TFK:07803:09629\n\
67TFK:07826:09206\n\
67TFK:07922:10177\n\
67TFK:06795:08755\n\
67TFK:06858:08453\n\
67TFK:06901:08640\n\
67TFK:06926:08321\n\
67TFK:06968:08248\n\
67TFK:07034:08707\n\
67TFK:07028:08788\n\
67TFK:07135:08973\n\
67TFK:07428:08081\n\
67TFK:06772:10960\n\
67TFK:07389:11305\n\
67TFK:07615:10441\n\
67TFK:07913:11371\n\
67TFK:07970:10795\n\
67TFK:00692:02800\n\
67TFK:00883:02972\n\
67TFK:00903:03812\n\
67TFK:01040:02668\n\
67TFK:01055:03201\n\
67TFK:01255:03850\n\
67TFK:01301:02906\n\
67TFK:05350:02052\n\
67TFK:05401:01484\n\
67TFK:05389:01828\n\
67TFK:05516:01500\n\
67TFK:05777:01647\n\
67TFK:06025:01984\n\
67TFK:06187:01848\n\
67TFK:06244:02384\n\
67TFK:06443:02348\n\
67TFK:06519:01629\n\
67TFK:06499:01923\n\
67TFK:08070:01023\n\
67TFK:08042:01117\n\
67TFK:08259:00889\n\
67TFK:08353:01210\n\
67TFK:08796:00969\n\
67TFK:08951:00948\n\
67TFK:09204:01244\n\
67TFK:07032:00634\n\
67TFK:07565:01139\n\
67TFK:06951:14185\n\
67TFK:08060:07532\n\
67TFK:08136:06623\n\
67TFK:08310:07353\n\
67TFK:08425:07469\n\
67TFK:08491:06528\n\
67TFK:08684:06463\n\
67TFK:09026:06598\n\
67TFK:09255:07153\n\
67TFK:09294:07508\n\
67TFK:08324:03508\n\
67TFK:08565:03424\n\
67TFK:08569:03729\n\
67TFK:08592:02859\n\
67TFK:08740:02656\n\
67TFK:08790:03077\n\
67TFK:08884:02951\n\
67TFK:09096:03800\n\
67TFK:09272:03488\n\
67TFK:08433:03992\n\
67TFK:08686:04965\n\
67TFK:08891:04327\n\
67TFK:09133:04200\n\
67TFK:09293:04086\n\
67TFK:09312:05064\n\
67TFK:08197:08154\n\
67TFK:08307:08044\n\
67TFK:09121:08632\n\
67TFK:09172:08856\n\
67TFK:08322:10203\n\
67TFK:08807:09420\n\
67TFK:08942:09743\n\
67TFK:09246:09423\n\
67TFK:00605:10576\n\
67TFK:00749:10814\n\
67TFK:00985:11537\n\
67TFK:01048:10704\n\
67TFK:01170:10710\n\
67TFK:06711:12659\n\
67TFK:06957:11949\n\
67TFK:07097:12583\n\
67TFK:07411:12441\n\
67TFK:07540:11749\n\
67TFK:07535:12330\n\
67TFK:07918:12510\n\
67TFK:04195:14095\n\
67TFK:05191:13155\n\
67TFK:04020:14441\n\
67TFK:04610:14589\n\
67TFK:04043:11792\n\
67TFK:04219:12084\n\
67TFK:04400:11968\n\
67TFK:04780:12764\n\
67TFK:05016:12259\n\
67TFK:05151:12594\n\
67TFK:04152:11352\n\
67TFK:04258:11568\n\
67TFK:04494:10594\n\
67TFK:04482:11069\n\
67TFK:05026:10404\n\
67TFK:05092:11425\n\
67TFK:05152:11225\n\
67TFK:05199:10648\n\
67TFK:04455:09886\n\
67TFK:04819:09121\n\
67TFK:04922:09277\n\
67TFK:04912:09662\n\
67TFK:04897:10049\n\
67TFK:05129:09546\n\
67TFK:04112:07956\n\
67TFK:04332:07819\n\
67TFK:04488:08079\n\
67TFK:04503:08034\n\
67TFK:04634:08980\n\
67TFK:04675:08417\n\
67TFK:04820:08545\n\
67TFK:05157:08904\n\
67TFK:05201:07786\n\
67TFK:05214:08379\n\
67TFK:04117:07324\n\
67TFK:04277:06967\n\
67TFK:04311:07240\n\
67TFK:04581:06513\n\
67TFK:04728:06801\n\
67TFK:04709:06926\n\
67TFK:04962:06620\n\
67TFK:04959:07159\n\
67TFK:05075:07198\n\
67TFK:05097:07221\n\
67TFK:05256:06699\n\
67TFK:05461:01116\n\
67TFK:05702:00208\n\
67TFK:06131:01191\n\
67TFK:06225:00451\n\
67TFK:04016:05638\n\
67TFK:04086:06390\n\
67TFK:04219:05364\n\
67TFK:04662:05270\n\
67TFK:04821:05507\n\
67TFK:04901:05509\n\
67TFK:05011:05896\n\
67TFK:05186:05685\n\
67TFK:05202:05788\n\
67TFK:05275:05165\n\
67TFK:08024:13173\n\
67TFK:08034:13635\n\
67TFK:08059:13325\n\
67TFK:08308:13844\n\
67TFK:08462:13648\n\
67TFK:08471:13768\n\
67TFK:09143:13867\n\
67TFK:08462:12033\n\
67TFK:08497:12419\n\
67TFK:08575:12689\n\
67TFK:08791:11771\n\
67TFK:08993:12778\n\
67TFK:09233:12810\n\
67TFK:05615:13400\n\
67TFK:05692:13713\n\
67TFK:06281:13054\n\
67TFK:06623:13672\n\
67TFK:06070:14729\n\
67TFK:06196:14546\n\
67TFK:08150:10663\n\
67TFK:08258:10616\n\
67TFK:08374:10631\n\
67TFK:08648:10804\n\
67TFK:08811:11215\n\
67TFK:08840:11531\n\
67TFK:09158:11316\n\
67TFK:04258:03030\n\
67TFK:04462:02633\n\
67TFK:04573:02851\n\
67TFK:04687:03211\n\
67TFK:04829:03222\n\
67TFK:05240:03508\n\
67TFK:05301:03378\n\
67TFK:05344:03196\n\
67TFK:05364:03332\n\
67TFK:05419:02584\n\
67TFK:05414:03462\n\
67TFK:05752:03085\n\
67TFK:05905:03718\n\
67TFK:06169:03273\n\
67TFK:05432:05955\n\
67TFK:05499:06073\n\
67TFK:06036:05194\n\
67TFK:06216:06436\n\
67TFK:06280:05273\n\
67TFK:06279:05675\n\
67TFK:06653:05545\n\
67TFK:04137:05096\n\
67TFK:04224:04524\n\
67TFK:04359:03969\n\
67TFK:04434:04318\n\
67TFK:04754:04054\n\
67TFK:05397:08768\n\
67TFK:06040:07816\n\
67TFK:06149:08760\n\
67TFK:06228:08268\n\
67TFK:05535:09331\n\
67TFK:05949:09204\n\
67TFK:06030:09316\n\
67TFK:06145:09493\n\
67TFK:06185:09391\n\
67TFK:06424:09022\n\
67TFK:06410:09373\n\
67TFK:06556:10096\n\
67TFK:05413:11838\n\
67TFK:05390:12759\n\
67TFK:05590:11830\n\
67TFK:06526:12539\n\
67TFK:04220:02452\n\
67TFK:04493:01578\n\
67TFK:04482:02467\n\
67TFK:04729:01446\n\
67TFK:04806:02128\n\
67TFK:02892:12912\n\
67TFK:03367:13129\n\
67TFK:03487:13423\n\
67TFK:03598:13143\n\
67TFK:03722:13003\n\
67TFK:02893:11733\n\
67TFK:02824:09335\n\
67TFK:02826:09589\n\
67TFK:03045:09456\n\
67TFK:03641:10011\n\
67TFK:03640:10242\n\
67TFK:03740:09664\n\
67TFK:03777:09022\n\
67TFK:03772:09066\n\
67TFK:03905:09270\n\
67TFK:02672:05305\n\
67TFK:02701:05637\n\
67TFK:03250:06151\n\
67TFK:03355:06038\n\
67TFK:03650:05293\n\
67TFK:03672:06393\n\
67TFK:08007:01377\n\
67TFK:08173:01974\n\
67TFK:08164:02024\n\
67TFK:08398:02054\n\
67TFK:08558:01907\n\
67TFK:08949:02031\n\
67TFK:02699:01304\n\
67TFK:02829:01877\n\
67TFK:02904:02193\n\
67TFK:03177:01561\n\
67TFK:03332:02571\n\
67TFK:03424:01482\n\
67TFK:03468:01819\n\
67TFK:03637:02530\n\
67TFK:03664:01635\n\
67TFK:03894:02291\n\
67TFK:02845:01191\n\
67TFK:03195:00648\n\
67TFK:03274:01143\n\
67TFK:03360:01220\n\
67TFK:03665:00644\n\
67TFK:01744:11060\n\
67TFK:01741:11555\n\
67TFK:01881:10486\n\
67TFK:01931:10926\n\
67TFK:01893:11535\n\
67TFK:02162:11534\n\
67TFK:02146:11561\n\
67TFK:02594:10588\n\
67TFK:01801:14267\n\
67TFK:01399:13288\n\
67TFK:01495:13532\n\
67TFK:01649:13271\n\
67TFK:08155:05861\n\
67TFK:08323:05524\n\
67TFK:08348:05908\n\
67TFK:08660:05825\n\
67TFK:08646:05869\n\
67TFK:08698:06100\n\
67TFK:08809:06116\n\
67TFK:08968:05344\n\
67TFK:09281:05715\n\
67TFK:09271:06365\n\
67TFK:09326:05301\n\
67TFK:09387:05532\n\
67TFK:09507:06397\n\
67TFK:09805:05267\n\
67TFK:10363:05385\n\
67TFK:06823:13308\n\
67TFK:06941:13945\n\
67TFK:07196:13490\n\
67TFK:07837:12947\n\
67TFK:02776:03856\n\
67TFK:02916:03383\n\
67TFK:03120:02946\n\
67TFK:03244:02971\n\
67TFK:03309:03180\n\
67TFK:03557:02733\n\
67TFK:03676:03365\n\
67TFK:03965:02982\n\
67TFK:02908:06622\n\
67TFK:03119:07297\n\
67TFK:03209:06641\n\
67TFK:03243:07239\n\
67TFK:03278:06974\n\
67TFK:03786:07373\n\
67TFK:03981:07668\n\
67TFK:04438:00906\n\
67TFK:04827:00410\n\
67TFK:02756:14757\n\
67TFK:03429:14579\n\
67TFK:03431:14831\n\
67TFK:03464:14988\n\
67TFK:03381:11045\n\
67TFK:02591:01104\n\
67TFK:02810:08955\n\
67TFK:02955:09009\n\
67TFK:03185:07825\n\
67TFK:03203:08906\n\
67TFK:03908:08339\n\
67TFK:03977:07918\n\
')
