# Supplementary material for: The Oxidative Metabolism of Fossil Hydrocarbons and Sulfide Minerals by the Lithobiontic Microbial Community Inhabiting Deep Subterrestrial Kupferschiefer Black Shale
Source: Front Microbiol. 2018 May 15;9:972. doi: 10.3389/fmicb.2018.00972 (PMC5962744; doi:10.3389/fmicb.2018.00972)
Supplement: Supplementary file 3 [file Presentation_1.ZIP › R19_filter-trim_BSc60_sup207_krona.html.files/node1030.members.0.js]

data('67TFK:01488:11805\n\
67TFK:01751:12256\n\
67TFK:01846:12184\n\
67TFK:01834:12631\n\
67TFK:02013:12210\n\
67TFK:02072:11653\n\
67TFK:02244:11975\n\
67TFK:02500:11920\n\
67TFK:02554:11894\n\
67TFK:02568:12802\n\
67TFK:02655:11852\n\
67TFK:02680:04676\n\
67TFK:02807:04859\n\
67TFK:02924:03880\n\
67TFK:02947:04013\n\
67TFK:02969:04371\n\
67TFK:03176:04155\n\
67TFK:03279:05113\n\
67TFK:03320:05031\n\
67TFK:03487:04362\n\
67TFK:03558:04142\n\
67TFK:03754:04265\n\
67TFK:03730:04821\n\
67TFK:03889:04288\n\
67TFK:03876:04448\n\
67TFK:00285:04991\n\
67TFK:00793:04155\n\
67TFK:00852:04980\n\
67TFK:01046:04049\n\
67TFK:01004:04146\n\
67TFK:01104:04650\n\
67TFK:01295:04111\n\
67TFK:01299:04720\n\
67TFK:01320:04837\n\
67TFK:01000:02467\n\
67TFK:01085:02207\n\
67TFK:01132:01630\n\
67TFK:01128:01679\n\
67TFK:01147:02237\n\
67TFK:00611:09147\n\
67TFK:00616:09707\n\
67TFK:00668:09345\n\
67TFK:00882:09201\n\
67TFK:00851:10122\n\
67TFK:00923:09995\n\
67TFK:01065:09253\n\
67TFK:01101:09469\n\
67TFK:01175:09614\n\
67TFK:01229:09364\n\
67TFK:01208:09594\n\
67TFK:01285:09469\n\
67TFK:00385:08433\n\
67TFK:00537:08614\n\
67TFK:00555:08744\n\
67TFK:00628:08187\n\
67TFK:00698:07855\n\
67TFK:00912:08048\n\
67TFK:01328:07807\n\
67TFK:00562:06483\n\
67TFK:00552:06863\n\
67TFK:00607:07048\n\
67TFK:00786:07322\n\
67TFK:00877:06736\n\
67TFK:00893:07631\n\
67TFK:01021:06832\n\
67TFK:01058:07099\n\
67TFK:01066:07518\n\
67TFK:01144:06906\n\
67TFK:01225:06996\n\
67TFK:00512:05698\n\
67TFK:00539:05680\n\
67TFK:00639:05556\n\
67TFK:00848:05995\n\
67TFK:00965:05868\n\
67TFK:00994:06425\n\
67TFK:01060:05247\n\
67TFK:01128:05416\n\
67TFK:01227:05705\n\
67TFK:01262:05470\n\
67TFK:00796:11670\n\
67TFK:00826:11758\n\
67TFK:00988:11877\n\
67TFK:01151:12765\n\
67TFK:01224:11891\n\
67TFK:09368:06618\n\
67TFK:09359:07213\n\
67TFK:09358:07453\n\
67TFK:09469:07211\n\
67TFK:09622:07317\n\
67TFK:09638:07260\n\
67TFK:09671:07335\n\
67TFK:09713:07482\n\
67TFK:10118:06754\n\
67TFK:10442:06886\n\
67TFK:06706:02949\n\
67TFK:06698:03368\n\
67TFK:06719:03451\n\
67TFK:06885:02737\n\
67TFK:07085:02659\n\
67TFK:07157:03323\n\
67TFK:07289:03291\n\
67TFK:07295:03357\n\
67TFK:07337:03713\n\
67TFK:07488:03223\n\
67TFK:07570:03088\n\
67TFK:07649:03266\n\
67TFK:07624:03547\n\
67TFK:07623:03662\n\
67TFK:09397:04402\n\
67TFK:09542:04193\n\
67TFK:09611:04998\n\
67TFK:09724:03895\n\
67TFK:09812:04556\n\
67TFK:10093:04539\n\
67TFK:10309:05061\n\
67TFK:09358:03046\n\
67TFK:09399:03190\n\
67TFK:09390:03592\n\
67TFK:09561:03474\n\
67TFK:09598:02830\n\
67TFK:09637:03412\n\
67TFK:09725:03840\n\
67TFK:09921:02780\n\
67TFK:09880:03452\n\
67TFK:09935:02733\n\
67TFK:10068:02609\n\
67TFK:10050:03595\n\
67TFK:10151:02593\n\
67TFK:10154:03780\n\
67TFK:10218:03391\n\
67TFK:10295:03396\n\
67TFK:10574:03325\n\
67TFK:09518:11709\n\
67TFK:09506:12878\n\
67TFK:09850:12168\n\
67TFK:10222:12072\n\
67TFK:10326:11887\n\
67TFK:01350:02943\n\
67TFK:01497:03502\n\
67TFK:01573:03097\n\
67TFK:01678:03146\n\
67TFK:01758:02968\n\
67TFK:01822:02597\n\
67TFK:01824:03331\n\
67TFK:01914:02683\n\
67TFK:01986:03204\n\
67TFK:02024:03419\n\
67TFK:02015:03579\n\
67TFK:02049:03141\n\
67TFK:02143:02677\n\
67TFK:02264:03496\n\
67TFK:02481:02849\n\
67TFK:02533:02954\n\
67TFK:02641:03463\n\
67TFK:01492:03959\n\
67TFK:01623:04706\n\
67TFK:01675:04535\n\
67TFK:01689:05101\n\
67TFK:01846:04816\n\
67TFK:01976:04422\n\
67TFK:02103:04085\n\
67TFK:02325:04068\n\
67TFK:02317:04172\n\
67TFK:02455:04006\n\
67TFK:02476:04359\n\
67TFK:02523:04503\n\
67TFK:02630:04305\n\
67TFK:02640:04277\n\
67TFK:01332:05720\n\
67TFK:01361:06233\n\
67TFK:01403:05461\n\
67TFK:01477:05452\n\
67TFK:01488:05514\n\
67TFK:01913:05181\n\
67TFK:01917:05632\n\
67TFK:01973:05869\n\
67TFK:02176:06244\n\
67TFK:02291:05899\n\
67TFK:02332:06087\n\
67TFK:02539:05258\n\
67TFK:01353:07346\n\
67TFK:01364:07540\n\
67TFK:01410:06503\n\
67TFK:01438:06488\n\
67TFK:01469:06923\n\
67TFK:01475:07228\n\
67TFK:01510:07724\n\
67TFK:01625:07152\n\
67TFK:01692:07723\n\
67TFK:01992:07036\n\
67TFK:02228:07117\n\
67TFK:02271:07726\n\
67TFK:02411:07007\n\
67TFK:02519:07494\n\
67TFK:02598:06827\n\
67TFK:02655:07273\n\
67TFK:01356:02398\n\
67TFK:01358:02516\n\
67TFK:01419:02273\n\
67TFK:01481:02448\n\
67TFK:01547:01651\n\
67TFK:01646:01424\n\
67TFK:01926:01353\n\
67TFK:01883:01716\n\
67TFK:02038:02455\n\
67TFK:02209:01308\n\
67TFK:02327:01399\n\
67TFK:02282:01560\n\
67TFK:02462:01437\n\
67TFK:02525:01904\n\
67TFK:02518:02264\n\
67TFK:02544:01872\n\
67TFK:02582:01562\n\
67TFK:01516:08871\n\
67TFK:01599:07824\n\
67TFK:01869:08427\n\
67TFK:01968:08295\n\
67TFK:01986:08667\n\
67TFK:02424:08177\n\
67TFK:02476:07935\n\
67TFK:02479:08593\n\
67TFK:02472:08792\n\
67TFK:01344:10251\n\
67TFK:01411:09483\n\
67TFK:01412:09639\n\
67TFK:01451:09391\n\
67TFK:01582:09061\n\
67TFK:01654:09487\n\
67TFK:01932:09653\n\
67TFK:01993:09825\n\
67TFK:02091:09287\n\
67TFK:02091:09585\n\
67TFK:02330:10144\n\
67TFK:05345:04095\n\
67TFK:05491:03941\n\
67TFK:05501:04272\n\
67TFK:05810:05146\n\
67TFK:05845:04423\n\
67TFK:05944:03890\n\
67TFK:06273:04027\n\
67TFK:06343:04404\n\
67TFK:06385:04757\n\
67TFK:06397:04826\n\
67TFK:06574:04037\n\
67TFK:09599:13019\n\
67TFK:09710:12882\n\
67TFK:09394:08187\n\
67TFK:09409:08513\n\
67TFK:09644:08243\n\
67TFK:09819:08317\n\
67TFK:09999:07970\n\
67TFK:10022:08996\n\
67TFK:10154:08360\n\
67TFK:09353:09919\n\
67TFK:09375:09312\n\
67TFK:09479:09358\n\
67TFK:09608:09158\n\
67TFK:09658:09429\n\
67TFK:09690:09524\n\
67TFK:09762:10017\n\
67TFK:09896:09177\n\
67TFK:10009:09081\n\
67TFK:10046:10185\n\
67TFK:09721:10755\n\
67TFK:09921:10835\n\
67TFK:09929:10404\n\
67TFK:09984:10732\n\
67TFK:10122:10723\n\
67TFK:10194:10581\n\
67TFK:10281:11201\n\
67TFK:10424:10690\n\
67TFK:10584:11046\n\
67TFK:05366:07446\n\
67TFK:05415:06527\n\
67TFK:05450:07447\n\
67TFK:05486:07218\n\
67TFK:05568:07485\n\
67TFK:05639:06544\n\
67TFK:05682:07498\n\
67TFK:05757:06810\n\
67TFK:05785:06470\n\
67TFK:05788:07675\n\
67TFK:05831:07215\n\
67TFK:05887:07116\n\
67TFK:05989:07113\n\
67TFK:06307:07327\n\
67TFK:06456:07038\n\
67TFK:06484:06884\n\
67TFK:06651:06586\n\
67TFK:05590:11167\n\
67TFK:05809:10936\n\
67TFK:05946:11076\n\
67TFK:06022:10390\n\
67TFK:06306:10701\n\
67TFK:06398:10429\n\
67TFK:06378:11426\n\
67TFK:06579:10870\n\
67TFK:09495:02096\n\
67TFK:09561:02124\n\
67TFK:09732:02158\n\
67TFK:10207:02325\n\
67TFK:06662:01694\n\
67TFK:06727:01478\n\
67TFK:06815:02243\n\
67TFK:06956:02267\n\
67TFK:06970:01904\n\
67TFK:07291:01962\n\
67TFK:07488:01826\n\
67TFK:07516:02343\n\
67TFK:07598:02456\n\
67TFK:07772:01865\n\
67TFK:07870:01330\n\
67TFK:06931:04432\n\
67TFK:07158:04703\n\
67TFK:07178:04557\n\
67TFK:07160:05073\n\
67TFK:07328:04440\n\
67TFK:07389:04909\n\
67TFK:07484:04473\n\
67TFK:07550:04169\n\
67TFK:07610:04113\n\
67TFK:07626:04181\n\
67TFK:07669:04904\n\
67TFK:07734:04965\n\
67TFK:07765:04694\n\
67TFK:06747:07170\n\
67TFK:06812:07323\n\
67TFK:06885:07665\n\
67TFK:06934:06865\n\
67TFK:06959:07085\n\
67TFK:07032:07683\n\
67TFK:07093:07484\n\
67TFK:07171:07703\n\
67TFK:07307:07631\n\
67TFK:07317:07254\n\
67TFK:07612:07368\n\
67TFK:07750:06858\n\
67TFK:07747:07293\n\
67TFK:07937:07507\n\
67TFK:07968:07534\n\
67TFK:06727:06290\n\
67TFK:06816:05692\n\
67TFK:06998:05264\n\
67TFK:07000:05921\n\
67TFK:06960:06323\n\
67TFK:07240:06378\n\
67TFK:07388:05335\n\
67TFK:07360:06061\n\
67TFK:07390:06370\n\
67TFK:07523:05422\n\
67TFK:07641:05716\n\
67TFK:07632:06422\n\
67TFK:07751:05844\n\
67TFK:07737:06118\n\
67TFK:06713:09279\n\
67TFK:06848:10287\n\
67TFK:07399:10251\n\
67TFK:07485:09851\n\
67TFK:07548:09105\n\
67TFK:06739:07950\n\
67TFK:06814:07833\n\
67TFK:06815:08777\n\
67TFK:06987:08356\n\
67TFK:07070:08326\n\
67TFK:07117:08152\n\
67TFK:07124:08180\n\
67TFK:07220:08739\n\
67TFK:07517:08877\n\
67TFK:07603:08513\n\
67TFK:07901:07944\n\
67TFK:06847:10706\n\
67TFK:06991:11206\n\
67TFK:07046:10713\n\
67TFK:07036:11187\n\
67TFK:07350:10734\n\
67TFK:07693:11005\n\
67TFK:07735:10910\n\
67TFK:00391:02823\n\
67TFK:00594:03047\n\
67TFK:00671:02645\n\
67TFK:00694:02752\n\
67TFK:00698:02887\n\
67TFK:00719:03157\n\
67TFK:00751:03100\n\
67TFK:00936:03488\n\
67TFK:05392:01521\n\
67TFK:05485:01990\n\
67TFK:05568:01351\n\
67TFK:05659:01820\n\
67TFK:05719:02032\n\
67TFK:05780:02179\n\
67TFK:05921:01434\n\
67TFK:05908:01679\n\
67TFK:05882:02309\n\
67TFK:06081:01921\n\
67TFK:06201:02528\n\
67TFK:06394:01368\n\
67TFK:06493:01440\n\
67TFK:08030:00547\n\
67TFK:08018:00984\n\
67TFK:08159:01074\n\
67TFK:08144:01136\n\
67TFK:08199:00876\n\
67TFK:08804:01107\n\
67TFK:08978:01045\n\
67TFK:09013:00891\n\
67TFK:09108:01245\n\
67TFK:06663:00713\n\
67TFK:06852:00905\n\
67TFK:06998:00527\n\
67TFK:07181:00765\n\
67TFK:07301:00811\n\
67TFK:07278:00985\n\
67TFK:07508:00836\n\
67TFK:07555:01113\n\
67TFK:07174:14379\n\
67TFK:08032:07248\n\
67TFK:08193:06518\n\
67TFK:08268:06937\n\
67TFK:08265:07500\n\
67TFK:08466:07362\n\
67TFK:08498:07686\n\
67TFK:08532:07647\n\
67TFK:08595:07265\n\
67TFK:08945:06722\n\
67TFK:08954:06829\n\
67TFK:08017:02878\n\
67TFK:08154:03364\n\
67TFK:08201:02624\n\
67TFK:08308:02878\n\
67TFK:08477:03232\n\
67TFK:08739:03144\n\
67TFK:08731:03349\n\
67TFK:08710:03723\n\
67TFK:08743:03794\n\
67TFK:08933:03353\n\
67TFK:09062:03174\n\
67TFK:09157:03388\n\
67TFK:08253:04542\n\
67TFK:08403:04235\n\
67TFK:08417:04510\n\
67TFK:08500:04100\n\
67TFK:08725:04674\n\
67TFK:08959:04400\n\
67TFK:09061:04650\n\
67TFK:09125:03881\n\
67TFK:08105:08768\n\
67TFK:08155:08604\n\
67TFK:08287:08230\n\
67TFK:08269:08962\n\
67TFK:08317:08562\n\
67TFK:08441:07970\n\
67TFK:08539:08601\n\
67TFK:08725:08180\n\
67TFK:08824:08679\n\
67TFK:08851:08147\n\
67TFK:08878:08673\n\
67TFK:08956:08150\n\
67TFK:08999:08803\n\
67TFK:09138:08253\n\
67TFK:09126:08440\n\
67TFK:09118:08694\n\
67TFK:09262:08848\n\
67TFK:08124:09465\n\
67TFK:08227:09665\n\
67TFK:08361:09626\n\
67TFK:08434:09429\n\
67TFK:08709:09280\n\
67TFK:08714:09296\n\
67TFK:08813:09324\n\
67TFK:09034:09240\n\
67TFK:09185:09584\n\
67TFK:09264:10133\n\
67TFK:00603:11355\n\
67TFK:01004:10409\n\
67TFK:01171:11533\n\
67TFK:06774:12516\n\
67TFK:07208:12091\n\
67TFK:07518:12321\n\
67TFK:07662:12724\n\
67TFK:07790:11869\n\
67TFK:07842:11738\n\
67TFK:07962:12005\n\
67TFK:04250:13611\n\
67TFK:04581:13970\n\
67TFK:04817:13236\n\
67TFK:05114:12899\n\
67TFK:05165:13360\n\
67TFK:04035:14813\n\
67TFK:04305:14736\n\
67TFK:04489:14632\n\
67TFK:04592:14528\n\
67TFK:04549:14602\n\
67TFK:04659:14651\n\
67TFK:04792:15163\n\
67TFK:04009:12725\n\
67TFK:04453:12460\n\
67TFK:04575:12049\n\
67TFK:04771:11740\n\
67TFK:04866:11723\n\
67TFK:04858:12086\n\
67TFK:05004:12796\n\
67TFK:04206:10759\n\
67TFK:04440:10315\n\
67TFK:04419:11401\n\
67TFK:04495:10580\n\
67TFK:04042:09458\n\
67TFK:04229:09626\n\
67TFK:04472:10092\n\
67TFK:04577:09043\n\
67TFK:04809:09120\n\
67TFK:04831:09444\n\
67TFK:04944:09204\n\
67TFK:05128:09617\n\
67TFK:05149:09102\n\
67TFK:05185:09647\n\
67TFK:04033:08253\n\
67TFK:04216:08320\n\
67TFK:04487:08332\n\
67TFK:04553:08443\n\
67TFK:04971:08106\n\
67TFK:05148:08697\n\
67TFK:05219:07817\n\
67TFK:05222:09001\n\
67TFK:05260:07839\n\
67TFK:05304:08396\n\
67TFK:04013:06808\n\
67TFK:04177:06746\n\
67TFK:04319:06845\n\
67TFK:04372:06628\n\
67TFK:04483:06995\n\
67TFK:04870:06719\n\
67TFK:04862:07439\n\
67TFK:05468:00972\n\
67TFK:05963:01163\n\
67TFK:06223:01246\n\
67TFK:06284:00784\n\
67TFK:06351:00703\n\
67TFK:04138:06435\n\
67TFK:04147:06205\n\
67TFK:04376:06199\n\
67TFK:04487:05815\n\
67TFK:04529:05883\n\
67TFK:04651:05226\n\
67TFK:04665:05903\n\
67TFK:04769:05339\n\
67TFK:04807:06270\n\
67TFK:05092:06392\n\
67TFK:08092:13118\n\
67TFK:08328:12888\n\
67TFK:08818:13879\n\
67TFK:08898:13511\n\
67TFK:09178:13948\n\
67TFK:09251:12941\n\
67TFK:08121:11961\n\
67TFK:08210:12452\n\
67TFK:08461:12349\n\
67TFK:08792:12059\n\
67TFK:08970:11678\n\
67TFK:08989:11703\n\
67TFK:09138:12043\n\
67TFK:05395:13354\n\
67TFK:05489:13328\n\
67TFK:05660:13064\n\
67TFK:06036:13935\n\
67TFK:06189:13089\n\
67TFK:06226:13790\n\
67TFK:06274:13795\n\
67TFK:06298:13523\n\
67TFK:06431:14172\n\
67TFK:06641:14698\n\
67TFK:08590:10644\n\
67TFK:08784:11140\n\
67TFK:08762:11244\n\
67TFK:09082:10342\n\
67TFK:09269:11131\n\
67TFK:04292:02971\n\
67TFK:04336:03250\n\
67TFK:04373:03095\n\
67TFK:04372:03512\n\
67TFK:04534:02633\n\
67TFK:04496:03227\n\
67TFK:04826:02737\n\
67TFK:04976:02872\n\
67TFK:04970:03333\n\
67TFK:05058:03782\n\
67TFK:05110:02875\n\
67TFK:05227:03103\n\
67TFK:05374:03742\n\
67TFK:05412:03562\n\
67TFK:05479:03658\n\
67TFK:05539:03458\n\
67TFK:05996:02964\n\
67TFK:06020:03669\n\
67TFK:06010:03825\n\
67TFK:06063:03613\n\
67TFK:06109:02696\n\
67TFK:06273:02734\n\
67TFK:06448:02716\n\
67TFK:06469:02751\n\
67TFK:06464:03175\n\
67TFK:06633:02790\n\
67TFK:05550:05247\n\
67TFK:05612:05306\n\
67TFK:05702:05645\n\
67TFK:05758:05705\n\
67TFK:05785:05789\n\
67TFK:05806:05889\n\
67TFK:05892:06422\n\
67TFK:06343:05628\n\
67TFK:06350:06357\n\
67TFK:06413:06345\n\
67TFK:06533:05569\n\
67TFK:06534:06160\n\
67TFK:06571:06175\n\
67TFK:06559:06207\n\
67TFK:06586:05704\n\
67TFK:03996:03981\n\
67TFK:04115:03938\n\
67TFK:04217:04948\n\
67TFK:04514:04792\n\
67TFK:04540:05149\n\
67TFK:04571:04479\n\
67TFK:04638:04135\n\
67TFK:04607:05108\n\
67TFK:04720:04604\n\
67TFK:04717:05035\n\
67TFK:04888:04982\n\
67TFK:05095:04045\n\
67TFK:05139:04950\n\
67TFK:05195:04346\n\
67TFK:05241:04702\n\
67TFK:05256:04863\n\
67TFK:05489:08583\n\
67TFK:05566:08617\n\
67TFK:05580:08700\n\
67TFK:05645:08123\n\
67TFK:05741:08547\n\
67TFK:05809:08353\n\
67TFK:06020:08663\n\
67TFK:06127:07747\n\
67TFK:06149:08411\n\
67TFK:06427:08575\n\
67TFK:05511:10150\n\
67TFK:05571:09088\n\
67TFK:05686:09682\n\
67TFK:05732:09609\n\
67TFK:05809:10146\n\
67TFK:06027:09766\n\
67TFK:06120:10158\n\
67TFK:06510:10127\n\
67TFK:05445:12834\n\
67TFK:05518:11729\n\
67TFK:05724:11975\n\
67TFK:05827:11719\n\
67TFK:05810:12023\n\
67TFK:06007:12278\n\
67TFK:06031:12528\n\
67TFK:06233:11940\n\
67TFK:06535:11981\n\
67TFK:06625:12259\n\
67TFK:04292:02499\n\
67TFK:04322:01820\n\
67TFK:04431:01622\n\
67TFK:04589:01378\n\
67TFK:04561:02447\n\
67TFK:04613:01651\n\
67TFK:04608:01793\n\
67TFK:04617:02509\n\
67TFK:04891:02009\n\
67TFK:04849:02051\n\
67TFK:04899:01607\n\
67TFK:05019:01838\n\
67TFK:05054:01830\n\
67TFK:05148:02035\n\
67TFK:05186:02316\n\
67TFK:02711:13679\n\
67TFK:02913:13003\n\
67TFK:03355:13238\n\
67TFK:03412:13830\n\
67TFK:03364:13887\n\
67TFK:03538:13984\n\
67TFK:03869:12977\n\
67TFK:03916:13553\n\
67TFK:02822:12853\n\
67TFK:03087:12064\n\
67TFK:03331:12353\n\
67TFK:03333:12430\n\
67TFK:03456:12558\n\
67TFK:03505:12405\n\
67TFK:03639:11842\n\
67TFK:03655:11957\n\
67TFK:03872:12402\n\
67TFK:03917:11687\n\
67TFK:02718:09476\n\
67TFK:02854:09821\n\
67TFK:02892:09180\n\
67TFK:02873:10174\n\
67TFK:02919:09229\n\
67TFK:03048:10041\n\
67TFK:03131:10240\n\
67TFK:03183:09132\n\
67TFK:03257:09281\n\
67TFK:03375:09882\n\
67TFK:03591:09158\n\
67TFK:03599:09356\n\
67TFK:03654:09259\n\
67TFK:03635:09395\n\
67TFK:03652:09420\n\
67TFK:03793:09847\n\
67TFK:03907:09187\n\
67TFK:03928:09322\n\
67TFK:03947:09994\n\
67TFK:02807:06165\n\
67TFK:03007:06350\n\
67TFK:03030:05173\n\
67TFK:03125:06024\n\
67TFK:03204:06343\n\
67TFK:03400:05270\n\
67TFK:03421:05925\n\
67TFK:03437:06295\n\
67TFK:03500:05447\n\
67TFK:03480:05981\n\
67TFK:03647:05679\n\
67TFK:03651:05937\n\
67TFK:03842:05402\n\
67TFK:03838:06091\n\
67TFK:03871:06156\n\
67TFK:03972:05798\n\
67TFK:08481:02262\n\
67TFK:08645:01813\n\
67TFK:08947:01451\n\
67TFK:09298:01841\n\
67TFK:03057:02127\n\
67TFK:03116:02010\n\
67TFK:03207:02280\n\
67TFK:03294:01961\n\
67TFK:03421:01463\n\
67TFK:03748:01923\n\
67TFK:03909:01785\n\
67TFK:03911:02059\n\
67TFK:03002:00844\n\
67TFK:03154:00548\n\
67TFK:03123:01004\n\
67TFK:03171:00501\n\
67TFK:03189:00776\n\
67TFK:03574:00527\n\
67TFK:03569:01024\n\
67TFK:01359:11234\n\
67TFK:01463:10552\n\
67TFK:02018:11436\n\
67TFK:02496:10453\n\
67TFK:02174:14557\n\
67TFK:01984:13019\n\
67TFK:02316:12999\n\
67TFK:02333:13645\n\
67TFK:02376:14025\n\
67TFK:02653:13112\n\
67TFK:08236:05651\n\
67TFK:08236:05861\n\
67TFK:08290:05923\n\
67TFK:08322:05284\n\
67TFK:08435:05310\n\
67TFK:08411:06044\n\
67TFK:08458:06229\n\
67TFK:08553:05583\n\
67TFK:08572:05729\n\
67TFK:08672:06288\n\
67TFK:08883:06200\n\
67TFK:08932:05275\n\
67TFK:08953:05632\n\
67TFK:09082:05671\n\
67TFK:09197:06047\n\
67TFK:09258:05885\n\
67TFK:09247:06210\n\
67TFK:09446:05994\n\
67TFK:09485:05226\n\
67TFK:09595:05232\n\
67TFK:09655:05955\n\
67TFK:09983:06252\n\
67TFK:10022:06415\n\
67TFK:10062:05239\n\
67TFK:10354:06403\n\
67TFK:06860:13692\n\
67TFK:07437:13395\n\
67TFK:07693:13226\n\
67TFK:07835:13676\n\
67TFK:02796:03149\n\
67TFK:02827:03561\n\
67TFK:03007:03812\n\
67TFK:03023:02705\n\
67TFK:03035:02984\n\
67TFK:03022:03127\n\
67TFK:03175:03293\n\
67TFK:03366:02934\n\
67TFK:02683:06512\n\
67TFK:02926:06785\n\
67TFK:02920:07311\n\
67TFK:02987:06729\n\
67TFK:02981:07568\n\
67TFK:03034:07247\n\
67TFK:03201:07039\n\
67TFK:03353:06728\n\
67TFK:03392:07515\n\
67TFK:03437:06548\n\
67TFK:03635:06511\n\
67TFK:03632:06559\n\
67TFK:03809:06690\n\
67TFK:03787:07643\n\
67TFK:03870:07604\n\
67TFK:03968:06755\n\
67TFK:04127:01196\n\
67TFK:04153:00893\n\
67TFK:04426:00637\n\
67TFK:04691:01137\n\
67TFK:04709:00321\n\
67TFK:02956:14535\n\
67TFK:03388:14444\n\
67TFK:03557:14710\n\
67TFK:03942:14810\n\
67TFK:02715:11296\n\
67TFK:02788:10886\n\
67TFK:02805:11091\n\
67TFK:02909:10598\n\
67TFK:02951:10776\n\
67TFK:03213:10442\n\
67TFK:03474:10463\n\
67TFK:03595:10854\n\
67TFK:03605:11056\n\
67TFK:03622:10473\n\
67TFK:03657:10552\n\
67TFK:01703:01068\n\
67TFK:02101:01115\n\
67TFK:02477:00931\n\
67TFK:02439:01140\n\
67TFK:02818:08348\n\
67TFK:03257:08231\n\
67TFK:03262:08777\n\
67TFK:03272:08781\n\
67TFK:03272:08804\n\
67TFK:03353:08388\n\
67TFK:03447:08167\n\
67TFK:03678:08550\n\
67TFK:03800:08508\n\
')
