# Supplementary material for: The Oxidative Metabolism of Fossil Hydrocarbons and Sulfide Minerals by the Lithobiontic Microbial Community Inhabiting Deep Subterrestrial Kupferschiefer Black Shale
Source: Front Microbiol. 2018 May 15;9:972. doi: 10.3389/fmicb.2018.00972 (PMC5962744; doi:10.3389/fmicb.2018.00972)
Supplement: Supplementary file 3 [file Presentation_1.ZIP › R19_filter-trim_BSc60_sup207_krona.html.files/node386.members.0.js]

data('67TFK:01641:12196\n\
67TFK:02665:04031\n\
67TFK:02687:04372\n\
67TFK:02913:04592\n\
67TFK:02906:04752\n\
67TFK:03482:03882\n\
67TFK:03628:04925\n\
67TFK:03743:04611\n\
67TFK:03827:04409\n\
67TFK:00394:04849\n\
67TFK:00496:05140\n\
67TFK:00585:04439\n\
67TFK:00744:03980\n\
67TFK:01271:04461\n\
67TFK:01271:04758\n\
67TFK:00798:02380\n\
67TFK:00896:01700\n\
67TFK:00943:02471\n\
67TFK:01067:02563\n\
67TFK:00790:09138\n\
67TFK:00858:09288\n\
67TFK:00489:08626\n\
67TFK:00701:08466\n\
67TFK:01105:08399\n\
67TFK:01147:08692\n\
67TFK:00451:07640\n\
67TFK:00561:07500\n\
67TFK:00984:07352\n\
67TFK:01241:07194\n\
67TFK:00347:05713\n\
67TFK:00452:05272\n\
67TFK:00677:05935\n\
67TFK:00797:12124\n\
67TFK:09358:06711\n\
67TFK:09375:06754\n\
67TFK:09774:06776\n\
67TFK:09797:07458\n\
67TFK:10326:07316\n\
67TFK:06821:03799\n\
67TFK:07284:03734\n\
67TFK:07449:03795\n\
67TFK:07547:02940\n\
67TFK:07569:03134\n\
67TFK:07585:03495\n\
67TFK:07956:03454\n\
67TFK:07923:03790\n\
67TFK:07929:03815\n\
67TFK:09407:04679\n\
67TFK:09380:04999\n\
67TFK:09624:04294\n\
67TFK:09816:04680\n\
67TFK:09962:04410\n\
67TFK:09935:05024\n\
67TFK:10308:04954\n\
67TFK:09593:03246\n\
67TFK:09359:11944\n\
67TFK:09347:12393\n\
67TFK:09477:12078\n\
67TFK:09907:11600\n\
67TFK:10147:11722\n\
67TFK:01510:02922\n\
67TFK:01496:03132\n\
67TFK:01705:03288\n\
67TFK:02034:03615\n\
67TFK:02214:03152\n\
67TFK:02513:03082\n\
67TFK:02556:03377\n\
67TFK:02633:02792\n\
67TFK:02642:03365\n\
67TFK:01638:03879\n\
67TFK:01716:03936\n\
67TFK:01687:04817\n\
67TFK:02162:04297\n\
67TFK:02264:04503\n\
67TFK:01442:06156\n\
67TFK:01719:05400\n\
67TFK:01813:05569\n\
67TFK:01930:06207\n\
67TFK:02243:05836\n\
67TFK:01685:06763\n\
67TFK:01720:06792\n\
67TFK:02316:07523\n\
67TFK:02337:06848\n\
67TFK:02518:07011\n\
67TFK:02610:06908\n\
67TFK:01350:01568\n\
67TFK:01908:01436\n\
67TFK:02577:01920\n\
67TFK:02584:02406\n\
67TFK:02650:01624\n\
67TFK:02655:02196\n\
67TFK:01458:08233\n\
67TFK:01654:08181\n\
67TFK:01903:08608\n\
67TFK:02067:08879\n\
67TFK:02345:07802\n\
67TFK:02638:08873\n\
67TFK:01648:09091\n\
67TFK:02181:09190\n\
67TFK:02344:09222\n\
67TFK:02422:09307\n\
67TFK:02435:09847\n\
67TFK:02506:09964\n\
67TFK:02649:09225\n\
67TFK:05889:04649\n\
67TFK:06292:04907\n\
67TFK:09537:12943\n\
67TFK:09336:07786\n\
67TFK:09514:09003\n\
67TFK:09614:08235\n\
67TFK:09624:08370\n\
67TFK:09779:07840\n\
67TFK:10056:08485\n\
67TFK:10138:07826\n\
67TFK:10401:07945\n\
67TFK:09330:09911\n\
67TFK:09367:09932\n\
67TFK:09854:09531\n\
67TFK:09916:09657\n\
67TFK:09404:11418\n\
67TFK:09498:10993\n\
67TFK:09800:10465\n\
67TFK:05563:06838\n\
67TFK:05582:07396\n\
67TFK:05703:06534\n\
67TFK:05706:06536\n\
67TFK:05714:07423\n\
67TFK:05742:07374\n\
67TFK:05823:06619\n\
67TFK:05798:07512\n\
67TFK:06001:07434\n\
67TFK:06075:06848\n\
67TFK:06481:06779\n\
67TFK:05659:11038\n\
67TFK:05832:11584\n\
67TFK:06185:10596\n\
67TFK:06276:10561\n\
67TFK:06331:11296\n\
67TFK:09573:01684\n\
67TFK:09628:02079\n\
67TFK:10053:02240\n\
67TFK:10166:02523\n\
67TFK:06785:01956\n\
67TFK:06900:02286\n\
67TFK:06918:01477\n\
67TFK:06994:01701\n\
67TFK:07034:02343\n\
67TFK:07194:01959\n\
67TFK:07188:02025\n\
67TFK:07271:01416\n\
67TFK:07510:01415\n\
67TFK:07683:01474\n\
67TFK:07696:02169\n\
67TFK:07790:02279\n\
67TFK:07888:01379\n\
67TFK:06908:04852\n\
67TFK:07535:04649\n\
67TFK:07735:04509\n\
67TFK:07772:04924\n\
67TFK:07905:04112\n\
67TFK:07920:03993\n\
67TFK:07941:04392\n\
67TFK:07062:06444\n\
67TFK:07062:07412\n\
67TFK:07140:06864\n\
67TFK:07191:07696\n\
67TFK:07295:07221\n\
67TFK:07430:07016\n\
67TFK:07822:06612\n\
67TFK:07909:06819\n\
67TFK:07923:06556\n\
67TFK:07969:06687\n\
67TFK:06870:06409\n\
67TFK:06947:06228\n\
67TFK:07134:05571\n\
67TFK:07132:05623\n\
67TFK:07756:05768\n\
67TFK:07743:06409\n\
67TFK:07811:05187\n\
67TFK:06720:10278\n\
67TFK:06810:09413\n\
67TFK:06841:10015\n\
67TFK:06873:09020\n\
67TFK:07153:10076\n\
67TFK:07223:10164\n\
67TFK:07385:10170\n\
67TFK:07583:09712\n\
67TFK:07697:09119\n\
67TFK:07666:10303\n\
67TFK:07984:09195\n\
67TFK:06718:08185\n\
67TFK:07687:07923\n\
67TFK:07827:08380\n\
67TFK:06758:10421\n\
67TFK:06734:11203\n\
67TFK:06864:10372\n\
67TFK:06899:10518\n\
67TFK:07887:10643\n\
67TFK:00879:03416\n\
67TFK:05411:02240\n\
67TFK:05457:02418\n\
67TFK:06026:01576\n\
67TFK:06087:02043\n\
67TFK:06394:01756\n\
67TFK:06479:01723\n\
67TFK:08141:00628\n\
67TFK:06716:14804\n\
67TFK:08083:06994\n\
67TFK:08086:07303\n\
67TFK:08162:07340\n\
67TFK:08328:07023\n\
67TFK:09151:06580\n\
67TFK:08130:02771\n\
67TFK:08266:02618\n\
67TFK:08368:03602\n\
67TFK:08577:03061\n\
67TFK:08743:02642\n\
67TFK:08758:03167\n\
67TFK:08768:03845\n\
67TFK:09151:03717\n\
67TFK:08123:04687\n\
67TFK:09265:04948\n\
67TFK:09284:05085\n\
67TFK:08095:08244\n\
67TFK:08187:07954\n\
67TFK:08193:07737\n\
67TFK:08372:08947\n\
67TFK:08442:07834\n\
67TFK:08788:08199\n\
67TFK:08812:08768\n\
67TFK:08941:08555\n\
67TFK:09183:08167\n\
67TFK:09169:08827\n\
67TFK:09205:07817\n\
67TFK:09246:07918\n\
67TFK:08029:09102\n\
67TFK:08321:09584\n\
67TFK:08639:09162\n\
67TFK:09149:09200\n\
67TFK:09282:09602\n\
67TFK:00948:10662\n\
67TFK:01058:11202\n\
67TFK:01162:11534\n\
67TFK:01281:11078\n\
67TFK:06911:12594\n\
67TFK:07087:12681\n\
67TFK:07908:11980\n\
67TFK:04650:13932\n\
67TFK:05069:13576\n\
67TFK:05120:13931\n\
67TFK:05209:13104\n\
67TFK:05247:13299\n\
67TFK:04193:15113\n\
67TFK:04470:14227\n\
67TFK:04494:15140\n\
67TFK:04690:11439\n\
67TFK:04980:10644\n\
67TFK:05225:10600\n\
67TFK:05320:10993\n\
67TFK:04312:09177\n\
67TFK:04503:09256\n\
67TFK:04640:09242\n\
67TFK:04729:09756\n\
67TFK:05257:10173\n\
67TFK:05274:08449\n\
67TFK:04320:07634\n\
67TFK:04679:06513\n\
67TFK:04876:06749\n\
67TFK:04912:06718\n\
67TFK:05929:00410\n\
67TFK:04125:05978\n\
67TFK:04224:05412\n\
67TFK:04262:05565\n\
67TFK:04415:06126\n\
67TFK:04576:05749\n\
67TFK:04698:05908\n\
67TFK:04777:05596\n\
67TFK:05102:06036\n\
67TFK:05253:05499\n\
67TFK:05313:05235\n\
67TFK:05309:05580\n\
67TFK:08253:13341\n\
67TFK:08663:13368\n\
67TFK:09061:13699\n\
67TFK:09157:13506\n\
67TFK:08419:11735\n\
67TFK:08433:11935\n\
67TFK:08997:11616\n\
67TFK:09029:12653\n\
67TFK:09130:12769\n\
67TFK:05840:12968\n\
67TFK:06252:13602\n\
67TFK:06157:14436\n\
67TFK:08153:11454\n\
67TFK:08376:10433\n\
67TFK:08462:10427\n\
67TFK:08617:11539\n\
67TFK:08861:11047\n\
67TFK:09102:11534\n\
67TFK:04378:02648\n\
67TFK:04346:03020\n\
67TFK:04362:03619\n\
67TFK:04520:03429\n\
67TFK:04751:02943\n\
67TFK:04915:02989\n\
67TFK:04919:03107\n\
67TFK:05016:03470\n\
67TFK:05307:02700\n\
67TFK:05951:03195\n\
67TFK:06132:03479\n\
67TFK:06262:03011\n\
67TFK:06243:03405\n\
67TFK:06357:02754\n\
67TFK:06420:02884\n\
67TFK:05372:05806\n\
67TFK:05733:05666\n\
67TFK:05755:06266\n\
67TFK:05808:06105\n\
67TFK:06020:05706\n\
67TFK:06031:05266\n\
67TFK:06049:06165\n\
67TFK:06107:05261\n\
67TFK:06188:05374\n\
67TFK:06482:06028\n\
67TFK:04097:04133\n\
67TFK:04501:04595\n\
67TFK:04705:04257\n\
67TFK:04895:04294\n\
67TFK:04887:04977\n\
67TFK:04896:04043\n\
67TFK:05432:08568\n\
67TFK:05575:08239\n\
67TFK:05868:08478\n\
67TFK:05847:08867\n\
67TFK:06086:08706\n\
67TFK:06149:08138\n\
67TFK:06183:08715\n\
67TFK:06301:08678\n\
67TFK:06559:08167\n\
67TFK:05519:09921\n\
67TFK:05708:09905\n\
67TFK:05980:09376\n\
67TFK:06165:09399\n\
67TFK:06391:10104\n\
67TFK:05622:11943\n\
67TFK:05651:12126\n\
67TFK:05685:12619\n\
67TFK:06046:11918\n\
67TFK:06384:12875\n\
67TFK:06447:12237\n\
67TFK:04012:02270\n\
67TFK:04022:02261\n\
67TFK:04147:01501\n\
67TFK:04180:01675\n\
67TFK:04352:01520\n\
67TFK:04628:01647\n\
67TFK:04675:02065\n\
67TFK:04753:02277\n\
67TFK:05036:01368\n\
67TFK:05295:01957\n\
67TFK:02986:13965\n\
67TFK:03634:13769\n\
67TFK:03878:14108\n\
67TFK:02790:12591\n\
67TFK:03685:11616\n\
67TFK:02695:09916\n\
67TFK:03054:10260\n\
67TFK:03112:09490\n\
67TFK:03119:10258\n\
67TFK:03428:09989\n\
67TFK:03477:10005\n\
67TFK:03593:09937\n\
67TFK:03719:10101\n\
67TFK:03935:09087\n\
67TFK:02754:05600\n\
67TFK:02800:05322\n\
67TFK:02910:06287\n\
67TFK:02915:06425\n\
67TFK:03068:06107\n\
67TFK:03214:05684\n\
67TFK:03520:06179\n\
67TFK:03984:06432\n\
67TFK:08015:01422\n\
67TFK:08062:02003\n\
67TFK:08137:01752\n\
67TFK:08403:01628\n\
67TFK:09030:01874\n\
67TFK:09277:02570\n\
67TFK:03136:02441\n\
67TFK:03547:02316\n\
67TFK:03753:01796\n\
67TFK:03903:01454\n\
67TFK:03903:02183\n\
67TFK:03627:00909\n\
67TFK:03981:01276\n\
67TFK:01665:10391\n\
67TFK:01732:11063\n\
67TFK:02045:10993\n\
67TFK:02540:10804\n\
67TFK:02447:14183\n\
67TFK:01379:12931\n\
67TFK:01549:13043\n\
67TFK:01946:13543\n\
67TFK:08343:05460\n\
67TFK:08436:05469\n\
67TFK:08403:05837\n\
67TFK:08598:05701\n\
67TFK:08716:06362\n\
67TFK:08943:06045\n\
67TFK:09238:05439\n\
67TFK:09426:06105\n\
67TFK:09425:06191\n\
67TFK:09807:05751\n\
67TFK:09885:05397\n\
67TFK:10361:05607\n\
67TFK:06689:13287\n\
67TFK:06886:13193\n\
67TFK:07311:13014\n\
67TFK:07523:13669\n\
67TFK:07574:12910\n\
67TFK:07837:13092\n\
67TFK:03599:02603\n\
67TFK:03630:03541\n\
67TFK:03757:03633\n\
67TFK:03823:02867\n\
67TFK:03908:03359\n\
67TFK:03907:03844\n\
67TFK:02806:07086\n\
67TFK:02819:06732\n\
67TFK:02907:06446\n\
67TFK:02912:07691\n\
67TFK:03001:06778\n\
67TFK:03289:07260\n\
67TFK:03336:07566\n\
67TFK:03385:07352\n\
67TFK:03735:07204\n\
67TFK:03800:07406\n\
67TFK:03864:07309\n\
67TFK:03887:07330\n\
67TFK:04320:00456\n\
67TFK:05058:01254\n\
67TFK:02672:14627\n\
67TFK:03166:14405\n\
67TFK:03347:14193\n\
67TFK:03675:14951\n\
67TFK:02799:10601\n\
67TFK:02925:10819\n\
67TFK:03048:10911\n\
67TFK:03356:11436\n\
67TFK:03390:11441\n\
67TFK:03453:11395\n\
67TFK:02114:00898\n\
67TFK:02461:01135\n\
67TFK:02526:01115\n\
67TFK:02767:08597\n\
67TFK:03012:07844\n\
67TFK:03072:07851\n\
67TFK:03532:08077\n\
67TFK:03521:08607\n\
')
