# Supplementary material for: The Oxidative Metabolism of Fossil Hydrocarbons and Sulfide Minerals by the Lithobiontic Microbial Community Inhabiting Deep Subterrestrial Kupferschiefer Black Shale
Source: Front Microbiol. 2018 May 15;9:972. doi: 10.3389/fmicb.2018.00972 (PMC5962744; doi:10.3389/fmicb.2018.00972)
Supplement: Supplementary file 3 [file Presentation_1.ZIP › R19_filter-trim_BSc60_sup207_krona.html.files/node239.members.0.js]

data('67TFK:02362:12062\n\
67TFK:02442:12134\n\
67TFK:02515:12732\n\
67TFK:02573:12051\n\
67TFK:02778:04112\n\
67TFK:02850:04620\n\
67TFK:02985:05068\n\
67TFK:03050:04487\n\
67TFK:03022:05014\n\
67TFK:03202:03895\n\
67TFK:03184:04201\n\
67TFK:03322:03884\n\
67TFK:03510:04840\n\
67TFK:03550:03962\n\
67TFK:03544:04028\n\
67TFK:03547:04299\n\
67TFK:03538:04385\n\
67TFK:03554:04521\n\
67TFK:03780:04648\n\
67TFK:03810:04797\n\
67TFK:03982:04258\n\
67TFK:00575:04625\n\
67TFK:01095:04830\n\
67TFK:01135:04260\n\
67TFK:01179:04033\n\
67TFK:00569:02235\n\
67TFK:00819:01885\n\
67TFK:00905:02448\n\
67TFK:00954:01386\n\
67TFK:01058:01857\n\
67TFK:01111:02082\n\
67TFK:01198:02491\n\
67TFK:01248:02071\n\
67TFK:01309:01702\n\
67TFK:00508:09511\n\
67TFK:00731:10123\n\
67TFK:00825:09722\n\
67TFK:01108:09730\n\
67TFK:01231:09074\n\
67TFK:01181:07746\n\
67TFK:01205:08838\n\
67TFK:01256:08629\n\
67TFK:01321:08842\n\
67TFK:00446:06671\n\
67TFK:00475:06927\n\
67TFK:00483:07572\n\
67TFK:00634:06840\n\
67TFK:00695:06629\n\
67TFK:00711:07670\n\
67TFK:00837:07557\n\
67TFK:00900:06718\n\
67TFK:01119:07229\n\
67TFK:01108:07435\n\
67TFK:01106:07528\n\
67TFK:01286:06501\n\
67TFK:01268:06824\n\
67TFK:00235:06041\n\
67TFK:00284:05847\n\
67TFK:00462:05780\n\
67TFK:00540:05974\n\
67TFK:00785:05340\n\
67TFK:00843:05519\n\
67TFK:00906:05525\n\
67TFK:01134:05738\n\
67TFK:01188:05969\n\
67TFK:01200:05922\n\
67TFK:01257:12580\n\
67TFK:09763:07524\n\
67TFK:10002:06961\n\
67TFK:06812:02732\n\
67TFK:06880:02995\n\
67TFK:06963:02643\n\
67TFK:06980:03657\n\
67TFK:07055:02624\n\
67TFK:07091:02854\n\
67TFK:07207:02977\n\
67TFK:07486:02719\n\
67TFK:07526:02616\n\
67TFK:07586:03849\n\
67TFK:07725:03555\n\
67TFK:07825:02644\n\
67TFK:09341:03911\n\
67TFK:09334:04557\n\
67TFK:09475:04215\n\
67TFK:09510:04407\n\
67TFK:09630:04603\n\
67TFK:09703:04690\n\
67TFK:09957:04867\n\
67TFK:10113:04489\n\
67TFK:10322:04257\n\
67TFK:09397:02680\n\
67TFK:09874:03418\n\
67TFK:10099:02945\n\
67TFK:10244:03139\n\
67TFK:09353:11745\n\
67TFK:10031:12651\n\
67TFK:01507:02879\n\
67TFK:01651:02736\n\
67TFK:01790:02925\n\
67TFK:01812:03563\n\
67TFK:02181:03055\n\
67TFK:02485:02912\n\
67TFK:01422:04312\n\
67TFK:01535:05113\n\
67TFK:01666:04194\n\
67TFK:01654:05062\n\
67TFK:01797:04353\n\
67TFK:01953:04956\n\
67TFK:01981:04931\n\
67TFK:02038:04082\n\
67TFK:02110:04391\n\
67TFK:02376:04524\n\
67TFK:02564:04825\n\
67TFK:02597:04977\n\
67TFK:02653:04188\n\
67TFK:02651:04433\n\
67TFK:02640:04751\n\
67TFK:01339:05455\n\
67TFK:01651:05272\n\
67TFK:01641:05733\n\
67TFK:01719:05972\n\
67TFK:02026:05211\n\
67TFK:01985:06383\n\
67TFK:02058:05590\n\
67TFK:02447:05992\n\
67TFK:02519:05155\n\
67TFK:02563:05765\n\
67TFK:02639:05809\n\
67TFK:01377:06853\n\
67TFK:01397:06470\n\
67TFK:01552:07479\n\
67TFK:01612:07220\n\
67TFK:01612:07698\n\
67TFK:01637:07452\n\
67TFK:02338:06897\n\
67TFK:02594:06612\n\
67TFK:01422:01383\n\
67TFK:01596:02541\n\
67TFK:01705:02480\n\
67TFK:01828:01673\n\
67TFK:01923:01834\n\
67TFK:02099:02070\n\
67TFK:02258:02118\n\
67TFK:02283:02093\n\
67TFK:02374:02259\n\
67TFK:01437:08904\n\
67TFK:01503:08427\n\
67TFK:01966:08939\n\
67TFK:02059:08336\n\
67TFK:02161:07933\n\
67TFK:02245:08921\n\
67TFK:02463:08409\n\
67TFK:02492:08252\n\
67TFK:02487:08610\n\
67TFK:02597:08492\n\
67TFK:01612:09147\n\
67TFK:01599:09427\n\
67TFK:01597:09507\n\
67TFK:01744:09828\n\
67TFK:01927:09875\n\
67TFK:01999:09815\n\
67TFK:02532:09544\n\
67TFK:02637:09784\n\
67TFK:05355:04569\n\
67TFK:05822:04199\n\
67TFK:05840:03906\n\
67TFK:05839:04543\n\
67TFK:05872:04680\n\
67TFK:06061:04644\n\
67TFK:06119:04564\n\
67TFK:06105:04803\n\
67TFK:06636:04123\n\
67TFK:09461:13438\n\
67TFK:09594:13440\n\
67TFK:09344:07921\n\
67TFK:09384:08402\n\
67TFK:09557:08480\n\
67TFK:09589:08281\n\
67TFK:09668:08645\n\
67TFK:09341:09900\n\
67TFK:09451:09259\n\
67TFK:09513:09305\n\
67TFK:09500:10154\n\
67TFK:09670:09030\n\
67TFK:09795:09493\n\
67TFK:09826:09107\n\
67TFK:09846:10245\n\
67TFK:10287:10267\n\
67TFK:10581:09291\n\
67TFK:09691:11356\n\
67TFK:09856:10704\n\
67TFK:10038:11029\n\
67TFK:05378:06568\n\
67TFK:05420:06813\n\
67TFK:05463:07125\n\
67TFK:05497:07682\n\
67TFK:05695:06932\n\
67TFK:05718:07179\n\
67TFK:05763:07171\n\
67TFK:05750:07412\n\
67TFK:05892:07553\n\
67TFK:06587:06560\n\
67TFK:05467:10943\n\
67TFK:05870:10717\n\
67TFK:05990:10627\n\
67TFK:06171:10456\n\
67TFK:06333:10800\n\
67TFK:06420:10732\n\
67TFK:06468:11244\n\
67TFK:06450:11437\n\
67TFK:06633:11310\n\
67TFK:09399:01817\n\
67TFK:09429:01845\n\
67TFK:09490:01680\n\
67TFK:09568:01515\n\
67TFK:09553:02027\n\
67TFK:09592:02184\n\
67TFK:09699:01609\n\
67TFK:09940:02193\n\
67TFK:09958:02358\n\
67TFK:10026:02456\n\
67TFK:10149:01947\n\
67TFK:06776:02129\n\
67TFK:06791:02567\n\
67TFK:06912:01782\n\
67TFK:06983:02018\n\
67TFK:07277:01464\n\
67TFK:07262:01546\n\
67TFK:07280:01752\n\
67TFK:07267:02331\n\
67TFK:07365:01708\n\
67TFK:07426:01744\n\
67TFK:07541:01315\n\
67TFK:07574:01901\n\
67TFK:07875:01325\n\
67TFK:07924:02368\n\
67TFK:07990:02360\n\
67TFK:06693:04199\n\
67TFK:06789:04015\n\
67TFK:06924:04001\n\
67TFK:07082:04614\n\
67TFK:07323:04407\n\
67TFK:07672:04765\n\
67TFK:07714:05085\n\
67TFK:07840:04479\n\
67TFK:07943:04027\n\
67TFK:07032:07566\n\
67TFK:07097:07255\n\
67TFK:07429:06729\n\
67TFK:07514:07224\n\
67TFK:07625:06664\n\
67TFK:07748:06922\n\
67TFK:07951:06795\n\
67TFK:07990:06646\n\
67TFK:06721:06307\n\
67TFK:07040:05614\n\
67TFK:07472:06202\n\
67TFK:07691:05969\n\
67TFK:07760:06416\n\
67TFK:07958:06420\n\
67TFK:07086:09069\n\
67TFK:07445:09290\n\
67TFK:07559:09985\n\
67TFK:07758:09608\n\
67TFK:07815:09168\n\
67TFK:06841:08382\n\
67TFK:06942:07986\n\
67TFK:06932:08315\n\
67TFK:07065:07903\n\
67TFK:07280:08044\n\
67TFK:07303:08750\n\
67TFK:07542:07855\n\
67TFK:07779:08690\n\
67TFK:06819:10639\n\
67TFK:07539:10710\n\
67TFK:07519:10762\n\
67TFK:07625:10682\n\
67TFK:00393:03418\n\
67TFK:00753:02628\n\
67TFK:00799:03364\n\
67TFK:01178:02797\n\
67TFK:01260:02664\n\
67TFK:05457:02211\n\
67TFK:05552:01337\n\
67TFK:05709:02216\n\
67TFK:05879:01330\n\
67TFK:06151:01509\n\
67TFK:06307:01701\n\
67TFK:06513:02448\n\
67TFK:06672:00773\n\
67TFK:06781:00761\n\
67TFK:06893:00899\n\
67TFK:06910:00691\n\
67TFK:06929:01142\n\
67TFK:06966:00399\n\
67TFK:06974:00651\n\
67TFK:07052:01083\n\
67TFK:07280:01231\n\
67TFK:07548:00767\n\
67TFK:06988:14226\n\
67TFK:07397:14251\n\
67TFK:08080:06776\n\
67TFK:08151:06601\n\
67TFK:08307:06948\n\
67TFK:08307:07023\n\
67TFK:08340:07284\n\
67TFK:08336:07449\n\
67TFK:08293:07675\n\
67TFK:08650:07181\n\
67TFK:08827:07515\n\
67TFK:08110:02880\n\
67TFK:08142:02784\n\
67TFK:08168:03300\n\
67TFK:08219:02716\n\
67TFK:08247:02630\n\
67TFK:08332:02704\n\
67TFK:08437:03030\n\
67TFK:08503:03498\n\
67TFK:08598:02704\n\
67TFK:08707:02949\n\
67TFK:08760:03227\n\
67TFK:08796:02902\n\
67TFK:09104:02635\n\
67TFK:09225:03499\n\
67TFK:09235:03813\n\
67TFK:09271:03183\n\
67TFK:09322:03495\n\
67TFK:08015:04053\n\
67TFK:08089:05026\n\
67TFK:08192:04191\n\
67TFK:08238:04859\n\
67TFK:08278:04209\n\
67TFK:08328:05057\n\
67TFK:08451:04026\n\
67TFK:08553:04020\n\
67TFK:08759:04227\n\
67TFK:08841:04981\n\
67TFK:08885:04726\n\
67TFK:08938:04243\n\
67TFK:08893:04265\n\
67TFK:09033:04305\n\
67TFK:09051:04241\n\
67TFK:09122:04338\n\
67TFK:09147:03959\n\
67TFK:09158:04654\n\
67TFK:09321:04459\n\
67TFK:09309:04831\n\
67TFK:08155:07791\n\
67TFK:08658:08832\n\
67TFK:09172:08231\n\
67TFK:09235:08184\n\
67TFK:09215:08713\n\
67TFK:08182:09366\n\
67TFK:08239:10177\n\
67TFK:08563:09382\n\
67TFK:08817:09585\n\
67TFK:08919:09714\n\
67TFK:08995:09388\n\
67TFK:09266:09841\n\
67TFK:00859:11295\n\
67TFK:00873:11450\n\
67TFK:01044:10356\n\
67TFK:07220:11667\n\
67TFK:07627:12042\n\
67TFK:07796:12043\n\
67TFK:07971:12613\n\
67TFK:04488:13473\n\
67TFK:04858:13115\n\
67TFK:04898:13995\n\
67TFK:04969:13102\n\
67TFK:05089:13720\n\
67TFK:05250:12980\n\
67TFK:05247:13567\n\
67TFK:04223:14175\n\
67TFK:04262:14672\n\
67TFK:04446:14895\n\
67TFK:05012:14291\n\
67TFK:04998:14423\n\
67TFK:04005:12741\n\
67TFK:04152:12561\n\
67TFK:04199:11911\n\
67TFK:04517:12378\n\
67TFK:04813:12272\n\
67TFK:04902:11760\n\
67TFK:05283:11939\n\
67TFK:04007:10428\n\
67TFK:04021:11555\n\
67TFK:04075:11118\n\
67TFK:04228:10447\n\
67TFK:04206:11006\n\
67TFK:04574:10979\n\
67TFK:04768:11480\n\
67TFK:05087:11038\n\
67TFK:05191:11429\n\
67TFK:04139:09269\n\
67TFK:04128:09796\n\
67TFK:04191:10052\n\
67TFK:04625:09372\n\
67TFK:04660:09531\n\
67TFK:04838:09610\n\
67TFK:04820:10189\n\
67TFK:04069:08708\n\
67TFK:04217:07920\n\
67TFK:04305:08466\n\
67TFK:04641:08522\n\
67TFK:04699:08419\n\
67TFK:04815:08003\n\
67TFK:04927:08543\n\
67TFK:05161:07777\n\
67TFK:05208:08264\n\
67TFK:05196:08920\n\
67TFK:04075:07660\n\
67TFK:04053:07698\n\
67TFK:04198:07436\n\
67TFK:04553:06758\n\
67TFK:04676:07114\n\
67TFK:04744:07086\n\
67TFK:04758:07100\n\
67TFK:04851:06769\n\
67TFK:05102:06708\n\
67TFK:05297:07202\n\
67TFK:06140:01272\n\
67TFK:06598:01284\n\
67TFK:04016:06139\n\
67TFK:04212:05503\n\
67TFK:04324:06294\n\
67TFK:04369:06067\n\
67TFK:04413:06203\n\
67TFK:04482:05391\n\
67TFK:04447:05575\n\
67TFK:04645:06018\n\
67TFK:04734:05381\n\
67TFK:04756:05523\n\
67TFK:04931:05212\n\
67TFK:05087:05830\n\
67TFK:05142:05527\n\
67TFK:05126:06068\n\
67TFK:05187:05968\n\
67TFK:05284:05991\n\
67TFK:08162:13044\n\
67TFK:08337:14130\n\
67TFK:08711:13211\n\
67TFK:09235:12884\n\
67TFK:09260:13630\n\
67TFK:08108:12534\n\
67TFK:08391:12452\n\
67TFK:08507:11762\n\
67TFK:08722:12843\n\
67TFK:08832:11741\n\
67TFK:08939:11695\n\
67TFK:09197:11991\n\
67TFK:09271:12799\n\
67TFK:05853:13632\n\
67TFK:05883:12914\n\
67TFK:05957:13115\n\
67TFK:05984:14001\n\
67TFK:06101:13844\n\
67TFK:06218:14091\n\
67TFK:05534:14386\n\
67TFK:06432:14576\n\
67TFK:06557:15121\n\
67TFK:08084:11443\n\
67TFK:08116:11527\n\
67TFK:08270:10381\n\
67TFK:08558:10618\n\
67TFK:08688:11447\n\
67TFK:08724:11410\n\
67TFK:08866:10729\n\
67TFK:08994:10800\n\
67TFK:09110:10683\n\
67TFK:04008:03089\n\
67TFK:04188:03095\n\
67TFK:04290:03783\n\
67TFK:04344:03452\n\
67TFK:04532:03843\n\
67TFK:04583:03049\n\
67TFK:04743:03801\n\
67TFK:04847:03720\n\
67TFK:05021:02814\n\
67TFK:05093:02591\n\
67TFK:05411:03653\n\
67TFK:05444:02691\n\
67TFK:05593:03748\n\
67TFK:05714:03749\n\
67TFK:06006:03823\n\
67TFK:06098:02623\n\
67TFK:06294:02588\n\
67TFK:06324:03607\n\
67TFK:05686:05387\n\
67TFK:05746:06334\n\
67TFK:05989:05809\n\
67TFK:06019:05888\n\
67TFK:06074:05239\n\
67TFK:06138:05927\n\
67TFK:06241:06016\n\
67TFK:06512:05614\n\
67TFK:06526:05734\n\
67TFK:04085:04496\n\
67TFK:04260:05052\n\
67TFK:04332:04736\n\
67TFK:04555:04680\n\
67TFK:04573:04895\n\
67TFK:04610:04901\n\
67TFK:04650:03895\n\
67TFK:04670:04534\n\
67TFK:04704:04793\n\
67TFK:04866:04824\n\
67TFK:04951:04090\n\
67TFK:05023:04256\n\
67TFK:05079:04787\n\
67TFK:05241:04166\n\
67TFK:05523:08412\n\
67TFK:05740:08537\n\
67TFK:05840:08907\n\
67TFK:06172:08403\n\
67TFK:06298:08787\n\
67TFK:06397:07976\n\
67TFK:06501:07766\n\
67TFK:06518:08970\n\
67TFK:05361:09497\n\
67TFK:05979:09808\n\
67TFK:06655:09734\n\
67TFK:05416:12338\n\
67TFK:05577:12618\n\
67TFK:05636:12646\n\
67TFK:05678:12316\n\
67TFK:05731:12367\n\
67TFK:05774:12823\n\
67TFK:05840:11650\n\
67TFK:05980:12325\n\
67TFK:06353:11744\n\
67TFK:06356:11875\n\
67TFK:06630:11790\n\
67TFK:06643:12551\n\
67TFK:04286:02427\n\
67TFK:04633:02143\n\
67TFK:04627:02324\n\
67TFK:05044:02189\n\
67TFK:05077:02281\n\
67TFK:05117:01824\n\
67TFK:05177:01360\n\
67TFK:03154:13778\n\
67TFK:03196:14115\n\
67TFK:03511:13821\n\
67TFK:03980:13012\n\
67TFK:03098:12097\n\
67TFK:03331:11795\n\
67TFK:03321:11894\n\
67TFK:03464:11887\n\
67TFK:03647:12616\n\
67TFK:03716:12553\n\
67TFK:03841:11861\n\
67TFK:03855:12132\n\
67TFK:03936:12158\n\
67TFK:03190:09713\n\
67TFK:03314:09465\n\
67TFK:03745:10117\n\
67TFK:02969:05253\n\
67TFK:02978:05536\n\
67TFK:03133:05760\n\
67TFK:03220:05758\n\
67TFK:03595:05431\n\
67TFK:03726:05959\n\
67TFK:03875:05314\n\
67TFK:03968:06238\n\
67TFK:08169:02010\n\
67TFK:08224:01355\n\
67TFK:08470:01437\n\
67TFK:08442:02427\n\
67TFK:08537:01397\n\
67TFK:08571:01442\n\
67TFK:08628:01313\n\
67TFK:08772:02217\n\
67TFK:08941:01451\n\
67TFK:09046:01777\n\
67TFK:09136:02428\n\
67TFK:09220:01682\n\
67TFK:02811:01708\n\
67TFK:02907:02329\n\
67TFK:02969:02077\n\
67TFK:03003:02406\n\
67TFK:02979:02548\n\
67TFK:03200:02461\n\
67TFK:03265:01937\n\
67TFK:03282:02159\n\
67TFK:03514:02571\n\
67TFK:03761:02082\n\
67TFK:02806:01089\n\
67TFK:02816:00948\n\
67TFK:02855:01233\n\
67TFK:03079:00892\n\
67TFK:03617:00843\n\
67TFK:03774:01164\n\
67TFK:01750:11280\n\
67TFK:02124:10364\n\
67TFK:02183:11577\n\
67TFK:02422:10370\n\
67TFK:02522:11213\n\
67TFK:02624:11220\n\
67TFK:02242:14476\n\
67TFK:02263:14532\n\
67TFK:01412:12970\n\
67TFK:02443:12932\n\
67TFK:02636:14136\n\
67TFK:08141:05450\n\
67TFK:08282:05324\n\
67TFK:08266:06293\n\
67TFK:08296:05801\n\
67TFK:08615:05275\n\
67TFK:08612:06191\n\
67TFK:08793:05560\n\
67TFK:09201:05468\n\
67TFK:09355:06087\n\
67TFK:09499:05671\n\
67TFK:09590:05835\n\
67TFK:09659:06080\n\
67TFK:09853:05179\n\
67TFK:09939:05820\n\
67TFK:10081:05309\n\
67TFK:10124:05161\n\
67TFK:06996:12912\n\
67TFK:07031:13577\n\
67TFK:07214:14127\n\
67TFK:07548:13397\n\
67TFK:07608:13380\n\
67TFK:07655:12886\n\
67TFK:07699:12987\n\
67TFK:07827:13751\n\
67TFK:07861:14144\n\
67TFK:07977:13631\n\
67TFK:02721:03648\n\
67TFK:02860:03130\n\
67TFK:03057:02580\n\
67TFK:03264:02811\n\
67TFK:03277:02863\n\
67TFK:03387:03459\n\
67TFK:03512:03377\n\
67TFK:03516:02850\n\
67TFK:03691:03387\n\
67TFK:03731:03042\n\
67TFK:03812:02967\n\
67TFK:03948:03360\n\
67TFK:02890:07543\n\
67TFK:02928:06752\n\
67TFK:03194:07066\n\
67TFK:03266:07534\n\
67TFK:03531:06870\n\
67TFK:03597:07087\n\
67TFK:03566:07680\n\
67TFK:03768:06475\n\
67TFK:03776:06621\n\
67TFK:03849:07348\n\
67TFK:03956:07536\n\
67TFK:04036:01101\n\
67TFK:04136:00668\n\
67TFK:04179:01032\n\
67TFK:04364:01236\n\
67TFK:04487:00954\n\
67TFK:05111:00878\n\
67TFK:05129:00884\n\
67TFK:02936:14517\n\
67TFK:03502:14410\n\
67TFK:02676:10573\n\
67TFK:02935:11558\n\
67TFK:02965:10857\n\
67TFK:03056:11528\n\
67TFK:03086:10370\n\
67TFK:03707:11283\n\
67TFK:03918:11030\n\
67TFK:02009:00832\n\
67TFK:02773:08567\n\
67TFK:03101:08662\n\
67TFK:03303:08491\n\
67TFK:03427:08972\n\
67TFK:03851:07900\n\
67TFK:03939:07976\n\
')
