# Supplementary material for: The Oxidative Metabolism of Fossil Hydrocarbons and Sulfide Minerals by the Lithobiontic Microbial Community Inhabiting Deep Subterrestrial Kupferschiefer Black Shale
Source: Front Microbiol. 2018 May 15;9:972. doi: 10.3389/fmicb.2018.00972 (PMC5962744; doi:10.3389/fmicb.2018.00972)
Supplement: Supplementary file 3 [file Presentation_1.ZIP › R19_filter-trim_BSc60_sup207_krona.html.files/node483.members.0.js]

data('67TFK:01760:12347\n\
67TFK:01751:12619\n\
67TFK:02185:12115\n\
67TFK:02221:12348\n\
67TFK:02304:11821\n\
67TFK:02410:11666\n\
67TFK:02496:12556\n\
67TFK:02607:12276\n\
67TFK:02662:11879\n\
67TFK:02643:12730\n\
67TFK:02708:04049\n\
67TFK:02681:04667\n\
67TFK:02983:03878\n\
67TFK:03030:04526\n\
67TFK:03208:04682\n\
67TFK:03538:05031\n\
67TFK:03570:03881\n\
67TFK:03738:04143\n\
67TFK:03812:04427\n\
67TFK:03973:03972\n\
67TFK:00456:04123\n\
67TFK:00515:04581\n\
67TFK:00682:04644\n\
67TFK:00752:05048\n\
67TFK:00848:05089\n\
67TFK:00930:05088\n\
67TFK:01109:03902\n\
67TFK:00862:02073\n\
67TFK:01008:02536\n\
67TFK:00769:09113\n\
67TFK:01239:09583\n\
67TFK:01283:09910\n\
67TFK:01318:10255\n\
67TFK:00360:08187\n\
67TFK:00596:08008\n\
67TFK:00576:08369\n\
67TFK:00772:08563\n\
67TFK:00839:08943\n\
67TFK:00948:08977\n\
67TFK:00379:07474\n\
67TFK:00631:07408\n\
67TFK:00673:07127\n\
67TFK:00704:06704\n\
67TFK:00740:07043\n\
67TFK:01252:06534\n\
67TFK:00646:05605\n\
67TFK:00699:05499\n\
67TFK:01234:05171\n\
67TFK:01216:05438\n\
67TFK:00959:12103\n\
67TFK:09391:06779\n\
67TFK:09990:07638\n\
67TFK:10149:07633\n\
67TFK:10268:06483\n\
67TFK:06690:03256\n\
67TFK:06680:03712\n\
67TFK:06786:03326\n\
67TFK:06962:03847\n\
67TFK:07215:03767\n\
67TFK:07347:02625\n\
67TFK:07321:03464\n\
67TFK:07404:03007\n\
67TFK:07458:02599\n\
67TFK:07460:03267\n\
67TFK:07482:03720\n\
67TFK:07829:02838\n\
67TFK:07850:02829\n\
67TFK:07840:03233\n\
67TFK:07965:03407\n\
67TFK:09650:04586\n\
67TFK:10119:03476\n\
67TFK:09451:11624\n\
67TFK:09879:12152\n\
67TFK:10367:11800\n\
67TFK:01021:12938\n\
67TFK:01275:12981\n\
67TFK:01718:02666\n\
67TFK:01922:02985\n\
67TFK:02263:02837\n\
67TFK:02575:03128\n\
67TFK:02536:03339\n\
67TFK:02537:03492\n\
67TFK:02543:03671\n\
67TFK:01366:04724\n\
67TFK:01938:04036\n\
67TFK:01932:04481\n\
67TFK:02030:04345\n\
67TFK:02061:04052\n\
67TFK:02205:04159\n\
67TFK:02245:04274\n\
67TFK:02643:04469\n\
67TFK:01342:06436\n\
67TFK:01464:06416\n\
67TFK:02067:06202\n\
67TFK:02104:05169\n\
67TFK:02313:05859\n\
67TFK:02496:06397\n\
67TFK:02631:05514\n\
67TFK:01382:06701\n\
67TFK:01679:07080\n\
67TFK:01838:07340\n\
67TFK:01957:07110\n\
67TFK:02049:06979\n\
67TFK:02070:07209\n\
67TFK:02262:06842\n\
67TFK:02656:07719\n\
67TFK:01359:02565\n\
67TFK:01661:02542\n\
67TFK:01790:02095\n\
67TFK:02003:02430\n\
67TFK:02266:01444\n\
67TFK:02294:01454\n\
67TFK:02531:01997\n\
67TFK:01997:07746\n\
67TFK:02061:08696\n\
67TFK:02219:08213\n\
67TFK:02240:08186\n\
67TFK:01661:10287\n\
67TFK:02014:10243\n\
67TFK:02162:09606\n\
67TFK:02273:09567\n\
67TFK:02450:10086\n\
67TFK:05554:04002\n\
67TFK:05755:04376\n\
67TFK:05780:04184\n\
67TFK:05821:04933\n\
67TFK:05926:04820\n\
67TFK:06124:05142\n\
67TFK:06251:03925\n\
67TFK:06247:04216\n\
67TFK:09521:12927\n\
67TFK:09507:08262\n\
67TFK:09832:08988\n\
67TFK:10170:08889\n\
67TFK:10205:08702\n\
67TFK:10441:07810\n\
67TFK:09917:09407\n\
67TFK:10001:10252\n\
67TFK:10069:09864\n\
67TFK:10078:09557\n\
67TFK:10171:10093\n\
67TFK:09646:11038\n\
67TFK:09835:11041\n\
67TFK:09924:10347\n\
67TFK:10000:11481\n\
67TFK:10133:10689\n\
67TFK:05694:07217\n\
67TFK:05877:07379\n\
67TFK:05905:06891\n\
67TFK:06010:07011\n\
67TFK:06285:06764\n\
67TFK:06546:06520\n\
67TFK:06585:06937\n\
67TFK:05761:11434\n\
67TFK:05866:10703\n\
67TFK:06141:10750\n\
67TFK:06563:11495\n\
67TFK:09407:02246\n\
67TFK:09895:02538\n\
67TFK:06953:02275\n\
67TFK:07062:01375\n\
67TFK:07190:01542\n\
67TFK:07701:02006\n\
67TFK:07857:01419\n\
67TFK:07961:02427\n\
67TFK:06660:05040\n\
67TFK:06809:04596\n\
67TFK:07087:04041\n\
67TFK:07237:03884\n\
67TFK:07217:04086\n\
67TFK:07236:04134\n\
67TFK:07380:04172\n\
67TFK:07590:04975\n\
67TFK:06998:07087\n\
67TFK:07606:06466\n\
67TFK:07637:06529\n\
67TFK:06708:06087\n\
67TFK:06710:05867\n\
67TFK:06957:05559\n\
67TFK:07000:05302\n\
67TFK:07177:05917\n\
67TFK:07195:06228\n\
67TFK:07344:05497\n\
67TFK:07536:05643\n\
67TFK:07879:05224\n\
67TFK:06919:09086\n\
67TFK:07938:09780\n\
67TFK:06887:08331\n\
67TFK:06943:08145\n\
67TFK:06934:08376\n\
67TFK:07176:08879\n\
67TFK:07256:08856\n\
67TFK:07297:08828\n\
67TFK:06952:10632\n\
67TFK:07666:10366\n\
67TFK:07697:10735\n\
67TFK:07671:10899\n\
67TFK:07808:10973\n\
67TFK:07841:10368\n\
67TFK:01026:03136\n\
67TFK:01149:03170\n\
67TFK:01177:02670\n\
67TFK:01194:03700\n\
67TFK:01234:03800\n\
67TFK:05508:01626\n\
67TFK:05623:02445\n\
67TFK:05805:02096\n\
67TFK:05789:02209\n\
67TFK:06059:01565\n\
67TFK:06105:01894\n\
67TFK:06279:01901\n\
67TFK:06290:02044\n\
67TFK:06498:02429\n\
67TFK:08108:00586\n\
67TFK:08272:01024\n\
67TFK:08580:01224\n\
67TFK:07007:00339\n\
67TFK:07033:01030\n\
67TFK:07096:00736\n\
67TFK:07325:01009\n\
67TFK:07389:00960\n\
67TFK:07663:00508\n\
67TFK:07943:00762\n\
67TFK:06813:14692\n\
67TFK:06960:14799\n\
67TFK:07078:14640\n\
67TFK:08154:06923\n\
67TFK:08628:06516\n\
67TFK:08599:07281\n\
67TFK:08534:02833\n\
67TFK:08837:03389\n\
67TFK:09211:02800\n\
67TFK:09239:03179\n\
67TFK:08185:04363\n\
67TFK:08285:03922\n\
67TFK:08259:04702\n\
67TFK:08506:04600\n\
67TFK:08578:04439\n\
67TFK:08910:04313\n\
67TFK:09062:04617\n\
67TFK:09169:04912\n\
67TFK:09274:03876\n\
67TFK:08057:08773\n\
67TFK:08190:08719\n\
67TFK:08374:08613\n\
67TFK:08400:07876\n\
67TFK:08693:08864\n\
67TFK:08603:09022\n\
67TFK:08598:09384\n\
67TFK:08894:09758\n\
67TFK:08963:09845\n\
67TFK:09008:10104\n\
67TFK:00812:10468\n\
67TFK:01018:10642\n\
67TFK:01093:10714\n\
67TFK:01120:11527\n\
67TFK:01298:10783\n\
67TFK:01316:11240\n\
67TFK:07177:12540\n\
67TFK:04144:14112\n\
67TFK:04111:14160\n\
67TFK:04280:13671\n\
67TFK:05127:13474\n\
67TFK:04842:14221\n\
67TFK:04857:14402\n\
67TFK:04566:11674\n\
67TFK:04589:12053\n\
67TFK:04577:12500\n\
67TFK:04638:12090\n\
67TFK:04122:10714\n\
67TFK:04285:10473\n\
67TFK:04978:11028\n\
67TFK:04109:09519\n\
67TFK:04322:10049\n\
67TFK:04659:10128\n\
67TFK:04698:09944\n\
67TFK:04741:10271\n\
67TFK:04893:09117\n\
67TFK:05058:09264\n\
67TFK:05214:09646\n\
67TFK:05210:09800\n\
67TFK:04243:08002\n\
67TFK:04403:08024\n\
67TFK:04404:08039\n\
67TFK:04524:08813\n\
67TFK:04931:08904\n\
67TFK:04158:06447\n\
67TFK:04239:06537\n\
67TFK:04202:06883\n\
67TFK:04426:06800\n\
67TFK:04543:06880\n\
67TFK:04681:07138\n\
67TFK:04750:06949\n\
67TFK:04840:07475\n\
67TFK:04959:07591\n\
67TFK:05999:00440\n\
67TFK:06128:00702\n\
67TFK:06324:01091\n\
67TFK:04382:05223\n\
67TFK:04513:06190\n\
67TFK:04577:06285\n\
67TFK:04908:05388\n\
67TFK:05282:05289\n\
67TFK:08285:13853\n\
67TFK:08294:13878\n\
67TFK:08385:13988\n\
67TFK:08612:13613\n\
67TFK:08328:12532\n\
67TFK:08599:12048\n\
67TFK:08601:12310\n\
67TFK:08698:11925\n\
67TFK:08836:12679\n\
67TFK:09124:12494\n\
67TFK:09276:12719\n\
67TFK:05527:13763\n\
67TFK:05605:13931\n\
67TFK:05644:13808\n\
67TFK:06370:12965\n\
67TFK:06491:14151\n\
67TFK:06003:14576\n\
67TFK:08183:11423\n\
67TFK:08739:10592\n\
67TFK:09095:11445\n\
67TFK:09254:11280\n\
67TFK:04049:02854\n\
67TFK:04243:02994\n\
67TFK:04381:02641\n\
67TFK:04360:03831\n\
67TFK:04893:03463\n\
67TFK:04908:03255\n\
67TFK:05186:03491\n\
67TFK:05663:03076\n\
67TFK:06150:03083\n\
67TFK:06206:02900\n\
67TFK:06417:02894\n\
67TFK:05436:05183\n\
67TFK:05433:06424\n\
67TFK:05645:06249\n\
67TFK:06100:05580\n\
67TFK:06303:05353\n\
67TFK:06499:05960\n\
67TFK:06558:05821\n\
67TFK:06659:06264\n\
67TFK:04276:04149\n\
67TFK:04417:04395\n\
67TFK:04452:04896\n\
67TFK:04604:04681\n\
67TFK:04730:04484\n\
67TFK:04771:04816\n\
67TFK:04977:04360\n\
67TFK:05000:04354\n\
67TFK:05023:04332\n\
67TFK:05126:04875\n\
67TFK:05632:08131\n\
67TFK:06255:07978\n\
67TFK:06492:08776\n\
67TFK:06601:08120\n\
67TFK:05339:09687\n\
67TFK:05634:09278\n\
67TFK:06020:09290\n\
67TFK:06197:09719\n\
67TFK:06381:09597\n\
67TFK:05458:12283\n\
67TFK:05489:12561\n\
67TFK:05857:12179\n\
67TFK:06020:12128\n\
67TFK:05984:12480\n\
67TFK:06302:11805\n\
67TFK:06486:11698\n\
67TFK:06600:12475\n\
67TFK:06644:12717\n\
67TFK:04049:02452\n\
67TFK:04467:02023\n\
67TFK:04941:01297\n\
67TFK:05277:01898\n\
67TFK:02902:13118\n\
67TFK:03173:13758\n\
67TFK:03771:14040\n\
67TFK:03253:12005\n\
67TFK:03284:12301\n\
67TFK:03286:12531\n\
67TFK:03400:11725\n\
67TFK:03458:12213\n\
67TFK:03707:11620\n\
67TFK:02733:09830\n\
67TFK:03435:09746\n\
67TFK:03632:09355\n\
67TFK:03722:09228\n\
67TFK:03863:09416\n\
67TFK:03830:10103\n\
67TFK:03878:09650\n\
67TFK:03985:09926\n\
67TFK:02753:06009\n\
67TFK:02795:05233\n\
67TFK:02853:05545\n\
67TFK:02859:05806\n\
67TFK:03450:06287\n\
67TFK:03703:06180\n\
67TFK:03807:05178\n\
67TFK:03857:06078\n\
67TFK:03899:05307\n\
67TFK:08064:01955\n\
67TFK:08075:02114\n\
67TFK:09171:01444\n\
67TFK:02894:01470\n\
67TFK:03294:01548\n\
67TFK:03535:02175\n\
67TFK:03543:02279\n\
67TFK:03601:01540\n\
67TFK:03862:02249\n\
67TFK:03020:00912\n\
67TFK:03196:00535\n\
67TFK:03497:00947\n\
67TFK:01579:11460\n\
67TFK:01768:11440\n\
67TFK:02158:10429\n\
67TFK:02240:14228\n\
67TFK:01762:13412\n\
67TFK:02346:13806\n\
67TFK:02591:13931\n\
67TFK:08021:06399\n\
67TFK:08163:05739\n\
67TFK:08297:06133\n\
67TFK:08449:05226\n\
67TFK:09095:05311\n\
67TFK:09111:05382\n\
67TFK:09297:06213\n\
67TFK:09664:05857\n\
67TFK:09907:05353\n\
67TFK:09924:06387\n\
67TFK:10340:06070\n\
67TFK:10405:05888\n\
67TFK:06814:13183\n\
67TFK:06954:12901\n\
67TFK:06921:13798\n\
67TFK:07386:13896\n\
67TFK:02987:02972\n\
67TFK:02996:03646\n\
67TFK:03021:03728\n\
67TFK:03332:03149\n\
67TFK:03588:02746\n\
67TFK:03704:03025\n\
67TFK:03912:03828\n\
67TFK:03950:02865\n\
67TFK:03918:02899\n\
67TFK:02835:06722\n\
67TFK:03207:07023\n\
67TFK:03217:07298\n\
67TFK:03338:07112\n\
67TFK:03379:06583\n\
67TFK:03420:07112\n\
67TFK:03509:07274\n\
67TFK:03586:07555\n\
67TFK:03596:07631\n\
67TFK:03755:07355\n\
67TFK:03782:06816\n\
67TFK:03789:06938\n\
67TFK:03992:07439\n\
67TFK:04289:00259\n\
67TFK:04823:00436\n\
67TFK:02941:14171\n\
67TFK:02760:10977\n\
67TFK:03135:10953\n\
67TFK:03223:11196\n\
67TFK:03351:10952\n\
67TFK:03871:11141\n\
67TFK:01496:01143\n\
67TFK:02555:01020\n\
67TFK:03036:09006\n\
67TFK:03268:08443\n\
67TFK:03379:08760\n\
67TFK:03595:08679\n\
67TFK:03826:08252\n\
')
