# Supplementary material for: The Oxidative Metabolism of Fossil Hydrocarbons and Sulfide Minerals by the Lithobiontic Microbial Community Inhabiting Deep Subterrestrial Kupferschiefer Black Shale
Source: Front Microbiol. 2018 May 15;9:972. doi: 10.3389/fmicb.2018.00972 (PMC5962744; doi:10.3389/fmicb.2018.00972)
Supplement: Supplementary file 3 [file Presentation_1.ZIP › R19_filter-trim_BSc60_sup207_krona.html.files/node343.members.0.js]

data('67TFK:01339:12137\n\
67TFK:01357:12299\n\
67TFK:01378:12403\n\
67TFK:01338:12734\n\
67TFK:01407:11649\n\
67TFK:01425:11658\n\
67TFK:01401:11996\n\
67TFK:01426:12215\n\
67TFK:01401:12431\n\
67TFK:01389:12698\n\
67TFK:01442:11724\n\
67TFK:01433:11773\n\
67TFK:01440:11962\n\
67TFK:01478:12098\n\
67TFK:01457:12844\n\
67TFK:01514:11967\n\
67TFK:01506:12135\n\
67TFK:01509:12183\n\
67TFK:01519:12518\n\
67TFK:01526:12836\n\
67TFK:01571:11843\n\
67TFK:01562:12166\n\
67TFK:01552:12220\n\
67TFK:01581:12194\n\
67TFK:01576:12425\n\
67TFK:01592:11768\n\
67TFK:01609:11806\n\
67TFK:01585:11846\n\
67TFK:01600:11928\n\
67TFK:01614:12056\n\
67TFK:01587:12180\n\
67TFK:01622:12176\n\
67TFK:01614:12595\n\
67TFK:01659:11730\n\
67TFK:01647:12078\n\
67TFK:01648:12058\n\
67TFK:01681:12106\n\
67TFK:01633:12307\n\
67TFK:01677:12359\n\
67TFK:01667:12528\n\
67TFK:01675:12675\n\
67TFK:01711:12039\n\
67TFK:01687:12201\n\
67TFK:01688:12270\n\
67TFK:01728:12263\n\
67TFK:01730:12468\n\
67TFK:01717:12711\n\
67TFK:01754:12222\n\
67TFK:01774:12634\n\
67TFK:01741:12696\n\
67TFK:01739:12776\n\
67TFK:01803:11660\n\
67TFK:01827:11666\n\
67TFK:01792:11702\n\
67TFK:01783:12356\n\
67TFK:01791:12707\n\
67TFK:01826:12819\n\
67TFK:01877:11644\n\
67TFK:01839:11788\n\
67TFK:01856:11765\n\
67TFK:01854:12232\n\
67TFK:01860:12268\n\
67TFK:01880:12393\n\
67TFK:01931:11700\n\
67TFK:01928:11957\n\
67TFK:01917:12116\n\
67TFK:01893:12688\n\
67TFK:01895:12773\n\
67TFK:01924:12783\n\
67TFK:01963:11926\n\
67TFK:01966:11918\n\
67TFK:01953:11951\n\
67TFK:01954:11966\n\
67TFK:01976:12308\n\
67TFK:01938:12546\n\
67TFK:01937:12620\n\
67TFK:01961:12817\n\
67TFK:02010:11864\n\
67TFK:01989:12126\n\
67TFK:01998:12173\n\
67TFK:02022:12290\n\
67TFK:01983:12567\n\
67TFK:02016:12569\n\
67TFK:02017:12708\n\
67TFK:02040:11887\n\
67TFK:02057:12519\n\
67TFK:02128:12028\n\
67TFK:02114:12099\n\
67TFK:02088:12389\n\
67TFK:02125:12542\n\
67TFK:02109:12622\n\
67TFK:02141:11928\n\
67TFK:02166:12794\n\
67TFK:02180:12825\n\
67TFK:02227:11669\n\
67TFK:02191:11936\n\
67TFK:02214:12033\n\
67TFK:02250:12022\n\
67TFK:02275:12051\n\
67TFK:02251:12115\n\
67TFK:02268:12240\n\
67TFK:02234:12319\n\
67TFK:02250:12564\n\
67TFK:02253:12652\n\
67TFK:02239:12864\n\
67TFK:02320:11652\n\
67TFK:02323:11883\n\
67TFK:02293:12523\n\
67TFK:02287:12644\n\
67TFK:02334:11873\n\
67TFK:02349:12603\n\
67TFK:02362:12729\n\
67TFK:02377:12868\n\
67TFK:02396:11713\n\
67TFK:02410:12127\n\
67TFK:02429:12125\n\
67TFK:02412:12450\n\
67TFK:02429:12731\n\
67TFK:02459:11630\n\
67TFK:02476:11601\n\
67TFK:02466:11767\n\
67TFK:02476:12262\n\
67TFK:02448:12522\n\
67TFK:02453:12495\n\
67TFK:02496:12157\n\
67TFK:02511:12614\n\
67TFK:02530:12658\n\
67TFK:02574:11611\n\
67TFK:02553:12071\n\
67TFK:02579:12149\n\
67TFK:02546:12419\n\
67TFK:02547:12492\n\
67TFK:02538:12864\n\
67TFK:02603:11884\n\
67TFK:02595:12165\n\
67TFK:02608:12189\n\
67TFK:02600:12233\n\
67TFK:02608:12467\n\
67TFK:02628:12499\n\
67TFK:02594:12622\n\
67TFK:02628:12657\n\
67TFK:02637:11686\n\
67TFK:02660:12178\n\
67TFK:02643:12552\n\
67TFK:02651:12817\n\
67TFK:02675:04152\n\
67TFK:02700:04251\n\
67TFK:02702:04240\n\
67TFK:02711:04244\n\
67TFK:02705:04289\n\
67TFK:02668:04348\n\
67TFK:02692:04630\n\
67TFK:02681:04683\n\
67TFK:02699:04788\n\
67TFK:02671:05024\n\
67TFK:02714:03988\n\
67TFK:02734:03980\n\
67TFK:02743:04087\n\
67TFK:02760:04191\n\
67TFK:02732:04517\n\
67TFK:02757:04642\n\
67TFK:02742:04670\n\
67TFK:02762:04709\n\
67TFK:02721:04722\n\
67TFK:02731:04815\n\
67TFK:02766:04023\n\
67TFK:02776:04066\n\
67TFK:02771:04210\n\
67TFK:02778:04228\n\
67TFK:02783:04324\n\
67TFK:02793:05001\n\
67TFK:02803:04991\n\
67TFK:02843:03885\n\
67TFK:02825:03987\n\
67TFK:02823:04105\n\
67TFK:02833:04081\n\
67TFK:02841:04115\n\
67TFK:02819:04361\n\
67TFK:02850:04535\n\
67TFK:02853:04595\n\
67TFK:02821:04815\n\
67TFK:02828:05142\n\
67TFK:02895:03894\n\
67TFK:02903:03882\n\
67TFK:02912:03907\n\
67TFK:02874:04230\n\
67TFK:02867:04672\n\
67TFK:02889:04709\n\
67TFK:02898:04678\n\
67TFK:02899:04687\n\
67TFK:02890:04793\n\
67TFK:02962:04431\n\
67TFK:02923:04483\n\
67TFK:02936:04464\n\
67TFK:02917:04614\n\
67TFK:02939:04761\n\
67TFK:02920:04946\n\
67TFK:02963:04994\n\
67TFK:02982:04372\n\
67TFK:02984:04574\n\
67TFK:02989:04611\n\
67TFK:03008:04695\n\
67TFK:03011:04849\n\
67TFK:02999:05107\n\
67TFK:02989:05118\n\
67TFK:03006:05131\n\
67TFK:03030:03893\n\
67TFK:03061:03997\n\
67TFK:03021:04494\n\
67TFK:03016:04588\n\
67TFK:03057:04661\n\
67TFK:03052:04789\n\
67TFK:03014:05110\n\
67TFK:03066:03867\n\
67TFK:03065:03950\n\
67TFK:03087:04263\n\
67TFK:03113:04215\n\
67TFK:03100:04287\n\
67TFK:03096:04351\n\
67TFK:03102:04438\n\
67TFK:03079:04464\n\
67TFK:03089:04490\n\
67TFK:03083:04873\n\
67TFK:03085:05066\n\
67TFK:03147:04174\n\
67TFK:03156:04540\n\
67TFK:03145:04660\n\
67TFK:03130:04809\n\
67TFK:03141:04981\n\
67TFK:03158:04987\n\
67TFK:03187:04011\n\
67TFK:03203:03994\n\
67TFK:03206:04137\n\
67TFK:03176:04489\n\
67TFK:03181:04516\n\
67TFK:03201:04629\n\
67TFK:03192:04786\n\
67TFK:03168:04828\n\
67TFK:03177:04814\n\
67TFK:03184:04835\n\
67TFK:03201:04832\n\
67TFK:03261:03962\n\
67TFK:03226:04385\n\
67TFK:03257:04439\n\
67TFK:03236:04641\n\
67TFK:03246:04752\n\
67TFK:03214:04797\n\
67TFK:03259:04959\n\
67TFK:03245:05009\n\
67TFK:03256:04970\n\
67TFK:03223:05022\n\
67TFK:03264:04009\n\
67TFK:03281:04363\n\
67TFK:03302:04332\n\
67TFK:03310:04347\n\
67TFK:03291:04510\n\
67TFK:03306:04791\n\
67TFK:03277:04844\n\
67TFK:03285:04864\n\
67TFK:03352:03921\n\
67TFK:03344:04035\n\
67TFK:03360:04080\n\
67TFK:03331:04451\n\
67TFK:03332:04557\n\
67TFK:03346:04581\n\
67TFK:03351:04683\n\
67TFK:03341:04740\n\
67TFK:03347:04812\n\
67TFK:03345:05135\n\
67TFK:03372:03962\n\
67TFK:03383:04074\n\
67TFK:03380:04138\n\
67TFK:03441:03894\n\
67TFK:03416:03944\n\
67TFK:03419:04279\n\
67TFK:03438:04429\n\
67TFK:03430:04488\n\
67TFK:03456:04599\n\
67TFK:03414:04693\n\
67TFK:03424:04666\n\
67TFK:03431:04786\n\
67TFK:03430:04822\n\
67TFK:03416:04879\n\
67TFK:03445:04948\n\
67TFK:03436:05115\n\
67TFK:03460:05142\n\
67TFK:03464:04086\n\
67TFK:03508:04179\n\
67TFK:03476:04419\n\
67TFK:03484:04428\n\
67TFK:03491:04459\n\
67TFK:03486:04626\n\
67TFK:03485:04721\n\
67TFK:03491:05125\n\
67TFK:03534:03874\n\
67TFK:03540:03874\n\
67TFK:03540:04121\n\
67TFK:03515:04237\n\
67TFK:03534:04352\n\
67TFK:03552:04539\n\
67TFK:03552:04815\n\
67TFK:03520:05004\n\
67TFK:03562:05071\n\
67TFK:03604:03990\n\
67TFK:03608:04090\n\
67TFK:03584:04241\n\
67TFK:03584:04340\n\
67TFK:03599:04588\n\
67TFK:03609:04719\n\
67TFK:03646:04129\n\
67TFK:03625:04261\n\
67TFK:03657:04328\n\
67TFK:03659:04322\n\
67TFK:03659:04613\n\
67TFK:03625:04643\n\
67TFK:03650:04716\n\
67TFK:03623:04954\n\
67TFK:03615:04984\n\
67TFK:03669:03959\n\
67TFK:03682:03975\n\
67TFK:03668:04141\n\
67TFK:03673:04413\n\
67TFK:03687:04395\n\
67TFK:03674:04667\n\
67TFK:03685:04714\n\
67TFK:03700:04789\n\
67TFK:03703:04793\n\
67TFK:03668:04818\n\
67TFK:03675:04915\n\
67TFK:03745:03929\n\
67TFK:03718:03965\n\
67TFK:03727:04071\n\
67TFK:03763:04098\n\
67TFK:03741:04143\n\
67TFK:03761:04703\n\
67TFK:03756:04758\n\
67TFK:03801:03874\n\
67TFK:03776:04699\n\
67TFK:03776:04712\n\
67TFK:03779:04732\n\
67TFK:03809:05105\n\
67TFK:03804:05146\n\
67TFK:03841:03964\n\
67TFK:03838:04630\n\
67TFK:03860:04915\n\
67TFK:03846:04990\n\
67TFK:03823:05021\n\
67TFK:03848:05108\n\
67TFK:03909:04076\n\
67TFK:03908:04250\n\
67TFK:03903:04279\n\
67TFK:03896:04458\n\
67TFK:03878:04656\n\
67TFK:03893:04641\n\
67TFK:03874:04702\n\
67TFK:03897:05110\n\
67TFK:03961:03865\n\
67TFK:03917:04036\n\
67TFK:03944:04192\n\
67TFK:03961:04217\n\
67TFK:03934:04345\n\
67TFK:03961:04325\n\
67TFK:03946:04619\n\
67TFK:03980:04443\n\
67TFK:03993:04425\n\
67TFK:03985:04512\n\
67TFK:00230:04403\n\
67TFK:00229:04635\n\
67TFK:00257:04022\n\
67TFK:00293:04302\n\
67TFK:00290:04606\n\
67TFK:00276:04739\n\
67TFK:00292:04809\n\
67TFK:00261:04867\n\
67TFK:00266:04963\n\
67TFK:00293:05003\n\
67TFK:00261:05071\n\
67TFK:00325:04083\n\
67TFK:00324:04121\n\
67TFK:00316:04315\n\
67TFK:00331:04673\n\
67TFK:00345:04669\n\
67TFK:00339:04810\n\
67TFK:00306:04974\n\
67TFK:00341:05125\n\
67TFK:00360:04058\n\
67TFK:00351:04128\n\
67TFK:00387:04261\n\
67TFK:00355:04277\n\
67TFK:00391:04570\n\
67TFK:00374:04686\n\
67TFK:00439:04153\n\
67TFK:00405:04496\n\
67TFK:00422:04947\n\
67TFK:00412:05064\n\
67TFK:00434:05150\n\
67TFK:00464:04050\n\
67TFK:00479:04478\n\
67TFK:00493:04625\n\
67TFK:00477:04840\n\
67TFK:00493:05092\n\
67TFK:00527:03952\n\
67TFK:00538:04229\n\
67TFK:00535:04285\n\
67TFK:00530:05094\n\
67TFK:00580:04087\n\
67TFK:00557:04899\n\
67TFK:00579:04963\n\
67TFK:00561:05127\n\
67TFK:00620:03920\n\
67TFK:00642:03948\n\
67TFK:00620:04104\n\
67TFK:00642:04197\n\
67TFK:00619:04250\n\
67TFK:00649:04251\n\
67TFK:00635:04327\n\
67TFK:00641:04383\n\
67TFK:00610:04468\n\
67TFK:00619:04598\n\
67TFK:00608:04656\n\
67TFK:00632:04847\n\
67TFK:00627:04946\n\
67TFK:00641:05096\n\
67TFK:00696:03907\n\
67TFK:00654:03969\n\
67TFK:00683:04140\n\
67TFK:00695:04219\n\
67TFK:00687:04537\n\
67TFK:00676:04574\n\
67TFK:00676:04695\n\
67TFK:00685:04885\n\
67TFK:00693:04964\n\
67TFK:00724:03915\n\
67TFK:00726:04005\n\
67TFK:00722:04159\n\
67TFK:00737:04183\n\
67TFK:00711:04401\n\
67TFK:00736:04506\n\
67TFK:00705:04552\n\
67TFK:00732:04585\n\
67TFK:00727:04644\n\
67TFK:00717:05120\n\
67TFK:00752:03886\n\
67TFK:00783:03919\n\
67TFK:00790:04014\n\
67TFK:00787:04158\n\
67TFK:00777:04216\n\
67TFK:00794:04260\n\
67TFK:00770:04332\n\
67TFK:00760:04804\n\
67TFK:00784:04792\n\
67TFK:00777:05133\n\
67TFK:00796:05147\n\
67TFK:00827:04044\n\
67TFK:00849:04302\n\
67TFK:00803:04446\n\
67TFK:00806:04437\n\
67TFK:00823:04552\n\
67TFK:00800:04630\n\
67TFK:00827:04774\n\
67TFK:00839:04951\n\
67TFK:00827:05060\n\
67TFK:00848:05079\n\
67TFK:00873:03884\n\
67TFK:00881:03870\n\
67TFK:00891:04063\n\
67TFK:00866:04199\n\
67TFK:00887:04295\n\
67TFK:00891:04435\n\
67TFK:00898:04556\n\
67TFK:00886:04607\n\
67TFK:00891:04568\n\
67TFK:00859:04794\n\
67TFK:00868:04838\n\
67TFK:00890:05127\n\
67TFK:00900:03875\n\
67TFK:00946:04276\n\
67TFK:00932:04445\n\
67TFK:00929:04567\n\
67TFK:00920:04749\n\
67TFK:00946:04777\n\
67TFK:00954:04290\n\
67TFK:00956:04486\n\
67TFK:00957:04503\n\
67TFK:00986:04542\n\
67TFK:00961:04631\n\
67TFK:00991:04911\n\
67TFK:00990:04916\n\
67TFK:00958:05023\n\
67TFK:01008:03968\n\
67TFK:01003:04120\n\
67TFK:01041:04999\n\
67TFK:01094:03983\n\
67TFK:01054:04227\n\
67TFK:01073:04300\n\
67TFK:01072:04450\n\
67TFK:01053:04481\n\
67TFK:01057:04549\n\
67TFK:01079:04521\n\
67TFK:01094:04534\n\
67TFK:01079:04572\n\
67TFK:01093:04786\n\
67TFK:01092:04867\n\
67TFK:01094:04870\n\
67TFK:01115:03989\n\
67TFK:01121:03982\n\
67TFK:01140:03973\n\
67TFK:01131:04406\n\
67TFK:01119:04694\n\
67TFK:01118:04725\n\
67TFK:01123:04762\n\
67TFK:01128:04884\n\
67TFK:01182:03997\n\
67TFK:01175:04167\n\
67TFK:01178:04662\n\
67TFK:01183:04760\n\
67TFK:01191:04755\n\
67TFK:01215:03880\n\
67TFK:01237:03926\n\
67TFK:01223:03980\n\
67TFK:01230:04025\n\
67TFK:01202:04088\n\
67TFK:01238:04215\n\
67TFK:01240:04252\n\
67TFK:01213:04268\n\
67TFK:01217:04298\n\
67TFK:01249:04281\n\
67TFK:01200:04555\n\
67TFK:01237:04677\n\
67TFK:01226:04971\n\
67TFK:01200:05112\n\
67TFK:01274:03951\n\
67TFK:01278:03942\n\
67TFK:01293:03962\n\
67TFK:01271:04143\n\
67TFK:01289:04122\n\
67TFK:01295:04790\n\
67TFK:01285:05016\n\
67TFK:01292:05122\n\
67TFK:01324:04077\n\
67TFK:01316:04242\n\
67TFK:01310:04358\n\
67TFK:01324:04379\n\
67TFK:01307:04694\n\
67TFK:01327:04722\n\
67TFK:01307:04829\n\
67TFK:01308:04930\n\
67TFK:01319:04967\n\
67TFK:00597:02227\n\
67TFK:00579:02275\n\
67TFK:00585:02264\n\
67TFK:00577:02478\n\
67TFK:00636:02092\n\
67TFK:00630:02431\n\
67TFK:00693:01806\n\
67TFK:00662:02153\n\
67TFK:00683:02348\n\
67TFK:00682:02456\n\
67TFK:00685:02446\n\
67TFK:00747:01829\n\
67TFK:00709:02041\n\
67TFK:00744:02218\n\
67TFK:00716:02371\n\
67TFK:00725:02463\n\
67TFK:00758:01726\n\
67TFK:00784:02056\n\
67TFK:00793:02162\n\
67TFK:00783:02231\n\
67TFK:00785:02248\n\
67TFK:00791:02569\n\
67TFK:00821:01868\n\
67TFK:00804:01955\n\
67TFK:00808:02079\n\
67TFK:00820:02100\n\
67TFK:00848:02248\n\
67TFK:00829:02329\n\
67TFK:00802:02487\n\
67TFK:00808:02553\n\
67TFK:00842:02559\n\
67TFK:00883:01820\n\
67TFK:00852:02012\n\
67TFK:00861:01996\n\
67TFK:00862:02211\n\
67TFK:00898:02467\n\
67TFK:00934:01509\n\
67TFK:00936:01908\n\
67TFK:00906:02017\n\
67TFK:00949:02080\n\
67TFK:00906:02098\n\
67TFK:00912:02225\n\
67TFK:00902:02375\n\
67TFK:00921:02450\n\
67TFK:00937:02502\n\
67TFK:00976:01460\n\
67TFK:00995:01543\n\
67TFK:00952:01769\n\
67TFK:00972:01814\n\
67TFK:00960:02493\n\
67TFK:00963:02509\n\
67TFK:01000:01457\n\
67TFK:01028:01616\n\
67TFK:01013:01705\n\
67TFK:01001:01754\n\
67TFK:01038:01932\n\
67TFK:01014:01943\n\
67TFK:01043:02063\n\
67TFK:01005:02171\n\
67TFK:01032:02344\n\
67TFK:01014:02497\n\
67TFK:01069:01321\n\
67TFK:01052:01674\n\
67TFK:01062:01668\n\
67TFK:01068:01672\n\
67TFK:01071:02099\n\
67TFK:01098:02100\n\
67TFK:01086:02276\n\
67TFK:01075:02337\n\
67TFK:01059:02533\n\
67TFK:01143:01378\n\
67TFK:01144:01354\n\
67TFK:01115:01397\n\
67TFK:01101:01510\n\
67TFK:01144:01870\n\
67TFK:01131:01910\n\
67TFK:01134:02344\n\
67TFK:01125:02555\n\
67TFK:01148:02564\n\
67TFK:01165:01408\n\
67TFK:01183:01538\n\
67TFK:01189:01739\n\
67TFK:01174:01788\n\
67TFK:01165:02198\n\
67TFK:01159:02317\n\
67TFK:01164:02335\n\
67TFK:01150:02466\n\
67TFK:01237:01304\n\
67TFK:01220:01340\n\
67TFK:01214:01566\n\
67TFK:01228:02073\n\
67TFK:01240:02068\n\
67TFK:01239:02352\n\
67TFK:01227:02419\n\
67TFK:01281:01336\n\
67TFK:01290:01300\n\
67TFK:01257:01356\n\
67TFK:01270:01371\n\
67TFK:01299:01529\n\
67TFK:01284:01684\n\
67TFK:01274:01786\n\
67TFK:01259:02174\n\
67TFK:01268:02353\n\
67TFK:01312:01519\n\
67TFK:01310:01593\n\
67TFK:01309:01682\n\
67TFK:01306:01719\n\
67TFK:01302:02060\n\
67TFK:01314:02467\n\
67TFK:01168:01156\n\
67TFK:01178:01236\n\
67TFK:01219:01283\n\
67TFK:01274:01283\n\
67TFK:01311:01284\n\
67TFK:00409:09132\n\
67TFK:00484:09653\n\
67TFK:00492:09851\n\
67TFK:00496:10025\n\
67TFK:00544:09282\n\
67TFK:00522:09392\n\
67TFK:00537:09573\n\
67TFK:00519:10233\n\
67TFK:00577:09091\n\
67TFK:00564:09303\n\
67TFK:00587:09632\n\
67TFK:00642:09193\n\
67TFK:00635:09287\n\
67TFK:00638:09290\n\
67TFK:00602:10008\n\
67TFK:00624:10092\n\
67TFK:00655:09424\n\
67TFK:00689:09436\n\
67TFK:00693:09710\n\
67TFK:00687:09851\n\
67TFK:00696:10289\n\
67TFK:00711:09146\n\
67TFK:00734:09170\n\
67TFK:00701:09219\n\
67TFK:00741:09659\n\
67TFK:00721:09842\n\
67TFK:00716:10000\n\
67TFK:00731:09972\n\
67TFK:00731:09998\n\
67TFK:00748:09967\n\
67TFK:00711:10042\n\
67TFK:00779:09049\n\
67TFK:00793:09171\n\
67TFK:00798:09658\n\
67TFK:00753:09872\n\
67TFK:00781:09971\n\
67TFK:00787:10205\n\
67TFK:00764:10255\n\
67TFK:00766:10219\n\
67TFK:00848:09122\n\
67TFK:00823:09319\n\
67TFK:00802:09692\n\
67TFK:00841:09779\n\
67TFK:00884:09457\n\
67TFK:00876:09671\n\
67TFK:00882:09753\n\
67TFK:00858:10205\n\
67TFK:00890:10192\n\
67TFK:00889:10298\n\
67TFK:00927:09109\n\
67TFK:00925:09401\n\
67TFK:00942:09963\n\
67TFK:00944:09990\n\
67TFK:00913:10059\n\
67TFK:00976:09140\n\
67TFK:00980:09359\n\
67TFK:00982:09333\n\
67TFK:00951:09542\n\
67TFK:00958:09584\n\
67TFK:00968:10286\n\
67TFK:01009:09568\n\
67TFK:01068:09207\n\
67TFK:01062:09271\n\
67TFK:01051:09497\n\
67TFK:01088:09662\n\
67TFK:01072:09672\n\
67TFK:01090:09820\n\
67TFK:01098:10170\n\
67TFK:01123:09248\n\
67TFK:01111:09349\n\
67TFK:01102:10001\n\
67TFK:01115:10102\n\
67TFK:01163:09099\n\
67TFK:01198:09123\n\
67TFK:01151:09476\n\
67TFK:01190:09790\n\
67TFK:01157:10079\n\
67TFK:01180:10068\n\
67TFK:01210:09288\n\
67TFK:01249:09335\n\
67TFK:01202:09677\n\
67TFK:01201:09729\n\
67TFK:01202:09856\n\
67TFK:01245:09865\n\
67TFK:01284:09304\n\
67TFK:01279:10029\n\
67TFK:01260:10130\n\
67TFK:01312:09446\n\
67TFK:01329:09672\n\
67TFK:00036:07999\n\
67TFK:00059:08134\n\
67TFK:00058:08240\n\
67TFK:00085:08493\n\
67TFK:00102:07973\n\
67TFK:00110:08729\n\
67TFK:00176:07974\n\
67TFK:00153:08105\n\
67TFK:00189:08233\n\
67TFK:00216:07948\n\
67TFK:00242:08003\n\
67TFK:00231:08068\n\
67TFK:00249:08736\n\
67TFK:00224:08791\n\
67TFK:00285:08172\n\
67TFK:00288:08557\n\
67TFK:00275:08632\n\
67TFK:00306:08033\n\
67TFK:00306:08047\n\
67TFK:00324:08086\n\
67TFK:00310:08240\n\
67TFK:00311:08454\n\
67TFK:00305:08516\n\
67TFK:00337:08559\n\
67TFK:00326:08764\n\
67TFK:00382:07823\n\
67TFK:00393:08456\n\
67TFK:00392:08559\n\
67TFK:00367:08660\n\
67TFK:00360:08728\n\
67TFK:00374:08915\n\
67TFK:00424:07730\n\
67TFK:00411:08066\n\
67TFK:00423:08637\n\
67TFK:00439:08733\n\
67TFK:00421:08822\n\
67TFK:00499:07765\n\
67TFK:00481:08109\n\
67TFK:00478:08246\n\
67TFK:00498:08790\n\
67TFK:00491:08965\n\
67TFK:00530:07795\n\
67TFK:00528:07905\n\
67TFK:00549:08261\n\
67TFK:00528:08357\n\
67TFK:00511:08619\n\
67TFK:00505:08670\n\
67TFK:00570:07813\n\
67TFK:00597:07982\n\
67TFK:00579:08140\n\
67TFK:00555:08216\n\
67TFK:00581:08214\n\
67TFK:00576:08241\n\
67TFK:00578:08283\n\
67TFK:00577:08429\n\
67TFK:00553:08486\n\
67TFK:00592:08605\n\
67TFK:00629:07792\n\
67TFK:00643:07944\n\
67TFK:00622:08233\n\
67TFK:00621:08489\n\
67TFK:00613:08597\n\
67TFK:00647:08856\n\
67TFK:00639:08996\n\
67TFK:00679:07752\n\
67TFK:00691:07769\n\
67TFK:00661:07828\n\
67TFK:00684:07848\n\
67TFK:00654:08049\n\
67TFK:00686:08207\n\
67TFK:00671:08281\n\
67TFK:00651:08399\n\
67TFK:00654:08808\n\
67TFK:00658:08883\n\
67TFK:00698:08944\n\
67TFK:00742:08108\n\
67TFK:00716:08158\n\
67TFK:00724:08844\n\
67TFK:00737:08836\n\
67TFK:00744:08952\n\
67TFK:00777:07799\n\
67TFK:00771:07917\n\
67TFK:00770:08175\n\
67TFK:00755:08186\n\
67TFK:00795:08686\n\
67TFK:00789:08951\n\
67TFK:00844:07803\n\
67TFK:00830:08248\n\
67TFK:00814:08448\n\
67TFK:00892:07993\n\
67TFK:00888:08064\n\
67TFK:00864:08210\n\
67TFK:00860:08449\n\
67TFK:00852:08642\n\
67TFK:00943:07757\n\
67TFK:00901:08913\n\
67TFK:00921:08886\n\
67TFK:00948:08907\n\
67TFK:00949:08987\n\
67TFK:00977:07871\n\
67TFK:00994:08327\n\
67TFK:00972:08439\n\
67TFK:00979:08443\n\
67TFK:00995:08912\n\
67TFK:01003:08208\n\
67TFK:01031:08202\n\
67TFK:01012:08437\n\
67TFK:01000:08553\n\
67TFK:01007:08853\n\
67TFK:01079:07764\n\
67TFK:01096:07749\n\
67TFK:01081:08082\n\
67TFK:01097:08464\n\
67TFK:01089:08822\n\
67TFK:01101:08429\n\
67TFK:01142:08977\n\
67TFK:01178:07780\n\
67TFK:01161:08584\n\
67TFK:01185:08670\n\
67TFK:01188:08630\n\
67TFK:01180:08826\n\
67TFK:01195:08808\n\
67TFK:01245:08472\n\
67TFK:01235:08485\n\
67TFK:01242:08565\n\
67TFK:01251:07736\n\
67TFK:01257:07933\n\
67TFK:01273:08136\n\
67TFK:01266:08178\n\
67TFK:01259:08476\n\
67TFK:01275:08823\n\
67TFK:01293:08788\n\
67TFK:01303:08177\n\
67TFK:01318:08985\n\
67TFK:00234:06611\n\
67TFK:00244:07383\n\
67TFK:00252:06501\n\
67TFK:00294:06995\n\
67TFK:00281:07248\n\
67TFK:00320:06686\n\
67TFK:00301:06736\n\
67TFK:00310:06844\n\
67TFK:00315:06935\n\
67TFK:00311:06950\n\
67TFK:00320:07452\n\
67TFK:00324:07625\n\
67TFK:00336:07687\n\
67TFK:00351:06970\n\
67TFK:00394:07062\n\
67TFK:00365:07227\n\
67TFK:00392:07449\n\
67TFK:00355:07505\n\
67TFK:00394:07621\n\
67TFK:00397:07675\n\
67TFK:00415:06915\n\
67TFK:00439:06913\n\
67TFK:00442:07181\n\
67TFK:00409:07208\n\
67TFK:00442:07630\n\
67TFK:00458:06546\n\
67TFK:00493:06923\n\
67TFK:00464:07198\n\
67TFK:00451:07380\n\
67TFK:00536:07128\n\
67TFK:00516:07156\n\
67TFK:00517:07632\n\
67TFK:00543:07608\n\
67TFK:00597:06576\n\
67TFK:00561:07140\n\
67TFK:00551:07242\n\
67TFK:00557:07347\n\
67TFK:00575:07383\n\
67TFK:00634:06533\n\
67TFK:00634:06706\n\
67TFK:00641:07017\n\
67TFK:00643:07012\n\
67TFK:00625:07217\n\
67TFK:00647:07423\n\
67TFK:00673:06681\n\
67TFK:00673:06714\n\
67TFK:00674:06753\n\
67TFK:00671:06825\n\
67TFK:00681:07001\n\
67TFK:00674:07159\n\
67TFK:00650:07334\n\
67TFK:00651:07350\n\
67TFK:00731:06566\n\
67TFK:00700:06906\n\
67TFK:00708:07066\n\
67TFK:00700:07145\n\
67TFK:00701:07300\n\
67TFK:00705:07380\n\
67TFK:00747:07340\n\
67TFK:00704:07443\n\
67TFK:00749:07470\n\
67TFK:00713:07537\n\
67TFK:00794:06477\n\
67TFK:00778:06878\n\
67TFK:00784:07020\n\
67TFK:00786:07050\n\
67TFK:00762:07429\n\
67TFK:00778:07398\n\
67TFK:00782:07392\n\
67TFK:00761:07443\n\
67TFK:00771:07442\n\
67TFK:00759:07595\n\
67TFK:00754:07675\n\
67TFK:00807:06581\n\
67TFK:00843:06827\n\
67TFK:00823:07170\n\
67TFK:00805:07359\n\
67TFK:00846:07386\n\
67TFK:00844:07611\n\
67TFK:00884:06539\n\
67TFK:00874:06852\n\
67TFK:00872:06928\n\
67TFK:00869:07036\n\
67TFK:00898:07124\n\
67TFK:00899:07463\n\
67TFK:00929:06562\n\
67TFK:00936:06565\n\
67TFK:00900:06628\n\
67TFK:00914:06694\n\
67TFK:00937:07020\n\
67TFK:00938:07096\n\
67TFK:00947:07704\n\
67TFK:00993:06466\n\
67TFK:00987:07131\n\
67TFK:00977:07389\n\
67TFK:00993:07507\n\
67TFK:00994:07508\n\
67TFK:01022:06610\n\
67TFK:01017:06921\n\
67TFK:01027:07050\n\
67TFK:01061:06939\n\
67TFK:01085:07169\n\
67TFK:01052:07284\n\
67TFK:01069:07418\n\
67TFK:01075:07455\n\
67TFK:01075:07718\n\
67TFK:01131:06523\n\
67TFK:01125:06699\n\
67TFK:01109:06930\n\
67TFK:01133:06919\n\
67TFK:01131:06984\n\
67TFK:01142:07084\n\
67TFK:01106:07311\n\
67TFK:01192:06732\n\
67TFK:01163:07084\n\
67TFK:01196:07255\n\
67TFK:01194:07369\n\
67TFK:01167:07521\n\
67TFK:01188:07604\n\
67TFK:01196:07685\n\
67TFK:01241:06831\n\
67TFK:01237:06922\n\
67TFK:01238:06952\n\
67TFK:01239:06947\n\
67TFK:01239:07211\n\
67TFK:01227:07312\n\
67TFK:01210:07389\n\
67TFK:01216:07454\n\
67TFK:01273:06642\n\
67TFK:01294:06646\n\
67TFK:01299:07013\n\
67TFK:01287:07051\n\
67TFK:01289:07093\n\
67TFK:01261:07337\n\
67TFK:01269:07596\n\
67TFK:01256:07664\n\
67TFK:01260:07716\n\
67TFK:01294:07710\n\
67TFK:01319:06882\n\
67TFK:01307:07083\n\
67TFK:01322:07172\n\
67TFK:01331:07178\n\
67TFK:00230:05834\n\
67TFK:00234:05878\n\
67TFK:00232:06212\n\
67TFK:00279:05363\n\
67TFK:00259:06100\n\
67TFK:00274:06162\n\
67TFK:00309:05312\n\
67TFK:00342:05658\n\
67TFK:00347:05871\n\
67TFK:00341:05951\n\
67TFK:00317:06181\n\
67TFK:00381:05556\n\
67TFK:00358:05828\n\
67TFK:00362:06344\n\
67TFK:00437:05539\n\
67TFK:00463:05250\n\
67TFK:00489:05338\n\
67TFK:00479:05496\n\
67TFK:00467:05946\n\
67TFK:00458:06008\n\
67TFK:00474:06061\n\
67TFK:00538:05356\n\
67TFK:00545:05496\n\
67TFK:00540:05529\n\
67TFK:00505:06012\n\
67TFK:00578:05237\n\
67TFK:00578:05254\n\
67TFK:00571:05539\n\
67TFK:00557:05675\n\
67TFK:00581:05955\n\
67TFK:00562:06303\n\
67TFK:00624:05704\n\
67TFK:00642:05730\n\
67TFK:00619:05843\n\
67TFK:00622:06049\n\
67TFK:00639:06147\n\
67TFK:00643:06203\n\
67TFK:00628:06325\n\
67TFK:00696:05174\n\
67TFK:00666:05215\n\
67TFK:00682:05404\n\
67TFK:00694:05576\n\
67TFK:00681:05625\n\
67TFK:00652:05730\n\
67TFK:00699:05879\n\
67TFK:00654:06008\n\
67TFK:00657:06427\n\
67TFK:00745:05227\n\
67TFK:00732:05383\n\
67TFK:00705:05459\n\
67TFK:00705:05516\n\
67TFK:00718:05705\n\
67TFK:00709:05837\n\
67TFK:00748:05897\n\
67TFK:00720:06352\n\
67TFK:00728:06388\n\
67TFK:00771:05279\n\
67TFK:00770:05348\n\
67TFK:00754:05508\n\
67TFK:00777:05677\n\
67TFK:00750:05826\n\
67TFK:00774:05813\n\
67TFK:00764:05994\n\
67TFK:00776:06343\n\
67TFK:00777:06435\n\
67TFK:00836:05353\n\
67TFK:00846:05539\n\
67TFK:00872:05489\n\
67TFK:00885:05509\n\
67TFK:00868:06098\n\
67TFK:00889:06152\n\
67TFK:00909:05210\n\
67TFK:00944:05379\n\
67TFK:00934:05570\n\
67TFK:00943:05832\n\
67TFK:00943:06000\n\
67TFK:00907:06164\n\
67TFK:00972:05194\n\
67TFK:00999:05165\n\
67TFK:00952:05294\n\
67TFK:00950:05804\n\
67TFK:00985:05911\n\
67TFK:00975:06026\n\
67TFK:00961:06224\n\
67TFK:00997:06319\n\
67TFK:01027:05162\n\
67TFK:01033:05402\n\
67TFK:01027:05723\n\
67TFK:01035:05715\n\
67TFK:01042:05749\n\
67TFK:01044:05756\n\
67TFK:01014:05835\n\
67TFK:01035:06187\n\
67TFK:01024:06391\n\
67TFK:01074:05183\n\
67TFK:01070:05568\n\
67TFK:01051:05909\n\
67TFK:01098:05913\n\
67TFK:01064:05971\n\
67TFK:01097:06135\n\
67TFK:01082:06410\n\
67TFK:01115:05310\n\
67TFK:01120:05573\n\
67TFK:01149:05803\n\
67TFK:01123:05952\n\
67TFK:01107:06369\n\
67TFK:01170:05158\n\
67TFK:01199:05252\n\
67TFK:01171:05381\n\
67TFK:01186:05467\n\
67TFK:01190:05664\n\
67TFK:01151:05855\n\
67TFK:01156:05919\n\
67TFK:01188:05930\n\
67TFK:01161:06169\n\
67TFK:01165:06210\n\
67TFK:01183:06222\n\
67TFK:01213:05273\n\
67TFK:01237:05299\n\
67TFK:01236:05344\n\
67TFK:01243:05448\n\
67TFK:01221:05744\n\
67TFK:01237:05742\n\
67TFK:01238:05757\n\
67TFK:01205:05867\n\
67TFK:01213:05993\n\
67TFK:01229:06159\n\
67TFK:01281:05220\n\
67TFK:01290:05565\n\
67TFK:01270:05656\n\
67TFK:01289:05674\n\
67TFK:01297:06073\n\
67TFK:01316:05678\n\
67TFK:01312:05750\n\
67TFK:01310:05874\n\
67TFK:01312:05955\n\
67TFK:01331:06002\n\
67TFK:01318:06129\n\
67TFK:01324:06375\n\
67TFK:00692:11784\n\
67TFK:00759:11814\n\
67TFK:00755:11984\n\
67TFK:00830:11724\n\
67TFK:00803:11750\n\
67TFK:00838:11864\n\
67TFK:00810:11919\n\
67TFK:00859:12664\n\
67TFK:00947:11637\n\
67TFK:00902:11846\n\
67TFK:00920:11960\n\
67TFK:00945:11964\n\
67TFK:00900:12222\n\
67TFK:00902:12281\n\
67TFK:00910:12580\n\
67TFK:00925:12608\n\
67TFK:00982:12629\n\
67TFK:01002:11885\n\
67TFK:01002:11996\n\
67TFK:01000:12127\n\
67TFK:01017:12115\n\
67TFK:01040:12182\n\
67TFK:01022:12372\n\
67TFK:01044:12812\n\
67TFK:01063:12090\n\
67TFK:01082:12371\n\
67TFK:01076:12431\n\
67TFK:01085:12574\n\
67TFK:01119:11692\n\
67TFK:01139:11933\n\
67TFK:01107:12000\n\
67TFK:01107:12186\n\
67TFK:01127:12720\n\
67TFK:01152:11611\n\
67TFK:01161:11976\n\
67TFK:01155:12190\n\
67TFK:01176:12156\n\
67TFK:01209:11891\n\
67TFK:01211:11877\n\
67TFK:01243:12800\n\
67TFK:01264:11882\n\
67TFK:01270:11895\n\
67TFK:01279:12002\n\
67TFK:01259:12692\n\
67TFK:01324:11699\n\
67TFK:01307:11987\n\
67TFK:01325:11988\n\
67TFK:01308:12026\n\
67TFK:01329:12643\n\
67TFK:09357:06872\n\
67TFK:09359:07037\n\
67TFK:09333:07187\n\
67TFK:09338:07204\n\
67TFK:09365:07289\n\
67TFK:09368:07484\n\
67TFK:09337:07591\n\
67TFK:09343:07667\n\
67TFK:09364:07653\n\
67TFK:09379:06458\n\
67TFK:09403:06631\n\
67TFK:09382:06661\n\
67TFK:09378:06896\n\
67TFK:09376:07043\n\
67TFK:09419:07061\n\
67TFK:09408:07122\n\
67TFK:09393:07155\n\
67TFK:09396:07246\n\
67TFK:09385:07333\n\
67TFK:09466:06565\n\
67TFK:09427:06682\n\
67TFK:09447:06732\n\
67TFK:09456:06809\n\
67TFK:09473:06822\n\
67TFK:09472:07120\n\
67TFK:09453:07239\n\
67TFK:09435:07355\n\
67TFK:09427:07533\n\
67TFK:09453:07561\n\
67TFK:09504:06669\n\
67TFK:09480:07337\n\
67TFK:09487:07300\n\
67TFK:09519:07311\n\
67TFK:09537:06891\n\
67TFK:09529:06966\n\
67TFK:09533:07114\n\
67TFK:09535:07620\n\
67TFK:09544:07608\n\
67TFK:09525:07687\n\
67TFK:09555:07707\n\
67TFK:09602:06497\n\
67TFK:09582:06889\n\
67TFK:09619:07102\n\
67TFK:09587:07344\n\
67TFK:09600:07352\n\
67TFK:09583:07433\n\
67TFK:09616:07449\n\
67TFK:09622:07698\n\
67TFK:09659:06493\n\
67TFK:09630:06627\n\
67TFK:09646:06605\n\
67TFK:09634:07043\n\
67TFK:09630:07165\n\
67TFK:09639:07163\n\
67TFK:09633:07204\n\
67TFK:09679:06459\n\
67TFK:09709:06633\n\
67TFK:09685:06648\n\
67TFK:09706:06679\n\
67TFK:09722:06880\n\
67TFK:09715:06957\n\
67TFK:09687:07117\n\
67TFK:09692:07098\n\
67TFK:09765:06510\n\
67TFK:09752:07069\n\
67TFK:09772:07214\n\
67TFK:09761:07447\n\
67TFK:09755:07522\n\
67TFK:09781:06559\n\
67TFK:09797:06543\n\
67TFK:09777:07012\n\
67TFK:09783:07349\n\
67TFK:09796:07583\n\
67TFK:09786:07615\n\
67TFK:09825:06520\n\
67TFK:09846:06675\n\
67TFK:09835:06871\n\
67TFK:09865:06975\n\
67TFK:09827:07080\n\
67TFK:09844:07404\n\
67TFK:09842:07589\n\
67TFK:09855:07606\n\
67TFK:09911:06535\n\
67TFK:09908:06704\n\
67TFK:09875:07153\n\
67TFK:09909:07408\n\
67TFK:09878:07583\n\
67TFK:09885:07549\n\
67TFK:09958:06462\n\
67TFK:09957:06600\n\
67TFK:09942:06684\n\
67TFK:09929:06813\n\
67TFK:09973:06976\n\
67TFK:09929:07056\n\
67TFK:09934:07105\n\
67TFK:09940:07143\n\
67TFK:09953:07519\n\
67TFK:09950:07653\n\
67TFK:09981:06538\n\
67TFK:10004:06526\n\
67TFK:09987:06639\n\
67TFK:10005:07351\n\
67TFK:10040:06672\n\
67TFK:10039:06782\n\
67TFK:10057:06758\n\
67TFK:10041:07133\n\
67TFK:10041:07140\n\
67TFK:10085:07195\n\
67TFK:10121:07320\n\
67TFK:10094:07418\n\
67TFK:10151:06501\n\
67TFK:10156:06633\n\
67TFK:10173:06623\n\
67TFK:10124:06873\n\
67TFK:10161:07419\n\
67TFK:10126:07462\n\
67TFK:10171:07722\n\
67TFK:10183:06494\n\
67TFK:10216:06628\n\
67TFK:10180:06770\n\
67TFK:10192:06740\n\
67TFK:10217:06857\n\
67TFK:10185:07024\n\
67TFK:10204:07499\n\
67TFK:10245:07012\n\
67TFK:10248:07091\n\
67TFK:10239:07232\n\
67TFK:10229:07412\n\
67TFK:10247:07521\n\
67TFK:10249:07584\n\
67TFK:10242:07703\n\
67TFK:10298:06687\n\
67TFK:10309:06675\n\
67TFK:10293:06912\n\
67TFK:10320:07067\n\
67TFK:10307:07327\n\
67TFK:10319:07613\n\
67TFK:10345:06632\n\
67TFK:10348:06773\n\
67TFK:10370:06843\n\
67TFK:10331:07090\n\
67TFK:10337:07479\n\
67TFK:10371:07607\n\
67TFK:10372:07591\n\
67TFK:10374:06492\n\
67TFK:10413:06828\n\
67TFK:10397:06941\n\
67TFK:10407:07064\n\
67TFK:10391:07383\n\
67TFK:10433:06554\n\
67TFK:10434:07469\n\
67TFK:06686:02671\n\
67TFK:06680:02717\n\
67TFK:06671:02756\n\
67TFK:06673:02858\n\
67TFK:06677:03351\n\
67TFK:06678:03369\n\
67TFK:06687:03607\n\
67TFK:06738:02612\n\
67TFK:06710:02769\n\
67TFK:06721:02734\n\
67TFK:06715:02782\n\
67TFK:06754:03044\n\
67TFK:06735:03200\n\
67TFK:06746:03206\n\
67TFK:06719:03467\n\
67TFK:06718:03634\n\
67TFK:06734:03854\n\
67TFK:06780:02672\n\
67TFK:06784:02743\n\
67TFK:06804:02810\n\
67TFK:06794:03058\n\
67TFK:06760:03082\n\
67TFK:06770:03163\n\
67TFK:06766:03221\n\
67TFK:06808:03495\n\
67TFK:06779:03603\n\
67TFK:06798:03579\n\
67TFK:06828:02715\n\
67TFK:06828:02921\n\
67TFK:06849:02911\n\
67TFK:06852:02882\n\
67TFK:06853:03523\n\
67TFK:06884:02696\n\
67TFK:06871:02753\n\
67TFK:06907:02947\n\
67TFK:06878:03012\n\
67TFK:06903:03035\n\
67TFK:06901:03258\n\
67TFK:06872:03672\n\
67TFK:06881:03729\n\
67TFK:06930:02660\n\
67TFK:06929:03068\n\
67TFK:06979:02685\n\
67TFK:06970:03353\n\
67TFK:06977:03415\n\
67TFK:06997:03455\n\
67TFK:07047:02712\n\
67TFK:07031:03231\n\
67TFK:07049:03257\n\
67TFK:07034:03446\n\
67TFK:07040:03564\n\
67TFK:07020:03689\n\
67TFK:07055:03767\n\
67TFK:07021:03803\n\
67TFK:07094:03093\n\
67TFK:07097:03103\n\
67TFK:07086:03296\n\
67TFK:07060:03387\n\
67TFK:07063:03489\n\
67TFK:07067:03622\n\
67TFK:07079:03855\n\
67TFK:07122:02745\n\
67TFK:07151:02736\n\
67TFK:07148:02825\n\
67TFK:07122:02854\n\
67TFK:07119:02908\n\
67TFK:07145:02990\n\
67TFK:07112:03236\n\
67TFK:07122:03448\n\
67TFK:07137:03466\n\
67TFK:07117:03698\n\
67TFK:07113:03811\n\
67TFK:07168:03006\n\
67TFK:07191:03180\n\
67TFK:07178:03245\n\
67TFK:07174:03294\n\
67TFK:07183:03688\n\
67TFK:07172:03797\n\
67TFK:07222:02662\n\
67TFK:07253:02676\n\
67TFK:07231:03419\n\
67TFK:07248:03500\n\
67TFK:07214:03612\n\
67TFK:07250:03801\n\
67TFK:07300:02763\n\
67TFK:07302:02915\n\
67TFK:07270:02934\n\
67TFK:07300:02938\n\
67TFK:07283:02986\n\
67TFK:07300:03065\n\
67TFK:07307:03116\n\
67TFK:07267:03332\n\
67TFK:07294:03357\n\
67TFK:07276:03442\n\
67TFK:07264:03492\n\
67TFK:07283:03647\n\
67TFK:07300:03741\n\
67TFK:07346:02680\n\
67TFK:07341:02826\n\
67TFK:07355:02968\n\
67TFK:07314:03223\n\
67TFK:07348:03216\n\
67TFK:07339:03372\n\
67TFK:07338:03508\n\
67TFK:07350:03634\n\
67TFK:07335:03768\n\
67TFK:07390:02887\n\
67TFK:07378:03139\n\
67TFK:07369:03274\n\
67TFK:07406:03690\n\
67TFK:07372:03851\n\
67TFK:07445:02635\n\
67TFK:07410:02921\n\
67TFK:07426:02885\n\
67TFK:07445:02882\n\
67TFK:07419:02955\n\
67TFK:07419:03014\n\
67TFK:07432:03207\n\
67TFK:07411:03369\n\
67TFK:07419:03367\n\
67TFK:07434:03333\n\
67TFK:07505:02646\n\
67TFK:07465:02853\n\
67TFK:07485:02907\n\
67TFK:07484:02964\n\
67TFK:07478:03016\n\
67TFK:07468:03026\n\
67TFK:07471:03354\n\
67TFK:07487:03509\n\
67TFK:07481:03741\n\
67TFK:07495:03803\n\
67TFK:07543:02595\n\
67TFK:07525:02688\n\
67TFK:07549:02731\n\
67TFK:07555:02886\n\
67TFK:07523:03096\n\
67TFK:07537:03828\n\
67TFK:07579:02840\n\
67TFK:07564:03004\n\
67TFK:07562:03094\n\
67TFK:07585:03191\n\
67TFK:07599:03255\n\
67TFK:07602:03283\n\
67TFK:07561:03659\n\
67TFK:07591:03742\n\
67TFK:07634:02584\n\
67TFK:07642:02599\n\
67TFK:07627:02722\n\
67TFK:07616:02865\n\
67TFK:07633:03008\n\
67TFK:07637:03169\n\
67TFK:07631:03196\n\
67TFK:07636:03251\n\
67TFK:07651:03263\n\
67TFK:07637:03336\n\
67TFK:07638:03482\n\
67TFK:07635:03669\n\
67TFK:07650:03669\n\
67TFK:07615:03730\n\
67TFK:07621:03818\n\
67TFK:07626:03859\n\
67TFK:07669:02589\n\
67TFK:07709:02613\n\
67TFK:07691:02695\n\
67TFK:07708:02713\n\
67TFK:07666:02874\n\
67TFK:07674:02904\n\
67TFK:07667:03185\n\
67TFK:07683:03307\n\
67TFK:07686:03370\n\
67TFK:07705:03468\n\
67TFK:07708:03436\n\
67TFK:07671:03514\n\
67TFK:07684:03554\n\
67TFK:07660:03784\n\
67TFK:07696:03817\n\
67TFK:07670:03850\n\
67TFK:07683:03847\n\
67TFK:07693:03848\n\
67TFK:07696:03862\n\
67TFK:07717:02654\n\
67TFK:07728:02834\n\
67TFK:07734:02856\n\
67TFK:07750:02900\n\
67TFK:07727:02940\n\
67TFK:07741:02995\n\
67TFK:07742:03043\n\
67TFK:07741:03144\n\
67TFK:07733:03243\n\
67TFK:07729:03286\n\
67TFK:07757:03381\n\
67TFK:07725:03662\n\
67TFK:07774:02689\n\
67TFK:07799:02747\n\
67TFK:07804:02731\n\
67TFK:07763:03010\n\
67TFK:07778:02981\n\
67TFK:07763:03516\n\
67TFK:07775:03522\n\
67TFK:07784:03512\n\
67TFK:07783:03787\n\
67TFK:07821:02891\n\
67TFK:07810:03164\n\
67TFK:07850:03795\n\
67TFK:07881:02636\n\
67TFK:07869:02801\n\
67TFK:07900:02921\n\
67TFK:07865:03484\n\
67TFK:07895:03530\n\
67TFK:07880:03755\n\
67TFK:07948:03231\n\
67TFK:07926:03355\n\
67TFK:07921:03627\n\
67TFK:07986:02638\n\
67TFK:07984:03184\n\
67TFK:09342:04062\n\
67TFK:09345:04042\n\
67TFK:09342:04208\n\
67TFK:09343:04192\n\
67TFK:09348:04325\n\
67TFK:09324:04846\n\
67TFK:09324:04914\n\
67TFK:09330:04926\n\
67TFK:09361:05042\n\
67TFK:09349:05144\n\
67TFK:09407:03923\n\
67TFK:09386:04048\n\
67TFK:09410:04136\n\
67TFK:09400:04180\n\
67TFK:09377:04313\n\
67TFK:09379:04423\n\
67TFK:09407:04489\n\
67TFK:09379:04775\n\
67TFK:09413:05008\n\
67TFK:09434:04263\n\
67TFK:09454:04224\n\
67TFK:09435:04274\n\
67TFK:09447:04334\n\
67TFK:09465:04348\n\
67TFK:09447:04748\n\
67TFK:09425:04767\n\
67TFK:09440:04908\n\
67TFK:09454:04887\n\
67TFK:09471:05135\n\
67TFK:09478:03993\n\
67TFK:09490:04038\n\
67TFK:09485:04082\n\
67TFK:09476:04300\n\
67TFK:09481:04384\n\
67TFK:09502:04562\n\
67TFK:09481:04568\n\
67TFK:09508:04607\n\
67TFK:09483:04711\n\
67TFK:09488:04728\n\
67TFK:09496:05063\n\
67TFK:09558:03970\n\
67TFK:09594:03915\n\
67TFK:09603:03965\n\
67TFK:09586:04343\n\
67TFK:09591:04378\n\
67TFK:09623:04602\n\
67TFK:09621:04740\n\
67TFK:09586:04892\n\
67TFK:09589:04906\n\
67TFK:09615:04886\n\
67TFK:09646:04395\n\
67TFK:09667:04685\n\
67TFK:09659:04777\n\
67TFK:09628:04829\n\
67TFK:09698:03950\n\
67TFK:09710:04108\n\
67TFK:09713:04163\n\
67TFK:09681:04330\n\
67TFK:09716:04709\n\
67TFK:09696:04747\n\
67TFK:09685:04921\n\
67TFK:09685:04993\n\
67TFK:09762:04123\n\
67TFK:09733:04175\n\
67TFK:09759:04344\n\
67TFK:09735:04412\n\
67TFK:09743:04422\n\
67TFK:09749:04762\n\
67TFK:09751:05042\n\
67TFK:09780:03907\n\
67TFK:09791:04069\n\
67TFK:09787:04613\n\
67TFK:09792:04662\n\
67TFK:09803:04652\n\
67TFK:09777:04800\n\
67TFK:09797:04842\n\
67TFK:09837:03964\n\
67TFK:09851:04272\n\
67TFK:09862:04660\n\
67TFK:09833:04701\n\
67TFK:09863:04836\n\
67TFK:09856:05099\n\
67TFK:09885:04145\n\
67TFK:09890:04797\n\
67TFK:09905:05003\n\
67TFK:09918:04979\n\
67TFK:09904:05048\n\
67TFK:09961:03959\n\
67TFK:09953:03966\n\
67TFK:09967:04099\n\
67TFK:09955:04277\n\
67TFK:09933:04321\n\
67TFK:09935:04469\n\
67TFK:09927:04639\n\
67TFK:09945:04818\n\
67TFK:09956:04903\n\
67TFK:10019:03881\n\
67TFK:09974:04029\n\
67TFK:09980:04279\n\
67TFK:10022:04592\n\
67TFK:09999:05093\n\
67TFK:10046:03942\n\
67TFK:10034:04059\n\
67TFK:10065:04201\n\
67TFK:10065:04427\n\
67TFK:10068:05101\n\
67TFK:10106:03944\n\
67TFK:10114:04167\n\
67TFK:10092:04421\n\
67TFK:10079:04554\n\
67TFK:10091:04527\n\
67TFK:10116:04610\n\
67TFK:10107:04754\n\
67TFK:10117:04728\n\
67TFK:10087:04804\n\
67TFK:10104:04822\n\
67TFK:10089:04923\n\
67TFK:10108:04957\n\
67TFK:10143:04149\n\
67TFK:10154:05032\n\
67TFK:10215:04083\n\
67TFK:10212:04424\n\
67TFK:10209:04890\n\
67TFK:10244:05063\n\
67TFK:10268:05017\n\
67TFK:10289:04360\n\
67TFK:10299:04340\n\
67TFK:10320:04360\n\
67TFK:10316:05027\n\
67TFK:10339:04001\n\
67TFK:10324:04104\n\
67TFK:10335:04129\n\
67TFK:10336:04452\n\
67TFK:10348:04445\n\
67TFK:10341:04871\n\
67TFK:10384:04409\n\
67TFK:10388:04645\n\
67TFK:10382:04736\n\
67TFK:10418:04788\n\
67TFK:10402:05004\n\
67TFK:10430:04695\n\
67TFK:09332:02631\n\
67TFK:09363:02649\n\
67TFK:09330:02788\n\
67TFK:09357:03068\n\
67TFK:09359:03417\n\
67TFK:09373:03560\n\
67TFK:09327:03677\n\
67TFK:09336:03765\n\
67TFK:09395:02639\n\
67TFK:09410:02960\n\
67TFK:09395:03349\n\
67TFK:09386:03705\n\
67TFK:09411:03684\n\
67TFK:09460:02668\n\
67TFK:09472:02680\n\
67TFK:09428:03134\n\
67TFK:09435:03243\n\
67TFK:09440:03259\n\
67TFK:09462:03228\n\
67TFK:09434:03323\n\
67TFK:09459:03426\n\
67TFK:09434:03804\n\
67TFK:09440:03810\n\
67TFK:09462:03803\n\
67TFK:09469:03807\n\
67TFK:09495:02647\n\
67TFK:09500:02889\n\
67TFK:09500:02920\n\
67TFK:09479:03008\n\
67TFK:09514:03178\n\
67TFK:09502:03244\n\
67TFK:09487:03702\n\
67TFK:09499:03692\n\
67TFK:09510:03836\n\
67TFK:09547:02588\n\
67TFK:09570:02642\n\
67TFK:09525:02691\n\
67TFK:09532:02820\n\
67TFK:09527:02855\n\
67TFK:09555:03100\n\
67TFK:09554:03199\n\
67TFK:09526:03539\n\
67TFK:09573:03584\n\
67TFK:09608:02592\n\
67TFK:09576:02812\n\
67TFK:09585:02824\n\
67TFK:09582:03072\n\
67TFK:09610:03047\n\
67TFK:09599:03248\n\
67TFK:09578:03399\n\
67TFK:09637:02584\n\
67TFK:09641:02719\n\
67TFK:09664:02926\n\
67TFK:09633:03164\n\
67TFK:09669:03166\n\
67TFK:09648:03383\n\
67TFK:09662:03567\n\
67TFK:09645:03772\n\
67TFK:09660:03861\n\
67TFK:09680:02849\n\
67TFK:09699:03122\n\
67TFK:09701:03184\n\
67TFK:09717:03712\n\
67TFK:09762:03044\n\
67TFK:09752:03114\n\
67TFK:09772:03180\n\
67TFK:09744:03249\n\
67TFK:09759:03366\n\
67TFK:09808:02614\n\
67TFK:09810:02604\n\
67TFK:09779:02716\n\
67TFK:09785:02807\n\
67TFK:09784:03449\n\
67TFK:09791:03498\n\
67TFK:09799:03682\n\
67TFK:09779:03804\n\
67TFK:09839:02623\n\
67TFK:09869:02626\n\
67TFK:09828:02809\n\
67TFK:09836:03119\n\
67TFK:09847:03229\n\
67TFK:09826:03394\n\
67TFK:09865:03605\n\
67TFK:09847:03716\n\
67TFK:09857:03782\n\
67TFK:09892:02649\n\
67TFK:09879:02702\n\
67TFK:09895:02683\n\
67TFK:09881:03105\n\
67TFK:09928:02964\n\
67TFK:09931:02934\n\
67TFK:09927:03093\n\
67TFK:09963:03175\n\
67TFK:09924:03227\n\
67TFK:09943:03411\n\
67TFK:09954:03387\n\
67TFK:09935:03667\n\
67TFK:09990:02615\n\
67TFK:09999:02651\n\
67TFK:09982:03062\n\
67TFK:09992:03156\n\
67TFK:10018:03467\n\
67TFK:10005:03535\n\
67TFK:09991:03638\n\
67TFK:10006:03818\n\
67TFK:10059:02617\n\
67TFK:10057:02663\n\
67TFK:10057:02670\n\
67TFK:10071:03148\n\
67TFK:10068:03662\n\
67TFK:10083:03008\n\
67TFK:10098:03294\n\
67TFK:10083:03333\n\
67TFK:10121:03519\n\
67TFK:10078:03660\n\
67TFK:10104:03655\n\
67TFK:10116:03649\n\
67TFK:10074:03750\n\
67TFK:10131:03414\n\
67TFK:10222:02895\n\
67TFK:10213:03500\n\
67TFK:10218:03683\n\
67TFK:10210:03740\n\
67TFK:10251:02686\n\
67TFK:10253:02691\n\
67TFK:10267:03017\n\
67TFK:10271:02991\n\
67TFK:10263:03134\n\
67TFK:10322:02596\n\
67TFK:10297:02773\n\
67TFK:10310:02819\n\
67TFK:10281:02841\n\
67TFK:10303:03283\n\
67TFK:10338:03048\n\
67TFK:10331:03451\n\
67TFK:10362:03518\n\
67TFK:10364:03577\n\
67TFK:10403:02789\n\
67TFK:10416:02820\n\
67TFK:10406:02999\n\
67TFK:10397:03238\n\
67TFK:10498:03089\n\
67TFK:09440:01131\n\
67TFK:09340:11617\n\
67TFK:09339:11746\n\
67TFK:09346:12383\n\
67TFK:09355:12565\n\
67TFK:09376:12177\n\
67TFK:09407:12501\n\
67TFK:09389:12576\n\
67TFK:09384:12750\n\
67TFK:09461:11670\n\
67TFK:09441:12113\n\
67TFK:09424:12211\n\
67TFK:09464:12272\n\
67TFK:09449:12601\n\
67TFK:09480:12126\n\
67TFK:09501:12423\n\
67TFK:09497:12655\n\
67TFK:09527:12062\n\
67TFK:09543:12084\n\
67TFK:09599:11840\n\
67TFK:09611:12543\n\
67TFK:09578:12809\n\
67TFK:09668:11677\n\
67TFK:09639:11968\n\
67TFK:09666:12370\n\
67TFK:09639:12499\n\
67TFK:09721:11602\n\
67TFK:09675:12054\n\
67TFK:09710:12111\n\
67TFK:09725:11658\n\
67TFK:09730:11683\n\
67TFK:09756:11740\n\
67TFK:09739:11932\n\
67TFK:09724:12273\n\
67TFK:09749:12285\n\
67TFK:09751:12756\n\
67TFK:09750:12844\n\
67TFK:09788:11722\n\
67TFK:09788:11844\n\
67TFK:09795:12061\n\
67TFK:09784:12589\n\
67TFK:09796:12608\n\
67TFK:09858:11757\n\
67TFK:09846:11826\n\
67TFK:09846:11861\n\
67TFK:09859:12183\n\
67TFK:09846:12422\n\
67TFK:09872:12480\n\
67TFK:09887:12096\n\
67TFK:09918:12785\n\
67TFK:09959:11697\n\
67TFK:09968:11751\n\
67TFK:09950:11940\n\
67TFK:09940:11973\n\
67TFK:09935:12043\n\
67TFK:09934:12211\n\
67TFK:09944:12649\n\
67TFK:09983:11641\n\
67TFK:10031:11829\n\
67TFK:10053:12123\n\
67TFK:10069:12110\n\
67TFK:10029:12150\n\
67TFK:10080:11667\n\
67TFK:10112:11757\n\
67TFK:10115:12280\n\
67TFK:10258:11800\n\
67TFK:10269:11956\n\
67TFK:10264:12064\n\
67TFK:10302:11673\n\
67TFK:10360:11885\n\
67TFK:10354:12113\n\
67TFK:10397:11683\n\
67TFK:10430:11816\n\
67TFK:10457:11915\n\
67TFK:00930:12884\n\
67TFK:01086:12912\n\
67TFK:01163:13173\n\
67TFK:01192:13688\n\
67TFK:01221:12948\n\
67TFK:01268:13015\n\
67TFK:01365:02672\n\
67TFK:01377:02750\n\
67TFK:01342:02872\n\
67TFK:01381:03145\n\
67TFK:01380:03384\n\
67TFK:01352:03568\n\
67TFK:01340:03595\n\
67TFK:01393:02576\n\
67TFK:01387:02649\n\
67TFK:01408:02643\n\
67TFK:01392:02692\n\
67TFK:01414:02715\n\
67TFK:01390:03074\n\
67TFK:01390:03143\n\
67TFK:01424:03352\n\
67TFK:01421:03401\n\
67TFK:01430:03483\n\
67TFK:01390:03533\n\
67TFK:01391:03791\n\
67TFK:01471:02640\n\
67TFK:01460:02918\n\
67TFK:01463:02976\n\
67TFK:01432:03054\n\
67TFK:01437:03085\n\
67TFK:01440:03196\n\
67TFK:01439:03306\n\
67TFK:01434:03629\n\
67TFK:01461:03663\n\
67TFK:01433:03740\n\
67TFK:01491:02599\n\
67TFK:01495:02787\n\
67TFK:01497:03008\n\
67TFK:01507:03014\n\
67TFK:01482:03083\n\
67TFK:01486:03104\n\
67TFK:01513:03355\n\
67TFK:01521:03370\n\
67TFK:01502:03745\n\
67TFK:01536:02856\n\
67TFK:01555:03189\n\
67TFK:01555:03285\n\
67TFK:01580:03276\n\
67TFK:01585:02611\n\
67TFK:01601:02835\n\
67TFK:01588:03047\n\
67TFK:01607:03092\n\
67TFK:01590:03261\n\
67TFK:01593:03807\n\
67TFK:01633:02696\n\
67TFK:01665:03015\n\
67TFK:01648:03165\n\
67TFK:01651:03192\n\
67TFK:01637:03379\n\
67TFK:01674:03605\n\
67TFK:01680:03752\n\
67TFK:01647:03790\n\
67TFK:01652:03854\n\
67TFK:01723:02621\n\
67TFK:01725:02849\n\
67TFK:01730:02978\n\
67TFK:01707:03040\n\
67TFK:01730:03143\n\
67TFK:01705:03237\n\
67TFK:01713:03231\n\
67TFK:01693:03432\n\
67TFK:01688:03751\n\
67TFK:01768:02721\n\
67TFK:01755:02932\n\
67TFK:01767:03507\n\
67TFK:01770:03520\n\
67TFK:01753:03569\n\
67TFK:01797:02848\n\
67TFK:01791:02983\n\
67TFK:01806:03021\n\
67TFK:01809:02989\n\
67TFK:01806:03049\n\
67TFK:01830:03283\n\
67TFK:01812:03384\n\
67TFK:01812:03713\n\
67TFK:01820:03725\n\
67TFK:01813:03847\n\
67TFK:01846:02602\n\
67TFK:01866:02889\n\
67TFK:01881:03052\n\
67TFK:01857:03303\n\
67TFK:01871:03330\n\
67TFK:01841:03406\n\
67TFK:01850:03668\n\
67TFK:01832:03823\n\
67TFK:01873:03853\n\
67TFK:01923:03005\n\
67TFK:01898:03243\n\
67TFK:01905:03418\n\
67TFK:01916:03493\n\
67TFK:01926:03511\n\
67TFK:01908:03803\n\
67TFK:01918:03840\n\
67TFK:01957:02715\n\
67TFK:01963:02997\n\
67TFK:01942:03219\n\
67TFK:01955:03219\n\
67TFK:01950:03353\n\
67TFK:01934:03416\n\
67TFK:01975:03843\n\
67TFK:01999:02962\n\
67TFK:02030:02969\n\
67TFK:02020:03639\n\
67TFK:01983:03852\n\
67TFK:02074:02587\n\
67TFK:02079:02601\n\
67TFK:02059:02731\n\
67TFK:02066:02799\n\
67TFK:02044:02847\n\
67TFK:02056:02846\n\
67TFK:02068:02937\n\
67TFK:02040:03239\n\
67TFK:02048:03359\n\
67TFK:02051:03517\n\
67TFK:02075:03515\n\
67TFK:02118:02875\n\
67TFK:02126:02842\n\
67TFK:02101:03007\n\
67TFK:02091:03238\n\
67TFK:02106:03409\n\
67TFK:02107:03526\n\
67TFK:02099:03589\n\
67TFK:02141:02928\n\
67TFK:02133:02987\n\
67TFK:02173:02999\n\
67TFK:02141:03044\n\
67TFK:02178:03128\n\
67TFK:02134:03244\n\
67TFK:02170:03462\n\
67TFK:02215:02695\n\
67TFK:02226:02726\n\
67TFK:02218:02859\n\
67TFK:02199:02985\n\
67TFK:02183:03131\n\
67TFK:02226:03668\n\
67TFK:02216:03825\n\
67TFK:02247:02650\n\
67TFK:02280:02758\n\
67TFK:02248:02897\n\
67TFK:02261:02933\n\
67TFK:02242:03106\n\
67TFK:02233:03447\n\
67TFK:02272:03460\n\
67TFK:02273:03700\n\
67TFK:02261:03804\n\
67TFK:02314:02639\n\
67TFK:02331:02668\n\
67TFK:02297:02704\n\
67TFK:02290:02968\n\
67TFK:02311:02966\n\
67TFK:02298:03030\n\
67TFK:02325:03128\n\
67TFK:02290:03224\n\
67TFK:02299:03191\n\
67TFK:02314:03384\n\
67TFK:02290:03608\n\
67TFK:02322:03673\n\
67TFK:02322:03839\n\
67TFK:02344:02699\n\
67TFK:02371:02713\n\
67TFK:02346:02787\n\
67TFK:02372:03609\n\
67TFK:02341:03861\n\
67TFK:02413:02720\n\
67TFK:02430:02763\n\
67TFK:02416:03216\n\
67TFK:02418:03231\n\
67TFK:02395:03286\n\
67TFK:02386:03417\n\
67TFK:02428:03653\n\
67TFK:02391:03685\n\
67TFK:02400:03796\n\
67TFK:02447:02579\n\
67TFK:02459:02728\n\
67TFK:02458:02946\n\
67TFK:02466:03007\n\
67TFK:02442:03062\n\
67TFK:02465:03123\n\
67TFK:02474:03119\n\
67TFK:02479:03263\n\
67TFK:02454:03314\n\
67TFK:02466:03412\n\
67TFK:02473:03560\n\
67TFK:02433:03861\n\
67TFK:02524:02580\n\
67TFK:02483:02670\n\
67TFK:02486:02795\n\
67TFK:02498:03103\n\
67TFK:02484:03367\n\
67TFK:02486:03819\n\
67TFK:02573:02652\n\
67TFK:02539:02884\n\
67TFK:02545:02903\n\
67TFK:02568:03254\n\
67TFK:02581:03262\n\
67TFK:02537:03352\n\
67TFK:02548:03455\n\
67TFK:02593:02639\n\
67TFK:02615:02755\n\
67TFK:02595:02834\n\
67TFK:02588:02877\n\
67TFK:02592:03042\n\
67TFK:02599:03116\n\
67TFK:02588:03425\n\
67TFK:02591:03416\n\
67TFK:02599:03407\n\
67TFK:02595:03515\n\
67TFK:02584:03562\n\
67TFK:02626:03660\n\
67TFK:02601:03682\n\
67TFK:02624:03685\n\
67TFK:02659:02672\n\
67TFK:02653:03198\n\
67TFK:02663:03805\n\
67TFK:01364:04357\n\
67TFK:01338:04426\n\
67TFK:01353:04580\n\
67TFK:01348:04671\n\
67TFK:01371:04703\n\
67TFK:01354:05120\n\
67TFK:01391:03892\n\
67TFK:01390:04062\n\
67TFK:01392:04268\n\
67TFK:01401:04292\n\
67TFK:01424:04268\n\
67TFK:01420:04421\n\
67TFK:01406:04613\n\
67TFK:01422:04698\n\
67TFK:01410:04767\n\
67TFK:01439:04368\n\
67TFK:01464:04391\n\
67TFK:01441:04688\n\
67TFK:01460:05039\n\
67TFK:01526:04428\n\
67TFK:01483:04541\n\
67TFK:01503:04606\n\
67TFK:01530:04821\n\
67TFK:01493:04910\n\
67TFK:01534:03971\n\
67TFK:01555:03981\n\
67TFK:01580:04290\n\
67TFK:01547:04439\n\
67TFK:01545:04518\n\
67TFK:01581:04584\n\
67TFK:01555:04633\n\
67TFK:01568:04766\n\
67TFK:01597:03942\n\
67TFK:01630:04348\n\
67TFK:01612:04516\n\
67TFK:01612:04557\n\
67TFK:01631:04577\n\
67TFK:01589:04715\n\
67TFK:01601:04721\n\
67TFK:01616:04743\n\
67TFK:01627:04886\n\
67TFK:01589:04946\n\
67TFK:01618:05022\n\
67TFK:01639:03999\n\
67TFK:01671:04244\n\
67TFK:01661:04275\n\
67TFK:01646:04345\n\
67TFK:01670:04324\n\
67TFK:01658:04639\n\
67TFK:01659:04696\n\
67TFK:01636:04849\n\
67TFK:01665:04835\n\
67TFK:01637:04958\n\
67TFK:01658:05098\n\
67TFK:01718:04045\n\
67TFK:01708:04102\n\
67TFK:01727:04146\n\
67TFK:01692:04258\n\
67TFK:01710:04441\n\
67TFK:01686:04475\n\
67TFK:01717:04610\n\
67TFK:01686:05053\n\
67TFK:01709:05036\n\
67TFK:01704:05084\n\
67TFK:01765:04052\n\
67TFK:01733:04246\n\
67TFK:01767:04552\n\
67TFK:01738:04643\n\
67TFK:01767:04849\n\
67TFK:01737:05036\n\
67TFK:01786:03936\n\
67TFK:01792:04047\n\
67TFK:01811:04040\n\
67TFK:01818:04156\n\
67TFK:01797:04564\n\
67TFK:01822:04931\n\
67TFK:01827:04975\n\
67TFK:01827:04995\n\
67TFK:01809:05085\n\
67TFK:01785:05119\n\
67TFK:01837:04271\n\
67TFK:01834:04544\n\
67TFK:01880:04803\n\
67TFK:01900:03935\n\
67TFK:01904:04075\n\
67TFK:01930:04120\n\
67TFK:01897:04220\n\
67TFK:01891:04289\n\
67TFK:01922:04367\n\
67TFK:01925:04384\n\
67TFK:01891:04634\n\
67TFK:01905:04839\n\
67TFK:01913:04878\n\
67TFK:01915:04911\n\
67TFK:01956:03870\n\
67TFK:01942:03957\n\
67TFK:01981:03916\n\
67TFK:01951:04017\n\
67TFK:01956:04324\n\
67TFK:01959:04326\n\
67TFK:01972:04351\n\
67TFK:01945:04913\n\
67TFK:01980:04942\n\
67TFK:01971:05029\n\
67TFK:02015:04105\n\
67TFK:01997:04390\n\
67TFK:02074:03881\n\
67TFK:02064:04364\n\
67TFK:02039:04682\n\
67TFK:02071:04687\n\
67TFK:02073:04935\n\
67TFK:02032:05055\n\
67TFK:02057:05145\n\
67TFK:02084:03902\n\
67TFK:02096:04875\n\
67TFK:02091:04975\n\
67TFK:02155:03984\n\
67TFK:02157:04153\n\
67TFK:02138:04479\n\
67TFK:02134:04756\n\
67TFK:02141:04755\n\
67TFK:02228:03892\n\
67TFK:02210:04147\n\
67TFK:02193:04278\n\
67TFK:02215:04467\n\
67TFK:02197:04684\n\
67TFK:02226:04903\n\
67TFK:02272:03950\n\
67TFK:02250:03995\n\
67TFK:02276:04261\n\
67TFK:02255:04893\n\
67TFK:02240:04923\n\
67TFK:02238:05043\n\
67TFK:02303:04457\n\
67TFK:02305:04421\n\
67TFK:02309:04513\n\
67TFK:02286:04611\n\
67TFK:02292:04796\n\
67TFK:02304:04913\n\
67TFK:02318:05079\n\
67TFK:02357:04258\n\
67TFK:02343:04507\n\
67TFK:02340:04650\n\
67TFK:02359:04732\n\
67TFK:02339:05006\n\
67TFK:02343:05056\n\
67TFK:02363:05070\n\
67TFK:02402:04006\n\
67TFK:02405:04154\n\
67TFK:02393:04326\n\
67TFK:02415:04538\n\
67TFK:02384:04676\n\
67TFK:02414:04716\n\
67TFK:02422:05131\n\
67TFK:02425:05140\n\
67TFK:02455:04030\n\
67TFK:02474:04034\n\
67TFK:02453:04075\n\
67TFK:02473:04302\n\
67TFK:02450:04355\n\
67TFK:02473:04499\n\
67TFK:02479:04654\n\
67TFK:02475:04666\n\
67TFK:02452:04887\n\
67TFK:02448:04917\n\
67TFK:02444:05040\n\
67TFK:02495:04061\n\
67TFK:02503:04104\n\
67TFK:02508:04235\n\
67TFK:02510:04832\n\
67TFK:02494:04919\n\
67TFK:02572:04245\n\
67TFK:02571:04332\n\
67TFK:02570:04604\n\
67TFK:02566:04807\n\
67TFK:02541:04917\n\
67TFK:02584:04320\n\
67TFK:02596:04372\n\
67TFK:02624:04374\n\
67TFK:02601:04423\n\
67TFK:02613:04619\n\
67TFK:02585:04752\n\
67TFK:02609:04755\n\
67TFK:02622:04763\n\
67TFK:02640:04283\n\
67TFK:02654:04323\n\
67TFK:02647:04503\n\
67TFK:02662:04701\n\
67TFK:01356:05588\n\
67TFK:01364:05574\n\
67TFK:01345:05675\n\
67TFK:01336:05756\n\
67TFK:01370:05878\n\
67TFK:01362:05981\n\
67TFK:01334:06158\n\
67TFK:01375:06164\n\
67TFK:01408:05370\n\
67TFK:01423:05426\n\
67TFK:01403:05637\n\
67TFK:01418:05669\n\
67TFK:01403:05734\n\
67TFK:01394:06057\n\
67TFK:01444:05220\n\
67TFK:01458:05296\n\
67TFK:01462:05369\n\
67TFK:01475:05422\n\
67TFK:01439:05618\n\
67TFK:01438:05697\n\
67TFK:01444:05726\n\
67TFK:01438:05884\n\
67TFK:01458:05888\n\
67TFK:01463:05934\n\
67TFK:01432:06260\n\
67TFK:01472:06281\n\
67TFK:01443:06329\n\
67TFK:01516:05403\n\
67TFK:01500:05645\n\
67TFK:01527:05930\n\
67TFK:01484:06114\n\
67TFK:01520:06105\n\
67TFK:01514:06349\n\
67TFK:01522:06402\n\
67TFK:01565:05418\n\
67TFK:01579:05599\n\
67TFK:01557:06106\n\
67TFK:01568:06389\n\
67TFK:01614:05263\n\
67TFK:01628:05267\n\
67TFK:01624:05431\n\
67TFK:01605:05488\n\
67TFK:01588:05532\n\
67TFK:01614:05873\n\
67TFK:01621:05893\n\
67TFK:01598:06033\n\
67TFK:01626:06099\n\
67TFK:01583:06264\n\
67TFK:01604:06328\n\
67TFK:01661:05205\n\
67TFK:01661:05264\n\
67TFK:01649:05419\n\
67TFK:01637:05486\n\
67TFK:01633:05548\n\
67TFK:01678:06355\n\
67TFK:01679:06377\n\
67TFK:01681:06386\n\
67TFK:01650:06420\n\
67TFK:01703:05324\n\
67TFK:01706:05333\n\
67TFK:01700:05397\n\
67TFK:01714:05417\n\
67TFK:01689:05606\n\
67TFK:01724:05695\n\
67TFK:01705:06141\n\
67TFK:01721:06144\n\
67TFK:01710:06236\n\
67TFK:01719:06316\n\
67TFK:01684:06390\n\
67TFK:01739:05232\n\
67TFK:01748:05368\n\
67TFK:01745:05500\n\
67TFK:01758:05693\n\
67TFK:01758:05778\n\
67TFK:01767:05912\n\
67TFK:01752:06063\n\
67TFK:01739:06106\n\
67TFK:01746:06312\n\
67TFK:01738:06427\n\
67TFK:01796:05178\n\
67TFK:01801:05163\n\
67TFK:01812:05235\n\
67TFK:01830:05294\n\
67TFK:01814:05356\n\
67TFK:01793:05423\n\
67TFK:01799:05603\n\
67TFK:01804:05779\n\
67TFK:01816:05872\n\
67TFK:01807:06093\n\
67TFK:01801:06323\n\
67TFK:01875:05183\n\
67TFK:01834:05354\n\
67TFK:01836:05506\n\
67TFK:01838:05585\n\
67TFK:01868:05759\n\
67TFK:01871:06022\n\
67TFK:01835:06309\n\
67TFK:01846:06366\n\
67TFK:01878:06385\n\
67TFK:01900:05443\n\
67TFK:01882:05563\n\
67TFK:01885:05613\n\
67TFK:01901:05636\n\
67TFK:01918:05707\n\
67TFK:01889:05839\n\
67TFK:01917:05851\n\
67TFK:01882:05910\n\
67TFK:01915:06100\n\
67TFK:01885:06262\n\
67TFK:01917:06328\n\
67TFK:01906:06375\n\
67TFK:01941:05158\n\
67TFK:01976:05202\n\
67TFK:01965:05610\n\
67TFK:01939:05778\n\
67TFK:01961:05871\n\
67TFK:01933:06283\n\
67TFK:01936:06309\n\
67TFK:01933:06439\n\
67TFK:02017:05189\n\
67TFK:01998:05513\n\
67TFK:02013:05695\n\
67TFK:02016:06077\n\
67TFK:02017:06354\n\
67TFK:02041:05383\n\
67TFK:02046:05362\n\
67TFK:02075:05414\n\
67TFK:02034:05482\n\
67TFK:02069:05531\n\
67TFK:02062:05624\n\
67TFK:02057:05943\n\
67TFK:02058:06197\n\
67TFK:02111:05195\n\
67TFK:02129:05324\n\
67TFK:02090:05383\n\
67TFK:02086:05449\n\
67TFK:02130:05626\n\
67TFK:02086:05756\n\
67TFK:02085:05992\n\
67TFK:02122:06085\n\
67TFK:02117:06271\n\
67TFK:02152:05195\n\
67TFK:02164:05153\n\
67TFK:02171:05217\n\
67TFK:02137:05263\n\
67TFK:02148:05348\n\
67TFK:02179:05343\n\
67TFK:02172:05584\n\
67TFK:02149:05651\n\
67TFK:02174:05650\n\
67TFK:02152:05667\n\
67TFK:02135:05754\n\
67TFK:02159:06139\n\
67TFK:02227:05246\n\
67TFK:02227:05464\n\
67TFK:02213:05574\n\
67TFK:02182:05797\n\
67TFK:02203:05761\n\
67TFK:02223:06102\n\
67TFK:02200:06167\n\
67TFK:02227:06175\n\
67TFK:02198:06326\n\
67TFK:02224:06385\n\
67TFK:02236:05229\n\
67TFK:02234:05370\n\
67TFK:02236:05439\n\
67TFK:02237:05562\n\
67TFK:02244:05607\n\
67TFK:02256:05612\n\
67TFK:02261:05695\n\
67TFK:02244:05905\n\
67TFK:02235:06021\n\
67TFK:02253:06131\n\
67TFK:02234:06275\n\
67TFK:02256:06262\n\
67TFK:02246:06388\n\
67TFK:02269:06387\n\
67TFK:02284:05163\n\
67TFK:02315:05573\n\
67TFK:02331:05748\n\
67TFK:02291:05855\n\
67TFK:02321:05992\n\
67TFK:02296:06163\n\
67TFK:02292:06327\n\
67TFK:02360:05347\n\
67TFK:02338:05699\n\
67TFK:02363:05681\n\
67TFK:02368:05790\n\
67TFK:02334:05934\n\
67TFK:02334:05937\n\
67TFK:02367:05953\n\
67TFK:02376:06006\n\
67TFK:02337:06075\n\
67TFK:02345:06072\n\
67TFK:02372:06238\n\
67TFK:02392:05156\n\
67TFK:02404:05372\n\
67TFK:02402:05511\n\
67TFK:02431:05603\n\
67TFK:02430:05816\n\
67TFK:02416:06111\n\
67TFK:02411:06203\n\
67TFK:02411:06353\n\
67TFK:02462:05209\n\
67TFK:02480:05329\n\
67TFK:02478:05651\n\
67TFK:02437:06011\n\
67TFK:02463:06039\n\
67TFK:02465:06011\n\
67TFK:02451:06148\n\
67TFK:02460:06135\n\
67TFK:02451:06169\n\
67TFK:02433:06373\n\
67TFK:02505:05391\n\
67TFK:02502:05594\n\
67TFK:02495:05931\n\
67TFK:02498:05994\n\
67TFK:02513:05956\n\
67TFK:02522:05997\n\
67TFK:02514:06143\n\
67TFK:02514:06325\n\
67TFK:02561:05165\n\
67TFK:02566:05227\n\
67TFK:02562:05279\n\
67TFK:02561:05422\n\
67TFK:02560:05455\n\
67TFK:02549:05646\n\
67TFK:02569:05644\n\
67TFK:02561:05795\n\
67TFK:02540:05836\n\
67TFK:02544:06176\n\
67TFK:02577:06256\n\
67TFK:02591:05226\n\
67TFK:02622:05227\n\
67TFK:02582:05522\n\
67TFK:02608:05638\n\
67TFK:02624:05900\n\
67TFK:02614:06186\n\
67TFK:02601:06392\n\
67TFK:02635:05332\n\
67TFK:02649:05421\n\
67TFK:02635:05459\n\
67TFK:02643:05555\n\
67TFK:02647:05986\n\
67TFK:02643:06303\n\
67TFK:02632:06376\n\
67TFK:01338:06707\n\
67TFK:01360:06805\n\
67TFK:01381:06835\n\
67TFK:01356:06876\n\
67TFK:01377:07111\n\
67TFK:01365:07160\n\
67TFK:01373:07313\n\
67TFK:01339:07365\n\
67TFK:01368:07389\n\
67TFK:01373:07391\n\
67TFK:01421:06589\n\
67TFK:01430:06580\n\
67TFK:01406:06726\n\
67TFK:01399:07501\n\
67TFK:01461:06539\n\
67TFK:01450:06811\n\
67TFK:01460:07348\n\
67TFK:01455:07539\n\
67TFK:01477:07581\n\
67TFK:01512:06521\n\
67TFK:01498:06736\n\
67TFK:01530:06993\n\
67TFK:01489:07079\n\
67TFK:01518:07285\n\
67TFK:01554:06479\n\
67TFK:01564:06596\n\
67TFK:01554:07055\n\
67TFK:01563:07183\n\
67TFK:01541:07252\n\
67TFK:01555:07249\n\
67TFK:01570:07378\n\
67TFK:01548:07534\n\
67TFK:01594:07115\n\
67TFK:01585:07248\n\
67TFK:01594:07359\n\
67TFK:01600:07400\n\
67TFK:01613:07605\n\
67TFK:01619:07608\n\
67TFK:01584:07651\n\
67TFK:01642:06696\n\
67TFK:01633:06754\n\
67TFK:01653:07142\n\
67TFK:01646:07205\n\
67TFK:01632:07295\n\
67TFK:01638:07538\n\
67TFK:01652:07523\n\
67TFK:01637:07656\n\
67TFK:01712:06570\n\
67TFK:01693:06591\n\
67TFK:01686:06685\n\
67TFK:01721:06785\n\
67TFK:01699:06898\n\
67TFK:01685:07436\n\
67TFK:01715:07409\n\
67TFK:01730:07669\n\
67TFK:01735:06463\n\
67TFK:01739:06467\n\
67TFK:01734:06565\n\
67TFK:01760:06612\n\
67TFK:01768:07129\n\
67TFK:01760:07332\n\
67TFK:01737:07351\n\
67TFK:01789:07066\n\
67TFK:01825:07309\n\
67TFK:01783:07499\n\
67TFK:01796:07637\n\
67TFK:01876:06593\n\
67TFK:01848:06687\n\
67TFK:01843:06956\n\
67TFK:01865:07365\n\
67TFK:01875:07421\n\
67TFK:01852:07479\n\
67TFK:01865:07644\n\
67TFK:01888:06506\n\
67TFK:01931:06558\n\
67TFK:01892:06688\n\
67TFK:01893:07040\n\
67TFK:01913:07053\n\
67TFK:01914:07189\n\
67TFK:01909:07268\n\
67TFK:01890:07513\n\
67TFK:01937:06659\n\
67TFK:01966:06718\n\
67TFK:01943:06826\n\
67TFK:01939:06978\n\
67TFK:01976:07052\n\
67TFK:01949:07151\n\
67TFK:01949:07422\n\
67TFK:01953:07516\n\
67TFK:01968:07622\n\
67TFK:01991:06659\n\
67TFK:01983:06778\n\
67TFK:01989:07302\n\
67TFK:02012:07573\n\
67TFK:02066:06444\n\
67TFK:02072:06500\n\
67TFK:02049:06657\n\
67TFK:02075:06786\n\
67TFK:02052:06852\n\
67TFK:02059:06857\n\
67TFK:02072:07344\n\
67TFK:02075:07515\n\
67TFK:02075:07675\n\
67TFK:02107:06491\n\
67TFK:02117:06534\n\
67TFK:02097:06578\n\
67TFK:02122:06565\n\
67TFK:02096:06618\n\
67TFK:02124:06811\n\
67TFK:02121:07019\n\
67TFK:02115:07094\n\
67TFK:02111:07342\n\
67TFK:02101:07617\n\
67TFK:02093:07657\n\
67TFK:02163:06486\n\
67TFK:02155:06609\n\
67TFK:02156:06723\n\
67TFK:02171:06852\n\
67TFK:02171:06883\n\
67TFK:02151:06924\n\
67TFK:02166:07064\n\
67TFK:02157:07156\n\
67TFK:02171:07148\n\
67TFK:02140:07320\n\
67TFK:02152:07444\n\
67TFK:02163:07452\n\
67TFK:02140:07659\n\
67TFK:02177:07701\n\
67TFK:02215:06667\n\
67TFK:02193:06757\n\
67TFK:02220:06759\n\
67TFK:02207:06797\n\
67TFK:02203:07330\n\
67TFK:02198:07408\n\
67TFK:02201:07550\n\
67TFK:02255:06839\n\
67TFK:02274:07041\n\
67TFK:02244:07262\n\
67TFK:02255:07252\n\
67TFK:02254:07346\n\
67TFK:02279:07347\n\
67TFK:02267:07561\n\
67TFK:02290:06930\n\
67TFK:02312:07034\n\
67TFK:02319:07068\n\
67TFK:02290:07375\n\
67TFK:02298:07375\n\
67TFK:02285:07423\n\
67TFK:02302:07564\n\
67TFK:02380:06477\n\
67TFK:02339:06736\n\
67TFK:02364:06730\n\
67TFK:02333:06989\n\
67TFK:02342:07143\n\
67TFK:02377:07240\n\
67TFK:02377:07303\n\
67TFK:02366:07462\n\
67TFK:02370:07540\n\
67TFK:02382:06800\n\
67TFK:02408:06891\n\
67TFK:02389:07063\n\
67TFK:02444:06460\n\
67TFK:02453:06899\n\
67TFK:02453:07111\n\
67TFK:02435:07320\n\
67TFK:02453:07311\n\
67TFK:02451:07467\n\
67TFK:02521:06482\n\
67TFK:02516:06748\n\
67TFK:02506:06964\n\
67TFK:02530:07087\n\
67TFK:02491:07093\n\
67TFK:02485:07216\n\
67TFK:02514:07519\n\
67TFK:02517:07528\n\
67TFK:02518:07581\n\
67TFK:02526:07664\n\
67TFK:02561:06828\n\
67TFK:02560:07027\n\
67TFK:02562:07224\n\
67TFK:02532:07686\n\
67TFK:02592:06481\n\
67TFK:02621:06515\n\
67TFK:02588:06709\n\
67TFK:02618:06913\n\
67TFK:02614:07113\n\
67TFK:02618:07163\n\
67TFK:02631:07237\n\
67TFK:02601:07278\n\
67TFK:02612:07247\n\
67TFK:02646:06717\n\
67TFK:02656:06893\n\
67TFK:02654:07669\n\
67TFK:01351:01571\n\
67TFK:01342:01618\n\
67TFK:01379:01670\n\
67TFK:01359:01832\n\
67TFK:01379:01814\n\
67TFK:01377:01881\n\
67TFK:01337:02293\n\
67TFK:01345:02355\n\
67TFK:01340:02417\n\
67TFK:01333:02471\n\
67TFK:01418:01445\n\
67TFK:01420:01754\n\
67TFK:01424:01763\n\
67TFK:01431:01848\n\
67TFK:01388:01998\n\
67TFK:01421:02534\n\
67TFK:01423:02513\n\
67TFK:01449:01379\n\
67TFK:01432:01438\n\
67TFK:01455:01524\n\
67TFK:01438:01621\n\
67TFK:01466:02139\n\
67TFK:01445:02333\n\
67TFK:01456:02311\n\
67TFK:01478:02434\n\
67TFK:01486:01405\n\
67TFK:01488:01467\n\
67TFK:01528:01531\n\
67TFK:01502:01833\n\
67TFK:01507:01983\n\
67TFK:01487:02084\n\
67TFK:01496:02079\n\
67TFK:01510:02150\n\
67TFK:01529:02166\n\
67TFK:01509:02424\n\
67TFK:01483:02520\n\
67TFK:01515:02530\n\
67TFK:01511:02548\n\
67TFK:01571:01447\n\
67TFK:01557:01577\n\
67TFK:01537:01637\n\
67TFK:01548:02007\n\
67TFK:01556:02408\n\
67TFK:01542:02514\n\
67TFK:01624:01324\n\
67TFK:01589:01547\n\
67TFK:01585:01645\n\
67TFK:01602:02064\n\
67TFK:01606:02049\n\
67TFK:01585:02092\n\
67TFK:01591:02119\n\
67TFK:01608:02179\n\
67TFK:01627:02387\n\
67TFK:01626:02544\n\
67TFK:01642:01373\n\
67TFK:01640:01416\n\
67TFK:01656:01502\n\
67TFK:01650:01741\n\
67TFK:01664:01840\n\
67TFK:01633:02440\n\
67TFK:01646:02438\n\
67TFK:01692:01393\n\
67TFK:01714:01398\n\
67TFK:01699:01464\n\
67TFK:01725:01495\n\
67TFK:01682:01686\n\
67TFK:01698:01690\n\
67TFK:01714:02107\n\
67TFK:01729:02202\n\
67TFK:01719:02248\n\
67TFK:01730:02263\n\
67TFK:01765:01592\n\
67TFK:01741:02035\n\
67TFK:01757:02105\n\
67TFK:01772:02466\n\
67TFK:01797:01427\n\
67TFK:01802:01746\n\
67TFK:01816:01772\n\
67TFK:01825:01774\n\
67TFK:01788:02014\n\
67TFK:01877:01402\n\
67TFK:01846:01733\n\
67TFK:01862:01912\n\
67TFK:01879:02042\n\
67TFK:01838:02260\n\
67TFK:01859:02259\n\
67TFK:01856:02470\n\
67TFK:01921:01456\n\
67TFK:01885:01696\n\
67TFK:01894:01800\n\
67TFK:01904:01868\n\
67TFK:01916:01893\n\
67TFK:01925:02021\n\
67TFK:01882:02075\n\
67TFK:01884:02145\n\
67TFK:01964:01329\n\
67TFK:01948:01552\n\
67TFK:01968:01715\n\
67TFK:01977:01746\n\
67TFK:01940:01810\n\
67TFK:01960:02384\n\
67TFK:02007:01340\n\
67TFK:02012:01554\n\
67TFK:01997:02080\n\
67TFK:01994:02123\n\
67TFK:01998:02260\n\
67TFK:02025:02536\n\
67TFK:02049:01361\n\
67TFK:02075:01455\n\
67TFK:02066:01719\n\
67TFK:02037:01855\n\
67TFK:02051:02258\n\
67TFK:02038:02374\n\
67TFK:02032:02422\n\
67TFK:02049:02395\n\
67TFK:02094:01366\n\
67TFK:02092:01437\n\
67TFK:02083:01583\n\
67TFK:02116:01618\n\
67TFK:02115:01700\n\
67TFK:02097:02181\n\
67TFK:02111:02331\n\
67TFK:02098:02574\n\
67TFK:02149:01912\n\
67TFK:02159:01931\n\
67TFK:02172:02036\n\
67TFK:02132:02148\n\
67TFK:02150:02221\n\
67TFK:02142:02264\n\
67TFK:02156:02454\n\
67TFK:02170:02502\n\
67TFK:02193:01518\n\
67TFK:02215:01624\n\
67TFK:02197:01985\n\
67TFK:02231:01986\n\
67TFK:02192:02065\n\
67TFK:02208:02553\n\
67TFK:02248:01320\n\
67TFK:02269:01362\n\
67TFK:02268:01438\n\
67TFK:02258:01574\n\
67TFK:02240:02009\n\
67TFK:02319:01419\n\
67TFK:02291:01543\n\
67TFK:02283:01596\n\
67TFK:02327:01750\n\
67TFK:02320:01798\n\
67TFK:02329:01855\n\
67TFK:02313:01911\n\
67TFK:02308:02138\n\
67TFK:02312:02175\n\
67TFK:02302:02251\n\
67TFK:02299:02488\n\
67TFK:02346:01309\n\
67TFK:02348:01301\n\
67TFK:02332:01380\n\
67TFK:02369:01730\n\
67TFK:02378:01785\n\
67TFK:02379:02028\n\
67TFK:02341:02058\n\
67TFK:02351:02266\n\
67TFK:02371:02281\n\
67TFK:02348:02337\n\
67TFK:02342:02499\n\
67TFK:02408:01348\n\
67TFK:02393:01431\n\
67TFK:02386:01444\n\
67TFK:02390:01493\n\
67TFK:02428:01868\n\
67TFK:02408:01932\n\
67TFK:02396:02178\n\
67TFK:02399:02473\n\
67TFK:02424:02498\n\
67TFK:02439:01345\n\
67TFK:02459:01385\n\
67TFK:02474:01701\n\
67TFK:02480:01840\n\
67TFK:02438:01974\n\
67TFK:02433:02005\n\
67TFK:02443:02012\n\
67TFK:02440:02481\n\
67TFK:02486:01313\n\
67TFK:02484:01571\n\
67TFK:02505:01734\n\
67TFK:02494:01880\n\
67TFK:02518:02287\n\
67TFK:02553:01448\n\
67TFK:02581:01845\n\
67TFK:02548:02020\n\
67TFK:02562:02105\n\
67TFK:02574:02267\n\
67TFK:02546:02291\n\
67TFK:02579:02382\n\
67TFK:02611:01595\n\
67TFK:02626:01652\n\
67TFK:02602:01698\n\
67TFK:02625:01721\n\
67TFK:02585:01830\n\
67TFK:02592:02136\n\
67TFK:02592:02199\n\
67TFK:02586:02393\n\
67TFK:02599:02465\n\
67TFK:02649:01469\n\
67TFK:02662:01769\n\
67TFK:02650:01868\n\
67TFK:02636:01930\n\
67TFK:02654:02040\n\
67TFK:02660:02097\n\
67TFK:02654:02257\n\
67TFK:02633:02521\n\
67TFK:01374:07784\n\
67TFK:01337:08137\n\
67TFK:01361:08386\n\
67TFK:01364:08881\n\
67TFK:01405:07744\n\
67TFK:01422:07851\n\
67TFK:01428:08270\n\
67TFK:01433:07740\n\
67TFK:01444:08211\n\
67TFK:01441:08327\n\
67TFK:01463:08537\n\
67TFK:01435:08767\n\
67TFK:01466:08807\n\
67TFK:01500:08307\n\
67TFK:01501:08326\n\
67TFK:01510:08427\n\
67TFK:01516:08720\n\
67TFK:01500:08879\n\
67TFK:01499:08933\n\
67TFK:01572:07957\n\
67TFK:01549:08091\n\
67TFK:01549:08194\n\
67TFK:01544:08581\n\
67TFK:01623:07738\n\
67TFK:01617:08239\n\
67TFK:01628:08372\n\
67TFK:01614:08565\n\
67TFK:01603:08668\n\
67TFK:01626:08778\n\
67TFK:01641:07732\n\
67TFK:01664:08035\n\
67TFK:01665:08108\n\
67TFK:01673:08723\n\
67TFK:01674:08713\n\
67TFK:01684:08284\n\
67TFK:01706:08344\n\
67TFK:01683:08517\n\
67TFK:01688:08956\n\
67TFK:01769:07870\n\
67TFK:01757:08003\n\
67TFK:01760:08311\n\
67TFK:01738:08402\n\
67TFK:01744:08432\n\
67TFK:01747:08467\n\
67TFK:01739:08580\n\
67TFK:01752:08853\n\
67TFK:01765:08903\n\
67TFK:01796:07855\n\
67TFK:01826:07905\n\
67TFK:01810:08040\n\
67TFK:01799:08401\n\
67TFK:01811:08518\n\
67TFK:01874:08048\n\
67TFK:01869:08165\n\
67TFK:01842:08229\n\
67TFK:01851:08270\n\
67TFK:01840:08407\n\
67TFK:01871:08438\n\
67TFK:01835:08852\n\
67TFK:01924:07765\n\
67TFK:01894:07840\n\
67TFK:01908:08239\n\
67TFK:01928:08277\n\
67TFK:01884:08531\n\
67TFK:01911:08955\n\
67TFK:01940:07913\n\
67TFK:01941:08040\n\
67TFK:01950:08482\n\
67TFK:01979:08858\n\
67TFK:02026:08046\n\
67TFK:02020:08244\n\
67TFK:02027:08509\n\
67TFK:02007:08803\n\
67TFK:02079:07921\n\
67TFK:02059:08121\n\
67TFK:02049:08129\n\
67TFK:02070:08196\n\
67TFK:02075:08204\n\
67TFK:02046:08237\n\
67TFK:02042:08290\n\
67TFK:02075:08488\n\
67TFK:02051:08564\n\
67TFK:02056:08589\n\
67TFK:02063:08624\n\
67TFK:02072:08652\n\
67TFK:02060:08714\n\
67TFK:02064:08728\n\
67TFK:02097:07953\n\
67TFK:02124:08018\n\
67TFK:02129:08598\n\
67TFK:02119:08647\n\
67TFK:02130:08682\n\
67TFK:02130:08713\n\
67TFK:02166:07921\n\
67TFK:02138:08263\n\
67TFK:02142:08276\n\
67TFK:02137:08377\n\
67TFK:02171:08617\n\
67TFK:02155:08988\n\
67TFK:02202:07814\n\
67TFK:02199:07998\n\
67TFK:02220:08222\n\
67TFK:02229:09007\n\
67TFK:02240:07852\n\
67TFK:02232:07913\n\
67TFK:02240:08175\n\
67TFK:02280:08261\n\
67TFK:02255:08282\n\
67TFK:02256:08451\n\
67TFK:02272:08492\n\
67TFK:02270:08752\n\
67TFK:02260:08791\n\
67TFK:02280:08811\n\
67TFK:02270:08974\n\
67TFK:02256:08986\n\
67TFK:02318:08014\n\
67TFK:02286:08276\n\
67TFK:02292:08577\n\
67TFK:02305:08946\n\
67TFK:02340:07893\n\
67TFK:02360:08124\n\
67TFK:02350:08218\n\
67TFK:02368:08393\n\
67TFK:02345:08652\n\
67TFK:02345:08800\n\
67TFK:02389:07736\n\
67TFK:02409:07783\n\
67TFK:02388:07904\n\
67TFK:02424:08164\n\
67TFK:02413:08322\n\
67TFK:02412:08422\n\
67TFK:02382:08620\n\
67TFK:02416:08831\n\
67TFK:02469:07876\n\
67TFK:02437:07915\n\
67TFK:02439:08050\n\
67TFK:02461:08122\n\
67TFK:02466:08079\n\
67TFK:02437:08147\n\
67TFK:02450:08349\n\
67TFK:02461:08346\n\
67TFK:02441:08874\n\
67TFK:02472:08992\n\
67TFK:02517:07768\n\
67TFK:02489:08152\n\
67TFK:02489:08164\n\
67TFK:02498:08166\n\
67TFK:02517:08615\n\
67TFK:02525:08593\n\
67TFK:02518:08999\n\
67TFK:02539:08108\n\
67TFK:02625:07901\n\
67TFK:02582:07975\n\
67TFK:02608:07989\n\
67TFK:02605:08190\n\
67TFK:02620:08297\n\
67TFK:02587:08340\n\
67TFK:02599:08474\n\
67TFK:02592:08511\n\
67TFK:02611:08496\n\
67TFK:02592:08587\n\
67TFK:02611:08603\n\
67TFK:02610:08742\n\
67TFK:02596:08834\n\
67TFK:02621:08919\n\
67TFK:02657:08196\n\
67TFK:01333:09391\n\
67TFK:01350:09520\n\
67TFK:01332:09573\n\
67TFK:01332:09741\n\
67TFK:01378:09785\n\
67TFK:01359:09939\n\
67TFK:01376:10204\n\
67TFK:01416:09291\n\
67TFK:01404:09326\n\
67TFK:01412:09344\n\
67TFK:01407:09413\n\
67TFK:01414:09546\n\
67TFK:01423:09569\n\
67TFK:01441:09042\n\
67TFK:01470:09170\n\
67TFK:01475:09460\n\
67TFK:01483:09104\n\
67TFK:01503:09256\n\
67TFK:01486:09304\n\
67TFK:01493:09272\n\
67TFK:01505:09749\n\
67TFK:01507:09775\n\
67TFK:01529:10076\n\
67TFK:01499:10176\n\
67TFK:01579:09020\n\
67TFK:01579:09142\n\
67TFK:01554:09352\n\
67TFK:01557:09430\n\
67TFK:01535:09746\n\
67TFK:01539:09810\n\
67TFK:01547:09799\n\
67TFK:01572:09892\n\
67TFK:01564:10004\n\
67TFK:01608:09103\n\
67TFK:01617:09096\n\
67TFK:01590:09225\n\
67TFK:01582:09377\n\
67TFK:01584:09591\n\
67TFK:01629:09736\n\
67TFK:01609:09932\n\
67TFK:01607:10130\n\
67TFK:01680:09179\n\
67TFK:01661:09372\n\
67TFK:01665:09615\n\
67TFK:01643:09646\n\
67TFK:01679:09658\n\
67TFK:01722:09097\n\
67TFK:01689:09171\n\
67TFK:01688:09442\n\
67TFK:01696:09689\n\
67TFK:01715:09753\n\
67TFK:01721:09801\n\
67TFK:01701:09943\n\
67TFK:01740:09164\n\
67TFK:01779:09179\n\
67TFK:01777:09299\n\
67TFK:01735:09683\n\
67TFK:01766:09692\n\
67TFK:01750:09877\n\
67TFK:01768:09900\n\
67TFK:01830:09303\n\
67TFK:01785:09482\n\
67TFK:01786:09488\n\
67TFK:01821:09806\n\
67TFK:01825:09958\n\
67TFK:01817:10223\n\
67TFK:01878:09017\n\
67TFK:01839:09144\n\
67TFK:01842:09741\n\
67TFK:01854:10071\n\
67TFK:01877:10196\n\
67TFK:01845:10292\n\
67TFK:01847:10299\n\
67TFK:01922:09218\n\
67TFK:01978:09114\n\
67TFK:01940:09353\n\
67TFK:01950:09464\n\
67TFK:01965:09459\n\
67TFK:01933:09671\n\
67TFK:01986:09033\n\
67TFK:02011:09067\n\
67TFK:01985:09172\n\
67TFK:01993:09460\n\
67TFK:01994:09530\n\
67TFK:02024:09519\n\
67TFK:02022:09575\n\
67TFK:01993:10296\n\
67TFK:02040:09240\n\
67TFK:02050:09260\n\
67TFK:02058:09582\n\
67TFK:02055:09695\n\
67TFK:02032:09731\n\
67TFK:02118:09058\n\
67TFK:02124:09390\n\
67TFK:02083:09491\n\
67TFK:02083:09701\n\
67TFK:02089:09907\n\
67TFK:02104:09932\n\
67TFK:02131:10214\n\
67TFK:02164:09033\n\
67TFK:02175:09096\n\
67TFK:02166:09293\n\
67TFK:02165:09840\n\
67TFK:02136:10173\n\
67TFK:02198:09306\n\
67TFK:02201:09423\n\
67TFK:02202:09459\n\
67TFK:02223:09795\n\
67TFK:02209:10022\n\
67TFK:02209:10119\n\
67TFK:02218:10286\n\
67TFK:02264:09076\n\
67TFK:02253:09237\n\
67TFK:02263:09295\n\
67TFK:02252:09343\n\
67TFK:02249:09585\n\
67TFK:02265:10187\n\
67TFK:02326:09451\n\
67TFK:02311:09561\n\
67TFK:02329:09557\n\
67TFK:02312:09811\n\
67TFK:02329:09776\n\
67TFK:02293:10241\n\
67TFK:02381:09230\n\
67TFK:02333:09292\n\
67TFK:02345:09312\n\
67TFK:02339:09505\n\
67TFK:02372:09596\n\
67TFK:02379:09641\n\
67TFK:02344:09745\n\
67TFK:02333:10098\n\
67TFK:02338:10133\n\
67TFK:02402:09152\n\
67TFK:02407:09468\n\
67TFK:02430:10242\n\
67TFK:02440:09414\n\
67TFK:02460:09476\n\
67TFK:02452:09780\n\
67TFK:02457:09963\n\
67TFK:02527:09044\n\
67TFK:02495:09287\n\
67TFK:02504:10080\n\
67TFK:02498:10194\n\
67TFK:02562:09128\n\
67TFK:02564:09332\n\
67TFK:02552:09525\n\
67TFK:02573:09638\n\
67TFK:02532:09800\n\
67TFK:02561:10023\n\
67TFK:02619:09055\n\
67TFK:02584:09203\n\
67TFK:02593:09407\n\
67TFK:02612:09745\n\
67TFK:02625:10103\n\
67TFK:02623:10241\n\
67TFK:02640:09668\n\
67TFK:02651:10069\n\
67TFK:05349:04124\n\
67TFK:05374:04214\n\
67TFK:05362:04426\n\
67TFK:05367:04531\n\
67TFK:05376:04800\n\
67TFK:05344:04911\n\
67TFK:05369:04875\n\
67TFK:05381:03872\n\
67TFK:05390:03901\n\
67TFK:05423:04092\n\
67TFK:05418:04207\n\
67TFK:05391:04335\n\
67TFK:05400:04471\n\
67TFK:05405:04534\n\
67TFK:05391:04579\n\
67TFK:05416:04708\n\
67TFK:05378:04840\n\
67TFK:05397:04902\n\
67TFK:05468:03913\n\
67TFK:05473:04048\n\
67TFK:05472:04155\n\
67TFK:05439:04437\n\
67TFK:05444:05051\n\
67TFK:05526:03973\n\
67TFK:05507:04560\n\
67TFK:05483:04612\n\
67TFK:05516:04609\n\
67TFK:05496:05007\n\
67TFK:05574:04501\n\
67TFK:05554:04560\n\
67TFK:05562:04759\n\
67TFK:05542:04781\n\
67TFK:05559:04778\n\
67TFK:05543:04862\n\
67TFK:05572:04932\n\
67TFK:05530:04991\n\
67TFK:05552:05014\n\
67TFK:05597:04116\n\
67TFK:05625:04262\n\
67TFK:05590:04546\n\
67TFK:05601:04952\n\
67TFK:05612:05114\n\
67TFK:05654:03910\n\
67TFK:05666:03967\n\
67TFK:05670:04027\n\
67TFK:05636:04297\n\
67TFK:05662:04443\n\
67TFK:05663:04509\n\
67TFK:05673:04573\n\
67TFK:05671:04787\n\
67TFK:05641:04862\n\
67TFK:05645:05001\n\
67TFK:05645:05031\n\
67TFK:05641:05091\n\
67TFK:05694:04602\n\
67TFK:05684:04893\n\
67TFK:05712:05027\n\
67TFK:05682:05104\n\
67TFK:05736:03959\n\
67TFK:05765:04600\n\
67TFK:05770:04567\n\
67TFK:05757:04631\n\
67TFK:05729:04753\n\
67TFK:05746:04898\n\
67TFK:05766:04878\n\
67TFK:05789:03891\n\
67TFK:05811:04348\n\
67TFK:05804:04499\n\
67TFK:05795:04532\n\
67TFK:05782:04568\n\
67TFK:05811:04674\n\
67TFK:05811:04852\n\
67TFK:05791:04934\n\
67TFK:05857:03914\n\
67TFK:05828:04196\n\
67TFK:05844:04412\n\
67TFK:05877:04402\n\
67TFK:05852:04495\n\
67TFK:05867:04777\n\
67TFK:05837:04814\n\
67TFK:05842:04837\n\
67TFK:05838:04929\n\
67TFK:05869:05045\n\
67TFK:05867:05107\n\
67TFK:05927:04117\n\
67TFK:05927:04393\n\
67TFK:05886:04473\n\
67TFK:05905:04501\n\
67TFK:05905:04534\n\
67TFK:05915:04720\n\
67TFK:05892:04980\n\
67TFK:05944:03896\n\
67TFK:05975:03868\n\
67TFK:05958:04318\n\
67TFK:05948:04700\n\
67TFK:05957:04767\n\
67TFK:05935:04835\n\
67TFK:05942:04946\n\
67TFK:06006:04078\n\
67TFK:06027:04161\n\
67TFK:05998:04384\n\
67TFK:05993:04830\n\
67TFK:05986:04895\n\
67TFK:05998:05022\n\
67TFK:06021:05051\n\
67TFK:06019:05127\n\
67TFK:06075:03899\n\
67TFK:06037:03978\n\
67TFK:06076:04020\n\
67TFK:06059:04229\n\
67TFK:06061:04445\n\
67TFK:06053:04782\n\
67TFK:06063:04876\n\
67TFK:06047:04958\n\
67TFK:06083:04249\n\
67TFK:06103:04412\n\
67TFK:06106:04811\n\
67TFK:06089:04942\n\
67TFK:06175:03894\n\
67TFK:06155:03973\n\
67TFK:06164:04110\n\
67TFK:06143:04127\n\
67TFK:06153:04416\n\
67TFK:06168:04611\n\
67TFK:06139:04735\n\
67TFK:06130:05069\n\
67TFK:06200:04126\n\
67TFK:06182:04307\n\
67TFK:06203:04426\n\
67TFK:06223:04648\n\
67TFK:06209:05006\n\
67TFK:06186:05083\n\
67TFK:06258:04043\n\
67TFK:06272:04042\n\
67TFK:06255:04280\n\
67TFK:06232:04318\n\
67TFK:06242:04372\n\
67TFK:06245:04418\n\
67TFK:06259:05111\n\
67TFK:06301:03952\n\
67TFK:06293:03969\n\
67TFK:06327:04217\n\
67TFK:06281:04301\n\
67TFK:06307:04310\n\
67TFK:06297:04320\n\
67TFK:06299:04820\n\
67TFK:06296:05012\n\
67TFK:06307:05001\n\
67TFK:06282:05037\n\
67TFK:06343:03900\n\
67TFK:06329:03963\n\
67TFK:06372:03949\n\
67TFK:06370:04015\n\
67TFK:06341:04269\n\
67TFK:06343:04304\n\
67TFK:06331:04375\n\
67TFK:06364:04474\n\
67TFK:06334:04532\n\
67TFK:06349:04521\n\
67TFK:06349:04531\n\
67TFK:06333:04688\n\
67TFK:06338:04691\n\
67TFK:06427:04563\n\
67TFK:06380:04651\n\
67TFK:06412:04811\n\
67TFK:06388:04973\n\
67TFK:06449:03995\n\
67TFK:06429:04102\n\
67TFK:06456:04066\n\
67TFK:06441:04195\n\
67TFK:06451:04397\n\
67TFK:06471:04600\n\
67TFK:06462:04910\n\
67TFK:06428:04917\n\
67TFK:06472:04992\n\
67TFK:06437:05087\n\
67TFK:06503:03963\n\
67TFK:06518:03953\n\
67TFK:06507:04071\n\
67TFK:06523:04183\n\
67TFK:06495:04432\n\
67TFK:06507:04713\n\
67TFK:06518:04831\n\
67TFK:06521:04830\n\
67TFK:06514:04907\n\
67TFK:06503:05124\n\
67TFK:06553:03899\n\
67TFK:06553:03947\n\
67TFK:06532:04055\n\
67TFK:06544:04108\n\
67TFK:06544:04383\n\
67TFK:06557:04399\n\
67TFK:06559:04447\n\
67TFK:06564:04529\n\
67TFK:06565:04530\n\
67TFK:06564:04649\n\
67TFK:06572:04883\n\
67TFK:06560:04980\n\
67TFK:06586:04087\n\
67TFK:06599:04354\n\
67TFK:06600:04387\n\
67TFK:06614:04792\n\
67TFK:06620:04800\n\
67TFK:06611:04966\n\
67TFK:06647:03907\n\
67TFK:06638:04347\n\
67TFK:06642:04688\n\
67TFK:06655:04694\n\
67TFK:06646:04833\n\
67TFK:06635:04960\n\
67TFK:06658:04992\n\
67TFK:06629:05025\n\
67TFK:09330:13150\n\
67TFK:09395:13655\n\
67TFK:09451:13013\n\
67TFK:09495:13555\n\
67TFK:09494:13603\n\
67TFK:09553:12977\n\
67TFK:09567:13004\n\
67TFK:09568:13007\n\
67TFK:09538:13522\n\
67TFK:09623:13174\n\
67TFK:09637:13048\n\
67TFK:09858:13061\n\
67TFK:09920:12955\n\
67TFK:09886:13025\n\
67TFK:09914:13084\n\
67TFK:09346:07827\n\
67TFK:09362:07891\n\
67TFK:09354:08137\n\
67TFK:09339:08371\n\
67TFK:09355:08483\n\
67TFK:09351:08921\n\
67TFK:09366:08920\n\
67TFK:09368:08899\n\
67TFK:09376:07897\n\
67TFK:09400:08355\n\
67TFK:09410:08379\n\
67TFK:09417:08464\n\
67TFK:09386:08564\n\
67TFK:09395:08596\n\
67TFK:09402:08944\n\
67TFK:09441:07735\n\
67TFK:09461:07762\n\
67TFK:09449:07894\n\
67TFK:09452:08274\n\
67TFK:09462:08231\n\
67TFK:09472:08456\n\
67TFK:09467:08563\n\
67TFK:09470:08616\n\
67TFK:09435:08860\n\
67TFK:09425:08900\n\
67TFK:09433:08901\n\
67TFK:09467:08892\n\
67TFK:09492:07862\n\
67TFK:09494:07858\n\
67TFK:09511:07876\n\
67TFK:09477:08282\n\
67TFK:09478:08408\n\
67TFK:09490:08516\n\
67TFK:09493:08512\n\
67TFK:09498:08813\n\
67TFK:09475:08909\n\
67TFK:09528:07750\n\
67TFK:09565:07759\n\
67TFK:09540:07806\n\
67TFK:09538:08194\n\
67TFK:09556:08724\n\
67TFK:09525:08760\n\
67TFK:09568:08873\n\
67TFK:09614:07822\n\
67TFK:09612:07876\n\
67TFK:09589:08073\n\
67TFK:09614:08222\n\
67TFK:09623:08359\n\
67TFK:09589:08946\n\
67TFK:09662:07784\n\
67TFK:09656:07907\n\
67TFK:09650:07984\n\
67TFK:09651:08176\n\
67TFK:09647:08283\n\
67TFK:09643:08341\n\
67TFK:09686:07780\n\
67TFK:09694:07925\n\
67TFK:09697:07880\n\
67TFK:09696:08063\n\
67TFK:09678:08316\n\
67TFK:09717:08307\n\
67TFK:09694:08349\n\
67TFK:09707:08332\n\
67TFK:09718:08350\n\
67TFK:09720:08332\n\
67TFK:09678:08420\n\
67TFK:09713:08422\n\
67TFK:09689:08556\n\
67TFK:09715:08593\n\
67TFK:09746:07929\n\
67TFK:09726:08087\n\
67TFK:09732:08331\n\
67TFK:09752:08417\n\
67TFK:09771:08509\n\
67TFK:09743:08669\n\
67TFK:09729:08950\n\
67TFK:09735:08967\n\
67TFK:09820:07991\n\
67TFK:09821:08109\n\
67TFK:09821:08235\n\
67TFK:09798:08296\n\
67TFK:09818:08333\n\
67TFK:09781:08452\n\
67TFK:09794:08900\n\
67TFK:09840:08108\n\
67TFK:09825:08447\n\
67TFK:09851:08462\n\
67TFK:09848:08553\n\
67TFK:09898:07747\n\
67TFK:09911:08307\n\
67TFK:09894:08531\n\
67TFK:09877:08634\n\
67TFK:09928:08077\n\
67TFK:09959:08120\n\
67TFK:09929:08207\n\
67TFK:09943:08182\n\
67TFK:09955:08515\n\
67TFK:09941:08582\n\
67TFK:09942:08712\n\
67TFK:09990:07865\n\
67TFK:10016:08308\n\
67TFK:10016:08446\n\
67TFK:10003:08804\n\
67TFK:10060:07819\n\
67TFK:10057:07919\n\
67TFK:10034:07934\n\
67TFK:10063:07957\n\
67TFK:10070:08060\n\
67TFK:10035:08331\n\
67TFK:10055:08642\n\
67TFK:10064:08744\n\
67TFK:10073:08894\n\
67TFK:10049:08948\n\
67TFK:10089:08242\n\
67TFK:10089:08458\n\
67TFK:10102:08873\n\
67TFK:10084:08955\n\
67TFK:10128:07819\n\
67TFK:10149:08222\n\
67TFK:10165:08475\n\
67TFK:10173:09010\n\
67TFK:10192:08164\n\
67TFK:10199:08545\n\
67TFK:10214:08643\n\
67TFK:10179:08764\n\
67TFK:10215:08880\n\
67TFK:10179:09003\n\
67TFK:10273:07979\n\
67TFK:10265:08259\n\
67TFK:10272:08661\n\
67TFK:10238:08962\n\
67TFK:10283:07817\n\
67TFK:10312:07831\n\
67TFK:10321:08848\n\
67TFK:10348:07966\n\
67TFK:10349:08194\n\
67TFK:10357:08378\n\
67TFK:10390:07835\n\
67TFK:10410:08207\n\
67TFK:10406:08578\n\
67TFK:10381:08777\n\
67TFK:10421:08824\n\
67TFK:10385:08921\n\
67TFK:10380:08929\n\
67TFK:10385:08979\n\
67TFK:10435:07941\n\
67TFK:10431:08143\n\
67TFK:10458:08481\n\
67TFK:10436:08808\n\
67TFK:10476:08248\n\
67TFK:10559:08358\n\
67TFK:10562:08510\n\
67TFK:10563:08516\n\
67TFK:10584:08357\n\
67TFK:10613:08740\n\
67TFK:10610:08975\n\
67TFK:10601:08984\n\
67TFK:09336:09063\n\
67TFK:09362:09115\n\
67TFK:09339:09117\n\
67TFK:09350:09163\n\
67TFK:09341:09738\n\
67TFK:09334:09795\n\
67TFK:09342:10102\n\
67TFK:09367:10152\n\
67TFK:09408:09080\n\
67TFK:09382:09156\n\
67TFK:09376:09259\n\
67TFK:09374:09524\n\
67TFK:09422:09726\n\
67TFK:09398:09989\n\
67TFK:09390:10035\n\
67TFK:09424:09704\n\
67TFK:09450:09904\n\
67TFK:09507:09322\n\
67TFK:09515:09476\n\
67TFK:09483:09759\n\
67TFK:09521:09857\n\
67TFK:09522:09884\n\
67TFK:09479:10121\n\
67TFK:09532:09042\n\
67TFK:09566:09102\n\
67TFK:09565:09132\n\
67TFK:09538:09298\n\
67TFK:09541:09464\n\
67TFK:09557:09482\n\
67TFK:09541:09859\n\
67TFK:09571:10094\n\
67TFK:09524:10147\n\
67TFK:09619:09121\n\
67TFK:09609:09430\n\
67TFK:09581:09559\n\
67TFK:09586:09529\n\
67TFK:09575:09936\n\
67TFK:09622:09958\n\
67TFK:09588:10025\n\
67TFK:09595:10033\n\
67TFK:09575:10093\n\
67TFK:09583:10272\n\
67TFK:09629:09153\n\
67TFK:09653:09337\n\
67TFK:09667:09748\n\
67TFK:09633:09786\n\
67TFK:09636:10178\n\
67TFK:09723:09090\n\
67TFK:09720:09267\n\
67TFK:09716:09405\n\
67TFK:09691:09435\n\
67TFK:09715:09659\n\
67TFK:09681:10301\n\
67TFK:09771:09084\n\
67TFK:09750:09488\n\
67TFK:09725:10080\n\
67TFK:09741:10231\n\
67TFK:09750:10233\n\
67TFK:09822:09260\n\
67TFK:09789:09413\n\
67TFK:09801:09434\n\
67TFK:09811:09600\n\
67TFK:09814:09935\n\
67TFK:09803:10240\n\
67TFK:09852:09103\n\
67TFK:09826:09178\n\
67TFK:09843:09800\n\
67TFK:09890:09133\n\
67TFK:09909:09122\n\
67TFK:09887:09256\n\
67TFK:09904:09278\n\
67TFK:09899:09551\n\
67TFK:09895:09789\n\
67TFK:09915:09823\n\
67TFK:09891:10130\n\
67TFK:09960:09355\n\
67TFK:09939:09738\n\
67TFK:09945:10119\n\
67TFK:09991:09636\n\
67TFK:09987:09737\n\
67TFK:10000:09894\n\
67TFK:10020:10089\n\
67TFK:10073:09544\n\
67TFK:10025:09931\n\
67TFK:10044:09987\n\
67TFK:10050:10115\n\
67TFK:10038:10275\n\
67TFK:10123:09057\n\
67TFK:10111:09183\n\
67TFK:10131:09064\n\
67TFK:10154:09023\n\
67TFK:10148:09149\n\
67TFK:10125:09542\n\
67TFK:10126:09946\n\
67TFK:10154:10230\n\
67TFK:10180:09202\n\
67TFK:10209:09279\n\
67TFK:10199:09338\n\
67TFK:10185:09461\n\
67TFK:10189:09593\n\
67TFK:10192:09660\n\
67TFK:10207:09949\n\
67TFK:10190:10112\n\
67TFK:10192:10139\n\
67TFK:10244:09385\n\
67TFK:10314:09423\n\
67TFK:10309:09541\n\
67TFK:10277:09615\n\
67TFK:10317:09812\n\
67TFK:10349:09346\n\
67TFK:10351:09620\n\
67TFK:10360:10121\n\
67TFK:10422:09231\n\
67TFK:10406:09546\n\
67TFK:10471:09278\n\
67TFK:10434:09347\n\
67TFK:10434:09557\n\
67TFK:09324:10775\n\
67TFK:09420:10582\n\
67TFK:09416:11341\n\
67TFK:09386:11386\n\
67TFK:09378:11418\n\
67TFK:09449:10397\n\
67TFK:09452:10554\n\
67TFK:09424:11153\n\
67TFK:09445:11127\n\
67TFK:09425:11233\n\
67TFK:09459:11451\n\
67TFK:09444:11458\n\
67TFK:09499:10473\n\
67TFK:09506:10687\n\
67TFK:09498:10929\n\
67TFK:09511:11063\n\
67TFK:09485:11137\n\
67TFK:09493:11324\n\
67TFK:09509:11376\n\
67TFK:09515:11401\n\
67TFK:09550:10462\n\
67TFK:09540:10514\n\
67TFK:09565:10807\n\
67TFK:09568:10964\n\
67TFK:09571:11051\n\
67TFK:09528:11100\n\
67TFK:09529:11223\n\
67TFK:09563:11261\n\
67TFK:09572:11380\n\
67TFK:09541:11449\n\
67TFK:09612:10404\n\
67TFK:09611:10461\n\
67TFK:09610:10702\n\
67TFK:09578:10852\n\
67TFK:09622:10835\n\
67TFK:09610:11269\n\
67TFK:09577:11408\n\
67TFK:09632:10406\n\
67TFK:09659:10692\n\
67TFK:09665:10764\n\
67TFK:09649:11070\n\
67TFK:09673:11439\n\
67TFK:09683:10420\n\
67TFK:09697:10449\n\
67TFK:09709:10441\n\
67TFK:09712:10485\n\
67TFK:09717:10640\n\
67TFK:09690:10780\n\
67TFK:09685:11264\n\
67TFK:09679:11533\n\
67TFK:09741:10415\n\
67TFK:09733:10622\n\
67TFK:09769:11005\n\
67TFK:09793:10375\n\
67TFK:09776:10442\n\
67TFK:09805:10589\n\
67TFK:09810:11092\n\
67TFK:09822:11128\n\
67TFK:09816:11486\n\
67TFK:09834:10388\n\
67TFK:09837:10697\n\
67TFK:09859:10889\n\
67TFK:09861:10888\n\
67TFK:09846:11570\n\
67TFK:09922:10490\n\
67TFK:09891:10777\n\
67TFK:09898:10771\n\
67TFK:09923:11050\n\
67TFK:09900:11286\n\
67TFK:09906:11517\n\
67TFK:09962:10492\n\
67TFK:09946:10617\n\
67TFK:09925:10883\n\
67TFK:09949:10993\n\
67TFK:09966:11266\n\
67TFK:09969:11354\n\
67TFK:09955:11440\n\
67TFK:09985:10316\n\
67TFK:10004:10524\n\
67TFK:09991:10772\n\
67TFK:09999:10843\n\
67TFK:10021:10893\n\
67TFK:10002:10907\n\
67TFK:10014:10940\n\
67TFK:09975:11276\n\
67TFK:09998:11344\n\
67TFK:10022:11559\n\
67TFK:10059:10393\n\
67TFK:10054:10763\n\
67TFK:10024:10972\n\
67TFK:10050:10987\n\
67TFK:10066:11291\n\
67TFK:10083:10994\n\
67TFK:10096:11286\n\
67TFK:10099:11430\n\
67TFK:10127:10668\n\
67TFK:10173:10758\n\
67TFK:10171:11058\n\
67TFK:10171:11126\n\
67TFK:10162:11198\n\
67TFK:10139:11243\n\
67TFK:10169:11324\n\
67TFK:10171:11360\n\
67TFK:10202:10715\n\
67TFK:10206:11238\n\
67TFK:10221:11278\n\
67TFK:10179:11499\n\
67TFK:10191:11531\n\
67TFK:10200:11547\n\
67TFK:10210:11536\n\
67TFK:10260:10747\n\
67TFK:10231:11140\n\
67TFK:10251:11344\n\
67TFK:10272:11331\n\
67TFK:10280:10805\n\
67TFK:10289:11012\n\
67TFK:10338:11011\n\
67TFK:10371:11088\n\
67TFK:10329:11342\n\
67TFK:10348:11343\n\
67TFK:10345:11458\n\
67TFK:10394:10984\n\
67TFK:10399:11120\n\
67TFK:10500:11205\n\
67TFK:10477:11556\n\
67TFK:10537:10974\n\
67TFK:10567:10976\n\
67TFK:10542:11030\n\
67TFK:10547:11236\n\
67TFK:10568:11245\n\
67TFK:10570:11475\n\
67TFK:10588:11385\n\
67TFK:05347:06627\n\
67TFK:05356:06659\n\
67TFK:05343:06691\n\
67TFK:05359:06841\n\
67TFK:05372:06881\n\
67TFK:05363:06955\n\
67TFK:05336:07168\n\
67TFK:05373:07651\n\
67TFK:05408:06513\n\
67TFK:05427:06601\n\
67TFK:05386:06878\n\
67TFK:05397:06997\n\
67TFK:05412:07674\n\
67TFK:05461:06518\n\
67TFK:05446:06584\n\
67TFK:05430:07296\n\
67TFK:05444:07507\n\
67TFK:05450:07591\n\
67TFK:05504:06704\n\
67TFK:05490:06842\n\
67TFK:05511:07100\n\
67TFK:05522:07200\n\
67TFK:05498:07435\n\
67TFK:05494:07572\n\
67TFK:05510:07637\n\
67TFK:05511:07597\n\
67TFK:05482:07658\n\
67TFK:05552:07025\n\
67TFK:05567:07651\n\
67TFK:05555:07716\n\
67TFK:05626:06536\n\
67TFK:05610:06620\n\
67TFK:05614:06711\n\
67TFK:05590:06966\n\
67TFK:05587:07063\n\
67TFK:05613:07046\n\
67TFK:05614:07369\n\
67TFK:05597:07415\n\
67TFK:05584:07440\n\
67TFK:05606:07559\n\
67TFK:05629:06521\n\
67TFK:05675:06616\n\
67TFK:05637:06886\n\
67TFK:05660:06845\n\
67TFK:05653:07015\n\
67TFK:05653:07017\n\
67TFK:05664:07065\n\
67TFK:05664:07182\n\
67TFK:05632:07293\n\
67TFK:05665:07486\n\
67TFK:05647:07721\n\
67TFK:05716:06504\n\
67TFK:05688:06755\n\
67TFK:05698:06799\n\
67TFK:05702:06899\n\
67TFK:05687:07155\n\
67TFK:05701:07385\n\
67TFK:05695:07491\n\
67TFK:05747:06481\n\
67TFK:05744:06817\n\
67TFK:05774:06858\n\
67TFK:05732:07057\n\
67TFK:05754:07059\n\
67TFK:05728:07109\n\
67TFK:05732:07117\n\
67TFK:05763:07166\n\
67TFK:05759:07237\n\
67TFK:05766:07190\n\
67TFK:05741:07297\n\
67TFK:05775:07490\n\
67TFK:05760:07630\n\
67TFK:05822:06614\n\
67TFK:05800:06715\n\
67TFK:05789:06746\n\
67TFK:05820:07359\n\
67TFK:05819:07458\n\
67TFK:05812:07639\n\
67TFK:05857:06514\n\
67TFK:05856:06583\n\
67TFK:05838:06599\n\
67TFK:05850:06878\n\
67TFK:05836:07200\n\
67TFK:05857:07318\n\
67TFK:05874:07620\n\
67TFK:05852:07649\n\
67TFK:05877:07674\n\
67TFK:05884:07068\n\
67TFK:05906:07239\n\
67TFK:05927:07293\n\
67TFK:05917:07402\n\
67TFK:05883:07536\n\
67TFK:05955:06484\n\
67TFK:05956:06775\n\
67TFK:05956:06862\n\
67TFK:05966:07058\n\
67TFK:05951:07121\n\
67TFK:05936:07311\n\
67TFK:05932:07362\n\
67TFK:05947:07477\n\
67TFK:05975:07480\n\
67TFK:05996:06452\n\
67TFK:06023:06460\n\
67TFK:06015:06588\n\
67TFK:06023:06585\n\
67TFK:06002:07563\n\
67TFK:05979:07594\n\
67TFK:06062:06563\n\
67TFK:06037:06597\n\
67TFK:06032:06727\n\
67TFK:06055:06762\n\
67TFK:06068:06822\n\
67TFK:06067:06847\n\
67TFK:06060:07188\n\
67TFK:06050:07310\n\
67TFK:06051:07387\n\
67TFK:06067:07395\n\
67TFK:06071:07454\n\
67TFK:06095:07203\n\
67TFK:06115:07400\n\
67TFK:06099:07725\n\
67TFK:06173:06906\n\
67TFK:06169:07052\n\
67TFK:06136:07244\n\
67TFK:06157:07331\n\
67TFK:06152:07489\n\
67TFK:06205:06468\n\
67TFK:06226:06485\n\
67TFK:06218:06494\n\
67TFK:06178:06713\n\
67TFK:06182:06824\n\
67TFK:06211:06925\n\
67TFK:06179:07185\n\
67TFK:06215:07236\n\
67TFK:06199:07280\n\
67TFK:06189:07469\n\
67TFK:06206:07657\n\
67TFK:06229:06441\n\
67TFK:06270:06801\n\
67TFK:06230:06848\n\
67TFK:06261:06963\n\
67TFK:06240:07212\n\
67TFK:06250:07406\n\
67TFK:06276:07585\n\
67TFK:06274:07600\n\
67TFK:06250:07670\n\
67TFK:06261:07665\n\
67TFK:06303:06975\n\
67TFK:06319:07011\n\
67TFK:06299:07251\n\
67TFK:06308:07376\n\
67TFK:06320:07569\n\
67TFK:06280:07651\n\
67TFK:06280:07683\n\
67TFK:06344:06608\n\
67TFK:06357:06594\n\
67TFK:06331:06699\n\
67TFK:06328:07004\n\
67TFK:06374:07324\n\
67TFK:06349:07357\n\
67TFK:06406:06523\n\
67TFK:06382:06636\n\
67TFK:06406:06631\n\
67TFK:06395:06735\n\
67TFK:06386:06795\n\
67TFK:06403:06870\n\
67TFK:06411:06875\n\
67TFK:06425:06981\n\
67TFK:06397:07184\n\
67TFK:06386:07272\n\
67TFK:06388:07295\n\
67TFK:06402:07352\n\
67TFK:06381:07561\n\
67TFK:06473:06676\n\
67TFK:06469:06717\n\
67TFK:06471:06750\n\
67TFK:06465:06893\n\
67TFK:06468:07075\n\
67TFK:06449:07452\n\
67TFK:06474:07447\n\
67TFK:06444:07530\n\
67TFK:06455:07523\n\
67TFK:06480:06699\n\
67TFK:06507:07241\n\
67TFK:06493:07347\n\
67TFK:06521:07439\n\
67TFK:06503:07460\n\
67TFK:06506:07600\n\
67TFK:06502:07681\n\
67TFK:06523:07694\n\
67TFK:06552:06471\n\
67TFK:06543:06768\n\
67TFK:06573:06891\n\
67TFK:06563:07030\n\
67TFK:06536:07107\n\
67TFK:06528:07387\n\
67TFK:06596:06551\n\
67TFK:06594:06686\n\
67TFK:06610:06817\n\
67TFK:06604:06866\n\
67TFK:06627:07446\n\
67TFK:06606:07542\n\
67TFK:06657:06782\n\
67TFK:06635:07050\n\
67TFK:06651:07168\n\
67TFK:06643:07260\n\
67TFK:05347:10386\n\
67TFK:05356:10577\n\
67TFK:05331:10792\n\
67TFK:05371:10776\n\
67TFK:05369:11356\n\
67TFK:05345:11420\n\
67TFK:05349:11560\n\
67TFK:05385:10338\n\
67TFK:05423:10617\n\
67TFK:05426:10897\n\
67TFK:05412:11144\n\
67TFK:05424:11164\n\
67TFK:05411:11321\n\
67TFK:05419:11431\n\
67TFK:05423:11435\n\
67TFK:05476:10913\n\
67TFK:05432:11467\n\
67TFK:05488:10619\n\
67TFK:05509:10604\n\
67TFK:05510:10915\n\
67TFK:05563:11042\n\
67TFK:05546:11559\n\
67TFK:05559:11564\n\
67TFK:05606:10451\n\
67TFK:05593:10503\n\
67TFK:05627:10608\n\
67TFK:05646:10694\n\
67TFK:05648:10767\n\
67TFK:05672:10908\n\
67TFK:05651:11066\n\
67TFK:05659:11187\n\
67TFK:05697:10613\n\
67TFK:05697:10644\n\
67TFK:05686:10686\n\
67TFK:05682:10722\n\
67TFK:05710:10796\n\
67TFK:05723:10903\n\
67TFK:05687:11117\n\
67TFK:05723:11462\n\
67TFK:05734:10334\n\
67TFK:05753:10396\n\
67TFK:05750:10501\n\
67TFK:05731:10920\n\
67TFK:05736:11424\n\
67TFK:05746:11463\n\
67TFK:05824:10443\n\
67TFK:05796:11342\n\
67TFK:05798:11341\n\
67TFK:05867:10482\n\
67TFK:05855:10803\n\
67TFK:05834:10861\n\
67TFK:05846:10880\n\
67TFK:05848:11104\n\
67TFK:05926:10636\n\
67TFK:05917:11191\n\
67TFK:05914:11568\n\
67TFK:05932:10415\n\
67TFK:05951:10501\n\
67TFK:05967:10599\n\
67TFK:05942:10780\n\
67TFK:05942:11148\n\
67TFK:05966:11477\n\
67TFK:06006:10599\n\
67TFK:06023:10790\n\
67TFK:06026:10763\n\
67TFK:06022:11258\n\
67TFK:06019:11404\n\
67TFK:06047:10477\n\
67TFK:06059:10463\n\
67TFK:06063:10699\n\
67TFK:06050:10792\n\
67TFK:06040:10816\n\
67TFK:06076:11260\n\
67TFK:06067:11541\n\
67TFK:06105:10460\n\
67TFK:06105:11078\n\
67TFK:06130:10787\n\
67TFK:06178:10370\n\
67TFK:06187:10659\n\
67TFK:06220:10669\n\
67TFK:06178:10949\n\
67TFK:06227:10936\n\
67TFK:06180:11401\n\
67TFK:06192:11435\n\
67TFK:06243:10346\n\
67TFK:06255:10459\n\
67TFK:06240:10596\n\
67TFK:06254:10870\n\
67TFK:06275:10942\n\
67TFK:06231:11332\n\
67TFK:06232:11584\n\
67TFK:06303:10321\n\
67TFK:06287:10551\n\
67TFK:06305:10606\n\
67TFK:06307:10637\n\
67TFK:06311:10655\n\
67TFK:06315:10920\n\
67TFK:06324:10935\n\
67TFK:06312:11207\n\
67TFK:06290:11407\n\
67TFK:06298:11589\n\
67TFK:06351:10460\n\
67TFK:06352:11140\n\
67TFK:06345:11224\n\
67TFK:06335:11255\n\
67TFK:06365:11503\n\
67TFK:06412:10567\n\
67TFK:06407:10624\n\
67TFK:06397:10658\n\
67TFK:06381:11453\n\
67TFK:06438:10665\n\
67TFK:06474:10901\n\
67TFK:06470:11484\n\
67TFK:06481:11311\n\
67TFK:06548:10674\n\
67TFK:06560:10683\n\
67TFK:06563:10857\n\
67TFK:06530:11155\n\
67TFK:06533:11196\n\
67TFK:06540:11247\n\
67TFK:06571:11301\n\
67TFK:06627:10449\n\
67TFK:06603:11045\n\
67TFK:06604:11221\n\
67TFK:06579:11344\n\
67TFK:06594:11362\n\
67TFK:06614:11432\n\
67TFK:06607:11547\n\
67TFK:06634:10666\n\
67TFK:06641:10816\n\
67TFK:09334:01412\n\
67TFK:09369:01522\n\
67TFK:09324:01708\n\
67TFK:09350:02261\n\
67TFK:09368:02267\n\
67TFK:09369:02335\n\
67TFK:09373:02294\n\
67TFK:09414:01771\n\
67TFK:09422:01771\n\
67TFK:09385:02002\n\
67TFK:09423:02051\n\
67TFK:09383:02407\n\
67TFK:09384:02455\n\
67TFK:09411:02508\n\
67TFK:09389:02542\n\
67TFK:09421:02555\n\
67TFK:09446:01372\n\
67TFK:09456:01350\n\
67TFK:09452:01590\n\
67TFK:09473:01592\n\
67TFK:09450:01829\n\
67TFK:09437:01938\n\
67TFK:09466:01973\n\
67TFK:09440:02052\n\
67TFK:09459:02220\n\
67TFK:09435:02486\n\
67TFK:09482:01302\n\
67TFK:09489:01414\n\
67TFK:09493:01652\n\
67TFK:09485:01824\n\
67TFK:09484:01967\n\
67TFK:09505:02097\n\
67TFK:09486:02403\n\
67TFK:09504:02520\n\
67TFK:09533:01371\n\
67TFK:09530:01454\n\
67TFK:09570:01449\n\
67TFK:09554:01677\n\
67TFK:09567:01700\n\
67TFK:09530:01800\n\
67TFK:09540:02239\n\
67TFK:09546:02520\n\
67TFK:09561:02555\n\
67TFK:09601:01847\n\
67TFK:09576:01981\n\
67TFK:09580:02011\n\
67TFK:09587:02007\n\
67TFK:09576:02082\n\
67TFK:09605:02115\n\
67TFK:09594:02344\n\
67TFK:09596:02410\n\
67TFK:09610:02470\n\
67TFK:09619:02510\n\
67TFK:09668:01571\n\
67TFK:09636:01718\n\
67TFK:09641:01847\n\
67TFK:09658:01909\n\
67TFK:09625:02464\n\
67TFK:09667:02442\n\
67TFK:09688:01612\n\
67TFK:09710:01975\n\
67TFK:09677:02020\n\
67TFK:09722:02063\n\
67TFK:09718:02364\n\
67TFK:09690:02551\n\
67TFK:09768:01636\n\
67TFK:09756:01776\n\
67TFK:09759:01771\n\
67TFK:09762:01777\n\
67TFK:09773:01854\n\
67TFK:09742:02017\n\
67TFK:09728:02429\n\
67TFK:09735:02509\n\
67TFK:09814:01951\n\
67TFK:09809:02481\n\
67TFK:09838:01781\n\
67TFK:09841:01879\n\
67TFK:09855:01906\n\
67TFK:09860:01891\n\
67TFK:09858:01994\n\
67TFK:09836:02075\n\
67TFK:09864:02280\n\
67TFK:09840:02469\n\
67TFK:09850:02570\n\
67TFK:09867:02572\n\
67TFK:09913:01769\n\
67TFK:09895:01991\n\
67TFK:09917:02038\n\
67TFK:09914:02138\n\
67TFK:09920:02484\n\
67TFK:09969:01898\n\
67TFK:09944:02518\n\
67TFK:09996:02244\n\
67TFK:10028:02160\n\
67TFK:10063:02516\n\
67TFK:10110:01863\n\
67TFK:10121:02205\n\
67TFK:10123:02211\n\
67TFK:10117:02312\n\
67TFK:10074:02433\n\
67TFK:10080:02444\n\
67TFK:10142:01949\n\
67TFK:10132:02081\n\
67TFK:10132:02228\n\
67TFK:10137:02190\n\
67TFK:10126:02292\n\
67TFK:10170:02346\n\
67TFK:10192:02064\n\
67TFK:10183:02466\n\
67TFK:10194:02548\n\
67TFK:10255:02504\n\
67TFK:10274:02319\n\
67TFK:10299:02519\n\
67TFK:10318:02566\n\
67TFK:10327:02383\n\
67TFK:06677:01592\n\
67TFK:06689:01735\n\
67TFK:06690:01835\n\
67TFK:06707:02005\n\
67TFK:06676:02107\n\
67TFK:06683:02137\n\
67TFK:06684:02274\n\
67TFK:06674:02368\n\
67TFK:06674:02403\n\
67TFK:06677:02481\n\
67TFK:06693:02447\n\
67TFK:06713:01302\n\
67TFK:06720:01288\n\
67TFK:06745:01702\n\
67TFK:06721:01754\n\
67TFK:06733:01753\n\
67TFK:06759:01832\n\
67TFK:06738:01860\n\
67TFK:06735:01966\n\
67TFK:06717:02177\n\
67TFK:06718:02181\n\
67TFK:06731:02190\n\
67TFK:06747:02256\n\
67TFK:06718:02422\n\
67TFK:06724:02474\n\
67TFK:06723:02539\n\
67TFK:06775:01345\n\
67TFK:06791:01468\n\
67TFK:06795:01461\n\
67TFK:06786:01722\n\
67TFK:06773:01787\n\
67TFK:06767:01878\n\
67TFK:06761:01952\n\
67TFK:06808:02011\n\
67TFK:06806:02127\n\
67TFK:06801:02175\n\
67TFK:06781:02473\n\
67TFK:06809:02471\n\
67TFK:06858:01512\n\
67TFK:06836:01624\n\
67TFK:06830:01704\n\
67TFK:06817:02038\n\
67TFK:06856:02555\n\
67TFK:06883:01311\n\
67TFK:06878:01623\n\
67TFK:06864:01762\n\
67TFK:06885:01975\n\
67TFK:06906:01967\n\
67TFK:06901:02199\n\
67TFK:06886:02263\n\
67TFK:06891:02274\n\
67TFK:06935:01431\n\
67TFK:06955:01408\n\
67TFK:06947:01729\n\
67TFK:06926:01764\n\
67TFK:06939:02201\n\
67TFK:06916:02282\n\
67TFK:06936:02523\n\
67TFK:06970:01350\n\
67TFK:07002:01380\n\
67TFK:06991:01422\n\
67TFK:06962:01523\n\
67TFK:06998:02062\n\
67TFK:06979:02141\n\
67TFK:07009:02254\n\
67TFK:07005:02441\n\
67TFK:07023:01552\n\
67TFK:07058:01767\n\
67TFK:07015:01985\n\
67TFK:07024:01960\n\
67TFK:07048:02044\n\
67TFK:07031:02089\n\
67TFK:07054:02351\n\
67TFK:07040:02412\n\
67TFK:07012:02486\n\
67TFK:07029:02466\n\
67TFK:07108:01508\n\
67TFK:07105:01652\n\
67TFK:07099:01782\n\
67TFK:07092:01826\n\
67TFK:07104:02030\n\
67TFK:07107:02209\n\
67TFK:07091:02372\n\
67TFK:07093:02398\n\
67TFK:07093:02559\n\
67TFK:07132:01460\n\
67TFK:07151:01522\n\
67TFK:07155:01787\n\
67TFK:07120:01915\n\
67TFK:07148:02042\n\
67TFK:07129:02343\n\
67TFK:07140:02363\n\
67TFK:07119:02421\n\
67TFK:07129:02493\n\
67TFK:07130:02507\n\
67TFK:07164:01567\n\
67TFK:07187:01613\n\
67TFK:07174:01681\n\
67TFK:07184:01725\n\
67TFK:07160:01948\n\
67TFK:07166:01989\n\
67TFK:07258:01304\n\
67TFK:07214:01375\n\
67TFK:07235:01624\n\
67TFK:07214:01755\n\
67TFK:07232:01911\n\
67TFK:07256:01970\n\
67TFK:07221:02147\n\
67TFK:07224:02239\n\
67TFK:07259:02277\n\
67TFK:07216:02328\n\
67TFK:07269:01608\n\
67TFK:07271:01590\n\
67TFK:07273:01799\n\
67TFK:07309:01823\n\
67TFK:07282:02211\n\
67TFK:07288:02487\n\
67TFK:07306:02515\n\
67TFK:07339:01630\n\
67TFK:07347:01703\n\
67TFK:07335:01892\n\
67TFK:07335:02333\n\
67TFK:07313:02534\n\
67TFK:07326:02552\n\
67TFK:07359:02570\n\
67TFK:07393:01383\n\
67TFK:07379:01503\n\
67TFK:07396:01636\n\
67TFK:07386:01915\n\
67TFK:07369:02079\n\
67TFK:07374:02214\n\
67TFK:07456:01524\n\
67TFK:07451:01692\n\
67TFK:07446:02099\n\
67TFK:07500:01770\n\
67TFK:07507:01785\n\
67TFK:07480:02066\n\
67TFK:07507:02080\n\
67TFK:07464:02147\n\
67TFK:07544:01832\n\
67TFK:07547:01795\n\
67TFK:07548:02229\n\
67TFK:07526:02509\n\
67TFK:07562:01507\n\
67TFK:07570:01645\n\
67TFK:07560:01815\n\
67TFK:07570:01841\n\
67TFK:07579:01897\n\
67TFK:07577:02163\n\
67TFK:07621:01464\n\
67TFK:07635:01540\n\
67TFK:07628:01644\n\
67TFK:07642:01744\n\
67TFK:07631:01963\n\
67TFK:07613:02129\n\
67TFK:07646:02103\n\
67TFK:07644:02239\n\
67TFK:07650:02460\n\
67TFK:07694:01531\n\
67TFK:07693:01569\n\
67TFK:07677:01810\n\
67TFK:07701:01951\n\
67TFK:07701:02183\n\
67TFK:07706:02378\n\
67TFK:07708:02500\n\
67TFK:07744:01333\n\
67TFK:07736:01490\n\
67TFK:07741:01517\n\
67TFK:07715:01609\n\
67TFK:07717:01660\n\
67TFK:07713:01913\n\
67TFK:07715:02029\n\
67TFK:07723:02546\n\
67TFK:07779:01662\n\
67TFK:07782:01863\n\
67TFK:07768:01894\n\
67TFK:07776:02053\n\
67TFK:07763:02260\n\
67TFK:07783:02280\n\
67TFK:07798:02285\n\
67TFK:07761:02399\n\
67TFK:07848:01405\n\
67TFK:07840:01664\n\
67TFK:07827:01713\n\
67TFK:07836:01773\n\
67TFK:07857:01793\n\
67TFK:07825:01884\n\
67TFK:07838:02156\n\
67TFK:07856:02144\n\
67TFK:07901:01355\n\
67TFK:07870:01518\n\
67TFK:07870:01554\n\
67TFK:07894:01755\n\
67TFK:07875:02002\n\
67TFK:07904:02124\n\
67TFK:07880:02235\n\
67TFK:07862:02399\n\
67TFK:07946:01314\n\
67TFK:07923:01352\n\
67TFK:07953:01570\n\
67TFK:07925:01708\n\
67TFK:07959:01898\n\
67TFK:07950:02164\n\
67TFK:07933:02336\n\
67TFK:07912:02418\n\
67TFK:07943:02388\n\
67TFK:07936:02511\n\
67TFK:07946:02512\n\
67TFK:07966:01335\n\
67TFK:07967:01292\n\
67TFK:07975:01433\n\
67TFK:07976:02112\n\
67TFK:07973:02178\n\
67TFK:06677:03904\n\
67TFK:06693:04005\n\
67TFK:06671:04460\n\
67TFK:06660:04542\n\
67TFK:06684:04556\n\
67TFK:06693:04662\n\
67TFK:06669:05137\n\
67TFK:06741:04354\n\
67TFK:06751:04569\n\
67TFK:06725:04982\n\
67TFK:06739:04976\n\
67TFK:06759:04978\n\
67TFK:06747:05044\n\
67TFK:06768:04252\n\
67TFK:06809:04452\n\
67TFK:06770:04867\n\
67TFK:06830:04166\n\
67TFK:06815:04353\n\
67TFK:06827:05039\n\
67TFK:06899:03941\n\
67TFK:06905:03916\n\
67TFK:06888:04058\n\
67TFK:06878:04203\n\
67TFK:06870:04712\n\
67TFK:06878:04953\n\
67TFK:06864:05009\n\
67TFK:06861:05024\n\
67TFK:06949:03876\n\
67TFK:06959:04034\n\
67TFK:06915:04188\n\
67TFK:06937:04190\n\
67TFK:06958:04215\n\
67TFK:06954:04347\n\
67TFK:06956:04530\n\
67TFK:06930:04946\n\
67TFK:06941:05010\n\
67TFK:06946:05010\n\
67TFK:06932:05017\n\
67TFK:06951:05058\n\
67TFK:06984:03918\n\
67TFK:06971:04124\n\
67TFK:06999:04211\n\
67TFK:06981:04220\n\
67TFK:06997:04315\n\
67TFK:06969:04864\n\
67TFK:06986:04965\n\
67TFK:06980:05020\n\
67TFK:07047:03885\n\
67TFK:07036:04101\n\
67TFK:07038:04539\n\
67TFK:07052:04540\n\
67TFK:07020:04840\n\
67TFK:07090:04046\n\
67TFK:07093:04199\n\
67TFK:07075:04300\n\
67TFK:07082:04438\n\
67TFK:07107:04483\n\
67TFK:07090:04572\n\
67TFK:07102:04667\n\
67TFK:07060:04914\n\
67TFK:07083:05107\n\
67TFK:07128:03934\n\
67TFK:07117:04199\n\
67TFK:07114:04558\n\
67TFK:07158:04808\n\
67TFK:07129:05097\n\
67TFK:07148:05065\n\
67TFK:07204:03880\n\
67TFK:07196:04159\n\
67TFK:07197:04267\n\
67TFK:07163:04445\n\
67TFK:07205:04422\n\
67TFK:07182:04540\n\
67TFK:07203:04732\n\
67TFK:07197:04971\n\
67TFK:07246:03980\n\
67TFK:07214:04105\n\
67TFK:07232:04170\n\
67TFK:07249:04471\n\
67TFK:07249:04669\n\
67TFK:07258:04848\n\
67TFK:07215:04924\n\
67TFK:07238:04938\n\
67TFK:07232:04999\n\
67TFK:07284:03977\n\
67TFK:07293:03971\n\
67TFK:07304:04416\n\
67TFK:07295:04495\n\
67TFK:07272:04916\n\
67TFK:07285:04983\n\
67TFK:07314:03891\n\
67TFK:07356:04073\n\
67TFK:07330:04158\n\
67TFK:07315:04376\n\
67TFK:07357:04568\n\
67TFK:07320:05068\n\
67TFK:07324:05068\n\
67TFK:07368:04444\n\
67TFK:07372:04427\n\
67TFK:07362:04492\n\
67TFK:07402:04694\n\
67TFK:07398:04762\n\
67TFK:07390:05151\n\
67TFK:07413:03946\n\
67TFK:07417:03948\n\
67TFK:07428:04130\n\
67TFK:07431:04197\n\
67TFK:07449:04356\n\
67TFK:07442:04512\n\
67TFK:07419:04562\n\
67TFK:07425:04600\n\
67TFK:07446:04759\n\
67TFK:07445:04795\n\
67TFK:07461:03989\n\
67TFK:07485:04014\n\
67TFK:07506:04367\n\
67TFK:07463:04416\n\
67TFK:07500:04894\n\
67TFK:07530:04105\n\
67TFK:07557:04105\n\
67TFK:07558:04305\n\
67TFK:07518:04365\n\
67TFK:07514:04459\n\
67TFK:07528:04650\n\
67TFK:07523:04805\n\
67TFK:07557:05020\n\
67TFK:07543:05073\n\
67TFK:07560:03951\n\
67TFK:07569:04192\n\
67TFK:07594:04309\n\
67TFK:07590:04424\n\
67TFK:07582:04474\n\
67TFK:07600:05063\n\
67TFK:07629:03903\n\
67TFK:07639:03904\n\
67TFK:07620:03951\n\
67TFK:07632:03933\n\
67TFK:07611:03968\n\
67TFK:07636:04193\n\
67TFK:07633:04264\n\
67TFK:07626:04429\n\
67TFK:07622:04519\n\
67TFK:07644:04548\n\
67TFK:07612:04633\n\
67TFK:07635:04639\n\
67TFK:07646:04822\n\
67TFK:07627:04896\n\
67TFK:07655:05012\n\
67TFK:07655:05025\n\
67TFK:07657:05060\n\
67TFK:07709:04153\n\
67TFK:07680:04202\n\
67TFK:07694:04254\n\
67TFK:07677:04413\n\
67TFK:07707:04772\n\
67TFK:07696:04930\n\
67TFK:07707:04963\n\
67TFK:07664:05135\n\
67TFK:07752:03899\n\
67TFK:07730:03931\n\
67TFK:07712:03971\n\
67TFK:07715:04276\n\
67TFK:07744:04293\n\
67TFK:07753:04362\n\
67TFK:07731:04644\n\
67TFK:07729:04772\n\
67TFK:07724:04864\n\
67TFK:07744:05091\n\
67TFK:07791:03867\n\
67TFK:07795:03866\n\
67TFK:07770:03920\n\
67TFK:07776:03948\n\
67TFK:07776:04077\n\
67TFK:07795:04139\n\
67TFK:07760:04187\n\
67TFK:07765:04207\n\
67TFK:07783:04195\n\
67TFK:07784:04302\n\
67TFK:07791:04358\n\
67TFK:07770:04486\n\
67TFK:07776:04697\n\
67TFK:07818:03884\n\
67TFK:07859:03997\n\
67TFK:07856:04947\n\
67TFK:07854:05005\n\
67TFK:07908:03878\n\
67TFK:07903:04330\n\
67TFK:07902:04399\n\
67TFK:07901:04434\n\
67TFK:07870:04518\n\
67TFK:07877:04877\n\
67TFK:07866:05102\n\
67TFK:07940:03975\n\
67TFK:07954:04664\n\
67TFK:07912:04787\n\
67TFK:07952:04844\n\
67TFK:07959:05057\n\
67TFK:07991:04044\n\
67TFK:07983:04442\n\
67TFK:07972:04704\n\
67TFK:07980:04977\n\
67TFK:06673:06701\n\
67TFK:06661:06764\n\
67TFK:06706:07219\n\
67TFK:06695:07323\n\
67TFK:06671:07545\n\
67TFK:06680:07668\n\
67TFK:06733:06556\n\
67TFK:06748:07311\n\
67TFK:06732:07354\n\
67TFK:06714:07636\n\
67TFK:06782:06503\n\
67TFK:06801:06649\n\
67TFK:06786:07007\n\
67TFK:06777:07227\n\
67TFK:06762:07632\n\
67TFK:06847:06983\n\
67TFK:06859:06962\n\
67TFK:06821:07326\n\
67TFK:06836:07388\n\
67TFK:06827:07538\n\
67TFK:06907:06775\n\
67TFK:06897:06868\n\
67TFK:06902:07069\n\
67TFK:06863:07467\n\
67TFK:06863:07537\n\
67TFK:06896:07711\n\
67TFK:06955:07041\n\
67TFK:06932:07288\n\
67TFK:06950:07241\n\
67TFK:06928:07331\n\
67TFK:06953:07358\n\
67TFK:06910:07479\n\
67TFK:06920:07682\n\
67TFK:06989:06809\n\
67TFK:06986:07365\n\
67TFK:06979:07465\n\
67TFK:06964:07560\n\
67TFK:06978:07623\n\
67TFK:06999:07606\n\
67TFK:07004:07639\n\
67TFK:07040:06783\n\
67TFK:07030:06876\n\
67TFK:07026:06923\n\
67TFK:07043:06965\n\
67TFK:07015:07142\n\
67TFK:07029:07356\n\
67TFK:07037:07449\n\
67TFK:07010:07501\n\
67TFK:07050:07525\n\
67TFK:07066:06522\n\
67TFK:07083:06836\n\
67TFK:07061:06956\n\
67TFK:07093:07243\n\
67TFK:07094:07274\n\
67TFK:07060:07404\n\
67TFK:07094:07430\n\
67TFK:07132:06619\n\
67TFK:07156:06636\n\
67TFK:07110:06839\n\
67TFK:07120:06899\n\
67TFK:07142:07007\n\
67TFK:07113:07132\n\
67TFK:07116:07094\n\
67TFK:07137:07234\n\
67TFK:07110:07446\n\
67TFK:07122:07605\n\
67TFK:07130:07662\n\
67TFK:07117:07727\n\
67TFK:07162:06616\n\
67TFK:07178:06617\n\
67TFK:07170:06703\n\
67TFK:07171:06934\n\
67TFK:07208:06897\n\
67TFK:07163:07024\n\
67TFK:07181:07186\n\
67TFK:07205:07264\n\
67TFK:07208:07384\n\
67TFK:07163:07423\n\
67TFK:07205:07453\n\
67TFK:07223:06532\n\
67TFK:07236:06598\n\
67TFK:07238:06600\n\
67TFK:07221:06750\n\
67TFK:07229:06744\n\
67TFK:07241:06916\n\
67TFK:07249:07098\n\
67TFK:07226:07313\n\
67TFK:07239:07415\n\
67TFK:07224:07521\n\
67TFK:07265:06595\n\
67TFK:07307:06647\n\
67TFK:07294:06948\n\
67TFK:07287:07183\n\
67TFK:07306:07369\n\
67TFK:07275:07519\n\
67TFK:07340:06784\n\
67TFK:07354:06866\n\
67TFK:07334:07158\n\
67TFK:07342:07606\n\
67TFK:07343:07687\n\
67TFK:07382:06464\n\
67TFK:07393:06474\n\
67TFK:07385:06630\n\
67TFK:07403:06601\n\
67TFK:07363:06705\n\
67TFK:07370:06749\n\
67TFK:07369:06821\n\
67TFK:07373:06999\n\
67TFK:07381:07438\n\
67TFK:07376:07560\n\
67TFK:07370:07653\n\
67TFK:07378:07667\n\
67TFK:07410:06473\n\
67TFK:07438:06686\n\
67TFK:07420:06801\n\
67TFK:07425:06899\n\
67TFK:07457:07130\n\
67TFK:07431:07143\n\
67TFK:07441:07207\n\
67TFK:07415:07531\n\
67TFK:07479:06457\n\
67TFK:07489:06601\n\
67TFK:07460:06784\n\
67TFK:07490:06854\n\
67TFK:07474:07044\n\
67TFK:07491:07276\n\
67TFK:07504:07336\n\
67TFK:07482:07454\n\
67TFK:07500:07469\n\
67TFK:07548:06448\n\
67TFK:07530:06540\n\
67TFK:07544:06910\n\
67TFK:07549:07395\n\
67TFK:07511:07480\n\
67TFK:07542:07561\n\
67TFK:07533:07620\n\
67TFK:07609:06600\n\
67TFK:07569:06853\n\
67TFK:07569:06938\n\
67TFK:07605:07096\n\
67TFK:07609:07115\n\
67TFK:07575:07157\n\
67TFK:07579:07162\n\
67TFK:07599:07174\n\
67TFK:07568:07404\n\
67TFK:07565:07559\n\
67TFK:07585:07584\n\
67TFK:07631:06514\n\
67TFK:07657:06584\n\
67TFK:07612:07208\n\
67TFK:07615:07262\n\
67TFK:07610:07590\n\
67TFK:07686:06564\n\
67TFK:07688:06876\n\
67TFK:07699:06843\n\
67TFK:07688:07115\n\
67TFK:07709:07169\n\
67TFK:07686:07424\n\
67TFK:07695:07426\n\
67TFK:07671:07460\n\
67TFK:07726:06471\n\
67TFK:07741:06459\n\
67TFK:07711:06681\n\
67TFK:07753:06873\n\
67TFK:07754:07548\n\
67TFK:07724:07675\n\
67TFK:07783:07077\n\
67TFK:07774:07446\n\
67TFK:07773:07490\n\
67TFK:07837:06873\n\
67TFK:07828:07023\n\
67TFK:07827:07101\n\
67TFK:07828:07099\n\
67TFK:07852:07251\n\
67TFK:07852:07295\n\
67TFK:07828:07407\n\
67TFK:07824:07473\n\
67TFK:07882:06552\n\
67TFK:07865:06887\n\
67TFK:07898:07232\n\
67TFK:07900:07201\n\
67TFK:07878:07303\n\
67TFK:07890:07390\n\
67TFK:07860:07469\n\
67TFK:07891:07525\n\
67TFK:07887:07585\n\
67TFK:07933:06451\n\
67TFK:07936:06533\n\
67TFK:07957:06881\n\
67TFK:07915:06944\n\
67TFK:07931:07029\n\
67TFK:07953:07069\n\
67TFK:07922:07105\n\
67TFK:07914:07351\n\
67TFK:07912:07427\n\
67TFK:07943:07419\n\
67TFK:07937:07649\n\
67TFK:07943:07698\n\
67TFK:07974:06567\n\
67TFK:07965:06623\n\
67TFK:07990:07170\n\
67TFK:07962:07312\n\
67TFK:07975:07297\n\
67TFK:06708:05335\n\
67TFK:06692:06227\n\
67TFK:06711:05193\n\
67TFK:06738:05293\n\
67TFK:06730:05308\n\
67TFK:06733:05315\n\
67TFK:06717:05450\n\
67TFK:06727:05509\n\
67TFK:06747:05697\n\
67TFK:06766:05430\n\
67TFK:06800:05419\n\
67TFK:06791:05513\n\
67TFK:06806:05502\n\
67TFK:06808:05650\n\
67TFK:06797:05849\n\
67TFK:06775:05936\n\
67TFK:06769:06223\n\
67TFK:06803:06254\n\
67TFK:06774:06431\n\
67TFK:06839:05179\n\
67TFK:06841:05214\n\
67TFK:06827:05328\n\
67TFK:06814:05416\n\
67TFK:06825:05522\n\
67TFK:06837:05659\n\
67TFK:06851:05710\n\
67TFK:06857:05744\n\
67TFK:06817:05775\n\
67TFK:06841:06143\n\
67TFK:06844:06328\n\
67TFK:06895:05153\n\
67TFK:06900:05183\n\
67TFK:06864:05243\n\
67TFK:06888:05342\n\
67TFK:06875:05448\n\
67TFK:06881:05412\n\
67TFK:06877:05668\n\
67TFK:06888:05792\n\
67TFK:06897:05764\n\
67TFK:06875:05806\n\
67TFK:06909:06226\n\
67TFK:06915:05301\n\
67TFK:06946:05524\n\
67TFK:06946:05531\n\
67TFK:06935:05653\n\
67TFK:06928:05834\n\
67TFK:06920:05940\n\
67TFK:06917:06111\n\
67TFK:06917:06119\n\
67TFK:06918:06257\n\
67TFK:06933:06348\n\
67TFK:06951:06325\n\
67TFK:06976:05228\n\
67TFK:06990:06074\n\
67TFK:07000:06220\n\
67TFK:06979:06403\n\
67TFK:07013:05165\n\
67TFK:07014:05529\n\
67TFK:07010:05571\n\
67TFK:07030:05570\n\
67TFK:07053:05605\n\
67TFK:07029:05944\n\
67TFK:07015:06134\n\
67TFK:07031:06386\n\
67TFK:07046:06405\n\
67TFK:07074:05203\n\
67TFK:07091:05246\n\
67TFK:07066:05703\n\
67TFK:07083:05742\n\
67TFK:07090:05802\n\
67TFK:07090:05849\n\
67TFK:07097:05931\n\
67TFK:07065:06204\n\
67TFK:07088:06299\n\
67TFK:07100:06308\n\
67TFK:07156:05165\n\
67TFK:07158:05233\n\
67TFK:07112:05345\n\
67TFK:07149:05451\n\
67TFK:07152:05757\n\
67TFK:07173:05300\n\
67TFK:07170:05335\n\
67TFK:07178:05567\n\
67TFK:07190:05750\n\
67TFK:07193:05712\n\
67TFK:07165:06031\n\
67TFK:07200:06280\n\
67TFK:07249:05187\n\
67TFK:07226:05238\n\
67TFK:07227:05335\n\
67TFK:07246:05595\n\
67TFK:07247:05595\n\
67TFK:07218:05723\n\
67TFK:07220:06042\n\
67TFK:07255:06027\n\
67TFK:07225:06101\n\
67TFK:07223:06176\n\
67TFK:07213:06278\n\
67TFK:07244:06308\n\
67TFK:07276:05157\n\
67TFK:07302:05253\n\
67TFK:07278:05306\n\
67TFK:07262:05549\n\
67TFK:07295:06028\n\
67TFK:07297:06039\n\
67TFK:07264:06091\n\
67TFK:07268:06075\n\
67TFK:07264:06102\n\
67TFK:07286:06326\n\
67TFK:07289:06387\n\
67TFK:07311:05447\n\
67TFK:07314:05464\n\
67TFK:07351:05566\n\
67TFK:07352:06019\n\
67TFK:07351:06343\n\
67TFK:07379:05308\n\
67TFK:07398:05339\n\
67TFK:07389:05412\n\
67TFK:07393:05556\n\
67TFK:07385:05631\n\
67TFK:07399:06083\n\
67TFK:07385:06141\n\
67TFK:07383:06388\n\
67TFK:07395:06363\n\
67TFK:07361:06410\n\
67TFK:07436:05282\n\
67TFK:07417:05448\n\
67TFK:07410:05542\n\
67TFK:07438:05645\n\
67TFK:07426:05871\n\
67TFK:07432:05997\n\
67TFK:07434:06215\n\
67TFK:07417:06262\n\
67TFK:07444:06293\n\
67TFK:07413:06419\n\
67TFK:07509:05576\n\
67TFK:07495:05859\n\
67TFK:07468:06057\n\
67TFK:07464:06222\n\
67TFK:07492:06213\n\
67TFK:07467:06253\n\
67TFK:07474:06398\n\
67TFK:07525:05358\n\
67TFK:07535:05520\n\
67TFK:07527:05793\n\
67TFK:07545:05786\n\
67TFK:07536:06209\n\
67TFK:07510:06339\n\
67TFK:07578:05200\n\
67TFK:07564:05405\n\
67TFK:07560:05485\n\
67TFK:07585:05456\n\
67TFK:07599:05616\n\
67TFK:07584:05654\n\
67TFK:07566:06202\n\
67TFK:07603:06280\n\
67TFK:07621:05341\n\
67TFK:07634:05794\n\
67TFK:07626:05952\n\
67TFK:07635:05954\n\
67TFK:07627:06088\n\
67TFK:07618:06197\n\
67TFK:07627:06182\n\
67TFK:07611:06299\n\
67TFK:07628:06313\n\
67TFK:07626:06373\n\
67TFK:07697:05328\n\
67TFK:07682:05487\n\
67TFK:07685:05598\n\
67TFK:07665:05633\n\
67TFK:07669:05656\n\
67TFK:07670:06006\n\
67TFK:07683:06045\n\
67TFK:07721:05201\n\
67TFK:07714:05405\n\
67TFK:07732:05506\n\
67TFK:07712:05959\n\
67TFK:07742:05966\n\
67TFK:07725:06151\n\
67TFK:07751:06220\n\
67TFK:07753:06408\n\
67TFK:07781:05169\n\
67TFK:07806:05197\n\
67TFK:07777:05207\n\
67TFK:07782:05280\n\
67TFK:07760:05442\n\
67TFK:07790:05448\n\
67TFK:07802:05692\n\
67TFK:07816:05187\n\
67TFK:07813:05224\n\
67TFK:07848:05429\n\
67TFK:07822:05757\n\
67TFK:07813:06098\n\
67TFK:07826:06103\n\
67TFK:07849:06298\n\
67TFK:07813:06432\n\
67TFK:07885:05275\n\
67TFK:07889:05397\n\
67TFK:07870:05464\n\
67TFK:07888:05512\n\
67TFK:07887:05721\n\
67TFK:07890:05775\n\
67TFK:07907:05942\n\
67TFK:07876:06104\n\
67TFK:07897:06243\n\
67TFK:07860:06291\n\
67TFK:07955:05350\n\
67TFK:07919:05399\n\
67TFK:07959:05376\n\
67TFK:07938:05426\n\
67TFK:07928:05994\n\
67TFK:07943:06300\n\
67TFK:07965:05280\n\
67TFK:07979:05357\n\
67TFK:07976:05536\n\
67TFK:07985:05584\n\
67TFK:07961:05677\n\
67TFK:07970:05682\n\
67TFK:07966:05732\n\
67TFK:07978:05731\n\
67TFK:07988:05892\n\
67TFK:07976:05981\n\
67TFK:06689:09215\n\
67TFK:06671:09341\n\
67TFK:06681:09366\n\
67TFK:06706:09404\n\
67TFK:06709:09541\n\
67TFK:06697:09888\n\
67TFK:06709:10287\n\
67TFK:06742:09056\n\
67TFK:06730:09161\n\
67TFK:06721:09183\n\
67TFK:06726:09402\n\
67TFK:06744:09437\n\
67TFK:06751:09901\n\
67TFK:06746:09919\n\
67TFK:06747:10024\n\
67TFK:06802:09248\n\
67TFK:06772:09292\n\
67TFK:06797:09279\n\
67TFK:06762:09484\n\
67TFK:06801:09472\n\
67TFK:06799:09807\n\
67TFK:06788:09856\n\
67TFK:06782:09993\n\
67TFK:06769:10250\n\
67TFK:06813:09100\n\
67TFK:06842:09243\n\
67TFK:06853:09715\n\
67TFK:06841:10162\n\
67TFK:06906:09540\n\
67TFK:06908:09516\n\
67TFK:06876:09639\n\
67TFK:06875:09896\n\
67TFK:06874:09990\n\
67TFK:06877:09979\n\
67TFK:06879:10059\n\
67TFK:06868:10217\n\
67TFK:06934:09129\n\
67TFK:06933:09361\n\
67TFK:06947:09465\n\
67TFK:06942:09577\n\
67TFK:06914:09744\n\
67TFK:06933:09759\n\
67TFK:06957:09759\n\
67TFK:06952:10024\n\
67TFK:06956:10104\n\
67TFK:06937:10181\n\
67TFK:06977:09063\n\
67TFK:06992:09258\n\
67TFK:07007:09243\n\
67TFK:06968:09338\n\
67TFK:06993:09402\n\
67TFK:07009:09483\n\
67TFK:06993:09573\n\
67TFK:07004:09568\n\
67TFK:06970:09658\n\
67TFK:06986:09736\n\
67TFK:07008:09949\n\
67TFK:07003:10105\n\
67TFK:07004:10068\n\
67TFK:07048:09253\n\
67TFK:07052:09455\n\
67TFK:07057:09496\n\
67TFK:07052:09676\n\
67TFK:07019:09748\n\
67TFK:07083:09110\n\
67TFK:07102:09211\n\
67TFK:07069:09511\n\
67TFK:07088:09525\n\
67TFK:07079:09569\n\
67TFK:07084:09632\n\
67TFK:07066:09674\n\
67TFK:07063:09855\n\
67TFK:07079:10040\n\
67TFK:07063:10224\n\
67TFK:07109:10239\n\
67TFK:07075:10281\n\
67TFK:07098:10294\n\
67TFK:07132:09040\n\
67TFK:07119:09244\n\
67TFK:07132:09527\n\
67TFK:07114:09643\n\
67TFK:07140:09839\n\
67TFK:07154:10023\n\
67TFK:07150:10161\n\
67TFK:07191:09487\n\
67TFK:07203:09637\n\
67TFK:07198:09976\n\
67TFK:07194:10041\n\
67TFK:07208:10196\n\
67TFK:07198:10231\n\
67TFK:07245:09121\n\
67TFK:07242:09301\n\
67TFK:07232:09625\n\
67TFK:07245:09846\n\
67TFK:07215:10269\n\
67TFK:07277:09058\n\
67TFK:07299:09089\n\
67TFK:07260:09656\n\
67TFK:07273:09725\n\
67TFK:07307:09844\n\
67TFK:07262:10070\n\
67TFK:07315:09029\n\
67TFK:07335:09260\n\
67TFK:07338:09984\n\
67TFK:07323:10022\n\
67TFK:07362:09142\n\
67TFK:07391:09228\n\
67TFK:07376:09433\n\
67TFK:07371:10167\n\
67TFK:07442:09200\n\
67TFK:07437:09464\n\
67TFK:07413:09639\n\
67TFK:07427:09653\n\
67TFK:07459:10020\n\
67TFK:07453:10091\n\
67TFK:07436:10225\n\
67TFK:07488:09193\n\
67TFK:07474:09491\n\
67TFK:07494:09522\n\
67TFK:07488:09623\n\
67TFK:07506:10219\n\
67TFK:07512:09129\n\
67TFK:07518:09216\n\
67TFK:07534:09424\n\
67TFK:07550:09765\n\
67TFK:07540:09816\n\
67TFK:07537:09910\n\
67TFK:07581:09235\n\
67TFK:07598:09648\n\
67TFK:07591:09920\n\
67TFK:07607:10012\n\
67TFK:07567:10018\n\
67TFK:07613:09128\n\
67TFK:07617:09339\n\
67TFK:07655:09457\n\
67TFK:07612:09536\n\
67TFK:07659:09887\n\
67TFK:07643:10092\n\
67TFK:07641:10173\n\
67TFK:07705:09483\n\
67TFK:07691:09679\n\
67TFK:07679:10131\n\
67TFK:07671:10185\n\
67TFK:07718:09589\n\
67TFK:07710:10039\n\
67TFK:07758:10276\n\
67TFK:07764:09134\n\
67TFK:07787:09161\n\
67TFK:07794:09195\n\
67TFK:07797:09277\n\
67TFK:07774:09440\n\
67TFK:07788:09444\n\
67TFK:07805:09488\n\
67TFK:07799:09852\n\
67TFK:07797:09874\n\
67TFK:07795:09927\n\
67TFK:07791:09979\n\
67TFK:07804:10280\n\
67TFK:07828:09191\n\
67TFK:07834:09752\n\
67TFK:07850:09752\n\
67TFK:07859:09776\n\
67TFK:07827:10256\n\
67TFK:07876:09126\n\
67TFK:07863:09315\n\
67TFK:07870:09994\n\
67TFK:07860:10157\n\
67TFK:07882:10162\n\
67TFK:07895:10214\n\
67TFK:07871:10238\n\
67TFK:07941:09020\n\
67TFK:07946:09453\n\
67TFK:07937:09632\n\
67TFK:07933:09677\n\
67TFK:07949:09895\n\
67TFK:07929:10105\n\
67TFK:07910:10191\n\
67TFK:07944:10200\n\
67TFK:07979:09464\n\
67TFK:06686:07754\n\
67TFK:06666:07873\n\
67TFK:06677:07840\n\
67TFK:06703:08298\n\
67TFK:06665:08584\n\
67TFK:06694:08688\n\
67TFK:06669:08910\n\
67TFK:06674:09008\n\
67TFK:06755:07740\n\
67TFK:06716:07803\n\
67TFK:06729:07829\n\
67TFK:06741:07912\n\
67TFK:06757:07887\n\
67TFK:06710:08101\n\
67TFK:06741:08172\n\
67TFK:06741:08285\n\
67TFK:06754:08286\n\
67TFK:06726:08393\n\
67TFK:06744:08708\n\
67TFK:06724:08965\n\
67TFK:06735:08967\n\
67TFK:06767:08148\n\
67TFK:06778:08672\n\
67TFK:06796:08890\n\
67TFK:06765:08953\n\
67TFK:06804:08974\n\
67TFK:06767:08979\n\
67TFK:06822:08192\n\
67TFK:06855:08182\n\
67TFK:06854:08310\n\
67TFK:06856:08321\n\
67TFK:06850:08604\n\
67TFK:06845:08948\n\
67TFK:06873:07913\n\
67TFK:06906:07889\n\
67TFK:06863:08243\n\
67TFK:06889:08699\n\
67TFK:06884:08736\n\
67TFK:06908:08753\n\
67TFK:06958:07803\n\
67TFK:06928:07968\n\
67TFK:06921:08108\n\
67TFK:06932:08225\n\
67TFK:06935:08213\n\
67TFK:06941:08237\n\
67TFK:06943:08294\n\
67TFK:06947:08321\n\
67TFK:06910:08580\n\
67TFK:07008:07791\n\
67TFK:07003:07828\n\
67TFK:06968:07928\n\
67TFK:06992:08384\n\
67TFK:07006:08563\n\
67TFK:06962:08644\n\
67TFK:06978:08640\n\
67TFK:07000:08787\n\
67TFK:06989:08924\n\
67TFK:07051:07801\n\
67TFK:07034:07875\n\
67TFK:07019:07899\n\
67TFK:07011:08327\n\
67TFK:07045:08392\n\
67TFK:07015:08624\n\
67TFK:07055:08883\n\
67TFK:07063:07930\n\
67TFK:07085:08151\n\
67TFK:07098:08216\n\
67TFK:07088:08381\n\
67TFK:07065:08839\n\
67TFK:07114:07846\n\
67TFK:07137:07949\n\
67TFK:07139:08174\n\
67TFK:07138:08704\n\
67TFK:07152:08972\n\
67TFK:07188:08026\n\
67TFK:07181:08054\n\
67TFK:07171:08166\n\
67TFK:07185:08247\n\
67TFK:07165:08294\n\
67TFK:07208:08372\n\
67TFK:07189:08394\n\
67TFK:07191:08419\n\
67TFK:07195:08400\n\
67TFK:07209:08460\n\
67TFK:07198:08521\n\
67TFK:07197:08973\n\
67TFK:07224:07789\n\
67TFK:07229:07815\n\
67TFK:07233:07785\n\
67TFK:07232:08247\n\
67TFK:07220:08466\n\
67TFK:07218:08648\n\
67TFK:07248:08790\n\
67TFK:07222:08857\n\
67TFK:07282:07770\n\
67TFK:07290:08075\n\
67TFK:07283:08096\n\
67TFK:07260:08380\n\
67TFK:07307:08665\n\
67TFK:07306:08681\n\
67TFK:07357:07764\n\
67TFK:07354:07899\n\
67TFK:07326:08086\n\
67TFK:07330:08281\n\
67TFK:07326:08724\n\
67TFK:07344:08716\n\
67TFK:07369:07981\n\
67TFK:07408:08163\n\
67TFK:07381:08347\n\
67TFK:07368:08492\n\
67TFK:07375:08502\n\
67TFK:07384:08519\n\
67TFK:07376:08772\n\
67TFK:07444:07832\n\
67TFK:07425:07978\n\
67TFK:07421:08080\n\
67TFK:07419:08217\n\
67TFK:07422:08385\n\
67TFK:07424:08422\n\
67TFK:07411:08761\n\
67TFK:07438:08988\n\
67TFK:07471:08270\n\
67TFK:07480:08268\n\
67TFK:07515:07968\n\
67TFK:07529:08125\n\
67TFK:07544:08301\n\
67TFK:07517:08448\n\
67TFK:07525:08450\n\
67TFK:07544:08568\n\
67TFK:07558:08592\n\
67TFK:07554:08757\n\
67TFK:07533:08814\n\
67TFK:07590:07795\n\
67TFK:07561:08051\n\
67TFK:07562:08224\n\
67TFK:07602:08467\n\
67TFK:07577:08542\n\
67TFK:07595:08644\n\
67TFK:07588:08962\n\
67TFK:07617:08161\n\
67TFK:07692:07859\n\
67TFK:07695:07972\n\
67TFK:07689:08104\n\
67TFK:07707:08369\n\
67TFK:07661:08698\n\
67TFK:07702:08768\n\
67TFK:07706:08844\n\
67TFK:07675:08988\n\
67TFK:07728:07755\n\
67TFK:07736:07832\n\
67TFK:07746:07979\n\
67TFK:07752:08079\n\
67TFK:07718:08775\n\
67TFK:07756:08981\n\
67TFK:07803:07749\n\
67TFK:07762:07895\n\
67TFK:07774:08024\n\
67TFK:07788:07987\n\
67TFK:07777:08053\n\
67TFK:07787:08191\n\
67TFK:07789:08674\n\
67TFK:07766:08734\n\
67TFK:07762:08951\n\
67TFK:07837:07734\n\
67TFK:07850:07782\n\
67TFK:07828:07841\n\
67TFK:07834:08510\n\
67TFK:07852:08803\n\
67TFK:07907:08067\n\
67TFK:07878:08118\n\
67TFK:07871:08247\n\
67TFK:07945:08146\n\
67TFK:07941:08454\n\
67TFK:07914:08792\n\
67TFK:07911:08987\n\
67TFK:07937:09010\n\
67TFK:07965:07949\n\
67TFK:07985:08020\n\
67TFK:07981:08359\n\
67TFK:06675:10599\n\
67TFK:06692:10671\n\
67TFK:06709:10831\n\
67TFK:06664:11067\n\
67TFK:06662:11434\n\
67TFK:06731:10507\n\
67TFK:06721:10675\n\
67TFK:06744:10891\n\
67TFK:06731:11131\n\
67TFK:06732:11251\n\
67TFK:06737:11414\n\
67TFK:06761:10461\n\
67TFK:06760:10627\n\
67TFK:06762:10608\n\
67TFK:06807:10746\n\
67TFK:06801:10834\n\
67TFK:06767:10978\n\
67TFK:06782:11048\n\
67TFK:06771:11168\n\
67TFK:06785:11331\n\
67TFK:06824:10339\n\
67TFK:06828:10386\n\
67TFK:06849:10531\n\
67TFK:06824:10828\n\
67TFK:06846:11336\n\
67TFK:06854:11494\n\
67TFK:06838:11551\n\
67TFK:06864:10791\n\
67TFK:06883:10781\n\
67TFK:06860:10898\n\
67TFK:06903:10917\n\
67TFK:06875:11096\n\
67TFK:06893:11232\n\
67TFK:06906:11327\n\
67TFK:06888:11497\n\
67TFK:06914:10311\n\
67TFK:06933:10997\n\
67TFK:06952:11534\n\
67TFK:06919:11567\n\
67TFK:07008:10405\n\
67TFK:07005:10678\n\
67TFK:06978:10810\n\
67TFK:06987:10892\n\
67TFK:06965:10913\n\
67TFK:06973:11222\n\
67TFK:06995:11466\n\
67TFK:06974:11552\n\
67TFK:06967:11567\n\
67TFK:07025:10431\n\
67TFK:07052:10549\n\
67TFK:07026:10786\n\
67TFK:07027:11220\n\
67TFK:07066:10433\n\
67TFK:07096:10835\n\
67TFK:07060:10893\n\
67TFK:07097:10920\n\
67TFK:07101:10913\n\
67TFK:07097:11117\n\
67TFK:07145:10307\n\
67TFK:07130:10551\n\
67TFK:07143:11332\n\
67TFK:07167:10611\n\
67TFK:07181:10722\n\
67TFK:07166:10910\n\
67TFK:07168:10913\n\
67TFK:07208:11507\n\
67TFK:07245:10602\n\
67TFK:07222:10699\n\
67TFK:07239:10711\n\
67TFK:07222:10800\n\
67TFK:07231:10906\n\
67TFK:07239:10907\n\
67TFK:07241:11294\n\
67TFK:07237:11443\n\
67TFK:07269:11136\n\
67TFK:07272:11411\n\
67TFK:07342:10422\n\
67TFK:07345:10549\n\
67TFK:07320:10798\n\
67TFK:07319:10896\n\
67TFK:07315:10905\n\
67TFK:07346:11097\n\
67TFK:07364:10592\n\
67TFK:07392:10600\n\
67TFK:07362:10803\n\
67TFK:07383:10988\n\
67TFK:07372:11139\n\
67TFK:07376:11162\n\
67TFK:07361:11316\n\
67TFK:07374:11307\n\
67TFK:07371:11590\n\
67TFK:07417:10366\n\
67TFK:07427:10796\n\
67TFK:07412:10935\n\
67TFK:07480:10849\n\
67TFK:07498:11229\n\
67TFK:07518:10432\n\
67TFK:07525:10551\n\
67TFK:07532:10981\n\
67TFK:07540:11092\n\
67TFK:07555:11292\n\
67TFK:07558:11255\n\
67TFK:07540:11388\n\
67TFK:07574:10364\n\
67TFK:07574:10491\n\
67TFK:07575:11108\n\
67TFK:07586:11206\n\
67TFK:07565:11492\n\
67TFK:07640:10533\n\
67TFK:07649:10732\n\
67TFK:07653:10980\n\
67TFK:07620:11120\n\
67TFK:07624:11148\n\
67TFK:07709:10310\n\
67TFK:07684:10456\n\
67TFK:07682:10540\n\
67TFK:07672:11117\n\
67TFK:07684:11311\n\
67TFK:07713:10491\n\
67TFK:07757:10531\n\
67TFK:07715:10570\n\
67TFK:07717:10776\n\
67TFK:07759:10927\n\
67TFK:07757:11010\n\
67TFK:07733:11065\n\
67TFK:07754:11387\n\
67TFK:07710:11490\n\
67TFK:07722:11500\n\
67TFK:07779:10642\n\
67TFK:07771:10658\n\
67TFK:07798:10671\n\
67TFK:07799:11072\n\
67TFK:07792:11128\n\
67TFK:07783:11234\n\
67TFK:07774:11544\n\
67TFK:07787:11560\n\
67TFK:07855:10335\n\
67TFK:07823:10419\n\
67TFK:07815:10542\n\
67TFK:07822:10700\n\
67TFK:07853:10775\n\
67TFK:07816:10964\n\
67TFK:07814:11051\n\
67TFK:07811:11058\n\
67TFK:07831:11221\n\
67TFK:07852:11353\n\
67TFK:07858:11447\n\
67TFK:07874:10529\n\
67TFK:07878:10547\n\
67TFK:07903:10506\n\
67TFK:07894:10820\n\
67TFK:07877:10899\n\
67TFK:07895:11000\n\
67TFK:07864:11297\n\
67TFK:07892:11319\n\
67TFK:07860:11471\n\
67TFK:07876:11540\n\
67TFK:07937:10523\n\
67TFK:07946:10758\n\
67TFK:07913:11108\n\
67TFK:07953:11274\n\
67TFK:07916:11540\n\
67TFK:07964:10312\n\
67TFK:07970:10350\n\
67TFK:07973:10941\n\
67TFK:07966:11172\n\
67TFK:07990:11175\n\
67TFK:00143:03239\n\
67TFK:00291:03281\n\
67TFK:00321:03303\n\
67TFK:00305:03442\n\
67TFK:00329:03587\n\
67TFK:00323:03643\n\
67TFK:00368:03176\n\
67TFK:00385:03615\n\
67TFK:00399:03737\n\
67TFK:00439:02890\n\
67TFK:00449:03074\n\
67TFK:00440:03728\n\
67TFK:00467:03321\n\
67TFK:00479:03667\n\
67TFK:00534:02638\n\
67TFK:00522:02828\n\
67TFK:00537:02951\n\
67TFK:00535:03105\n\
67TFK:00537:03292\n\
67TFK:00509:03518\n\
67TFK:00518:03527\n\
67TFK:00509:03577\n\
67TFK:00584:02827\n\
67TFK:00646:02581\n\
67TFK:00648:02718\n\
67TFK:00648:02886\n\
67TFK:00638:02976\n\
67TFK:00627:03200\n\
67TFK:00601:03532\n\
67TFK:00619:03671\n\
67TFK:00688:02604\n\
67TFK:00673:02636\n\
67TFK:00678:02982\n\
67TFK:00651:03340\n\
67TFK:00657:03758\n\
67TFK:00716:02588\n\
67TFK:00727:02772\n\
67TFK:00731:02854\n\
67TFK:00709:03012\n\
67TFK:00712:03057\n\
67TFK:00729:03136\n\
67TFK:00725:03235\n\
67TFK:00704:03280\n\
67TFK:00709:03744\n\
67TFK:00758:02673\n\
67TFK:00786:02864\n\
67TFK:00755:02910\n\
67TFK:00758:02918\n\
67TFK:00799:02936\n\
67TFK:00774:03318\n\
67TFK:00796:03311\n\
67TFK:00769:03510\n\
67TFK:00770:03748\n\
67TFK:00794:03841\n\
67TFK:00805:02807\n\
67TFK:00818:02815\n\
67TFK:00822:02818\n\
67TFK:00820:02984\n\
67TFK:00801:03103\n\
67TFK:00806:03092\n\
67TFK:00808:03472\n\
67TFK:00800:03543\n\
67TFK:00803:03804\n\
67TFK:00884:02765\n\
67TFK:00873:02922\n\
67TFK:00850:02929\n\
67TFK:00880:02999\n\
67TFK:00872:03134\n\
67TFK:00870:03236\n\
67TFK:00872:03335\n\
67TFK:00881:03432\n\
67TFK:00872:03752\n\
67TFK:00914:02612\n\
67TFK:00941:02664\n\
67TFK:00924:02771\n\
67TFK:00917:02853\n\
67TFK:00909:03403\n\
67TFK:00900:03565\n\
67TFK:00946:03588\n\
67TFK:00951:02587\n\
67TFK:00986:02626\n\
67TFK:00993:02638\n\
67TFK:00955:02738\n\
67TFK:00971:02967\n\
67TFK:00961:03041\n\
67TFK:00967:03030\n\
67TFK:00974:03312\n\
67TFK:00953:03348\n\
67TFK:00988:03438\n\
67TFK:00951:03592\n\
67TFK:01009:02632\n\
67TFK:01000:02676\n\
67TFK:01045:02873\n\
67TFK:01030:02916\n\
67TFK:01014:03200\n\
67TFK:01029:03308\n\
67TFK:01004:03372\n\
67TFK:01019:03393\n\
67TFK:01041:03714\n\
67TFK:01049:03763\n\
67TFK:01065:02754\n\
67TFK:01067:02842\n\
67TFK:01090:02960\n\
67TFK:01059:03109\n\
67TFK:01059:03140\n\
67TFK:01097:03292\n\
67TFK:01071:03385\n\
67TFK:01117:02746\n\
67TFK:01105:02905\n\
67TFK:01125:03643\n\
67TFK:01109:03756\n\
67TFK:01163:02756\n\
67TFK:01155:03099\n\
67TFK:01156:03088\n\
67TFK:01193:03140\n\
67TFK:01191:03323\n\
67TFK:01153:03686\n\
67TFK:01192:03708\n\
67TFK:01150:03735\n\
67TFK:01183:03807\n\
67TFK:01167:03852\n\
67TFK:01226:02584\n\
67TFK:01207:03236\n\
67TFK:01217:03438\n\
67TFK:01220:03552\n\
67TFK:01248:03843\n\
67TFK:01269:02602\n\
67TFK:01285:02596\n\
67TFK:01298:03195\n\
67TFK:01251:03343\n\
67TFK:01324:02707\n\
67TFK:01306:02900\n\
67TFK:01302:03019\n\
67TFK:01303:03345\n\
67TFK:01329:03615\n\
67TFK:01330:03620\n\
67TFK:01310:03656\n\
67TFK:05364:01322\n\
67TFK:05361:01387\n\
67TFK:05353:01575\n\
67TFK:05376:01644\n\
67TFK:05331:01826\n\
67TFK:05369:01990\n\
67TFK:05340:02139\n\
67TFK:05370:02138\n\
67TFK:05346:02267\n\
67TFK:05348:02325\n\
67TFK:05385:01311\n\
67TFK:05386:01398\n\
67TFK:05405:01543\n\
67TFK:05392:01799\n\
67TFK:05415:02068\n\
67TFK:05393:02321\n\
67TFK:05413:02371\n\
67TFK:05396:02488\n\
67TFK:05464:01328\n\
67TFK:05453:01611\n\
67TFK:05429:01701\n\
67TFK:05454:01911\n\
67TFK:05441:02236\n\
67TFK:05462:02383\n\
67TFK:05465:02373\n\
67TFK:05469:02566\n\
67TFK:05522:01404\n\
67TFK:05479:01486\n\
67TFK:05503:01684\n\
67TFK:05513:01826\n\
67TFK:05497:01928\n\
67TFK:05481:01954\n\
67TFK:05487:02395\n\
67TFK:05514:02527\n\
67TFK:05553:01373\n\
67TFK:05531:01797\n\
67TFK:05542:02027\n\
67TFK:05535:02311\n\
67TFK:05554:02470\n\
67TFK:05614:01401\n\
67TFK:05590:01580\n\
67TFK:05605:01603\n\
67TFK:05600:01762\n\
67TFK:05589:01864\n\
67TFK:05593:01870\n\
67TFK:05627:02487\n\
67TFK:05641:01329\n\
67TFK:05665:01956\n\
67TFK:05667:02033\n\
67TFK:05666:02412\n\
67TFK:05686:01912\n\
67TFK:05695:02115\n\
67TFK:05709:02144\n\
67TFK:05716:02227\n\
67TFK:05747:02062\n\
67TFK:05748:02040\n\
67TFK:05734:02316\n\
67TFK:05750:02541\n\
67TFK:05823:01383\n\
67TFK:05779:01624\n\
67TFK:05820:01632\n\
67TFK:05825:01708\n\
67TFK:05822:01752\n\
67TFK:05814:01832\n\
67TFK:05781:01970\n\
67TFK:05811:02026\n\
67TFK:05824:02101\n\
67TFK:05779:02209\n\
67TFK:05812:02238\n\
67TFK:05818:02310\n\
67TFK:05866:01531\n\
67TFK:05868:01503\n\
67TFK:05836:01550\n\
67TFK:05849:01730\n\
67TFK:05848:01797\n\
67TFK:05873:01937\n\
67TFK:05870:02228\n\
67TFK:05834:02350\n\
67TFK:05857:02499\n\
67TFK:05899:01527\n\
67TFK:05907:01562\n\
67TFK:05886:01771\n\
67TFK:05886:01787\n\
67TFK:05880:01883\n\
67TFK:05918:02094\n\
67TFK:05904:02408\n\
67TFK:05931:01319\n\
67TFK:05933:01686\n\
67TFK:05942:01675\n\
67TFK:05933:01795\n\
67TFK:05943:01862\n\
67TFK:05928:01981\n\
67TFK:05972:01987\n\
67TFK:05947:02214\n\
67TFK:05975:02525\n\
67TFK:05933:02571\n\
67TFK:05979:01330\n\
67TFK:06027:01630\n\
67TFK:05991:01868\n\
67TFK:05986:01967\n\
67TFK:05989:02204\n\
67TFK:05989:02225\n\
67TFK:06005:02233\n\
67TFK:05996:02353\n\
67TFK:06056:01508\n\
67TFK:06046:01955\n\
67TFK:06067:02353\n\
67TFK:06058:02392\n\
67TFK:06059:02396\n\
67TFK:06064:02406\n\
67TFK:06080:01293\n\
67TFK:06100:01305\n\
67TFK:06116:01412\n\
67TFK:06123:01495\n\
67TFK:06111:01627\n\
67TFK:06111:01908\n\
67TFK:06103:02479\n\
67TFK:06091:02520\n\
67TFK:06153:01467\n\
67TFK:06136:01607\n\
67TFK:06141:01820\n\
67TFK:06167:01930\n\
67TFK:06169:01971\n\
67TFK:06154:02108\n\
67TFK:06133:02219\n\
67TFK:06153:02337\n\
67TFK:06205:01427\n\
67TFK:06217:01510\n\
67TFK:06219:01631\n\
67TFK:06222:01784\n\
67TFK:06218:02020\n\
67TFK:06183:02080\n\
67TFK:06206:02118\n\
67TFK:06206:02143\n\
67TFK:06180:02230\n\
67TFK:06217:02424\n\
67TFK:06236:01292\n\
67TFK:06254:01296\n\
67TFK:06245:02031\n\
67TFK:06228:02208\n\
67TFK:06256:02298\n\
67TFK:06249:02572\n\
67TFK:06304:01533\n\
67TFK:06323:01848\n\
67TFK:06297:01977\n\
67TFK:06281:02071\n\
67TFK:06297:02192\n\
67TFK:06295:02262\n\
67TFK:06296:02363\n\
67TFK:06314:02487\n\
67TFK:06330:01392\n\
67TFK:06361:01537\n\
67TFK:06361:01699\n\
67TFK:06373:01711\n\
67TFK:06352:01743\n\
67TFK:06329:02272\n\
67TFK:06335:02250\n\
67TFK:06366:02378\n\
67TFK:06417:01292\n\
67TFK:06421:01460\n\
67TFK:06427:01743\n\
67TFK:06405:02244\n\
67TFK:06412:02246\n\
67TFK:06397:02411\n\
67TFK:06431:01380\n\
67TFK:06467:01552\n\
67TFK:06464:01664\n\
67TFK:06465:01798\n\
67TFK:06463:02028\n\
67TFK:06481:01394\n\
67TFK:06501:01436\n\
67TFK:06505:01413\n\
67TFK:06504:01849\n\
67TFK:06502:02333\n\
67TFK:06515:02455\n\
67TFK:06525:02531\n\
67TFK:06505:02549\n\
67TFK:06561:01460\n\
67TFK:06563:01509\n\
67TFK:06563:01585\n\
67TFK:06546:02264\n\
67TFK:06555:02352\n\
67TFK:06624:01465\n\
67TFK:06583:02141\n\
67TFK:06609:02222\n\
67TFK:06612:02287\n\
67TFK:06590:02295\n\
67TFK:06594:02458\n\
67TFK:06594:02460\n\
67TFK:06630:01651\n\
67TFK:06658:01670\n\
67TFK:06653:01747\n\
67TFK:06632:01875\n\
67TFK:06649:01975\n\
67TFK:06654:02094\n\
67TFK:06658:02217\n\
67TFK:06635:02257\n\
67TFK:06649:02388\n\
67TFK:06645:02439\n\
67TFK:08021:00643\n\
67TFK:08041:00705\n\
67TFK:08005:00911\n\
67TFK:08015:01075\n\
67TFK:08023:01143\n\
67TFK:08011:01181\n\
67TFK:08054:00557\n\
67TFK:08091:00744\n\
67TFK:08060:00799\n\
67TFK:08068:01184\n\
67TFK:08080:01156\n\
67TFK:08057:01281\n\
67TFK:08113:00768\n\
67TFK:08129:01023\n\
67TFK:08132:01129\n\
67TFK:08093:01192\n\
67TFK:08105:01215\n\
67TFK:08135:01223\n\
67TFK:08146:00686\n\
67TFK:08144:00718\n\
67TFK:08165:00786\n\
67TFK:08170:00996\n\
67TFK:08202:00860\n\
67TFK:08214:01023\n\
67TFK:08205:01163\n\
67TFK:08203:01280\n\
67TFK:08270:00919\n\
67TFK:08245:00968\n\
67TFK:08256:00962\n\
67TFK:08282:01110\n\
67TFK:08263:01246\n\
67TFK:08334:01014\n\
67TFK:08304:01074\n\
67TFK:08330:01284\n\
67TFK:08345:01126\n\
67TFK:08347:01206\n\
67TFK:08411:00901\n\
67TFK:08401:01127\n\
67TFK:08394:01259\n\
67TFK:08470:00960\n\
67TFK:08502:01244\n\
67TFK:08576:00924\n\
67TFK:08583:00946\n\
67TFK:08560:01064\n\
67TFK:08632:00921\n\
67TFK:08629:00986\n\
67TFK:08631:01012\n\
67TFK:08669:01121\n\
67TFK:08734:00977\n\
67TFK:08731:01197\n\
67TFK:08751:01168\n\
67TFK:08812:01010\n\
67TFK:08844:00951\n\
67TFK:08848:00974\n\
67TFK:08855:00962\n\
67TFK:08862:00977\n\
67TFK:08887:01006\n\
67TFK:08886:01152\n\
67TFK:08913:00919\n\
67TFK:08919:00971\n\
67TFK:08910:01112\n\
67TFK:08897:01212\n\
67TFK:08969:00838\n\
67TFK:08975:00908\n\
67TFK:08951:01140\n\
67TFK:08964:01250\n\
67TFK:09015:01254\n\
67TFK:09032:01275\n\
67TFK:09081:01163\n\
67TFK:09071:01239\n\
67TFK:09100:01036\n\
67TFK:09099:01245\n\
67TFK:09159:01036\n\
67TFK:09158:01136\n\
67TFK:09221:01272\n\
67TFK:09304:01182\n\
67TFK:09322:01256\n\
67TFK:06666:00498\n\
67TFK:06680:00470\n\
67TFK:06677:00501\n\
67TFK:06695:00588\n\
67TFK:06666:00663\n\
67TFK:06684:00714\n\
67TFK:06698:00721\n\
67TFK:06701:00838\n\
67TFK:06705:00949\n\
67TFK:06706:01024\n\
67TFK:06708:01108\n\
67TFK:06742:00643\n\
67TFK:06731:00723\n\
67TFK:06733:01280\n\
67TFK:06786:00548\n\
67TFK:06789:00521\n\
67TFK:06768:00585\n\
67TFK:06779:00633\n\
67TFK:06802:00744\n\
67TFK:06766:00781\n\
67TFK:06769:00887\n\
67TFK:06801:01076\n\
67TFK:06807:01114\n\
67TFK:06805:01180\n\
67TFK:06845:00444\n\
67TFK:06830:00486\n\
67TFK:06852:00538\n\
67TFK:06818:00693\n\
67TFK:06830:00748\n\
67TFK:06815:01081\n\
67TFK:06828:01199\n\
67TFK:06880:00682\n\
67TFK:06898:00728\n\
67TFK:06891:00756\n\
67TFK:06880:01164\n\
67TFK:06949:00822\n\
67TFK:06954:00819\n\
67TFK:06918:00883\n\
67TFK:06920:01106\n\
67TFK:06956:01137\n\
67TFK:06997:00489\n\
67TFK:06988:00561\n\
67TFK:07005:00741\n\
67TFK:06976:01076\n\
67TFK:06988:01150\n\
67TFK:07008:01154\n\
67TFK:07014:00592\n\
67TFK:07057:00733\n\
67TFK:07019:00780\n\
67TFK:07055:00877\n\
67TFK:07010:00999\n\
67TFK:07058:01135\n\
67TFK:07102:00568\n\
67TFK:07069:01058\n\
67TFK:07147:00584\n\
67TFK:07126:00868\n\
67TFK:07145:00881\n\
67TFK:07158:01134\n\
67TFK:07118:01173\n\
67TFK:07115:01215\n\
67TFK:07199:00504\n\
67TFK:07181:00666\n\
67TFK:07179:00883\n\
67TFK:07170:01056\n\
67TFK:07174:01059\n\
67TFK:07183:01122\n\
67TFK:07205:01187\n\
67TFK:07210:00492\n\
67TFK:07211:00712\n\
67TFK:07247:00898\n\
67TFK:07254:01109\n\
67TFK:07270:01042\n\
67TFK:07294:01120\n\
67TFK:07274:01166\n\
67TFK:07280:01217\n\
67TFK:07316:00621\n\
67TFK:07311:00688\n\
67TFK:07327:00716\n\
67TFK:07340:00703\n\
67TFK:07359:00746\n\
67TFK:07321:00854\n\
67TFK:07328:00940\n\
67TFK:07323:01032\n\
67TFK:07334:01181\n\
67TFK:07352:01170\n\
67TFK:07345:01287\n\
67TFK:07387:00489\n\
67TFK:07406:00499\n\
67TFK:07361:00642\n\
67TFK:07370:00670\n\
67TFK:07404:00657\n\
67TFK:07390:00937\n\
67TFK:07363:01124\n\
67TFK:07412:00664\n\
67TFK:07425:00939\n\
67TFK:07421:01276\n\
67TFK:07501:00591\n\
67TFK:07460:00748\n\
67TFK:07473:00739\n\
67TFK:07473:00763\n\
67TFK:07486:00777\n\
67TFK:07498:00757\n\
67TFK:07470:00923\n\
67TFK:07496:00959\n\
67TFK:07502:00957\n\
67TFK:07464:01117\n\
67TFK:07497:01183\n\
67TFK:07523:00632\n\
67TFK:07531:00656\n\
67TFK:07536:00713\n\
67TFK:07533:00838\n\
67TFK:07524:00932\n\
67TFK:07515:00984\n\
67TFK:07537:01009\n\
67TFK:07516:01062\n\
67TFK:07525:01274\n\
67TFK:07606:00835\n\
67TFK:07587:00953\n\
67TFK:07563:01141\n\
67TFK:07598:01194\n\
67TFK:07598:01267\n\
67TFK:07610:00510\n\
67TFK:07633:00527\n\
67TFK:07638:00688\n\
67TFK:07638:01062\n\
67TFK:07641:01228\n\
67TFK:07702:00939\n\
67TFK:07740:01241\n\
67TFK:07764:00552\n\
67TFK:07760:00660\n\
67TFK:07807:00706\n\
67TFK:07794:00896\n\
67TFK:07783:00921\n\
67TFK:07775:00987\n\
67TFK:07818:00605\n\
67TFK:07844:01138\n\
67TFK:07813:01166\n\
67TFK:07872:00454\n\
67TFK:07905:00589\n\
67TFK:07868:00936\n\
67TFK:07887:00906\n\
67TFK:07898:01209\n\
67TFK:07955:00468\n\
67TFK:07925:00501\n\
67TFK:07947:00531\n\
67TFK:07923:00589\n\
67TFK:07910:00928\n\
67TFK:07945:01021\n\
67TFK:07943:01076\n\
67TFK:07951:01135\n\
67TFK:07981:00488\n\
67TFK:07961:01078\n\
67TFK:06702:14362\n\
67TFK:06675:14458\n\
67TFK:06674:14579\n\
67TFK:06731:14282\n\
67TFK:06757:14278\n\
67TFK:06712:14399\n\
67TFK:06739:14574\n\
67TFK:06714:14632\n\
67TFK:06782:14505\n\
67TFK:06818:14196\n\
67TFK:06896:14208\n\
67TFK:06892:14651\n\
67TFK:06945:14222\n\
67TFK:06952:14294\n\
67TFK:06974:14171\n\
67TFK:06968:14266\n\
67TFK:06971:14236\n\
67TFK:07000:14220\n\
67TFK:07030:14483\n\
67TFK:07024:14804\n\
67TFK:07074:14597\n\
67TFK:07077:14768\n\
67TFK:07112:14805\n\
67TFK:07177:14685\n\
67TFK:07186:14730\n\
67TFK:07196:14839\n\
67TFK:07222:14228\n\
67TFK:07232:14242\n\
67TFK:07233:14259\n\
67TFK:07232:14275\n\
67TFK:07212:14560\n\
67TFK:07258:14553\n\
67TFK:07249:14707\n\
67TFK:07291:14180\n\
67TFK:07282:14245\n\
67TFK:07283:14233\n\
67TFK:07284:14354\n\
67TFK:07300:14524\n\
67TFK:07260:14618\n\
67TFK:07324:14339\n\
67TFK:07320:14664\n\
67TFK:07416:14356\n\
67TFK:07412:14488\n\
67TFK:07485:14274\n\
67TFK:07575:14463\n\
67TFK:07725:14315\n\
67TFK:07749:14438\n\
67TFK:07812:14185\n\
67TFK:07857:14315\n\
67TFK:07834:14531\n\
67TFK:07899:14280\n\
67TFK:07883:14335\n\
67TFK:07989:14289\n\
67TFK:08039:06442\n\
67TFK:08023:06560\n\
67TFK:08037:06567\n\
67TFK:08019:06743\n\
67TFK:08012:06871\n\
67TFK:08027:07398\n\
67TFK:07998:07653\n\
67TFK:07992:07712\n\
67TFK:08047:06538\n\
67TFK:08048:06532\n\
67TFK:08081:06570\n\
67TFK:08083:06631\n\
67TFK:08046:06654\n\
67TFK:08049:06916\n\
67TFK:08045:07361\n\
67TFK:08054:07412\n\
67TFK:08114:06520\n\
67TFK:08119:06730\n\
67TFK:08115:06786\n\
67TFK:08095:06937\n\
67TFK:08134:06914\n\
67TFK:08116:07276\n\
67TFK:08136:07241\n\
67TFK:08097:07393\n\
67TFK:08095:07559\n\
67TFK:08176:06530\n\
67TFK:08170:06591\n\
67TFK:08147:06673\n\
67TFK:08163:06836\n\
67TFK:08153:06876\n\
67TFK:08188:06880\n\
67TFK:08145:07053\n\
67TFK:08180:07238\n\
67TFK:08177:07485\n\
67TFK:08176:07639\n\
67TFK:08204:06531\n\
67TFK:08236:06501\n\
67TFK:08228:06694\n\
67TFK:08233:06704\n\
67TFK:08195:06805\n\
67TFK:08235:07288\n\
67TFK:08228:07312\n\
67TFK:08241:07607\n\
67TFK:08244:06523\n\
67TFK:08251:06717\n\
67TFK:08254:07220\n\
67TFK:08246:07298\n\
67TFK:08274:07477\n\
67TFK:08243:07623\n\
67TFK:08317:06605\n\
67TFK:08312:07436\n\
67TFK:08300:07653\n\
67TFK:08388:06502\n\
67TFK:08355:06679\n\
67TFK:08350:06693\n\
67TFK:08362:07037\n\
67TFK:08360:07233\n\
67TFK:08345:07393\n\
67TFK:08342:07471\n\
67TFK:08352:07537\n\
67TFK:08358:07697\n\
67TFK:08439:06446\n\
67TFK:08414:06707\n\
67TFK:08400:06924\n\
67TFK:08409:07118\n\
67TFK:08419:07475\n\
67TFK:08424:07548\n\
67TFK:08439:07565\n\
67TFK:08486:06640\n\
67TFK:08467:06740\n\
67TFK:08445:06885\n\
67TFK:08471:07092\n\
67TFK:08447:07195\n\
67TFK:08446:07520\n\
67TFK:08449:07494\n\
67TFK:08530:06632\n\
67TFK:08526:06719\n\
67TFK:08513:07223\n\
67TFK:08503:07291\n\
67TFK:08500:07622\n\
67TFK:08495:07655\n\
67TFK:08550:07019\n\
67TFK:08542:07214\n\
67TFK:08575:07252\n\
67TFK:08585:07358\n\
67TFK:08578:07427\n\
67TFK:08563:07483\n\
67TFK:08638:06585\n\
67TFK:08616:06652\n\
67TFK:08599:06862\n\
67TFK:08601:07019\n\
67TFK:08617:07026\n\
67TFK:08606:07137\n\
67TFK:08621:07336\n\
67TFK:08597:07568\n\
67TFK:08631:07551\n\
67TFK:08676:06643\n\
67TFK:08649:06817\n\
67TFK:08683:06892\n\
67TFK:08678:07025\n\
67TFK:08686:07342\n\
67TFK:08711:06830\n\
67TFK:08741:06796\n\
67TFK:08735:07177\n\
67TFK:08719:07196\n\
67TFK:08709:07264\n\
67TFK:08725:07428\n\
67TFK:08749:06466\n\
67TFK:08762:06550\n\
67TFK:08770:06629\n\
67TFK:08753:06825\n\
67TFK:08770:06890\n\
67TFK:08770:07244\n\
67TFK:08777:07356\n\
67TFK:08787:07345\n\
67TFK:08766:07580\n\
67TFK:08764:07613\n\
67TFK:08789:07682\n\
67TFK:08837:06514\n\
67TFK:08807:06657\n\
67TFK:08829:06667\n\
67TFK:08823:06949\n\
67TFK:08809:07217\n\
67TFK:08820:07546\n\
67TFK:08822:07648\n\
67TFK:08850:06639\n\
67TFK:08873:06774\n\
67TFK:08887:06814\n\
67TFK:08848:07176\n\
67TFK:08857:07207\n\
67TFK:08887:07366\n\
67TFK:08873:07542\n\
67TFK:08926:06463\n\
67TFK:08909:06600\n\
67TFK:08902:06813\n\
67TFK:08934:06871\n\
67TFK:08902:06926\n\
67TFK:08913:07011\n\
67TFK:08902:07107\n\
67TFK:08929:07232\n\
67TFK:08895:07415\n\
67TFK:08921:07459\n\
67TFK:08915:07695\n\
67TFK:08979:06591\n\
67TFK:08962:06722\n\
67TFK:08978:06826\n\
67TFK:08982:06814\n\
67TFK:08949:06921\n\
67TFK:08960:07007\n\
67TFK:08965:07006\n\
67TFK:08988:07019\n\
67TFK:08949:07300\n\
67TFK:09029:06704\n\
67TFK:09030:06839\n\
67TFK:09003:07029\n\
67TFK:08996:07671\n\
67TFK:09008:07663\n\
67TFK:09020:07661\n\
67TFK:09025:07688\n\
67TFK:09089:06741\n\
67TFK:09083:07043\n\
67TFK:09066:07265\n\
67TFK:09066:07585\n\
67TFK:09132:06916\n\
67TFK:09103:06968\n\
67TFK:09092:07014\n\
67TFK:09092:07141\n\
67TFK:09111:07268\n\
67TFK:09139:07559\n\
67TFK:09143:06535\n\
67TFK:09174:06666\n\
67TFK:09180:06711\n\
67TFK:09181:06696\n\
67TFK:09181:06726\n\
67TFK:09155:06931\n\
67TFK:09167:06928\n\
67TFK:09166:07043\n\
67TFK:09180:07432\n\
67TFK:09147:07572\n\
67TFK:09229:06563\n\
67TFK:09210:06908\n\
67TFK:09214:06964\n\
67TFK:09233:06998\n\
67TFK:09234:07350\n\
67TFK:09235:07385\n\
67TFK:09200:07440\n\
67TFK:09274:06549\n\
67TFK:09274:06854\n\
67TFK:09261:06925\n\
67TFK:09270:06896\n\
67TFK:09267:06965\n\
67TFK:09277:07598\n\
67TFK:09311:06904\n\
67TFK:08009:02643\n\
67TFK:07998:02854\n\
67TFK:08041:03117\n\
67TFK:08041:03147\n\
67TFK:08018:03257\n\
67TFK:08014:03335\n\
67TFK:08000:03483\n\
67TFK:08002:03507\n\
67TFK:08014:03477\n\
67TFK:08000:03796\n\
67TFK:08086:02588\n\
67TFK:08084:03072\n\
67TFK:08057:03431\n\
67TFK:08076:03464\n\
67TFK:08073:03509\n\
67TFK:08088:03544\n\
67TFK:08066:03789\n\
67TFK:08135:02632\n\
67TFK:08104:02735\n\
67TFK:08134:03044\n\
67TFK:08115:03100\n\
67TFK:08119:03076\n\
67TFK:08128:03398\n\
67TFK:08136:03491\n\
67TFK:08138:03485\n\
67TFK:08115:03766\n\
67TFK:08104:03838\n\
67TFK:08122:03853\n\
67TFK:08175:02792\n\
67TFK:08176:02877\n\
67TFK:08190:02939\n\
67TFK:08180:03157\n\
67TFK:08146:03355\n\
67TFK:08178:03493\n\
67TFK:08177:03573\n\
67TFK:08153:03770\n\
67TFK:08235:02714\n\
67TFK:08215:03023\n\
67TFK:08196:03349\n\
67TFK:08226:03421\n\
67TFK:08236:03420\n\
67TFK:08201:03462\n\
67TFK:08212:03522\n\
67TFK:08209:03602\n\
67TFK:08207:03725\n\
67TFK:08258:02849\n\
67TFK:08265:03007\n\
67TFK:08247:03076\n\
67TFK:08248:03374\n\
67TFK:08256:03524\n\
67TFK:08261:03619\n\
67TFK:08261:03759\n\
67TFK:08262:03778\n\
67TFK:08338:02691\n\
67TFK:08304:03365\n\
67TFK:08325:03673\n\
67TFK:08312:03740\n\
67TFK:08320:03766\n\
67TFK:08359:03006\n\
67TFK:08366:03056\n\
67TFK:08352:03121\n\
67TFK:08365:03127\n\
67TFK:08354:03185\n\
67TFK:08344:03316\n\
67TFK:08357:03327\n\
67TFK:08400:02966\n\
67TFK:08407:02982\n\
67TFK:08404:03397\n\
67TFK:08419:03497\n\
67TFK:08416:03567\n\
67TFK:08408:03670\n\
67TFK:08417:03729\n\
67TFK:08427:03732\n\
67TFK:08462:02701\n\
67TFK:08470:03027\n\
67TFK:08499:02582\n\
67TFK:08518:02979\n\
67TFK:08504:03099\n\
67TFK:08508:03274\n\
67TFK:08522:03352\n\
67TFK:08591:02587\n\
67TFK:08573:02754\n\
67TFK:08567:02797\n\
67TFK:08549:03189\n\
67TFK:08573:03195\n\
67TFK:08622:02743\n\
67TFK:08605:02857\n\
67TFK:08611:02867\n\
67TFK:08611:02911\n\
67TFK:08622:02940\n\
67TFK:08629:03160\n\
67TFK:08607:03708\n\
67TFK:08648:02740\n\
67TFK:08665:03025\n\
67TFK:08677:02987\n\
67TFK:08684:03592\n\
67TFK:08723:02685\n\
67TFK:08725:02687\n\
67TFK:08708:02754\n\
67TFK:08730:02809\n\
67TFK:08723:03003\n\
67TFK:08709:03046\n\
67TFK:08706:03195\n\
67TFK:08732:03251\n\
67TFK:08716:03358\n\
67TFK:08737:03432\n\
67TFK:08773:02858\n\
67TFK:08774:02856\n\
67TFK:08784:02896\n\
67TFK:08764:03621\n\
67TFK:08754:03712\n\
67TFK:08802:02865\n\
67TFK:08840:02915\n\
67TFK:08802:03064\n\
67TFK:08829:03243\n\
67TFK:08804:03545\n\
67TFK:08872:03172\n\
67TFK:08887:03232\n\
67TFK:08858:03467\n\
67TFK:08891:03632\n\
67TFK:08860:03700\n\
67TFK:08940:02657\n\
67TFK:08941:02681\n\
67TFK:08894:02729\n\
67TFK:08918:02727\n\
67TFK:08902:02880\n\
67TFK:08933:03662\n\
67TFK:08935:03704\n\
67TFK:08959:02640\n\
67TFK:08961:02721\n\
67TFK:08973:02715\n\
67TFK:08949:02930\n\
67TFK:08954:02989\n\
67TFK:08990:03408\n\
67TFK:08977:03427\n\
67TFK:08956:03661\n\
67TFK:08959:03744\n\
67TFK:08989:03783\n\
67TFK:08982:03862\n\
67TFK:08997:02727\n\
67TFK:09007:02743\n\
67TFK:09035:02775\n\
67TFK:09009:02993\n\
67TFK:09000:03120\n\
67TFK:09024:03211\n\
67TFK:09035:03195\n\
67TFK:09010:03392\n\
67TFK:09033:03504\n\
67TFK:09014:03570\n\
67TFK:09026:03544\n\
67TFK:09005:03849\n\
67TFK:09072:02888\n\
67TFK:09091:03237\n\
67TFK:09049:03652\n\
67TFK:09088:03680\n\
67TFK:09058:03736\n\
67TFK:09044:03796\n\
67TFK:09094:02692\n\
67TFK:09100:02716\n\
67TFK:09122:02690\n\
67TFK:09126:02695\n\
67TFK:09123:02863\n\
67TFK:09119:02967\n\
67TFK:09133:02936\n\
67TFK:09116:03243\n\
67TFK:09099:03306\n\
67TFK:09112:03614\n\
67TFK:09114:03730\n\
67TFK:09150:02787\n\
67TFK:09159:02826\n\
67TFK:09190:03623\n\
67TFK:09198:02614\n\
67TFK:09219:02671\n\
67TFK:09227:02818\n\
67TFK:09202:02958\n\
67TFK:09221:03251\n\
67TFK:09204:03456\n\
67TFK:09231:03641\n\
67TFK:09234:03646\n\
67TFK:09255:02645\n\
67TFK:09285:02631\n\
67TFK:09258:03410\n\
67TFK:09269:03579\n\
67TFK:09315:03704\n\
67TFK:08026:04006\n\
67TFK:08026:04763\n\
67TFK:08001:04785\n\
67TFK:07994:05042\n\
67TFK:08002:05074\n\
67TFK:08069:03931\n\
67TFK:08090:03939\n\
67TFK:08062:03997\n\
67TFK:08053:04100\n\
67TFK:08085:04811\n\
67TFK:08089:04830\n\
67TFK:08085:04911\n\
67TFK:08135:04102\n\
67TFK:08095:04420\n\
67TFK:08102:04550\n\
67TFK:08105:04539\n\
67TFK:08117:04581\n\
67TFK:08117:04645\n\
67TFK:08092:04951\n\
67TFK:08114:05014\n\
67TFK:08180:03935\n\
67TFK:08187:03957\n\
67TFK:08182:04139\n\
67TFK:08148:04235\n\
67TFK:08183:04430\n\
67TFK:08158:04733\n\
67TFK:08157:04816\n\
67TFK:08177:04896\n\
67TFK:08221:04071\n\
67TFK:08237:04100\n\
67TFK:08221:04210\n\
67TFK:08235:04236\n\
67TFK:08194:04354\n\
67TFK:08216:04378\n\
67TFK:08203:04415\n\
67TFK:08228:04530\n\
67TFK:08233:04522\n\
67TFK:08193:04932\n\
67TFK:08257:04162\n\
67TFK:08264:04591\n\
67TFK:08281:04708\n\
67TFK:08269:04743\n\
67TFK:08245:04844\n\
67TFK:08245:05038\n\
67TFK:08260:05144\n\
67TFK:08300:03890\n\
67TFK:08337:04043\n\
67TFK:08331:04357\n\
67TFK:08311:04549\n\
67TFK:08337:04677\n\
67TFK:08329:04715\n\
67TFK:08311:04780\n\
67TFK:08335:04790\n\
67TFK:08301:05015\n\
67TFK:08336:05076\n\
67TFK:08380:03924\n\
67TFK:08349:04460\n\
67TFK:08368:04426\n\
67TFK:08390:04441\n\
67TFK:08362:04612\n\
67TFK:08380:04984\n\
67TFK:08390:05012\n\
67TFK:08415:03872\n\
67TFK:08395:04029\n\
67TFK:08415:04064\n\
67TFK:08435:04072\n\
67TFK:08432:04131\n\
67TFK:08409:04198\n\
67TFK:08404:04311\n\
67TFK:08400:04556\n\
67TFK:08392:04611\n\
67TFK:08396:04732\n\
67TFK:08435:04984\n\
67TFK:08404:05139\n\
67TFK:08447:03889\n\
67TFK:08453:03966\n\
67TFK:08447:04246\n\
67TFK:08491:04298\n\
67TFK:08454:04410\n\
67TFK:08476:04556\n\
67TFK:08449:04702\n\
67TFK:08477:04853\n\
67TFK:08446:04915\n\
67TFK:08460:04967\n\
67TFK:08469:04992\n\
67TFK:08495:04006\n\
67TFK:08499:04019\n\
67TFK:08539:04177\n\
67TFK:08530:04295\n\
67TFK:08508:04411\n\
67TFK:08520:04752\n\
67TFK:08516:04787\n\
67TFK:08537:04908\n\
67TFK:08494:05141\n\
67TFK:08558:03896\n\
67TFK:08570:03972\n\
67TFK:08588:04003\n\
67TFK:08568:04060\n\
67TFK:08579:04183\n\
67TFK:08590:04603\n\
67TFK:08558:05125\n\
67TFK:08629:04358\n\
67TFK:08621:04478\n\
67TFK:08622:04795\n\
67TFK:08611:05041\n\
67TFK:08614:05134\n\
67TFK:08643:04140\n\
67TFK:08665:04234\n\
67TFK:08675:04304\n\
67TFK:08690:04310\n\
67TFK:08648:04381\n\
67TFK:08668:04534\n\
67TFK:08664:04815\n\
67TFK:08669:04933\n\
67TFK:08674:04999\n\
67TFK:08701:03934\n\
67TFK:08703:04111\n\
67TFK:08718:04073\n\
67TFK:08730:04082\n\
67TFK:08695:04114\n\
67TFK:08726:04522\n\
67TFK:08700:04673\n\
67TFK:08718:04836\n\
67TFK:08733:04859\n\
67TFK:08710:05055\n\
67TFK:08784:03983\n\
67TFK:08765:04077\n\
67TFK:08790:04187\n\
67TFK:08751:04396\n\
67TFK:08759:04714\n\
67TFK:08769:04763\n\
67TFK:08780:04801\n\
67TFK:08766:04912\n\
67TFK:08790:05037\n\
67TFK:08790:05055\n\
67TFK:08755:05108\n\
67TFK:08816:04048\n\
67TFK:08804:04335\n\
67TFK:08821:04715\n\
67TFK:08807:04804\n\
67TFK:08802:04887\n\
67TFK:08820:04876\n\
67TFK:08811:04997\n\
67TFK:08884:03953\n\
67TFK:08865:04034\n\
67TFK:08853:04205\n\
67TFK:08889:04384\n\
67TFK:08889:04766\n\
67TFK:08882:04987\n\
67TFK:08903:04149\n\
67TFK:08917:04150\n\
67TFK:08926:04227\n\
67TFK:08902:04347\n\
67TFK:08934:04658\n\
67TFK:08934:04699\n\
67TFK:08935:04763\n\
67TFK:08895:04839\n\
67TFK:08930:04863\n\
67TFK:08940:04820\n\
67TFK:08923:04937\n\
67TFK:08964:04218\n\
67TFK:08979:04551\n\
67TFK:08959:04614\n\
67TFK:08996:04186\n\
67TFK:09021:04205\n\
67TFK:09027:04275\n\
67TFK:09020:04536\n\
67TFK:09035:04566\n\
67TFK:09020:04793\n\
67TFK:09024:04816\n\
67TFK:09021:04888\n\
67TFK:09048:03871\n\
67TFK:09061:04180\n\
67TFK:09057:04516\n\
67TFK:09042:04600\n\
67TFK:09076:04592\n\
67TFK:09073:04675\n\
67TFK:09049:04732\n\
67TFK:09055:04731\n\
67TFK:09063:04922\n\
67TFK:09089:05026\n\
67TFK:09135:04155\n\
67TFK:09139:04294\n\
67TFK:09136:04488\n\
67TFK:09130:04795\n\
67TFK:09153:04071\n\
67TFK:09158:04494\n\
67TFK:09159:04562\n\
67TFK:09189:05025\n\
67TFK:09241:03871\n\
67TFK:09220:03932\n\
67TFK:09223:04165\n\
67TFK:09238:04461\n\
67TFK:09198:04487\n\
67TFK:09201:04902\n\
67TFK:09282:03881\n\
67TFK:09260:04195\n\
67TFK:09257:04748\n\
67TFK:09271:04772\n\
67TFK:09249:04963\n\
67TFK:09315:04140\n\
67TFK:09303:04223\n\
67TFK:09307:04361\n\
67TFK:09312:04928\n\
67TFK:08013:08044\n\
67TFK:08005:08168\n\
67TFK:08006:08163\n\
67TFK:08015:08129\n\
67TFK:08032:08171\n\
67TFK:08008:08239\n\
67TFK:08009:08696\n\
67TFK:08027:08798\n\
67TFK:08025:08959\n\
67TFK:08056:07864\n\
67TFK:08058:08536\n\
67TFK:08073:08997\n\
67TFK:08123:07847\n\
67TFK:08126:07871\n\
67TFK:08124:08037\n\
67TFK:08127:08030\n\
67TFK:08100:08172\n\
67TFK:08129:08266\n\
67TFK:08108:08308\n\
67TFK:08113:08388\n\
67TFK:08121:08568\n\
67TFK:08099:08732\n\
67TFK:08141:08746\n\
67TFK:08138:08920\n\
67TFK:08158:07813\n\
67TFK:08178:08026\n\
67TFK:08146:08292\n\
67TFK:08156:08351\n\
67TFK:08178:08609\n\
67TFK:08187:08587\n\
67TFK:08180:08698\n\
67TFK:08148:08819\n\
67TFK:08193:07795\n\
67TFK:08196:07869\n\
67TFK:08213:07891\n\
67TFK:08214:07937\n\
67TFK:08202:08047\n\
67TFK:08231:08056\n\
67TFK:08221:08292\n\
67TFK:08214:08709\n\
67TFK:08221:08718\n\
67TFK:08251:08056\n\
67TFK:08245:08217\n\
67TFK:08269:08196\n\
67TFK:08259:08568\n\
67TFK:08282:08574\n\
67TFK:08270:08672\n\
67TFK:08266:08866\n\
67TFK:08308:07959\n\
67TFK:08318:08112\n\
67TFK:08308:08157\n\
67TFK:08336:08661\n\
67TFK:08317:08746\n\
67TFK:08299:08966\n\
67TFK:08391:07840\n\
67TFK:08383:08564\n\
67TFK:08386:08809\n\
67TFK:08411:07900\n\
67TFK:08401:08049\n\
67TFK:08413:08303\n\
67TFK:08426:08683\n\
67TFK:08393:08995\n\
67TFK:08469:07736\n\
67TFK:08488:07832\n\
67TFK:08469:07903\n\
67TFK:08450:08248\n\
67TFK:08458:08336\n\
67TFK:08457:08823\n\
67TFK:08448:08871\n\
67TFK:08470:08883\n\
67TFK:08472:08929\n\
67TFK:08496:07883\n\
67TFK:08518:08443\n\
67TFK:08493:08677\n\
67TFK:08516:08656\n\
67TFK:08539:08757\n\
67TFK:08528:08857\n\
67TFK:08505:09009\n\
67TFK:08577:07766\n\
67TFK:08573:08014\n\
67TFK:08562:08420\n\
67TFK:08572:08425\n\
67TFK:08570:08437\n\
67TFK:08570:08502\n\
67TFK:08542:08663\n\
67TFK:08549:08769\n\
67TFK:08587:08818\n\
67TFK:08586:08841\n\
67TFK:08573:08997\n\
67TFK:08610:08073\n\
67TFK:08607:08079\n\
67TFK:08621:08150\n\
67TFK:08612:08642\n\
67TFK:08605:08843\n\
67TFK:08629:08996\n\
67TFK:08670:07931\n\
67TFK:08676:08048\n\
67TFK:08668:08095\n\
67TFK:08689:08328\n\
67TFK:08642:08460\n\
67TFK:08676:08573\n\
67TFK:08667:08624\n\
67TFK:08642:08900\n\
67TFK:08692:07884\n\
67TFK:08705:08018\n\
67TFK:08734:08252\n\
67TFK:08730:08629\n\
67TFK:08733:08644\n\
67TFK:08727:08844\n\
67TFK:08788:08287\n\
67TFK:08762:08357\n\
67TFK:08776:08461\n\
67TFK:08743:08517\n\
67TFK:08788:08606\n\
67TFK:08774:08804\n\
67TFK:08834:07829\n\
67TFK:08806:07952\n\
67TFK:08831:08141\n\
67TFK:08799:08275\n\
67TFK:08809:08426\n\
67TFK:08830:08889\n\
67TFK:08884:07819\n\
67TFK:08844:07873\n\
67TFK:08845:07875\n\
67TFK:08888:07907\n\
67TFK:08866:08245\n\
67TFK:08849:08283\n\
67TFK:08889:08502\n\
67TFK:08868:08616\n\
67TFK:08856:08710\n\
67TFK:08858:08815\n\
67TFK:08845:08878\n\
67TFK:08844:08932\n\
67TFK:08893:08142\n\
67TFK:08897:08144\n\
67TFK:08895:08193\n\
67TFK:08897:08233\n\
67TFK:08928:08272\n\
67TFK:08938:08416\n\
67TFK:08902:08508\n\
67TFK:08901:08792\n\
67TFK:08931:08793\n\
67TFK:08927:08991\n\
67TFK:08951:07748\n\
67TFK:08969:07964\n\
67TFK:08944:08238\n\
67TFK:08958:08495\n\
67TFK:08944:08540\n\
67TFK:08946:08955\n\
67TFK:09026:07905\n\
67TFK:09016:08007\n\
67TFK:09000:08347\n\
67TFK:09049:07893\n\
67TFK:09069:07914\n\
67TFK:09044:08091\n\
67TFK:09068:08212\n\
67TFK:09056:08462\n\
67TFK:09075:08484\n\
67TFK:09120:07782\n\
67TFK:09111:08583\n\
67TFK:09092:08711\n\
67TFK:09101:08828\n\
67TFK:09168:08248\n\
67TFK:09173:08580\n\
67TFK:09167:08716\n\
67TFK:09214:07791\n\
67TFK:09269:07815\n\
67TFK:09259:07918\n\
67TFK:09243:08066\n\
67TFK:09243:08213\n\
67TFK:09284:08276\n\
67TFK:09264:08398\n\
67TFK:09257:08647\n\
67TFK:09279:08821\n\
67TFK:09243:08922\n\
67TFK:09307:07919\n\
67TFK:09310:07992\n\
67TFK:09315:08014\n\
67TFK:09300:08380\n\
67TFK:09298:08523\n\
67TFK:09293:08669\n\
67TFK:08006:09038\n\
67TFK:08016:09104\n\
67TFK:08008:09345\n\
67TFK:08020:09533\n\
67TFK:08033:09647\n\
67TFK:08028:09710\n\
67TFK:08035:09958\n\
67TFK:08019:10153\n\
67TFK:08000:10193\n\
67TFK:08082:09210\n\
67TFK:08072:09241\n\
67TFK:08069:09352\n\
67TFK:08080:09390\n\
67TFK:08087:09378\n\
67TFK:08088:09550\n\
67TFK:08085:09799\n\
67TFK:08072:09900\n\
67TFK:08136:09067\n\
67TFK:08129:09408\n\
67TFK:08136:09761\n\
67TFK:08115:10245\n\
67TFK:08165:09154\n\
67TFK:08178:09203\n\
67TFK:08150:09533\n\
67TFK:08226:09359\n\
67TFK:08217:09603\n\
67TFK:08239:09920\n\
67TFK:08234:10198\n\
67TFK:08248:09086\n\
67TFK:08250:09252\n\
67TFK:08264:09448\n\
67TFK:08261:09821\n\
67TFK:08260:10286\n\
67TFK:08327:09080\n\
67TFK:08326:09182\n\
67TFK:08295:09380\n\
67TFK:08341:09666\n\
67TFK:08301:09780\n\
67TFK:08341:09900\n\
67TFK:08312:09931\n\
67TFK:08320:09955\n\
67TFK:08320:09998\n\
67TFK:08297:10070\n\
67TFK:08323:10160\n\
67TFK:08344:09080\n\
67TFK:08373:09205\n\
67TFK:08372:09346\n\
67TFK:08380:09792\n\
67TFK:08383:09872\n\
67TFK:08372:09943\n\
67TFK:08382:10006\n\
67TFK:08385:10208\n\
67TFK:08387:10170\n\
67TFK:08365:10285\n\
67TFK:08411:09560\n\
67TFK:08412:09629\n\
67TFK:08419:09634\n\
67TFK:08403:09827\n\
67TFK:08422:10006\n\
67TFK:08471:09082\n\
67TFK:08461:09252\n\
67TFK:08446:09511\n\
67TFK:08446:09696\n\
67TFK:08465:09732\n\
67TFK:08467:09956\n\
67TFK:08458:10065\n\
67TFK:08500:09166\n\
67TFK:08540:09293\n\
67TFK:08504:09450\n\
67TFK:08513:09629\n\
67TFK:08496:10176\n\
67TFK:08510:10185\n\
67TFK:08576:09052\n\
67TFK:08586:09038\n\
67TFK:08603:09311\n\
67TFK:08622:09408\n\
67TFK:08609:09637\n\
67TFK:08611:09851\n\
67TFK:08640:09970\n\
67TFK:08636:10255\n\
67TFK:08679:09359\n\
67TFK:08661:09403\n\
67TFK:08672:09397\n\
67TFK:08675:09374\n\
67TFK:08674:09508\n\
67TFK:08691:09636\n\
67TFK:08685:10116\n\
67TFK:08661:10202\n\
67TFK:08700:09481\n\
67TFK:08692:09775\n\
67TFK:08704:09949\n\
67TFK:08738:09964\n\
67TFK:08710:10032\n\
67TFK:08711:10171\n\
67TFK:08750:09079\n\
67TFK:08770:09228\n\
67TFK:08786:09261\n\
67TFK:08784:09296\n\
67TFK:08774:09429\n\
67TFK:08780:09767\n\
67TFK:08789:09948\n\
67TFK:08778:10113\n\
67TFK:08754:10250\n\
67TFK:08807:09127\n\
67TFK:08795:09249\n\
67TFK:08830:09318\n\
67TFK:08816:09619\n\
67TFK:08819:09681\n\
67TFK:08829:10187\n\
67TFK:08838:10291\n\
67TFK:08873:09087\n\
67TFK:08850:09404\n\
67TFK:08888:09367\n\
67TFK:08869:09497\n\
67TFK:08885:09827\n\
67TFK:08867:10124\n\
67TFK:08849:10250\n\
67TFK:08892:09456\n\
67TFK:08930:09543\n\
67TFK:08908:10011\n\
67TFK:08941:10038\n\
67TFK:08918:10213\n\
67TFK:08924:10226\n\
67TFK:08946:09047\n\
67TFK:08989:09134\n\
67TFK:08987:09244\n\
67TFK:08980:09495\n\
67TFK:08990:09656\n\
67TFK:08966:09860\n\
67TFK:09022:09208\n\
67TFK:08999:09522\n\
67TFK:09023:09704\n\
67TFK:09041:09683\n\
67TFK:09088:09033\n\
67TFK:09069:09117\n\
67TFK:09082:09192\n\
67TFK:09068:09666\n\
67TFK:09080:09827\n\
67TFK:09053:09922\n\
67TFK:09056:10059\n\
67TFK:09123:09668\n\
67TFK:09123:09949\n\
67TFK:09103:10250\n\
67TFK:09160:09166\n\
67TFK:09153:09245\n\
67TFK:09142:09345\n\
67TFK:09159:09379\n\
67TFK:09165:09375\n\
67TFK:09232:09026\n\
67TFK:09198:09140\n\
67TFK:09195:09192\n\
67TFK:09231:09752\n\
67TFK:09215:09903\n\
67TFK:09204:09945\n\
67TFK:09223:10118\n\
67TFK:09241:10202\n\
67TFK:09283:09147\n\
67TFK:09284:09489\n\
67TFK:09287:09515\n\
67TFK:09243:09603\n\
67TFK:09259:09918\n\
67TFK:09300:09304\n\
67TFK:09323:09668\n\
67TFK:00545:10572\n\
67TFK:00632:10498\n\
67TFK:00642:10981\n\
67TFK:00636:11228\n\
67TFK:00685:10584\n\
67TFK:00680:10716\n\
67TFK:00698:10786\n\
67TFK:00699:10764\n\
67TFK:00721:10888\n\
67TFK:00767:11338\n\
67TFK:00814:10707\n\
67TFK:00809:11381\n\
67TFK:00870:10539\n\
67TFK:00861:11104\n\
67TFK:00855:11579\n\
67TFK:00931:10719\n\
67TFK:00937:10781\n\
67TFK:00913:11128\n\
67TFK:00925:11461\n\
67TFK:00964:10328\n\
67TFK:00982:10464\n\
67TFK:00984:10509\n\
67TFK:00952:10687\n\
67TFK:00967:10759\n\
67TFK:00983:11517\n\
67TFK:01038:10320\n\
67TFK:01026:10445\n\
67TFK:01014:10788\n\
67TFK:01016:10779\n\
67TFK:01035:10812\n\
67TFK:01026:10860\n\
67TFK:01022:11004\n\
67TFK:01013:11124\n\
67TFK:01096:10339\n\
67TFK:01054:10414\n\
67TFK:01064:10546\n\
67TFK:01099:10724\n\
67TFK:01061:10910\n\
67TFK:01095:11212\n\
67TFK:01103:11139\n\
67TFK:01147:11165\n\
67TFK:01133:11333\n\
67TFK:01159:10511\n\
67TFK:01162:10547\n\
67TFK:01176:10616\n\
67TFK:01171:11366\n\
67TFK:01243:10428\n\
67TFK:01231:10511\n\
67TFK:01234:10580\n\
67TFK:01243:10968\n\
67TFK:01247:11212\n\
67TFK:01228:11408\n\
67TFK:01273:10795\n\
67TFK:01277:11259\n\
67TFK:01258:11323\n\
67TFK:01283:11335\n\
67TFK:01301:10545\n\
67TFK:01302:10755\n\
67TFK:01300:11105\n\
67TFK:06669:11730\n\
67TFK:06667:12028\n\
67TFK:06688:12064\n\
67TFK:06701:12119\n\
67TFK:06700:12451\n\
67TFK:06675:12613\n\
67TFK:06715:12024\n\
67TFK:06711:12610\n\
67TFK:06796:11712\n\
67TFK:06809:11797\n\
67TFK:06836:11598\n\
67TFK:06834:11736\n\
67TFK:06812:11855\n\
67TFK:06829:11958\n\
67TFK:06825:12437\n\
67TFK:06837:12806\n\
67TFK:06843:12815\n\
67TFK:06906:11909\n\
67TFK:06891:12502\n\
67TFK:06867:12646\n\
67TFK:06927:11709\n\
67TFK:06929:11773\n\
67TFK:06943:12031\n\
67TFK:06934:12277\n\
67TFK:06953:12491\n\
67TFK:06966:11679\n\
67TFK:06993:11675\n\
67TFK:06982:12024\n\
67TFK:06992:12043\n\
67TFK:07001:12624\n\
67TFK:06987:12644\n\
67TFK:06962:12751\n\
67TFK:07013:11650\n\
67TFK:07011:12038\n\
67TFK:07056:12010\n\
67TFK:07040:12132\n\
67TFK:07051:12482\n\
67TFK:07019:12814\n\
67TFK:07026:12800\n\
67TFK:07097:11695\n\
67TFK:07063:11895\n\
67TFK:07070:11905\n\
67TFK:07071:11960\n\
67TFK:07087:11955\n\
67TFK:07081:12028\n\
67TFK:07091:12326\n\
67TFK:07076:12392\n\
67TFK:07079:12544\n\
67TFK:07103:12592\n\
67TFK:07086:12669\n\
67TFK:07060:12715\n\
67TFK:07065:12754\n\
67TFK:07109:12782\n\
67TFK:07095:12832\n\
67TFK:07136:11759\n\
67TFK:07127:11980\n\
67TFK:07113:12306\n\
67TFK:07145:12397\n\
67TFK:07117:12449\n\
67TFK:07159:12509\n\
67TFK:07149:12738\n\
67TFK:07200:11899\n\
67TFK:07205:12178\n\
67TFK:07197:12465\n\
67TFK:07229:11984\n\
67TFK:07214:12179\n\
67TFK:07247:12514\n\
67TFK:07241:12647\n\
67TFK:07257:12698\n\
67TFK:07267:12294\n\
67TFK:07284:12404\n\
67TFK:07288:12743\n\
67TFK:07290:12846\n\
67TFK:07361:11862\n\
67TFK:07377:12122\n\
67TFK:07365:12546\n\
67TFK:07410:11830\n\
67TFK:07435:12559\n\
67TFK:07489:11813\n\
67TFK:07501:12037\n\
67TFK:07478:12058\n\
67TFK:07506:12652\n\
67TFK:07515:11735\n\
67TFK:07552:11881\n\
67TFK:07522:11899\n\
67TFK:07520:11978\n\
67TFK:07525:12175\n\
67TFK:07527:12183\n\
67TFK:07569:11815\n\
67TFK:07565:12039\n\
67TFK:07574:12234\n\
67TFK:07636:11949\n\
67TFK:07649:12068\n\
67TFK:07652:12115\n\
67TFK:07626:12518\n\
67TFK:07706:11917\n\
67TFK:07702:12203\n\
67TFK:07677:12456\n\
67TFK:07666:12559\n\
67TFK:07753:11627\n\
67TFK:07731:11919\n\
67TFK:07729:12356\n\
67TFK:07739:12393\n\
67TFK:07762:11643\n\
67TFK:07800:11922\n\
67TFK:07772:12024\n\
67TFK:07789:12038\n\
67TFK:07855:11728\n\
67TFK:07820:11925\n\
67TFK:07857:12655\n\
67TFK:07893:11757\n\
67TFK:07870:12112\n\
67TFK:07907:12196\n\
67TFK:07903:12308\n\
67TFK:07897:12466\n\
67TFK:07867:12712\n\
67TFK:07907:12703\n\
67TFK:07867:12854\n\
67TFK:07936:11846\n\
67TFK:07937:12400\n\
67TFK:07923:12579\n\
67TFK:07952:12747\n\
67TFK:07952:12779\n\
67TFK:07939:12812\n\
67TFK:07973:11671\n\
67TFK:07963:11751\n\
67TFK:07970:11905\n\
67TFK:07978:12048\n\
67TFK:07990:12199\n\
67TFK:07968:12335\n\
67TFK:07963:12517\n\
67TFK:04012:13036\n\
67TFK:04029:13127\n\
67TFK:04034:13096\n\
67TFK:04004:13218\n\
67TFK:04008:13232\n\
67TFK:04045:13386\n\
67TFK:04017:13582\n\
67TFK:04059:13657\n\
67TFK:04061:13646\n\
67TFK:04083:13661\n\
67TFK:04083:13984\n\
67TFK:04097:12983\n\
67TFK:04114:13004\n\
67TFK:04133:13208\n\
67TFK:04098:13247\n\
67TFK:04100:13275\n\
67TFK:04121:13322\n\
67TFK:04112:13489\n\
67TFK:04129:13560\n\
67TFK:04127:13713\n\
67TFK:04105:13769\n\
67TFK:04128:13747\n\
67TFK:04130:13879\n\
67TFK:04153:13442\n\
67TFK:04181:13501\n\
67TFK:04182:13513\n\
67TFK:04157:13675\n\
67TFK:04179:13780\n\
67TFK:04177:13905\n\
67TFK:04234:13186\n\
67TFK:04221:13604\n\
67TFK:04199:13760\n\
67TFK:04239:14139\n\
67TFK:04277:13374\n\
67TFK:04328:12968\n\
67TFK:04297:12998\n\
67TFK:04333:13471\n\
67TFK:04306:13495\n\
67TFK:04314:13936\n\
67TFK:04367:13117\n\
67TFK:04353:13274\n\
67TFK:04353:13393\n\
67TFK:04436:12966\n\
67TFK:04417:13011\n\
67TFK:04416:13123\n\
67TFK:04411:13315\n\
67TFK:04405:13659\n\
67TFK:04461:13273\n\
67TFK:04483:13812\n\
67TFK:04502:13015\n\
67TFK:04531:13434\n\
67TFK:04503:13564\n\
67TFK:04554:13997\n\
67TFK:04608:13149\n\
67TFK:04620:13596\n\
67TFK:04599:13688\n\
67TFK:04629:13848\n\
67TFK:04670:12984\n\
67TFK:04656:13066\n\
67TFK:04671:13236\n\
67TFK:04676:13809\n\
67TFK:04686:13944\n\
67TFK:04742:13302\n\
67TFK:04715:13607\n\
67TFK:04730:13747\n\
67TFK:04782:13068\n\
67TFK:04784:13261\n\
67TFK:04784:13861\n\
67TFK:04796:12977\n\
67TFK:04815:13253\n\
67TFK:04802:13308\n\
67TFK:04797:13408\n\
67TFK:04827:13467\n\
67TFK:04801:13707\n\
67TFK:04812:13716\n\
67TFK:04867:12958\n\
67TFK:04889:13102\n\
67TFK:04888:13571\n\
67TFK:04852:13641\n\
67TFK:04931:12966\n\
67TFK:04906:13074\n\
67TFK:04949:12969\n\
67TFK:04977:13477\n\
67TFK:05010:13019\n\
67TFK:05008:13287\n\
67TFK:05026:13643\n\
67TFK:05079:13000\n\
67TFK:05080:13199\n\
67TFK:05058:13445\n\
67TFK:05093:13493\n\
67TFK:05072:13915\n\
67TFK:05133:12895\n\
67TFK:05106:13170\n\
67TFK:05127:13234\n\
67TFK:05109:13430\n\
67TFK:05121:13439\n\
67TFK:05141:13596\n\
67TFK:05140:13643\n\
67TFK:05177:13967\n\
67TFK:05245:12915\n\
67TFK:05200:13147\n\
67TFK:05219:13343\n\
67TFK:05219:13716\n\
67TFK:05212:13832\n\
67TFK:05240:13945\n\
67TFK:05273:13075\n\
67TFK:05317:13587\n\
67TFK:04023:14334\n\
67TFK:04038:14506\n\
67TFK:04074:14180\n\
67TFK:04086:14466\n\
67TFK:04055:14913\n\
67TFK:04085:14882\n\
67TFK:04060:15003\n\
67TFK:04103:14413\n\
67TFK:04126:14631\n\
67TFK:04104:14704\n\
67TFK:04186:14172\n\
67TFK:04157:14535\n\
67TFK:04176:14722\n\
67TFK:04186:14777\n\
67TFK:04210:14408\n\
67TFK:04240:14723\n\
67TFK:04232:14784\n\
67TFK:04200:14858\n\
67TFK:04209:14959\n\
67TFK:04233:15019\n\
67TFK:04325:14558\n\
67TFK:04350:14219\n\
67TFK:04386:14245\n\
67TFK:04373:14625\n\
67TFK:04422:14305\n\
67TFK:04438:14320\n\
67TFK:04419:14934\n\
67TFK:04456:14277\n\
67TFK:04472:14897\n\
67TFK:04533:14193\n\
67TFK:04525:14388\n\
67TFK:04510:14493\n\
67TFK:04523:14651\n\
67TFK:04553:14603\n\
67TFK:04552:14815\n\
67TFK:04620:14361\n\
67TFK:04603:14524\n\
67TFK:04615:14703\n\
67TFK:04633:14747\n\
67TFK:04648:14601\n\
67TFK:04654:14831\n\
67TFK:04710:14285\n\
67TFK:04722:14421\n\
67TFK:04724:14724\n\
67TFK:04793:14196\n\
67TFK:04762:14726\n\
67TFK:04826:14181\n\
67TFK:04836:14301\n\
67TFK:04890:14394\n\
67TFK:04872:14456\n\
67TFK:04895:14572\n\
67TFK:04950:14279\n\
67TFK:05001:14235\n\
67TFK:05007:14472\n\
67TFK:05025:14554\n\
67TFK:05074:14255\n\
67TFK:05121:14282\n\
67TFK:05192:14204\n\
67TFK:05312:14208\n\
67TFK:04027:11911\n\
67TFK:04030:12109\n\
67TFK:04012:12381\n\
67TFK:04040:12612\n\
67TFK:04001:12827\n\
67TFK:04049:11640\n\
67TFK:04085:12033\n\
67TFK:04052:12332\n\
67TFK:04082:12510\n\
67TFK:04074:12561\n\
67TFK:04098:12380\n\
67TFK:04131:12436\n\
67TFK:04137:12512\n\
67TFK:04118:12601\n\
67TFK:04099:12647\n\
67TFK:04129:12661\n\
67TFK:04154:12089\n\
67TFK:04155:12211\n\
67TFK:04178:12511\n\
67TFK:04166:12611\n\
67TFK:04194:12859\n\
67TFK:04226:12707\n\
67TFK:04250:11600\n\
67TFK:04257:11662\n\
67TFK:04270:11882\n\
67TFK:04264:12531\n\
67TFK:04282:12540\n\
67TFK:04282:12545\n\
67TFK:04283:12642\n\
67TFK:04345:11688\n\
67TFK:04342:11705\n\
67TFK:04296:12441\n\
67TFK:04308:12555\n\
67TFK:04319:12547\n\
67TFK:04321:12655\n\
67TFK:04394:11640\n\
67TFK:04348:11867\n\
67TFK:04370:12359\n\
67TFK:04361:12684\n\
67TFK:04428:11819\n\
67TFK:04405:12050\n\
67TFK:04438:12103\n\
67TFK:04406:12695\n\
67TFK:04488:11792\n\
67TFK:04474:11860\n\
67TFK:04457:12047\n\
67TFK:04481:12089\n\
67TFK:04486:12112\n\
67TFK:04472:12425\n\
67TFK:04446:12526\n\
67TFK:04474:12543\n\
67TFK:04456:12708\n\
67TFK:04479:12801\n\
67TFK:04461:12873\n\
67TFK:04508:11993\n\
67TFK:04531:12399\n\
67TFK:04526:12555\n\
67TFK:04533:12679\n\
67TFK:04575:11658\n\
67TFK:04573:11772\n\
67TFK:04582:11790\n\
67TFK:04637:11661\n\
67TFK:04625:11912\n\
67TFK:04635:12175\n\
67TFK:04625:12371\n\
67TFK:04638:12633\n\
67TFK:04641:12761\n\
67TFK:04693:11605\n\
67TFK:04666:11897\n\
67TFK:04666:12058\n\
67TFK:04689:12207\n\
67TFK:04646:12671\n\
67TFK:04692:12857\n\
67TFK:04724:11734\n\
67TFK:04727:11783\n\
67TFK:04740:11771\n\
67TFK:04742:11879\n\
67TFK:04719:11962\n\
67TFK:04698:12750\n\
67TFK:04755:11720\n\
67TFK:04769:11822\n\
67TFK:04765:12362\n\
67TFK:04766:12479\n\
67TFK:04750:12518\n\
67TFK:04778:12521\n\
67TFK:04827:12089\n\
67TFK:04800:12236\n\
67TFK:04816:12745\n\
67TFK:04849:11698\n\
67TFK:04892:11705\n\
67TFK:04892:11876\n\
67TFK:04851:12213\n\
67TFK:04876:12590\n\
67TFK:04873:12675\n\
67TFK:04918:12157\n\
67TFK:04897:12360\n\
67TFK:04931:12847\n\
67TFK:04952:11636\n\
67TFK:04976:11977\n\
67TFK:04975:12067\n\
67TFK:04994:12188\n\
67TFK:04993:12404\n\
67TFK:04947:12451\n\
67TFK:04952:12523\n\
67TFK:04957:12613\n\
67TFK:05009:12040\n\
67TFK:05026:12150\n\
67TFK:05023:12309\n\
67TFK:05038:12359\n\
67TFK:05090:12330\n\
67TFK:05082:12864\n\
67TFK:05103:12091\n\
67TFK:05127:12722\n\
67TFK:05100:12805\n\
67TFK:05102:12830\n\
67TFK:05147:11825\n\
67TFK:05175:12068\n\
67TFK:05154:12151\n\
67TFK:05183:12240\n\
67TFK:05195:12239\n\
67TFK:05153:12256\n\
67TFK:05205:11644\n\
67TFK:05221:11828\n\
67TFK:05219:12149\n\
67TFK:05211:12214\n\
67TFK:05217:12371\n\
67TFK:05204:12575\n\
67TFK:05240:12774\n\
67TFK:05244:12840\n\
67TFK:05234:12870\n\
67TFK:05295:11750\n\
67TFK:05270:11907\n\
67TFK:05253:12811\n\
67TFK:05308:12200\n\
67TFK:05303:12367\n\
67TFK:05317:12380\n\
67TFK:04010:10691\n\
67TFK:04020:10682\n\
67TFK:04040:11157\n\
67TFK:04036:11518\n\
67TFK:04058:10412\n\
67TFK:04048:10607\n\
67TFK:04090:10668\n\
67TFK:04076:10980\n\
67TFK:04052:11123\n\
67TFK:04051:11203\n\
67TFK:04071:11434\n\
67TFK:04112:10363\n\
67TFK:04104:10421\n\
67TFK:04123:10740\n\
67TFK:04109:10974\n\
67TFK:04177:10635\n\
67TFK:04156:10771\n\
67TFK:04158:11041\n\
67TFK:04181:11098\n\
67TFK:04181:11103\n\
67TFK:04187:11077\n\
67TFK:04213:10378\n\
67TFK:04210:10696\n\
67TFK:04217:10815\n\
67TFK:04198:11412\n\
67TFK:04281:10390\n\
67TFK:04295:10395\n\
67TFK:04264:10579\n\
67TFK:04255:10681\n\
67TFK:04286:11039\n\
67TFK:04287:11117\n\
67TFK:04253:11445\n\
67TFK:04246:11533\n\
67TFK:04334:10570\n\
67TFK:04328:10895\n\
67TFK:04335:10876\n\
67TFK:04296:10946\n\
67TFK:04305:11511\n\
67TFK:04366:10574\n\
67TFK:04349:11386\n\
67TFK:04441:10720\n\
67TFK:04412:11016\n\
67TFK:04398:11172\n\
67TFK:04425:11366\n\
67TFK:04431:11568\n\
67TFK:04470:10550\n\
67TFK:04478:10561\n\
67TFK:04495:10832\n\
67TFK:04460:10905\n\
67TFK:04485:11344\n\
67TFK:04462:11543\n\
67TFK:04512:10601\n\
67TFK:04525:10567\n\
67TFK:04528:10952\n\
67TFK:04532:11116\n\
67TFK:04504:11189\n\
67TFK:04546:10327\n\
67TFK:04563:10733\n\
67TFK:04552:10880\n\
67TFK:04573:10963\n\
67TFK:04644:10400\n\
67TFK:04626:10544\n\
67TFK:04601:10587\n\
67TFK:04618:10690\n\
67TFK:04615:11221\n\
67TFK:04632:11270\n\
67TFK:04603:11320\n\
67TFK:04663:10436\n\
67TFK:04663:10479\n\
67TFK:04676:10837\n\
67TFK:04724:10587\n\
67TFK:04742:10856\n\
67TFK:04710:10923\n\
67TFK:04724:10907\n\
67TFK:04743:11049\n\
67TFK:04744:11220\n\
67TFK:04773:10476\n\
67TFK:04768:10542\n\
67TFK:04760:10781\n\
67TFK:04788:10761\n\
67TFK:04751:10844\n\
67TFK:04776:10810\n\
67TFK:04798:10685\n\
67TFK:04807:10996\n\
67TFK:04836:10971\n\
67TFK:04835:11131\n\
67TFK:04880:10571\n\
67TFK:04895:10913\n\
67TFK:04850:11048\n\
67TFK:04879:11573\n\
67TFK:04900:10520\n\
67TFK:04941:10882\n\
67TFK:04925:11255\n\
67TFK:04921:11474\n\
67TFK:04937:11504\n\
67TFK:04973:10421\n\
67TFK:04968:10659\n\
67TFK:04979:10720\n\
67TFK:04977:11098\n\
67TFK:04958:11207\n\
67TFK:04964:11512\n\
67TFK:04987:11541\n\
67TFK:05042:10503\n\
67TFK:05023:10553\n\
67TFK:05036:11505\n\
67TFK:05051:10678\n\
67TFK:05079:10932\n\
67TFK:05081:10952\n\
67TFK:05087:11406\n\
67TFK:05124:10497\n\
67TFK:05111:10507\n\
67TFK:05123:10839\n\
67TFK:05101:11461\n\
67TFK:05190:10715\n\
67TFK:05188:11363\n\
67TFK:05236:10460\n\
67TFK:05232:10719\n\
67TFK:05204:10932\n\
67TFK:05205:11122\n\
67TFK:05210:11119\n\
67TFK:05209:11256\n\
67TFK:05231:11370\n\
67TFK:05254:10796\n\
67TFK:05281:10768\n\
67TFK:05250:11017\n\
67TFK:05257:11255\n\
67TFK:05268:11426\n\
67TFK:05278:11462\n\
67TFK:05273:11563\n\
67TFK:05310:10487\n\
67TFK:05305:10595\n\
67TFK:05298:10837\n\
67TFK:05305:11030\n\
67TFK:05302:11165\n\
67TFK:05302:11296\n\
67TFK:05301:11309\n\
67TFK:04007:09199\n\
67TFK:04039:09420\n\
67TFK:04004:09804\n\
67TFK:04015:09949\n\
67TFK:04036:10002\n\
67TFK:04073:09107\n\
67TFK:04055:09164\n\
67TFK:04067:09179\n\
67TFK:04061:09508\n\
67TFK:04056:09798\n\
67TFK:04067:09962\n\
67TFK:04127:09203\n\
67TFK:04129:09510\n\
67TFK:04126:09598\n\
67TFK:04126:09895\n\
67TFK:04126:10152\n\
67TFK:04105:10187\n\
67TFK:04167:09120\n\
67TFK:04182:09580\n\
67TFK:04214:09392\n\
67TFK:04218:09689\n\
67TFK:04222:09748\n\
67TFK:04213:10063\n\
67TFK:04243:10276\n\
67TFK:04282:09116\n\
67TFK:04256:09353\n\
67TFK:04294:09359\n\
67TFK:04270:09620\n\
67TFK:04290:09794\n\
67TFK:04261:09904\n\
67TFK:04277:10192\n\
67TFK:04319:09194\n\
67TFK:04313:09470\n\
67TFK:04318:09515\n\
67TFK:04298:09893\n\
67TFK:04369:09082\n\
67TFK:04355:09172\n\
67TFK:04362:09280\n\
67TFK:04370:09832\n\
67TFK:04373:09862\n\
67TFK:04375:09867\n\
67TFK:04376:09975\n\
67TFK:04363:10081\n\
67TFK:04355:10120\n\
67TFK:04424:09051\n\
67TFK:04407:09102\n\
67TFK:04444:09130\n\
67TFK:04408:09470\n\
67TFK:04409:09816\n\
67TFK:04429:10003\n\
67TFK:04447:09146\n\
67TFK:04453:09335\n\
67TFK:04476:09625\n\
67TFK:04469:09756\n\
67TFK:04473:09883\n\
67TFK:04494:09902\n\
67TFK:04513:09865\n\
67TFK:04531:09949\n\
67TFK:04572:09288\n\
67TFK:04591:09423\n\
67TFK:04551:09671\n\
67TFK:04643:09397\n\
67TFK:04617:09724\n\
67TFK:04647:09081\n\
67TFK:04659:09132\n\
67TFK:04657:09537\n\
67TFK:04660:10128\n\
67TFK:04676:10161\n\
67TFK:04693:10264\n\
67TFK:04685:10289\n\
67TFK:04697:09098\n\
67TFK:04736:09085\n\
67TFK:04704:09416\n\
67TFK:04717:09499\n\
67TFK:04708:09891\n\
67TFK:04728:09967\n\
67TFK:04778:09071\n\
67TFK:04781:09184\n\
67TFK:04775:09362\n\
67TFK:04746:09386\n\
67TFK:04764:09489\n\
67TFK:04753:09799\n\
67TFK:04752:10122\n\
67TFK:04799:09210\n\
67TFK:04834:09203\n\
67TFK:04843:09724\n\
67TFK:04826:09789\n\
67TFK:04839:09904\n\
67TFK:04890:09030\n\
67TFK:04853:09302\n\
67TFK:04863:09368\n\
67TFK:04858:09453\n\
67TFK:04883:09608\n\
67TFK:04864:09791\n\
67TFK:04890:09876\n\
67TFK:04872:10023\n\
67TFK:04881:10018\n\
67TFK:04856:10126\n\
67TFK:04860:10191\n\
67TFK:04931:09113\n\
67TFK:04908:09166\n\
67TFK:04901:09408\n\
67TFK:04943:10265\n\
67TFK:04967:09115\n\
67TFK:04948:09126\n\
67TFK:04978:09230\n\
67TFK:04991:09247\n\
67TFK:04960:09849\n\
67TFK:04967:09999\n\
67TFK:04972:10063\n\
67TFK:04970:10102\n\
67TFK:04958:10150\n\
67TFK:04990:10273\n\
67TFK:05002:09432\n\
67TFK:05025:09588\n\
67TFK:05034:09724\n\
67TFK:05037:09984\n\
67TFK:05031:10244\n\
67TFK:05013:10301\n\
67TFK:05049:09021\n\
67TFK:05064:09623\n\
67TFK:05083:09781\n\
67TFK:05093:10073\n\
67TFK:05081:10158\n\
67TFK:05068:10200\n\
67TFK:05145:09060\n\
67TFK:05112:09261\n\
67TFK:05132:09302\n\
67TFK:05139:09287\n\
67TFK:05101:09324\n\
67TFK:05097:09630\n\
67TFK:05134:09649\n\
67TFK:05143:09756\n\
67TFK:05137:09856\n\
67TFK:05174:09605\n\
67TFK:05147:09800\n\
67TFK:05150:09769\n\
67TFK:05174:09865\n\
67TFK:05158:09964\n\
67TFK:05170:09993\n\
67TFK:05199:09075\n\
67TFK:05224:09165\n\
67TFK:05231:09507\n\
67TFK:05221:09569\n\
67TFK:05206:09649\n\
67TFK:05227:09733\n\
67TFK:05231:09740\n\
67TFK:05236:09720\n\
67TFK:05198:09769\n\
67TFK:05198:09956\n\
67TFK:05264:09488\n\
67TFK:05295:09667\n\
67TFK:05292:09716\n\
67TFK:05270:10229\n\
67TFK:05296:09263\n\
67TFK:05309:09784\n\
67TFK:05320:09995\n\
67TFK:04005:07858\n\
67TFK:04014:07897\n\
67TFK:04016:08216\n\
67TFK:04009:08415\n\
67TFK:03998:08510\n\
67TFK:04036:08563\n\
67TFK:04011:08599\n\
67TFK:04050:07786\n\
67TFK:04060:08069\n\
67TFK:04083:08184\n\
67TFK:04055:08256\n\
67TFK:04071:08273\n\
67TFK:04053:08606\n\
67TFK:04084:08724\n\
67TFK:04050:08790\n\
67TFK:04059:08782\n\
67TFK:04104:07735\n\
67TFK:04096:07911\n\
67TFK:04103:08175\n\
67TFK:04139:08802\n\
67TFK:04110:08876\n\
67TFK:04104:09014\n\
67TFK:04176:07857\n\
67TFK:04191:08713\n\
67TFK:04147:08913\n\
67TFK:04151:08950\n\
67TFK:04230:07916\n\
67TFK:04207:08060\n\
67TFK:04239:08147\n\
67TFK:04214:08568\n\
67TFK:04213:08626\n\
67TFK:04217:08585\n\
67TFK:04225:08622\n\
67TFK:04207:08669\n\
67TFK:04283:07872\n\
67TFK:04288:07933\n\
67TFK:04276:08298\n\
67TFK:04288:08462\n\
67TFK:04268:08569\n\
67TFK:04288:08753\n\
67TFK:04305:07741\n\
67TFK:04340:07937\n\
67TFK:04334:08059\n\
67TFK:04330:08121\n\
67TFK:04338:08260\n\
67TFK:04308:08349\n\
67TFK:04344:08466\n\
67TFK:04323:08619\n\
67TFK:04335:08609\n\
67TFK:04307:08649\n\
67TFK:04335:08791\n\
67TFK:04297:08900\n\
67TFK:04357:07811\n\
67TFK:04374:07889\n\
67TFK:04349:08017\n\
67TFK:04386:08070\n\
67TFK:04378:08205\n\
67TFK:04349:08255\n\
67TFK:04361:08479\n\
67TFK:04366:08547\n\
67TFK:04370:08693\n\
67TFK:04368:08765\n\
67TFK:04402:08092\n\
67TFK:04401:08166\n\
67TFK:04414:08481\n\
67TFK:04398:08702\n\
67TFK:04436:08769\n\
67TFK:04443:08952\n\
67TFK:04455:07768\n\
67TFK:04454:07815\n\
67TFK:04458:07838\n\
67TFK:04493:07989\n\
67TFK:04490:08114\n\
67TFK:04447:08581\n\
67TFK:04463:08894\n\
67TFK:04518:08229\n\
67TFK:04545:08255\n\
67TFK:04544:08434\n\
67TFK:04520:08860\n\
67TFK:04528:08896\n\
67TFK:04553:08122\n\
67TFK:04586:08387\n\
67TFK:04582:08546\n\
67TFK:04590:08924\n\
67TFK:04630:07851\n\
67TFK:04632:08034\n\
67TFK:04642:08228\n\
67TFK:04616:08280\n\
67TFK:04603:08403\n\
67TFK:04599:08541\n\
67TFK:04632:08565\n\
67TFK:04619:08637\n\
67TFK:04627:08670\n\
67TFK:04628:08721\n\
67TFK:04621:08817\n\
67TFK:04626:08965\n\
67TFK:04694:07844\n\
67TFK:04652:08025\n\
67TFK:04683:08049\n\
67TFK:04677:08180\n\
67TFK:04660:08434\n\
67TFK:04647:08864\n\
67TFK:04688:08996\n\
67TFK:04717:07923\n\
67TFK:04727:08242\n\
67TFK:04698:08291\n\
67TFK:04719:08424\n\
67TFK:04720:08555\n\
67TFK:04702:08618\n\
67TFK:04698:08686\n\
67TFK:04723:08719\n\
67TFK:04780:07736\n\
67TFK:04773:07925\n\
67TFK:04758:08098\n\
67TFK:04769:08252\n\
67TFK:04789:08420\n\
67TFK:04750:08539\n\
67TFK:04799:07874\n\
67TFK:04841:07830\n\
67TFK:04833:07975\n\
67TFK:04811:07992\n\
67TFK:04803:08078\n\
67TFK:04813:08101\n\
67TFK:04819:08379\n\
67TFK:04813:08589\n\
67TFK:04830:08703\n\
67TFK:04885:07805\n\
67TFK:04889:07944\n\
67TFK:04865:08184\n\
67TFK:04849:08280\n\
67TFK:04860:08480\n\
67TFK:04872:08672\n\
67TFK:04892:08709\n\
67TFK:04932:08047\n\
67TFK:04915:08279\n\
67TFK:04928:08320\n\
67TFK:04923:08397\n\
67TFK:04943:08465\n\
67TFK:04919:08558\n\
67TFK:04941:08600\n\
67TFK:04944:08752\n\
67TFK:04921:08905\n\
67TFK:04918:08991\n\
67TFK:04960:07736\n\
67TFK:04957:07783\n\
67TFK:04963:07812\n\
67TFK:04971:07796\n\
67TFK:04959:07869\n\
67TFK:04983:07892\n\
67TFK:04956:08507\n\
67TFK:04971:08513\n\
67TFK:04951:08885\n\
67TFK:04960:08913\n\
67TFK:05008:07969\n\
67TFK:05017:07974\n\
67TFK:05023:08022\n\
67TFK:05001:08035\n\
67TFK:05041:08176\n\
67TFK:05045:08408\n\
67TFK:05033:08754\n\
67TFK:05084:07769\n\
67TFK:05064:07980\n\
67TFK:05075:07985\n\
67TFK:05059:08035\n\
67TFK:05084:08061\n\
67TFK:05091:08087\n\
67TFK:05054:08599\n\
67TFK:05121:08118\n\
67TFK:05122:08106\n\
67TFK:05128:08199\n\
67TFK:05113:08267\n\
67TFK:05103:08356\n\
67TFK:05107:08340\n\
67TFK:05125:08414\n\
67TFK:05184:07811\n\
67TFK:05171:07978\n\
67TFK:05175:08525\n\
67TFK:05193:08521\n\
67TFK:05171:08605\n\
67TFK:05174:08850\n\
67TFK:05163:08908\n\
67TFK:05212:08219\n\
67TFK:05243:08199\n\
67TFK:05241:08290\n\
67TFK:05223:08539\n\
67TFK:05240:08670\n\
67TFK:05220:08767\n\
67TFK:05197:08800\n\
67TFK:05241:08815\n\
67TFK:05265:07964\n\
67TFK:05281:08008\n\
67TFK:05290:08224\n\
67TFK:05286:08304\n\
67TFK:05293:08463\n\
67TFK:05288:08501\n\
67TFK:05278:08698\n\
67TFK:05323:07800\n\
67TFK:05319:07838\n\
67TFK:05317:08132\n\
67TFK:05303:08418\n\
67TFK:04022:06528\n\
67TFK:04039:06639\n\
67TFK:03999:06837\n\
67TFK:04006:06936\n\
67TFK:04039:07291\n\
67TFK:04017:07410\n\
67TFK:04079:06498\n\
67TFK:04095:06538\n\
67TFK:04066:06623\n\
67TFK:04072:06757\n\
67TFK:04059:06811\n\
67TFK:04078:06866\n\
67TFK:04082:06876\n\
67TFK:04073:06985\n\
67TFK:04117:06653\n\
67TFK:04120:06743\n\
67TFK:04107:06813\n\
67TFK:04119:06827\n\
67TFK:04097:07004\n\
67TFK:04141:07064\n\
67TFK:04102:07118\n\
67TFK:04134:07226\n\
67TFK:04111:07540\n\
67TFK:04158:06572\n\
67TFK:04192:06735\n\
67TFK:04156:06948\n\
67TFK:04195:07060\n\
67TFK:04167:07111\n\
67TFK:04192:07173\n\
67TFK:04174:07338\n\
67TFK:04173:07612\n\
67TFK:04201:07140\n\
67TFK:04240:07321\n\
67TFK:04226:07401\n\
67TFK:04208:07470\n\
67TFK:04232:07718\n\
67TFK:04266:06457\n\
67TFK:04270:06598\n\
67TFK:04293:06613\n\
67TFK:04253:06715\n\
67TFK:04253:06829\n\
67TFK:04282:07144\n\
67TFK:04254:07212\n\
67TFK:04267:07586\n\
67TFK:04294:07582\n\
67TFK:04282:07637\n\
67TFK:04312:06702\n\
67TFK:04329:06813\n\
67TFK:04335:06980\n\
67TFK:04324:07262\n\
67TFK:04300:07463\n\
67TFK:04367:06564\n\
67TFK:04378:06959\n\
67TFK:04354:07035\n\
67TFK:04366:07039\n\
67TFK:04368:06995\n\
67TFK:04375:07010\n\
67TFK:04362:07160\n\
67TFK:04392:07235\n\
67TFK:04347:07516\n\
67TFK:04372:07517\n\
67TFK:04363:07550\n\
67TFK:04373:07641\n\
67TFK:04381:07667\n\
67TFK:04395:07715\n\
67TFK:04400:06768\n\
67TFK:04442:06763\n\
67TFK:04431:06892\n\
67TFK:04428:07073\n\
67TFK:04412:07122\n\
67TFK:04437:07519\n\
67TFK:04427:07560\n\
67TFK:04430:07560\n\
67TFK:04433:07649\n\
67TFK:04480:06474\n\
67TFK:04457:06699\n\
67TFK:04470:07218\n\
67TFK:04464:07557\n\
67TFK:04477:07603\n\
67TFK:04535:06533\n\
67TFK:04503:06581\n\
67TFK:04520:06548\n\
67TFK:04510:06643\n\
67TFK:04523:06644\n\
67TFK:04500:06847\n\
67TFK:04516:07098\n\
67TFK:04528:07153\n\
67TFK:04539:07187\n\
67TFK:04545:07496\n\
67TFK:04519:07583\n\
67TFK:04580:06696\n\
67TFK:04572:06745\n\
67TFK:04592:06802\n\
67TFK:04586:07080\n\
67TFK:04579:07261\n\
67TFK:04546:07398\n\
67TFK:04577:07498\n\
67TFK:04630:06866\n\
67TFK:04598:07282\n\
67TFK:04619:07339\n\
67TFK:04629:07491\n\
67TFK:04614:07559\n\
67TFK:04663:06604\n\
67TFK:04661:06846\n\
67TFK:04663:07103\n\
67TFK:04696:06617\n\
67TFK:04735:06592\n\
67TFK:04703:06700\n\
67TFK:04728:06735\n\
67TFK:04721:07193\n\
67TFK:04724:07208\n\
67TFK:04707:07512\n\
67TFK:04756:06489\n\
67TFK:04790:06466\n\
67TFK:04786:06954\n\
67TFK:04791:07014\n\
67TFK:04754:07071\n\
67TFK:04761:07298\n\
67TFK:04788:07422\n\
67TFK:04747:07630\n\
67TFK:04815:06666\n\
67TFK:04844:06719\n\
67TFK:04844:06764\n\
67TFK:04829:06799\n\
67TFK:04840:06922\n\
67TFK:04817:06973\n\
67TFK:04833:06967\n\
67TFK:04837:07049\n\
67TFK:04839:07280\n\
67TFK:04833:07307\n\
67TFK:04842:07327\n\
67TFK:04818:07375\n\
67TFK:04833:07393\n\
67TFK:04842:07477\n\
67TFK:04822:07631\n\
67TFK:04843:07700\n\
67TFK:04846:06672\n\
67TFK:04863:06919\n\
67TFK:04875:07157\n\
67TFK:04883:07187\n\
67TFK:04879:07353\n\
67TFK:04932:06596\n\
67TFK:04913:06941\n\
67TFK:04943:07150\n\
67TFK:04927:07247\n\
67TFK:04948:06493\n\
67TFK:04948:06600\n\
67TFK:04974:06635\n\
67TFK:04993:06616\n\
67TFK:04959:06663\n\
67TFK:04995:06798\n\
67TFK:04993:07018\n\
67TFK:05013:06620\n\
67TFK:05031:06743\n\
67TFK:05000:06831\n\
67TFK:05014:06831\n\
67TFK:05022:07088\n\
67TFK:05031:07088\n\
67TFK:05024:07236\n\
67TFK:05003:07270\n\
67TFK:05002:07309\n\
67TFK:05001:07562\n\
67TFK:05055:06596\n\
67TFK:05083:06751\n\
67TFK:05079:06820\n\
67TFK:05091:06923\n\
67TFK:05080:06974\n\
67TFK:05071:07088\n\
67TFK:05081:07222\n\
67TFK:05087:07243\n\
67TFK:05065:07290\n\
67TFK:05082:07350\n\
67TFK:05089:07480\n\
67TFK:05106:06495\n\
67TFK:05099:06667\n\
67TFK:05131:06688\n\
67TFK:05129:06755\n\
67TFK:05141:06748\n\
67TFK:05104:06946\n\
67TFK:05108:06968\n\
67TFK:05133:07128\n\
67TFK:05143:07125\n\
67TFK:05113:07230\n\
67TFK:05097:07402\n\
67TFK:05142:07412\n\
67TFK:05125:07443\n\
67TFK:05176:06489\n\
67TFK:05163:06682\n\
67TFK:05159:07543\n\
67TFK:05160:07586\n\
67TFK:05200:06493\n\
67TFK:05241:06756\n\
67TFK:05243:06760\n\
67TFK:05221:07097\n\
67TFK:05225:07124\n\
67TFK:05215:07631\n\
67TFK:05256:06631\n\
67TFK:05282:06842\n\
67TFK:05249:06929\n\
67TFK:05280:06917\n\
67TFK:05283:06930\n\
67TFK:05247:07203\n\
67TFK:05264:07327\n\
67TFK:05275:07445\n\
67TFK:05284:07660\n\
67TFK:05320:06525\n\
67TFK:05311:06692\n\
67TFK:05306:07119\n\
67TFK:05302:07216\n\
67TFK:05313:07271\n\
67TFK:05299:07398\n\
67TFK:05309:07589\n\
67TFK:05306:07593\n\
67TFK:05379:00924\n\
67TFK:05389:01127\n\
67TFK:05428:01021\n\
67TFK:05512:00941\n\
67TFK:05521:01022\n\
67TFK:05679:00964\n\
67TFK:05733:00687\n\
67TFK:05787:01175\n\
67TFK:05798:01224\n\
67TFK:05890:00942\n\
67TFK:05921:00991\n\
67TFK:05912:01239\n\
67TFK:05947:00679\n\
67TFK:05970:00997\n\
67TFK:05961:01142\n\
67TFK:05964:01169\n\
67TFK:06013:00215\n\
67TFK:06021:00744\n\
67TFK:06006:01114\n\
67TFK:06056:00687\n\
67TFK:06043:00994\n\
67TFK:06066:01097\n\
67TFK:06116:00255\n\
67TFK:06080:01208\n\
67TFK:06171:01266\n\
67TFK:06215:00321\n\
67TFK:06187:00845\n\
67TFK:06188:00900\n\
67TFK:06220:01078\n\
67TFK:06235:00639\n\
67TFK:06260:00743\n\
67TFK:06248:00823\n\
67TFK:06237:00891\n\
67TFK:06306:00399\n\
67TFK:06290:00512\n\
67TFK:06286:00679\n\
67TFK:06295:00737\n\
67TFK:06320:00723\n\
67TFK:06300:00970\n\
67TFK:06349:00314\n\
67TFK:06369:00719\n\
67TFK:06359:00776\n\
67TFK:06374:00796\n\
67TFK:06340:00915\n\
67TFK:06413:00500\n\
67TFK:06401:00691\n\
67TFK:06397:00867\n\
67TFK:06379:00917\n\
67TFK:06393:00977\n\
67TFK:06393:01184\n\
67TFK:06476:00534\n\
67TFK:06453:00658\n\
67TFK:06471:00763\n\
67TFK:06523:00825\n\
67TFK:06496:00936\n\
67TFK:06511:01078\n\
67TFK:06518:01277\n\
67TFK:06541:00518\n\
67TFK:06566:00688\n\
67TFK:06537:00745\n\
67TFK:06566:00779\n\
67TFK:06530:00902\n\
67TFK:06611:00495\n\
67TFK:06606:00636\n\
67TFK:06585:00811\n\
67TFK:06622:01028\n\
67TFK:06591:01094\n\
67TFK:06609:01238\n\
67TFK:06589:01264\n\
67TFK:06607:01266\n\
67TFK:04030:05178\n\
67TFK:04003:05391\n\
67TFK:04015:05615\n\
67TFK:04017:05837\n\
67TFK:04004:05971\n\
67TFK:04037:06276\n\
67TFK:04085:05317\n\
67TFK:04075:05477\n\
67TFK:04054:05651\n\
67TFK:04092:06076\n\
67TFK:04144:05452\n\
67TFK:04098:05505\n\
67TFK:04133:05752\n\
67TFK:04117:06067\n\
67TFK:04169:05410\n\
67TFK:04182:05460\n\
67TFK:04191:05457\n\
67TFK:04186:05920\n\
67TFK:04147:05999\n\
67TFK:04180:06086\n\
67TFK:04153:06423\n\
67TFK:04196:05348\n\
67TFK:04243:05343\n\
67TFK:04217:05731\n\
67TFK:04210:05813\n\
67TFK:04243:05817\n\
67TFK:04223:05885\n\
67TFK:04241:05906\n\
67TFK:04220:05961\n\
67TFK:04215:06036\n\
67TFK:04217:06011\n\
67TFK:04212:06319\n\
67TFK:04251:05223\n\
67TFK:04270:06019\n\
67TFK:04274:06193\n\
67TFK:04248:06365\n\
67TFK:04337:05660\n\
67TFK:04329:05977\n\
67TFK:04307:06003\n\
67TFK:04311:06094\n\
67TFK:04329:06077\n\
67TFK:04340:06253\n\
67TFK:04312:06324\n\
67TFK:04314:06379\n\
67TFK:04330:06392\n\
67TFK:04336:06371\n\
67TFK:04371:05183\n\
67TFK:04356:05436\n\
67TFK:04370:05521\n\
67TFK:04383:05793\n\
67TFK:04359:05840\n\
67TFK:04353:05992\n\
67TFK:04348:06256\n\
67TFK:04369:06259\n\
67TFK:04428:05590\n\
67TFK:04442:05574\n\
67TFK:04410:05609\n\
67TFK:04430:05623\n\
67TFK:04445:05643\n\
67TFK:04414:05709\n\
67TFK:04406:05913\n\
67TFK:04402:06113\n\
67TFK:04427:06150\n\
67TFK:04439:06216\n\
67TFK:04396:06387\n\
67TFK:04466:05294\n\
67TFK:04480:05271\n\
67TFK:04449:05342\n\
67TFK:04446:05394\n\
67TFK:04469:05453\n\
67TFK:04495:05759\n\
67TFK:04452:05904\n\
67TFK:04450:06067\n\
67TFK:04473:06339\n\
67TFK:04533:05638\n\
67TFK:04544:05642\n\
67TFK:04508:06044\n\
67TFK:04556:05489\n\
67TFK:04582:05462\n\
67TFK:04590:05552\n\
67TFK:04573:05635\n\
67TFK:04585:05699\n\
67TFK:04551:06429\n\
67TFK:04634:05382\n\
67TFK:04645:05465\n\
67TFK:04605:05611\n\
67TFK:04604:05842\n\
67TFK:04627:05821\n\
67TFK:04606:06064\n\
67TFK:04596:06156\n\
67TFK:04619:06192\n\
67TFK:04631:06396\n\
67TFK:04692:05172\n\
67TFK:04671:05351\n\
67TFK:04667:05663\n\
67TFK:04668:05971\n\
67TFK:04667:06044\n\
67TFK:04654:06055\n\
67TFK:04695:06057\n\
67TFK:04683:06392\n\
67TFK:04669:06431\n\
67TFK:04741:05382\n\
67TFK:04721:06014\n\
67TFK:04727:06036\n\
67TFK:04745:06172\n\
67TFK:04741:06264\n\
67TFK:04745:06337\n\
67TFK:04776:05427\n\
67TFK:04787:05532\n\
67TFK:04784:05583\n\
67TFK:04748:05666\n\
67TFK:04754:05744\n\
67TFK:04766:05942\n\
67TFK:04756:05991\n\
67TFK:04761:05955\n\
67TFK:04748:06064\n\
67TFK:04767:06110\n\
67TFK:04753:06217\n\
67TFK:04774:06339\n\
67TFK:04793:06399\n\
67TFK:04803:05278\n\
67TFK:04827:05326\n\
67TFK:04797:05436\n\
67TFK:04829:05569\n\
67TFK:04799:05761\n\
67TFK:04808:05760\n\
67TFK:04835:06303\n\
67TFK:04882:05155\n\
67TFK:04858:05284\n\
67TFK:04866:05425\n\
67TFK:04869:05420\n\
67TFK:04869:06021\n\
67TFK:04876:06218\n\
67TFK:04912:05239\n\
67TFK:04944:05396\n\
67TFK:04920:05513\n\
67TFK:04936:05732\n\
67TFK:04943:06135\n\
67TFK:04920:06353\n\
67TFK:04937:06411\n\
67TFK:04981:05170\n\
67TFK:04983:05532\n\
67TFK:04957:05570\n\
67TFK:04949:06054\n\
67TFK:04953:06072\n\
67TFK:04961:06276\n\
67TFK:04973:06292\n\
67TFK:04997:05251\n\
67TFK:05039:05253\n\
67TFK:05031:05628\n\
67TFK:05035:05727\n\
67TFK:05036:05896\n\
67TFK:05008:05925\n\
67TFK:05015:06139\n\
67TFK:05005:06194\n\
67TFK:05029:06373\n\
67TFK:05092:05495\n\
67TFK:05073:05775\n\
67TFK:05053:05884\n\
67TFK:05082:06265\n\
67TFK:05132:05466\n\
67TFK:05131:05539\n\
67TFK:05114:05983\n\
67TFK:05119:06043\n\
67TFK:05131:06176\n\
67TFK:05108:06362\n\
67TFK:05163:05385\n\
67TFK:05185:05395\n\
67TFK:05160:05444\n\
67TFK:05148:05475\n\
67TFK:05190:05877\n\
67TFK:05169:06000\n\
67TFK:05175:06046\n\
67TFK:05171:06346\n\
67TFK:05230:05238\n\
67TFK:05240:05287\n\
67TFK:05196:05333\n\
67TFK:05230:05341\n\
67TFK:05201:05355\n\
67TFK:05217:05693\n\
67TFK:05223:05669\n\
67TFK:05232:05748\n\
67TFK:05211:05862\n\
67TFK:05218:05900\n\
67TFK:05233:05865\n\
67TFK:05293:05293\n\
67TFK:05290:05664\n\
67TFK:05274:05708\n\
67TFK:05276:05775\n\
67TFK:05260:06063\n\
67TFK:05287:06108\n\
67TFK:05311:05369\n\
67TFK:05319:05368\n\
67TFK:05304:05475\n\
67TFK:05316:05745\n\
67TFK:05306:05799\n\
67TFK:05303:05846\n\
67TFK:05309:06106\n\
67TFK:05309:06257\n\
67TFK:05325:06304\n\
67TFK:08189:14471\n\
67TFK:08310:14307\n\
67TFK:08334:14356\n\
67TFK:08353:14237\n\
67TFK:08466:14331\n\
67TFK:08598:14268\n\
67TFK:08654:14429\n\
67TFK:08015:13029\n\
67TFK:08017:13051\n\
67TFK:08035:13245\n\
67TFK:08021:13422\n\
67TFK:08018:13449\n\
67TFK:08041:13475\n\
67TFK:08004:13826\n\
67TFK:08021:13916\n\
67TFK:08021:14066\n\
67TFK:08051:13391\n\
67TFK:08046:13437\n\
67TFK:08060:13447\n\
67TFK:08092:12984\n\
67TFK:08140:13351\n\
67TFK:08140:13936\n\
67TFK:08139:14008\n\
67TFK:08181:13444\n\
67TFK:08165:13722\n\
67TFK:08168:13716\n\
67TFK:08184:13685\n\
67TFK:08175:13810\n\
67TFK:08235:12916\n\
67TFK:08241:12947\n\
67TFK:08201:13550\n\
67TFK:08197:13998\n\
67TFK:08262:13301\n\
67TFK:08269:13368\n\
67TFK:08271:13653\n\
67TFK:08252:13968\n\
67TFK:08285:14100\n\
67TFK:08308:12960\n\
67TFK:08319:12936\n\
67TFK:08297:13086\n\
67TFK:08295:13263\n\
67TFK:08300:13355\n\
67TFK:08302:13376\n\
67TFK:08328:13472\n\
67TFK:08321:13492\n\
67TFK:08308:14162\n\
67TFK:08391:13465\n\
67TFK:08369:14017\n\
67TFK:08422:12956\n\
67TFK:08406:13351\n\
67TFK:08404:13428\n\
67TFK:08420:13717\n\
67TFK:08405:13855\n\
67TFK:08451:12960\n\
67TFK:08456:13400\n\
67TFK:08472:13559\n\
67TFK:08467:13966\n\
67TFK:08534:13194\n\
67TFK:08504:13401\n\
67TFK:08497:13459\n\
67TFK:08532:13800\n\
67TFK:08528:13904\n\
67TFK:08498:14087\n\
67TFK:08571:12969\n\
67TFK:08566:13122\n\
67TFK:08578:13252\n\
67TFK:08584:14142\n\
67TFK:08604:12926\n\
67TFK:08615:13076\n\
67TFK:08593:13391\n\
67TFK:08593:13413\n\
67TFK:08608:13469\n\
67TFK:08628:13561\n\
67TFK:08638:13564\n\
67TFK:08613:13736\n\
67TFK:08658:13084\n\
67TFK:08682:13589\n\
67TFK:08662:13867\n\
67TFK:08687:13858\n\
67TFK:08645:14051\n\
67TFK:08689:14157\n\
67TFK:08773:13250\n\
67TFK:08754:13356\n\
67TFK:08779:13529\n\
67TFK:08771:13771\n\
67TFK:08829:12982\n\
67TFK:08797:13033\n\
67TFK:08798:13033\n\
67TFK:08800:13048\n\
67TFK:08841:13691\n\
67TFK:08842:13560\n\
67TFK:08847:13637\n\
67TFK:08940:13087\n\
67TFK:08909:13233\n\
67TFK:08904:13327\n\
67TFK:08897:13405\n\
67TFK:08926:13483\n\
67TFK:08897:13883\n\
67TFK:08947:13176\n\
67TFK:08964:13205\n\
67TFK:08961:13730\n\
67TFK:08982:14014\n\
67TFK:08956:14122\n\
67TFK:09010:12919\n\
67TFK:09030:13042\n\
67TFK:09008:13175\n\
67TFK:09004:13197\n\
67TFK:09007:13580\n\
67TFK:09065:12907\n\
67TFK:09087:13066\n\
67TFK:09082:13754\n\
67TFK:09088:13768\n\
67TFK:09103:12988\n\
67TFK:09136:13227\n\
67TFK:09113:13372\n\
67TFK:09126:13617\n\
67TFK:09109:13782\n\
67TFK:09185:13145\n\
67TFK:09208:12883\n\
67TFK:09226:13267\n\
67TFK:09267:12903\n\
67TFK:09291:13047\n\
67TFK:09291:13442\n\
67TFK:08013:11745\n\
67TFK:08009:11922\n\
67TFK:08027:12112\n\
67TFK:08000:12348\n\
67TFK:08005:12347\n\
67TFK:08056:11839\n\
67TFK:08082:11993\n\
67TFK:08064:12288\n\
67TFK:08073:12626\n\
67TFK:08117:11851\n\
67TFK:08178:11640\n\
67TFK:08157:11689\n\
67TFK:08187:11656\n\
67TFK:08142:12369\n\
67TFK:08156:12577\n\
67TFK:08151:12599\n\
67TFK:08172:12644\n\
67TFK:08174:12689\n\
67TFK:08160:12720\n\
67TFK:08145:12757\n\
67TFK:08195:11679\n\
67TFK:08197:12307\n\
67TFK:08232:12651\n\
67TFK:08288:12136\n\
67TFK:08261:12147\n\
67TFK:08265:12165\n\
67TFK:08263:12248\n\
67TFK:08268:12304\n\
67TFK:08270:12839\n\
67TFK:08336:11941\n\
67TFK:08340:12107\n\
67TFK:08292:12386\n\
67TFK:08332:12431\n\
67TFK:08323:12513\n\
67TFK:08313:12671\n\
67TFK:08391:11753\n\
67TFK:08377:12127\n\
67TFK:08375:12239\n\
67TFK:08356:12831\n\
67TFK:08396:11918\n\
67TFK:08401:12254\n\
67TFK:08410:12247\n\
67TFK:08405:12349\n\
67TFK:08419:12385\n\
67TFK:08407:12679\n\
67TFK:08457:11600\n\
67TFK:08478:12400\n\
67TFK:08479:12835\n\
67TFK:08493:11689\n\
67TFK:08497:11774\n\
67TFK:08523:11888\n\
67TFK:08517:12121\n\
67TFK:08494:12338\n\
67TFK:08514:12573\n\
67TFK:08528:12597\n\
67TFK:08570:11668\n\
67TFK:08583:11736\n\
67TFK:08581:11833\n\
67TFK:08543:12212\n\
67TFK:08564:12311\n\
67TFK:08559:12428\n\
67TFK:08572:12477\n\
67TFK:08553:12671\n\
67TFK:08570:12712\n\
67TFK:08585:12700\n\
67TFK:08568:12743\n\
67TFK:08550:12874\n\
67TFK:08623:11815\n\
67TFK:08621:11956\n\
67TFK:08618:12010\n\
67TFK:08624:12030\n\
67TFK:08664:11616\n\
67TFK:08677:11727\n\
67TFK:08690:11722\n\
67TFK:08646:12012\n\
67TFK:08643:12321\n\
67TFK:08662:12363\n\
67TFK:08652:12470\n\
67TFK:08663:12580\n\
67TFK:08667:12691\n\
67TFK:08730:11700\n\
67TFK:08727:11833\n\
67TFK:08712:11901\n\
67TFK:08733:12045\n\
67TFK:08713:12194\n\
67TFK:08715:12567\n\
67TFK:08770:12021\n\
67TFK:08775:11999\n\
67TFK:08752:12835\n\
67TFK:08792:11700\n\
67TFK:08816:11807\n\
67TFK:08820:12201\n\
67TFK:08816:12672\n\
67TFK:08874:11595\n\
67TFK:08872:11681\n\
67TFK:08886:11905\n\
67TFK:08850:12587\n\
67TFK:08876:12583\n\
67TFK:08909:11861\n\
67TFK:08990:11682\n\
67TFK:08970:11865\n\
67TFK:08979:11924\n\
67TFK:08944:12231\n\
67TFK:08960:12745\n\
67TFK:08985:12795\n\
67TFK:09033:11648\n\
67TFK:09041:11660\n\
67TFK:09004:12402\n\
67TFK:09032:12534\n\
67TFK:09002:12596\n\
67TFK:09006:12838\n\
67TFK:09070:11803\n\
67TFK:09042:12359\n\
67TFK:09048:12472\n\
67TFK:09099:11904\n\
67TFK:09130:11975\n\
67TFK:09109:12546\n\
67TFK:09105:12592\n\
67TFK:09168:11632\n\
67TFK:09174:11614\n\
67TFK:09170:12084\n\
67TFK:09159:12199\n\
67TFK:09142:12253\n\
67TFK:09171:12555\n\
67TFK:09147:12813\n\
67TFK:09195:11616\n\
67TFK:09199:12014\n\
67TFK:09236:12070\n\
67TFK:09231:12111\n\
67TFK:09195:12167\n\
67TFK:09230:12205\n\
67TFK:09232:12444\n\
67TFK:09199:12832\n\
67TFK:09241:12843\n\
67TFK:09282:11673\n\
67TFK:09256:12178\n\
67TFK:09249:12253\n\
67TFK:09272:12732\n\
67TFK:09299:11788\n\
67TFK:09309:12168\n\
67TFK:09294:12449\n\
67TFK:09299:12623\n\
67TFK:05335:12981\n\
67TFK:05353:13000\n\
67TFK:05346:13053\n\
67TFK:05354:13098\n\
67TFK:05356:13169\n\
67TFK:05330:13278\n\
67TFK:05345:13331\n\
67TFK:05328:14083\n\
67TFK:05418:13240\n\
67TFK:05403:13282\n\
67TFK:05410:13315\n\
67TFK:05416:13316\n\
67TFK:05424:13281\n\
67TFK:05408:13331\n\
67TFK:05394:13392\n\
67TFK:05425:13682\n\
67TFK:05414:13847\n\
67TFK:05404:13915\n\
67TFK:05383:14002\n\
67TFK:05434:12927\n\
67TFK:05477:13008\n\
67TFK:05458:13066\n\
67TFK:05441:13325\n\
67TFK:05463:13865\n\
67TFK:05462:14003\n\
67TFK:05463:14055\n\
67TFK:05522:12953\n\
67TFK:05479:13161\n\
67TFK:05508:13274\n\
67TFK:05487:13677\n\
67TFK:05497:13790\n\
67TFK:05517:14050\n\
67TFK:05550:12892\n\
67TFK:05553:13452\n\
67TFK:05536:13721\n\
67TFK:05546:13711\n\
67TFK:05532:13822\n\
67TFK:05627:12883\n\
67TFK:05627:13255\n\
67TFK:05615:14024\n\
67TFK:05669:12927\n\
67TFK:05672:13348\n\
67TFK:05633:13489\n\
67TFK:05714:13396\n\
67TFK:05725:13898\n\
67TFK:05739:12989\n\
67TFK:05757:13264\n\
67TFK:05752:13412\n\
67TFK:05767:13778\n\
67TFK:05774:13869\n\
67TFK:05781:13239\n\
67TFK:05815:13432\n\
67TFK:05827:13527\n\
67TFK:05822:13746\n\
67TFK:05839:12969\n\
67TFK:05841:13039\n\
67TFK:05844:13671\n\
67TFK:05874:13793\n\
67TFK:05924:13082\n\
67TFK:05970:13022\n\
67TFK:05966:13092\n\
67TFK:05963:13646\n\
67TFK:06023:13024\n\
67TFK:05978:13164\n\
67TFK:05981:13305\n\
67TFK:05988:13313\n\
67TFK:06005:14147\n\
67TFK:06036:13215\n\
67TFK:06031:13351\n\
67TFK:06069:14020\n\
67TFK:06098:12931\n\
67TFK:06085:13092\n\
67TFK:06102:13093\n\
67TFK:06082:13207\n\
67TFK:06087:13216\n\
67TFK:06102:13215\n\
67TFK:06120:13612\n\
67TFK:06122:13916\n\
67TFK:06160:13598\n\
67TFK:06149:13754\n\
67TFK:06150:14066\n\
67TFK:06222:13420\n\
67TFK:06218:13603\n\
67TFK:06190:13828\n\
67TFK:06219:13788\n\
67TFK:06240:13362\n\
67TFK:06271:13330\n\
67TFK:06313:12912\n\
67TFK:06299:12988\n\
67TFK:06326:13001\n\
67TFK:06284:13280\n\
67TFK:06296:13823\n\
67TFK:06343:13348\n\
67TFK:06361:13531\n\
67TFK:06332:13829\n\
67TFK:06363:13812\n\
67TFK:06346:13858\n\
67TFK:06340:14011\n\
67TFK:06402:12901\n\
67TFK:06413:12904\n\
67TFK:06397:12960\n\
67TFK:06382:13102\n\
67TFK:06383:13235\n\
67TFK:06404:13778\n\
67TFK:06416:13975\n\
67TFK:06433:12905\n\
67TFK:06469:12973\n\
67TFK:06458:13053\n\
67TFK:06434:13296\n\
67TFK:06455:13432\n\
67TFK:06467:13536\n\
67TFK:06476:13631\n\
67TFK:06438:13937\n\
67TFK:06481:12896\n\
67TFK:06516:13103\n\
67TFK:06487:13641\n\
67TFK:06496:13698\n\
67TFK:06503:13800\n\
67TFK:06479:13831\n\
67TFK:06516:13885\n\
67TFK:06566:13417\n\
67TFK:06555:13524\n\
67TFK:06541:13594\n\
67TFK:06543:13772\n\
67TFK:06532:14075\n\
67TFK:06609:13289\n\
67TFK:06583:13835\n\
67TFK:06645:12982\n\
67TFK:06633:13593\n\
67TFK:05391:14483\n\
67TFK:05462:14210\n\
67TFK:05469:14191\n\
67TFK:05471:14559\n\
67TFK:05483:14507\n\
67TFK:05679:14316\n\
67TFK:05821:14216\n\
67TFK:05846:14267\n\
67TFK:05849:14231\n\
67TFK:05878:14268\n\
67TFK:05893:14276\n\
67TFK:05910:14491\n\
67TFK:05913:14809\n\
67TFK:06009:14814\n\
67TFK:06036:14795\n\
67TFK:06117:14516\n\
67TFK:06123:14469\n\
67TFK:06120:14736\n\
67TFK:06166:14412\n\
67TFK:06130:14634\n\
67TFK:06181:14675\n\
67TFK:06191:14761\n\
67TFK:06257:14318\n\
67TFK:06232:14757\n\
67TFK:06280:14311\n\
67TFK:06309:14515\n\
67TFK:06280:15058\n\
67TFK:06350:14304\n\
67TFK:06354:14363\n\
67TFK:06358:14676\n\
67TFK:06393:14259\n\
67TFK:06413:14557\n\
67TFK:06427:15011\n\
67TFK:06448:14822\n\
67TFK:06502:14282\n\
67TFK:06480:14451\n\
67TFK:06539:14441\n\
67TFK:06560:14623\n\
67TFK:06583:14347\n\
67TFK:06591:14370\n\
67TFK:06587:14601\n\
67TFK:06591:14799\n\
67TFK:06656:14842\n\
67TFK:08007:10335\n\
67TFK:08028:10404\n\
67TFK:08040:10624\n\
67TFK:08041:10671\n\
67TFK:07997:10898\n\
67TFK:07998:11032\n\
67TFK:08016:11004\n\
67TFK:08024:11024\n\
67TFK:07993:11439\n\
67TFK:08052:10662\n\
67TFK:08085:10685\n\
67TFK:08068:10948\n\
67TFK:08088:11176\n\
67TFK:08089:11319\n\
67TFK:08101:10329\n\
67TFK:08130:10769\n\
67TFK:08133:11179\n\
67TFK:08120:11334\n\
67TFK:08177:10344\n\
67TFK:08180:10489\n\
67TFK:08150:10658\n\
67TFK:08181:10698\n\
67TFK:08155:10868\n\
67TFK:08191:10960\n\
67TFK:08188:11128\n\
67TFK:08171:11392\n\
67TFK:08144:11537\n\
67TFK:08232:10471\n\
67TFK:08211:11238\n\
67TFK:08218:11302\n\
67TFK:08194:11485\n\
67TFK:08203:11485\n\
67TFK:08227:11475\n\
67TFK:08218:11591\n\
67TFK:08220:11580\n\
67TFK:08268:10663\n\
67TFK:08281:10697\n\
67TFK:08243:10977\n\
67TFK:08277:11024\n\
67TFK:08285:11053\n\
67TFK:08271:11214\n\
67TFK:08311:10596\n\
67TFK:08317:10721\n\
67TFK:08333:10801\n\
67TFK:08327:10924\n\
67TFK:08330:10906\n\
67TFK:08316:11145\n\
67TFK:08292:11448\n\
67TFK:08353:10448\n\
67TFK:08355:10731\n\
67TFK:08355:10904\n\
67TFK:08348:11391\n\
67TFK:08364:11533\n\
67TFK:08399:10492\n\
67TFK:08422:10684\n\
67TFK:08403:10761\n\
67TFK:08407:10949\n\
67TFK:08436:10973\n\
67TFK:08398:11115\n\
67TFK:08426:11309\n\
67TFK:08438:11349\n\
67TFK:08444:10716\n\
67TFK:08445:11020\n\
67TFK:08458:11096\n\
67TFK:08517:10388\n\
67TFK:08512:10864\n\
67TFK:08562:10414\n\
67TFK:08545:10634\n\
67TFK:08569:11450\n\
67TFK:08619:10603\n\
67TFK:08600:11091\n\
67TFK:08691:10417\n\
67TFK:08651:10662\n\
67TFK:08676:10657\n\
67TFK:08676:10729\n\
67TFK:08660:10765\n\
67TFK:08679:10816\n\
67TFK:08682:10943\n\
67TFK:08664:11010\n\
67TFK:08672:11124\n\
67TFK:08735:10442\n\
67TFK:08702:10567\n\
67TFK:08708:10836\n\
67TFK:08740:10853\n\
67TFK:08719:10956\n\
67TFK:08714:11568\n\
67TFK:08790:10351\n\
67TFK:08747:10493\n\
67TFK:08774:10635\n\
67TFK:08791:10904\n\
67TFK:08827:11271\n\
67TFK:08804:11394\n\
67TFK:08796:11468\n\
67TFK:08864:10367\n\
67TFK:08876:10501\n\
67TFK:08858:10927\n\
67TFK:08867:11367\n\
67TFK:08901:10357\n\
67TFK:08925:10403\n\
67TFK:08929:10811\n\
67TFK:08907:10927\n\
67TFK:08915:10961\n\
67TFK:08921:11171\n\
67TFK:08907:11284\n\
67TFK:08942:10960\n\
67TFK:08957:11490\n\
67TFK:08978:11487\n\
67TFK:09034:10428\n\
67TFK:09030:10651\n\
67TFK:09050:10322\n\
67TFK:09084:10314\n\
67TFK:09076:10713\n\
67TFK:09076:10818\n\
67TFK:09074:11107\n\
67TFK:09056:11285\n\
67TFK:09061:11486\n\
67TFK:09097:10513\n\
67TFK:09099:10528\n\
67TFK:09101:10772\n\
67TFK:09119:11010\n\
67TFK:09113:11254\n\
67TFK:09136:11376\n\
67TFK:09177:10340\n\
67TFK:09178:10538\n\
67TFK:09190:11126\n\
67TFK:09181:11170\n\
67TFK:09171:11488\n\
67TFK:09209:10312\n\
67TFK:09220:10551\n\
67TFK:09235:10536\n\
67TFK:09204:10625\n\
67TFK:09219:10664\n\
67TFK:09209:10827\n\
67TFK:09206:10857\n\
67TFK:09205:10955\n\
67TFK:09238:11119\n\
67TFK:09261:10439\n\
67TFK:09242:11396\n\
67TFK:09283:11552\n\
67TFK:09302:11147\n\
67TFK:09313:11133\n\
67TFK:09299:11433\n\
67TFK:09304:11436\n\
67TFK:09312:11423\n\
67TFK:04017:02731\n\
67TFK:04031:02749\n\
67TFK:04041:02807\n\
67TFK:04020:02869\n\
67TFK:04036:02830\n\
67TFK:04006:03109\n\
67TFK:04015:03435\n\
67TFK:04006:03792\n\
67TFK:04055:02755\n\
67TFK:04072:03023\n\
67TFK:04083:03325\n\
67TFK:04068:03426\n\
67TFK:04079:03659\n\
67TFK:04046:03680\n\
67TFK:04054:03787\n\
67TFK:04076:03829\n\
67TFK:04103:02606\n\
67TFK:04126:02637\n\
67TFK:04123:03259\n\
67TFK:04130:03321\n\
67TFK:04124:03504\n\
67TFK:04117:03754\n\
67TFK:04123:03763\n\
67TFK:04147:02760\n\
67TFK:04165:03292\n\
67TFK:04150:03412\n\
67TFK:04150:03605\n\
67TFK:04167:03671\n\
67TFK:04205:02873\n\
67TFK:04240:02831\n\
67TFK:04245:02836\n\
67TFK:04212:03599\n\
67TFK:04204:03643\n\
67TFK:04275:02880\n\
67TFK:04284:02921\n\
67TFK:04287:03133\n\
67TFK:04277:03184\n\
67TFK:04276:03433\n\
67TFK:04252:03509\n\
67TFK:04263:03725\n\
67TFK:04259:03759\n\
67TFK:04276:03734\n\
67TFK:04291:03839\n\
67TFK:04331:02685\n\
67TFK:04331:02709\n\
67TFK:04325:02966\n\
67TFK:04336:03234\n\
67TFK:04309:03427\n\
67TFK:04330:03532\n\
67TFK:04345:03633\n\
67TFK:04381:02821\n\
67TFK:04381:02971\n\
67TFK:04388:02944\n\
67TFK:04380:03104\n\
67TFK:04352:03389\n\
67TFK:04376:03376\n\
67TFK:04347:03611\n\
67TFK:04403:02653\n\
67TFK:04424:02667\n\
67TFK:04397:02812\n\
67TFK:04424:03091\n\
67TFK:04445:03124\n\
67TFK:04408:03202\n\
67TFK:04430:03732\n\
67TFK:04478:03123\n\
67TFK:04478:03230\n\
67TFK:04475:03560\n\
67TFK:04481:03670\n\
67TFK:04490:03642\n\
67TFK:04458:03733\n\
67TFK:04521:03012\n\
67TFK:04513:03070\n\
67TFK:04530:03043\n\
67TFK:04501:03227\n\
67TFK:04506:03387\n\
67TFK:04503:03465\n\
67TFK:04505:03436\n\
67TFK:04537:03542\n\
67TFK:04496:03719\n\
67TFK:04537:03766\n\
67TFK:04546:02654\n\
67TFK:04572:03591\n\
67TFK:04593:03731\n\
67TFK:04551:03831\n\
67TFK:04596:03206\n\
67TFK:04604:03537\n\
67TFK:04637:03538\n\
67TFK:04598:03584\n\
67TFK:04598:03612\n\
67TFK:04611:03625\n\
67TFK:04598:03707\n\
67TFK:04693:02721\n\
67TFK:04690:02809\n\
67TFK:04695:03483\n\
67TFK:04670:03606\n\
67TFK:04698:02648\n\
67TFK:04730:02751\n\
67TFK:04727:02843\n\
67TFK:04736:02920\n\
67TFK:04699:03200\n\
67TFK:04711:03182\n\
67TFK:04740:03585\n\
67TFK:04727:03807\n\
67TFK:04772:02734\n\
67TFK:04771:02968\n\
67TFK:04773:03085\n\
67TFK:04790:03163\n\
67TFK:04786:03316\n\
67TFK:04781:03352\n\
67TFK:04776:03455\n\
67TFK:04750:03517\n\
67TFK:04778:03668\n\
67TFK:04806:02681\n\
67TFK:04836:02785\n\
67TFK:04829:02875\n\
67TFK:04813:03084\n\
67TFK:04831:03160\n\
67TFK:04839:03130\n\
67TFK:04833:03386\n\
67TFK:04824:03436\n\
67TFK:04836:03859\n\
67TFK:04849:02599\n\
67TFK:04863:02712\n\
67TFK:04856:02781\n\
67TFK:04888:02968\n\
67TFK:04868:03186\n\
67TFK:04893:03368\n\
67TFK:04875:03505\n\
67TFK:04849:03617\n\
67TFK:04862:03682\n\
67TFK:04893:03835\n\
67TFK:04895:03832\n\
67TFK:04903:02681\n\
67TFK:04906:02833\n\
67TFK:04943:02836\n\
67TFK:04905:02972\n\
67TFK:04941:03618\n\
67TFK:04942:03651\n\
67TFK:04947:02614\n\
67TFK:04995:02708\n\
67TFK:04966:02854\n\
67TFK:04950:02930\n\
67TFK:04951:03084\n\
67TFK:04962:03077\n\
67TFK:04977:03176\n\
67TFK:04954:03770\n\
67TFK:05010:02593\n\
67TFK:05041:02577\n\
67TFK:05004:02743\n\
67TFK:05005:02795\n\
67TFK:05001:03041\n\
67TFK:05036:03283\n\
67TFK:05026:03391\n\
67TFK:04998:03429\n\
67TFK:05030:03557\n\
67TFK:05065:02579\n\
67TFK:05070:02733\n\
67TFK:05050:02777\n\
67TFK:05052:02824\n\
67TFK:05077:03007\n\
67TFK:05067:03123\n\
67TFK:05080:03790\n\
67TFK:05048:03848\n\
67TFK:05100:02721\n\
67TFK:05119:02752\n\
67TFK:05129:02880\n\
67TFK:05119:03102\n\
67TFK:05119:03138\n\
67TFK:05113:03422\n\
67TFK:05137:03604\n\
67TFK:05185:03024\n\
67TFK:05178:03066\n\
67TFK:05176:03140\n\
67TFK:05170:03250\n\
67TFK:05186:03612\n\
67TFK:05195:03656\n\
67TFK:05205:02648\n\
67TFK:05210:02734\n\
67TFK:05233:03103\n\
67TFK:05225:03167\n\
67TFK:05217:03402\n\
67TFK:05276:03132\n\
67TFK:05246:03250\n\
67TFK:05251:03252\n\
67TFK:05278:03232\n\
67TFK:05289:03323\n\
67TFK:05286:03585\n\
67TFK:05259:03633\n\
67TFK:05261:03694\n\
67TFK:05254:03843\n\
67TFK:05316:03762\n\
67TFK:05344:02615\n\
67TFK:05368:02859\n\
67TFK:05375:03178\n\
67TFK:05339:03353\n\
67TFK:05353:03373\n\
67TFK:05400:02782\n\
67TFK:05382:02855\n\
67TFK:05426:02915\n\
67TFK:05411:03173\n\
67TFK:05399:03321\n\
67TFK:05385:03729\n\
67TFK:05438:02727\n\
67TFK:05437:02785\n\
67TFK:05450:02788\n\
67TFK:05435:02988\n\
67TFK:05433:03432\n\
67TFK:05444:03437\n\
67TFK:05472:03763\n\
67TFK:05456:03783\n\
67TFK:05519:02884\n\
67TFK:05491:02999\n\
67TFK:05500:03515\n\
67TFK:05495:03576\n\
67TFK:05544:02672\n\
67TFK:05546:02876\n\
67TFK:05557:02906\n\
67TFK:05532:02943\n\
67TFK:05550:02931\n\
67TFK:05543:03461\n\
67TFK:05533:03689\n\
67TFK:05545:03810\n\
67TFK:05578:02613\n\
67TFK:05599:02854\n\
67TFK:05622:02875\n\
67TFK:05580:03775\n\
67TFK:05615:03775\n\
67TFK:05609:03850\n\
67TFK:05632:02754\n\
67TFK:05634:02839\n\
67TFK:05654:02890\n\
67TFK:05641:02926\n\
67TFK:05657:03007\n\
67TFK:05674:03027\n\
67TFK:05659:03657\n\
67TFK:05629:03820\n\
67TFK:05718:02729\n\
67TFK:05702:02899\n\
67TFK:05683:03046\n\
67TFK:05702:03183\n\
67TFK:05700:03244\n\
67TFK:05726:03332\n\
67TFK:05690:03495\n\
67TFK:05704:03590\n\
67TFK:05699:03825\n\
67TFK:05702:03839\n\
67TFK:05731:02622\n\
67TFK:05764:02654\n\
67TFK:05735:02891\n\
67TFK:05738:03153\n\
67TFK:05761:03260\n\
67TFK:05728:03285\n\
67TFK:05748:03304\n\
67TFK:05750:03323\n\
67TFK:05758:03424\n\
67TFK:05759:03552\n\
67TFK:05735:03618\n\
67TFK:05733:03780\n\
67TFK:05789:02644\n\
67TFK:05778:02714\n\
67TFK:05815:03092\n\
67TFK:05795:03196\n\
67TFK:05821:03587\n\
67TFK:05835:02895\n\
67TFK:05828:02935\n\
67TFK:05834:02952\n\
67TFK:05856:02981\n\
67TFK:05876:03065\n\
67TFK:05867:03182\n\
67TFK:05837:03386\n\
67TFK:05868:03454\n\
67TFK:05872:03596\n\
67TFK:05839:03695\n\
67TFK:05873:03856\n\
67TFK:05885:03082\n\
67TFK:05901:03130\n\
67TFK:05896:03192\n\
67TFK:05884:03298\n\
67TFK:05895:03581\n\
67TFK:05883:03759\n\
67TFK:05890:03792\n\
67TFK:05933:02835\n\
67TFK:05945:03182\n\
67TFK:05976:03564\n\
67TFK:05942:03623\n\
67TFK:05956:03859\n\
67TFK:05983:02626\n\
67TFK:05991:03140\n\
67TFK:06011:03162\n\
67TFK:05996:03320\n\
67TFK:05985:03441\n\
67TFK:05981:03485\n\
67TFK:06056:02768\n\
67TFK:06046:03079\n\
67TFK:06032:03140\n\
67TFK:06056:03257\n\
67TFK:06028:03552\n\
67TFK:06058:03746\n\
67TFK:06095:02944\n\
67TFK:06116:02972\n\
67TFK:06091:03116\n\
67TFK:06116:03189\n\
67TFK:06082:03281\n\
67TFK:06119:03437\n\
67TFK:06099:03607\n\
67TFK:06128:02656\n\
67TFK:06165:03103\n\
67TFK:06128:03151\n\
67TFK:06152:03308\n\
67TFK:06133:03723\n\
67TFK:06154:03683\n\
67TFK:06153:03747\n\
67TFK:06185:02678\n\
67TFK:06202:02715\n\
67TFK:06213:02698\n\
67TFK:06194:02846\n\
67TFK:06221:02902\n\
67TFK:06219:03002\n\
67TFK:06219:03019\n\
67TFK:06197:03383\n\
67TFK:06222:03467\n\
67TFK:06243:03031\n\
67TFK:06273:03102\n\
67TFK:06272:03206\n\
67TFK:06240:03573\n\
67TFK:06260:03569\n\
67TFK:06266:03690\n\
67TFK:06306:02705\n\
67TFK:06299:02994\n\
67TFK:06305:03040\n\
67TFK:06285:03245\n\
67TFK:06325:03325\n\
67TFK:06282:03398\n\
67TFK:06281:03439\n\
67TFK:06281:03494\n\
67TFK:06312:03493\n\
67TFK:06323:03713\n\
67TFK:06304:03771\n\
67TFK:06362:02858\n\
67TFK:06335:02907\n\
67TFK:06369:02932\n\
67TFK:06362:03170\n\
67TFK:06360:03226\n\
67TFK:06371:03402\n\
67TFK:06331:03541\n\
67TFK:06417:02793\n\
67TFK:06383:02840\n\
67TFK:06414:02954\n\
67TFK:06398:03195\n\
67TFK:06388:03518\n\
67TFK:06419:03789\n\
67TFK:06434:02615\n\
67TFK:06450:02696\n\
67TFK:06435:02747\n\
67TFK:06431:02959\n\
67TFK:06438:03088\n\
67TFK:06474:03485\n\
67TFK:06464:03540\n\
67TFK:06437:03736\n\
67TFK:06511:02712\n\
67TFK:06524:02767\n\
67TFK:06527:02877\n\
67TFK:06508:02926\n\
67TFK:06513:02979\n\
67TFK:06482:03331\n\
67TFK:06481:03446\n\
67TFK:06518:03599\n\
67TFK:06494:03698\n\
67TFK:06491:03845\n\
67TFK:06546:02718\n\
67TFK:06535:02729\n\
67TFK:06547:02787\n\
67TFK:06564:03141\n\
67TFK:06530:03219\n\
67TFK:06566:03440\n\
67TFK:06544:03794\n\
67TFK:06619:02711\n\
67TFK:06580:03064\n\
67TFK:06595:03120\n\
67TFK:06579:03163\n\
67TFK:06579:03465\n\
67TFK:06588:03431\n\
67TFK:06622:03560\n\
67TFK:06592:03617\n\
67TFK:06607:03720\n\
67TFK:06622:03709\n\
67TFK:06630:02823\n\
67TFK:06648:02780\n\
67TFK:06631:02887\n\
67TFK:06642:02883\n\
67TFK:06639:03172\n\
67TFK:06656:03182\n\
67TFK:06650:03438\n\
67TFK:06639:03563\n\
67TFK:05353:05533\n\
67TFK:05332:05588\n\
67TFK:05361:05719\n\
67TFK:05361:05740\n\
67TFK:05348:05879\n\
67TFK:05331:05917\n\
67TFK:05331:06030\n\
67TFK:05366:06058\n\
67TFK:05366:06099\n\
67TFK:05380:05168\n\
67TFK:05404:05215\n\
67TFK:05411:05267\n\
67TFK:05398:05834\n\
67TFK:05414:05851\n\
67TFK:05401:05943\n\
67TFK:05399:06072\n\
67TFK:05385:06191\n\
67TFK:05421:06200\n\
67TFK:05390:06300\n\
67TFK:05459:05351\n\
67TFK:05451:05773\n\
67TFK:05460:05756\n\
67TFK:05458:05990\n\
67TFK:05440:06028\n\
67TFK:05465:06100\n\
67TFK:05464:06165\n\
67TFK:05438:06285\n\
67TFK:05429:06315\n\
67TFK:05508:05312\n\
67TFK:05511:05307\n\
67TFK:05494:05543\n\
67TFK:05503:05532\n\
67TFK:05514:05566\n\
67TFK:05494:05667\n\
67TFK:05508:05662\n\
67TFK:05505:05723\n\
67TFK:05481:06056\n\
67TFK:05520:06341\n\
67TFK:05522:06385\n\
67TFK:05549:05240\n\
67TFK:05563:05283\n\
67TFK:05576:05748\n\
67TFK:05543:05837\n\
67TFK:05567:05859\n\
67TFK:05565:06009\n\
67TFK:05536:06074\n\
67TFK:05572:06147\n\
67TFK:05541:06353\n\
67TFK:05579:05588\n\
67TFK:05617:05680\n\
67TFK:05582:05873\n\
67TFK:05588:06197\n\
67TFK:05630:05176\n\
67TFK:05670:05236\n\
67TFK:05672:05392\n\
67TFK:05662:05456\n\
67TFK:05677:05535\n\
67TFK:05664:05599\n\
67TFK:05634:05622\n\
67TFK:05634:05635\n\
67TFK:05674:06127\n\
67TFK:05636:06218\n\
67TFK:05671:06235\n\
67TFK:05677:06343\n\
67TFK:05714:05184\n\
67TFK:05694:05224\n\
67TFK:05711:05269\n\
67TFK:05718:05471\n\
67TFK:05699:05599\n\
67TFK:05694:05899\n\
67TFK:05678:06004\n\
67TFK:05688:06004\n\
67TFK:05681:06098\n\
67TFK:05687:06108\n\
67TFK:05719:06161\n\
67TFK:05724:06168\n\
67TFK:05709:06336\n\
67TFK:05720:06314\n\
67TFK:05702:06403\n\
67TFK:05767:05449\n\
67TFK:05770:05514\n\
67TFK:05773:05963\n\
67TFK:05741:06008\n\
67TFK:05748:06096\n\
67TFK:05735:06209\n\
67TFK:05765:06210\n\
67TFK:05773:06239\n\
67TFK:05734:06377\n\
67TFK:05807:05433\n\
67TFK:05803:05608\n\
67TFK:05793:05836\n\
67TFK:05804:05824\n\
67TFK:05818:06012\n\
67TFK:05792:06427\n\
67TFK:05844:05286\n\
67TFK:05849:05395\n\
67TFK:05851:05431\n\
67TFK:05839:06017\n\
67TFK:05864:06068\n\
67TFK:05867:06127\n\
67TFK:05853:06274\n\
67TFK:05859:06429\n\
67TFK:05902:05290\n\
67TFK:05908:05277\n\
67TFK:05911:05355\n\
67TFK:05893:05603\n\
67TFK:05917:06148\n\
67TFK:05969:05204\n\
67TFK:05973:05331\n\
67TFK:05943:05382\n\
67TFK:05952:05357\n\
67TFK:05977:05556\n\
67TFK:05958:05812\n\
67TFK:05937:06070\n\
67TFK:05941:06067\n\
67TFK:05942:06081\n\
67TFK:05957:06193\n\
67TFK:05976:06247\n\
67TFK:05967:06279\n\
67TFK:05931:06347\n\
67TFK:05999:05177\n\
67TFK:06013:05451\n\
67TFK:06022:05696\n\
67TFK:06024:06096\n\
67TFK:06022:06129\n\
67TFK:06034:05185\n\
67TFK:06060:05286\n\
67TFK:06055:05318\n\
67TFK:06028:05376\n\
67TFK:06047:05410\n\
67TFK:06076:05449\n\
67TFK:06043:05528\n\
67TFK:06051:05783\n\
67TFK:06058:06094\n\
67TFK:06067:06143\n\
67TFK:06059:06189\n\
67TFK:06093:05232\n\
67TFK:06121:05237\n\
67TFK:06083:05381\n\
67TFK:06099:05484\n\
67TFK:06093:05529\n\
67TFK:06107:05564\n\
67TFK:06100:05633\n\
67TFK:06118:05631\n\
67TFK:06106:05947\n\
67TFK:06095:06171\n\
67TFK:06094:06371\n\
67TFK:06134:05487\n\
67TFK:06163:05513\n\
67TFK:06136:05575\n\
67TFK:06131:05767\n\
67TFK:06155:05956\n\
67TFK:06141:06117\n\
67TFK:06147:06179\n\
67TFK:06144:06223\n\
67TFK:06161:06252\n\
67TFK:06146:06417\n\
67TFK:06206:05158\n\
67TFK:06209:05174\n\
67TFK:06222:05393\n\
67TFK:06198:05417\n\
67TFK:06189:05456\n\
67TFK:06194:05644\n\
67TFK:06225:05647\n\
67TFK:06212:05779\n\
67TFK:06197:05998\n\
67TFK:06277:05299\n\
67TFK:06243:05374\n\
67TFK:06259:05739\n\
67TFK:06229:05755\n\
67TFK:06237:05889\n\
67TFK:06257:05868\n\
67TFK:06246:06076\n\
67TFK:06269:06193\n\
67TFK:06240:06347\n\
67TFK:06255:06306\n\
67TFK:06273:06327\n\
67TFK:06278:05160\n\
67TFK:06289:05364\n\
67TFK:06309:05406\n\
67TFK:06312:05490\n\
67TFK:06325:05605\n\
67TFK:06292:05659\n\
67TFK:06301:05670\n\
67TFK:06278:05755\n\
67TFK:06305:05781\n\
67TFK:06314:05864\n\
67TFK:06290:05911\n\
67TFK:06285:06075\n\
67TFK:06312:06434\n\
67TFK:06332:05232\n\
67TFK:06331:05314\n\
67TFK:06366:05422\n\
67TFK:06355:05506\n\
67TFK:06357:05605\n\
67TFK:06360:05612\n\
67TFK:06359:05667\n\
67TFK:06368:05837\n\
67TFK:06352:06084\n\
67TFK:06335:06249\n\
67TFK:06358:06434\n\
67TFK:06419:05278\n\
67TFK:06388:05465\n\
67TFK:06395:05564\n\
67TFK:06405:05643\n\
67TFK:06410:05727\n\
67TFK:06390:06159\n\
67TFK:06383:06280\n\
67TFK:06435:05264\n\
67TFK:06444:05252\n\
67TFK:06429:05407\n\
67TFK:06446:05886\n\
67TFK:06444:06051\n\
67TFK:06457:06127\n\
67TFK:06432:06221\n\
67TFK:06451:06397\n\
67TFK:06521:05283\n\
67TFK:06505:05437\n\
67TFK:06516:05439\n\
67TFK:06486:05537\n\
67TFK:06503:05596\n\
67TFK:06495:05667\n\
67TFK:06505:05656\n\
67TFK:06526:05831\n\
67TFK:06518:06022\n\
67TFK:06572:05288\n\
67TFK:06570:05374\n\
67TFK:06543:05575\n\
67TFK:06546:05867\n\
67TFK:06539:05921\n\
67TFK:06571:06220\n\
67TFK:06626:05219\n\
67TFK:06601:05268\n\
67TFK:06627:05517\n\
67TFK:06619:05716\n\
67TFK:06614:05755\n\
67TFK:06600:05880\n\
67TFK:06599:06056\n\
67TFK:06582:06168\n\
67TFK:06605:06155\n\
67TFK:06611:06280\n\
67TFK:06646:05506\n\
67TFK:06650:05579\n\
67TFK:06651:05871\n\
67TFK:06650:05995\n\
67TFK:06645:06328\n\
67TFK:06659:06421\n\
67TFK:04021:04016\n\
67TFK:04044:04035\n\
67TFK:04035:04470\n\
67TFK:04028:04776\n\
67TFK:04027:04987\n\
67TFK:04055:03910\n\
67TFK:04049:03971\n\
67TFK:04053:04119\n\
67TFK:04094:04210\n\
67TFK:04085:04268\n\
67TFK:04064:04536\n\
67TFK:04061:04704\n\
67TFK:04057:05052\n\
67TFK:04082:05092\n\
67TFK:04109:03943\n\
67TFK:04139:03996\n\
67TFK:04129:04112\n\
67TFK:04105:04126\n\
67TFK:04106:04559\n\
67TFK:04178:04000\n\
67TFK:04172:04139\n\
67TFK:04158:04193\n\
67TFK:04174:04247\n\
67TFK:04156:04318\n\
67TFK:04183:04362\n\
67TFK:04178:04450\n\
67TFK:04152:04786\n\
67TFK:04147:04821\n\
67TFK:04179:04860\n\
67TFK:04213:03890\n\
67TFK:04224:04417\n\
67TFK:04228:04519\n\
67TFK:04198:04694\n\
67TFK:04245:04701\n\
67TFK:04228:04748\n\
67TFK:04210:04840\n\
67TFK:04235:04899\n\
67TFK:04203:04936\n\
67TFK:04218:04980\n\
67TFK:04262:04174\n\
67TFK:04266:04207\n\
67TFK:04248:04415\n\
67TFK:04248:04454\n\
67TFK:04288:04423\n\
67TFK:04252:04656\n\
67TFK:04267:04823\n\
67TFK:04322:03929\n\
67TFK:04312:04223\n\
67TFK:04345:04465\n\
67TFK:04331:04617\n\
67TFK:04297:04720\n\
67TFK:04333:04925\n\
67TFK:04306:05028\n\
67TFK:04313:05142\n\
67TFK:04395:04170\n\
67TFK:04363:04549\n\
67TFK:04375:04819\n\
67TFK:04392:05085\n\
67TFK:04416:04311\n\
67TFK:04396:05130\n\
67TFK:04483:04212\n\
67TFK:04494:04400\n\
67TFK:04470:04687\n\
67TFK:04468:04889\n\
67TFK:04493:05059\n\
67TFK:04541:03995\n\
67TFK:04539:04230\n\
67TFK:04499:04335\n\
67TFK:04509:04428\n\
67TFK:04541:04487\n\
67TFK:04535:04537\n\
67TFK:04524:04899\n\
67TFK:04508:05089\n\
67TFK:04549:03879\n\
67TFK:04554:04066\n\
67TFK:04568:04099\n\
67TFK:04586:04075\n\
67TFK:04546:04245\n\
67TFK:04585:04431\n\
67TFK:04576:04497\n\
67TFK:04553:04543\n\
67TFK:04589:04526\n\
67TFK:04582:04579\n\
67TFK:04551:04650\n\
67TFK:04585:05127\n\
67TFK:04643:03892\n\
67TFK:04617:04097\n\
67TFK:04631:04137\n\
67TFK:04627:04190\n\
67TFK:04621:04292\n\
67TFK:04613:04478\n\
67TFK:04634:04846\n\
67TFK:04678:04115\n\
67TFK:04659:04191\n\
67TFK:04675:04378\n\
67TFK:04685:04423\n\
67TFK:04660:04652\n\
67TFK:04679:04666\n\
67TFK:04663:04782\n\
67TFK:04659:04908\n\
67TFK:04664:04918\n\
67TFK:04720:03993\n\
67TFK:04707:04024\n\
67TFK:04728:04133\n\
67TFK:04732:04140\n\
67TFK:04701:04290\n\
67TFK:04696:04614\n\
67TFK:04696:04814\n\
67TFK:04780:04028\n\
67TFK:04792:04144\n\
67TFK:04767:04175\n\
67TFK:04770:04534\n\
67TFK:04784:04582\n\
67TFK:04747:04657\n\
67TFK:04778:04663\n\
67TFK:04792:05004\n\
67TFK:04821:03884\n\
67TFK:04796:04004\n\
67TFK:04796:04162\n\
67TFK:04822:04121\n\
67TFK:04830:04203\n\
67TFK:04809:04254\n\
67TFK:04830:04243\n\
67TFK:04833:04349\n\
67TFK:04796:04871\n\
67TFK:04884:03937\n\
67TFK:04873:04469\n\
67TFK:04877:04627\n\
67TFK:04861:04795\n\
67TFK:04885:04987\n\
67TFK:04857:05057\n\
67TFK:04889:05058\n\
67TFK:04848:05118\n\
67TFK:04865:05144\n\
67TFK:04937:03899\n\
67TFK:04917:03948\n\
67TFK:04910:04016\n\
67TFK:04899:04380\n\
67TFK:04950:03917\n\
67TFK:04957:03952\n\
67TFK:04987:03993\n\
67TFK:04985:04187\n\
67TFK:04981:04677\n\
67TFK:04965:04789\n\
67TFK:04952:04880\n\
67TFK:04954:04953\n\
67TFK:04968:05008\n\
67TFK:05030:04287\n\
67TFK:04999:05071\n\
67TFK:05077:04131\n\
67TFK:05066:04691\n\
67TFK:05055:05039\n\
67TFK:05048:05107\n\
67TFK:05096:04158\n\
67TFK:05108:04207\n\
67TFK:05136:04500\n\
67TFK:05116:04610\n\
67TFK:05106:04664\n\
67TFK:05117:04852\n\
67TFK:05141:04864\n\
67TFK:05142:04876\n\
67TFK:05105:05052\n\
67TFK:05169:04047\n\
67TFK:05195:04024\n\
67TFK:05194:04084\n\
67TFK:05162:04356\n\
67TFK:05159:04394\n\
67TFK:05188:04444\n\
67TFK:05164:04612\n\
67TFK:05152:04630\n\
67TFK:05157:04663\n\
67TFK:05151:04788\n\
67TFK:05171:04799\n\
67TFK:05188:04843\n\
67TFK:05156:04947\n\
67TFK:05172:04928\n\
67TFK:05231:03894\n\
67TFK:05222:03975\n\
67TFK:05226:03980\n\
67TFK:05211:04199\n\
67TFK:05212:04294\n\
67TFK:05200:04527\n\
67TFK:05198:04941\n\
67TFK:05196:04991\n\
67TFK:05203:05009\n\
67TFK:05268:04078\n\
67TFK:05258:04346\n\
67TFK:05289:04478\n\
67TFK:05265:04613\n\
67TFK:05276:04672\n\
67TFK:05272:04749\n\
67TFK:05292:04943\n\
67TFK:05251:04982\n\
67TFK:05291:05102\n\
67TFK:05319:04005\n\
67TFK:05309:04204\n\
67TFK:05307:04668\n\
67TFK:05306:04876\n\
67TFK:05302:04951\n\
67TFK:05367:07788\n\
67TFK:05336:07912\n\
67TFK:05369:08048\n\
67TFK:05335:08597\n\
67TFK:05383:07776\n\
67TFK:05404:07905\n\
67TFK:05416:07997\n\
67TFK:05388:08217\n\
67TFK:05415:08341\n\
67TFK:05432:08134\n\
67TFK:05473:08158\n\
67TFK:05466:08233\n\
67TFK:05453:08655\n\
67TFK:05469:08661\n\
67TFK:05457:08861\n\
67TFK:05505:07875\n\
67TFK:05482:08189\n\
67TFK:05486:08725\n\
67TFK:05496:08923\n\
67TFK:05573:07799\n\
67TFK:05572:07855\n\
67TFK:05529:07913\n\
67TFK:05565:07943\n\
67TFK:05552:08035\n\
67TFK:05558:08056\n\
67TFK:05532:08211\n\
67TFK:05553:08302\n\
67TFK:05537:08562\n\
67TFK:05570:08572\n\
67TFK:05556:08585\n\
67TFK:05552:08667\n\
67TFK:05538:08934\n\
67TFK:05568:08976\n\
67TFK:05627:07729\n\
67TFK:05597:07899\n\
67TFK:05609:08027\n\
67TFK:05607:08230\n\
67TFK:05603:08341\n\
67TFK:05588:08513\n\
67TFK:05624:08945\n\
67TFK:05633:07746\n\
67TFK:05643:07763\n\
67TFK:05673:07791\n\
67TFK:05637:08160\n\
67TFK:05655:08293\n\
67TFK:05663:08365\n\
67TFK:05632:08506\n\
67TFK:05648:08508\n\
67TFK:05641:08860\n\
67TFK:05662:08972\n\
67TFK:05723:07874\n\
67TFK:05715:07986\n\
67TFK:05722:08000\n\
67TFK:05699:08031\n\
67TFK:05692:08141\n\
67TFK:05712:08198\n\
67TFK:05684:08345\n\
67TFK:05705:08656\n\
67TFK:05703:08950\n\
67TFK:05741:07876\n\
67TFK:05767:08250\n\
67TFK:05737:08320\n\
67TFK:05731:08645\n\
67TFK:05762:08972\n\
67TFK:05799:07967\n\
67TFK:05805:08019\n\
67TFK:05791:08092\n\
67TFK:05826:08187\n\
67TFK:05805:08286\n\
67TFK:05823:08794\n\
67TFK:05877:07788\n\
67TFK:05841:08049\n\
67TFK:05842:08119\n\
67TFK:05852:08228\n\
67TFK:05868:08408\n\
67TFK:05888:08012\n\
67TFK:05908:08215\n\
67TFK:05890:08543\n\
67TFK:05920:09013\n\
67TFK:05977:07765\n\
67TFK:05931:07911\n\
67TFK:05944:07878\n\
67TFK:05950:07908\n\
67TFK:05955:07910\n\
67TFK:05969:07959\n\
67TFK:05938:08457\n\
67TFK:05968:08680\n\
67TFK:05944:08991\n\
67TFK:05982:07956\n\
67TFK:06025:07977\n\
67TFK:06022:08258\n\
67TFK:06019:08755\n\
67TFK:06054:08433\n\
67TFK:06059:08458\n\
67TFK:06061:08507\n\
67TFK:06064:08701\n\
67TFK:06123:07849\n\
67TFK:06118:08511\n\
67TFK:06131:07748\n\
67TFK:06137:07877\n\
67TFK:06155:08367\n\
67TFK:06176:08425\n\
67TFK:06130:08917\n\
67TFK:06178:07820\n\
67TFK:06201:07879\n\
67TFK:06185:08192\n\
67TFK:06217:08424\n\
67TFK:06185:08587\n\
67TFK:06187:08643\n\
67TFK:06267:07878\n\
67TFK:06250:08029\n\
67TFK:06242:08121\n\
67TFK:06264:08325\n\
67TFK:06256:08537\n\
67TFK:06254:08600\n\
67TFK:06252:08693\n\
67TFK:06252:08722\n\
67TFK:06245:08735\n\
67TFK:06246:08866\n\
67TFK:06254:08899\n\
67TFK:06240:08996\n\
67TFK:06290:07885\n\
67TFK:06292:08026\n\
67TFK:06281:08113\n\
67TFK:06288:08079\n\
67TFK:06316:08285\n\
67TFK:06285:08539\n\
67TFK:06319:08957\n\
67TFK:06362:08020\n\
67TFK:06341:08515\n\
67TFK:06339:08585\n\
67TFK:06334:08776\n\
67TFK:06339:08775\n\
67TFK:06364:08866\n\
67TFK:06373:08946\n\
67TFK:06374:08967\n\
67TFK:06405:07749\n\
67TFK:06414:07784\n\
67TFK:06390:08263\n\
67TFK:06397:08235\n\
67TFK:06418:08239\n\
67TFK:06418:08276\n\
67TFK:06394:08450\n\
67TFK:06393:08709\n\
67TFK:06421:08775\n\
67TFK:06443:08011\n\
67TFK:06442:08305\n\
67TFK:06448:08391\n\
67TFK:06452:08460\n\
67TFK:06436:08507\n\
67TFK:06460:08523\n\
67TFK:06475:08874\n\
67TFK:06487:07755\n\
67TFK:06519:08122\n\
67TFK:06507:08144\n\
67TFK:06492:08180\n\
67TFK:06507:08217\n\
67TFK:06506:08359\n\
67TFK:06497:08747\n\
67TFK:06489:08929\n\
67TFK:06483:09015\n\
67TFK:06548:07913\n\
67TFK:06533:07959\n\
67TFK:06574:08012\n\
67TFK:06541:08164\n\
67TFK:06528:08254\n\
67TFK:06549:08632\n\
67TFK:06562:08843\n\
67TFK:06537:08926\n\
67TFK:06573:08971\n\
67TFK:06602:07820\n\
67TFK:06593:07864\n\
67TFK:06607:08030\n\
67TFK:06591:08272\n\
67TFK:06618:08423\n\
67TFK:06584:08529\n\
67TFK:06585:08606\n\
67TFK:06595:08885\n\
67TFK:06648:07818\n\
67TFK:06649:08114\n\
67TFK:06647:08385\n\
67TFK:05373:09211\n\
67TFK:05344:09546\n\
67TFK:05345:09647\n\
67TFK:05362:09636\n\
67TFK:05361:10036\n\
67TFK:05349:10088\n\
67TFK:05353:10240\n\
67TFK:05378:09112\n\
67TFK:05390:09254\n\
67TFK:05422:09393\n\
67TFK:05379:09770\n\
67TFK:05469:09199\n\
67TFK:05438:09527\n\
67TFK:05476:09617\n\
67TFK:05460:09752\n\
67TFK:05464:09822\n\
67TFK:05464:10039\n\
67TFK:05491:09023\n\
67TFK:05514:09496\n\
67TFK:05499:09655\n\
67TFK:05480:09991\n\
67TFK:05543:09289\n\
67TFK:05535:09464\n\
67TFK:05564:09440\n\
67TFK:05556:09930\n\
67TFK:05535:10281\n\
67TFK:05594:09303\n\
67TFK:05582:09349\n\
67TFK:05594:09485\n\
67TFK:05614:09785\n\
67TFK:05642:09131\n\
67TFK:05633:09504\n\
67TFK:05652:09474\n\
67TFK:05661:09564\n\
67TFK:05643:09584\n\
67TFK:05657:09611\n\
67TFK:05670:09642\n\
67TFK:05654:09974\n\
67TFK:05656:10100\n\
67TFK:05708:09145\n\
67TFK:05715:09223\n\
67TFK:05718:09337\n\
67TFK:05712:09427\n\
67TFK:05711:09531\n\
67TFK:05682:09655\n\
67TFK:05717:09844\n\
67TFK:05715:10143\n\
67TFK:05705:10259\n\
67TFK:05709:10267\n\
67TFK:05735:09152\n\
67TFK:05737:09249\n\
67TFK:05758:09600\n\
67TFK:05817:09018\n\
67TFK:05821:09264\n\
67TFK:05824:09375\n\
67TFK:05785:09473\n\
67TFK:05812:09483\n\
67TFK:05806:09557\n\
67TFK:05780:09668\n\
67TFK:05801:09696\n\
67TFK:05808:09919\n\
67TFK:05812:10076\n\
67TFK:05825:10284\n\
67TFK:05861:09313\n\
67TFK:05858:09503\n\
67TFK:05830:10009\n\
67TFK:05840:10211\n\
67TFK:05876:10176\n\
67TFK:05853:10276\n\
67TFK:05908:09087\n\
67TFK:05880:09172\n\
67TFK:05896:09182\n\
67TFK:05881:09666\n\
67TFK:05882:09898\n\
67TFK:05893:09970\n\
67TFK:05891:10052\n\
67TFK:05969:09488\n\
67TFK:05931:09564\n\
67TFK:05963:09641\n\
67TFK:05961:09806\n\
67TFK:05946:09882\n\
67TFK:05947:09932\n\
67TFK:06002:09056\n\
67TFK:05985:09307\n\
67TFK:06001:09284\n\
67TFK:06009:09420\n\
67TFK:06009:10014\n\
67TFK:05982:10081\n\
67TFK:06039:09313\n\
67TFK:06069:09310\n\
67TFK:06052:09392\n\
67TFK:06059:09394\n\
67TFK:06040:09771\n\
67TFK:06071:09816\n\
67TFK:06039:10074\n\
67TFK:06039:10144\n\
67TFK:06063:10197\n\
67TFK:06102:09086\n\
67TFK:06092:09403\n\
67TFK:06128:09698\n\
67TFK:06177:10036\n\
67TFK:06159:10107\n\
67TFK:06136:10192\n\
67TFK:06215:09111\n\
67TFK:06197:09282\n\
67TFK:06199:09532\n\
67TFK:06197:10008\n\
67TFK:06201:10266\n\
67TFK:06240:09045\n\
67TFK:06258:09139\n\
67TFK:06235:09451\n\
67TFK:06238:09633\n\
67TFK:06322:09064\n\
67TFK:06290:09284\n\
67TFK:06286:10020\n\
67TFK:06339:09045\n\
67TFK:06346:09203\n\
67TFK:06337:09329\n\
67TFK:06329:09421\n\
67TFK:06357:09627\n\
67TFK:06342:09984\n\
67TFK:06370:10121\n\
67TFK:06385:09090\n\
67TFK:06394:09109\n\
67TFK:06418:09111\n\
67TFK:06391:09190\n\
67TFK:06395:09433\n\
67TFK:06407:09587\n\
67TFK:06418:09696\n\
67TFK:06397:09749\n\
67TFK:06396:10187\n\
67TFK:06462:09047\n\
67TFK:06463:09160\n\
67TFK:06432:09168\n\
67TFK:06468:09224\n\
67TFK:06469:09245\n\
67TFK:06450:09564\n\
67TFK:06431:09715\n\
67TFK:06451:09953\n\
67TFK:06456:10004\n\
67TFK:06463:10126\n\
67TFK:06525:09202\n\
67TFK:06527:09413\n\
67TFK:06482:09511\n\
67TFK:06498:09688\n\
67TFK:06497:09898\n\
67TFK:06517:10077\n\
67TFK:06520:10251\n\
67TFK:06542:09099\n\
67TFK:06548:09578\n\
67TFK:06566:09667\n\
67TFK:06563:09833\n\
67TFK:06570:10194\n\
67TFK:06615:09150\n\
67TFK:06597:09460\n\
67TFK:06609:09677\n\
67TFK:06591:09839\n\
67TFK:06591:09857\n\
67TFK:06597:10207\n\
67TFK:06618:10206\n\
67TFK:06599:10271\n\
67TFK:06638:09451\n\
67TFK:06643:09499\n\
67TFK:06643:09531\n\
67TFK:06634:09587\n\
67TFK:06634:09885\n\
67TFK:06640:09914\n\
67TFK:06643:10231\n\
67TFK:05362:11623\n\
67TFK:05337:11846\n\
67TFK:05376:11966\n\
67TFK:05367:12006\n\
67TFK:05362:12157\n\
67TFK:05359:12318\n\
67TFK:05332:12365\n\
67TFK:05383:11625\n\
67TFK:05418:12034\n\
67TFK:05392:12304\n\
67TFK:05402:12799\n\
67TFK:05447:11972\n\
67TFK:05448:12031\n\
67TFK:05463:12067\n\
67TFK:05445:12136\n\
67TFK:05446:12590\n\
67TFK:05494:12028\n\
67TFK:05493:12227\n\
67TFK:05482:12448\n\
67TFK:05492:12624\n\
67TFK:05541:11779\n\
67TFK:05572:11972\n\
67TFK:05576:12461\n\
67TFK:05587:11969\n\
67TFK:05603:11942\n\
67TFK:05579:12600\n\
67TFK:05595:12653\n\
67TFK:05611:12703\n\
67TFK:05669:11642\n\
67TFK:05665:11924\n\
67TFK:05632:12227\n\
67TFK:05632:12336\n\
67TFK:05699:11752\n\
67TFK:05724:12432\n\
67TFK:05683:12602\n\
67TFK:05763:11736\n\
67TFK:05766:11780\n\
67TFK:05758:11974\n\
67TFK:05753:12294\n\
67TFK:05765:12827\n\
67TFK:05788:11738\n\
67TFK:05797:11730\n\
67TFK:05812:11947\n\
67TFK:05813:12334\n\
67TFK:05801:12358\n\
67TFK:05803:12444\n\
67TFK:05848:11870\n\
67TFK:05838:11922\n\
67TFK:05877:11992\n\
67TFK:05844:12335\n\
67TFK:05879:12120\n\
67TFK:05880:12127\n\
67TFK:05888:12735\n\
67TFK:05942:11982\n\
67TFK:05959:12387\n\
67TFK:05940:12536\n\
67TFK:06018:12373\n\
67TFK:06021:12564\n\
67TFK:06002:12833\n\
67TFK:06033:11754\n\
67TFK:06041:11974\n\
67TFK:06035:11998\n\
67TFK:06062:12399\n\
67TFK:06067:12606\n\
67TFK:06036:12776\n\
67TFK:06112:11648\n\
67TFK:06124:11815\n\
67TFK:06104:11972\n\
67TFK:06109:12386\n\
67TFK:06087:12857\n\
67TFK:06130:11888\n\
67TFK:06142:11859\n\
67TFK:06147:11860\n\
67TFK:06144:12248\n\
67TFK:06141:12469\n\
67TFK:06150:12508\n\
67TFK:06185:11666\n\
67TFK:06208:12584\n\
67TFK:06212:12873\n\
67TFK:06276:11677\n\
67TFK:06236:11903\n\
67TFK:06267:11967\n\
67TFK:06250:12042\n\
67TFK:06249:12343\n\
67TFK:06238:12471\n\
67TFK:06248:12826\n\
67TFK:06275:12796\n\
67TFK:06280:11916\n\
67TFK:06286:12197\n\
67TFK:06282:12282\n\
67TFK:06294:12515\n\
67TFK:06323:12499\n\
67TFK:06367:11715\n\
67TFK:06347:12162\n\
67TFK:06358:12236\n\
67TFK:06372:12223\n\
67TFK:06360:12442\n\
67TFK:06345:12569\n\
67TFK:06376:12567\n\
67TFK:06366:12879\n\
67TFK:06387:11634\n\
67TFK:06403:12095\n\
67TFK:06393:12363\n\
67TFK:06379:12458\n\
67TFK:06405:12619\n\
67TFK:06429:11805\n\
67TFK:06430:11861\n\
67TFK:06432:11972\n\
67TFK:06456:12390\n\
67TFK:06446:12415\n\
67TFK:06503:11981\n\
67TFK:06489:12213\n\
67TFK:06523:12262\n\
67TFK:06509:12326\n\
67TFK:06513:12459\n\
67TFK:06523:12620\n\
67TFK:06577:11733\n\
67TFK:06540:12217\n\
67TFK:06544:12764\n\
67TFK:06544:12874\n\
67TFK:06606:11779\n\
67TFK:06620:11860\n\
67TFK:06594:12391\n\
67TFK:06609:12699\n\
67TFK:06623:12828\n\
67TFK:06640:11680\n\
67TFK:06643:11835\n\
67TFK:06634:12152\n\
67TFK:06650:12511\n\
67TFK:04003:01352\n\
67TFK:04032:01414\n\
67TFK:04036:01471\n\
67TFK:04033:01616\n\
67TFK:04045:01661\n\
67TFK:04007:01971\n\
67TFK:04015:01970\n\
67TFK:04036:02067\n\
67TFK:04014:02181\n\
67TFK:04045:02567\n\
67TFK:04059:02090\n\
67TFK:04059:02160\n\
67TFK:04051:02267\n\
67TFK:04103:01303\n\
67TFK:04105:01516\n\
67TFK:04128:01493\n\
67TFK:04135:01545\n\
67TFK:04133:01716\n\
67TFK:04098:01981\n\
67TFK:04130:02035\n\
67TFK:04115:02217\n\
67TFK:04115:02239\n\
67TFK:04172:01314\n\
67TFK:04180:01431\n\
67TFK:04192:01428\n\
67TFK:04186:01729\n\
67TFK:04170:01820\n\
67TFK:04171:01816\n\
67TFK:04180:02100\n\
67TFK:04149:02330\n\
67TFK:04190:02303\n\
67TFK:04193:02491\n\
67TFK:04215:01385\n\
67TFK:04232:01708\n\
67TFK:04200:01812\n\
67TFK:04224:01857\n\
67TFK:04241:01868\n\
67TFK:04217:01922\n\
67TFK:04229:01924\n\
67TFK:04243:01888\n\
67TFK:04202:02022\n\
67TFK:04241:02103\n\
67TFK:04218:02191\n\
67TFK:04225:02292\n\
67TFK:04236:02536\n\
67TFK:04272:01292\n\
67TFK:04272:01294\n\
67TFK:04257:01591\n\
67TFK:04262:02172\n\
67TFK:04292:02245\n\
67TFK:04317:01388\n\
67TFK:04318:01643\n\
67TFK:04374:01561\n\
67TFK:04391:01642\n\
67TFK:04355:01753\n\
67TFK:04348:01814\n\
67TFK:04349:01796\n\
67TFK:04375:01854\n\
67TFK:04387:02361\n\
67TFK:04359:02419\n\
67TFK:04362:02407\n\
67TFK:04366:02439\n\
67TFK:04388:02487\n\
67TFK:04410:01683\n\
67TFK:04408:01748\n\
67TFK:04397:01933\n\
67TFK:04414:01982\n\
67TFK:04439:02228\n\
67TFK:04414:02430\n\
67TFK:04396:02448\n\
67TFK:04475:01403\n\
67TFK:04454:01870\n\
67TFK:04469:01863\n\
67TFK:04494:01953\n\
67TFK:04480:02001\n\
67TFK:04450:02232\n\
67TFK:04454:02312\n\
67TFK:04481:02387\n\
67TFK:04477:02496\n\
67TFK:04545:01825\n\
67TFK:04498:02183\n\
67TFK:04496:02229\n\
67TFK:04521:02327\n\
67TFK:04526:02376\n\
67TFK:04524:02549\n\
67TFK:04577:01392\n\
67TFK:04570:01620\n\
67TFK:04593:01740\n\
67TFK:04583:01964\n\
67TFK:04578:02015\n\
67TFK:04571:02060\n\
67TFK:04586:02091\n\
67TFK:04549:02333\n\
67TFK:04573:02356\n\
67TFK:04564:02390\n\
67TFK:04573:02491\n\
67TFK:04616:01401\n\
67TFK:04637:01714\n\
67TFK:04626:01784\n\
67TFK:04630:01765\n\
67TFK:04624:01800\n\
67TFK:04596:01912\n\
67TFK:04643:02126\n\
67TFK:04640:02159\n\
67TFK:04620:02259\n\
67TFK:04604:02422\n\
67TFK:04635:02573\n\
67TFK:04664:01385\n\
67TFK:04685:01840\n\
67TFK:04688:02012\n\
67TFK:04646:02111\n\
67TFK:04694:02121\n\
67TFK:04661:02346\n\
67TFK:04720:01519\n\
67TFK:04722:01520\n\
67TFK:04735:01754\n\
67TFK:04704:01816\n\
67TFK:04739:01814\n\
67TFK:04724:01984\n\
67TFK:04708:01999\n\
67TFK:04728:02056\n\
67TFK:04739:02465\n\
67TFK:04712:02530\n\
67TFK:04747:01312\n\
67TFK:04757:01548\n\
67TFK:04770:02195\n\
67TFK:04773:02242\n\
67TFK:04760:02352\n\
67TFK:04790:02558\n\
67TFK:04798:01392\n\
67TFK:04820:01584\n\
67TFK:04822:01776\n\
67TFK:04804:01979\n\
67TFK:04801:02305\n\
67TFK:04825:02548\n\
67TFK:04870:01523\n\
67TFK:04884:01930\n\
67TFK:04871:01983\n\
67TFK:04862:02025\n\
67TFK:04895:02097\n\
67TFK:04870:02284\n\
67TFK:04846:02384\n\
67TFK:04920:01449\n\
67TFK:04933:01535\n\
67TFK:04916:01763\n\
67TFK:04911:02465\n\
67TFK:04977:01512\n\
67TFK:04993:01773\n\
67TFK:04989:01833\n\
67TFK:04963:01957\n\
67TFK:04952:02084\n\
67TFK:04955:02069\n\
67TFK:04975:02167\n\
67TFK:05028:01307\n\
67TFK:05001:01593\n\
67TFK:05002:01636\n\
67TFK:05020:01605\n\
67TFK:05026:01916\n\
67TFK:05028:01932\n\
67TFK:05045:01987\n\
67TFK:05003:02152\n\
67TFK:05070:01427\n\
67TFK:05051:01522\n\
67TFK:05083:01638\n\
67TFK:05066:01721\n\
67TFK:05075:01787\n\
67TFK:05064:02024\n\
67TFK:05074:02049\n\
67TFK:05058:02100\n\
67TFK:05138:01316\n\
67TFK:05141:01326\n\
67TFK:05096:01379\n\
67TFK:05096:01407\n\
67TFK:05128:01872\n\
67TFK:05118:01911\n\
67TFK:05130:02040\n\
67TFK:05144:02545\n\
67TFK:05163:01334\n\
67TFK:05152:01419\n\
67TFK:05153:01508\n\
67TFK:05159:01514\n\
67TFK:05167:01626\n\
67TFK:05168:01593\n\
67TFK:05155:01824\n\
67TFK:05161:02186\n\
67TFK:05172:02173\n\
67TFK:05181:02217\n\
67TFK:05210:01494\n\
67TFK:05234:02016\n\
67TFK:05233:02089\n\
67TFK:05237:02129\n\
67TFK:05196:02345\n\
67TFK:05272:01581\n\
67TFK:05248:01813\n\
67TFK:05256:01893\n\
67TFK:05284:02083\n\
67TFK:05264:02202\n\
67TFK:05285:02204\n\
67TFK:05316:02364\n\
67TFK:02681:12907\n\
67TFK:02709:13462\n\
67TFK:02676:14125\n\
67TFK:02760:13426\n\
67TFK:02726:13588\n\
67TFK:02727:13605\n\
67TFK:02726:13992\n\
67TFK:02782:13543\n\
67TFK:02814:13125\n\
67TFK:02838:13279\n\
67TFK:02844:13530\n\
67TFK:02863:13567\n\
67TFK:02847:14016\n\
67TFK:02815:14049\n\
67TFK:02899:12930\n\
67TFK:02875:13346\n\
67TFK:02895:13422\n\
67TFK:02866:13606\n\
67TFK:02865:13713\n\
67TFK:02892:13828\n\
67TFK:02918:13063\n\
67TFK:02958:13908\n\
67TFK:02927:14043\n\
67TFK:02992:14071\n\
67TFK:03018:13473\n\
67TFK:03032:13628\n\
67TFK:03046:13825\n\
67TFK:03052:13827\n\
67TFK:03052:14100\n\
67TFK:03062:14135\n\
67TFK:03089:12949\n\
67TFK:03095:13064\n\
67TFK:03106:13083\n\
67TFK:03073:13254\n\
67TFK:03082:13387\n\
67TFK:03087:13470\n\
67TFK:03133:12974\n\
67TFK:03154:12961\n\
67TFK:03149:13026\n\
67TFK:03125:13751\n\
67TFK:03132:14017\n\
67TFK:03177:12957\n\
67TFK:03182:13299\n\
67TFK:03180:13439\n\
67TFK:03249:12942\n\
67TFK:03252:12965\n\
67TFK:03240:13071\n\
67TFK:03227:13851\n\
67TFK:03240:13992\n\
67TFK:03263:14083\n\
67TFK:03304:12919\n\
67TFK:03280:13049\n\
67TFK:03264:13531\n\
67TFK:03277:14127\n\
67TFK:03339:13013\n\
67TFK:03342:13966\n\
67TFK:03397:13004\n\
67TFK:03369:13095\n\
67TFK:03389:13367\n\
67TFK:03370:14011\n\
67TFK:03449:13572\n\
67TFK:03457:13628\n\
67TFK:03414:14115\n\
67TFK:03507:13392\n\
67TFK:03494:13618\n\
67TFK:03501:13588\n\
67TFK:03563:13148\n\
67TFK:03559:13344\n\
67TFK:03552:13681\n\
67TFK:03562:14018\n\
67TFK:03593:13071\n\
67TFK:03567:13307\n\
67TFK:03566:13880\n\
67TFK:03578:14034\n\
67TFK:03603:14147\n\
67TFK:03660:13060\n\
67TFK:03619:13647\n\
67TFK:03617:13982\n\
67TFK:03650:14070\n\
67TFK:03699:13153\n\
67TFK:03684:13482\n\
67TFK:03698:13788\n\
67TFK:03689:13910\n\
67TFK:03688:14155\n\
67TFK:03733:13102\n\
67TFK:03745:13710\n\
67TFK:03767:12885\n\
67TFK:03766:13065\n\
67TFK:03778:13284\n\
67TFK:03810:13290\n\
67TFK:03799:13398\n\
67TFK:03797:13909\n\
67TFK:03828:13199\n\
67TFK:03845:13407\n\
67TFK:03836:13631\n\
67TFK:03846:13732\n\
67TFK:03860:13968\n\
67TFK:03814:14017\n\
67TFK:03835:14112\n\
67TFK:03913:12888\n\
67TFK:03900:13552\n\
67TFK:03905:13627\n\
67TFK:03913:13739\n\
67TFK:03875:13823\n\
67TFK:03928:13191\n\
67TFK:03945:13223\n\
67TFK:03936:13540\n\
67TFK:03944:14132\n\
67TFK:03968:13315\n\
67TFK:03976:14024\n\
67TFK:02706:11630\n\
67TFK:02684:11924\n\
67TFK:02689:12007\n\
67TFK:02665:12075\n\
67TFK:02673:12391\n\
67TFK:02683:12441\n\
67TFK:02715:11688\n\
67TFK:02752:11718\n\
67TFK:02748:11837\n\
67TFK:02761:12059\n\
67TFK:02765:11982\n\
67TFK:02786:11973\n\
67TFK:02789:11975\n\
67TFK:02781:12536\n\
67TFK:02785:12745\n\
67TFK:02844:11688\n\
67TFK:02833:11960\n\
67TFK:02862:12117\n\
67TFK:02835:12259\n\
67TFK:02817:12615\n\
67TFK:02863:12664\n\
67TFK:02840:12743\n\
67TFK:02913:11809\n\
67TFK:02867:12076\n\
67TFK:02902:12246\n\
67TFK:02906:12679\n\
67TFK:02890:12838\n\
67TFK:02898:12875\n\
67TFK:02934:11855\n\
67TFK:02940:11866\n\
67TFK:02946:11951\n\
67TFK:02938:12608\n\
67TFK:02952:12675\n\
67TFK:02989:11646\n\
67TFK:02985:12014\n\
67TFK:02971:12117\n\
67TFK:02986:12128\n\
67TFK:03012:12467\n\
67TFK:03000:12579\n\
67TFK:02998:12642\n\
67TFK:03041:11613\n\
67TFK:03041:11909\n\
67TFK:03038:12319\n\
67TFK:03045:12401\n\
67TFK:03055:12468\n\
67TFK:03016:12581\n\
67TFK:03043:12620\n\
67TFK:03073:11673\n\
67TFK:03067:11767\n\
67TFK:03102:12154\n\
67TFK:03081:12337\n\
67TFK:03094:12548\n\
67TFK:03088:12819\n\
67TFK:03100:12874\n\
67TFK:03139:11627\n\
67TFK:03130:11844\n\
67TFK:03137:12239\n\
67TFK:03159:12353\n\
67TFK:03140:12393\n\
67TFK:03154:12602\n\
67TFK:03133:12646\n\
67TFK:03170:11727\n\
67TFK:03177:11755\n\
67TFK:03210:12225\n\
67TFK:03212:12355\n\
67TFK:03261:11627\n\
67TFK:03231:11668\n\
67TFK:03217:12101\n\
67TFK:03222:12273\n\
67TFK:03220:12488\n\
67TFK:03232:12542\n\
67TFK:03295:11856\n\
67TFK:03304:12495\n\
67TFK:03302:12680\n\
67TFK:03337:11626\n\
67TFK:03319:11863\n\
67TFK:03323:12155\n\
67TFK:03337:12263\n\
67TFK:03321:12604\n\
67TFK:03337:12621\n\
67TFK:03458:12189\n\
67TFK:03442:12222\n\
67TFK:03450:12587\n\
67TFK:03466:12389\n\
67TFK:03513:12542\n\
67TFK:03464:12598\n\
67TFK:03489:12638\n\
67TFK:03539:11717\n\
67TFK:03520:12174\n\
67TFK:03554:12187\n\
67TFK:03561:12422\n\
67TFK:03540:12553\n\
67TFK:03517:12602\n\
67TFK:03542:12638\n\
67TFK:03552:12640\n\
67TFK:03552:12843\n\
67TFK:03570:12460\n\
67TFK:03621:11615\n\
67TFK:03652:11780\n\
67TFK:03623:11980\n\
67TFK:03624:12244\n\
67TFK:03615:12502\n\
67TFK:03614:12662\n\
67TFK:03662:12670\n\
67TFK:03651:12819\n\
67TFK:03694:11700\n\
67TFK:03678:12411\n\
67TFK:03691:12608\n\
67TFK:03677:12729\n\
67TFK:03749:12182\n\
67TFK:03717:12348\n\
67TFK:03730:12526\n\
67TFK:03734:12703\n\
67TFK:03807:11783\n\
67TFK:03775:12022\n\
67TFK:03766:12568\n\
67TFK:03785:12803\n\
67TFK:03839:12040\n\
67TFK:03814:12591\n\
67TFK:03875:11616\n\
67TFK:03888:11667\n\
67TFK:03886:11942\n\
67TFK:03876:12085\n\
67TFK:03907:12331\n\
67TFK:03895:12387\n\
67TFK:03926:11882\n\
67TFK:03936:11872\n\
67TFK:03948:12370\n\
67TFK:03943:12679\n\
67TFK:03915:12799\n\
67TFK:03975:11679\n\
67TFK:03976:11735\n\
67TFK:03973:11931\n\
67TFK:03981:12026\n\
67TFK:02694:09050\n\
67TFK:02677:09371\n\
67TFK:02690:09373\n\
67TFK:02682:10083\n\
67TFK:02699:10140\n\
67TFK:02753:09057\n\
67TFK:02739:09165\n\
67TFK:02721:09634\n\
67TFK:02720:09687\n\
67TFK:02724:09854\n\
67TFK:02728:10169\n\
67TFK:02777:09237\n\
67TFK:02765:09732\n\
67TFK:02773:09720\n\
67TFK:02803:09871\n\
67TFK:02768:09992\n\
67TFK:02802:10051\n\
67TFK:02807:10064\n\
67TFK:02835:09045\n\
67TFK:02836:09115\n\
67TFK:02863:09299\n\
67TFK:02844:09382\n\
67TFK:02828:09441\n\
67TFK:02857:09537\n\
67TFK:02825:10027\n\
67TFK:02827:10191\n\
67TFK:02838:10194\n\
67TFK:02882:09039\n\
67TFK:02896:09148\n\
67TFK:02895:09554\n\
67TFK:02875:09746\n\
67TFK:02867:09820\n\
67TFK:02867:09965\n\
67TFK:02932:09030\n\
67TFK:02919:09144\n\
67TFK:02926:09142\n\
67TFK:02938:09554\n\
67TFK:02939:09844\n\
67TFK:02944:09950\n\
67TFK:02921:10230\n\
67TFK:02995:09064\n\
67TFK:02965:09229\n\
67TFK:02992:09407\n\
67TFK:03008:09505\n\
67TFK:02987:09538\n\
67TFK:03005:09556\n\
67TFK:03006:09789\n\
67TFK:02985:09886\n\
67TFK:02977:09932\n\
67TFK:02981:09956\n\
67TFK:02996:09963\n\
67TFK:02990:10210\n\
67TFK:02979:10280\n\
67TFK:03015:09049\n\
67TFK:03022:09314\n\
67TFK:03035:09383\n\
67TFK:03043:09410\n\
67TFK:03055:09571\n\
67TFK:03059:09641\n\
67TFK:03021:09809\n\
67TFK:03019:10187\n\
67TFK:03057:10297\n\
67TFK:03067:09059\n\
67TFK:03078:09997\n\
67TFK:03088:10016\n\
67TFK:03163:09552\n\
67TFK:03151:09692\n\
67TFK:03114:09758\n\
67TFK:03182:09156\n\
67TFK:03172:09933\n\
67TFK:03213:09989\n\
67TFK:03195:10285\n\
67TFK:03250:09332\n\
67TFK:03251:09441\n\
67TFK:03270:09148\n\
67TFK:03312:09400\n\
67TFK:03269:09562\n\
67TFK:03278:09597\n\
67TFK:03299:09647\n\
67TFK:03286:09745\n\
67TFK:03301:09891\n\
67TFK:03302:09977\n\
67TFK:03270:10239\n\
67TFK:03316:09405\n\
67TFK:03343:09535\n\
67TFK:03341:09660\n\
67TFK:03332:09670\n\
67TFK:03334:09757\n\
67TFK:03338:10011\n\
67TFK:03319:10065\n\
67TFK:03330:10261\n\
67TFK:03370:09340\n\
67TFK:03413:09321\n\
67TFK:03369:09384\n\
67TFK:03374:09555\n\
67TFK:03389:09626\n\
67TFK:03381:09697\n\
67TFK:03403:09683\n\
67TFK:03391:09791\n\
67TFK:03364:09981\n\
67TFK:03367:10017\n\
67TFK:03400:10189\n\
67TFK:03432:09759\n\
67TFK:03438:09919\n\
67TFK:03436:10195\n\
67TFK:03416:10259\n\
67TFK:03445:10234\n\
67TFK:03465:09095\n\
67TFK:03509:09280\n\
67TFK:03510:09310\n\
67TFK:03502:09549\n\
67TFK:03472:10112\n\
67TFK:03554:09308\n\
67TFK:03554:09315\n\
67TFK:03546:09606\n\
67TFK:03540:09788\n\
67TFK:03545:09767\n\
67TFK:03544:09874\n\
67TFK:03514:09959\n\
67TFK:03549:09967\n\
67TFK:03555:10097\n\
67TFK:03521:10203\n\
67TFK:03591:09119\n\
67TFK:03605:09205\n\
67TFK:03613:09168\n\
67TFK:03583:09368\n\
67TFK:03612:09639\n\
67TFK:03564:09804\n\
67TFK:03570:10031\n\
67TFK:03575:10169\n\
67TFK:03638:09192\n\
67TFK:03620:09507\n\
67TFK:03639:09520\n\
67TFK:03643:09929\n\
67TFK:03645:10285\n\
67TFK:03674:09256\n\
67TFK:03677:09444\n\
67TFK:03704:09620\n\
67TFK:03761:09217\n\
67TFK:03750:09624\n\
67TFK:03723:09800\n\
67TFK:03742:10268\n\
67TFK:03766:09016\n\
67TFK:03797:09106\n\
67TFK:03796:09319\n\
67TFK:03778:09518\n\
67TFK:03789:09912\n\
67TFK:03800:10286\n\
67TFK:03839:09199\n\
67TFK:03841:09212\n\
67TFK:03838:09509\n\
67TFK:03862:09846\n\
67TFK:03841:10145\n\
67TFK:03859:10235\n\
67TFK:03908:09044\n\
67TFK:03890:09165\n\
67TFK:03871:09230\n\
67TFK:03889:09228\n\
67TFK:03893:09269\n\
67TFK:03913:09413\n\
67TFK:03899:09551\n\
67TFK:03911:09584\n\
67TFK:03884:09865\n\
67TFK:03910:10038\n\
67TFK:03866:10292\n\
67TFK:03929:09092\n\
67TFK:03962:09166\n\
67TFK:03956:09219\n\
67TFK:03924:09343\n\
67TFK:03963:09544\n\
67TFK:03952:09605\n\
67TFK:03959:09694\n\
67TFK:03917:10048\n\
67TFK:03927:10020\n\
67TFK:03949:10081\n\
67TFK:03981:09145\n\
67TFK:03970:09936\n\
67TFK:03973:09975\n\
67TFK:02687:05671\n\
67TFK:02680:05759\n\
67TFK:02689:05912\n\
67TFK:02699:05902\n\
67TFK:02687:05965\n\
67TFK:02708:06004\n\
67TFK:02712:06024\n\
67TFK:02698:06196\n\
67TFK:02699:06161\n\
67TFK:02686:06381\n\
67TFK:02665:06419\n\
67TFK:02694:06425\n\
67TFK:02748:05275\n\
67TFK:02726:05349\n\
67TFK:02745:05895\n\
67TFK:02769:05171\n\
67TFK:02809:05432\n\
67TFK:02770:05509\n\
67TFK:02787:05898\n\
67TFK:02790:06064\n\
67TFK:02816:05235\n\
67TFK:02837:05209\n\
67TFK:02820:05355\n\
67TFK:02858:05382\n\
67TFK:02834:05945\n\
67TFK:02818:06243\n\
67TFK:02850:06218\n\
67TFK:02861:06327\n\
67TFK:02835:06396\n\
67TFK:02824:06408\n\
67TFK:02882:05387\n\
67TFK:02879:05527\n\
67TFK:02910:05526\n\
67TFK:02895:05581\n\
67TFK:02872:05618\n\
67TFK:02890:05694\n\
67TFK:02883:05715\n\
67TFK:02884:06103\n\
67TFK:02864:06389\n\
67TFK:02954:05307\n\
67TFK:02915:05354\n\
67TFK:02915:05600\n\
67TFK:02931:05828\n\
67TFK:02951:05991\n\
67TFK:02940:06007\n\
67TFK:02930:06087\n\
67TFK:02954:06161\n\
67TFK:02970:05158\n\
67TFK:03012:05206\n\
67TFK:02968:05481\n\
67TFK:02992:05511\n\
67TFK:02983:05585\n\
67TFK:03010:05653\n\
67TFK:02974:05737\n\
67TFK:02996:05718\n\
67TFK:03010:05715\n\
67TFK:02979:05881\n\
67TFK:03013:05975\n\
67TFK:02983:06064\n\
67TFK:02973:06285\n\
67TFK:03006:06285\n\
67TFK:03049:05395\n\
67TFK:03063:05426\n\
67TFK:03059:05616\n\
67TFK:03060:05725\n\
67TFK:03017:05756\n\
67TFK:03046:06038\n\
67TFK:03029:06059\n\
67TFK:03060:06129\n\
67TFK:03046:06354\n\
67TFK:03057:06438\n\
67TFK:03065:05176\n\
67TFK:03070:05349\n\
67TFK:03099:05345\n\
67TFK:03092:05374\n\
67TFK:03079:05579\n\
67TFK:03086:05594\n\
67TFK:03090:06251\n\
67TFK:03150:05375\n\
67TFK:03157:05701\n\
67TFK:03140:06042\n\
67TFK:03122:06075\n\
67TFK:03127:06128\n\
67TFK:03119:06246\n\
67TFK:03146:06319\n\
67TFK:03138:06436\n\
67TFK:03169:05409\n\
67TFK:03184:05404\n\
67TFK:03180:05591\n\
67TFK:03187:05721\n\
67TFK:03201:05743\n\
67TFK:03189:05760\n\
67TFK:03211:05788\n\
67TFK:03192:05923\n\
67TFK:03213:05963\n\
67TFK:03209:06152\n\
67TFK:03215:05233\n\
67TFK:03257:05541\n\
67TFK:03254:05912\n\
67TFK:03254:06286\n\
67TFK:03245:06356\n\
67TFK:03292:05236\n\
67TFK:03299:05545\n\
67TFK:03304:05517\n\
67TFK:03294:05898\n\
67TFK:03298:05901\n\
67TFK:03293:06143\n\
67TFK:03302:06172\n\
67TFK:03284:06227\n\
67TFK:03273:06324\n\
67TFK:03357:05152\n\
67TFK:03349:05377\n\
67TFK:03341:05548\n\
67TFK:03360:05692\n\
67TFK:03348:05932\n\
67TFK:03350:06108\n\
67TFK:03350:06238\n\
67TFK:03361:06263\n\
67TFK:03389:05277\n\
67TFK:03410:05280\n\
67TFK:03404:05519\n\
67TFK:03411:05566\n\
67TFK:03411:05777\n\
67TFK:03413:06087\n\
67TFK:03404:06191\n\
67TFK:03395:06359\n\
67TFK:03441:05203\n\
67TFK:03421:05618\n\
67TFK:03449:05688\n\
67TFK:03459:05760\n\
67TFK:03423:06420\n\
67TFK:03463:06411\n\
67TFK:03487:05415\n\
67TFK:03500:05575\n\
67TFK:03511:05609\n\
67TFK:03465:06119\n\
67TFK:03499:06127\n\
67TFK:03503:06153\n\
67TFK:03466:06295\n\
67TFK:03492:06307\n\
67TFK:03545:05216\n\
67TFK:03560:05219\n\
67TFK:03538:05464\n\
67TFK:03529:05530\n\
67TFK:03558:05721\n\
67TFK:03560:05781\n\
67TFK:03555:06219\n\
67TFK:03584:05305\n\
67TFK:03592:05415\n\
67TFK:03656:05243\n\
67TFK:03618:05375\n\
67TFK:03651:05407\n\
67TFK:03620:05521\n\
67TFK:03621:05628\n\
67TFK:03656:06212\n\
67TFK:03662:06273\n\
67TFK:03683:05326\n\
67TFK:03676:05633\n\
67TFK:03697:05692\n\
67TFK:03708:05939\n\
67TFK:03667:06050\n\
67TFK:03671:06193\n\
67TFK:03674:06242\n\
67TFK:03666:06342\n\
67TFK:03739:05236\n\
67TFK:03748:05617\n\
67TFK:03756:05602\n\
67TFK:03748:05708\n\
67TFK:03759:05755\n\
67TFK:03759:05836\n\
67TFK:03760:05813\n\
67TFK:03724:05948\n\
67TFK:03716:06025\n\
67TFK:03755:06374\n\
67TFK:03764:05242\n\
67TFK:03794:05388\n\
67TFK:03786:05429\n\
67TFK:03778:05626\n\
67TFK:03764:05739\n\
67TFK:03801:05905\n\
67TFK:03794:05958\n\
67TFK:03800:05979\n\
67TFK:03786:06294\n\
67TFK:03772:06337\n\
67TFK:03792:06397\n\
67TFK:03858:05242\n\
67TFK:03847:05468\n\
67TFK:03815:05737\n\
67TFK:03852:05881\n\
67TFK:03821:06262\n\
67TFK:03839:06336\n\
67TFK:03861:06343\n\
67TFK:03819:06400\n\
67TFK:03843:06359\n\
67TFK:03899:05313\n\
67TFK:03911:05334\n\
67TFK:03876:05377\n\
67TFK:03907:05529\n\
67TFK:03907:05579\n\
67TFK:03879:05709\n\
67TFK:03886:05723\n\
67TFK:03897:06039\n\
67TFK:03869:06082\n\
67TFK:03876:06066\n\
67TFK:03865:06119\n\
67TFK:03957:05218\n\
67TFK:03947:05491\n\
67TFK:03963:05591\n\
67TFK:03961:05692\n\
67TFK:03952:05906\n\
67TFK:03949:05977\n\
67TFK:03936:06048\n\
67TFK:03958:06099\n\
67TFK:03936:06125\n\
67TFK:03934:06205\n\
67TFK:03993:05299\n\
67TFK:08019:01550\n\
67TFK:08003:01914\n\
67TFK:08025:02011\n\
67TFK:07999:02287\n\
67TFK:08010:02246\n\
67TFK:08027:02358\n\
67TFK:08084:01591\n\
67TFK:08082:01889\n\
67TFK:08087:01971\n\
67TFK:08054:02096\n\
67TFK:08065:02129\n\
67TFK:08119:01462\n\
67TFK:08111:01496\n\
67TFK:08116:01649\n\
67TFK:08104:01806\n\
67TFK:08118:01877\n\
67TFK:08117:01953\n\
67TFK:08102:02391\n\
67TFK:08152:01466\n\
67TFK:08157:02012\n\
67TFK:08145:02098\n\
67TFK:08158:02091\n\
67TFK:08170:02209\n\
67TFK:08153:02570\n\
67TFK:08236:01333\n\
67TFK:08234:01415\n\
67TFK:08221:01667\n\
67TFK:08238:01832\n\
67TFK:08198:01850\n\
67TFK:08226:01953\n\
67TFK:08228:01952\n\
67TFK:08214:02052\n\
67TFK:08222:02361\n\
67TFK:08200:02509\n\
67TFK:08212:02565\n\
67TFK:08246:01426\n\
67TFK:08284:01677\n\
67TFK:08243:01694\n\
67TFK:08247:01718\n\
67TFK:08275:01725\n\
67TFK:08290:01797\n\
67TFK:08248:01933\n\
67TFK:08291:02049\n\
67TFK:08257:02112\n\
67TFK:08269:02263\n\
67TFK:08291:02429\n\
67TFK:08259:02480\n\
67TFK:08268:02440\n\
67TFK:08334:01366\n\
67TFK:08320:01437\n\
67TFK:08339:01415\n\
67TFK:08303:01482\n\
67TFK:08315:01620\n\
67TFK:08335:01790\n\
67TFK:08293:01868\n\
67TFK:08321:01947\n\
67TFK:08323:02040\n\
67TFK:08295:02155\n\
67TFK:08315:02348\n\
67TFK:08358:01319\n\
67TFK:08364:01571\n\
67TFK:08383:01556\n\
67TFK:08361:01685\n\
67TFK:08370:01638\n\
67TFK:08356:01785\n\
67TFK:08373:01838\n\
67TFK:08373:01842\n\
67TFK:08350:01912\n\
67TFK:08379:01911\n\
67TFK:08365:02165\n\
67TFK:08419:01345\n\
67TFK:08410:01644\n\
67TFK:08398:01789\n\
67TFK:08432:01807\n\
67TFK:08408:02057\n\
67TFK:08394:02237\n\
67TFK:08406:02504\n\
67TFK:08432:02565\n\
67TFK:08485:01328\n\
67TFK:08469:01903\n\
67TFK:08477:01931\n\
67TFK:08449:01977\n\
67TFK:08464:01971\n\
67TFK:08480:02420\n\
67TFK:08491:02450\n\
67TFK:08444:02531\n\
67TFK:08447:02575\n\
67TFK:08514:01481\n\
67TFK:08513:01597\n\
67TFK:08514:01830\n\
67TFK:08530:01817\n\
67TFK:08492:01964\n\
67TFK:08507:02110\n\
67TFK:08538:02179\n\
67TFK:08530:02215\n\
67TFK:08580:01532\n\
67TFK:08564:01646\n\
67TFK:08587:01728\n\
67TFK:08568:01773\n\
67TFK:08563:01841\n\
67TFK:08550:02118\n\
67TFK:08568:02263\n\
67TFK:08578:02262\n\
67TFK:08578:02292\n\
67TFK:08567:02409\n\
67TFK:08583:02453\n\
67TFK:08586:02564\n\
67TFK:08611:01423\n\
67TFK:08596:01556\n\
67TFK:08633:01567\n\
67TFK:08640:01551\n\
67TFK:08605:01731\n\
67TFK:08632:01712\n\
67TFK:08600:01922\n\
67TFK:08626:02043\n\
67TFK:08611:02206\n\
67TFK:08623:02215\n\
67TFK:08637:02321\n\
67TFK:08641:02438\n\
67TFK:08637:02511\n\
67TFK:08674:01310\n\
67TFK:08648:01616\n\
67TFK:08662:01727\n\
67TFK:08687:01771\n\
67TFK:08661:02042\n\
67TFK:08662:02083\n\
67TFK:08666:02371\n\
67TFK:08670:02357\n\
67TFK:08661:02433\n\
67TFK:08646:02453\n\
67TFK:08715:01329\n\
67TFK:08714:01510\n\
67TFK:08730:01666\n\
67TFK:08730:01687\n\
67TFK:08720:01902\n\
67TFK:08700:02411\n\
67TFK:08704:02531\n\
67TFK:08717:02519\n\
67TFK:08743:01345\n\
67TFK:08788:01465\n\
67TFK:08786:01850\n\
67TFK:08748:02284\n\
67TFK:08781:02334\n\
67TFK:08765:02465\n\
67TFK:08781:02533\n\
67TFK:08796:01383\n\
67TFK:08811:01577\n\
67TFK:08796:01793\n\
67TFK:08802:02037\n\
67TFK:08839:02076\n\
67TFK:08805:02113\n\
67TFK:08795:02372\n\
67TFK:08815:02523\n\
67TFK:08799:02573\n\
67TFK:08877:01324\n\
67TFK:08846:01436\n\
67TFK:08884:01683\n\
67TFK:08855:01723\n\
67TFK:08874:01828\n\
67TFK:08875:01885\n\
67TFK:08860:02083\n\
67TFK:08863:02148\n\
67TFK:08877:02152\n\
67TFK:08879:02189\n\
67TFK:08865:02432\n\
67TFK:08885:02558\n\
67TFK:08893:01356\n\
67TFK:08937:01376\n\
67TFK:08934:01547\n\
67TFK:08939:01640\n\
67TFK:08929:01769\n\
67TFK:08911:01840\n\
67TFK:08910:02156\n\
67TFK:08907:02193\n\
67TFK:08901:02256\n\
67TFK:08930:02308\n\
67TFK:08939:02335\n\
67TFK:08925:02355\n\
67TFK:08956:01326\n\
67TFK:08949:01524\n\
67TFK:08981:01488\n\
67TFK:08949:01578\n\
67TFK:08944:01616\n\
67TFK:08943:01657\n\
67TFK:08948:01651\n\
67TFK:08986:01680\n\
67TFK:08959:01810\n\
67TFK:08988:02095\n\
67TFK:08977:02263\n\
67TFK:08953:02332\n\
67TFK:08965:02437\n\
67TFK:08946:02522\n\
67TFK:09033:01428\n\
67TFK:09041:01707\n\
67TFK:09015:01885\n\
67TFK:09005:02209\n\
67TFK:09026:02201\n\
67TFK:09016:02280\n\
67TFK:09024:02280\n\
67TFK:09031:02275\n\
67TFK:09008:02326\n\
67TFK:09037:02306\n\
67TFK:09031:02519\n\
67TFK:09037:02533\n\
67TFK:09069:01857\n\
67TFK:09061:02037\n\
67TFK:09054:02327\n\
67TFK:09115:01364\n\
67TFK:09098:01637\n\
67TFK:09120:01759\n\
67TFK:09138:01784\n\
67TFK:09109:01882\n\
67TFK:09093:01889\n\
67TFK:09136:02164\n\
67TFK:09104:02424\n\
67TFK:09135:02540\n\
67TFK:09166:01469\n\
67TFK:09166:01570\n\
67TFK:09159:01727\n\
67TFK:09160:01735\n\
67TFK:09169:02030\n\
67TFK:09143:02433\n\
67TFK:09213:01406\n\
67TFK:09235:02000\n\
67TFK:09221:02347\n\
67TFK:09219:02523\n\
67TFK:09253:01702\n\
67TFK:09258:01748\n\
67TFK:09268:02332\n\
67TFK:09267:02350\n\
67TFK:09283:02506\n\
67TFK:09284:02498\n\
67TFK:09294:01563\n\
67TFK:09321:02306\n\
67TFK:02690:01303\n\
67TFK:02678:01380\n\
67TFK:02713:01610\n\
67TFK:02674:01767\n\
67TFK:02693:01752\n\
67TFK:02714:01379\n\
67TFK:02716:01406\n\
67TFK:02719:01892\n\
67TFK:02737:01960\n\
67TFK:02756:01996\n\
67TFK:02718:02093\n\
67TFK:02755:02138\n\
67TFK:02730:02286\n\
67TFK:02753:02312\n\
67TFK:02721:02377\n\
67TFK:02745:02425\n\
67TFK:02774:01317\n\
67TFK:02782:01639\n\
67TFK:02778:01833\n\
67TFK:02775:02010\n\
67TFK:02776:02214\n\
67TFK:02778:02286\n\
67TFK:02791:02288\n\
67TFK:02857:01323\n\
67TFK:02834:01479\n\
67TFK:02820:01721\n\
67TFK:02856:01711\n\
67TFK:02840:01958\n\
67TFK:02848:01971\n\
67TFK:02888:01584\n\
67TFK:02875:01674\n\
67TFK:02898:02022\n\
67TFK:02899:02132\n\
67TFK:02869:02363\n\
67TFK:02947:01439\n\
67TFK:02943:01514\n\
67TFK:02950:02113\n\
67TFK:02964:01979\n\
67TFK:02984:02109\n\
67TFK:02993:02351\n\
67TFK:02987:02481\n\
67TFK:02995:02557\n\
67TFK:03032:01333\n\
67TFK:03060:01482\n\
67TFK:03027:01567\n\
67TFK:03036:01635\n\
67TFK:03028:01720\n\
67TFK:03057:01715\n\
67TFK:03031:01896\n\
67TFK:03029:02104\n\
67TFK:03034:02179\n\
67TFK:03028:02285\n\
67TFK:03014:02289\n\
67TFK:03076:01321\n\
67TFK:03080:01303\n\
67TFK:03084:01388\n\
67TFK:03082:01486\n\
67TFK:03094:01682\n\
67TFK:03101:01774\n\
67TFK:03078:01905\n\
67TFK:03092:01888\n\
67TFK:03073:01998\n\
67TFK:03078:01990\n\
67TFK:03095:02007\n\
67TFK:03103:02176\n\
67TFK:03069:02237\n\
67TFK:03065:02242\n\
67TFK:03076:02331\n\
67TFK:03095:02428\n\
67TFK:03117:01537\n\
67TFK:03144:01668\n\
67TFK:03146:01664\n\
67TFK:03129:01759\n\
67TFK:03156:01777\n\
67TFK:03129:02032\n\
67TFK:03132:02171\n\
67TFK:03135:02255\n\
67TFK:03153:02274\n\
67TFK:03149:02471\n\
67TFK:03200:01485\n\
67TFK:03201:01950\n\
67TFK:03184:02010\n\
67TFK:03185:02015\n\
67TFK:03210:02050\n\
67TFK:03184:02121\n\
67TFK:03191:02093\n\
67TFK:03245:01388\n\
67TFK:03250:01565\n\
67TFK:03226:01759\n\
67TFK:03246:02031\n\
67TFK:03252:02068\n\
67TFK:03226:02128\n\
67TFK:03226:02538\n\
67TFK:03251:02563\n\
67TFK:03278:01591\n\
67TFK:03287:02009\n\
67TFK:03359:02078\n\
67TFK:03345:02505\n\
67TFK:03339:02569\n\
67TFK:03392:01502\n\
67TFK:03384:01552\n\
67TFK:03394:01661\n\
67TFK:03406:01725\n\
67TFK:03413:01841\n\
67TFK:03400:02035\n\
67TFK:03368:02234\n\
67TFK:03376:02285\n\
67TFK:03387:02318\n\
67TFK:03371:02403\n\
67TFK:03400:02564\n\
67TFK:03455:01359\n\
67TFK:03458:01463\n\
67TFK:03448:01587\n\
67TFK:03456:01539\n\
67TFK:03418:01622\n\
67TFK:03460:01651\n\
67TFK:03419:01968\n\
67TFK:03449:01966\n\
67TFK:03438:02186\n\
67TFK:03461:02384\n\
67TFK:03432:02420\n\
67TFK:03480:01512\n\
67TFK:03483:01585\n\
67TFK:03472:01720\n\
67TFK:03487:02263\n\
67TFK:03545:01384\n\
67TFK:03557:01346\n\
67TFK:03560:01344\n\
67TFK:03550:01460\n\
67TFK:03556:01666\n\
67TFK:03550:01703\n\
67TFK:03517:02022\n\
67TFK:03514:02141\n\
67TFK:03575:01459\n\
67TFK:03611:01473\n\
67TFK:03587:01761\n\
67TFK:03611:01749\n\
67TFK:03606:01841\n\
67TFK:03575:01987\n\
67TFK:03637:01300\n\
67TFK:03637:01489\n\
67TFK:03638:01510\n\
67TFK:03636:01817\n\
67TFK:03621:01928\n\
67TFK:03639:01907\n\
67TFK:03642:02251\n\
67TFK:03661:02403\n\
67TFK:03617:02483\n\
67TFK:03615:02510\n\
67TFK:03695:01447\n\
67TFK:03713:01540\n\
67TFK:03679:01651\n\
67TFK:03712:01747\n\
67TFK:03692:01979\n\
67TFK:03713:01942\n\
67TFK:03704:02015\n\
67TFK:03664:02062\n\
67TFK:03667:02057\n\
67TFK:03694:02047\n\
67TFK:03724:01428\n\
67TFK:03723:01614\n\
67TFK:03714:01869\n\
67TFK:03758:01863\n\
67TFK:03757:02000\n\
67TFK:03726:02078\n\
67TFK:03759:02069\n\
67TFK:03734:02217\n\
67TFK:03755:02241\n\
67TFK:03768:01533\n\
67TFK:03785:01514\n\
67TFK:03782:01687\n\
67TFK:03795:01729\n\
67TFK:03800:01760\n\
67TFK:03779:01958\n\
67TFK:03807:02163\n\
67TFK:03779:02366\n\
67TFK:03841:01368\n\
67TFK:03841:01750\n\
67TFK:03827:01876\n\
67TFK:03815:02037\n\
67TFK:03845:02129\n\
67TFK:03861:02162\n\
67TFK:03841:02232\n\
67TFK:03823:02357\n\
67TFK:03862:02520\n\
67TFK:03890:01416\n\
67TFK:03868:01698\n\
67TFK:03876:01735\n\
67TFK:03905:01739\n\
67TFK:03901:01922\n\
67TFK:03913:02093\n\
67TFK:03874:02351\n\
67TFK:03913:02537\n\
67TFK:03881:02547\n\
67TFK:03938:01424\n\
67TFK:03916:01494\n\
67TFK:03947:01608\n\
67TFK:03916:01821\n\
67TFK:03945:01833\n\
67TFK:03920:01868\n\
67TFK:03945:02134\n\
67TFK:03926:02142\n\
67TFK:03956:02357\n\
67TFK:03960:02413\n\
67TFK:03946:02568\n\
67TFK:03972:01342\n\
67TFK:03981:01734\n\
67TFK:03975:01927\n\
67TFK:03989:02309\n\
67TFK:03964:02395\n\
67TFK:03994:02569\n\
67TFK:02685:00699\n\
67TFK:02674:00915\n\
67TFK:02700:01040\n\
67TFK:02700:01240\n\
67TFK:02709:01216\n\
67TFK:02716:00727\n\
67TFK:02731:00744\n\
67TFK:02727:00754\n\
67TFK:02734:00870\n\
67TFK:02753:01089\n\
67TFK:02741:01119\n\
67TFK:02812:00702\n\
67TFK:02775:00781\n\
67TFK:02808:01059\n\
67TFK:02776:01133\n\
67TFK:02807:01100\n\
67TFK:02853:00447\n\
67TFK:02846:00574\n\
67TFK:02833:00844\n\
67TFK:02852:01165\n\
67TFK:02830:01253\n\
67TFK:02893:00544\n\
67TFK:02903:00998\n\
67TFK:02906:01073\n\
67TFK:02937:00488\n\
67TFK:02924:00641\n\
67TFK:02923:00737\n\
67TFK:02918:00825\n\
67TFK:02951:01053\n\
67TFK:02972:00582\n\
67TFK:02978:00985\n\
67TFK:03000:01060\n\
67TFK:02994:01150\n\
67TFK:03006:01170\n\
67TFK:03043:00858\n\
67TFK:03029:01023\n\
67TFK:03046:01031\n\
67TFK:03055:01059\n\
67TFK:03020:01140\n\
67TFK:03103:00949\n\
67TFK:03096:00982\n\
67TFK:03145:01097\n\
67TFK:03190:00680\n\
67TFK:03201:00706\n\
67TFK:03209:00853\n\
67TFK:03175:00903\n\
67TFK:03168:01130\n\
67TFK:03199:01269\n\
67TFK:03217:00483\n\
67TFK:03217:00635\n\
67TFK:03262:00760\n\
67TFK:03260:00818\n\
67TFK:03214:00956\n\
67TFK:03241:01009\n\
67TFK:03250:01168\n\
67TFK:03232:01231\n\
67TFK:03255:01210\n\
67TFK:03257:01240\n\
67TFK:03357:00388\n\
67TFK:03358:00490\n\
67TFK:03335:00657\n\
67TFK:03346:01168\n\
67TFK:03358:01251\n\
67TFK:03399:00367\n\
67TFK:03404:00540\n\
67TFK:03386:00629\n\
67TFK:03399:00600\n\
67TFK:03387:00680\n\
67TFK:03385:00894\n\
67TFK:03381:00965\n\
67TFK:03373:01140\n\
67TFK:03405:01161\n\
67TFK:03461:00645\n\
67TFK:03443:00712\n\
67TFK:03449:00754\n\
67TFK:03436:00877\n\
67TFK:03448:00921\n\
67TFK:03414:01091\n\
67TFK:03492:00388\n\
67TFK:03495:00472\n\
67TFK:03511:00624\n\
67TFK:03474:00913\n\
67TFK:03502:00967\n\
67TFK:03489:01154\n\
67TFK:03469:01273\n\
67TFK:03472:01265\n\
67TFK:03473:01264\n\
67TFK:03555:00403\n\
67TFK:03514:00529\n\
67TFK:03554:00526\n\
67TFK:03603:00697\n\
67TFK:03605:00705\n\
67TFK:03593:00956\n\
67TFK:03637:00549\n\
67TFK:03651:00551\n\
67TFK:03632:00790\n\
67TFK:03621:01081\n\
67TFK:03615:01215\n\
67TFK:03667:00461\n\
67TFK:03673:01027\n\
67TFK:03683:01287\n\
67TFK:03729:00414\n\
67TFK:03745:00512\n\
67TFK:03763:00570\n\
67TFK:03736:00658\n\
67TFK:03751:00684\n\
67TFK:03721:01177\n\
67TFK:03776:00697\n\
67TFK:03829:00810\n\
67TFK:03835:01157\n\
67TFK:03846:01167\n\
67TFK:03857:01197\n\
67TFK:03864:00529\n\
67TFK:03870:00984\n\
67TFK:03918:00725\n\
67TFK:03943:00894\n\
67TFK:03927:00945\n\
67TFK:03952:01023\n\
67TFK:03994:00835\n\
67TFK:03983:01014\n\
67TFK:03969:01167\n\
67TFK:03975:01206\n\
67TFK:01374:10504\n\
67TFK:01334:10579\n\
67TFK:01349:10573\n\
67TFK:01356:10649\n\
67TFK:01357:10637\n\
67TFK:01355:10748\n\
67TFK:01379:10745\n\
67TFK:01369:11096\n\
67TFK:01370:11128\n\
67TFK:01345:11210\n\
67TFK:01380:11509\n\
67TFK:01401:10691\n\
67TFK:01400:11082\n\
67TFK:01453:10477\n\
67TFK:01462:10648\n\
67TFK:01468:10692\n\
67TFK:01479:10892\n\
67TFK:01464:11150\n\
67TFK:01480:11238\n\
67TFK:01438:11403\n\
67TFK:01478:11479\n\
67TFK:01501:10584\n\
67TFK:01506:10593\n\
67TFK:01515:10640\n\
67TFK:01522:10900\n\
67TFK:01494:11231\n\
67TFK:01570:10957\n\
67TFK:01580:11403\n\
67TFK:01534:11533\n\
67TFK:01554:11512\n\
67TFK:01543:11587\n\
67TFK:01613:10644\n\
67TFK:01621:10628\n\
67TFK:01630:10931\n\
67TFK:01631:10947\n\
67TFK:01624:11502\n\
67TFK:01647:10515\n\
67TFK:01666:10687\n\
67TFK:01654:10931\n\
67TFK:01726:10786\n\
67TFK:01719:10869\n\
67TFK:01729:11404\n\
67TFK:01694:11528\n\
67TFK:01768:10488\n\
67TFK:01741:10658\n\
67TFK:01736:11256\n\
67TFK:01766:11418\n\
67TFK:01774:11415\n\
67TFK:01772:11465\n\
67TFK:01782:10806\n\
67TFK:01798:11415\n\
67TFK:01880:10661\n\
67TFK:01860:11564\n\
67TFK:01913:10402\n\
67TFK:01888:10915\n\
67TFK:01930:11065\n\
67TFK:01892:11228\n\
67TFK:01902:11212\n\
67TFK:01923:11354\n\
67TFK:01944:10584\n\
67TFK:01945:10595\n\
67TFK:01940:10629\n\
67TFK:01949:10692\n\
67TFK:01966:10684\n\
67TFK:01954:10728\n\
67TFK:01933:11202\n\
67TFK:01976:11400\n\
67TFK:01949:11410\n\
67TFK:01950:11544\n\
67TFK:01968:11517\n\
67TFK:01992:10825\n\
67TFK:02043:10416\n\
67TFK:02055:11028\n\
67TFK:02078:11243\n\
67TFK:02057:11439\n\
67TFK:02037:11476\n\
67TFK:02033:11528\n\
67TFK:02059:11539\n\
67TFK:02076:11515\n\
67TFK:02097:10492\n\
67TFK:02084:10604\n\
67TFK:02086:10675\n\
67TFK:02130:10691\n\
67TFK:02120:10897\n\
67TFK:02110:10949\n\
67TFK:02089:11023\n\
67TFK:02084:11115\n\
67TFK:02178:10415\n\
67TFK:02170:10640\n\
67TFK:02166:10667\n\
67TFK:02138:10981\n\
67TFK:02165:10983\n\
67TFK:02168:11342\n\
67TFK:02178:11559\n\
67TFK:02228:10371\n\
67TFK:02188:10756\n\
67TFK:02198:10994\n\
67TFK:02191:11061\n\
67TFK:02231:11071\n\
67TFK:02210:11147\n\
67TFK:02194:11177\n\
67TFK:02206:11448\n\
67TFK:02246:10554\n\
67TFK:02242:10952\n\
67TFK:02251:11215\n\
67TFK:02275:11548\n\
67TFK:02309:10366\n\
67TFK:02304:10631\n\
67TFK:02299:10779\n\
67TFK:02327:10972\n\
67TFK:02293:11225\n\
67TFK:02294:11253\n\
67TFK:02343:10619\n\
67TFK:02364:10729\n\
67TFK:02371:11073\n\
67TFK:02364:11326\n\
67TFK:02373:11428\n\
67TFK:02365:11468\n\
67TFK:02406:10385\n\
67TFK:02431:10484\n\
67TFK:02385:10563\n\
67TFK:02395:10614\n\
67TFK:02388:10748\n\
67TFK:02412:10801\n\
67TFK:02415:11359\n\
67TFK:02426:11481\n\
67TFK:02433:10456\n\
67TFK:02455:10632\n\
67TFK:02445:11207\n\
67TFK:02475:11220\n\
67TFK:02455:11328\n\
67TFK:02442:11591\n\
67TFK:02501:10341\n\
67TFK:02499:10560\n\
67TFK:02513:10858\n\
67TFK:02489:11365\n\
67TFK:02537:10451\n\
67TFK:02537:10554\n\
67TFK:02569:10886\n\
67TFK:02577:10981\n\
67TFK:02550:11049\n\
67TFK:02609:10379\n\
67TFK:02584:10680\n\
67TFK:02622:10660\n\
67TFK:02598:11072\n\
67TFK:02612:11194\n\
67TFK:02648:10683\n\
67TFK:02657:10671\n\
67TFK:02648:11202\n\
67TFK:01632:14247\n\
67TFK:01644:14228\n\
67TFK:01782:14235\n\
67TFK:01981:14194\n\
67TFK:01953:14237\n\
67TFK:01967:14255\n\
67TFK:02025:14610\n\
67TFK:02052:14427\n\
67TFK:02053:14560\n\
67TFK:02045:14570\n\
67TFK:02051:14679\n\
67TFK:02091:14231\n\
67TFK:02147:14278\n\
67TFK:02166:14530\n\
67TFK:02223:14369\n\
67TFK:02194:14427\n\
67TFK:02234:14466\n\
67TFK:02327:14616\n\
67TFK:02418:14350\n\
67TFK:02383:14881\n\
67TFK:02470:14503\n\
67TFK:02491:14503\n\
67TFK:02509:14541\n\
67TFK:02580:14255\n\
67TFK:02598:14490\n\
67TFK:02618:14708\n\
67TFK:02646:14266\n\
67TFK:01353:13089\n\
67TFK:01422:12881\n\
67TFK:01401:13086\n\
67TFK:01409:13409\n\
67TFK:01418:13411\n\
67TFK:01479:13296\n\
67TFK:01447:13391\n\
67TFK:01475:13617\n\
67TFK:01482:13534\n\
67TFK:01483:13568\n\
67TFK:01509:13812\n\
67TFK:01563:12883\n\
67TFK:01539:13192\n\
67TFK:01542:13301\n\
67TFK:01559:13711\n\
67TFK:01544:14101\n\
67TFK:01619:13510\n\
67TFK:01619:14021\n\
67TFK:01657:13286\n\
67TFK:01730:12920\n\
67TFK:01696:13297\n\
67TFK:01717:13305\n\
67TFK:01683:13385\n\
67TFK:01725:13975\n\
67TFK:01753:13184\n\
67TFK:01764:13618\n\
67TFK:01751:13896\n\
67TFK:01758:14028\n\
67TFK:01765:14025\n\
67TFK:01763:14112\n\
67TFK:01795:12931\n\
67TFK:01828:13231\n\
67TFK:01808:13318\n\
67TFK:01828:13553\n\
67TFK:01787:13681\n\
67TFK:01825:14051\n\
67TFK:01847:12992\n\
67TFK:01835:13594\n\
67TFK:01845:13734\n\
67TFK:01853:13780\n\
67TFK:01879:14084\n\
67TFK:01921:12901\n\
67TFK:01896:13171\n\
67TFK:01923:13247\n\
67TFK:01903:13552\n\
67TFK:01978:12950\n\
67TFK:01970:13430\n\
67TFK:01941:13495\n\
67TFK:01999:13027\n\
67TFK:02015:13164\n\
67TFK:02006:13792\n\
67TFK:01998:14163\n\
67TFK:02079:13323\n\
67TFK:02070:13365\n\
67TFK:02046:14004\n\
67TFK:02086:12966\n\
67TFK:02111:13005\n\
67TFK:02137:12924\n\
67TFK:02164:13222\n\
67TFK:02164:13570\n\
67TFK:02143:13649\n\
67TFK:02156:13832\n\
67TFK:02186:13206\n\
67TFK:02193:13210\n\
67TFK:02204:13361\n\
67TFK:02227:13471\n\
67TFK:02190:13583\n\
67TFK:02225:13730\n\
67TFK:02221:13851\n\
67TFK:02231:13884\n\
67TFK:02248:13588\n\
67TFK:02265:13848\n\
67TFK:02258:14035\n\
67TFK:02260:14049\n\
67TFK:02234:14129\n\
67TFK:02282:12972\n\
67TFK:02298:13388\n\
67TFK:02300:13500\n\
67TFK:02325:13558\n\
67TFK:02284:13724\n\
67TFK:02316:13832\n\
67TFK:02381:13240\n\
67TFK:02360:13378\n\
67TFK:02376:13340\n\
67TFK:02358:13583\n\
67TFK:02345:13735\n\
67TFK:02335:13850\n\
67TFK:02353:13906\n\
67TFK:02427:13115\n\
67TFK:02428:13473\n\
67TFK:02399:13509\n\
67TFK:02418:13942\n\
67TFK:02405:14052\n\
67TFK:02476:12920\n\
67TFK:02454:12975\n\
67TFK:02453:13160\n\
67TFK:02435:13308\n\
67TFK:02445:13624\n\
67TFK:02473:14085\n\
67TFK:02522:13102\n\
67TFK:02519:13319\n\
67TFK:02516:13830\n\
67TFK:02518:13852\n\
67TFK:02568:13248\n\
67TFK:02542:13925\n\
67TFK:02611:12916\n\
67TFK:02592:12949\n\
67TFK:02582:13075\n\
67TFK:02616:13617\n\
67TFK:02582:13763\n\
67TFK:02605:13970\n\
67TFK:02634:13472\n\
67TFK:02657:13677\n\
67TFK:02637:13984\n\
67TFK:08032:05281\n\
67TFK:08000:05547\n\
67TFK:08012:05508\n\
67TFK:08002:05622\n\
67TFK:08009:05985\n\
67TFK:08028:05969\n\
67TFK:08000:06049\n\
67TFK:08027:06067\n\
67TFK:08027:06121\n\
67TFK:08016:06192\n\
67TFK:08003:06340\n\
67TFK:08007:06380\n\
67TFK:08051:05286\n\
67TFK:08064:05662\n\
67TFK:08081:05781\n\
67TFK:08065:05893\n\
67TFK:08052:05988\n\
67TFK:08059:05992\n\
67TFK:08065:05980\n\
67TFK:08053:06190\n\
67TFK:08072:06246\n\
67TFK:08082:06417\n\
67TFK:08112:05155\n\
67TFK:08104:05324\n\
67TFK:08128:05413\n\
67TFK:08121:05507\n\
67TFK:08128:05502\n\
67TFK:08102:05904\n\
67TFK:08126:06051\n\
67TFK:08135:06193\n\
67TFK:08110:06432\n\
67TFK:08174:05422\n\
67TFK:08157:05761\n\
67TFK:08184:06059\n\
67TFK:08235:05381\n\
67TFK:08236:05489\n\
67TFK:08194:05570\n\
67TFK:08195:05601\n\
67TFK:08229:05667\n\
67TFK:08214:05704\n\
67TFK:08218:05784\n\
67TFK:08201:05985\n\
67TFK:08194:06101\n\
67TFK:08222:06228\n\
67TFK:08201:06260\n\
67TFK:08273:05410\n\
67TFK:08258:06210\n\
67TFK:08273:06288\n\
67TFK:08279:06276\n\
67TFK:08308:05186\n\
67TFK:08337:05498\n\
67TFK:08316:05643\n\
67TFK:08299:05676\n\
67TFK:08302:05672\n\
67TFK:08293:05867\n\
67TFK:08324:05955\n\
67TFK:08339:05982\n\
67TFK:08312:06159\n\
67TFK:08335:06410\n\
67TFK:08390:05274\n\
67TFK:08363:05480\n\
67TFK:08342:05795\n\
67TFK:08385:05843\n\
67TFK:08362:05860\n\
67TFK:08358:06033\n\
67TFK:08390:06043\n\
67TFK:08390:06084\n\
67TFK:08343:06243\n\
67TFK:08369:06215\n\
67TFK:08343:06279\n\
67TFK:08436:05835\n\
67TFK:08412:05883\n\
67TFK:08406:06022\n\
67TFK:08407:06025\n\
67TFK:08405:06133\n\
67TFK:08421:06220\n\
67TFK:08440:06219\n\
67TFK:08396:06294\n\
67TFK:08424:06286\n\
67TFK:08457:05216\n\
67TFK:08474:05321\n\
67TFK:08488:05318\n\
67TFK:08450:05356\n\
67TFK:08464:05384\n\
67TFK:08479:05719\n\
67TFK:08481:05760\n\
67TFK:08464:05811\n\
67TFK:08489:05863\n\
67TFK:08462:05977\n\
67TFK:08464:06186\n\
67TFK:08473:06156\n\
67TFK:08535:05153\n\
67TFK:08539:05188\n\
67TFK:08517:05248\n\
67TFK:08501:05387\n\
67TFK:08535:05712\n\
67TFK:08525:05845\n\
67TFK:08503:06024\n\
67TFK:08534:06216\n\
67TFK:08515:06271\n\
67TFK:08572:05812\n\
67TFK:08547:05988\n\
67TFK:08549:06154\n\
67TFK:08577:06230\n\
67TFK:08595:05390\n\
67TFK:08627:05453\n\
67TFK:08596:05525\n\
67TFK:08611:05734\n\
67TFK:08612:05854\n\
67TFK:08594:06035\n\
67TFK:08604:06092\n\
67TFK:08655:05165\n\
67TFK:08662:05544\n\
67TFK:08653:05582\n\
67TFK:08642:05630\n\
67TFK:08663:05944\n\
67TFK:08648:06004\n\
67TFK:08719:05510\n\
67TFK:08701:06129\n\
67TFK:08738:06187\n\
67TFK:08708:06348\n\
67TFK:08751:05630\n\
67TFK:08744:05929\n\
67TFK:08777:05990\n\
67TFK:08773:06112\n\
67TFK:08833:05346\n\
67TFK:08831:05675\n\
67TFK:08805:05844\n\
67TFK:08806:05806\n\
67TFK:08838:05981\n\
67TFK:08806:06298\n\
67TFK:08824:06310\n\
67TFK:08862:05178\n\
67TFK:08862:05585\n\
67TFK:08878:06068\n\
67TFK:08872:06124\n\
67TFK:08868:06342\n\
67TFK:08923:05173\n\
67TFK:08934:05155\n\
67TFK:08909:05277\n\
67TFK:08921:05294\n\
67TFK:08935:05441\n\
67TFK:08919:05518\n\
67TFK:08933:05523\n\
67TFK:08929:05684\n\
67TFK:08894:05921\n\
67TFK:08907:06206\n\
67TFK:08899:06438\n\
67TFK:08965:05767\n\
67TFK:08949:06139\n\
67TFK:08972:06125\n\
67TFK:09021:06108\n\
67TFK:09030:06207\n\
67TFK:09040:06227\n\
67TFK:08993:06280\n\
67TFK:09005:06427\n\
67TFK:09027:06412\n\
67TFK:09073:05174\n\
67TFK:09079:05313\n\
67TFK:09073:05411\n\
67TFK:09058:05614\n\
67TFK:09042:05725\n\
67TFK:09082:05770\n\
67TFK:09059:05838\n\
67TFK:09082:06095\n\
67TFK:09048:06270\n\
67TFK:09072:06273\n\
67TFK:09093:05160\n\
67TFK:09099:05184\n\
67TFK:09098:05514\n\
67TFK:09135:05671\n\
67TFK:09141:05661\n\
67TFK:09117:06014\n\
67TFK:09103:06163\n\
67TFK:09108:06212\n\
67TFK:09097:06382\n\
67TFK:09115:06367\n\
67TFK:09144:05534\n\
67TFK:09161:05579\n\
67TFK:09189:05693\n\
67TFK:09163:05728\n\
67TFK:09191:05889\n\
67TFK:09183:05912\n\
67TFK:09153:06058\n\
67TFK:09162:06056\n\
67TFK:09157:06140\n\
67TFK:09150:06219\n\
67TFK:09146:06303\n\
67TFK:09213:05184\n\
67TFK:09227:05174\n\
67TFK:09235:05252\n\
67TFK:09209:05333\n\
67TFK:09214:05346\n\
67TFK:09200:05410\n\
67TFK:09221:05434\n\
67TFK:09211:05601\n\
67TFK:09235:05769\n\
67TFK:09208:05843\n\
67TFK:09231:06123\n\
67TFK:09290:05275\n\
67TFK:09272:05376\n\
67TFK:09268:05433\n\
67TFK:09255:05548\n\
67TFK:09281:05583\n\
67TFK:09276:05871\n\
67TFK:09268:05909\n\
67TFK:09250:05955\n\
67TFK:09248:06142\n\
67TFK:09248:06304\n\
67TFK:09308:05899\n\
67TFK:09301:06013\n\
67TFK:09308:06084\n\
67TFK:09362:05159\n\
67TFK:09329:05209\n\
67TFK:09357:05208\n\
67TFK:09340:05265\n\
67TFK:09327:05437\n\
67TFK:09325:05691\n\
67TFK:09334:06007\n\
67TFK:09353:06255\n\
67TFK:09349:06306\n\
67TFK:09342:06363\n\
67TFK:09410:05232\n\
67TFK:09378:05503\n\
67TFK:09396:05536\n\
67TFK:09397:05615\n\
67TFK:09407:05623\n\
67TFK:09382:05960\n\
67TFK:09411:05967\n\
67TFK:09374:06022\n\
67TFK:09414:06113\n\
67TFK:09391:06316\n\
67TFK:09412:06347\n\
67TFK:09430:05431\n\
67TFK:09428:05526\n\
67TFK:09447:05702\n\
67TFK:09456:05786\n\
67TFK:09466:05842\n\
67TFK:09445:05894\n\
67TFK:09461:05878\n\
67TFK:09449:06314\n\
67TFK:09424:06362\n\
67TFK:09446:06409\n\
67TFK:09517:05187\n\
67TFK:09504:05352\n\
67TFK:09492:05557\n\
67TFK:09484:06091\n\
67TFK:09513:06287\n\
67TFK:09561:05239\n\
67TFK:09565:05387\n\
67TFK:09529:05425\n\
67TFK:09528:05731\n\
67TFK:09529:05787\n\
67TFK:09536:05771\n\
67TFK:09571:05898\n\
67TFK:09554:05990\n\
67TFK:09530:06095\n\
67TFK:09541:06295\n\
67TFK:09561:06392\n\
67TFK:09575:06002\n\
67TFK:09622:06182\n\
67TFK:09615:06227\n\
67TFK:09587:06300\n\
67TFK:09583:06368\n\
67TFK:09614:06404\n\
67TFK:09653:05362\n\
67TFK:09633:05726\n\
67TFK:09632:05870\n\
67TFK:09655:06000\n\
67TFK:09643:06412\n\
67TFK:09701:05344\n\
67TFK:09703:05579\n\
67TFK:09677:05654\n\
67TFK:09701:05680\n\
67TFK:09682:05781\n\
67TFK:09676:05819\n\
67TFK:09714:06316\n\
67TFK:09694:06364\n\
67TFK:09706:06419\n\
67TFK:09733:05815\n\
67TFK:09763:05851\n\
67TFK:09773:05990\n\
67TFK:09744:06234\n\
67TFK:09773:06341\n\
67TFK:09804:05369\n\
67TFK:09796:05657\n\
67TFK:09791:06094\n\
67TFK:09826:05514\n\
67TFK:09872:05531\n\
67TFK:09872:05572\n\
67TFK:09864:05612\n\
67TFK:09865:05834\n\
67TFK:09865:05851\n\
67TFK:09863:05923\n\
67TFK:09845:06092\n\
67TFK:09861:06255\n\
67TFK:09918:05211\n\
67TFK:09892:05302\n\
67TFK:09880:05484\n\
67TFK:09912:05459\n\
67TFK:09911:06007\n\
67TFK:09966:05375\n\
67TFK:09930:05666\n\
67TFK:09931:05724\n\
67TFK:09962:05725\n\
67TFK:09935:05879\n\
67TFK:09939:05936\n\
67TFK:09951:05903\n\
67TFK:09968:05978\n\
67TFK:09967:06068\n\
67TFK:09953:06146\n\
67TFK:09961:06220\n\
67TFK:09969:06241\n\
67TFK:10001:05498\n\
67TFK:10011:05639\n\
67TFK:09976:05684\n\
67TFK:10020:06336\n\
67TFK:10025:05201\n\
67TFK:10029:05167\n\
67TFK:10033:05282\n\
67TFK:10044:05626\n\
67TFK:10057:05753\n\
67TFK:10063:05960\n\
67TFK:10073:06116\n\
67TFK:10028:06282\n\
67TFK:10081:05176\n\
67TFK:10101:05194\n\
67TFK:10099:05252\n\
67TFK:10094:05527\n\
67TFK:10109:05618\n\
67TFK:10095:06046\n\
67TFK:10121:06096\n\
67TFK:10117:06255\n\
67TFK:10076:06418\n\
67TFK:10165:05296\n\
67TFK:10170:05420\n\
67TFK:10130:05633\n\
67TFK:10172:05609\n\
67TFK:10139:06151\n\
67TFK:10129:06387\n\
67TFK:10133:06411\n\
67TFK:10175:05224\n\
67TFK:10219:05549\n\
67TFK:10175:05581\n\
67TFK:10194:05647\n\
67TFK:10188:05746\n\
67TFK:10193:05704\n\
67TFK:10260:05365\n\
67TFK:10238:05409\n\
67TFK:10257:05498\n\
67TFK:10252:05529\n\
67TFK:10261:05560\n\
67TFK:10227:05632\n\
67TFK:10268:05728\n\
67TFK:10273:05803\n\
67TFK:10255:06275\n\
67TFK:10292:05691\n\
67TFK:10303:05790\n\
67TFK:10307:05789\n\
67TFK:10312:05890\n\
67TFK:10283:05975\n\
67TFK:10298:06074\n\
67TFK:10303:06187\n\
67TFK:10296:06303\n\
67TFK:10336:05181\n\
67TFK:10332:05842\n\
67TFK:10345:05802\n\
67TFK:10370:05827\n\
67TFK:10400:05236\n\
67TFK:10404:05952\n\
67TFK:10410:05961\n\
67TFK:10413:06271\n\
67TFK:10433:05453\n\
67TFK:10431:05622\n\
67TFK:10429:05847\n\
67TFK:06683:13583\n\
67TFK:06743:13246\n\
67TFK:06747:13373\n\
67TFK:06728:13573\n\
67TFK:06746:13791\n\
67TFK:06739:14016\n\
67TFK:06805:12883\n\
67TFK:06797:12994\n\
67TFK:06799:13122\n\
67TFK:06763:13258\n\
67TFK:06764:13254\n\
67TFK:06807:13567\n\
67TFK:06806:13712\n\
67TFK:06829:13087\n\
67TFK:06821:13167\n\
67TFK:06851:13135\n\
67TFK:06814:13416\n\
67TFK:06844:13491\n\
67TFK:06850:13900\n\
67TFK:06876:13115\n\
67TFK:06891:13178\n\
67TFK:06875:13320\n\
67TFK:06897:13532\n\
67TFK:06871:13727\n\
67TFK:06866:13941\n\
67TFK:06874:14033\n\
67TFK:06875:14099\n\
67TFK:06897:14156\n\
67TFK:06926:12957\n\
67TFK:06943:13236\n\
67TFK:06921:13458\n\
67TFK:06984:12957\n\
67TFK:06966:13259\n\
67TFK:07015:13023\n\
67TFK:07013:13188\n\
67TFK:07043:13290\n\
67TFK:07035:13507\n\
67TFK:07037:13899\n\
67TFK:07076:12938\n\
67TFK:07092:12975\n\
67TFK:07109:13081\n\
67TFK:07100:13175\n\
67TFK:07105:13773\n\
67TFK:07077:14047\n\
67TFK:07155:12923\n\
67TFK:07130:12996\n\
67TFK:07122:13069\n\
67TFK:07120:13405\n\
67TFK:07138:13626\n\
67TFK:07122:13788\n\
67TFK:07117:13847\n\
67TFK:07138:14041\n\
67TFK:07182:12955\n\
67TFK:07199:13144\n\
67TFK:07173:13578\n\
67TFK:07217:13141\n\
67TFK:07214:13579\n\
67TFK:07250:13724\n\
67TFK:07217:14031\n\
67TFK:07293:12991\n\
67TFK:07302:13387\n\
67TFK:07310:12908\n\
67TFK:07312:12912\n\
67TFK:07325:12895\n\
67TFK:07323:12968\n\
67TFK:07352:12992\n\
67TFK:07324:13234\n\
67TFK:07320:13510\n\
67TFK:07351:14005\n\
67TFK:07343:14155\n\
67TFK:07365:13194\n\
67TFK:07394:13298\n\
67TFK:07363:13714\n\
67TFK:07378:13752\n\
67TFK:07397:13766\n\
67TFK:07408:13868\n\
67TFK:07387:14010\n\
67TFK:07421:12950\n\
67TFK:07415:13682\n\
67TFK:07440:13938\n\
67TFK:07424:14147\n\
67TFK:07509:12931\n\
67TFK:07496:13081\n\
67TFK:07483:13556\n\
67TFK:07497:13637\n\
67TFK:07498:13696\n\
67TFK:07499:13685\n\
67TFK:07504:13954\n\
67TFK:07514:13065\n\
67TFK:07514:13861\n\
67TFK:07523:13968\n\
67TFK:07583:13319\n\
67TFK:07590:13533\n\
67TFK:07593:13742\n\
67TFK:07613:13295\n\
67TFK:07619:13758\n\
67TFK:07655:13779\n\
67TFK:07649:13824\n\
67TFK:07650:14162\n\
67TFK:07684:14112\n\
67TFK:07731:12901\n\
67TFK:07714:13119\n\
67TFK:07735:13087\n\
67TFK:07723:13243\n\
67TFK:07749:13299\n\
67TFK:07771:12990\n\
67TFK:07764:14123\n\
67TFK:07836:12888\n\
67TFK:07844:12986\n\
67TFK:07836:13091\n\
67TFK:07846:13649\n\
67TFK:07857:13747\n\
67TFK:07814:13856\n\
67TFK:07863:13390\n\
67TFK:07889:13543\n\
67TFK:07867:13862\n\
67TFK:07901:13938\n\
67TFK:07942:13655\n\
67TFK:07914:13834\n\
67TFK:07956:13956\n\
67TFK:07958:14138\n\
67TFK:02674:02588\n\
67TFK:02689:02604\n\
67TFK:02667:02773\n\
67TFK:02703:02751\n\
67TFK:02666:03243\n\
67TFK:02688:03704\n\
67TFK:02692:03719\n\
67TFK:02696:03832\n\
67TFK:02723:02636\n\
67TFK:02753:02858\n\
67TFK:02737:03680\n\
67TFK:02786:02647\n\
67TFK:02775:03353\n\
67TFK:02788:03618\n\
67TFK:02780:03777\n\
67TFK:02803:03783\n\
67TFK:02831:02783\n\
67TFK:02817:02904\n\
67TFK:02843:02917\n\
67TFK:02816:03611\n\
67TFK:02856:03808\n\
67TFK:02847:03842\n\
67TFK:02883:02605\n\
67TFK:02905:02619\n\
67TFK:02891:02858\n\
67TFK:02909:02878\n\
67TFK:02866:03098\n\
67TFK:02881:03085\n\
67TFK:02903:03145\n\
67TFK:02872:03260\n\
67TFK:02911:03344\n\
67TFK:02894:03436\n\
67TFK:02900:03652\n\
67TFK:02911:03697\n\
67TFK:02873:03742\n\
67TFK:02957:03099\n\
67TFK:02929:03224\n\
67TFK:02932:03347\n\
67TFK:02921:03479\n\
67TFK:02918:03594\n\
67TFK:02943:03654\n\
67TFK:02940:03719\n\
67TFK:02947:03742\n\
67TFK:02972:02830\n\
67TFK:02987:03243\n\
67TFK:03005:03249\n\
67TFK:03011:03297\n\
67TFK:02973:03514\n\
67TFK:03042:02770\n\
67TFK:03047:02773\n\
67TFK:03033:02818\n\
67TFK:03042:02860\n\
67TFK:03028:03002\n\
67TFK:03055:03187\n\
67TFK:03046:03471\n\
67TFK:03036:03494\n\
67TFK:03042:03662\n\
67TFK:03057:03677\n\
67TFK:03027:03847\n\
67TFK:03102:02591\n\
67TFK:03110:02589\n\
67TFK:03113:02746\n\
67TFK:03085:02826\n\
67TFK:03078:03011\n\
67TFK:03086:03423\n\
67TFK:03111:03560\n\
67TFK:03134:02696\n\
67TFK:03116:02873\n\
67TFK:03116:03171\n\
67TFK:03147:03397\n\
67TFK:03151:03381\n\
67TFK:03129:03625\n\
67TFK:03131:03749\n\
67TFK:03178:02619\n\
67TFK:03173:02791\n\
67TFK:03182:02968\n\
67TFK:03186:03440\n\
67TFK:03190:03515\n\
67TFK:03243:02970\n\
67TFK:03247:03607\n\
67TFK:03219:03664\n\
67TFK:03312:02880\n\
67TFK:03312:03259\n\
67TFK:03283:03363\n\
67TFK:03356:02640\n\
67TFK:03345:02881\n\
67TFK:03320:03228\n\
67TFK:03333:03253\n\
67TFK:03358:03422\n\
67TFK:03336:03491\n\
67TFK:03329:03556\n\
67TFK:03337:03527\n\
67TFK:03332:03591\n\
67TFK:03355:03588\n\
67TFK:03330:03634\n\
67TFK:03345:03730\n\
67TFK:03363:03727\n\
67TFK:03373:02746\n\
67TFK:03375:02805\n\
67TFK:03381:02968\n\
67TFK:03392:03081\n\
67TFK:03397:03096\n\
67TFK:03394:03140\n\
67TFK:03412:03140\n\
67TFK:03453:02680\n\
67TFK:03458:02696\n\
67TFK:03431:03831\n\
67TFK:03481:02970\n\
67TFK:03466:03067\n\
67TFK:03483:03100\n\
67TFK:03474:03190\n\
67TFK:03496:03280\n\
67TFK:03490:03498\n\
67TFK:03521:02738\n\
67TFK:03547:02859\n\
67TFK:03526:03002\n\
67TFK:03517:03103\n\
67TFK:03521:03354\n\
67TFK:03548:03579\n\
67TFK:03549:03800\n\
67TFK:03581:02685\n\
67TFK:03587:02819\n\
67TFK:03570:02990\n\
67TFK:03599:03105\n\
67TFK:03572:03218\n\
67TFK:03604:03453\n\
67TFK:03577:03641\n\
67TFK:03654:02585\n\
67TFK:03627:02892\n\
67TFK:03637:02957\n\
67TFK:03663:02939\n\
67TFK:03649:03003\n\
67TFK:03658:03077\n\
67TFK:03618:03845\n\
67TFK:03678:02652\n\
67TFK:03682:02755\n\
67TFK:03669:02789\n\
67TFK:03699:02802\n\
67TFK:03680:02852\n\
67TFK:03713:02848\n\
67TFK:03691:03055\n\
67TFK:03664:03228\n\
67TFK:03669:03232\n\
67TFK:03702:03580\n\
67TFK:03741:02743\n\
67TFK:03759:02860\n\
67TFK:03755:03005\n\
67TFK:03740:03513\n\
67TFK:03730:03759\n\
67TFK:03773:02651\n\
67TFK:03771:03146\n\
67TFK:03767:03315\n\
67TFK:03783:03285\n\
67TFK:03773:03664\n\
67TFK:03789:03771\n\
67TFK:03831:02839\n\
67TFK:03825:03019\n\
67TFK:03832:03336\n\
67TFK:03831:03396\n\
67TFK:03816:03459\n\
67TFK:03841:03441\n\
67TFK:03827:03567\n\
67TFK:03818:03767\n\
67TFK:03834:03746\n\
67TFK:03837:03783\n\
67TFK:03868:02596\n\
67TFK:03874:02672\n\
67TFK:03895:02806\n\
67TFK:03886:02955\n\
67TFK:03874:03129\n\
67TFK:03892:03241\n\
67TFK:03909:03273\n\
67TFK:03902:03420\n\
67TFK:03884:03611\n\
67TFK:03932:03159\n\
67TFK:03946:03815\n\
67TFK:03966:02915\n\
67TFK:03978:02957\n\
67TFK:03980:03104\n\
67TFK:03984:03344\n\
67TFK:03988:03771\n\
67TFK:03970:03809\n\
67TFK:03995:03838\n\
67TFK:02708:06465\n\
67TFK:02703:06825\n\
67TFK:02667:07206\n\
67TFK:02681:07433\n\
67TFK:02677:07495\n\
67TFK:02715:06620\n\
67TFK:02731:06863\n\
67TFK:02722:06951\n\
67TFK:02715:07123\n\
67TFK:02714:07219\n\
67TFK:02743:07411\n\
67TFK:02714:07495\n\
67TFK:02810:07155\n\
67TFK:02791:07215\n\
67TFK:02806:07293\n\
67TFK:02784:07599\n\
67TFK:02829:06761\n\
67TFK:02848:06774\n\
67TFK:02820:06818\n\
67TFK:02816:07178\n\
67TFK:02825:07145\n\
67TFK:02841:07256\n\
67TFK:02816:07313\n\
67TFK:02819:07319\n\
67TFK:02819:07518\n\
67TFK:02830:07558\n\
67TFK:02894:06470\n\
67TFK:02911:06539\n\
67TFK:02876:06593\n\
67TFK:02864:07097\n\
67TFK:02889:07408\n\
67TFK:02905:07408\n\
67TFK:02881:07443\n\
67TFK:02948:06483\n\
67TFK:02953:06492\n\
67TFK:02957:07169\n\
67TFK:02923:07205\n\
67TFK:02935:07237\n\
67TFK:02939:07290\n\
67TFK:02989:06522\n\
67TFK:02965:06919\n\
67TFK:02970:07178\n\
67TFK:02996:07168\n\
67TFK:03012:07143\n\
67TFK:02965:07335\n\
67TFK:03006:07425\n\
67TFK:02978:07642\n\
67TFK:02992:07655\n\
67TFK:03046:06832\n\
67TFK:03023:06951\n\
67TFK:03017:07083\n\
67TFK:03014:07167\n\
67TFK:03028:07441\n\
67TFK:03102:06496\n\
67TFK:03088:06633\n\
67TFK:03076:06882\n\
67TFK:03107:07018\n\
67TFK:03068:07477\n\
67TFK:03071:07577\n\
67TFK:03155:06709\n\
67TFK:03137:07194\n\
67TFK:03128:07382\n\
67TFK:03182:06645\n\
67TFK:03167:07145\n\
67TFK:03205:07326\n\
67TFK:03200:07385\n\
67TFK:03201:07607\n\
67TFK:03200:07717\n\
67TFK:03245:06452\n\
67TFK:03248:06707\n\
67TFK:03251:06760\n\
67TFK:03263:06773\n\
67TFK:03249:06885\n\
67TFK:03215:06908\n\
67TFK:03263:07019\n\
67TFK:03255:07485\n\
67TFK:03233:07498\n\
67TFK:03302:06461\n\
67TFK:03310:07032\n\
67TFK:03306:07183\n\
67TFK:03273:07400\n\
67TFK:03356:06586\n\
67TFK:03327:06909\n\
67TFK:03320:07388\n\
67TFK:03363:07576\n\
67TFK:03377:06447\n\
67TFK:03378:06487\n\
67TFK:03369:06529\n\
67TFK:03381:06779\n\
67TFK:03403:07429\n\
67TFK:03386:07444\n\
67TFK:03395:07655\n\
67TFK:03432:06633\n\
67TFK:03437:06653\n\
67TFK:03442:06920\n\
67TFK:03429:07280\n\
67TFK:03459:07694\n\
67TFK:03489:06489\n\
67TFK:03483:06644\n\
67TFK:03475:06803\n\
67TFK:03511:07489\n\
67TFK:03504:07622\n\
67TFK:03474:07687\n\
67TFK:03534:06445\n\
67TFK:03539:06760\n\
67TFK:03557:06971\n\
67TFK:03515:06998\n\
67TFK:03544:07008\n\
67TFK:03537:07307\n\
67TFK:03558:07420\n\
67TFK:03581:07051\n\
67TFK:03613:07129\n\
67TFK:03574:07456\n\
67TFK:03568:07538\n\
67TFK:03573:07630\n\
67TFK:03594:07655\n\
67TFK:03636:06440\n\
67TFK:03663:06624\n\
67TFK:03651:06702\n\
67TFK:03614:06967\n\
67TFK:03644:07021\n\
67TFK:03617:07307\n\
67TFK:03651:07453\n\
67TFK:03675:07097\n\
67TFK:03678:07334\n\
67TFK:03680:07532\n\
67TFK:03675:07575\n\
67TFK:03716:06664\n\
67TFK:03716:06784\n\
67TFK:03754:06899\n\
67TFK:03744:06987\n\
67TFK:03758:07199\n\
67TFK:03730:07321\n\
67TFK:03737:07389\n\
67TFK:03733:07712\n\
67TFK:03794:06956\n\
67TFK:03794:07051\n\
67TFK:03787:07168\n\
67TFK:03808:07206\n\
67TFK:03785:07323\n\
67TFK:03784:07388\n\
67TFK:03773:07450\n\
67TFK:03833:06442\n\
67TFK:03814:06499\n\
67TFK:03843:06593\n\
67TFK:03857:06707\n\
67TFK:03822:06832\n\
67TFK:03826:06989\n\
67TFK:03817:07064\n\
67TFK:03842:07060\n\
67TFK:03833:07184\n\
67TFK:03835:07444\n\
67TFK:03842:07694\n\
67TFK:03892:06484\n\
67TFK:03889:06529\n\
67TFK:03878:07090\n\
67TFK:03950:06608\n\
67TFK:03916:06888\n\
67TFK:03951:07154\n\
67TFK:03943:07283\n\
67TFK:03926:07695\n\
67TFK:03985:06612\n\
67TFK:03987:06600\n\
67TFK:03969:06975\n\
67TFK:04037:00525\n\
67TFK:04002:00573\n\
67TFK:04001:00729\n\
67TFK:04025:00861\n\
67TFK:04095:00264\n\
67TFK:04077:00579\n\
67TFK:04072:00897\n\
67TFK:04056:01081\n\
67TFK:04068:01113\n\
67TFK:04067:01226\n\
67TFK:04109:00523\n\
67TFK:04180:00433\n\
67TFK:04151:00548\n\
67TFK:04183:01031\n\
67TFK:04180:01054\n\
67TFK:04227:00542\n\
67TFK:04244:00839\n\
67TFK:04218:01089\n\
67TFK:04258:00518\n\
67TFK:04257:00708\n\
67TFK:04268:00734\n\
67TFK:04279:01250\n\
67TFK:04318:00542\n\
67TFK:04318:00862\n\
67TFK:04337:00919\n\
67TFK:04332:00981\n\
67TFK:04309:01039\n\
67TFK:04351:00240\n\
67TFK:04360:00610\n\
67TFK:04370:00919\n\
67TFK:04352:01035\n\
67TFK:04366:01080\n\
67TFK:04358:01285\n\
67TFK:04437:00235\n\
67TFK:04433:00600\n\
67TFK:04440:00619\n\
67TFK:04432:01193\n\
67TFK:04464:00267\n\
67TFK:04460:00451\n\
67TFK:04449:00634\n\
67TFK:04460:00962\n\
67TFK:04478:00980\n\
67TFK:04512:00382\n\
67TFK:04540:00718\n\
67TFK:04531:00807\n\
67TFK:04532:00858\n\
67TFK:04508:00904\n\
67TFK:04519:01232\n\
67TFK:04571:00202\n\
67TFK:04591:00516\n\
67TFK:04581:00565\n\
67TFK:04549:00664\n\
67TFK:04626:00303\n\
67TFK:04601:00477\n\
67TFK:04669:00312\n\
67TFK:04684:00883\n\
67TFK:04692:01146\n\
67TFK:04714:00799\n\
67TFK:04727:00941\n\
67TFK:04736:01116\n\
67TFK:04738:01118\n\
67TFK:04780:00933\n\
67TFK:04748:01242\n\
67TFK:04883:01190\n\
67TFK:04917:01170\n\
67TFK:04950:01055\n\
67TFK:04946:01238\n\
67TFK:05052:00689\n\
67TFK:05055:00909\n\
67TFK:05204:01127\n\
67TFK:02681:14831\n\
67TFK:02709:14919\n\
67TFK:02805:14682\n\
67TFK:02857:14580\n\
67TFK:02865:14469\n\
67TFK:02895:14489\n\
67TFK:02982:14174\n\
67TFK:03030:14402\n\
67TFK:03090:14363\n\
67TFK:03065:14530\n\
67TFK:03163:14246\n\
67TFK:03134:14441\n\
67TFK:03205:14238\n\
67TFK:03210:14325\n\
67TFK:03198:14836\n\
67TFK:03172:14924\n\
67TFK:03254:14295\n\
67TFK:03247:14413\n\
67TFK:03244:14455\n\
67TFK:03284:14260\n\
67TFK:03306:14219\n\
67TFK:03283:14604\n\
67TFK:03266:14994\n\
67TFK:03320:14178\n\
67TFK:03332:14233\n\
67TFK:03334:14566\n\
67TFK:03342:14801\n\
67TFK:03395:14260\n\
67TFK:03369:14456\n\
67TFK:03409:14471\n\
67TFK:03395:14779\n\
67TFK:03397:14918\n\
67TFK:03421:14283\n\
67TFK:03425:14412\n\
67TFK:03436:14594\n\
67TFK:03422:14651\n\
67TFK:03451:14897\n\
67TFK:03501:14248\n\
67TFK:03475:14417\n\
67TFK:03507:15015\n\
67TFK:03562:14400\n\
67TFK:03538:14855\n\
67TFK:03533:14978\n\
67TFK:03650:14168\n\
67TFK:03659:14222\n\
67TFK:03631:14297\n\
67TFK:03621:14344\n\
67TFK:03627:14596\n\
67TFK:03730:14787\n\
67TFK:03826:14207\n\
67TFK:03819:14263\n\
67TFK:03837:14450\n\
67TFK:03822:14480\n\
67TFK:03827:14544\n\
67TFK:03815:14586\n\
67TFK:03859:14614\n\
67TFK:03824:14739\n\
67TFK:03832:14761\n\
67TFK:03818:14875\n\
67TFK:03855:14979\n\
67TFK:03910:14403\n\
67TFK:03872:14591\n\
67TFK:03876:14607\n\
67TFK:03884:14698\n\
67TFK:03880:14940\n\
67TFK:03915:14811\n\
67TFK:03932:14780\n\
67TFK:03948:14828\n\
67TFK:02667:10438\n\
67TFK:02686:10973\n\
67TFK:02674:11019\n\
67TFK:02675:11182\n\
67TFK:02669:11345\n\
67TFK:02698:11477\n\
67TFK:02789:10431\n\
67TFK:02795:10636\n\
67TFK:02813:10671\n\
67TFK:02791:10976\n\
67TFK:02773:11045\n\
67TFK:02767:11231\n\
67TFK:02791:11372\n\
67TFK:02796:11511\n\
67TFK:02844:10768\n\
67TFK:02820:11039\n\
67TFK:02848:11188\n\
67TFK:02894:10356\n\
67TFK:02866:10455\n\
67TFK:02902:10551\n\
67TFK:02910:10567\n\
67TFK:02909:10734\n\
67TFK:02874:10986\n\
67TFK:02912:11065\n\
67TFK:02869:11243\n\
67TFK:02868:11448\n\
67TFK:02909:11515\n\
67TFK:02942:10444\n\
67TFK:02938:10666\n\
67TFK:02929:10820\n\
67TFK:02963:10898\n\
67TFK:02915:11137\n\
67TFK:02962:11248\n\
67TFK:02929:11335\n\
67TFK:03006:10512\n\
67TFK:02997:11285\n\
67TFK:03059:10437\n\
67TFK:03048:10749\n\
67TFK:03028:10814\n\
67TFK:03022:10963\n\
67TFK:03015:11018\n\
67TFK:03026:11260\n\
67TFK:03064:10457\n\
67TFK:03104:10540\n\
67TFK:03099:10844\n\
67TFK:03085:11086\n\
67TFK:03066:11588\n\
67TFK:03127:10351\n\
67TFK:03140:10458\n\
67TFK:03144:10882\n\
67TFK:03128:11364\n\
67TFK:03164:10463\n\
67TFK:03176:11288\n\
67TFK:03238:10350\n\
67TFK:03256:10307\n\
67TFK:03218:10467\n\
67TFK:03250:10558\n\
67TFK:03258:10569\n\
67TFK:03233:10685\n\
67TFK:03259:10877\n\
67TFK:03232:11013\n\
67TFK:03245:11030\n\
67TFK:03222:11149\n\
67TFK:03221:11389\n\
67TFK:03237:11499\n\
67TFK:03254:11545\n\
67TFK:03278:10581\n\
67TFK:03310:10882\n\
67TFK:03302:11039\n\
67TFK:03312:11082\n\
67TFK:03300:11215\n\
67TFK:03277:11263\n\
67TFK:03338:10308\n\
67TFK:03357:10534\n\
67TFK:03349:10602\n\
67TFK:03318:10623\n\
67TFK:03326:10898\n\
67TFK:03348:11068\n\
67TFK:03335:11121\n\
67TFK:03315:11342\n\
67TFK:03338:11404\n\
67TFK:03374:10716\n\
67TFK:03395:11100\n\
67TFK:03374:11363\n\
67TFK:03455:10304\n\
67TFK:03419:10412\n\
67TFK:03462:10706\n\
67TFK:03446:11042\n\
67TFK:03423:11326\n\
67TFK:03466:10393\n\
67TFK:03484:10425\n\
67TFK:03477:10867\n\
67TFK:03529:10322\n\
67TFK:03539:11044\n\
67TFK:03544:11390\n\
67TFK:03529:11476\n\
67TFK:03591:10327\n\
67TFK:03597:10676\n\
67TFK:03611:10844\n\
67TFK:03611:11038\n\
67TFK:03573:11195\n\
67TFK:03574:11299\n\
67TFK:03575:11509\n\
67TFK:03637:10544\n\
67TFK:03631:10635\n\
67TFK:03633:10671\n\
67TFK:03622:10811\n\
67TFK:03645:10982\n\
67TFK:03627:11106\n\
67TFK:03616:11204\n\
67TFK:03628:11529\n\
67TFK:03702:10439\n\
67TFK:03692:10775\n\
67TFK:03667:11327\n\
67TFK:03700:11419\n\
67TFK:03719:10353\n\
67TFK:03740:10772\n\
67TFK:03715:10870\n\
67TFK:03716:10951\n\
67TFK:03720:10972\n\
67TFK:03751:10975\n\
67TFK:03753:11288\n\
67TFK:03760:11348\n\
67TFK:03726:11586\n\
67TFK:03764:10438\n\
67TFK:03798:10407\n\
67TFK:03793:10619\n\
67TFK:03799:10697\n\
67TFK:03813:11307\n\
67TFK:03796:11441\n\
67TFK:03775:11483\n\
67TFK:03820:10393\n\
67TFK:03839:10410\n\
67TFK:03830:10530\n\
67TFK:03839:10804\n\
67TFK:03848:10947\n\
67TFK:03819:11203\n\
67TFK:03837:11195\n\
67TFK:03856:11262\n\
67TFK:03865:10539\n\
67TFK:03909:10688\n\
67TFK:03874:10891\n\
67TFK:03910:11063\n\
67TFK:03907:11207\n\
67TFK:03956:10496\n\
67TFK:03920:10632\n\
67TFK:03941:10992\n\
67TFK:03939:11477\n\
67TFK:03987:10361\n\
67TFK:03991:10388\n\
67TFK:03986:11120\n\
67TFK:03982:11346\n\
67TFK:01376:01231\n\
67TFK:01392:01134\n\
67TFK:01508:01164\n\
67TFK:01568:01219\n\
67TFK:01579:01228\n\
67TFK:01603:00926\n\
67TFK:01624:00954\n\
67TFK:01599:01045\n\
67TFK:01592:01148\n\
67TFK:01596:01103\n\
67TFK:01608:01265\n\
67TFK:01647:01276\n\
67TFK:01716:00987\n\
67TFK:01762:01152\n\
67TFK:01736:01201\n\
67TFK:01760:01251\n\
67TFK:01823:00900\n\
67TFK:01815:01003\n\
67TFK:01804:01096\n\
67TFK:01873:00720\n\
67TFK:01855:00843\n\
67TFK:01876:00912\n\
67TFK:01866:01236\n\
67TFK:01889:00828\n\
67TFK:01903:00839\n\
67TFK:01887:00926\n\
67TFK:01896:01086\n\
67TFK:01882:01249\n\
67TFK:01943:00980\n\
67TFK:01959:00955\n\
67TFK:02006:00813\n\
67TFK:01985:01013\n\
67TFK:02004:01259\n\
67TFK:02081:00685\n\
67TFK:02068:01057\n\
67TFK:02126:00986\n\
67TFK:02103:01030\n\
67TFK:02142:00814\n\
67TFK:02175:01119\n\
67TFK:02159:01190\n\
67TFK:02192:00678\n\
67TFK:02185:00712\n\
67TFK:02268:00772\n\
67TFK:02261:00996\n\
67TFK:02305:00733\n\
67TFK:02300:00763\n\
67TFK:02327:00830\n\
67TFK:02323:01042\n\
67TFK:02318:01051\n\
67TFK:02291:01172\n\
67TFK:02370:00894\n\
67TFK:02395:00938\n\
67TFK:02398:00970\n\
67TFK:02396:01065\n\
67TFK:02409:01228\n\
67TFK:02453:01113\n\
67TFK:02473:01202\n\
67TFK:02451:01285\n\
67TFK:02484:00704\n\
67TFK:02495:00756\n\
67TFK:02506:01043\n\
67TFK:02529:01163\n\
67TFK:02529:01212\n\
67TFK:02570:00704\n\
67TFK:02537:00968\n\
67TFK:02546:01016\n\
67TFK:02567:01256\n\
67TFK:02603:00764\n\
67TFK:02652:01176\n\
67TFK:02695:07921\n\
67TFK:02690:07942\n\
67TFK:02709:07984\n\
67TFK:02666:08077\n\
67TFK:02701:08041\n\
67TFK:02701:08100\n\
67TFK:02690:08155\n\
67TFK:02702:08406\n\
67TFK:02680:08780\n\
67TFK:02699:08791\n\
67TFK:02733:07840\n\
67TFK:02720:08219\n\
67TFK:02733:08182\n\
67TFK:02726:08482\n\
67TFK:02722:08711\n\
67TFK:02743:08699\n\
67TFK:02721:08739\n\
67TFK:02730:08898\n\
67TFK:02769:07743\n\
67TFK:02802:07976\n\
67TFK:02766:08155\n\
67TFK:02779:08299\n\
67TFK:02795:08417\n\
67TFK:02778:08644\n\
67TFK:02844:07732\n\
67TFK:02850:07842\n\
67TFK:02824:08475\n\
67TFK:02833:08771\n\
67TFK:02818:08858\n\
67TFK:02845:08961\n\
67TFK:02818:09015\n\
67TFK:02894:07875\n\
67TFK:02907:07864\n\
67TFK:02881:07946\n\
67TFK:02891:07991\n\
67TFK:02898:08049\n\
67TFK:02883:08512\n\
67TFK:02924:07730\n\
67TFK:02922:07850\n\
67TFK:02928:07955\n\
67TFK:02943:08354\n\
67TFK:02923:08464\n\
67TFK:02937:08475\n\
67TFK:02956:08807\n\
67TFK:02946:08879\n\
67TFK:02964:07760\n\
67TFK:03001:07774\n\
67TFK:02976:08029\n\
67TFK:02983:08050\n\
67TFK:02994:08048\n\
67TFK:02981:08351\n\
67TFK:02964:08392\n\
67TFK:02975:08994\n\
67TFK:03049:07823\n\
67TFK:03060:07912\n\
67TFK:03017:07969\n\
67TFK:03023:07943\n\
67TFK:03042:08251\n\
67TFK:03055:08270\n\
67TFK:03043:08314\n\
67TFK:03056:08480\n\
67TFK:03034:08690\n\
67TFK:03046:08704\n\
67TFK:03033:08891\n\
67TFK:03050:08995\n\
67TFK:03097:08189\n\
67TFK:03068:08400\n\
67TFK:03102:08521\n\
67TFK:03073:08659\n\
67TFK:03113:08745\n\
67TFK:03068:08812\n\
67TFK:03080:08865\n\
67TFK:03124:07820\n\
67TFK:03126:07963\n\
67TFK:03122:08247\n\
67TFK:03119:08432\n\
67TFK:03174:07825\n\
67TFK:03177:07868\n\
67TFK:03201:07959\n\
67TFK:03205:08123\n\
67TFK:03205:08420\n\
67TFK:03201:08587\n\
67TFK:03180:08884\n\
67TFK:03230:08340\n\
67TFK:03248:08351\n\
67TFK:03256:08853\n\
67TFK:03295:07876\n\
67TFK:03288:08376\n\
67TFK:03275:08452\n\
67TFK:03268:08990\n\
67TFK:03341:07765\n\
67TFK:03352:08165\n\
67TFK:03350:08330\n\
67TFK:03359:08648\n\
67TFK:03341:08800\n\
67TFK:03348:08799\n\
67TFK:03392:07786\n\
67TFK:03396:08132\n\
67TFK:03407:08212\n\
67TFK:03367:08465\n\
67TFK:03390:08517\n\
67TFK:03439:07835\n\
67TFK:03455:08279\n\
67TFK:03462:08306\n\
67TFK:03418:08378\n\
67TFK:03435:08402\n\
67TFK:03441:08486\n\
67TFK:03431:08561\n\
67TFK:03432:09002\n\
67TFK:03472:07787\n\
67TFK:03503:07853\n\
67TFK:03485:08284\n\
67TFK:03495:09000\n\
67TFK:03546:07843\n\
67TFK:03560:08206\n\
67TFK:03530:08276\n\
67TFK:03546:08567\n\
67TFK:03519:08610\n\
67TFK:03533:08796\n\
67TFK:03529:08980\n\
67TFK:03573:08079\n\
67TFK:03568:08216\n\
67TFK:03569:08538\n\
67TFK:03586:08892\n\
67TFK:03608:08893\n\
67TFK:03604:08961\n\
67TFK:03586:09001\n\
67TFK:03599:08979\n\
67TFK:03647:07816\n\
67TFK:03634:08158\n\
67TFK:03619:08325\n\
67TFK:03619:08434\n\
67TFK:03631:08960\n\
67TFK:03712:07766\n\
67TFK:03666:08083\n\
67TFK:03679:08617\n\
67TFK:03673:08703\n\
67TFK:03695:08707\n\
67TFK:03683:08809\n\
67TFK:03681:08855\n\
67TFK:03718:07891\n\
67TFK:03751:08426\n\
67TFK:03789:08257\n\
67TFK:03769:08298\n\
67TFK:03805:08353\n\
67TFK:03795:08571\n\
67TFK:03792:08611\n\
67TFK:03767:08745\n\
67TFK:03825:07884\n\
67TFK:03837:08096\n\
67TFK:03846:08171\n\
67TFK:03826:08223\n\
67TFK:03827:08241\n\
67TFK:03849:08502\n\
67TFK:03856:08613\n\
67TFK:03866:08029\n\
67TFK:03869:08173\n\
67TFK:03882:08180\n\
67TFK:03900:08486\n\
67TFK:03889:08886\n\
67TFK:03902:08960\n\
67TFK:03897:08992\n\
67TFK:03915:07739\n\
67TFK:03957:07791\n\
67TFK:03927:07935\n\
67TFK:03915:07982\n\
67TFK:03924:08014\n\
67TFK:03949:07999\n\
67TFK:03959:07996\n\
67TFK:03920:08226\n\
67TFK:03928:08246\n\
67TFK:03952:08342\n\
67TFK:03953:08344\n\
67TFK:03935:08439\n\
67TFK:03954:08523\n\
67TFK:03954:08833\n\
67TFK:03954:08899\n\
67TFK:03936:08999\n\
67TFK:03995:07734\n\
67TFK:03980:07971\n\
67TFK:03968:08165\n\
67TFK:03993:08402\n\
67TFK:03975:08524\n\
67TFK:03986:08534\n\
67TFK:03993:08694\n\
67TFK:03973:08881\n\
')
