# Supplementary material for: The Oxidative Metabolism of Fossil Hydrocarbons and Sulfide Minerals by the Lithobiontic Microbial Community Inhabiting Deep Subterrestrial Kupferschiefer Black Shale
Source: Front Microbiol. 2018 May 15;9:972. doi: 10.3389/fmicb.2018.00972 (PMC5962744; doi:10.3389/fmicb.2018.00972)
Supplement: Supplementary file 3 [file Presentation_1.ZIP › R19_filter-trim_BSc60_sup207_krona.html.files/node1297.members.0.js]

data('67TFK:01476:12628\n\
67TFK:03869:03920\n\
67TFK:03887:05056\n\
67TFK:00335:04131\n\
67TFK:01297:04074\n\
67TFK:00891:01832\n\
67TFK:01028:02549\n\
67TFK:00800:10163\n\
67TFK:01300:09679\n\
67TFK:00400:08971\n\
67TFK:00730:07759\n\
67TFK:01107:08257\n\
67TFK:01251:08241\n\
67TFK:00288:06843\n\
67TFK:00875:07042\n\
67TFK:01287:05550\n\
67TFK:01314:12274\n\
67TFK:06959:02951\n\
67TFK:07360:03496\n\
67TFK:07627:03595\n\
67TFK:07754:02795\n\
67TFK:09370:04789\n\
67TFK:09402:03999\n\
67TFK:09415:04261\n\
67TFK:09426:03940\n\
67TFK:09529:04694\n\
67TFK:10372:04986\n\
67TFK:09471:03853\n\
67TFK:09493:02750\n\
67TFK:09542:02883\n\
67TFK:09616:03282\n\
67TFK:09678:02865\n\
67TFK:09680:03024\n\
67TFK:09746:02818\n\
67TFK:09998:02847\n\
67TFK:10001:03423\n\
67TFK:10248:02619\n\
67TFK:10388:03317\n\
67TFK:09515:11942\n\
67TFK:02185:02754\n\
67TFK:01517:04942\n\
67TFK:01892:05044\n\
67TFK:01955:04283\n\
67TFK:02144:04419\n\
67TFK:02292:04009\n\
67TFK:02352:05039\n\
67TFK:01389:06349\n\
67TFK:02082:05519\n\
67TFK:02360:05772\n\
67TFK:02527:05712\n\
67TFK:01415:06547\n\
67TFK:01785:07097\n\
67TFK:01814:07620\n\
67TFK:02110:07532\n\
67TFK:01385:02468\n\
67TFK:01741:01930\n\
67TFK:01879:02456\n\
67TFK:02049:08730\n\
67TFK:02201:07950\n\
67TFK:02133:09329\n\
67TFK:06067:03882\n\
67TFK:06059:04326\n\
67TFK:06346:04931\n\
67TFK:10305:07945\n\
67TFK:09595:09813\n\
67TFK:10406:09243\n\
67TFK:09415:11551\n\
67TFK:09667:10418\n\
67TFK:06051:06707\n\
67TFK:06514:06498\n\
67TFK:06535:07416\n\
67TFK:05424:10374\n\
67TFK:09435:01425\n\
67TFK:09444:01999\n\
67TFK:09506:02118\n\
67TFK:09566:01931\n\
67TFK:09617:02122\n\
67TFK:06680:01397\n\
67TFK:06753:02243\n\
67TFK:06850:01554\n\
67TFK:06883:01380\n\
67TFK:07553:02010\n\
67TFK:06746:04853\n\
67TFK:07426:04167\n\
67TFK:07962:03891\n\
67TFK:07533:06729\n\
67TFK:07744:06967\n\
67TFK:06983:06338\n\
67TFK:07070:05387\n\
67TFK:07282:06016\n\
67TFK:07444:06367\n\
67TFK:07799:05453\n\
67TFK:07282:09871\n\
67TFK:07824:10148\n\
67TFK:07974:09287\n\
67TFK:07372:08072\n\
67TFK:07599:08572\n\
67TFK:06695:10868\n\
67TFK:07264:11318\n\
67TFK:07313:11300\n\
67TFK:00499:03346\n\
67TFK:00555:03648\n\
67TFK:01279:03311\n\
67TFK:01287:03799\n\
67TFK:05571:02314\n\
67TFK:05780:02442\n\
67TFK:06308:02307\n\
67TFK:06460:01829\n\
67TFK:08340:01054\n\
67TFK:08313:01165\n\
67TFK:06744:14379\n\
67TFK:08109:06674\n\
67TFK:08523:07568\n\
67TFK:08436:03632\n\
67TFK:08478:03084\n\
67TFK:08951:02934\n\
67TFK:09026:03569\n\
67TFK:08778:04560\n\
67TFK:08881:04577\n\
67TFK:08995:04457\n\
67TFK:09130:04582\n\
67TFK:08631:09015\n\
67TFK:09251:08985\n\
67TFK:08765:10057\n\
67TFK:08801:09974\n\
67TFK:00742:10805\n\
67TFK:00747:11360\n\
67TFK:06840:12178\n\
67TFK:07172:12501\n\
67TFK:07474:12091\n\
67TFK:07626:12042\n\
67TFK:07957:12007\n\
67TFK:04439:14097\n\
67TFK:04584:13143\n\
67TFK:04406:11672\n\
67TFK:04568:11668\n\
67TFK:04662:11884\n\
67TFK:04047:10855\n\
67TFK:04286:11541\n\
67TFK:04781:09726\n\
67TFK:04575:07843\n\
67TFK:04737:07880\n\
67TFK:04806:08511\n\
67TFK:05028:08508\n\
67TFK:05274:07872\n\
67TFK:04524:06898\n\
67TFK:04736:07314\n\
67TFK:05072:06764\n\
67TFK:05148:06812\n\
67TFK:05343:01230\n\
67TFK:06154:00420\n\
67TFK:06197:00680\n\
67TFK:04448:05934\n\
67TFK:04493:06200\n\
67TFK:04784:05388\n\
67TFK:05079:05415\n\
67TFK:08178:13124\n\
67TFK:09284:13274\n\
67TFK:08029:12214\n\
67TFK:08170:12344\n\
67TFK:09166:11848\n\
67TFK:09241:12664\n\
67TFK:06496:12912\n\
67TFK:06493:13808\n\
67TFK:08959:10827\n\
67TFK:09030:10360\n\
67TFK:09322:10857\n\
67TFK:04563:03573\n\
67TFK:04636:03645\n\
67TFK:06179:03640\n\
67TFK:06389:02815\n\
67TFK:06568:02814\n\
67TFK:05589:06043\n\
67TFK:06056:05483\n\
67TFK:06213:05339\n\
67TFK:06482:06173\n\
67TFK:04150:03865\n\
67TFK:04492:04764\n\
67TFK:05104:04414\n\
67TFK:05341:08043\n\
67TFK:05678:08925\n\
67TFK:05692:08884\n\
67TFK:05971:08717\n\
67TFK:05985:07939\n\
67TFK:06296:08372\n\
67TFK:06519:08784\n\
67TFK:05485:10084\n\
67TFK:05693:10268\n\
67TFK:06212:09883\n\
67TFK:06652:09551\n\
67TFK:06645:09693\n\
67TFK:05341:12338\n\
67TFK:06584:12163\n\
67TFK:04086:02213\n\
67TFK:04830:01549\n\
67TFK:04949:02042\n\
67TFK:03248:14157\n\
67TFK:03953:11619\n\
67TFK:02673:10052\n\
67TFK:03081:09972\n\
67TFK:03243:09836\n\
67TFK:03451:09427\n\
67TFK:03422:09706\n\
67TFK:03560:09063\n\
67TFK:02843:05751\n\
67TFK:03654:05917\n\
67TFK:08040:01463\n\
67TFK:08156:01988\n\
67TFK:08651:01442\n\
67TFK:03448:02338\n\
67TFK:03951:02378\n\
67TFK:03376:00461\n\
67TFK:03849:01052\n\
67TFK:02137:11460\n\
67TFK:02141:12938\n\
67TFK:08118:05288\n\
67TFK:08585:05547\n\
67TFK:08572:06207\n\
67TFK:08684:05590\n\
67TFK:09707:06007\n\
67TFK:10001:05326\n\
67TFK:10104:05711\n\
67TFK:10212:06336\n\
67TFK:10305:06319\n\
67TFK:07294:13071\n\
67TFK:07487:14063\n\
67TFK:03255:02837\n\
67TFK:03703:03614\n\
67TFK:03947:02711\n\
67TFK:02774:06583\n\
67TFK:03209:06655\n\
67TFK:03238:06821\n\
67TFK:03560:07184\n\
67TFK:03880:07361\n\
67TFK:03929:06593\n\
67TFK:03982:06622\n\
67TFK:03503:14280\n\
67TFK:03576:14793\n\
67TFK:02928:11365\n\
67TFK:03757:11055\n\
67TFK:03846:11404\n\
67TFK:01547:01132\n\
67TFK:02031:00842\n\
67TFK:02765:07980\n\
67TFK:03266:08126\n\
67TFK:03701:08910\n\
67TFK:03725:08793\n\
')
