# Supplementary material for: The Oxidative Metabolism of Fossil Hydrocarbons and Sulfide Minerals by the Lithobiontic Microbial Community Inhabiting Deep Subterrestrial Kupferschiefer Black Shale
Source: Front Microbiol. 2018 May 15;9:972. doi: 10.3389/fmicb.2018.00972 (PMC5962744; doi:10.3389/fmicb.2018.00972)
Supplement: Supplementary file 3 [file Presentation_1.ZIP › R19_filter-trim_BSc60_sup207_krona.html.files/node504.members.0.js]

data('67TFK:02956:03969\n\
67TFK:03030:04362\n\
67TFK:01207:07076\n\
67TFK:01314:07275\n\
67TFK:00733:12027\n\
67TFK:09419:06847\n\
67TFK:06965:03009\n\
67TFK:09862:03541\n\
67TFK:01607:03500\n\
67TFK:01340:04408\n\
67TFK:01704:04325\n\
67TFK:01835:04977\n\
67TFK:02097:04525\n\
67TFK:02226:05597\n\
67TFK:01403:02114\n\
67TFK:01628:02271\n\
67TFK:01353:08124\n\
67TFK:01921:07984\n\
67TFK:02442:08510\n\
67TFK:05575:04956\n\
67TFK:09720:08174\n\
67TFK:09929:08884\n\
67TFK:10077:09324\n\
67TFK:10238:09026\n\
67TFK:05607:10821\n\
67TFK:06633:10904\n\
67TFK:09442:01663\n\
67TFK:09844:02363\n\
67TFK:09967:01803\n\
67TFK:07701:05145\n\
67TFK:07207:06451\n\
67TFK:07025:10145\n\
67TFK:06986:08101\n\
67TFK:07303:08086\n\
67TFK:07407:08052\n\
67TFK:06868:10375\n\
67TFK:00592:03623\n\
67TFK:00967:02898\n\
67TFK:08149:00558\n\
67TFK:06746:00968\n\
67TFK:08089:02596\n\
67TFK:08654:03079\n\
67TFK:08114:05058\n\
67TFK:08473:04936\n\
67TFK:00697:10339\n\
67TFK:07075:11713\n\
67TFK:07928:12718\n\
67TFK:05284:13973\n\
67TFK:04835:11933\n\
67TFK:05152:12447\n\
67TFK:04897:10507\n\
67TFK:04531:07518\n\
67TFK:05158:06797\n\
67TFK:06651:01245\n\
67TFK:04711:05790\n\
67TFK:04852:05681\n\
67TFK:04949:05371\n\
67TFK:08065:13240\n\
67TFK:08724:13350\n\
67TFK:05916:13674\n\
67TFK:06292:13256\n\
67TFK:08399:10490\n\
67TFK:05118:03597\n\
67TFK:05577:03821\n\
67TFK:05803:02734\n\
67TFK:06487:05419\n\
67TFK:04907:04240\n\
67TFK:05391:08568\n\
67TFK:06421:08048\n\
67TFK:06182:12675\n\
67TFK:04148:01868\n\
67TFK:04626:01317\n\
67TFK:04690:01301\n\
67TFK:02826:09016\n\
67TFK:03123:05533\n\
67TFK:03634:05490\n\
67TFK:03754:00400\n\
67TFK:02048:11213\n\
67TFK:09215:06040\n\
67TFK:09573:05364\n\
67TFK:09589:06274\n\
67TFK:09860:05905\n\
67TFK:10286:05862\n\
67TFK:07567:13454\n\
67TFK:03218:03312\n\
67TFK:03450:02782\n\
67TFK:03503:10371\n\
67TFK:03716:07935\n\
')
