# Supplementary material for: The Oxidative Metabolism of Fossil Hydrocarbons and Sulfide Minerals by the Lithobiontic Microbial Community Inhabiting Deep Subterrestrial Kupferschiefer Black Shale
Source: Front Microbiol. 2018 May 15;9:972. doi: 10.3389/fmicb.2018.00972 (PMC5962744; doi:10.3389/fmicb.2018.00972)
Supplement: Supplementary file 3 [file Presentation_1.ZIP › R19_filter-trim_BSc60_sup207_krona.html.files/node1212.members.0.js]

data('67TFK:01367:11940\n\
67TFK:01339:11982\n\
67TFK:01449:12560\n\
67TFK:01509:11673\n\
67TFK:01525:12667\n\
67TFK:01493:12840\n\
67TFK:01569:11687\n\
67TFK:01546:12015\n\
67TFK:01598:11609\n\
67TFK:01667:12267\n\
67TFK:01652:12579\n\
67TFK:01700:12470\n\
67TFK:01733:12646\n\
67TFK:01797:12674\n\
67TFK:01893:11872\n\
67TFK:01948:11800\n\
67TFK:01984:12380\n\
67TFK:01982:12689\n\
67TFK:02070:11871\n\
67TFK:02076:12575\n\
67TFK:02165:11950\n\
67TFK:02142:12710\n\
67TFK:02186:12386\n\
67TFK:02264:11684\n\
67TFK:02305:12120\n\
67TFK:02303:12543\n\
67TFK:02334:12515\n\
67TFK:02363:12568\n\
67TFK:02387:11643\n\
67TFK:02428:12386\n\
67TFK:02431:12410\n\
67TFK:02505:12151\n\
67TFK:02585:11742\n\
67TFK:02630:12035\n\
67TFK:02609:12544\n\
67TFK:02649:11664\n\
67TFK:02635:12351\n\
67TFK:02698:04229\n\
67TFK:02675:04657\n\
67TFK:02697:04994\n\
67TFK:02742:04239\n\
67TFK:02785:04560\n\
67TFK:02767:04967\n\
67TFK:02831:03949\n\
67TFK:02842:04195\n\
67TFK:02842:04576\n\
67TFK:02856:04863\n\
67TFK:02902:04351\n\
67TFK:02911:04508\n\
67TFK:02945:04203\n\
67TFK:02995:04112\n\
67TFK:03000:04223\n\
67TFK:02994:04374\n\
67TFK:02994:04700\n\
67TFK:02996:05099\n\
67TFK:03076:04242\n\
67TFK:03069:04659\n\
67TFK:03088:04772\n\
67TFK:03130:04866\n\
67TFK:03150:05029\n\
67TFK:03186:04730\n\
67TFK:03293:04004\n\
67TFK:03307:04010\n\
67TFK:03292:04277\n\
67TFK:03330:03881\n\
67TFK:03325:04473\n\
67TFK:03348:04489\n\
67TFK:03351:04624\n\
67TFK:03317:04740\n\
67TFK:03378:04469\n\
67TFK:03373:04528\n\
67TFK:03401:04529\n\
67TFK:03407:04537\n\
67TFK:03410:04847\n\
67TFK:03365:04973\n\
67TFK:03394:05025\n\
67TFK:03396:05034\n\
67TFK:03372:05103\n\
67TFK:03421:04286\n\
67TFK:03431:04956\n\
67TFK:03478:04155\n\
67TFK:03490:04459\n\
67TFK:03484:04906\n\
67TFK:03484:05138\n\
67TFK:03535:04041\n\
67TFK:03552:04037\n\
67TFK:03561:04056\n\
67TFK:03532:04704\n\
67TFK:03529:04749\n\
67TFK:03531:05034\n\
67TFK:03527:05111\n\
67TFK:03583:04554\n\
67TFK:03579:04913\n\
67TFK:03700:04428\n\
67TFK:03718:04000\n\
67TFK:03749:04343\n\
67TFK:03720:04390\n\
67TFK:03756:04571\n\
67TFK:03753:04946\n\
67TFK:03798:04754\n\
67TFK:03851:03928\n\
67TFK:03898:03994\n\
67TFK:03895:04251\n\
67TFK:03893:04362\n\
67TFK:03907:04829\n\
67TFK:03909:04898\n\
67TFK:03933:04379\n\
67TFK:03929:05050\n\
67TFK:03984:04498\n\
67TFK:03971:04836\n\
67TFK:03972:04909\n\
67TFK:03964:05029\n\
67TFK:03988:05116\n\
67TFK:00257:05107\n\
67TFK:00433:04020\n\
67TFK:00434:04734\n\
67TFK:00494:04010\n\
67TFK:00499:05005\n\
67TFK:00538:04204\n\
67TFK:00532:04426\n\
67TFK:00531:04533\n\
67TFK:00505:04850\n\
67TFK:00592:03954\n\
67TFK:00557:04557\n\
67TFK:00616:03909\n\
67TFK:00630:03866\n\
67TFK:00613:05112\n\
67TFK:00671:03881\n\
67TFK:00673:04040\n\
67TFK:00691:04559\n\
67TFK:00674:04793\n\
67TFK:00677:05069\n\
67TFK:00746:04083\n\
67TFK:00743:04873\n\
67TFK:00711:05046\n\
67TFK:00782:03924\n\
67TFK:00798:05118\n\
67TFK:00835:04837\n\
67TFK:00829:04927\n\
67TFK:00854:04181\n\
67TFK:00854:04381\n\
67TFK:00875:04538\n\
67TFK:00887:05030\n\
67TFK:00881:05097\n\
67TFK:00947:04173\n\
67TFK:00909:04294\n\
67TFK:00928:04340\n\
67TFK:00932:04396\n\
67TFK:00948:04397\n\
67TFK:00935:04478\n\
67TFK:00946:04523\n\
67TFK:00943:04828\n\
67TFK:00937:04937\n\
67TFK:00992:05103\n\
67TFK:01020:04525\n\
67TFK:01042:04812\n\
67TFK:01086:04361\n\
67TFK:01062:04978\n\
67TFK:01146:03900\n\
67TFK:01114:04109\n\
67TFK:01113:04394\n\
67TFK:01110:04625\n\
67TFK:01148:04752\n\
67TFK:01187:04148\n\
67TFK:01152:04450\n\
67TFK:01243:03885\n\
67TFK:01246:04479\n\
67TFK:01215:04663\n\
67TFK:01245:05035\n\
67TFK:01297:04144\n\
67TFK:01278:04450\n\
67TFK:01286:04576\n\
67TFK:01265:04788\n\
67TFK:01320:04512\n\
67TFK:00586:02188\n\
67TFK:00642:01969\n\
67TFK:00697:01858\n\
67TFK:00690:02516\n\
67TFK:00700:02237\n\
67TFK:00708:02384\n\
67TFK:00741:02357\n\
67TFK:00823:01570\n\
67TFK:00840:02146\n\
67TFK:00843:02194\n\
67TFK:00840:02440\n\
67TFK:00867:02129\n\
67TFK:00897:02108\n\
67TFK:00916:02463\n\
67TFK:00950:01556\n\
67TFK:00981:01629\n\
67TFK:00974:01905\n\
67TFK:00973:02218\n\
67TFK:00992:02253\n\
67TFK:00989:02379\n\
67TFK:01024:01592\n\
67TFK:01032:02277\n\
67TFK:01126:01602\n\
67TFK:01138:01763\n\
67TFK:01215:01611\n\
67TFK:01209:01935\n\
67TFK:01230:02380\n\
67TFK:01246:02411\n\
67TFK:01279:01345\n\
67TFK:01271:01976\n\
67TFK:01301:01345\n\
67TFK:01322:01600\n\
67TFK:01259:01231\n\
67TFK:00313:09211\n\
67TFK:00435:09092\n\
67TFK:00491:09941\n\
67TFK:00529:09204\n\
67TFK:00519:09713\n\
67TFK:00571:09483\n\
67TFK:00649:09408\n\
67TFK:00618:09730\n\
67TFK:00618:09855\n\
67TFK:00606:10075\n\
67TFK:00621:10118\n\
67TFK:00653:09177\n\
67TFK:00696:09493\n\
67TFK:00666:09618\n\
67TFK:00685:09713\n\
67TFK:00714:09460\n\
67TFK:00790:09308\n\
67TFK:00787:10201\n\
67TFK:00815:10064\n\
67TFK:00898:09255\n\
67TFK:00896:09317\n\
67TFK:00904:09583\n\
67TFK:00920:09847\n\
67TFK:00971:09397\n\
67TFK:01013:09106\n\
67TFK:01024:09256\n\
67TFK:01002:09704\n\
67TFK:01024:10045\n\
67TFK:01008:10235\n\
67TFK:01092:09122\n\
67TFK:01097:09342\n\
67TFK:01057:09545\n\
67TFK:01101:09520\n\
67TFK:01153:09085\n\
67TFK:01168:09358\n\
67TFK:01204:09747\n\
67TFK:01247:09943\n\
67TFK:01235:09989\n\
67TFK:01204:10086\n\
67TFK:00032:08460\n\
67TFK:00116:08581\n\
67TFK:00192:07812\n\
67TFK:00299:08587\n\
67TFK:00254:08840\n\
67TFK:00332:08229\n\
67TFK:00320:08898\n\
67TFK:00366:08451\n\
67TFK:00389:08447\n\
67TFK:00383:08685\n\
67TFK:00383:08867\n\
67TFK:00436:08100\n\
67TFK:00410:08710\n\
67TFK:00449:08732\n\
67TFK:00461:07977\n\
67TFK:00479:08680\n\
67TFK:00498:08740\n\
67TFK:00599:08263\n\
67TFK:00595:08860\n\
67TFK:00627:07924\n\
67TFK:00617:08094\n\
67TFK:00658:07871\n\
67TFK:00665:08503\n\
67TFK:00667:08961\n\
67TFK:00728:08021\n\
67TFK:00766:08373\n\
67TFK:00836:07738\n\
67TFK:00826:08079\n\
67TFK:00847:08513\n\
67TFK:00874:08001\n\
67TFK:00936:07876\n\
67TFK:00932:07885\n\
67TFK:00936:08485\n\
67TFK:00977:07729\n\
67TFK:00990:08200\n\
67TFK:00963:08508\n\
67TFK:01017:08249\n\
67TFK:01087:08390\n\
67TFK:01081:08816\n\
67TFK:01098:08878\n\
67TFK:01106:07835\n\
67TFK:01100:08175\n\
67TFK:01119:08571\n\
67TFK:01143:08759\n\
67TFK:01185:08830\n\
67TFK:01242:07854\n\
67TFK:01249:07830\n\
67TFK:01276:07810\n\
67TFK:01261:08366\n\
67TFK:01253:08546\n\
67TFK:01273:08811\n\
67TFK:01306:08611\n\
67TFK:00280:06529\n\
67TFK:00251:07646\n\
67TFK:00316:06991\n\
67TFK:00306:07066\n\
67TFK:00314:07097\n\
67TFK:00422:07349\n\
67TFK:00446:07563\n\
67TFK:00480:06639\n\
67TFK:00489:06664\n\
67TFK:00468:06943\n\
67TFK:00516:07631\n\
67TFK:00541:07642\n\
67TFK:00596:06774\n\
67TFK:00592:07596\n\
67TFK:00615:06709\n\
67TFK:00605:07676\n\
67TFK:00680:06486\n\
67TFK:00650:06798\n\
67TFK:00658:07265\n\
67TFK:00657:07492\n\
67TFK:00721:06690\n\
67TFK:00708:07192\n\
67TFK:00747:07470\n\
67TFK:00702:07660\n\
67TFK:00791:07525\n\
67TFK:00807:06679\n\
67TFK:00826:06983\n\
67TFK:00845:07304\n\
67TFK:00805:07709\n\
67TFK:00811:07699\n\
67TFK:00892:06612\n\
67TFK:00868:06936\n\
67TFK:00862:07602\n\
67TFK:00912:06814\n\
67TFK:00911:07033\n\
67TFK:00911:07225\n\
67TFK:00921:07363\n\
67TFK:00938:07427\n\
67TFK:00995:06847\n\
67TFK:01018:06678\n\
67TFK:01004:06789\n\
67TFK:01041:07117\n\
67TFK:01047:07304\n\
67TFK:01020:07459\n\
67TFK:01004:07542\n\
67TFK:01070:07351\n\
67TFK:01079:07680\n\
67TFK:01120:07008\n\
67TFK:01123:07113\n\
67TFK:01102:07498\n\
67TFK:01141:07720\n\
67TFK:01188:06759\n\
67TFK:01208:06828\n\
67TFK:01215:07101\n\
67TFK:01280:06516\n\
67TFK:01273:06978\n\
67TFK:01289:07702\n\
67TFK:01316:07456\n\
67TFK:00262:05906\n\
67TFK:00263:06038\n\
67TFK:00281:06239\n\
67TFK:00312:05152\n\
67TFK:00321:05463\n\
67TFK:00302:05545\n\
67TFK:00329:05672\n\
67TFK:00335:05740\n\
67TFK:00391:05723\n\
67TFK:00387:05874\n\
67TFK:00470:05743\n\
67TFK:00483:05797\n\
67TFK:00492:06272\n\
67TFK:00464:06376\n\
67TFK:00532:05601\n\
67TFK:00503:05756\n\
67TFK:00518:05960\n\
67TFK:00553:05946\n\
67TFK:00563:05902\n\
67TFK:00558:05960\n\
67TFK:00569:05990\n\
67TFK:00588:06113\n\
67TFK:00638:05526\n\
67TFK:00635:06283\n\
67TFK:00657:05215\n\
67TFK:00690:05528\n\
67TFK:00654:05639\n\
67TFK:00670:05729\n\
67TFK:00697:06027\n\
67TFK:00712:05453\n\
67TFK:00745:05567\n\
67TFK:00723:06425\n\
67TFK:00734:06432\n\
67TFK:00761:05460\n\
67TFK:00799:05670\n\
67TFK:00841:05281\n\
67TFK:00849:05341\n\
67TFK:00829:05511\n\
67TFK:00821:05715\n\
67TFK:00815:05926\n\
67TFK:00816:06026\n\
67TFK:00844:06158\n\
67TFK:00814:06346\n\
67TFK:00885:05376\n\
67TFK:00890:05856\n\
67TFK:00934:05533\n\
67TFK:00916:05629\n\
67TFK:00946:05636\n\
67TFK:00947:05608\n\
67TFK:00914:06343\n\
67TFK:00981:05768\n\
67TFK:00967:05822\n\
67TFK:01028:05365\n\
67TFK:01003:06316\n\
67TFK:01060:05268\n\
67TFK:01069:05914\n\
67TFK:01072:05962\n\
67TFK:01117:05805\n\
67TFK:01115:05951\n\
67TFK:01121:06265\n\
67TFK:01199:05264\n\
67TFK:01160:05921\n\
67TFK:01190:05938\n\
67TFK:01192:05933\n\
67TFK:01155:06147\n\
67TFK:01163:06175\n\
67TFK:01224:05527\n\
67TFK:01217:05844\n\
67TFK:01214:06245\n\
67TFK:01288:05533\n\
67TFK:01264:05822\n\
67TFK:01327:05588\n\
67TFK:01327:05694\n\
67TFK:00635:12492\n\
67TFK:00837:12004\n\
67TFK:00858:11703\n\
67TFK:00878:11836\n\
67TFK:00901:12191\n\
67TFK:00997:11732\n\
67TFK:00975:11781\n\
67TFK:00986:12083\n\
67TFK:00988:12124\n\
67TFK:00987:12826\n\
67TFK:01044:11811\n\
67TFK:01008:12599\n\
67TFK:01078:12406\n\
67TFK:01223:12469\n\
67TFK:01212:12616\n\
67TFK:01250:11858\n\
67TFK:09371:07234\n\
67TFK:09336:07591\n\
67TFK:09463:06675\n\
67TFK:09470:06966\n\
67TFK:09433:07211\n\
67TFK:09424:07500\n\
67TFK:09488:07604\n\
67TFK:09569:06574\n\
67TFK:09566:06692\n\
67TFK:09555:06948\n\
67TFK:09543:07617\n\
67TFK:09608:07444\n\
67TFK:09595:07572\n\
67TFK:09632:07273\n\
67TFK:09651:07451\n\
67TFK:09668:07476\n\
67TFK:09630:07525\n\
67TFK:09702:06616\n\
67TFK:09757:06946\n\
67TFK:09767:07026\n\
67TFK:09791:06482\n\
67TFK:09798:07024\n\
67TFK:09791:07224\n\
67TFK:09817:07519\n\
67TFK:09938:07478\n\
67TFK:09993:06682\n\
67TFK:10010:06742\n\
67TFK:09976:07663\n\
67TFK:10004:07643\n\
67TFK:10051:06960\n\
67TFK:10038:07047\n\
67TFK:10112:06633\n\
67TFK:10077:07511\n\
67TFK:10166:06533\n\
67TFK:10137:07122\n\
67TFK:10149:07127\n\
67TFK:10201:06892\n\
67TFK:10201:07080\n\
67TFK:10185:07120\n\
67TFK:10320:07592\n\
67TFK:10349:06926\n\
67TFK:10339:06992\n\
67TFK:10361:07560\n\
67TFK:10341:07642\n\
67TFK:10420:06909\n\
67TFK:10380:07328\n\
67TFK:10440:07711\n\
67TFK:10575:07583\n\
67TFK:06704:02900\n\
67TFK:06669:03424\n\
67TFK:06687:03507\n\
67TFK:06729:02714\n\
67TFK:06727:03291\n\
67TFK:06737:03649\n\
67TFK:06750:03775\n\
67TFK:06809:02620\n\
67TFK:06787:02699\n\
67TFK:06798:03144\n\
67TFK:06780:03387\n\
67TFK:06796:03403\n\
67TFK:06763:03573\n\
67TFK:06771:03772\n\
67TFK:06833:02741\n\
67TFK:06810:02828\n\
67TFK:06849:03265\n\
67TFK:06820:03352\n\
67TFK:06854:03354\n\
67TFK:06818:03489\n\
67TFK:06865:02851\n\
67TFK:06931:02778\n\
67TFK:06949:03704\n\
67TFK:06968:03618\n\
67TFK:06965:03663\n\
67TFK:07036:02834\n\
67TFK:07014:03548\n\
67TFK:07018:03853\n\
67TFK:07094:03089\n\
67TFK:07158:02660\n\
67TFK:07128:03130\n\
67TFK:07193:02759\n\
67TFK:07179:03033\n\
67TFK:07198:03450\n\
67TFK:07229:02737\n\
67TFK:07243:03683\n\
67TFK:07286:02756\n\
67TFK:07319:02774\n\
67TFK:07337:02765\n\
67TFK:07356:03178\n\
67TFK:07327:03393\n\
67TFK:07375:02655\n\
67TFK:07360:03236\n\
67TFK:07373:03544\n\
67TFK:07421:03547\n\
67TFK:07528:02632\n\
67TFK:07510:03316\n\
67TFK:07519:03368\n\
67TFK:07594:03444\n\
67TFK:07614:02605\n\
67TFK:07641:03291\n\
67TFK:07671:03117\n\
67TFK:07721:02651\n\
67TFK:07762:02937\n\
67TFK:07761:03046\n\
67TFK:07779:03565\n\
67TFK:07856:02870\n\
67TFK:07822:03605\n\
67TFK:07873:02883\n\
67TFK:07871:03569\n\
67TFK:07894:03668\n\
67TFK:07945:02897\n\
67TFK:07932:03427\n\
67TFK:07981:02649\n\
67TFK:07980:02708\n\
67TFK:07976:03832\n\
67TFK:09365:04205\n\
67TFK:09335:04884\n\
67TFK:09419:04039\n\
67TFK:09407:04521\n\
67TFK:09393:04593\n\
67TFK:09421:04648\n\
67TFK:09423:05046\n\
67TFK:09426:03956\n\
67TFK:09447:04085\n\
67TFK:09440:04553\n\
67TFK:09497:04274\n\
67TFK:09476:04523\n\
67TFK:09492:04514\n\
67TFK:09535:04258\n\
67TFK:09527:04487\n\
67TFK:09542:04872\n\
67TFK:09606:04583\n\
67TFK:09619:04576\n\
67TFK:09667:04039\n\
67TFK:09779:04352\n\
67TFK:09785:04832\n\
67TFK:09844:04167\n\
67TFK:09830:04700\n\
67TFK:09855:04697\n\
67TFK:09916:03966\n\
67TFK:09877:04663\n\
67TFK:09900:04845\n\
67TFK:09881:04917\n\
67TFK:09922:05118\n\
67TFK:09955:04572\n\
67TFK:10002:04309\n\
67TFK:09974:04816\n\
67TFK:10049:04516\n\
67TFK:10073:04801\n\
67TFK:10038:04868\n\
67TFK:10116:04353\n\
67TFK:10144:04713\n\
67TFK:10169:04778\n\
67TFK:10352:04087\n\
67TFK:10364:04573\n\
67TFK:10359:04812\n\
67TFK:10376:04392\n\
67TFK:10415:04958\n\
67TFK:09349:02918\n\
67TFK:09358:03594\n\
67TFK:09386:02636\n\
67TFK:09422:02787\n\
67TFK:09390:03767\n\
67TFK:09430:02829\n\
67TFK:09453:03087\n\
67TFK:09429:03746\n\
67TFK:09499:02791\n\
67TFK:09512:02801\n\
67TFK:09491:02891\n\
67TFK:09513:02997\n\
67TFK:09476:03552\n\
67TFK:09534:02664\n\
67TFK:09542:02856\n\
67TFK:09534:02942\n\
67TFK:09562:03153\n\
67TFK:09556:03314\n\
67TFK:09619:02809\n\
67TFK:09597:03523\n\
67TFK:09612:03837\n\
67TFK:09648:03827\n\
67TFK:09685:02589\n\
67TFK:09709:03399\n\
67TFK:09720:03402\n\
67TFK:09681:03638\n\
67TFK:09679:03748\n\
67TFK:09692:03853\n\
67TFK:09731:02705\n\
67TFK:09737:02924\n\
67TFK:09798:02996\n\
67TFK:09790:03622\n\
67TFK:09834:02836\n\
67TFK:09873:03327\n\
67TFK:09828:03606\n\
67TFK:09854:03694\n\
67TFK:09885:02942\n\
67TFK:09961:02586\n\
67TFK:09925:02974\n\
67TFK:09957:03526\n\
67TFK:10003:03049\n\
67TFK:10064:02824\n\
67TFK:10053:02901\n\
67TFK:10042:03444\n\
67TFK:10112:02871\n\
67TFK:10107:03656\n\
67TFK:10134:02699\n\
67TFK:10160:02791\n\
67TFK:10136:02846\n\
67TFK:10132:03192\n\
67TFK:10141:03361\n\
67TFK:10181:02804\n\
67TFK:10222:03050\n\
67TFK:10183:03095\n\
67TFK:10232:02635\n\
67TFK:10227:03380\n\
67TFK:10318:03137\n\
67TFK:10284:03191\n\
67TFK:10285:03412\n\
67TFK:10346:03186\n\
67TFK:10392:03528\n\
67TFK:09391:12119\n\
67TFK:09438:11827\n\
67TFK:09439:12199\n\
67TFK:09528:12443\n\
67TFK:09661:11656\n\
67TFK:09633:11816\n\
67TFK:09643:12409\n\
67TFK:09691:12780\n\
67TFK:09794:12871\n\
67TFK:09856:12272\n\
67TFK:09847:12353\n\
67TFK:09833:12671\n\
67TFK:09895:11740\n\
67TFK:09877:12877\n\
67TFK:09976:12162\n\
67TFK:09976:12500\n\
67TFK:10081:11871\n\
67TFK:10108:11883\n\
67TFK:10126:11827\n\
67TFK:10490:12149\n\
67TFK:01100:12951\n\
67TFK:01151:13136\n\
67TFK:01205:13135\n\
67TFK:01258:12922\n\
67TFK:01255:12987\n\
67TFK:01289:13165\n\
67TFK:01360:03338\n\
67TFK:01342:03769\n\
67TFK:01335:03845\n\
67TFK:01393:03009\n\
67TFK:01403:03633\n\
67TFK:01450:02686\n\
67TFK:01479:02768\n\
67TFK:01450:02971\n\
67TFK:01447:03664\n\
67TFK:01442:03728\n\
67TFK:01495:02613\n\
67TFK:01558:03576\n\
67TFK:01598:03118\n\
67TFK:01625:03221\n\
67TFK:01659:03182\n\
67TFK:01680:03620\n\
67TFK:01716:02675\n\
67TFK:01694:03139\n\
67TFK:01699:03347\n\
67TFK:01723:03647\n\
67TFK:01705:03844\n\
67TFK:01756:02706\n\
67TFK:01763:03117\n\
67TFK:01757:03334\n\
67TFK:01746:03828\n\
67TFK:01808:02637\n\
67TFK:01792:02730\n\
67TFK:01812:03114\n\
67TFK:01824:03217\n\
67TFK:01833:02891\n\
67TFK:01853:03123\n\
67TFK:01859:03600\n\
67TFK:01887:03188\n\
67TFK:01906:03385\n\
67TFK:01905:03620\n\
67TFK:01978:02789\n\
67TFK:01966:03112\n\
67TFK:01946:03559\n\
67TFK:02017:03545\n\
67TFK:02006:03694\n\
67TFK:02075:02808\n\
67TFK:02071:03350\n\
67TFK:02059:03602\n\
67TFK:02100:02603\n\
67TFK:02128:02814\n\
67TFK:02178:02741\n\
67TFK:02134:03601\n\
67TFK:02154:03649\n\
67TFK:02226:02669\n\
67TFK:02248:02889\n\
67TFK:02265:03064\n\
67TFK:02259:03461\n\
67TFK:02283:02603\n\
67TFK:02311:02878\n\
67TFK:02361:03364\n\
67TFK:02401:02644\n\
67TFK:02416:03275\n\
67TFK:02506:02778\n\
67TFK:02502:03354\n\
67TFK:02525:03365\n\
67TFK:02571:02675\n\
67TFK:02535:03454\n\
67TFK:02532:03745\n\
67TFK:02587:03236\n\
67TFK:02585:03817\n\
67TFK:02630:03851\n\
67TFK:02641:02869\n\
67TFK:02634:02896\n\
67TFK:01346:04019\n\
67TFK:01334:04115\n\
67TFK:01374:04250\n\
67TFK:01351:04276\n\
67TFK:01373:04457\n\
67TFK:01333:04546\n\
67TFK:01355:05017\n\
67TFK:01364:05095\n\
67TFK:01416:04012\n\
67TFK:01430:04018\n\
67TFK:01410:04138\n\
67TFK:01404:04870\n\
67TFK:01447:04026\n\
67TFK:01463:04615\n\
67TFK:01448:04978\n\
67TFK:01436:05149\n\
67TFK:01496:04051\n\
67TFK:01484:04637\n\
67TFK:01579:04754\n\
67TFK:01589:03908\n\
67TFK:01609:04208\n\
67TFK:01634:04426\n\
67TFK:01638:04473\n\
67TFK:01674:04661\n\
67TFK:01636:04984\n\
67TFK:01642:05139\n\
67TFK:01717:04931\n\
67TFK:01756:04148\n\
67TFK:01779:04130\n\
67TFK:01757:05104\n\
67TFK:01807:04366\n\
67TFK:01789:04755\n\
67TFK:01823:05017\n\
67TFK:01881:04974\n\
67TFK:01906:03864\n\
67TFK:01886:04084\n\
67TFK:01927:04864\n\
67TFK:01971:04603\n\
67TFK:01987:04211\n\
67TFK:02005:04304\n\
67TFK:02020:04567\n\
67TFK:02022:05038\n\
67TFK:02074:04672\n\
67TFK:02053:04807\n\
67TFK:02070:05087\n\
67TFK:02113:03928\n\
67TFK:02093:04154\n\
67TFK:02113:04138\n\
67TFK:02109:04270\n\
67TFK:02130:04324\n\
67TFK:02102:05032\n\
67TFK:02123:05146\n\
67TFK:02151:03928\n\
67TFK:02157:04083\n\
67TFK:02146:04120\n\
67TFK:02202:04345\n\
67TFK:02182:04537\n\
67TFK:02218:04588\n\
67TFK:02229:04790\n\
67TFK:02223:04900\n\
67TFK:02258:05137\n\
67TFK:02299:04263\n\
67TFK:02304:04233\n\
67TFK:02291:04874\n\
67TFK:02304:04905\n\
67TFK:02291:04948\n\
67TFK:02335:04654\n\
67TFK:02372:04869\n\
67TFK:02405:04250\n\
67TFK:02429:04276\n\
67TFK:02436:03987\n\
67TFK:02502:03922\n\
67TFK:02568:04240\n\
67TFK:02569:04356\n\
67TFK:02566:04604\n\
67TFK:02546:05135\n\
67TFK:02600:03923\n\
67TFK:02626:04759\n\
67TFK:02610:04877\n\
67TFK:02609:05149\n\
67TFK:02660:04874\n\
67TFK:01358:05747\n\
67TFK:01349:05961\n\
67TFK:01349:06033\n\
67TFK:01359:06064\n\
67TFK:01406:06136\n\
67TFK:01400:06333\n\
67TFK:01465:05620\n\
67TFK:01443:05820\n\
67TFK:01447:05880\n\
67TFK:01498:05928\n\
67TFK:01562:05492\n\
67TFK:01539:05522\n\
67TFK:01544:05990\n\
67TFK:01577:06024\n\
67TFK:01538:06364\n\
67TFK:01607:05853\n\
67TFK:01615:06353\n\
67TFK:01673:05294\n\
67TFK:01634:06254\n\
67TFK:01710:05211\n\
67TFK:01693:05587\n\
67TFK:01715:05757\n\
67TFK:01725:05766\n\
67TFK:01743:05353\n\
67TFK:01758:05494\n\
67TFK:01765:05573\n\
67TFK:01762:06432\n\
67TFK:01830:05340\n\
67TFK:01804:05568\n\
67TFK:01818:06048\n\
67TFK:01786:06074\n\
67TFK:01788:06141\n\
67TFK:01811:06158\n\
67TFK:01877:05436\n\
67TFK:01847:05601\n\
67TFK:01850:05613\n\
67TFK:01896:05277\n\
67TFK:01890:05648\n\
67TFK:01918:05828\n\
67TFK:01900:06236\n\
67TFK:01955:05768\n\
67TFK:01965:05851\n\
67TFK:01972:05855\n\
67TFK:01935:06044\n\
67TFK:01962:06387\n\
67TFK:02025:05798\n\
67TFK:02079:05925\n\
67TFK:02044:06107\n\
67TFK:02127:05201\n\
67TFK:02110:05382\n\
67TFK:02084:05443\n\
67TFK:02095:06092\n\
67TFK:02161:05385\n\
67TFK:02206:05485\n\
67TFK:02187:06230\n\
67TFK:02284:05255\n\
67TFK:02345:05216\n\
67TFK:02368:05686\n\
67TFK:02357:06327\n\
67TFK:02427:05550\n\
67TFK:02415:05764\n\
67TFK:02435:05458\n\
67TFK:02518:05337\n\
67TFK:02531:05375\n\
67TFK:02482:05572\n\
67TFK:02497:05778\n\
67TFK:02514:06161\n\
67TFK:02579:06137\n\
67TFK:02534:06400\n\
67TFK:02591:05405\n\
67TFK:02615:05568\n\
67TFK:02629:05698\n\
67TFK:02659:05612\n\
67TFK:01333:06632\n\
67TFK:01347:06997\n\
67TFK:01334:07661\n\
67TFK:01430:07160\n\
67TFK:01465:06734\n\
67TFK:01475:06861\n\
67TFK:01436:07039\n\
67TFK:01473:07590\n\
67TFK:01465:07643\n\
67TFK:01489:06466\n\
67TFK:01492:06545\n\
67TFK:01520:06554\n\
67TFK:01529:06814\n\
67TFK:01505:07375\n\
67TFK:01483:07587\n\
67TFK:01640:06472\n\
67TFK:01675:06714\n\
67TFK:01721:06542\n\
67TFK:01717:06956\n\
67TFK:01682:07178\n\
67TFK:01765:06484\n\
67TFK:01754:06525\n\
67TFK:01733:06983\n\
67TFK:01744:07125\n\
67TFK:01813:06730\n\
67TFK:01809:06896\n\
67TFK:01811:07072\n\
67TFK:01815:07691\n\
67TFK:01866:06520\n\
67TFK:01849:06749\n\
67TFK:01935:06525\n\
67TFK:01978:07013\n\
67TFK:01932:07246\n\
67TFK:02003:06915\n\
67TFK:02029:07484\n\
67TFK:02000:07686\n\
67TFK:02064:06937\n\
67TFK:02055:06988\n\
67TFK:02119:06539\n\
67TFK:02168:06444\n\
67TFK:02147:07296\n\
67TFK:02179:07303\n\
67TFK:02161:07672\n\
67TFK:02200:06796\n\
67TFK:02201:07165\n\
67TFK:02269:06880\n\
67TFK:02263:07711\n\
67TFK:02287:07107\n\
67TFK:02306:07096\n\
67TFK:02315:07266\n\
67TFK:02302:07706\n\
67TFK:02366:06499\n\
67TFK:02344:07686\n\
67TFK:02383:06795\n\
67TFK:02423:07610\n\
67TFK:02406:07723\n\
67TFK:02462:07317\n\
67TFK:02478:07303\n\
67TFK:02514:06909\n\
67TFK:02524:07336\n\
67TFK:02538:07093\n\
67TFK:02538:07353\n\
67TFK:02551:07478\n\
67TFK:02547:07497\n\
67TFK:02572:07542\n\
67TFK:02627:07027\n\
67TFK:02629:07097\n\
67TFK:02584:07423\n\
67TFK:02621:07486\n\
67TFK:02636:06845\n\
67TFK:01364:01510\n\
67TFK:01338:01557\n\
67TFK:01338:01708\n\
67TFK:01366:02505\n\
67TFK:01454:01586\n\
67TFK:01466:02213\n\
67TFK:01527:01305\n\
67TFK:01524:02340\n\
67TFK:01546:02027\n\
67TFK:01608:01495\n\
67TFK:01640:02112\n\
67TFK:01680:02548\n\
67TFK:01713:01391\n\
67TFK:01709:01683\n\
67TFK:01685:02303\n\
67TFK:01775:01320\n\
67TFK:01798:01621\n\
67TFK:01794:01734\n\
67TFK:01804:01972\n\
67TFK:01817:01950\n\
67TFK:01821:01939\n\
67TFK:01819:02012\n\
67TFK:01790:02144\n\
67TFK:01829:02456\n\
67TFK:01803:02504\n\
67TFK:01871:01329\n\
67TFK:01878:01865\n\
67TFK:01846:02138\n\
67TFK:01891:01347\n\
67TFK:01912:01804\n\
67TFK:01884:02270\n\
67TFK:01929:02256\n\
67TFK:01948:01340\n\
67TFK:01934:02010\n\
67TFK:01937:02273\n\
67TFK:01987:01550\n\
67TFK:02074:01390\n\
67TFK:02037:01537\n\
67TFK:02071:02107\n\
67TFK:02076:02103\n\
67TFK:02041:02239\n\
67TFK:02130:01800\n\
67TFK:02089:01957\n\
67TFK:02100:01944\n\
67TFK:02086:02052\n\
67TFK:02122:02307\n\
67TFK:02142:01588\n\
67TFK:02132:02263\n\
67TFK:02174:02339\n\
67TFK:02157:02444\n\
67TFK:02192:01714\n\
67TFK:02188:02110\n\
67TFK:02210:02319\n\
67TFK:02193:02351\n\
67TFK:02234:01633\n\
67TFK:02276:01725\n\
67TFK:02259:01745\n\
67TFK:02278:01779\n\
67TFK:02249:02044\n\
67TFK:02233:02106\n\
67TFK:02324:01369\n\
67TFK:02320:01429\n\
67TFK:02340:02175\n\
67TFK:02375:02260\n\
67TFK:02377:02239\n\
67TFK:02379:02299\n\
67TFK:02349:02457\n\
67TFK:02399:01440\n\
67TFK:02459:01580\n\
67TFK:02456:01851\n\
67TFK:02475:02203\n\
67TFK:02511:01312\n\
67TFK:02497:01884\n\
67TFK:02526:01868\n\
67TFK:02489:01943\n\
67TFK:02511:02004\n\
67TFK:02510:02414\n\
67TFK:02514:02467\n\
67TFK:02561:01590\n\
67TFK:02539:01787\n\
67TFK:02561:02146\n\
67TFK:02541:02540\n\
67TFK:02592:01691\n\
67TFK:02606:01722\n\
67TFK:02628:01921\n\
67TFK:02633:01868\n\
67TFK:02658:01999\n\
67TFK:01357:07798\n\
67TFK:01349:07871\n\
67TFK:01338:07942\n\
67TFK:01332:08167\n\
67TFK:01335:08320\n\
67TFK:01386:08055\n\
67TFK:01408:08411\n\
67TFK:01402:08850\n\
67TFK:01432:08638\n\
67TFK:01530:07872\n\
67TFK:01521:08183\n\
67TFK:01585:08704\n\
67TFK:01590:08724\n\
67TFK:01628:08678\n\
67TFK:01652:08352\n\
67TFK:01646:08424\n\
67TFK:01646:08444\n\
67TFK:01652:08900\n\
67TFK:01652:08917\n\
67TFK:01690:08606\n\
67TFK:01716:08712\n\
67TFK:01720:08775\n\
67TFK:01714:09003\n\
67TFK:01769:08255\n\
67TFK:01776:08228\n\
67TFK:01783:08624\n\
67TFK:01880:08116\n\
67TFK:01864:08205\n\
67TFK:01931:08335\n\
67TFK:01947:07837\n\
67TFK:01980:08539\n\
67TFK:01962:08794\n\
67TFK:01994:08315\n\
67TFK:01995:08383\n\
67TFK:01992:08509\n\
67TFK:02025:08580\n\
67TFK:02019:08905\n\
67TFK:02058:07790\n\
67TFK:02064:07798\n\
67TFK:02059:08720\n\
67TFK:02054:08759\n\
67TFK:02109:07947\n\
67TFK:02101:08188\n\
67TFK:02147:07908\n\
67TFK:02145:08608\n\
67TFK:02163:08592\n\
67TFK:02211:08424\n\
67TFK:02215:08667\n\
67TFK:02281:07968\n\
67TFK:02242:08329\n\
67TFK:02301:07982\n\
67TFK:02288:08417\n\
67TFK:02354:08420\n\
67TFK:02351:08630\n\
67TFK:02358:08860\n\
67TFK:02399:07767\n\
67TFK:02411:07824\n\
67TFK:02393:08056\n\
67TFK:02413:08110\n\
67TFK:02481:08442\n\
67TFK:02528:07767\n\
67TFK:02514:08078\n\
67TFK:02514:08093\n\
67TFK:02506:08647\n\
67TFK:02511:08729\n\
67TFK:02561:08158\n\
67TFK:02542:08840\n\
67TFK:02625:07831\n\
67TFK:02584:08680\n\
67TFK:02639:07875\n\
67TFK:02639:08750\n\
67TFK:01334:10200\n\
67TFK:01413:09031\n\
67TFK:01412:09286\n\
67TFK:01409:10007\n\
67TFK:01455:09635\n\
67TFK:01504:09391\n\
67TFK:01500:09830\n\
67TFK:01506:10045\n\
67TFK:01578:09143\n\
67TFK:01544:09604\n\
67TFK:01549:10154\n\
67TFK:01622:09180\n\
67TFK:01630:09530\n\
67TFK:01699:09260\n\
67TFK:01698:09808\n\
67TFK:01699:10119\n\
67TFK:01751:09293\n\
67TFK:01775:09757\n\
67TFK:01812:09399\n\
67TFK:01784:10152\n\
67TFK:01875:10028\n\
67TFK:01874:10274\n\
67TFK:01889:09042\n\
67TFK:01920:09180\n\
67TFK:01914:09574\n\
67TFK:01960:09518\n\
67TFK:01955:10083\n\
67TFK:02018:09540\n\
67TFK:02029:09737\n\
67TFK:02052:09237\n\
67TFK:02181:09152\n\
67TFK:02188:09377\n\
67TFK:02226:09387\n\
67TFK:02187:09813\n\
67TFK:02185:10105\n\
67TFK:02245:09610\n\
67TFK:02252:10032\n\
67TFK:02329:09257\n\
67TFK:02368:09224\n\
67TFK:02358:09798\n\
67TFK:02362:09944\n\
67TFK:02361:10156\n\
67TFK:02429:09192\n\
67TFK:02450:09438\n\
67TFK:02440:09750\n\
67TFK:02452:10071\n\
67TFK:02523:09032\n\
67TFK:02523:09239\n\
67TFK:02486:09274\n\
67TFK:02500:09787\n\
67TFK:02519:09939\n\
67TFK:02501:10113\n\
67TFK:02564:09813\n\
67TFK:02611:09148\n\
67TFK:02589:09861\n\
67TFK:02656:09295\n\
67TFK:02661:09922\n\
67TFK:05405:04482\n\
67TFK:05389:04920\n\
67TFK:05468:04228\n\
67TFK:05437:05009\n\
67TFK:05439:05073\n\
67TFK:05511:04064\n\
67TFK:05482:04370\n\
67TFK:05511:04528\n\
67TFK:05509:05122\n\
67TFK:05554:03960\n\
67TFK:05559:04419\n\
67TFK:05572:04540\n\
67TFK:05626:04288\n\
67TFK:05657:04188\n\
67TFK:05667:04490\n\
67TFK:05642:04583\n\
67TFK:05637:04783\n\
67TFK:05634:05036\n\
67TFK:05763:03945\n\
67TFK:05776:04326\n\
67TFK:05741:05109\n\
67TFK:05796:04036\n\
67TFK:05823:04982\n\
67TFK:05859:04798\n\
67TFK:05833:05087\n\
67TFK:05869:05098\n\
67TFK:05885:03870\n\
67TFK:05905:04157\n\
67TFK:05878:04394\n\
67TFK:05889:04563\n\
67TFK:05887:04732\n\
67TFK:05888:04748\n\
67TFK:05890:04829\n\
67TFK:05892:04953\n\
67TFK:05973:04044\n\
67TFK:05928:04402\n\
67TFK:05966:04561\n\
67TFK:05952:05123\n\
67TFK:06020:03892\n\
67TFK:05981:04586\n\
67TFK:06007:04743\n\
67TFK:06004:04829\n\
67TFK:06027:04920\n\
67TFK:06022:05027\n\
67TFK:06051:04059\n\
67TFK:06061:04094\n\
67TFK:06069:04093\n\
67TFK:06101:03872\n\
67TFK:06088:04339\n\
67TFK:06104:05073\n\
67TFK:06137:03964\n\
67TFK:06137:04287\n\
67TFK:06129:04622\n\
67TFK:06144:04859\n\
67TFK:06145:04847\n\
67TFK:06198:04439\n\
67TFK:06225:04641\n\
67TFK:06185:04688\n\
67TFK:06256:03998\n\
67TFK:06266:04046\n\
67TFK:06251:04248\n\
67TFK:06240:04798\n\
67TFK:06246:04764\n\
67TFK:06302:03922\n\
67TFK:06305:04409\n\
67TFK:06291:04749\n\
67TFK:06313:04764\n\
67TFK:06327:05016\n\
67TFK:06338:03918\n\
67TFK:06331:04200\n\
67TFK:06343:04203\n\
67TFK:06357:04222\n\
67TFK:06336:04376\n\
67TFK:06336:04672\n\
67TFK:06426:03899\n\
67TFK:06386:04296\n\
67TFK:06415:04275\n\
67TFK:06380:04420\n\
67TFK:06507:04420\n\
67TFK:06538:04336\n\
67TFK:06541:04485\n\
67TFK:06560:04559\n\
67TFK:06585:04135\n\
67TFK:06613:04134\n\
67TFK:06634:03957\n\
67TFK:06655:03944\n\
67TFK:09367:13736\n\
67TFK:09396:13018\n\
67TFK:09618:12891\n\
67TFK:09718:13008\n\
67TFK:09675:13270\n\
67TFK:09368:08031\n\
67TFK:09391:07791\n\
67TFK:09394:07967\n\
67TFK:09406:08418\n\
67TFK:09387:08710\n\
67TFK:09472:07866\n\
67TFK:09470:08142\n\
67TFK:09502:08838\n\
67TFK:09515:08960\n\
67TFK:09560:08839\n\
67TFK:09595:08574\n\
67TFK:09717:08825\n\
67TFK:09790:07892\n\
67TFK:09815:08236\n\
67TFK:09855:07796\n\
67TFK:09913:08324\n\
67TFK:09962:07731\n\
67TFK:09948:07973\n\
67TFK:09959:08166\n\
67TFK:09963:08281\n\
67TFK:09949:08396\n\
67TFK:09999:08844\n\
67TFK:10001:09010\n\
67TFK:10057:07947\n\
67TFK:10064:08094\n\
67TFK:10040:08935\n\
67TFK:10053:08988\n\
67TFK:10118:08105\n\
67TFK:10074:08453\n\
67TFK:10103:08642\n\
67TFK:10112:08783\n\
67TFK:10168:08320\n\
67TFK:10162:08488\n\
67TFK:10162:08642\n\
67TFK:10156:08701\n\
67TFK:10206:08815\n\
67TFK:10250:08131\n\
67TFK:10257:08627\n\
67TFK:10233:08891\n\
67TFK:10310:07771\n\
67TFK:10354:08210\n\
67TFK:10338:08241\n\
67TFK:10349:08257\n\
67TFK:10332:08604\n\
67TFK:10381:08209\n\
67TFK:10382:08541\n\
67TFK:10384:08715\n\
67TFK:09350:09733\n\
67TFK:09406:09049\n\
67TFK:09396:09968\n\
67TFK:09478:09403\n\
67TFK:09503:09561\n\
67TFK:09490:09574\n\
67TFK:09480:10063\n\
67TFK:09502:10274\n\
67TFK:09546:09172\n\
67TFK:09631:09284\n\
67TFK:09657:09765\n\
67TFK:09625:09884\n\
67TFK:09682:09060\n\
67TFK:09684:09103\n\
67TFK:09706:09101\n\
67TFK:09692:09787\n\
67TFK:09700:10203\n\
67TFK:09726:09203\n\
67TFK:09820:09891\n\
67TFK:09805:09916\n\
67TFK:09867:09206\n\
67TFK:09848:09655\n\
67TFK:09880:09293\n\
67TFK:09896:10103\n\
67TFK:10015:09321\n\
67TFK:09982:09599\n\
67TFK:10003:09869\n\
67TFK:10063:09520\n\
67TFK:10119:09972\n\
67TFK:10128:09150\n\
67TFK:10162:09794\n\
67TFK:10139:10000\n\
67TFK:10136:10177\n\
67TFK:10180:10008\n\
67TFK:10256:09225\n\
67TFK:10224:09789\n\
67TFK:10316:09428\n\
67TFK:10277:09616\n\
67TFK:10338:09110\n\
67TFK:10387:09346\n\
67TFK:09367:10556\n\
67TFK:09350:10807\n\
67TFK:09345:11360\n\
67TFK:09473:10682\n\
67TFK:09430:10943\n\
67TFK:09440:11548\n\
67TFK:09480:11560\n\
67TFK:09614:10459\n\
67TFK:09621:10758\n\
67TFK:09584:11124\n\
67TFK:09626:10500\n\
67TFK:09664:10962\n\
67TFK:09647:11011\n\
67TFK:09763:11479\n\
67TFK:09800:10632\n\
67TFK:09850:10569\n\
67TFK:09842:10742\n\
67TFK:09865:10844\n\
67TFK:09850:11165\n\
67TFK:09866:11372\n\
67TFK:09876:11076\n\
67TFK:09960:10728\n\
67TFK:10078:10410\n\
67TFK:10102:11246\n\
67TFK:10233:11566\n\
67TFK:10315:11287\n\
67TFK:10278:11524\n\
67TFK:10340:10437\n\
67TFK:10327:11047\n\
67TFK:10331:11141\n\
67TFK:10393:11524\n\
67TFK:10410:11567\n\
67TFK:10438:10682\n\
67TFK:10479:11555\n\
67TFK:10614:11210\n\
67TFK:10616:11574\n\
67TFK:05356:06640\n\
67TFK:05354:06874\n\
67TFK:05416:06530\n\
67TFK:05398:06886\n\
67TFK:05390:07435\n\
67TFK:05463:06694\n\
67TFK:05435:06825\n\
67TFK:05476:07704\n\
67TFK:05523:06613\n\
67TFK:05479:06861\n\
67TFK:05492:06954\n\
67TFK:05493:07623\n\
67TFK:05562:06837\n\
67TFK:05530:07050\n\
67TFK:05534:07610\n\
67TFK:05579:06645\n\
67TFK:05585:06870\n\
67TFK:05613:07107\n\
67TFK:05671:06856\n\
67TFK:05637:07433\n\
67TFK:05682:06730\n\
67TFK:05764:06533\n\
67TFK:05763:06594\n\
67TFK:05753:07347\n\
67TFK:05735:07694\n\
67TFK:05811:06861\n\
67TFK:05784:07075\n\
67TFK:05797:07325\n\
67TFK:05825:07716\n\
67TFK:05848:06927\n\
67TFK:05846:07281\n\
67TFK:05891:07196\n\
67TFK:05911:07401\n\
67TFK:05965:06781\n\
67TFK:05976:07311\n\
67TFK:05937:07406\n\
67TFK:05989:07110\n\
67TFK:06048:06510\n\
67TFK:06055:06518\n\
67TFK:06071:06634\n\
67TFK:06039:06683\n\
67TFK:06069:07148\n\
67TFK:06073:07670\n\
67TFK:06083:06630\n\
67TFK:06166:06530\n\
67TFK:06176:06593\n\
67TFK:06152:06662\n\
67TFK:06152:06989\n\
67TFK:06165:07128\n\
67TFK:06155:07330\n\
67TFK:06178:06694\n\
67TFK:06204:07297\n\
67TFK:06268:07403\n\
67TFK:06257:07469\n\
67TFK:06301:06671\n\
67TFK:06283:07015\n\
67TFK:06279:07638\n\
67TFK:06352:06552\n\
67TFK:06351:06680\n\
67TFK:06371:07459\n\
67TFK:06414:06458\n\
67TFK:06385:06730\n\
67TFK:06408:06715\n\
67TFK:06407:07283\n\
67TFK:06451:07166\n\
67TFK:06489:06529\n\
67TFK:06496:06959\n\
67TFK:06577:07367\n\
67TFK:06531:07580\n\
67TFK:06582:06882\n\
67TFK:06583:07326\n\
67TFK:06649:07261\n\
67TFK:06631:07383\n\
67TFK:05337:10715\n\
67TFK:05402:10965\n\
67TFK:05426:10973\n\
67TFK:05388:11032\n\
67TFK:05389:11105\n\
67TFK:05412:11164\n\
67TFK:05437:10907\n\
67TFK:05496:10414\n\
67TFK:05521:10528\n\
67TFK:05527:11382\n\
67TFK:05511:11435\n\
67TFK:05531:10966\n\
67TFK:05536:11085\n\
67TFK:05600:11151\n\
67TFK:05676:10462\n\
67TFK:05640:11518\n\
67TFK:05720:10536\n\
67TFK:05724:11002\n\
67TFK:05690:11480\n\
67TFK:05716:11469\n\
67TFK:05775:10380\n\
67TFK:05841:10796\n\
67TFK:05858:11447\n\
67TFK:05869:11557\n\
67TFK:05908:10732\n\
67TFK:05909:11019\n\
67TFK:05898:11463\n\
67TFK:05938:10315\n\
67TFK:05940:10696\n\
67TFK:05959:10676\n\
67TFK:05971:10814\n\
67TFK:05988:10756\n\
67TFK:06014:11091\n\
67TFK:06047:11455\n\
67TFK:06083:11337\n\
67TFK:06211:10552\n\
67TFK:06227:10862\n\
67TFK:06209:10909\n\
67TFK:06211:11123\n\
67TFK:06255:10313\n\
67TFK:06256:10304\n\
67TFK:06256:10625\n\
67TFK:06260:11391\n\
67TFK:06296:10534\n\
67TFK:06308:10642\n\
67TFK:06323:10960\n\
67TFK:06282:11137\n\
67TFK:06368:10500\n\
67TFK:06386:10803\n\
67TFK:06394:11075\n\
67TFK:06408:11352\n\
67TFK:06416:11589\n\
67TFK:06446:10562\n\
67TFK:06473:11179\n\
67TFK:06513:10913\n\
67TFK:06566:11487\n\
67TFK:06559:11524\n\
67TFK:06587:10611\n\
67TFK:06595:10708\n\
67TFK:06627:10944\n\
67TFK:06647:11214\n\
67TFK:09357:01511\n\
67TFK:09336:01653\n\
67TFK:09348:01847\n\
67TFK:09325:01986\n\
67TFK:09383:01432\n\
67TFK:09408:01495\n\
67TFK:09405:01833\n\
67TFK:09413:01903\n\
67TFK:09421:02025\n\
67TFK:09459:01390\n\
67TFK:09452:02239\n\
67TFK:09463:02443\n\
67TFK:09499:01588\n\
67TFK:09507:01886\n\
67TFK:09521:01867\n\
67TFK:09515:02016\n\
67TFK:09480:02077\n\
67TFK:09506:02108\n\
67TFK:09499:02228\n\
67TFK:09540:02258\n\
67TFK:09553:02331\n\
67TFK:09532:02378\n\
67TFK:09577:02223\n\
67TFK:09578:02298\n\
67TFK:09584:02369\n\
67TFK:09608:02504\n\
67TFK:09638:01585\n\
67TFK:09721:01720\n\
67TFK:09697:02215\n\
67TFK:09793:01897\n\
67TFK:09851:01647\n\
67TFK:09837:01851\n\
67TFK:09939:02026\n\
67TFK:09967:02220\n\
67TFK:09970:02195\n\
67TFK:10034:01782\n\
67TFK:10069:02005\n\
67TFK:10068:02235\n\
67TFK:10105:01976\n\
67TFK:10147:02483\n\
67TFK:10191:02111\n\
67TFK:10198:02260\n\
67TFK:10176:02390\n\
67TFK:10191:02506\n\
67TFK:10342:02481\n\
67TFK:06704:01292\n\
67TFK:06666:02027\n\
67TFK:06709:02101\n\
67TFK:06697:02207\n\
67TFK:06749:01360\n\
67TFK:06732:01731\n\
67TFK:06759:02497\n\
67TFK:06723:02556\n\
67TFK:06770:01335\n\
67TFK:06786:02341\n\
67TFK:06829:01781\n\
67TFK:06858:01797\n\
67TFK:06854:01970\n\
67TFK:06859:02415\n\
67TFK:06907:01451\n\
67TFK:06897:01758\n\
67TFK:06889:02172\n\
67TFK:06869:02513\n\
67TFK:06953:01556\n\
67TFK:06973:01629\n\
67TFK:07009:01993\n\
67TFK:06962:02249\n\
67TFK:07017:01423\n\
67TFK:07019:02264\n\
67TFK:07041:02389\n\
67TFK:07094:01955\n\
67TFK:07104:01973\n\
67TFK:07107:02337\n\
67TFK:07139:02188\n\
67TFK:07197:02081\n\
67TFK:07223:01822\n\
67TFK:07249:01832\n\
67TFK:07243:01888\n\
67TFK:07238:02008\n\
67TFK:07247:02259\n\
67TFK:07292:01707\n\
67TFK:07267:02013\n\
67TFK:07292:01991\n\
67TFK:07271:02096\n\
67TFK:07335:01518\n\
67TFK:07324:01764\n\
67TFK:07318:01970\n\
67TFK:07313:02256\n\
67TFK:07333:02561\n\
67TFK:07361:01542\n\
67TFK:07382:01731\n\
67TFK:07375:02288\n\
67TFK:07477:02516\n\
67TFK:07541:01706\n\
67TFK:07541:01750\n\
67TFK:07524:02345\n\
67TFK:07519:02503\n\
67TFK:07583:02323\n\
67TFK:07638:01399\n\
67TFK:07640:01578\n\
67TFK:07633:01906\n\
67TFK:07650:01890\n\
67TFK:07636:02221\n\
67TFK:07706:01691\n\
67TFK:07672:01812\n\
67TFK:07701:02067\n\
67TFK:07688:02539\n\
67TFK:07720:01616\n\
67TFK:07728:01992\n\
67TFK:07785:02507\n\
67TFK:07836:01775\n\
67TFK:07823:02155\n\
67TFK:07847:02468\n\
67TFK:07866:02138\n\
67TFK:07931:02496\n\
67TFK:07972:01713\n\
67TFK:07985:01980\n\
67TFK:06662:04089\n\
67TFK:06706:04243\n\
67TFK:06704:04574\n\
67TFK:06696:04895\n\
67TFK:06745:05136\n\
67TFK:06805:03991\n\
67TFK:06771:04583\n\
67TFK:06788:04748\n\
67TFK:06837:04464\n\
67TFK:06827:04700\n\
67TFK:06863:04376\n\
67TFK:06874:04398\n\
67TFK:06868:04745\n\
67TFK:06919:04050\n\
67TFK:06920:04712\n\
67TFK:06924:04788\n\
67TFK:07009:04036\n\
67TFK:06975:04828\n\
67TFK:07042:04154\n\
67TFK:07038:05119\n\
67TFK:07109:04122\n\
67TFK:07069:04514\n\
67TFK:07104:04783\n\
67TFK:07077:04912\n\
67TFK:07113:04038\n\
67TFK:07122:04314\n\
67TFK:07181:04452\n\
67TFK:07164:04739\n\
67TFK:07243:03996\n\
67TFK:07274:04114\n\
67TFK:07262:04490\n\
67TFK:07281:04934\n\
67TFK:07332:03866\n\
67TFK:07334:04599\n\
67TFK:07346:04611\n\
67TFK:07357:04759\n\
67TFK:07376:04423\n\
67TFK:07435:04049\n\
67TFK:07417:04303\n\
67TFK:07415:04379\n\
67TFK:07429:04384\n\
67TFK:07444:04505\n\
67TFK:07435:04553\n\
67TFK:07458:04730\n\
67TFK:07494:04122\n\
67TFK:07473:04355\n\
67TFK:07470:04999\n\
67TFK:07526:04002\n\
67TFK:07554:05068\n\
67TFK:07594:04738\n\
67TFK:07650:04337\n\
67TFK:07612:05036\n\
67TFK:07677:04449\n\
67TFK:07677:04539\n\
67TFK:07690:04532\n\
67TFK:07667:04569\n\
67TFK:07759:03956\n\
67TFK:07757:04323\n\
67TFK:07733:04380\n\
67TFK:07751:05050\n\
67TFK:07771:04247\n\
67TFK:07765:05125\n\
67TFK:07793:05148\n\
67TFK:07826:04352\n\
67TFK:07830:04947\n\
67TFK:07821:05094\n\
67TFK:07907:04583\n\
67TFK:07951:04491\n\
67TFK:06687:06835\n\
67TFK:06704:07335\n\
67TFK:06697:07539\n\
67TFK:06752:06760\n\
67TFK:06806:06552\n\
67TFK:06785:06736\n\
67TFK:06786:07592\n\
67TFK:06902:07398\n\
67TFK:06886:07449\n\
67TFK:06949:06917\n\
67TFK:06951:07124\n\
67TFK:06968:06649\n\
67TFK:06991:06820\n\
67TFK:06985:07075\n\
67TFK:06993:07384\n\
67TFK:06972:07541\n\
67TFK:06969:07714\n\
67TFK:07056:06553\n\
67TFK:07045:06746\n\
67TFK:07058:06750\n\
67TFK:07085:07584\n\
67TFK:07107:07572\n\
67TFK:07156:06633\n\
67TFK:07133:06983\n\
67TFK:07116:07132\n\
67TFK:07167:07602\n\
67TFK:07226:06654\n\
67TFK:07226:07208\n\
67TFK:07216:07569\n\
67TFK:07255:07684\n\
67TFK:07273:06834\n\
67TFK:07347:06498\n\
67TFK:07336:06640\n\
67TFK:07337:07552\n\
67TFK:07375:07192\n\
67TFK:07444:06683\n\
67TFK:07490:07512\n\
67TFK:07532:06743\n\
67TFK:07510:07387\n\
67TFK:07602:06891\n\
67TFK:07570:07004\n\
67TFK:07587:07186\n\
67TFK:07582:07488\n\
67TFK:07637:06621\n\
67TFK:07654:07133\n\
67TFK:07613:07161\n\
67TFK:07656:07255\n\
67TFK:07651:07659\n\
67TFK:07682:06548\n\
67TFK:07685:06547\n\
67TFK:07685:07236\n\
67TFK:07790:06952\n\
67TFK:07763:07176\n\
67TFK:07784:07415\n\
67TFK:07764:07549\n\
67TFK:07835:06880\n\
67TFK:07837:06952\n\
67TFK:07879:06707\n\
67TFK:07892:07325\n\
67TFK:07877:07559\n\
67TFK:07945:06565\n\
67TFK:07936:07240\n\
67TFK:07954:07554\n\
67TFK:07971:06815\n\
67TFK:07973:07170\n\
67TFK:07972:07247\n\
67TFK:07973:07403\n\
67TFK:06667:05479\n\
67TFK:06698:06166\n\
67TFK:06725:05383\n\
67TFK:06758:06099\n\
67TFK:06729:06112\n\
67TFK:06751:06125\n\
67TFK:06717:06290\n\
67TFK:06806:05243\n\
67TFK:06799:05619\n\
67TFK:06785:06397\n\
67TFK:06816:05464\n\
67TFK:06894:06216\n\
67TFK:06994:05394\n\
67TFK:06983:06102\n\
67TFK:07022:05271\n\
67TFK:07037:05484\n\
67TFK:07048:05611\n\
67TFK:07014:06089\n\
67TFK:07103:05738\n\
67TFK:07079:05773\n\
67TFK:07154:05332\n\
67TFK:07111:05543\n\
67TFK:07143:05872\n\
67TFK:07157:05976\n\
67TFK:07113:06158\n\
67TFK:07139:06336\n\
67TFK:07177:06219\n\
67TFK:07249:05368\n\
67TFK:07229:06412\n\
67TFK:07296:05406\n\
67TFK:07287:05712\n\
67TFK:07293:05873\n\
67TFK:07293:05941\n\
67TFK:07282:06114\n\
67TFK:07315:05753\n\
67TFK:07339:06189\n\
67TFK:07405:05255\n\
67TFK:07387:05667\n\
67TFK:07494:05385\n\
67TFK:07485:05425\n\
67TFK:07504:05932\n\
67TFK:07479:06034\n\
67TFK:07490:06023\n\
67TFK:07511:05160\n\
67TFK:07553:05403\n\
67TFK:07544:06028\n\
67TFK:07510:06327\n\
67TFK:07597:05172\n\
67TFK:07590:05676\n\
67TFK:07565:06007\n\
67TFK:07650:05451\n\
67TFK:07612:05617\n\
67TFK:07628:05732\n\
67TFK:07679:05325\n\
67TFK:07678:05545\n\
67TFK:07686:06082\n\
67TFK:07668:06347\n\
67TFK:07746:05294\n\
67TFK:07713:05339\n\
67TFK:07793:05821\n\
67TFK:07808:06437\n\
67TFK:07850:05301\n\
67TFK:07813:05505\n\
67TFK:07851:05723\n\
67TFK:07838:06000\n\
67TFK:07879:05190\n\
67TFK:07905:05446\n\
67TFK:07886:05557\n\
67TFK:07871:05610\n\
67TFK:07881:05737\n\
67TFK:07902:05875\n\
67TFK:07923:05248\n\
67TFK:07953:05328\n\
67TFK:07964:06141\n\
67TFK:06677:09690\n\
67TFK:06660:09947\n\
67TFK:06740:09492\n\
67TFK:06775:09567\n\
67TFK:06806:09847\n\
67TFK:06785:09923\n\
67TFK:06770:10099\n\
67TFK:06765:10149\n\
67TFK:06834:09044\n\
67TFK:06821:10074\n\
67TFK:06866:09127\n\
67TFK:06908:09279\n\
67TFK:06903:09482\n\
67TFK:06892:09832\n\
67TFK:06875:10050\n\
67TFK:06885:10220\n\
67TFK:06897:10247\n\
67TFK:06951:09182\n\
67TFK:06920:09283\n\
67TFK:06924:09316\n\
67TFK:06947:09528\n\
67TFK:06961:10168\n\
67TFK:07048:09284\n\
67TFK:07062:09156\n\
67TFK:07078:09381\n\
67TFK:07072:09491\n\
67TFK:07120:09267\n\
67TFK:07147:09500\n\
67TFK:07127:09590\n\
67TFK:07153:09915\n\
67TFK:07163:09901\n\
67TFK:07243:09303\n\
67TFK:07246:09938\n\
67TFK:07293:09520\n\
67TFK:07350:09492\n\
67TFK:07351:09612\n\
67TFK:07358:09874\n\
67TFK:07405:09317\n\
67TFK:07450:09045\n\
67TFK:07410:09182\n\
67TFK:07427:09204\n\
67TFK:07424:09450\n\
67TFK:07445:09847\n\
67TFK:07424:10017\n\
67TFK:07468:09729\n\
67TFK:07558:09246\n\
67TFK:07538:09525\n\
67TFK:07603:09235\n\
67TFK:07575:09480\n\
67TFK:07578:09601\n\
67TFK:07586:09599\n\
67TFK:07604:09729\n\
67TFK:07567:09794\n\
67TFK:07653:10177\n\
67TFK:07669:09760\n\
67TFK:07695:09788\n\
67TFK:07672:09895\n\
67TFK:07681:09977\n\
67TFK:07756:09213\n\
67TFK:07745:09629\n\
67TFK:07759:09734\n\
67TFK:07774:09259\n\
67TFK:07802:09563\n\
67TFK:07845:09167\n\
67TFK:07816:09301\n\
67TFK:07834:09285\n\
67TFK:07818:09348\n\
67TFK:07814:09422\n\
67TFK:07952:09147\n\
67TFK:07932:09183\n\
67TFK:07923:10010\n\
67TFK:07968:09726\n\
67TFK:07961:10086\n\
67TFK:06693:07740\n\
67TFK:06719:08504\n\
67TFK:06731:08573\n\
67TFK:06732:08688\n\
67TFK:06741:08708\n\
67TFK:06763:07875\n\
67TFK:06791:08509\n\
67TFK:06760:08648\n\
67TFK:06793:08737\n\
67TFK:06774:08802\n\
67TFK:06792:08883\n\
67TFK:06837:08026\n\
67TFK:06837:08221\n\
67TFK:06819:08957\n\
67TFK:06891:07974\n\
67TFK:06877:08236\n\
67TFK:06910:07923\n\
67TFK:06937:08261\n\
67TFK:06920:08821\n\
67TFK:06952:08964\n\
67TFK:06996:07839\n\
67TFK:06993:08755\n\
67TFK:07078:07739\n\
67TFK:07185:08049\n\
67TFK:07201:08325\n\
67TFK:07186:08421\n\
67TFK:07196:08592\n\
67TFK:07207:08925\n\
67TFK:07246:07807\n\
67TFK:07305:08239\n\
67TFK:07322:08266\n\
67TFK:07336:08788\n\
67TFK:07377:08039\n\
67TFK:07378:08722\n\
67TFK:07399:08689\n\
67TFK:07419:08760\n\
67TFK:07448:08977\n\
67TFK:07413:09002\n\
67TFK:07474:07804\n\
67TFK:07508:08328\n\
67TFK:07527:07852\n\
67TFK:07522:08635\n\
67TFK:07526:08791\n\
67TFK:07595:08207\n\
67TFK:07634:08004\n\
67TFK:07654:07985\n\
67TFK:07621:08440\n\
67TFK:07703:07741\n\
67TFK:07707:07818\n\
67TFK:07661:08202\n\
67TFK:07739:07959\n\
67TFK:07761:08281\n\
67TFK:07779:08463\n\
67TFK:07808:08986\n\
67TFK:07834:08906\n\
67TFK:07888:08138\n\
67TFK:07878:08264\n\
67TFK:07860:08891\n\
67TFK:07917:08196\n\
67TFK:07951:08640\n\
67TFK:07913:08948\n\
67TFK:07977:09006\n\
67TFK:06696:11441\n\
67TFK:06719:10788\n\
67TFK:06716:11109\n\
67TFK:06729:11170\n\
67TFK:06770:10923\n\
67TFK:06821:10520\n\
67TFK:06859:10564\n\
67TFK:06818:10720\n\
67TFK:06814:11171\n\
67TFK:06892:10513\n\
67TFK:06990:11386\n\
67TFK:06989:11443\n\
67TFK:07051:10969\n\
67TFK:07089:10601\n\
67TFK:07066:11299\n\
67TFK:07142:10527\n\
67TFK:07115:10647\n\
67TFK:07143:11084\n\
67TFK:07128:11196\n\
67TFK:07157:11331\n\
67TFK:07166:10306\n\
67TFK:07208:10823\n\
67TFK:07177:11132\n\
67TFK:07163:11278\n\
67TFK:07188:11270\n\
67TFK:07224:10492\n\
67TFK:07257:10822\n\
67TFK:07218:11064\n\
67TFK:07260:11380\n\
67TFK:07322:10383\n\
67TFK:07358:10439\n\
67TFK:07343:10853\n\
67TFK:07326:11076\n\
67TFK:07373:11412\n\
67TFK:07429:10368\n\
67TFK:07436:10797\n\
67TFK:07456:10981\n\
67TFK:07424:11107\n\
67TFK:07491:10990\n\
67TFK:07536:10344\n\
67TFK:07555:10924\n\
67TFK:07604:11157\n\
67TFK:07616:10318\n\
67TFK:07631:10623\n\
67TFK:07701:11096\n\
67TFK:07722:10522\n\
67TFK:07729:10528\n\
67TFK:07757:10973\n\
67TFK:07730:11332\n\
67TFK:07779:11371\n\
67TFK:07856:10445\n\
67TFK:07885:10911\n\
67TFK:07885:11027\n\
67TFK:07930:10966\n\
67TFK:07985:10471\n\
67TFK:07977:10951\n\
67TFK:07983:11560\n\
67TFK:00317:03752\n\
67TFK:00493:03271\n\
67TFK:00480:03404\n\
67TFK:00477:03567\n\
67TFK:00545:02627\n\
67TFK:00510:03161\n\
67TFK:00544:03430\n\
67TFK:00609:03302\n\
67TFK:00617:03512\n\
67TFK:00615:03665\n\
67TFK:00643:03765\n\
67TFK:00676:03348\n\
67TFK:00693:03425\n\
67TFK:00717:02748\n\
67TFK:00716:02795\n\
67TFK:00713:03064\n\
67TFK:00789:02800\n\
67TFK:00777:03549\n\
67TFK:00775:03814\n\
67TFK:00806:02749\n\
67TFK:00842:02767\n\
67TFK:00841:02911\n\
67TFK:00805:03245\n\
67TFK:00823:03610\n\
67TFK:00819:03730\n\
67TFK:00866:03187\n\
67TFK:00856:03442\n\
67TFK:00869:03605\n\
67TFK:00862:03817\n\
67TFK:00904:03765\n\
67TFK:00984:02705\n\
67TFK:00961:03721\n\
67TFK:01043:02715\n\
67TFK:01013:03424\n\
67TFK:01073:03542\n\
67TFK:01078:03807\n\
67TFK:01120:02666\n\
67TFK:01137:02697\n\
67TFK:01142:03487\n\
67TFK:01134:03591\n\
67TFK:01124:03705\n\
67TFK:01168:02630\n\
67TFK:01153:02836\n\
67TFK:01178:02975\n\
67TFK:01190:03209\n\
67TFK:01233:03104\n\
67TFK:01221:03437\n\
67TFK:01210:03767\n\
67TFK:01221:03740\n\
67TFK:01205:03782\n\
67TFK:01266:03364\n\
67TFK:01274:03360\n\
67TFK:01260:03567\n\
67TFK:01286:03709\n\
67TFK:01309:02663\n\
67TFK:01321:03552\n\
67TFK:05339:01435\n\
67TFK:05404:01605\n\
67TFK:05379:01819\n\
67TFK:05384:01840\n\
67TFK:05448:02303\n\
67TFK:05496:01778\n\
67TFK:05487:01893\n\
67TFK:05505:02259\n\
67TFK:05563:01624\n\
67TFK:05568:01914\n\
67TFK:05548:02068\n\
67TFK:05576:02455\n\
67TFK:05602:01894\n\
67TFK:05584:02066\n\
67TFK:05659:01391\n\
67TFK:05723:01630\n\
67TFK:05718:02056\n\
67TFK:05712:02174\n\
67TFK:05867:01945\n\
67TFK:05895:01429\n\
67TFK:05898:01471\n\
67TFK:05894:01558\n\
67TFK:05905:02355\n\
67TFK:05960:01970\n\
67TFK:05931:02132\n\
67TFK:05967:02384\n\
67TFK:05984:01496\n\
67TFK:06016:01845\n\
67TFK:06018:02162\n\
67TFK:06015:02531\n\
67TFK:06039:01605\n\
67TFK:06060:01888\n\
67TFK:06059:02123\n\
67TFK:06053:02206\n\
67TFK:06030:02332\n\
67TFK:06080:01420\n\
67TFK:06088:01612\n\
67TFK:06127:02027\n\
67TFK:06110:02071\n\
67TFK:06113:02190\n\
67TFK:06123:02384\n\
67TFK:06175:01427\n\
67TFK:06164:01695\n\
67TFK:06170:01753\n\
67TFK:06157:02076\n\
67TFK:06219:01992\n\
67TFK:06201:02338\n\
67TFK:06224:02395\n\
67TFK:06241:01531\n\
67TFK:06236:01664\n\
67TFK:06229:01767\n\
67TFK:06229:02474\n\
67TFK:06318:01649\n\
67TFK:06279:02035\n\
67TFK:06311:02035\n\
67TFK:06323:02472\n\
67TFK:06361:01463\n\
67TFK:06346:01501\n\
67TFK:06359:02125\n\
67TFK:06333:02490\n\
67TFK:06423:01735\n\
67TFK:06453:01348\n\
67TFK:06449:01404\n\
67TFK:06498:01778\n\
67TFK:06489:02272\n\
67TFK:06506:02325\n\
67TFK:06552:01647\n\
67TFK:06553:01866\n\
67TFK:06608:01290\n\
67TFK:06607:01410\n\
67TFK:06602:01894\n\
67TFK:06589:02508\n\
67TFK:06639:01567\n\
67TFK:06645:01564\n\
67TFK:06636:01992\n\
67TFK:08020:00847\n\
67TFK:08001:01031\n\
67TFK:08082:00698\n\
67TFK:08064:00701\n\
67TFK:08168:00820\n\
67TFK:08157:00856\n\
67TFK:08291:00895\n\
67TFK:08285:00915\n\
67TFK:08289:01228\n\
67TFK:08276:01253\n\
67TFK:08351:01278\n\
67TFK:08414:01022\n\
67TFK:08409:01124\n\
67TFK:08560:00905\n\
67TFK:08631:00997\n\
67TFK:08675:01117\n\
67TFK:08771:00992\n\
67TFK:08773:00983\n\
67TFK:08827:01243\n\
67TFK:08846:01121\n\
67TFK:09079:00949\n\
67TFK:09086:01216\n\
67TFK:09152:01141\n\
67TFK:06694:00505\n\
67TFK:06701:00983\n\
67TFK:06685:01223\n\
67TFK:06694:01267\n\
67TFK:06725:01183\n\
67TFK:06756:01181\n\
67TFK:06758:01227\n\
67TFK:06830:01054\n\
67TFK:06885:00862\n\
67TFK:06880:01227\n\
67TFK:06905:01269\n\
67TFK:06942:01217\n\
67TFK:07000:00762\n\
67TFK:07011:00709\n\
67TFK:07011:00950\n\
67TFK:07084:00417\n\
67TFK:07063:00788\n\
67TFK:07093:00775\n\
67TFK:07089:00989\n\
67TFK:07083:01266\n\
67TFK:07206:01112\n\
67TFK:07231:00560\n\
67TFK:07221:01065\n\
67TFK:07262:00876\n\
67TFK:07285:01023\n\
67TFK:07366:01257\n\
67TFK:07446:00425\n\
67TFK:07422:01052\n\
67TFK:07640:00651\n\
67TFK:07645:00838\n\
67TFK:07611:00865\n\
67TFK:07631:01018\n\
67TFK:07611:01246\n\
67TFK:07684:00574\n\
67TFK:07682:00681\n\
67TFK:07704:00811\n\
67TFK:07703:00956\n\
67TFK:07808:00491\n\
67TFK:07760:01046\n\
67TFK:07843:00861\n\
67TFK:07832:01202\n\
67TFK:07902:00484\n\
67TFK:07952:00914\n\
67TFK:07986:00652\n\
67TFK:07986:00955\n\
67TFK:06697:14716\n\
67TFK:06721:14443\n\
67TFK:06822:14190\n\
67TFK:07001:14332\n\
67TFK:07012:14294\n\
67TFK:07174:14806\n\
67TFK:07364:14430\n\
67TFK:07546:14365\n\
67TFK:08037:06957\n\
67TFK:08036:07436\n\
67TFK:08090:06591\n\
67TFK:08073:07506\n\
67TFK:08077:07575\n\
67TFK:08128:06720\n\
67TFK:08122:07049\n\
67TFK:08115:07433\n\
67TFK:08144:06486\n\
67TFK:08167:07171\n\
67TFK:08149:07558\n\
67TFK:08222:06446\n\
67TFK:08225:06539\n\
67TFK:08232:07286\n\
67TFK:08221:07638\n\
67TFK:08226:07630\n\
67TFK:08291:06526\n\
67TFK:08279:06939\n\
67TFK:08407:07242\n\
67TFK:08406:07474\n\
67TFK:08393:07659\n\
67TFK:08419:07655\n\
67TFK:08480:07501\n\
67TFK:08521:06453\n\
67TFK:08528:06551\n\
67TFK:08506:07060\n\
67TFK:08527:07396\n\
67TFK:08546:06779\n\
67TFK:08575:07249\n\
67TFK:08586:07684\n\
67TFK:08679:06813\n\
67TFK:08706:06767\n\
67TFK:08698:06808\n\
67TFK:08746:07094\n\
67TFK:08761:07362\n\
67TFK:08751:07600\n\
67TFK:08789:07654\n\
67TFK:08799:06496\n\
67TFK:08827:06845\n\
67TFK:08816:07319\n\
67TFK:08825:07499\n\
67TFK:08868:06529\n\
67TFK:08869:06602\n\
67TFK:08859:06788\n\
67TFK:08849:07551\n\
67TFK:08918:06531\n\
67TFK:08941:06705\n\
67TFK:08912:06776\n\
67TFK:08919:07099\n\
67TFK:08893:07383\n\
67TFK:08892:07588\n\
67TFK:09090:06570\n\
67TFK:09127:06836\n\
67TFK:09106:07060\n\
67TFK:09134:07252\n\
67TFK:09163:06582\n\
67TFK:09176:07333\n\
67TFK:09164:07688\n\
67TFK:09228:07047\n\
67TFK:09245:06638\n\
67TFK:09274:07082\n\
67TFK:09290:07477\n\
67TFK:09294:06504\n\
67TFK:09300:07072\n\
67TFK:08041:02643\n\
67TFK:08039:03162\n\
67TFK:08031:03749\n\
67TFK:08085:03477\n\
67TFK:08066:03549\n\
67TFK:08083:03560\n\
67TFK:08094:02678\n\
67TFK:08171:02655\n\
67TFK:08163:02743\n\
67TFK:08156:03226\n\
67TFK:08228:03383\n\
67TFK:08239:03583\n\
67TFK:08235:03671\n\
67TFK:08234:03740\n\
67TFK:08257:02991\n\
67TFK:08282:02996\n\
67TFK:08289:03223\n\
67TFK:08280:03495\n\
67TFK:08244:03548\n\
67TFK:08299:03617\n\
67TFK:08427:02717\n\
67TFK:08402:03734\n\
67TFK:08466:03099\n\
67TFK:08466:03335\n\
67TFK:08527:03328\n\
67TFK:08567:02921\n\
67TFK:08576:03085\n\
67TFK:08577:03095\n\
67TFK:08560:03544\n\
67TFK:08640:02832\n\
67TFK:08639:03815\n\
67TFK:08668:03511\n\
67TFK:08711:02681\n\
67TFK:08739:02948\n\
67TFK:08727:03195\n\
67TFK:08697:03522\n\
67TFK:08781:02714\n\
67TFK:08751:03063\n\
67TFK:08770:03171\n\
67TFK:08758:03530\n\
67TFK:08790:03555\n\
67TFK:08811:02811\n\
67TFK:08797:03033\n\
67TFK:08806:03086\n\
67TFK:08816:03332\n\
67TFK:08822:03585\n\
67TFK:08878:02645\n\
67TFK:08854:02946\n\
67TFK:08860:03481\n\
67TFK:08938:03308\n\
67TFK:08958:02767\n\
67TFK:08949:03130\n\
67TFK:08993:03131\n\
67TFK:09023:03638\n\
67TFK:09053:03263\n\
67TFK:09068:03803\n\
67TFK:09057:03837\n\
67TFK:09123:03520\n\
67TFK:09151:02792\n\
67TFK:09180:03545\n\
67TFK:09161:03613\n\
67TFK:09222:02952\n\
67TFK:09216:02996\n\
67TFK:09232:03337\n\
67TFK:09285:02767\n\
67TFK:09246:03054\n\
67TFK:09290:03090\n\
67TFK:09266:03408\n\
67TFK:09288:03389\n\
67TFK:09243:03617\n\
67TFK:09308:03582\n\
67TFK:09323:03832\n\
67TFK:08024:04608\n\
67TFK:08020:04756\n\
67TFK:08053:04522\n\
67TFK:08058:05125\n\
67TFK:08138:04998\n\
67TFK:08144:04716\n\
67TFK:08192:03910\n\
67TFK:08241:03884\n\
67TFK:08197:03990\n\
67TFK:08228:04087\n\
67TFK:08236:04486\n\
67TFK:08254:04339\n\
67TFK:08273:04459\n\
67TFK:08269:04482\n\
67TFK:08268:05130\n\
67TFK:08290:05128\n\
67TFK:08318:04345\n\
67TFK:08322:04924\n\
67TFK:08358:04229\n\
67TFK:08354:04339\n\
67TFK:08363:04328\n\
67TFK:08358:04417\n\
67TFK:08348:04917\n\
67TFK:08408:03867\n\
67TFK:08402:04292\n\
67TFK:08413:04374\n\
67TFK:08411:04861\n\
67TFK:08417:04974\n\
67TFK:08484:04063\n\
67TFK:08485:04392\n\
67TFK:08478:04806\n\
67TFK:08469:04835\n\
67TFK:08443:04892\n\
67TFK:08473:05140\n\
67TFK:08534:03975\n\
67TFK:08534:03994\n\
67TFK:08526:04226\n\
67TFK:08575:03892\n\
67TFK:08649:04155\n\
67TFK:08670:04274\n\
67TFK:08709:04055\n\
67TFK:08693:04295\n\
67TFK:08706:04611\n\
67TFK:08703:04812\n\
67TFK:08741:04947\n\
67TFK:08721:05023\n\
67TFK:08745:04031\n\
67TFK:08780:04491\n\
67TFK:08821:04358\n\
67TFK:08813:05099\n\
67TFK:08827:05096\n\
67TFK:08877:04446\n\
67TFK:08848:04693\n\
67TFK:08923:04055\n\
67TFK:08906:04545\n\
67TFK:08897:04716\n\
67TFK:08897:04761\n\
67TFK:08926:05045\n\
67TFK:08989:04172\n\
67TFK:08959:04827\n\
67TFK:08968:04954\n\
67TFK:09010:03880\n\
67TFK:09040:04399\n\
67TFK:09034:04906\n\
67TFK:09077:05106\n\
67TFK:09125:04204\n\
67TFK:09094:05038\n\
67TFK:09179:04101\n\
67TFK:09149:04875\n\
67TFK:09196:04263\n\
67TFK:09229:04651\n\
67TFK:09237:04719\n\
67TFK:09210:04876\n\
67TFK:09269:04012\n\
67TFK:09279:04496\n\
67TFK:09244:04750\n\
67TFK:09244:04801\n\
67TFK:09307:04136\n\
67TFK:07999:07735\n\
67TFK:08000:08070\n\
67TFK:08062:08040\n\
67TFK:08075:08064\n\
67TFK:08047:08190\n\
67TFK:08091:08692\n\
67TFK:08109:07748\n\
67TFK:08092:08034\n\
67TFK:08110:08055\n\
67TFK:08137:08392\n\
67TFK:08125:08698\n\
67TFK:08114:08741\n\
67TFK:08133:08750\n\
67TFK:08105:08960\n\
67TFK:08187:08054\n\
67TFK:08176:08336\n\
67TFK:08155:08563\n\
67TFK:08165:08567\n\
67TFK:08147:08844\n\
67TFK:08200:07852\n\
67TFK:08214:08058\n\
67TFK:08338:08719\n\
67TFK:08374:07801\n\
67TFK:08343:08695\n\
67TFK:08408:08076\n\
67TFK:08404:08078\n\
67TFK:08434:08893\n\
67TFK:08489:07747\n\
67TFK:08481:08996\n\
67TFK:08517:08017\n\
67TFK:08554:08012\n\
67TFK:08574:08744\n\
67TFK:08726:07760\n\
67TFK:08692:07894\n\
67TFK:08723:08100\n\
67TFK:08736:08895\n\
67TFK:08743:07797\n\
67TFK:08749:08287\n\
67TFK:08743:08480\n\
67TFK:08747:08695\n\
67TFK:08786:08923\n\
67TFK:08793:08288\n\
67TFK:08826:08534\n\
67TFK:08824:08904\n\
67TFK:08858:08349\n\
67TFK:08890:08460\n\
67TFK:08851:08775\n\
67TFK:08913:07855\n\
67TFK:08904:08576\n\
67TFK:08936:08978\n\
67TFK:08958:08288\n\
67TFK:08956:08519\n\
67TFK:08966:08626\n\
67TFK:08985:08822\n\
67TFK:09012:07920\n\
67TFK:08997:07948\n\
67TFK:09010:08102\n\
67TFK:09032:08673\n\
67TFK:09084:08274\n\
67TFK:09095:08536\n\
67TFK:09096:08549\n\
67TFK:09130:08740\n\
67TFK:09170:07785\n\
67TFK:09178:07971\n\
67TFK:09175:08031\n\
67TFK:09142:08668\n\
67TFK:09234:08218\n\
67TFK:09228:08885\n\
67TFK:09255:07825\n\
67TFK:09291:08990\n\
67TFK:08030:09119\n\
67TFK:08023:09254\n\
67TFK:08015:09298\n\
67TFK:07997:09326\n\
67TFK:08018:09348\n\
67TFK:08000:09543\n\
67TFK:08031:09798\n\
67TFK:08009:09864\n\
67TFK:08025:09842\n\
67TFK:07996:09943\n\
67TFK:08019:10240\n\
67TFK:08073:09714\n\
67TFK:08102:09715\n\
67TFK:08117:09672\n\
67TFK:08167:09130\n\
67TFK:08165:10002\n\
67TFK:08277:10235\n\
67TFK:08296:10235\n\
67TFK:08342:10150\n\
67TFK:08344:10180\n\
67TFK:08472:09123\n\
67TFK:08491:09373\n\
67TFK:08449:09564\n\
67TFK:08469:09777\n\
67TFK:08519:09149\n\
67TFK:08528:09745\n\
67TFK:08591:09047\n\
67TFK:08580:09975\n\
67TFK:08583:10132\n\
67TFK:08631:09311\n\
67TFK:08604:09632\n\
67TFK:08627:09668\n\
67TFK:08689:09302\n\
67TFK:08682:09876\n\
67TFK:08714:09167\n\
67TFK:08717:09263\n\
67TFK:08716:10049\n\
67TFK:08702:10163\n\
67TFK:08791:09410\n\
67TFK:08756:09489\n\
67TFK:08755:09530\n\
67TFK:08773:09913\n\
67TFK:08746:09936\n\
67TFK:08828:09344\n\
67TFK:08812:09977\n\
67TFK:08870:09141\n\
67TFK:08877:10252\n\
67TFK:08973:09793\n\
67TFK:08980:10062\n\
67TFK:08954:10069\n\
67TFK:08980:10104\n\
67TFK:09038:09034\n\
67TFK:09006:09176\n\
67TFK:08994:09461\n\
67TFK:09001:09702\n\
67TFK:08995:09963\n\
67TFK:09008:10270\n\
67TFK:09049:09177\n\
67TFK:09087:09883\n\
67TFK:09098:09179\n\
67TFK:09111:09368\n\
67TFK:09093:09578\n\
67TFK:09123:09656\n\
67TFK:09121:09760\n\
67TFK:09125:09881\n\
67TFK:09236:09144\n\
67TFK:09309:09425\n\
67TFK:09311:09801\n\
67TFK:00676:10400\n\
67TFK:00668:10516\n\
67TFK:00700:10799\n\
67TFK:00729:11128\n\
67TFK:00765:10704\n\
67TFK:00780:10988\n\
67TFK:00785:11111\n\
67TFK:00793:11536\n\
67TFK:00817:10953\n\
67TFK:00878:10803\n\
67TFK:00911:10609\n\
67TFK:00967:10600\n\
67TFK:01015:10868\n\
67TFK:01129:11569\n\
67TFK:01150:11427\n\
67TFK:01241:10354\n\
67TFK:01224:11411\n\
67TFK:01250:10894\n\
67TFK:06725:11637\n\
67TFK:06720:11701\n\
67TFK:06768:11608\n\
67TFK:06817:12103\n\
67TFK:06855:12458\n\
67TFK:06883:12527\n\
67TFK:06922:12578\n\
67TFK:07075:11763\n\
67TFK:07096:11840\n\
67TFK:07075:12223\n\
67TFK:07168:11763\n\
67TFK:07167:12017\n\
67TFK:07276:12671\n\
67TFK:07311:11773\n\
67TFK:07379:11919\n\
67TFK:07428:11890\n\
67TFK:07442:12668\n\
67TFK:07505:12287\n\
67TFK:07509:12301\n\
67TFK:07483:12359\n\
67TFK:07544:11857\n\
67TFK:07538:12533\n\
67TFK:07606:12460\n\
67TFK:07603:12823\n\
67TFK:07680:12352\n\
67TFK:07749:11619\n\
67TFK:07761:11856\n\
67TFK:07801:12215\n\
67TFK:07808:12224\n\
67TFK:07792:12437\n\
67TFK:07874:12135\n\
67TFK:07870:12684\n\
67TFK:07923:11807\n\
67TFK:07940:12813\n\
67TFK:07975:12354\n\
67TFK:04032:13140\n\
67TFK:04011:13569\n\
67TFK:04019:14037\n\
67TFK:04125:13340\n\
67TFK:04148:13083\n\
67TFK:04179:14028\n\
67TFK:04159:14140\n\
67TFK:04261:12886\n\
67TFK:04325:13346\n\
67TFK:04334:14077\n\
67TFK:04374:13323\n\
67TFK:04412:13150\n\
67TFK:04461:14024\n\
67TFK:04529:13069\n\
67TFK:04533:14074\n\
67TFK:04496:14099\n\
67TFK:04591:13123\n\
67TFK:04610:12914\n\
67TFK:04648:13619\n\
67TFK:04724:13328\n\
67TFK:04740:13331\n\
67TFK:04802:13139\n\
67TFK:04832:13310\n\
67TFK:04827:13468\n\
67TFK:04806:13651\n\
67TFK:04890:12936\n\
67TFK:04921:13026\n\
67TFK:04901:13097\n\
67TFK:04901:14010\n\
67TFK:04982:13029\n\
67TFK:04954:13117\n\
67TFK:04950:13377\n\
67TFK:04992:13440\n\
67TFK:05010:12902\n\
67TFK:05188:13785\n\
67TFK:05231:13663\n\
67TFK:05233:13650\n\
67TFK:04025:14263\n\
67TFK:04070:14769\n\
67TFK:04055:14975\n\
67TFK:04245:14924\n\
67TFK:04316:14429\n\
67TFK:04329:14516\n\
67TFK:04481:14199\n\
67TFK:04476:14327\n\
67TFK:04494:14578\n\
67TFK:04606:14851\n\
67TFK:04776:14375\n\
67TFK:04864:14376\n\
67TFK:05014:14184\n\
67TFK:05001:14291\n\
67TFK:05030:14443\n\
67TFK:05059:14353\n\
67TFK:04103:11670\n\
67TFK:04121:12004\n\
67TFK:04125:12286\n\
67TFK:04131:12271\n\
67TFK:04131:12415\n\
67TFK:04123:12705\n\
67TFK:04164:12724\n\
67TFK:04231:11702\n\
67TFK:04243:12735\n\
67TFK:04253:11862\n\
67TFK:04300:11592\n\
67TFK:04347:12741\n\
67TFK:04427:12514\n\
67TFK:04431:12643\n\
67TFK:04438:12690\n\
67TFK:04459:12769\n\
67TFK:04523:12548\n\
67TFK:04550:11911\n\
67TFK:04586:11959\n\
67TFK:04607:11623\n\
67TFK:04622:12300\n\
67TFK:04670:11837\n\
67TFK:04728:11923\n\
67TFK:04717:12253\n\
67TFK:04697:12582\n\
67TFK:04717:12603\n\
67TFK:04813:12082\n\
67TFK:04839:12075\n\
67TFK:04864:11798\n\
67TFK:04888:11907\n\
67TFK:04879:12660\n\
67TFK:04960:11981\n\
67TFK:04957:12021\n\
67TFK:04960:12188\n\
67TFK:04994:12326\n\
67TFK:05116:12618\n\
67TFK:05191:12073\n\
67TFK:05213:11720\n\
67TFK:05239:11982\n\
67TFK:05198:12454\n\
67TFK:05247:12530\n\
67TFK:05315:11942\n\
67TFK:05320:12497\n\
67TFK:04036:10585\n\
67TFK:04017:10809\n\
67TFK:04101:10359\n\
67TFK:04124:11151\n\
67TFK:04124:11420\n\
67TFK:04213:10461\n\
67TFK:04211:10727\n\
67TFK:04329:11567\n\
67TFK:04421:10943\n\
67TFK:04420:11256\n\
67TFK:04446:10448\n\
67TFK:04472:11301\n\
67TFK:04534:10659\n\
67TFK:04540:11270\n\
67TFK:04535:11461\n\
67TFK:04580:10559\n\
67TFK:04619:11270\n\
67TFK:04673:11151\n\
67TFK:04654:11180\n\
67TFK:04733:10319\n\
67TFK:04721:10603\n\
67TFK:04708:10644\n\
67TFK:04718:10976\n\
67TFK:04784:10345\n\
67TFK:04770:10861\n\
67TFK:04783:10929\n\
67TFK:04841:10597\n\
67TFK:04809:11336\n\
67TFK:04887:10599\n\
67TFK:04877:10997\n\
67TFK:04882:11037\n\
67TFK:04857:11117\n\
67TFK:04945:11337\n\
67TFK:04951:10448\n\
67TFK:04956:10978\n\
67TFK:04982:11244\n\
67TFK:04948:11405\n\
67TFK:05031:11134\n\
67TFK:05050:11228\n\
67TFK:05114:10843\n\
67TFK:05115:11047\n\
67TFK:05123:11224\n\
67TFK:05168:11139\n\
67TFK:05237:10775\n\
67TFK:05266:10473\n\
67TFK:05260:11384\n\
67TFK:05308:10531\n\
67TFK:05314:11262\n\
67TFK:05325:11406\n\
67TFK:04011:09086\n\
67TFK:04036:09528\n\
67TFK:04057:09459\n\
67TFK:04119:09909\n\
67TFK:04113:10174\n\
67TFK:04096:10261\n\
67TFK:04147:09169\n\
67TFK:04171:09192\n\
67TFK:04189:09250\n\
67TFK:04214:09863\n\
67TFK:04221:10019\n\
67TFK:04291:10180\n\
67TFK:04272:10287\n\
67TFK:04330:09795\n\
67TFK:04335:10019\n\
67TFK:04314:10249\n\
67TFK:04297:10286\n\
67TFK:04329:10301\n\
67TFK:04437:09061\n\
67TFK:04460:09104\n\
67TFK:04463:09225\n\
67TFK:04458:09472\n\
67TFK:04462:09667\n\
67TFK:04470:10126\n\
67TFK:04486:10175\n\
67TFK:04535:09141\n\
67TFK:04586:09055\n\
67TFK:04597:09774\n\
67TFK:04684:09964\n\
67TFK:04678:10116\n\
67TFK:04742:09124\n\
67TFK:04725:09382\n\
67TFK:04730:09881\n\
67TFK:04729:10263\n\
67TFK:04733:10240\n\
67TFK:04744:10244\n\
67TFK:04735:10283\n\
67TFK:04774:09986\n\
67TFK:04818:09155\n\
67TFK:04862:09244\n\
67TFK:04878:10072\n\
67TFK:04945:09128\n\
67TFK:04914:09302\n\
67TFK:04943:09374\n\
67TFK:04992:09112\n\
67TFK:04964:09203\n\
67TFK:04954:09354\n\
67TFK:04974:09765\n\
67TFK:04990:09723\n\
67TFK:04955:09822\n\
67TFK:05045:09294\n\
67TFK:05029:09405\n\
67TFK:05032:09402\n\
67TFK:05027:09471\n\
67TFK:05037:09616\n\
67TFK:04999:10025\n\
67TFK:05003:10170\n\
67TFK:05065:09271\n\
67TFK:05062:09503\n\
67TFK:05074:10156\n\
67TFK:05140:09072\n\
67TFK:05139:09367\n\
67TFK:05109:09619\n\
67TFK:05120:09803\n\
67TFK:05123:09828\n\
67TFK:05133:10045\n\
67TFK:05158:09583\n\
67TFK:05208:09524\n\
67TFK:05292:09249\n\
67TFK:05255:09330\n\
67TFK:05291:09520\n\
67TFK:05267:09612\n\
67TFK:05270:09991\n\
67TFK:05315:09787\n\
67TFK:05312:10020\n\
67TFK:04021:08616\n\
67TFK:04063:08688\n\
67TFK:04117:07840\n\
67TFK:04124:08148\n\
67TFK:04143:08135\n\
67TFK:04142:08535\n\
67TFK:04144:08691\n\
67TFK:04188:07795\n\
67TFK:04165:08490\n\
67TFK:04170:08561\n\
67TFK:04154:08665\n\
67TFK:04291:07921\n\
67TFK:04258:08386\n\
67TFK:04282:08891\n\
67TFK:04309:08526\n\
67TFK:04307:08552\n\
67TFK:04338:08542\n\
67TFK:04369:07815\n\
67TFK:04354:07850\n\
67TFK:04355:08072\n\
67TFK:04346:08440\n\
67TFK:04381:08685\n\
67TFK:04352:08748\n\
67TFK:04437:08688\n\
67TFK:04427:08901\n\
67TFK:04478:08319\n\
67TFK:04480:08410\n\
67TFK:04488:08524\n\
67TFK:04461:08651\n\
67TFK:04539:07924\n\
67TFK:04522:08562\n\
67TFK:04595:08056\n\
67TFK:04558:08332\n\
67TFK:04594:08926\n\
67TFK:04637:07850\n\
67TFK:04598:08066\n\
67TFK:04613:08168\n\
67TFK:04630:08799\n\
67TFK:04660:08459\n\
67TFK:04671:08622\n\
67TFK:04658:08874\n\
67TFK:04739:07741\n\
67TFK:04696:08528\n\
67TFK:04702:08782\n\
67TFK:04775:08273\n\
67TFK:04747:08817\n\
67TFK:04815:08355\n\
67TFK:04801:08851\n\
67TFK:04881:07902\n\
67TFK:04852:08250\n\
67TFK:04855:08327\n\
67TFK:04881:08650\n\
67TFK:04941:08402\n\
67TFK:04923:08701\n\
67TFK:04933:08684\n\
67TFK:04939:08876\n\
67TFK:04993:08289\n\
67TFK:04993:08684\n\
67TFK:04960:08728\n\
67TFK:05032:08388\n\
67TFK:05045:08745\n\
67TFK:05056:08307\n\
67TFK:05136:08451\n\
67TFK:05139:08568\n\
67TFK:05132:08783\n\
67TFK:05193:07857\n\
67TFK:05155:08457\n\
67TFK:05218:08085\n\
67TFK:05217:08445\n\
67TFK:05242:08842\n\
67TFK:05249:08235\n\
67TFK:05283:08805\n\
67TFK:04032:06460\n\
67TFK:04045:06791\n\
67TFK:04013:06930\n\
67TFK:04070:06462\n\
67TFK:04056:06520\n\
67TFK:04077:06543\n\
67TFK:04062:06620\n\
67TFK:04087:07726\n\
67TFK:04116:06664\n\
67TFK:04117:06834\n\
67TFK:04103:06999\n\
67TFK:04118:07479\n\
67TFK:04154:06502\n\
67TFK:04178:07161\n\
67TFK:04152:07205\n\
67TFK:04172:07340\n\
67TFK:04176:07687\n\
67TFK:04228:07124\n\
67TFK:04234:07303\n\
67TFK:04270:07060\n\
67TFK:04268:07615\n\
67TFK:04333:06707\n\
67TFK:04350:07271\n\
67TFK:04405:07295\n\
67TFK:04465:06528\n\
67TFK:04480:06615\n\
67TFK:04488:07028\n\
67TFK:04518:06988\n\
67TFK:04525:07316\n\
67TFK:04501:07385\n\
67TFK:04558:07550\n\
67TFK:04629:06789\n\
67TFK:04617:06811\n\
67TFK:04620:07697\n\
67TFK:04695:06713\n\
67TFK:04667:07320\n\
67TFK:04714:06859\n\
67TFK:04735:06985\n\
67TFK:04727:07044\n\
67TFK:04718:07197\n\
67TFK:04770:07145\n\
67TFK:04811:06771\n\
67TFK:04841:06911\n\
67TFK:04824:06945\n\
67TFK:04825:06993\n\
67TFK:04808:07225\n\
67TFK:04834:07285\n\
67TFK:04845:07436\n\
67TFK:04848:06603\n\
67TFK:04850:06768\n\
67TFK:04884:07372\n\
67TFK:04922:07069\n\
67TFK:04920:07436\n\
67TFK:04897:07484\n\
67TFK:04937:07679\n\
67TFK:04963:06680\n\
67TFK:04952:06823\n\
67TFK:04974:06809\n\
67TFK:04958:07351\n\
67TFK:05087:06457\n\
67TFK:05066:06860\n\
67TFK:05058:06892\n\
67TFK:05087:07437\n\
67TFK:05048:07710\n\
67TFK:05117:06756\n\
67TFK:05103:07066\n\
67TFK:05177:06735\n\
67TFK:05150:06809\n\
67TFK:05165:07509\n\
67TFK:05290:06500\n\
67TFK:05254:07013\n\
67TFK:05266:07365\n\
67TFK:05300:07667\n\
67TFK:05503:00956\n\
67TFK:05478:01195\n\
67TFK:05614:01187\n\
67TFK:05633:01091\n\
67TFK:05799:00223\n\
67TFK:05841:00907\n\
67TFK:05978:00466\n\
67TFK:05984:00637\n\
67TFK:06047:01019\n\
67TFK:06096:00976\n\
67TFK:06110:00975\n\
67TFK:06129:00271\n\
67TFK:06147:01280\n\
67TFK:06224:00289\n\
67TFK:06197:01240\n\
67TFK:06250:01084\n\
67TFK:06291:00264\n\
67TFK:06299:00699\n\
67TFK:06349:00794\n\
67TFK:06345:01175\n\
67TFK:06388:01112\n\
67TFK:06447:00979\n\
67TFK:06527:00317\n\
67TFK:06494:00542\n\
67TFK:06486:00802\n\
67TFK:06523:01044\n\
67TFK:06545:00895\n\
67TFK:06538:00906\n\
67TFK:06634:01149\n\
67TFK:04008:05544\n\
67TFK:04044:05762\n\
67TFK:04087:06001\n\
67TFK:04052:06107\n\
67TFK:04113:05274\n\
67TFK:04099:05348\n\
67TFK:04105:05956\n\
67TFK:04187:05707\n\
67TFK:04208:05444\n\
67TFK:04240:05422\n\
67TFK:04196:05823\n\
67TFK:04237:06337\n\
67TFK:04212:06360\n\
67TFK:04294:05824\n\
67TFK:04328:06059\n\
67TFK:04313:06262\n\
67TFK:04363:05395\n\
67TFK:04361:05797\n\
67TFK:04362:05833\n\
67TFK:04385:06032\n\
67TFK:04415:05425\n\
67TFK:04429:05409\n\
67TFK:04468:05583\n\
67TFK:04477:06014\n\
67TFK:04509:05483\n\
67TFK:04539:05568\n\
67TFK:04543:05851\n\
67TFK:04507:06148\n\
67TFK:04517:06124\n\
67TFK:04557:05193\n\
67TFK:04598:05244\n\
67TFK:04597:05310\n\
67TFK:04659:05160\n\
67TFK:04677:05193\n\
67TFK:04690:06015\n\
67TFK:04741:05485\n\
67TFK:04743:05687\n\
67TFK:04725:06144\n\
67TFK:04699:06182\n\
67TFK:04744:06158\n\
67TFK:04706:06227\n\
67TFK:04769:05622\n\
67TFK:04752:05794\n\
67TFK:04770:05894\n\
67TFK:04747:06051\n\
67TFK:04824:05190\n\
67TFK:04802:05263\n\
67TFK:04841:05411\n\
67TFK:04861:05999\n\
67TFK:04873:06285\n\
67TFK:04846:06305\n\
67TFK:04888:06344\n\
67TFK:04908:05227\n\
67TFK:04913:06064\n\
67TFK:04973:05976\n\
67TFK:04985:06124\n\
67TFK:05013:05811\n\
67TFK:05041:06018\n\
67TFK:05032:06210\n\
67TFK:05006:06258\n\
67TFK:05081:05280\n\
67TFK:05080:05557\n\
67TFK:05069:05647\n\
67TFK:05061:05835\n\
67TFK:05089:06029\n\
67TFK:05127:05173\n\
67TFK:05119:05703\n\
67TFK:05135:06027\n\
67TFK:05138:06306\n\
67TFK:05117:06352\n\
67TFK:05121:06427\n\
67TFK:05156:05252\n\
67TFK:05166:05336\n\
67TFK:05195:05418\n\
67TFK:05155:05589\n\
67TFK:05158:05654\n\
67TFK:05239:05511\n\
67TFK:05266:05214\n\
67TFK:05281:05475\n\
67TFK:05267:06179\n\
67TFK:05304:05492\n\
67TFK:05315:05688\n\
67TFK:05312:06391\n\
67TFK:07993:14265\n\
67TFK:08283:14187\n\
67TFK:07997:13676\n\
67TFK:08073:13913\n\
67TFK:08124:13691\n\
67TFK:08156:13192\n\
67TFK:08151:13447\n\
67TFK:08187:13659\n\
67TFK:08186:13716\n\
67TFK:08218:13270\n\
67TFK:08246:13074\n\
67TFK:08283:13402\n\
67TFK:08288:13538\n\
67TFK:08248:13719\n\
67TFK:08317:14142\n\
67TFK:08389:12936\n\
67TFK:08363:14043\n\
67TFK:08442:13063\n\
67TFK:08475:13592\n\
67TFK:08580:13287\n\
67TFK:08547:13429\n\
67TFK:08575:13849\n\
67TFK:08570:14005\n\
67TFK:08626:13441\n\
67TFK:08706:13007\n\
67TFK:08747:13797\n\
67TFK:08753:14035\n\
67TFK:08808:13115\n\
67TFK:08863:13540\n\
67TFK:08957:12931\n\
67TFK:08976:13565\n\
67TFK:08955:13794\n\
67TFK:09002:13490\n\
67TFK:09090:13218\n\
67TFK:09089:13534\n\
67TFK:09131:13052\n\
67TFK:09121:13385\n\
67TFK:09191:12952\n\
67TFK:09168:13030\n\
67TFK:09168:13106\n\
67TFK:09169:13262\n\
67TFK:09175:13679\n\
67TFK:09214:13742\n\
67TFK:09228:13877\n\
67TFK:09274:13091\n\
67TFK:08037:11669\n\
67TFK:08064:12115\n\
67TFK:08165:12097\n\
67TFK:08192:12053\n\
67TFK:08192:12458\n\
67TFK:08274:12402\n\
67TFK:08319:11965\n\
67TFK:08296:12693\n\
67TFK:08363:12856\n\
67TFK:08398:12125\n\
67TFK:08423:12221\n\
67TFK:08418:12659\n\
67TFK:08493:11862\n\
67TFK:08515:12327\n\
67TFK:08606:11808\n\
67TFK:08624:12729\n\
67TFK:08688:11803\n\
67TFK:08741:11839\n\
67TFK:08712:12624\n\
67TFK:08761:11706\n\
67TFK:08823:12667\n\
67TFK:08879:11852\n\
67TFK:08934:12838\n\
67TFK:08967:11619\n\
67TFK:08977:11737\n\
67TFK:08984:12668\n\
67TFK:08966:12713\n\
67TFK:09019:11839\n\
67TFK:09034:11886\n\
67TFK:09022:12802\n\
67TFK:09055:11992\n\
67TFK:09043:12136\n\
67TFK:09047:12768\n\
67TFK:09096:11979\n\
67TFK:09141:11993\n\
67TFK:09107:12819\n\
67TFK:09161:11760\n\
67TFK:09233:11724\n\
67TFK:09215:12375\n\
67TFK:09285:11840\n\
67TFK:09275:12531\n\
67TFK:05332:12901\n\
67TFK:05339:13670\n\
67TFK:05443:13728\n\
67TFK:05498:13037\n\
67TFK:05499:13449\n\
67TFK:05551:12969\n\
67TFK:05577:13219\n\
67TFK:05536:13859\n\
67TFK:05614:13056\n\
67TFK:05584:13556\n\
67TFK:05652:14160\n\
67TFK:05726:12926\n\
67TFK:05721:13343\n\
67TFK:05765:12952\n\
67TFK:05737:13473\n\
67TFK:05757:13707\n\
67TFK:05816:12939\n\
67TFK:05868:12932\n\
67TFK:05899:13455\n\
67TFK:05942:13183\n\
67TFK:05967:13899\n\
67TFK:05994:13182\n\
67TFK:05995:13831\n\
67TFK:06067:13300\n\
67TFK:06049:14079\n\
67TFK:06106:13118\n\
67TFK:06089:13142\n\
67TFK:06205:13793\n\
67TFK:06301:13235\n\
67TFK:06323:13255\n\
67TFK:06371:12898\n\
67TFK:06378:13635\n\
67TFK:06427:13735\n\
67TFK:06446:12959\n\
67TFK:06469:13103\n\
67TFK:06438:13895\n\
67TFK:06477:13979\n\
67TFK:06459:14091\n\
67TFK:06510:13257\n\
67TFK:06517:13282\n\
67TFK:06596:13989\n\
67TFK:06659:12994\n\
67TFK:06632:13384\n\
67TFK:06640:13837\n\
67TFK:06655:14068\n\
67TFK:05587:14311\n\
67TFK:05652:14704\n\
67TFK:05740:14606\n\
67TFK:06245:14992\n\
67TFK:06346:14329\n\
67TFK:06470:14810\n\
67TFK:06481:15089\n\
67TFK:07998:10656\n\
67TFK:07996:10839\n\
67TFK:08122:10333\n\
67TFK:08131:10641\n\
67TFK:08145:10318\n\
67TFK:08159:10455\n\
67TFK:08223:10431\n\
67TFK:08290:10652\n\
67TFK:08269:10667\n\
67TFK:08269:10785\n\
67TFK:08259:11296\n\
67TFK:08337:10568\n\
67TFK:08348:10330\n\
67TFK:08390:10515\n\
67TFK:08371:10999\n\
67TFK:08363:11384\n\
67TFK:08410:10904\n\
67TFK:08424:11002\n\
67TFK:08394:11387\n\
67TFK:08446:10704\n\
67TFK:08477:11371\n\
67TFK:08484:11569\n\
67TFK:08571:10436\n\
67TFK:08583:10439\n\
67TFK:08568:11163\n\
67TFK:08633:11342\n\
67TFK:08651:10347\n\
67TFK:08661:10902\n\
67TFK:08645:11291\n\
67TFK:08683:11297\n\
67TFK:08669:11493\n\
67TFK:08656:11516\n\
67TFK:08709:10933\n\
67TFK:08760:10851\n\
67TFK:08808:11155\n\
67TFK:08825:11568\n\
67TFK:08862:11321\n\
67TFK:08939:10650\n\
67TFK:08990:10829\n\
67TFK:09086:10337\n\
67TFK:09064:11232\n\
67TFK:09197:10421\n\
67TFK:09238:10706\n\
67TFK:09210:10902\n\
67TFK:09290:10315\n\
67TFK:09279:11284\n\
67TFK:04042:02594\n\
67TFK:04038:02704\n\
67TFK:04037:03214\n\
67TFK:04005:03531\n\
67TFK:04037:03684\n\
67TFK:04073:02653\n\
67TFK:04068:03534\n\
67TFK:04137:03619\n\
67TFK:04162:02810\n\
67TFK:04179:02999\n\
67TFK:04154:03184\n\
67TFK:04146:03273\n\
67TFK:04173:03393\n\
67TFK:04202:03176\n\
67TFK:04217:03368\n\
67TFK:04287:02601\n\
67TFK:04283:03862\n\
67TFK:04298:02906\n\
67TFK:04346:02805\n\
67TFK:04378:03256\n\
67TFK:04392:03728\n\
67TFK:04415:02689\n\
67TFK:04423:02759\n\
67TFK:04463:03157\n\
67TFK:04486:03276\n\
67TFK:04471:03652\n\
67TFK:04512:02843\n\
67TFK:04518:03499\n\
67TFK:04580:02579\n\
67TFK:04604:02628\n\
67TFK:04597:03112\n\
67TFK:04636:03231\n\
67TFK:04601:03387\n\
67TFK:04629:03500\n\
67TFK:04636:03735\n\
67TFK:04649:03025\n\
67TFK:04707:02745\n\
67TFK:04720:03114\n\
67TFK:04718:03783\n\
67TFK:04769:02753\n\
67TFK:04766:02828\n\
67TFK:04793:03238\n\
67TFK:04791:03763\n\
67TFK:04816:02603\n\
67TFK:04882:03307\n\
67TFK:04893:03304\n\
67TFK:04857:03350\n\
67TFK:04858:03386\n\
67TFK:04873:03561\n\
67TFK:04889:03733\n\
67TFK:04867:03847\n\
67TFK:04939:02656\n\
67TFK:04936:03094\n\
67TFK:04927:03355\n\
67TFK:04934:03500\n\
67TFK:04913:03645\n\
67TFK:04973:03392\n\
67TFK:04980:03499\n\
67TFK:04956:03623\n\
67TFK:04987:03704\n\
67TFK:04995:03841\n\
67TFK:05040:03134\n\
67TFK:05033:03390\n\
67TFK:05017:03587\n\
67TFK:05070:02714\n\
67TFK:05053:03259\n\
67TFK:05065:03281\n\
67TFK:05053:03644\n\
67TFK:05080:03728\n\
67TFK:05086:03748\n\
67TFK:05108:02697\n\
67TFK:05187:02780\n\
67TFK:05211:02917\n\
67TFK:05204:03366\n\
67TFK:05274:03036\n\
67TFK:05270:03688\n\
67TFK:05296:02811\n\
67TFK:05306:03251\n\
67TFK:05340:02644\n\
67TFK:05352:03302\n\
67TFK:05406:02744\n\
67TFK:05424:02962\n\
67TFK:05419:03001\n\
67TFK:05385:03184\n\
67TFK:05389:03537\n\
67TFK:05432:03361\n\
67TFK:05443:03490\n\
67TFK:05462:03528\n\
67TFK:05483:02993\n\
67TFK:05503:03041\n\
67TFK:05519:03109\n\
67TFK:05498:03158\n\
67TFK:05508:03335\n\
67TFK:05520:03647\n\
67TFK:05549:02618\n\
67TFK:05541:02845\n\
67TFK:05550:02839\n\
67TFK:05529:02888\n\
67TFK:05552:03266\n\
67TFK:05543:03794\n\
67TFK:05611:03166\n\
67TFK:05579:03258\n\
67TFK:05610:03356\n\
67TFK:05626:03370\n\
67TFK:05623:03523\n\
67TFK:05675:02655\n\
67TFK:05675:02840\n\
67TFK:05668:02970\n\
67TFK:05674:03196\n\
67TFK:05771:02631\n\
67TFK:05745:02729\n\
67TFK:05782:02827\n\
67TFK:05816:03439\n\
67TFK:05843:03239\n\
67TFK:05848:03602\n\
67TFK:05867:03782\n\
67TFK:05891:02924\n\
67TFK:05915:03097\n\
67TFK:05910:03270\n\
67TFK:05917:03631\n\
67TFK:05904:03804\n\
67TFK:05939:02595\n\
67TFK:05941:02828\n\
67TFK:05977:03213\n\
67TFK:06001:02859\n\
67TFK:06027:03626\n\
67TFK:06042:03018\n\
67TFK:06113:03515\n\
67TFK:06139:03586\n\
67TFK:06210:02863\n\
67TFK:06310:02851\n\
67TFK:06283:02902\n\
67TFK:06292:03570\n\
67TFK:06340:02731\n\
67TFK:06366:03029\n\
67TFK:06349:03540\n\
67TFK:06386:02737\n\
67TFK:06439:02608\n\
67TFK:06464:02612\n\
67TFK:06456:03024\n\
67TFK:06456:03224\n\
67TFK:06431:03323\n\
67TFK:06520:03061\n\
67TFK:06497:03168\n\
67TFK:06501:03356\n\
67TFK:06483:03379\n\
67TFK:06492:03480\n\
67TFK:06509:03483\n\
67TFK:06506:03773\n\
67TFK:06546:02640\n\
67TFK:06587:02828\n\
67TFK:06584:02990\n\
67TFK:05343:05156\n\
67TFK:05339:05858\n\
67TFK:05357:06088\n\
67TFK:05386:05302\n\
67TFK:05405:05536\n\
67TFK:05439:05335\n\
67TFK:05449:05433\n\
67TFK:05461:06376\n\
67TFK:05515:06231\n\
67TFK:05485:06342\n\
67TFK:05538:05351\n\
67TFK:05621:05567\n\
67TFK:05583:06247\n\
67TFK:05587:06253\n\
67TFK:05669:05373\n\
67TFK:05664:05827\n\
67TFK:05669:06188\n\
67TFK:05702:05215\n\
67TFK:05709:05785\n\
67TFK:05767:05490\n\
67TFK:05738:05696\n\
67TFK:05756:05812\n\
67TFK:05751:05986\n\
67TFK:05791:05385\n\
67TFK:05826:05370\n\
67TFK:05788:05878\n\
67TFK:05815:05854\n\
67TFK:05823:06004\n\
67TFK:05827:06275\n\
67TFK:05871:05636\n\
67TFK:05856:06295\n\
67TFK:05887:05477\n\
67TFK:05888:05612\n\
67TFK:05908:05955\n\
67TFK:05960:05396\n\
67TFK:05970:05568\n\
67TFK:05976:05774\n\
67TFK:05969:05892\n\
67TFK:05948:06396\n\
67TFK:06021:05512\n\
67TFK:06003:06436\n\
67TFK:06069:06084\n\
67TFK:06060:06317\n\
67TFK:06121:05868\n\
67TFK:06133:05797\n\
67TFK:06132:05917\n\
67TFK:06129:06411\n\
67TFK:06222:05249\n\
67TFK:06187:05531\n\
67TFK:06244:05817\n\
67TFK:06296:05260\n\
67TFK:06284:05339\n\
67TFK:06307:05787\n\
67TFK:06323:06052\n\
67TFK:06375:05700\n\
67TFK:06351:05872\n\
67TFK:06353:06426\n\
67TFK:06404:05176\n\
67TFK:06386:05862\n\
67TFK:06406:05879\n\
67TFK:06449:05519\n\
67TFK:06446:05648\n\
67TFK:06465:06324\n\
67TFK:06503:06073\n\
67TFK:06546:05201\n\
67TFK:06569:05180\n\
67TFK:06576:06185\n\
67TFK:06529:06202\n\
67TFK:06615:05403\n\
67TFK:06591:06161\n\
67TFK:06636:06264\n\
67TFK:03999:04683\n\
67TFK:04074:03921\n\
67TFK:04068:04708\n\
67TFK:04096:04628\n\
67TFK:04114:04907\n\
67TFK:04123:04931\n\
67TFK:04138:05024\n\
67TFK:04136:05139\n\
67TFK:04184:04626\n\
67TFK:04184:04775\n\
67TFK:04199:03935\n\
67TFK:04224:03996\n\
67TFK:04215:04174\n\
67TFK:04228:04718\n\
67TFK:04263:03887\n\
67TFK:04283:04509\n\
67TFK:04289:04709\n\
67TFK:04283:04933\n\
67TFK:04314:04359\n\
67TFK:04325:04632\n\
67TFK:04328:04696\n\
67TFK:04334:04811\n\
67TFK:04349:04339\n\
67TFK:04454:04067\n\
67TFK:04500:03865\n\
67TFK:04525:04492\n\
67TFK:04527:04725\n\
67TFK:04520:04857\n\
67TFK:04590:04196\n\
67TFK:04631:04187\n\
67TFK:04596:04532\n\
67TFK:04705:04221\n\
67TFK:04732:04273\n\
67TFK:04793:04382\n\
67TFK:04758:04602\n\
67TFK:04814:03883\n\
67TFK:04820:04579\n\
67TFK:04917:04268\n\
67TFK:04919:04712\n\
67TFK:04910:05056\n\
67TFK:04980:04696\n\
67TFK:05022:04078\n\
67TFK:05037:04192\n\
67TFK:04998:04661\n\
67TFK:05076:04338\n\
67TFK:05090:04618\n\
67TFK:05050:04921\n\
67TFK:05109:04047\n\
67TFK:05124:04022\n\
67TFK:05100:04064\n\
67TFK:05170:04138\n\
67TFK:05181:04422\n\
67TFK:05178:04651\n\
67TFK:05229:03931\n\
67TFK:05232:04063\n\
67TFK:05229:04238\n\
67TFK:05273:04135\n\
67TFK:05293:04275\n\
67TFK:05287:04593\n\
67TFK:05249:05060\n\
67TFK:05302:04200\n\
67TFK:05374:07981\n\
67TFK:05375:08345\n\
67TFK:05386:08227\n\
67TFK:05424:08307\n\
67TFK:05392:08340\n\
67TFK:05417:08505\n\
67TFK:05400:08583\n\
67TFK:05483:08263\n\
67TFK:05505:08343\n\
67TFK:05547:07868\n\
67TFK:05572:08599\n\
67TFK:05599:08046\n\
67TFK:05606:08107\n\
67TFK:05600:08172\n\
67TFK:05661:07862\n\
67TFK:05673:07948\n\
67TFK:05646:08055\n\
67TFK:05722:08303\n\
67TFK:05770:07824\n\
67TFK:05745:08714\n\
67TFK:05737:08797\n\
67TFK:05833:08256\n\
67TFK:05843:08274\n\
67TFK:05846:08703\n\
67TFK:05916:07952\n\
67TFK:05881:08194\n\
67TFK:05906:08185\n\
67TFK:06026:07778\n\
67TFK:05984:08347\n\
67TFK:06125:08004\n\
67TFK:06123:08406\n\
67TFK:06102:08553\n\
67TFK:06101:08823\n\
67TFK:06103:08868\n\
67TFK:06149:07992\n\
67TFK:06135:08086\n\
67TFK:06132:08559\n\
67TFK:06202:07749\n\
67TFK:06183:08273\n\
67TFK:06196:08270\n\
67TFK:06183:08417\n\
67TFK:06221:09012\n\
67TFK:06275:07883\n\
67TFK:06240:08852\n\
67TFK:06289:08349\n\
67TFK:06314:08448\n\
67TFK:06371:08922\n\
67TFK:06410:07953\n\
67TFK:06393:08060\n\
67TFK:06423:08245\n\
67TFK:06488:07748\n\
67TFK:06508:07926\n\
67TFK:06544:08272\n\
67TFK:06546:08260\n\
67TFK:06539:08884\n\
67TFK:06558:08915\n\
67TFK:06594:07946\n\
67TFK:06613:08095\n\
67TFK:06618:08623\n\
67TFK:06630:08406\n\
67TFK:05376:09270\n\
67TFK:05348:10189\n\
67TFK:05393:09867\n\
67TFK:05442:09475\n\
67TFK:05449:09850\n\
67TFK:05462:09937\n\
67TFK:05596:09145\n\
67TFK:05677:09240\n\
67TFK:05632:09556\n\
67TFK:05673:09594\n\
67TFK:05702:10189\n\
67TFK:05774:09234\n\
67TFK:05732:09616\n\
67TFK:05745:10292\n\
67TFK:05794:09207\n\
67TFK:05783:09806\n\
67TFK:05860:10207\n\
67TFK:05919:09459\n\
67TFK:05923:09610\n\
67TFK:05968:09894\n\
67TFK:05970:10276\n\
67TFK:05978:09305\n\
67TFK:06014:09394\n\
67TFK:05978:10205\n\
67TFK:05992:10293\n\
67TFK:06035:09203\n\
67TFK:06035:09804\n\
67TFK:06059:10276\n\
67TFK:06104:09409\n\
67TFK:06106:09455\n\
67TFK:06081:09528\n\
67TFK:06133:09143\n\
67TFK:06175:10229\n\
67TFK:06219:10265\n\
67TFK:06253:09119\n\
67TFK:06229:09632\n\
67TFK:06263:09841\n\
67TFK:06229:09928\n\
67TFK:06344:09353\n\
67TFK:06365:09537\n\
67TFK:06360:10116\n\
67TFK:06421:09688\n\
67TFK:06408:09991\n\
67TFK:06463:09568\n\
67TFK:06475:10160\n\
67TFK:06485:09807\n\
67TFK:06554:09159\n\
67TFK:06529:09187\n\
67TFK:06576:09231\n\
67TFK:06620:09131\n\
67TFK:06627:10014\n\
67TFK:06618:10054\n\
67TFK:06651:09189\n\
67TFK:06651:09785\n\
67TFK:05345:11796\n\
67TFK:05354:12120\n\
67TFK:05334:12417\n\
67TFK:05434:12197\n\
67TFK:05456:12446\n\
67TFK:05466:12539\n\
67TFK:05501:11752\n\
67TFK:05511:11956\n\
67TFK:05486:12646\n\
67TFK:05514:12735\n\
67TFK:05584:12291\n\
67TFK:05603:12336\n\
67TFK:05591:12507\n\
67TFK:05605:12546\n\
67TFK:05647:11646\n\
67TFK:05629:12300\n\
67TFK:05637:12568\n\
67TFK:05679:12194\n\
67TFK:05723:12520\n\
67TFK:05731:11983\n\
67TFK:05733:11965\n\
67TFK:05800:12717\n\
67TFK:05837:12017\n\
67TFK:05854:12252\n\
67TFK:05866:12726\n\
67TFK:05873:12766\n\
67TFK:05898:12754\n\
67TFK:05933:12511\n\
67TFK:05998:12290\n\
67TFK:06166:11592\n\
67TFK:06158:11925\n\
67TFK:06139:12121\n\
67TFK:06137:12558\n\
67TFK:06203:11672\n\
67TFK:06179:12155\n\
67TFK:06223:12144\n\
67TFK:06306:12021\n\
67TFK:06327:12157\n\
67TFK:06307:12346\n\
67TFK:06341:12328\n\
67TFK:06364:12693\n\
67TFK:06426:11712\n\
67TFK:06406:12443\n\
67TFK:06419:12450\n\
67TFK:06420:12671\n\
67TFK:06427:12726\n\
67TFK:06477:12828\n\
67TFK:06486:12873\n\
67TFK:06601:11690\n\
67TFK:06627:11912\n\
67TFK:06586:12144\n\
67TFK:04000:01306\n\
67TFK:04031:01520\n\
67TFK:04073:01998\n\
67TFK:04092:02024\n\
67TFK:04116:01452\n\
67TFK:04134:01635\n\
67TFK:04142:01825\n\
67TFK:04153:02042\n\
67TFK:04186:02341\n\
67TFK:04211:01293\n\
67TFK:04288:01949\n\
67TFK:04344:02492\n\
67TFK:04351:01782\n\
67TFK:04465:01746\n\
67TFK:04473:01864\n\
67TFK:04486:02366\n\
67TFK:04505:01669\n\
67TFK:04535:02304\n\
67TFK:04623:01813\n\
67TFK:04600:02441\n\
67TFK:04680:01658\n\
67TFK:04648:01835\n\
67TFK:04724:01661\n\
67TFK:04754:01520\n\
67TFK:04758:01528\n\
67TFK:04753:01711\n\
67TFK:04768:01844\n\
67TFK:04761:01948\n\
67TFK:04843:01319\n\
67TFK:04890:02107\n\
67TFK:04952:01632\n\
67TFK:04950:02101\n\
67TFK:04950:02246\n\
67TFK:04993:02398\n\
67TFK:05007:01624\n\
67TFK:05022:01863\n\
67TFK:05030:01912\n\
67TFK:05006:02025\n\
67TFK:05018:02319\n\
67TFK:05087:01750\n\
67TFK:05083:01823\n\
67TFK:05080:02272\n\
67TFK:05132:01737\n\
67TFK:05142:01733\n\
67TFK:05142:01915\n\
67TFK:05134:02466\n\
67TFK:05172:01717\n\
67TFK:05179:01700\n\
67TFK:05232:01488\n\
67TFK:05213:02146\n\
67TFK:05238:02151\n\
67TFK:05221:02197\n\
67TFK:05252:01561\n\
67TFK:05258:01951\n\
67TFK:05268:02549\n\
67TFK:02672:12955\n\
67TFK:02739:13690\n\
67TFK:02728:13980\n\
67TFK:02724:14150\n\
67TFK:02830:12956\n\
67TFK:02863:13654\n\
67TFK:02828:13888\n\
67TFK:02888:13596\n\
67TFK:02894:13644\n\
67TFK:02920:13084\n\
67TFK:02931:13763\n\
67TFK:02914:14055\n\
67TFK:02969:13212\n\
67TFK:03001:13740\n\
67TFK:03074:13078\n\
67TFK:03127:12927\n\
67TFK:03156:13559\n\
67TFK:03131:14124\n\
67TFK:03287:13666\n\
67TFK:03281:14118\n\
67TFK:03363:12890\n\
67TFK:03370:13770\n\
67TFK:03438:13496\n\
67TFK:03550:13035\n\
67TFK:03584:13274\n\
67TFK:03626:13577\n\
67TFK:03710:14071\n\
67TFK:03694:14116\n\
67TFK:03711:14117\n\
67TFK:03736:13612\n\
67TFK:03741:13713\n\
67TFK:03780:13601\n\
67TFK:03862:13358\n\
67TFK:03824:13602\n\
67TFK:03845:13801\n\
67TFK:03863:13862\n\
67TFK:03838:14088\n\
67TFK:03864:12975\n\
67TFK:03890:13309\n\
67TFK:03872:13478\n\
67TFK:03923:13278\n\
67TFK:03962:13598\n\
67TFK:03972:13260\n\
67TFK:03972:13532\n\
67TFK:03979:13559\n\
67TFK:03968:14107\n\
67TFK:03976:14102\n\
67TFK:02672:12021\n\
67TFK:02751:11594\n\
67TFK:02736:12221\n\
67TFK:02714:12442\n\
67TFK:02762:12814\n\
67TFK:02833:11618\n\
67TFK:02846:11620\n\
67TFK:02839:12076\n\
67TFK:02816:12159\n\
67TFK:02905:12814\n\
67TFK:02931:11761\n\
67TFK:02928:11965\n\
67TFK:02959:11946\n\
67TFK:03034:11665\n\
67TFK:03100:12585\n\
67TFK:03116:12200\n\
67TFK:03115:12574\n\
67TFK:03177:11600\n\
67TFK:03182:12032\n\
67TFK:03213:12321\n\
67TFK:03187:12439\n\
67TFK:03233:12383\n\
67TFK:03283:12106\n\
67TFK:03320:12499\n\
67TFK:03332:12503\n\
67TFK:03399:11796\n\
67TFK:03373:11981\n\
67TFK:03408:12136\n\
67TFK:03382:12327\n\
67TFK:03439:12709\n\
67TFK:03483:12200\n\
67TFK:03554:11594\n\
67TFK:03555:11981\n\
67TFK:03553:12172\n\
67TFK:03535:12359\n\
67TFK:03562:12590\n\
67TFK:03597:11626\n\
67TFK:03581:12132\n\
67TFK:03598:12803\n\
67TFK:03663:12270\n\
67TFK:03671:11916\n\
67TFK:03694:11935\n\
67TFK:03727:12120\n\
67TFK:03722:12194\n\
67TFK:03756:12230\n\
67TFK:03725:12620\n\
67TFK:03722:12660\n\
67TFK:03779:11693\n\
67TFK:03780:12412\n\
67TFK:03773:12620\n\
67TFK:03826:11698\n\
67TFK:03907:12172\n\
67TFK:03920:12258\n\
67TFK:03936:12293\n\
67TFK:03915:12428\n\
67TFK:03952:12753\n\
67TFK:03972:12201\n\
67TFK:02725:09435\n\
67TFK:02788:09092\n\
67TFK:02810:09292\n\
67TFK:02806:10065\n\
67TFK:02824:09690\n\
67TFK:02843:10154\n\
67TFK:02907:09137\n\
67TFK:02897:09275\n\
67TFK:02911:09798\n\
67TFK:02908:09973\n\
67TFK:02872:10035\n\
67TFK:02924:09285\n\
67TFK:02941:10301\n\
67TFK:02969:10277\n\
67TFK:03062:09476\n\
67TFK:03062:09958\n\
67TFK:03040:10071\n\
67TFK:03041:10219\n\
67TFK:03070:09587\n\
67TFK:03101:10291\n\
67TFK:03119:09119\n\
67TFK:03157:10159\n\
67TFK:03181:09393\n\
67TFK:03174:09441\n\
67TFK:03200:09892\n\
67TFK:03270:09476\n\
67TFK:03276:09749\n\
67TFK:03335:09284\n\
67TFK:03391:09071\n\
67TFK:03405:09404\n\
67TFK:03402:09585\n\
67TFK:03407:10073\n\
67TFK:03460:09346\n\
67TFK:03438:09589\n\
67TFK:03459:09572\n\
67TFK:03515:09152\n\
67TFK:03530:09269\n\
67TFK:03561:09559\n\
67TFK:03552:09871\n\
67TFK:03606:09176\n\
67TFK:03604:09230\n\
67TFK:03572:09290\n\
67TFK:03590:09511\n\
67TFK:03652:09499\n\
67TFK:03663:09498\n\
67TFK:03672:09392\n\
67TFK:03705:09520\n\
67TFK:03665:10083\n\
67TFK:03806:09108\n\
67TFK:03801:09229\n\
67TFK:03788:09452\n\
67TFK:03814:09723\n\
67TFK:03849:09870\n\
67TFK:03869:09141\n\
67TFK:03898:09537\n\
67TFK:03943:09019\n\
67TFK:03914:09327\n\
67TFK:03927:09420\n\
67TFK:03987:09170\n\
67TFK:03991:09988\n\
67TFK:02686:05319\n\
67TFK:02682:05364\n\
67TFK:02695:05460\n\
67TFK:02709:05493\n\
67TFK:02710:05964\n\
67TFK:02748:06022\n\
67TFK:02746:06063\n\
67TFK:02740:06337\n\
67TFK:02719:06388\n\
67TFK:02789:05488\n\
67TFK:02776:05723\n\
67TFK:02821:05315\n\
67TFK:02841:05658\n\
67TFK:02860:05675\n\
67TFK:02847:05963\n\
67TFK:02913:05203\n\
67TFK:02904:05424\n\
67TFK:02901:05489\n\
67TFK:02866:06268\n\
67TFK:02934:05724\n\
67TFK:02962:05838\n\
67TFK:02944:05881\n\
67TFK:03013:05399\n\
67TFK:02985:05986\n\
67TFK:02995:06157\n\
67TFK:02972:06400\n\
67TFK:03061:05383\n\
67TFK:03045:05438\n\
67TFK:03039:05742\n\
67TFK:03014:06120\n\
67TFK:03054:06221\n\
67TFK:03099:06405\n\
67TFK:03114:05369\n\
67TFK:03142:05508\n\
67TFK:03156:06151\n\
67TFK:03166:05862\n\
67TFK:03173:06294\n\
67TFK:03172:06385\n\
67TFK:03230:05264\n\
67TFK:03220:05384\n\
67TFK:03263:05384\n\
67TFK:03234:05519\n\
67TFK:03258:05656\n\
67TFK:03232:05947\n\
67TFK:03283:05165\n\
67TFK:03287:05975\n\
67TFK:03292:05998\n\
67TFK:03281:06099\n\
67TFK:03306:06334\n\
67TFK:03286:06387\n\
67TFK:03331:05245\n\
67TFK:03319:05372\n\
67TFK:03340:05899\n\
67TFK:03350:06426\n\
67TFK:03374:05588\n\
67TFK:03385:06224\n\
67TFK:03422:05251\n\
67TFK:03420:05472\n\
67TFK:03432:05865\n\
67TFK:03438:06099\n\
67TFK:03421:06215\n\
67TFK:03434:06436\n\
67TFK:03475:05844\n\
67TFK:03473:06399\n\
67TFK:03561:05719\n\
67TFK:03551:06406\n\
67TFK:03644:05883\n\
67TFK:03672:05262\n\
67TFK:03674:05988\n\
67TFK:03715:05767\n\
67TFK:03721:05987\n\
67TFK:03727:06094\n\
67TFK:03798:05308\n\
67TFK:03778:06225\n\
67TFK:03831:05809\n\
67TFK:03861:06126\n\
67TFK:03891:05550\n\
67TFK:03901:05590\n\
67TFK:03911:05693\n\
67TFK:03886:06041\n\
67TFK:03944:05959\n\
67TFK:03914:06235\n\
67TFK:03977:05722\n\
67TFK:03972:06016\n\
67TFK:08035:01661\n\
67TFK:08040:01785\n\
67TFK:08035:01959\n\
67TFK:08004:02032\n\
67TFK:08086:02505\n\
67TFK:08081:02565\n\
67TFK:08136:01613\n\
67TFK:08093:01989\n\
67TFK:08123:02232\n\
67TFK:08190:01685\n\
67TFK:08182:01767\n\
67TFK:08190:01866\n\
67TFK:08228:01893\n\
67TFK:08236:02003\n\
67TFK:08272:01647\n\
67TFK:08277:01917\n\
67TFK:08290:02062\n\
67TFK:08334:01516\n\
67TFK:08308:01745\n\
67TFK:08374:01304\n\
67TFK:08381:01343\n\
67TFK:08368:01675\n\
67TFK:08382:01663\n\
67TFK:08383:02022\n\
67TFK:08486:01513\n\
67TFK:08455:01927\n\
67TFK:08465:02254\n\
67TFK:08464:02355\n\
67TFK:08475:02467\n\
67TFK:08535:01474\n\
67TFK:08521:02014\n\
67TFK:08500:02051\n\
67TFK:08507:02041\n\
67TFK:08517:02432\n\
67TFK:08502:02541\n\
67TFK:08586:01312\n\
67TFK:08546:01456\n\
67TFK:08545:01983\n\
67TFK:08560:02095\n\
67TFK:08621:01451\n\
67TFK:08663:01518\n\
67TFK:08650:02442\n\
67TFK:08701:01352\n\
67TFK:08698:01443\n\
67TFK:08728:01811\n\
67TFK:08722:02459\n\
67TFK:08769:02023\n\
67TFK:08769:02482\n\
67TFK:08817:02361\n\
67TFK:08857:01608\n\
67TFK:08904:02335\n\
67TFK:08948:01732\n\
67TFK:08982:01802\n\
67TFK:08954:01935\n\
67TFK:09023:01793\n\
67TFK:09074:01436\n\
67TFK:09090:01408\n\
67TFK:09080:02309\n\
67TFK:09092:02110\n\
67TFK:09175:01350\n\
67TFK:09156:01887\n\
67TFK:09234:01601\n\
67TFK:09272:02082\n\
67TFK:09251:02202\n\
67TFK:02712:02242\n\
67TFK:02743:01433\n\
67TFK:02742:01581\n\
67TFK:02739:02408\n\
67TFK:02802:01428\n\
67TFK:02773:02119\n\
67TFK:02825:01647\n\
67TFK:02827:01791\n\
67TFK:02826:01948\n\
67TFK:02818:02254\n\
67TFK:02884:01614\n\
67TFK:02873:01804\n\
67TFK:02902:02158\n\
67TFK:02886:02450\n\
67TFK:02960:01963\n\
67TFK:03003:01423\n\
67TFK:02980:01699\n\
67TFK:03003:01729\n\
67TFK:03008:02216\n\
67TFK:02995:02573\n\
67TFK:03100:02144\n\
67TFK:03076:02303\n\
67TFK:03109:02308\n\
67TFK:03076:02568\n\
67TFK:03144:01317\n\
67TFK:03119:02030\n\
67TFK:03135:02532\n\
67TFK:03198:01837\n\
67TFK:03245:01577\n\
67TFK:03220:02126\n\
67TFK:03221:02386\n\
67TFK:03269:01889\n\
67TFK:03356:01610\n\
67TFK:03340:02039\n\
67TFK:03348:02172\n\
67TFK:03376:01365\n\
67TFK:03402:01842\n\
67TFK:03391:02555\n\
67TFK:03460:01336\n\
67TFK:03419:01357\n\
67TFK:03493:01463\n\
67TFK:03498:01540\n\
67TFK:03510:01818\n\
67TFK:03538:01984\n\
67TFK:03537:02350\n\
67TFK:03595:01317\n\
67TFK:03588:02435\n\
67TFK:03663:01555\n\
67TFK:03617:01629\n\
67TFK:03660:01666\n\
67TFK:03648:02223\n\
67TFK:03640:02339\n\
67TFK:03694:01534\n\
67TFK:03668:02415\n\
67TFK:03731:01664\n\
67TFK:03736:01663\n\
67TFK:03786:01756\n\
67TFK:03772:01863\n\
67TFK:03838:01674\n\
67TFK:03858:02310\n\
67TFK:03904:01539\n\
67TFK:03906:02412\n\
67TFK:03937:01758\n\
67TFK:03916:02346\n\
67TFK:03988:01716\n\
67TFK:03973:01775\n\
67TFK:03978:01745\n\
67TFK:03987:01832\n\
67TFK:02671:00719\n\
67TFK:02753:00536\n\
67TFK:02741:00758\n\
67TFK:02733:01205\n\
67TFK:02770:01166\n\
67TFK:02814:00695\n\
67TFK:02940:00516\n\
67TFK:03087:00880\n\
67TFK:03107:01036\n\
67TFK:03137:01149\n\
67TFK:03151:01138\n\
67TFK:03262:01233\n\
67TFK:03279:00900\n\
67TFK:03339:00458\n\
67TFK:03332:01232\n\
67TFK:03370:00646\n\
67TFK:03407:00719\n\
67TFK:03455:00911\n\
67TFK:03472:00477\n\
67TFK:03486:00974\n\
67TFK:03472:01176\n\
67TFK:03560:00503\n\
67TFK:03537:01082\n\
67TFK:03571:00994\n\
67TFK:03808:00666\n\
67TFK:03811:00672\n\
67TFK:03766:00772\n\
67TFK:03774:00777\n\
67TFK:03993:00994\n\
67TFK:01343:11448\n\
67TFK:01412:10604\n\
67TFK:01408:11519\n\
67TFK:01479:11208\n\
67TFK:01485:11435\n\
67TFK:01533:10513\n\
67TFK:01586:10553\n\
67TFK:01587:11540\n\
67TFK:01674:10554\n\
67TFK:01647:10643\n\
67TFK:01667:10882\n\
67TFK:01659:11225\n\
67TFK:01741:10935\n\
67TFK:01813:10974\n\
67TFK:01819:11236\n\
67TFK:01823:11273\n\
67TFK:01827:11272\n\
67TFK:01795:11472\n\
67TFK:01871:10847\n\
67TFK:01861:11116\n\
67TFK:01894:10373\n\
67TFK:01966:11300\n\
67TFK:02033:10481\n\
67TFK:02054:11237\n\
67TFK:02125:10636\n\
67TFK:02124:10961\n\
67TFK:02100:11281\n\
67TFK:02177:10739\n\
67TFK:02187:10985\n\
67TFK:02191:11029\n\
67TFK:02253:10458\n\
67TFK:02256:10513\n\
67TFK:02266:11326\n\
67TFK:02342:10542\n\
67TFK:02372:10953\n\
67TFK:02374:11125\n\
67TFK:02360:11345\n\
67TFK:02388:10640\n\
67TFK:02428:10730\n\
67TFK:02423:11260\n\
67TFK:02408:11315\n\
67TFK:02386:11420\n\
67TFK:02474:10827\n\
67TFK:02440:11372\n\
67TFK:02502:11017\n\
67TFK:02560:10318\n\
67TFK:02549:11586\n\
67TFK:02607:10572\n\
67TFK:02585:11479\n\
67TFK:02643:11051\n\
67TFK:02662:11095\n\
67TFK:01368:14201\n\
67TFK:01841:14250\n\
67TFK:02150:14338\n\
67TFK:02199:14535\n\
67TFK:02263:14418\n\
67TFK:02382:14502\n\
67TFK:02463:14489\n\
67TFK:01351:13036\n\
67TFK:01352:13417\n\
67TFK:01334:13526\n\
67TFK:01371:13996\n\
67TFK:01384:13370\n\
67TFK:01488:13198\n\
67TFK:01526:13237\n\
67TFK:01541:13588\n\
67TFK:01628:13709\n\
67TFK:01649:12955\n\
67TFK:01677:12984\n\
67TFK:01635:13258\n\
67TFK:01678:14118\n\
67TFK:01700:13216\n\
67TFK:01727:13400\n\
67TFK:01726:13550\n\
67TFK:01688:13673\n\
67TFK:01806:13261\n\
67TFK:01797:13837\n\
67TFK:01834:13525\n\
67TFK:01858:14110\n\
67TFK:01904:13745\n\
67TFK:01987:13743\n\
67TFK:02062:13778\n\
67TFK:02033:13823\n\
67TFK:02066:13815\n\
67TFK:02065:13951\n\
67TFK:02130:12917\n\
67TFK:02125:13930\n\
67TFK:02153:13526\n\
67TFK:02244:12982\n\
67TFK:02237:13480\n\
67TFK:02267:13972\n\
67TFK:02309:12894\n\
67TFK:02317:13051\n\
67TFK:02313:14141\n\
67TFK:02337:13202\n\
67TFK:02395:13816\n\
67TFK:02453:14111\n\
67TFK:02496:12946\n\
67TFK:02572:13251\n\
67TFK:02533:13670\n\
67TFK:02612:13345\n\
67TFK:02599:13581\n\
67TFK:02603:13867\n\
67TFK:02642:12928\n\
67TFK:07995:05177\n\
67TFK:08018:05276\n\
67TFK:08021:05531\n\
67TFK:07999:05852\n\
67TFK:07997:06163\n\
67TFK:07999:06301\n\
67TFK:08004:06306\n\
67TFK:08033:06401\n\
67TFK:08043:05284\n\
67TFK:08096:05958\n\
67TFK:08107:06202\n\
67TFK:08184:06036\n\
67TFK:08182:06304\n\
67TFK:08194:05261\n\
67TFK:08224:06001\n\
67TFK:08193:06436\n\
67TFK:08249:05418\n\
67TFK:08242:06137\n\
67TFK:08324:05832\n\
67TFK:08377:05462\n\
67TFK:08344:05515\n\
67TFK:08469:05845\n\
67TFK:08447:06060\n\
67TFK:08506:05336\n\
67TFK:08513:06057\n\
67TFK:08561:05782\n\
67TFK:08639:06206\n\
67TFK:08679:05618\n\
67TFK:08645:06091\n\
67TFK:08705:05401\n\
67TFK:08788:05926\n\
67TFK:08756:06235\n\
67TFK:08790:06297\n\
67TFK:08791:06395\n\
67TFK:08798:05345\n\
67TFK:08831:05609\n\
67TFK:08839:05632\n\
67TFK:08806:05670\n\
67TFK:08795:06005\n\
67TFK:08795:06155\n\
67TFK:08849:06277\n\
67TFK:08902:06242\n\
67TFK:08932:06323\n\
67TFK:08962:05161\n\
67TFK:09019:05815\n\
67TFK:09080:05787\n\
67TFK:09055:05872\n\
67TFK:09188:05305\n\
67TFK:09205:05495\n\
67TFK:09193:06143\n\
67TFK:09256:06189\n\
67TFK:09295:05848\n\
67TFK:09357:05352\n\
67TFK:09364:05768\n\
67TFK:09328:06417\n\
67TFK:09423:05322\n\
67TFK:09387:05569\n\
67TFK:09418:05660\n\
67TFK:09438:05218\n\
67TFK:09452:05345\n\
67TFK:09472:06258\n\
67TFK:09492:05179\n\
67TFK:09505:05362\n\
67TFK:09483:06324\n\
67TFK:09572:06374\n\
67TFK:09590:05216\n\
67TFK:09600:06179\n\
67TFK:09617:06294\n\
67TFK:09722:05339\n\
67TFK:09718:06264\n\
67TFK:09707:06426\n\
67TFK:09792:06384\n\
67TFK:09859:05878\n\
67TFK:09885:05459\n\
67TFK:09901:05708\n\
67TFK:09892:06144\n\
67TFK:09926:05526\n\
67TFK:09946:06431\n\
67TFK:09986:05489\n\
67TFK:09989:05773\n\
67TFK:09992:06120\n\
67TFK:10036:05228\n\
67TFK:10041:05516\n\
67TFK:10081:05258\n\
67TFK:10109:06183\n\
67TFK:10157:05908\n\
67TFK:10142:06149\n\
67TFK:10208:05475\n\
67TFK:10179:05561\n\
67TFK:10182:06425\n\
67TFK:10315:05669\n\
67TFK:10357:05739\n\
67TFK:10363:05835\n\
67TFK:10366:05896\n\
67TFK:10399:05447\n\
67TFK:10378:05736\n\
67TFK:10404:05843\n\
67TFK:10399:05900\n\
67TFK:10434:05594\n\
67TFK:06665:13503\n\
67TFK:06717:12891\n\
67TFK:06751:14026\n\
67TFK:06771:14007\n\
67TFK:06826:12952\n\
67TFK:06812:14108\n\
67TFK:06919:13443\n\
67TFK:06959:13862\n\
67TFK:06966:13524\n\
67TFK:07033:13071\n\
67TFK:07047:13795\n\
67TFK:07099:14140\n\
67TFK:07155:13349\n\
67TFK:07125:13604\n\
67TFK:07144:13686\n\
67TFK:07119:13801\n\
67TFK:07194:12921\n\
67TFK:07175:13015\n\
67TFK:07207:13179\n\
67TFK:07163:13734\n\
67TFK:07173:14087\n\
67TFK:07238:13058\n\
67TFK:07288:13554\n\
67TFK:07315:12977\n\
67TFK:07321:13484\n\
67TFK:07369:13522\n\
67TFK:07421:13668\n\
67TFK:07449:13943\n\
67TFK:07468:13368\n\
67TFK:07535:13954\n\
67TFK:07555:14072\n\
67TFK:07607:13316\n\
67TFK:07609:13438\n\
67TFK:07623:14040\n\
67TFK:07709:13561\n\
67TFK:07686:13603\n\
67TFK:07690:13808\n\
67TFK:07700:13919\n\
67TFK:07718:13685\n\
67TFK:07851:13177\n\
67TFK:07824:14109\n\
67TFK:07897:13343\n\
67TFK:07880:13981\n\
67TFK:07910:13821\n\
67TFK:02701:02604\n\
67TFK:02685:02923\n\
67TFK:02676:03396\n\
67TFK:02813:02814\n\
67TFK:02780:03146\n\
67TFK:02798:03221\n\
67TFK:02841:02969\n\
67TFK:02877:03053\n\
67TFK:02959:02705\n\
67TFK:02931:03223\n\
67TFK:02916:03343\n\
67TFK:02932:03394\n\
67TFK:03013:02789\n\
67TFK:02986:02956\n\
67TFK:03010:03076\n\
67TFK:03016:02870\n\
67TFK:03028:02872\n\
67TFK:03056:03009\n\
67TFK:03019:03292\n\
67TFK:03033:03684\n\
67TFK:03025:03793\n\
67TFK:03077:03105\n\
67TFK:03075:03127\n\
67TFK:03084:03335\n\
67TFK:03150:02720\n\
67TFK:03162:03019\n\
67TFK:03144:03198\n\
67TFK:03117:03507\n\
67TFK:03187:02883\n\
67TFK:03171:03003\n\
67TFK:03211:03741\n\
67TFK:03261:03201\n\
67TFK:03230:03687\n\
67TFK:03284:02785\n\
67TFK:03295:02909\n\
67TFK:03292:03359\n\
67TFK:03300:03614\n\
67TFK:03326:02715\n\
67TFK:03345:02689\n\
67TFK:03318:03043\n\
67TFK:03347:03256\n\
67TFK:03386:02934\n\
67TFK:03387:03186\n\
67TFK:03408:03635\n\
67TFK:03373:03769\n\
67TFK:03449:02668\n\
67TFK:03434:03074\n\
67TFK:03445:03734\n\
67TFK:03496:02776\n\
67TFK:03464:03743\n\
67TFK:03553:02835\n\
67TFK:03554:03078\n\
67TFK:03515:03252\n\
67TFK:03519:03412\n\
67TFK:03538:03556\n\
67TFK:03549:03586\n\
67TFK:03623:02736\n\
67TFK:03662:03464\n\
67TFK:03646:03830\n\
67TFK:03682:02630\n\
67TFK:03683:03227\n\
67TFK:03738:02589\n\
67TFK:03753:03563\n\
67TFK:03767:02720\n\
67TFK:03806:03258\n\
67TFK:03781:03404\n\
67TFK:03831:02787\n\
67TFK:03834:02809\n\
67TFK:03826:03453\n\
67TFK:03911:02597\n\
67TFK:03899:02670\n\
67TFK:03878:03124\n\
67TFK:03872:03625\n\
67TFK:03958:02967\n\
67TFK:03958:03836\n\
67TFK:03985:02714\n\
67TFK:02685:06563\n\
67TFK:02704:06617\n\
67TFK:02697:06775\n\
67TFK:02682:06824\n\
67TFK:02669:07271\n\
67TFK:02667:07365\n\
67TFK:02715:06713\n\
67TFK:02750:06879\n\
67TFK:02753:07053\n\
67TFK:02745:07239\n\
67TFK:02806:06914\n\
67TFK:02789:06988\n\
67TFK:02801:07208\n\
67TFK:02779:07497\n\
67TFK:02876:06766\n\
67TFK:02903:07538\n\
67TFK:02940:07432\n\
67TFK:02958:07517\n\
67TFK:02931:07571\n\
67TFK:03010:06513\n\
67TFK:02995:06571\n\
67TFK:03041:06769\n\
67TFK:03045:06966\n\
67TFK:03046:07120\n\
67TFK:03056:07099\n\
67TFK:03021:07260\n\
67TFK:03103:06509\n\
67TFK:03110:07648\n\
67TFK:03143:07222\n\
67TFK:03138:07691\n\
67TFK:03188:07224\n\
67TFK:03222:06624\n\
67TFK:03237:06991\n\
67TFK:03239:07284\n\
67TFK:03216:07403\n\
67TFK:03252:07495\n\
67TFK:03255:07722\n\
67TFK:03280:06578\n\
67TFK:03268:07711\n\
67TFK:03363:06454\n\
67TFK:03391:06465\n\
67TFK:03408:06544\n\
67TFK:03403:06922\n\
67TFK:03393:07660\n\
67TFK:03438:07015\n\
67TFK:03431:07160\n\
67TFK:03500:06483\n\
67TFK:03499:06617\n\
67TFK:03495:06758\n\
67TFK:03582:07453\n\
67TFK:03568:07546\n\
67TFK:03663:06996\n\
67TFK:03645:07275\n\
67TFK:03669:06950\n\
67TFK:03692:07705\n\
67TFK:03758:07373\n\
67TFK:03730:07593\n\
67TFK:03762:07613\n\
67TFK:03772:06958\n\
67TFK:03793:07107\n\
67TFK:03828:07507\n\
67TFK:03841:07637\n\
67TFK:03900:06639\n\
67TFK:03963:06648\n\
67TFK:03916:07503\n\
67TFK:04081:01042\n\
67TFK:04171:01132\n\
67TFK:04214:00539\n\
67TFK:04198:01215\n\
67TFK:04270:00789\n\
67TFK:04334:00511\n\
67TFK:04367:00618\n\
67TFK:04385:00774\n\
67TFK:04353:00880\n\
67TFK:04363:01027\n\
67TFK:04420:00289\n\
67TFK:04442:00576\n\
67TFK:04407:00990\n\
67TFK:04467:01081\n\
67TFK:04505:00878\n\
67TFK:04513:00942\n\
67TFK:04574:00351\n\
67TFK:04614:00979\n\
67TFK:04677:00510\n\
67TFK:04692:01186\n\
67TFK:04700:00430\n\
67TFK:04714:01090\n\
67TFK:04779:01111\n\
67TFK:04780:01240\n\
67TFK:04880:00799\n\
67TFK:04869:01047\n\
67TFK:04880:01260\n\
67TFK:04931:01015\n\
67TFK:05048:01139\n\
67TFK:02714:14293\n\
67TFK:02805:14319\n\
67TFK:02854:14562\n\
67TFK:02887:14221\n\
67TFK:02907:14497\n\
67TFK:02923:14483\n\
67TFK:03039:14692\n\
67TFK:03034:14838\n\
67TFK:03119:14536\n\
67TFK:03242:14875\n\
67TFK:03275:14773\n\
67TFK:03392:14892\n\
67TFK:03462:14751\n\
67TFK:03495:14236\n\
67TFK:03469:14708\n\
67TFK:03495:14944\n\
67TFK:03534:14999\n\
67TFK:03567:14212\n\
67TFK:03595:14200\n\
67TFK:03613:14725\n\
67TFK:03661:14601\n\
67TFK:03797:14471\n\
67TFK:03837:14391\n\
67TFK:03927:14695\n\
67TFK:02694:10785\n\
67TFK:02697:10972\n\
67TFK:02746:10469\n\
67TFK:02731:10743\n\
67TFK:02730:10773\n\
67TFK:02788:11388\n\
67TFK:02814:10551\n\
67TFK:02833:10586\n\
67TFK:02873:10434\n\
67TFK:02909:10860\n\
67TFK:02937:11487\n\
67TFK:02971:10784\n\
67TFK:03029:10526\n\
67TFK:03067:10844\n\
67TFK:03072:10943\n\
67TFK:03162:11294\n\
67TFK:03197:11181\n\
67TFK:03165:11364\n\
67TFK:03165:11498\n\
67TFK:03225:11052\n\
67TFK:03263:11369\n\
67TFK:03291:10352\n\
67TFK:03326:10339\n\
67TFK:03317:11053\n\
67TFK:03330:11581\n\
67TFK:03382:10614\n\
67TFK:03375:10764\n\
67TFK:03406:11478\n\
67TFK:03469:11561\n\
67TFK:03558:10508\n\
67TFK:03606:10384\n\
67TFK:03586:10885\n\
67TFK:03593:10870\n\
67TFK:03589:11499\n\
67TFK:03639:10392\n\
67TFK:03652:11298\n\
67TFK:03660:11534\n\
67TFK:03711:10724\n\
67TFK:03666:10894\n\
67TFK:03716:11211\n\
67TFK:03851:10343\n\
67TFK:03863:10367\n\
67TFK:03843:11511\n\
67TFK:03885:11128\n\
67TFK:03887:11331\n\
67TFK:03882:11554\n\
67TFK:03917:10753\n\
67TFK:03929:11126\n\
67TFK:03922:11178\n\
67TFK:03982:10534\n\
67TFK:01368:01271\n\
67TFK:01503:01213\n\
67TFK:01627:00955\n\
67TFK:01676:00872\n\
67TFK:01634:01066\n\
67TFK:01825:01024\n\
67TFK:01868:00972\n\
67TFK:01876:00987\n\
67TFK:01931:01202\n\
67TFK:01965:01026\n\
67TFK:01948:01269\n\
67TFK:02001:00805\n\
67TFK:02003:00983\n\
67TFK:02108:00707\n\
67TFK:02160:00896\n\
67TFK:02157:01087\n\
67TFK:02132:01140\n\
67TFK:02235:00872\n\
67TFK:02236:00857\n\
67TFK:02281:01131\n\
67TFK:02306:01151\n\
67TFK:02399:00949\n\
67TFK:02417:00964\n\
67TFK:02435:00869\n\
67TFK:02484:00897\n\
67TFK:02606:01053\n\
67TFK:02659:00940\n\
67TFK:02655:00983\n\
67TFK:02715:08045\n\
67TFK:02725:08168\n\
67TFK:02720:08247\n\
67TFK:02734:08295\n\
67TFK:02731:08505\n\
67TFK:02758:08874\n\
67TFK:02798:07837\n\
67TFK:02906:07800\n\
67TFK:02870:08062\n\
67TFK:02873:08183\n\
67TFK:02947:08489\n\
67TFK:02983:07780\n\
67TFK:02990:08537\n\
67TFK:02974:08936\n\
67TFK:03055:08119\n\
67TFK:03037:08342\n\
67TFK:03112:08554\n\
67TFK:03084:08720\n\
67TFK:03106:08739\n\
67TFK:03185:08223\n\
67TFK:03190:08686\n\
67TFK:03249:07905\n\
67TFK:03215:08001\n\
67TFK:03253:08647\n\
67TFK:03289:08912\n\
67TFK:03326:07882\n\
67TFK:03363:08433\n\
67TFK:03413:08478\n\
67TFK:03508:07742\n\
67TFK:03501:08550\n\
67TFK:03522:07812\n\
67TFK:03553:08622\n\
67TFK:03561:08796\n\
67TFK:03573:08104\n\
67TFK:03564:08452\n\
67TFK:03671:08431\n\
67TFK:03699:08644\n\
67TFK:03684:08726\n\
67TFK:03688:08926\n\
67TFK:03754:08280\n\
67TFK:03806:08458\n\
67TFK:03906:07924\n\
67TFK:03891:07958\n\
67TFK:03902:08530\n\
67TFK:03981:08880\n\
')
