# Supplementary material for: The Oxidative Metabolism of Fossil Hydrocarbons and Sulfide Minerals by the Lithobiontic Microbial Community Inhabiting Deep Subterrestrial Kupferschiefer Black Shale
Source: Front Microbiol. 2018 May 15;9:972. doi: 10.3389/fmicb.2018.00972 (PMC5962744; doi:10.3389/fmicb.2018.00972)
Supplement: Supplementary file 3 [file Presentation_1.ZIP › R19_filter-trim_BSc60_sup207_krona.html.files/node1346.members.0.js]

data('67TFK:01369:11624\n\
67TFK:01634:12262\n\
67TFK:01687:11843\n\
67TFK:01863:12366\n\
67TFK:02560:11820\n\
67TFK:02609:11811\n\
67TFK:02786:04919\n\
67TFK:03493:04697\n\
67TFK:03601:04848\n\
67TFK:03697:04500\n\
67TFK:03742:04235\n\
67TFK:00726:04032\n\
67TFK:00719:04921\n\
67TFK:01104:04304\n\
67TFK:01265:04633\n\
67TFK:00612:02175\n\
67TFK:00701:09424\n\
67TFK:01166:10077\n\
67TFK:00147:08165\n\
67TFK:00918:08651\n\
67TFK:00893:07681\n\
67TFK:00954:06508\n\
67TFK:01108:06707\n\
67TFK:01213:07708\n\
67TFK:00632:06335\n\
67TFK:00698:05969\n\
67TFK:01081:06123\n\
67TFK:10147:06830\n\
67TFK:06778:03553\n\
67TFK:06881:03276\n\
67TFK:06973:02748\n\
67TFK:07232:02904\n\
67TFK:07412:03054\n\
67TFK:07672:03784\n\
67TFK:09602:04476\n\
67TFK:09748:04742\n\
67TFK:09775:03696\n\
67TFK:10019:02697\n\
67TFK:10254:02703\n\
67TFK:10239:03431\n\
67TFK:10095:12316\n\
67TFK:01877:03468\n\
67TFK:01989:03377\n\
67TFK:02155:02780\n\
67TFK:02234:02748\n\
67TFK:02265:03779\n\
67TFK:02460:03036\n\
67TFK:01700:04849\n\
67TFK:02025:04164\n\
67TFK:02402:05075\n\
67TFK:01498:05790\n\
67TFK:01877:05422\n\
67TFK:01960:05350\n\
67TFK:02126:06156\n\
67TFK:02355:06397\n\
67TFK:02403:06299\n\
67TFK:01586:06767\n\
67TFK:02203:06619\n\
67TFK:01653:01917\n\
67TFK:01684:01860\n\
67TFK:01971:02014\n\
67TFK:02065:01920\n\
67TFK:02283:01577\n\
67TFK:02331:01864\n\
67TFK:01393:08792\n\
67TFK:02182:08158\n\
67TFK:02396:08027\n\
67TFK:02397:08134\n\
67TFK:01621:09717\n\
67TFK:01717:09789\n\
67TFK:01768:09474\n\
67TFK:02580:10135\n\
67TFK:05420:04374\n\
67TFK:05596:04844\n\
67TFK:05617:05011\n\
67TFK:05854:04838\n\
67TFK:05880:04019\n\
67TFK:06358:03937\n\
67TFK:06658:04055\n\
67TFK:09924:08322\n\
67TFK:10203:08822\n\
67TFK:09645:09535\n\
67TFK:10078:09738\n\
67TFK:05640:06789\n\
67TFK:06005:06914\n\
67TFK:06046:07390\n\
67TFK:06092:07146\n\
67TFK:06187:07152\n\
67TFK:05438:11569\n\
67TFK:09641:02410\n\
67TFK:10246:02500\n\
67TFK:07306:01684\n\
67TFK:07601:01331\n\
67TFK:07906:01471\n\
67TFK:07158:04040\n\
67TFK:07122:04267\n\
67TFK:07231:04230\n\
67TFK:07351:03872\n\
67TFK:07723:04244\n\
67TFK:07964:05070\n\
67TFK:07216:06878\n\
67TFK:07056:05819\n\
67TFK:07368:05876\n\
67TFK:07835:06129\n\
67TFK:07446:09184\n\
67TFK:07093:08629\n\
67TFK:07073:08999\n\
67TFK:07975:08201\n\
67TFK:06901:10658\n\
67TFK:07392:10394\n\
67TFK:07666:11460\n\
67TFK:07790:11586\n\
67TFK:07874:10709\n\
67TFK:00336:03149\n\
67TFK:01028:03245\n\
67TFK:01024:03535\n\
67TFK:05570:02165\n\
67TFK:06010:01317\n\
67TFK:05990:01459\n\
67TFK:05989:01917\n\
67TFK:06039:01541\n\
67TFK:06154:01541\n\
67TFK:06372:01559\n\
67TFK:08499:01225\n\
67TFK:06838:00573\n\
67TFK:07196:01124\n\
67TFK:07422:00772\n\
67TFK:07833:00779\n\
67TFK:08400:06663\n\
67TFK:08903:07257\n\
67TFK:09060:07549\n\
67TFK:08051:03853\n\
67TFK:08734:03652\n\
67TFK:09201:02869\n\
67TFK:09264:03547\n\
67TFK:09278:03855\n\
67TFK:08195:04536\n\
67TFK:08671:04424\n\
67TFK:08709:04531\n\
67TFK:08850:04079\n\
67TFK:08842:05145\n\
67TFK:09091:04793\n\
67TFK:08001:08960\n\
67TFK:08430:08503\n\
67TFK:08465:09002\n\
67TFK:08563:07940\n\
67TFK:08683:07811\n\
67TFK:08775:08479\n\
67TFK:08457:10215\n\
67TFK:08822:10256\n\
67TFK:08947:09523\n\
67TFK:00801:11088\n\
67TFK:00891:11288\n\
67TFK:06913:12304\n\
67TFK:07680:11823\n\
67TFK:07665:12312\n\
67TFK:04569:14096\n\
67TFK:04603:14919\n\
67TFK:04173:11833\n\
67TFK:04679:11962\n\
67TFK:04924:12852\n\
67TFK:04106:10662\n\
67TFK:04198:11192\n\
67TFK:04902:10457\n\
67TFK:05254:11505\n\
67TFK:04396:09508\n\
67TFK:04490:09759\n\
67TFK:04509:07755\n\
67TFK:04915:08859\n\
67TFK:05121:07766\n\
67TFK:04634:06906\n\
67TFK:04627:07336\n\
67TFK:04650:06746\n\
67TFK:04752:06511\n\
67TFK:04904:07341\n\
67TFK:06540:00790\n\
67TFK:04061:05953\n\
67TFK:04187:06229\n\
67TFK:04196:06296\n\
67TFK:04377:05947\n\
67TFK:04542:05623\n\
67TFK:04899:06367\n\
67TFK:05212:05530\n\
67TFK:08128:13065\n\
67TFK:08908:13216\n\
67TFK:08935:11859\n\
67TFK:05338:13964\n\
67TFK:05973:14091\n\
67TFK:06110:13615\n\
67TFK:06168:13010\n\
67TFK:08750:10876\n\
67TFK:09066:11105\n\
67TFK:09257:10412\n\
67TFK:04666:02803\n\
67TFK:04942:03205\n\
67TFK:05081:02606\n\
67TFK:05295:03316\n\
67TFK:05425:02620\n\
67TFK:05687:02994\n\
67TFK:05930:03734\n\
67TFK:06548:03641\n\
67TFK:05355:06191\n\
67TFK:05554:05382\n\
67TFK:06101:06188\n\
67TFK:06080:06213\n\
67TFK:06594:06129\n\
67TFK:04182:04039\n\
67TFK:05082:05052\n\
67TFK:05501:08044\n\
67TFK:05558:08306\n\
67TFK:05884:09009\n\
67TFK:06240:08779\n\
67TFK:06394:08427\n\
67TFK:06508:08043\n\
67TFK:05637:09620\n\
67TFK:05670:10050\n\
67TFK:05717:09854\n\
67TFK:05883:09461\n\
67TFK:06124:09017\n\
67TFK:06466:10002\n\
67TFK:05688:12069\n\
67TFK:05991:11911\n\
67TFK:06279:12559\n\
67TFK:04365:02114\n\
67TFK:04513:02196\n\
67TFK:04556:02180\n\
67TFK:04730:01915\n\
67TFK:04818:01629\n\
67TFK:03560:13017\n\
67TFK:03060:11806\n\
67TFK:03231:12557\n\
67TFK:03662:11801\n\
67TFK:03827:12130\n\
67TFK:03901:12220\n\
67TFK:02796:09832\n\
67TFK:02836:10112\n\
67TFK:02891:09765\n\
67TFK:03533:10275\n\
67TFK:03828:10193\n\
67TFK:03888:09476\n\
67TFK:02692:06289\n\
67TFK:03247:05979\n\
67TFK:03581:06426\n\
67TFK:03604:06402\n\
67TFK:08070:01539\n\
67TFK:08577:02155\n\
67TFK:09004:01851\n\
67TFK:09240:01642\n\
67TFK:09227:01760\n\
67TFK:09259:02342\n\
67TFK:02902:02353\n\
67TFK:02938:01593\n\
67TFK:03049:01724\n\
67TFK:03365:01336\n\
67TFK:03764:01304\n\
67TFK:03867:02092\n\
67TFK:03056:01222\n\
67TFK:03166:01092\n\
67TFK:03329:00591\n\
67TFK:01626:11300\n\
67TFK:01700:10719\n\
67TFK:02366:10680\n\
67TFK:01844:13542\n\
67TFK:02431:13727\n\
67TFK:02550:13532\n\
67TFK:08575:05688\n\
67TFK:08839:06127\n\
67TFK:09094:06264\n\
67TFK:09685:05839\n\
67TFK:06722:13615\n\
67TFK:07529:12939\n\
67TFK:07651:12919\n\
67TFK:02696:02884\n\
67TFK:02982:03429\n\
67TFK:03350:03132\n\
67TFK:03341:03455\n\
67TFK:03413:02671\n\
67TFK:03763:03007\n\
67TFK:02711:07535\n\
67TFK:02804:06637\n\
67TFK:03148:07281\n\
67TFK:03287:06816\n\
67TFK:03525:06445\n\
67TFK:03548:06729\n\
67TFK:03642:07296\n\
67TFK:03756:06577\n\
67TFK:03775:06788\n\
67TFK:03951:06580\n\
67TFK:02671:14324\n\
67TFK:01997:00899\n\
67TFK:02214:00807\n\
67TFK:02306:00768\n\
67TFK:02535:01182\n\
67TFK:02621:00971\n\
67TFK:02748:08447\n\
67TFK:03189:07884\n\
67TFK:03465:08141\n\
')
