# Supplementary material for: The Oxidative Metabolism of Fossil Hydrocarbons and Sulfide Minerals by the Lithobiontic Microbial Community Inhabiting Deep Subterrestrial Kupferschiefer Black Shale
Source: Front Microbiol. 2018 May 15;9:972. doi: 10.3389/fmicb.2018.00972 (PMC5962744; doi:10.3389/fmicb.2018.00972)
Supplement: Supplementary file 3 [file Presentation_1.ZIP › R19_filter-trim_BSc60_sup207_krona.html.files/node1581.members.0.js]

data('67TFK:01616:11730\n\
67TFK:01712:11916\n\
67TFK:01707:12863\n\
67TFK:02537:11881\n\
67TFK:03230:05127\n\
67TFK:03578:04282\n\
67TFK:03766:04614\n\
67TFK:03819:04189\n\
67TFK:03905:04098\n\
67TFK:03980:05026\n\
67TFK:00874:04984\n\
67TFK:01183:04236\n\
67TFK:01328:04049\n\
67TFK:00653:02479\n\
67TFK:00745:02353\n\
67TFK:00928:02507\n\
67TFK:01179:01805\n\
67TFK:00681:10125\n\
67TFK:00421:08510\n\
67TFK:00814:07898\n\
67TFK:00968:08986\n\
67TFK:01153:08777\n\
67TFK:00489:06545\n\
67TFK:00946:07226\n\
67TFK:01066:06987\n\
67TFK:00476:05932\n\
67TFK:00654:05346\n\
67TFK:00725:05950\n\
67TFK:00842:05864\n\
67TFK:09362:07247\n\
67TFK:09681:07420\n\
67TFK:09839:07075\n\
67TFK:09974:07407\n\
67TFK:10160:06719\n\
67TFK:10317:06527\n\
67TFK:06749:03573\n\
67TFK:06797:03467\n\
67TFK:07136:03821\n\
67TFK:07246:02976\n\
67TFK:07341:03832\n\
67TFK:07398:02604\n\
67TFK:07552:03103\n\
67TFK:07803:02732\n\
67TFK:07889:03036\n\
67TFK:09949:03976\n\
67TFK:10397:05022\n\
67TFK:09394:02690\n\
67TFK:09541:03596\n\
67TFK:10135:02932\n\
67TFK:09602:12509\n\
67TFK:10171:11810\n\
67TFK:10235:11689\n\
67TFK:01420:03007\n\
67TFK:01583:03301\n\
67TFK:02216:03585\n\
67TFK:02438:03716\n\
67TFK:02633:03494\n\
67TFK:01366:04295\n\
67TFK:01617:04622\n\
67TFK:01587:04819\n\
67TFK:01901:04279\n\
67TFK:01969:04984\n\
67TFK:02595:04607\n\
67TFK:01366:06215\n\
67TFK:01719:05711\n\
67TFK:01883:05924\n\
67TFK:01990:05688\n\
67TFK:02266:05764\n\
67TFK:02320:05592\n\
67TFK:01571:06801\n\
67TFK:01805:06683\n\
67TFK:02630:07087\n\
67TFK:01380:01941\n\
67TFK:01827:02244\n\
67TFK:01874:02122\n\
67TFK:02115:01861\n\
67TFK:02294:02560\n\
67TFK:02610:02403\n\
67TFK:01543:08225\n\
67TFK:02264:07819\n\
67TFK:01840:09246\n\
67TFK:02488:09046\n\
67TFK:02572:10133\n\
67TFK:05374:04472\n\
67TFK:05388:03879\n\
67TFK:05452:05008\n\
67TFK:05681:04401\n\
67TFK:05858:04499\n\
67TFK:06191:03898\n\
67TFK:06390:05077\n\
67TFK:06484:05046\n\
67TFK:09409:13553\n\
67TFK:09510:08626\n\
67TFK:09783:07905\n\
67TFK:10057:08055\n\
67TFK:09517:10266\n\
67TFK:09652:09407\n\
67TFK:10005:10170\n\
67TFK:10115:09204\n\
67TFK:10083:10269\n\
67TFK:10238:09245\n\
67TFK:09489:10956\n\
67TFK:09557:10570\n\
67TFK:09731:11522\n\
67TFK:05369:07608\n\
67TFK:05517:07080\n\
67TFK:05786:06953\n\
67TFK:06307:07049\n\
67TFK:06363:07470\n\
67TFK:06623:06913\n\
67TFK:06658:06753\n\
67TFK:05830:11222\n\
67TFK:06378:11544\n\
67TFK:06459:10558\n\
67TFK:06447:10860\n\
67TFK:06597:11187\n\
67TFK:09464:01347\n\
67TFK:06885:01917\n\
67TFK:06923:02050\n\
67TFK:07141:02465\n\
67TFK:07164:01473\n\
67TFK:07263:01390\n\
67TFK:07316:01478\n\
67TFK:07937:02195\n\
67TFK:06851:04576\n\
67TFK:06886:04429\n\
67TFK:07921:04794\n\
67TFK:06823:06823\n\
67TFK:07622:06522\n\
67TFK:07983:06919\n\
67TFK:07044:06104\n\
67TFK:07485:05757\n\
67TFK:07632:05400\n\
67TFK:07870:05825\n\
67TFK:07868:06393\n\
67TFK:07978:06305\n\
67TFK:06787:09108\n\
67TFK:07361:09056\n\
67TFK:07907:09180\n\
67TFK:06704:08835\n\
67TFK:06801:08204\n\
67TFK:06890:08354\n\
67TFK:06887:08417\n\
67TFK:06996:08650\n\
67TFK:07021:08451\n\
67TFK:07166:08148\n\
67TFK:07295:08830\n\
67TFK:07356:08219\n\
67TFK:07354:08505\n\
67TFK:07405:08369\n\
67TFK:07726:08752\n\
67TFK:07785:08194\n\
67TFK:07814:08299\n\
67TFK:07392:11054\n\
67TFK:00246:03231\n\
67TFK:00482:03768\n\
67TFK:00604:02793\n\
67TFK:00908:02680\n\
67TFK:00950:03403\n\
67TFK:01001:03023\n\
67TFK:06387:01763\n\
67TFK:06426:02454\n\
67TFK:06648:02350\n\
67TFK:08322:01150\n\
67TFK:08608:01047\n\
67TFK:07404:00730\n\
67TFK:07893:00968\n\
67TFK:06994:14361\n\
67TFK:07900:14199\n\
67TFK:08027:06991\n\
67TFK:08246:06684\n\
67TFK:08353:07322\n\
67TFK:08636:07400\n\
67TFK:08950:06472\n\
67TFK:09066:07340\n\
67TFK:09106:07466\n\
67TFK:08106:02650\n\
67TFK:08418:03058\n\
67TFK:08446:02865\n\
67TFK:08856:03200\n\
67TFK:08674:04858\n\
67TFK:08924:05086\n\
67TFK:07994:07785\n\
67TFK:08185:07760\n\
67TFK:08206:08443\n\
67TFK:08393:07799\n\
67TFK:08539:08123\n\
67TFK:08744:08926\n\
67TFK:08905:07926\n\
67TFK:09002:08818\n\
67TFK:09062:08911\n\
67TFK:08078:09741\n\
67TFK:09151:09516\n\
67TFK:09243:09042\n\
67TFK:01233:11527\n\
67TFK:06771:11634\n\
67TFK:06768:11787\n\
67TFK:07699:11671\n\
67TFK:04458:12987\n\
67TFK:04057:14437\n\
67TFK:04203:14769\n\
67TFK:05098:14325\n\
67TFK:04164:12678\n\
67TFK:04271:12099\n\
67TFK:04299:12281\n\
67TFK:04369:11831\n\
67TFK:04490:11596\n\
67TFK:05318:12189\n\
67TFK:04124:11524\n\
67TFK:04290:11489\n\
67TFK:04557:11575\n\
67TFK:04960:11148\n\
67TFK:05190:11475\n\
67TFK:05311:10624\n\
67TFK:04232:10145\n\
67TFK:04280:09625\n\
67TFK:04594:09195\n\
67TFK:04929:09303\n\
67TFK:05095:10079\n\
67TFK:05115:10084\n\
67TFK:05175:09338\n\
67TFK:05257:09419\n\
67TFK:04037:07849\n\
67TFK:04295:08072\n\
67TFK:04394:08880\n\
67TFK:04648:07920\n\
67TFK:05110:08500\n\
67TFK:05190:08333\n\
67TFK:04582:07564\n\
67TFK:04613:06996\n\
67TFK:04799:06738\n\
67TFK:05300:06660\n\
67TFK:05860:01061\n\
67TFK:06138:00513\n\
67TFK:06153:00504\n\
67TFK:06567:00830\n\
67TFK:04717:06066\n\
67TFK:04808:06223\n\
67TFK:04848:05501\n\
67TFK:04890:06056\n\
67TFK:08058:12990\n\
67TFK:08203:13216\n\
67TFK:08321:12987\n\
67TFK:08767:13864\n\
67TFK:08889:13759\n\
67TFK:08234:11771\n\
67TFK:08728:11660\n\
67TFK:05471:13619\n\
67TFK:05956:13792\n\
67TFK:06081:13704\n\
67TFK:06350:14731\n\
67TFK:08784:11558\n\
67TFK:08992:11377\n\
67TFK:04045:03151\n\
67TFK:04123:03859\n\
67TFK:04570:03567\n\
67TFK:04809:02915\n\
67TFK:05015:02993\n\
67TFK:05082:03522\n\
67TFK:05622:02683\n\
67TFK:05829:03808\n\
67TFK:06168:03380\n\
67TFK:05380:05384\n\
67TFK:05423:05632\n\
67TFK:05985:05528\n\
67TFK:06341:05608\n\
67TFK:06332:05930\n\
67TFK:05070:04443\n\
67TFK:05464:08030\n\
67TFK:05720:07767\n\
67TFK:05871:08033\n\
67TFK:06097:08950\n\
67TFK:06581:08368\n\
67TFK:05420:09732\n\
67TFK:05482:09406\n\
67TFK:05506:09967\n\
67TFK:05676:09582\n\
67TFK:05900:09253\n\
67TFK:05973:09433\n\
67TFK:06032:10007\n\
67TFK:06187:09315\n\
67TFK:06291:09944\n\
67TFK:06523:09697\n\
67TFK:06518:10282\n\
67TFK:04122:01727\n\
67TFK:04155:02002\n\
67TFK:04284:01860\n\
67TFK:05310:02008\n\
67TFK:03633:13715\n\
67TFK:03702:12977\n\
67TFK:02701:12608\n\
67TFK:03481:11612\n\
67TFK:03578:11839\n\
67TFK:03890:11827\n\
67TFK:02802:09369\n\
67TFK:02868:09654\n\
67TFK:02868:10088\n\
67TFK:03220:10268\n\
67TFK:03649:09891\n\
67TFK:03842:09082\n\
67TFK:03898:09794\n\
67TFK:02772:06431\n\
67TFK:03201:06417\n\
67TFK:03307:05213\n\
67TFK:03493:05782\n\
67TFK:03654:05497\n\
67TFK:03759:05383\n\
67TFK:03813:05472\n\
67TFK:03862:06337\n\
67TFK:03901:06411\n\
67TFK:08170:02344\n\
67TFK:08330:01650\n\
67TFK:08299:01805\n\
67TFK:08533:02131\n\
67TFK:08825:02438\n\
67TFK:09309:01330\n\
67TFK:02810:01658\n\
67TFK:02787:01982\n\
67TFK:02962:01993\n\
67TFK:02997:01847\n\
67TFK:03118:01846\n\
67TFK:03361:02465\n\
67TFK:03353:02564\n\
67TFK:03449:01676\n\
67TFK:03844:02408\n\
67TFK:03505:00832\n\
67TFK:03744:01189\n\
67TFK:03995:00512\n\
67TFK:01527:11280\n\
67TFK:01741:10782\n\
67TFK:02404:10443\n\
67TFK:02581:11093\n\
67TFK:01874:13413\n\
67TFK:01908:13352\n\
67TFK:02382:13113\n\
67TFK:02391:13380\n\
67TFK:02460:14115\n\
67TFK:08112:05226\n\
67TFK:08251:06210\n\
67TFK:08321:05233\n\
67TFK:08331:06265\n\
67TFK:08446:05175\n\
67TFK:09086:05967\n\
67TFK:09246:05895\n\
67TFK:09251:06011\n\
67TFK:09449:05432\n\
67TFK:09515:05880\n\
67TFK:09614:05633\n\
67TFK:09700:05350\n\
67TFK:09816:06387\n\
67TFK:09921:06367\n\
67TFK:10442:05910\n\
67TFK:07842:13437\n\
67TFK:03085:03837\n\
67TFK:03270:02608\n\
67TFK:03455:03749\n\
67TFK:03511:03762\n\
67TFK:02837:07306\n\
67TFK:02875:07121\n\
67TFK:03025:07708\n\
67TFK:03107:07559\n\
67TFK:03233:06775\n\
67TFK:03528:06540\n\
67TFK:03944:06588\n\
67TFK:03968:06935\n\
67TFK:04189:00985\n\
67TFK:03026:14443\n\
67TFK:03571:14221\n\
67TFK:03816:14772\n\
67TFK:02671:11273\n\
67TFK:02751:10555\n\
67TFK:02796:11170\n\
67TFK:02913:10531\n\
67TFK:03214:11082\n\
67TFK:03586:10533\n\
67TFK:03912:10318\n\
67TFK:01388:00935\n\
67TFK:02377:00912\n\
67TFK:02923:08351\n\
67TFK:03279:08036\n\
67TFK:03644:08143\n\
67TFK:03929:08091\n\
')
