# Supplementary material for: The Oxidative Metabolism of Fossil Hydrocarbons and Sulfide Minerals by the Lithobiontic Microbial Community Inhabiting Deep Subterrestrial Kupferschiefer Black Shale
Source: Front Microbiol. 2018 May 15;9:972. doi: 10.3389/fmicb.2018.00972 (PMC5962744; doi:10.3389/fmicb.2018.00972)
Supplement: Supplementary file 3 [file Presentation_1.ZIP › R19_filter-trim_BSc60_sup207_krona.html.files/node218.members.0.js]

data('67TFK:02593:11675\n\
67TFK:02919:04264\n\
67TFK:03201:04956\n\
67TFK:03682:05011\n\
67TFK:00395:03898\n\
67TFK:00401:04272\n\
67TFK:00520:04358\n\
67TFK:00875:04872\n\
67TFK:01054:04876\n\
67TFK:01300:01733\n\
67TFK:00700:10227\n\
67TFK:01198:09939\n\
67TFK:00164:08359\n\
67TFK:01155:07888\n\
67TFK:00290:07608\n\
67TFK:00407:06819\n\
67TFK:00964:07250\n\
67TFK:01294:06732\n\
67TFK:01317:07425\n\
67TFK:01068:05880\n\
67TFK:01257:12552\n\
67TFK:10234:06794\n\
67TFK:10418:06881\n\
67TFK:07156:03640\n\
67TFK:07404:03639\n\
67TFK:07476:02873\n\
67TFK:07774:02874\n\
67TFK:09335:05143\n\
67TFK:09475:04098\n\
67TFK:09636:03959\n\
67TFK:09929:11778\n\
67TFK:10096:11807\n\
67TFK:01452:03343\n\
67TFK:01820:03700\n\
67TFK:02246:03051\n\
67TFK:02521:02608\n\
67TFK:02520:03098\n\
67TFK:02619:02600\n\
67TFK:01790:04139\n\
67TFK:02014:04335\n\
67TFK:02260:05156\n\
67TFK:01641:06924\n\
67TFK:02078:07184\n\
67TFK:02300:06820\n\
67TFK:02350:06651\n\
67TFK:02480:06563\n\
67TFK:01415:01627\n\
67TFK:01452:02341\n\
67TFK:01586:02206\n\
67TFK:01684:02277\n\
67TFK:02400:01921\n\
67TFK:02497:01602\n\
67TFK:01891:08035\n\
67TFK:02520:08176\n\
67TFK:02639:07842\n\
67TFK:02639:08402\n\
67TFK:01424:10020\n\
67TFK:01703:10280\n\
67TFK:02501:09667\n\
67TFK:05418:03897\n\
67TFK:05504:04662\n\
67TFK:05678:04970\n\
67TFK:06041:04056\n\
67TFK:06384:04511\n\
67TFK:09987:08451\n\
67TFK:10271:08553\n\
67TFK:10331:07945\n\
67TFK:10351:08762\n\
67TFK:05582:07479\n\
67TFK:05848:07527\n\
67TFK:05577:10468\n\
67TFK:05595:11349\n\
67TFK:06459:10734\n\
67TFK:06607:11438\n\
67TFK:09758:01565\n\
67TFK:09916:01753\n\
67TFK:06760:02016\n\
67TFK:07758:02277\n\
67TFK:07717:04460\n\
67TFK:07920:04207\n\
67TFK:07614:07055\n\
67TFK:07952:07375\n\
67TFK:07242:05542\n\
67TFK:07571:05911\n\
67TFK:07206:09620\n\
67TFK:07328:09388\n\
67TFK:07497:09298\n\
67TFK:07730:09713\n\
67TFK:06866:08879\n\
67TFK:06915:10461\n\
67TFK:07310:11172\n\
67TFK:07941:11002\n\
67TFK:00324:03672\n\
67TFK:00306:03678\n\
67TFK:00515:02586\n\
67TFK:00966:02763\n\
67TFK:01155:03278\n\
67TFK:05393:01844\n\
67TFK:06354:01352\n\
67TFK:06421:01996\n\
67TFK:07295:14200\n\
67TFK:07999:07670\n\
67TFK:08390:02625\n\
67TFK:09186:02725\n\
67TFK:09194:03498\n\
67TFK:09277:03034\n\
67TFK:08138:04569\n\
67TFK:08189:04216\n\
67TFK:08385:04459\n\
67TFK:08615:03910\n\
67TFK:08340:08702\n\
67TFK:08392:08183\n\
67TFK:08896:08268\n\
67TFK:08951:08695\n\
67TFK:09266:08107\n\
67TFK:08345:09676\n\
67TFK:08949:10166\n\
67TFK:00888:11362\n\
67TFK:06746:12834\n\
67TFK:07072:12722\n\
67TFK:04656:13903\n\
67TFK:05119:13930\n\
67TFK:05116:12134\n\
67TFK:04759:11234\n\
67TFK:04954:10665\n\
67TFK:04018:10302\n\
67TFK:04156:09647\n\
67TFK:04448:09883\n\
67TFK:04585:09448\n\
67TFK:05074:09293\n\
67TFK:04347:08021\n\
67TFK:04417:07759\n\
67TFK:05064:09013\n\
67TFK:04278:06519\n\
67TFK:05277:06751\n\
67TFK:05287:07273\n\
67TFK:06196:01226\n\
67TFK:04225:05613\n\
67TFK:04824:05670\n\
67TFK:08093:14283\n\
67TFK:08583:12631\n\
67TFK:09035:12700\n\
67TFK:05429:13655\n\
67TFK:05862:13754\n\
67TFK:06652:13692\n\
67TFK:08410:10787\n\
67TFK:04254:03839\n\
67TFK:04472:02622\n\
67TFK:04800:02915\n\
67TFK:05292:03385\n\
67TFK:05616:02699\n\
67TFK:06182:03637\n\
67TFK:06103:06003\n\
67TFK:06279:06372\n\
67TFK:06619:05212\n\
67TFK:04064:04879\n\
67TFK:04272:04694\n\
67TFK:04782:04435\n\
67TFK:04933:04496\n\
67TFK:05570:08469\n\
67TFK:05743:08856\n\
67TFK:06249:08521\n\
67TFK:05405:09926\n\
67TFK:05763:09852\n\
67TFK:05912:10244\n\
67TFK:05955:09394\n\
67TFK:06013:10057\n\
67TFK:06226:09884\n\
67TFK:06309:09425\n\
67TFK:05503:12859\n\
67TFK:06303:12303\n\
67TFK:06328:11913\n\
67TFK:06454:12004\n\
67TFK:03213:13408\n\
67TFK:03944:13454\n\
67TFK:03976:13475\n\
67TFK:03242:09200\n\
67TFK:03726:09088\n\
67TFK:02838:06278\n\
67TFK:02980:05319\n\
67TFK:03100:06024\n\
67TFK:03334:05554\n\
67TFK:03472:05940\n\
67TFK:03754:05336\n\
67TFK:08086:01355\n\
67TFK:09231:01903\n\
67TFK:03041:02216\n\
67TFK:03829:02031\n\
67TFK:03143:01167\n\
67TFK:08060:05935\n\
67TFK:08123:06208\n\
67TFK:08355:06004\n\
67TFK:08446:05331\n\
67TFK:08607:06153\n\
67TFK:07669:13133\n\
67TFK:03408:02940\n\
67TFK:03946:02949\n\
67TFK:02815:06722\n\
67TFK:03493:06750\n\
67TFK:03474:07531\n\
67TFK:03747:07489\n\
67TFK:03692:14486\n\
67TFK:02886:11435\n\
67TFK:03515:10970\n\
67TFK:01694:01281\n\
67TFK:01878:01151\n\
67TFK:02242:01017\n\
67TFK:02653:00729\n\
67TFK:02699:08063\n\
67TFK:03009:08391\n\
67TFK:03447:08753\n\
')
