# Supplementary material for: The Oxidative Metabolism of Fossil Hydrocarbons and Sulfide Minerals by the Lithobiontic Microbial Community Inhabiting Deep Subterrestrial Kupferschiefer Black Shale
Source: Front Microbiol. 2018 May 15;9:972. doi: 10.3389/fmicb.2018.00972 (PMC5962744; doi:10.3389/fmicb.2018.00972)
Supplement: Supplementary file 3 [file Presentation_1.ZIP › R19_filter-trim_BSc60_sup207_krona.html.files/node862.members.0.js]

data('67TFK:01764:11753\n\
67TFK:02263:12437\n\
67TFK:03768:04166\n\
67TFK:00807:04398\n\
67TFK:01270:04899\n\
67TFK:00776:02008\n\
67TFK:00784:02336\n\
67TFK:00964:02172\n\
67TFK:00230:09020\n\
67TFK:01168:09603\n\
67TFK:00591:08975\n\
67TFK:00906:08374\n\
67TFK:00420:06609\n\
67TFK:00506:06522\n\
67TFK:00717:07051\n\
67TFK:01310:07055\n\
67TFK:00373:06170\n\
67TFK:00725:06004\n\
67TFK:01040:11961\n\
67TFK:09437:07075\n\
67TFK:09570:06772\n\
67TFK:10387:06799\n\
67TFK:07038:03860\n\
67TFK:07793:02739\n\
67TFK:07956:03371\n\
67TFK:09496:04847\n\
67TFK:09939:04868\n\
67TFK:09469:03402\n\
67TFK:09478:03378\n\
67TFK:09865:03406\n\
67TFK:09993:03344\n\
67TFK:09641:12776\n\
67TFK:01395:02822\n\
67TFK:02489:02962\n\
67TFK:01729:04555\n\
67TFK:01758:04320\n\
67TFK:02240:04848\n\
67TFK:01464:05916\n\
67TFK:02097:06172\n\
67TFK:02192:06314\n\
67TFK:02645:06340\n\
67TFK:01550:02224\n\
67TFK:01666:01611\n\
67TFK:02504:01784\n\
67TFK:01718:08191\n\
67TFK:01714:08500\n\
67TFK:02377:08643\n\
67TFK:02567:08971\n\
67TFK:02628:09115\n\
67TFK:06164:04741\n\
67TFK:09404:08945\n\
67TFK:09687:08360\n\
67TFK:10032:08840\n\
67TFK:10273:08010\n\
67TFK:09650:11397\n\
67TFK:09801:10651\n\
67TFK:10416:11555\n\
67TFK:05738:07429\n\
67TFK:05826:06801\n\
67TFK:06295:07037\n\
67TFK:06515:07649\n\
67TFK:05400:10553\n\
67TFK:05858:11414\n\
67TFK:06055:11584\n\
67TFK:09830:01939\n\
67TFK:09847:02045\n\
67TFK:07754:02413\n\
67TFK:06727:04952\n\
67TFK:06729:05029\n\
67TFK:07047:04896\n\
67TFK:07138:03905\n\
67TFK:07625:04545\n\
67TFK:07487:07328\n\
67TFK:07802:07460\n\
67TFK:07455:05357\n\
67TFK:07515:09201\n\
67TFK:07513:09804\n\
67TFK:07708:10188\n\
67TFK:07029:08261\n\
67TFK:07403:10431\n\
67TFK:07984:10448\n\
67TFK:00763:02650\n\
67TFK:00931:03120\n\
67TFK:00900:03274\n\
67TFK:05956:01700\n\
67TFK:06111:02483\n\
67TFK:06362:01792\n\
67TFK:06417:01974\n\
67TFK:06433:01775\n\
67TFK:06464:02505\n\
67TFK:06503:01583\n\
67TFK:07154:00969\n\
67TFK:07286:00821\n\
67TFK:06807:14328\n\
67TFK:08063:07272\n\
67TFK:08279:07691\n\
67TFK:08995:06584\n\
67TFK:08720:03052\n\
67TFK:08739:03115\n\
67TFK:08758:03478\n\
67TFK:08468:04653\n\
67TFK:08872:04909\n\
67TFK:08951:03905\n\
67TFK:09265:04088\n\
67TFK:08288:08569\n\
67TFK:08275:09596\n\
67TFK:08512:09212\n\
67TFK:08653:09139\n\
67TFK:08690:10183\n\
67TFK:09032:09862\n\
67TFK:00804:11023\n\
67TFK:01078:10399\n\
67TFK:06733:12587\n\
67TFK:06857:11608\n\
67TFK:07892:11642\n\
67TFK:04336:13146\n\
67TFK:04720:13510\n\
67TFK:04944:13035\n\
67TFK:04177:14947\n\
67TFK:05180:14211\n\
67TFK:04087:11903\n\
67TFK:04475:12334\n\
67TFK:04787:12855\n\
67TFK:04323:11366\n\
67TFK:04597:10612\n\
67TFK:04150:10234\n\
67TFK:04630:09173\n\
67TFK:04703:10300\n\
67TFK:04126:08812\n\
67TFK:04480:08321\n\
67TFK:04574:08333\n\
67TFK:04937:08164\n\
67TFK:04683:06705\n\
67TFK:04745:07598\n\
67TFK:05101:07413\n\
67TFK:05225:07318\n\
67TFK:06077:00739\n\
67TFK:06411:00443\n\
67TFK:06553:01006\n\
67TFK:04069:05575\n\
67TFK:04105:05523\n\
67TFK:04661:06353\n\
67TFK:05208:05625\n\
67TFK:05255:05237\n\
67TFK:05248:05984\n\
67TFK:09180:13340\n\
67TFK:08797:11915\n\
67TFK:08957:12784\n\
67TFK:06047:13263\n\
67TFK:09044:10679\n\
67TFK:09320:10597\n\
67TFK:09300:10976\n\
67TFK:04589:02654\n\
67TFK:05950:03140\n\
67TFK:06019:02809\n\
67TFK:06333:02839\n\
67TFK:06342:03127\n\
67TFK:05657:05464\n\
67TFK:05941:05666\n\
67TFK:06002:05957\n\
67TFK:06517:05746\n\
67TFK:06533:05439\n\
67TFK:04070:04951\n\
67TFK:04489:04280\n\
67TFK:04630:05042\n\
67TFK:05091:03905\n\
67TFK:05514:08963\n\
67TFK:06655:07801\n\
67TFK:05545:09860\n\
67TFK:05758:09834\n\
67TFK:05700:11758\n\
67TFK:05895:12520\n\
67TFK:06505:12118\n\
67TFK:04657:02432\n\
67TFK:05079:01971\n\
67TFK:03646:09379\n\
67TFK:02674:05432\n\
67TFK:03940:06421\n\
67TFK:08060:01476\n\
67TFK:08138:01995\n\
67TFK:08159:01856\n\
67TFK:09012:01932\n\
67TFK:09145:01466\n\
67TFK:09156:02516\n\
67TFK:09321:02517\n\
67TFK:03520:01569\n\
67TFK:03873:02572\n\
67TFK:02866:00687\n\
67TFK:03047:00782\n\
67TFK:03701:01212\n\
67TFK:02079:10359\n\
67TFK:02045:11347\n\
67TFK:02120:11206\n\
67TFK:02575:10390\n\
67TFK:01526:13354\n\
67TFK:01650:13093\n\
67TFK:02325:13317\n\
67TFK:08315:05357\n\
67TFK:09010:06188\n\
67TFK:09099:05372\n\
67TFK:09240:06406\n\
67TFK:09561:05755\n\
67TFK:09810:05767\n\
67TFK:07812:12992\n\
67TFK:02920:03559\n\
67TFK:03947:06786\n\
67TFK:03572:10728\n\
67TFK:03919:11540\n\
67TFK:02956:07808\n\
67TFK:03459:08333\n\
67TFK:03481:08962\n\
67TFK:03649:08717\n\
')
