# Supplementary material for: The Oxidative Metabolism of Fossil Hydrocarbons and Sulfide Minerals by the Lithobiontic Microbial Community Inhabiting Deep Subterrestrial Kupferschiefer Black Shale
Source: Front Microbiol. 2018 May 15;9:972. doi: 10.3389/fmicb.2018.00972 (PMC5962744; doi:10.3389/fmicb.2018.00972)
Supplement: Supplementary file 3 [file Presentation_1.ZIP › R19_filter-trim_BSc60_sup207_krona.html.files/node891.members.0.js]

data('67TFK:01337:12655\n\
67TFK:01531:12025\n\
67TFK:02640:12499\n\
67TFK:02643:12854\n\
67TFK:02939:04924\n\
67TFK:03440:04464\n\
67TFK:03908:04417\n\
67TFK:03972:03930\n\
67TFK:00677:01969\n\
67TFK:00711:01747\n\
67TFK:00843:01473\n\
67TFK:00961:01504\n\
67TFK:00982:01755\n\
67TFK:01132:01768\n\
67TFK:00785:09057\n\
67TFK:01132:09197\n\
67TFK:00321:07732\n\
67TFK:00897:07883\n\
67TFK:00907:08372\n\
67TFK:00956:08467\n\
67TFK:01126:08360\n\
67TFK:01312:08887\n\
67TFK:00407:07081\n\
67TFK:00478:07225\n\
67TFK:00645:06616\n\
67TFK:00765:06183\n\
67TFK:01319:05692\n\
67TFK:01063:12808\n\
67TFK:09918:07424\n\
67TFK:07399:02947\n\
67TFK:07899:02850\n\
67TFK:09570:04340\n\
67TFK:10027:03415\n\
67TFK:09413:12859\n\
67TFK:09546:12528\n\
67TFK:01441:02762\n\
67TFK:01719:03533\n\
67TFK:01970:03639\n\
67TFK:02290:02931\n\
67TFK:02444:03028\n\
67TFK:02500:03525\n\
67TFK:02082:04940\n\
67TFK:02505:04288\n\
67TFK:01879:05876\n\
67TFK:02564:05774\n\
67TFK:02537:06174\n\
67TFK:01344:06994\n\
67TFK:01555:06890\n\
67TFK:02318:06627\n\
67TFK:01481:01791\n\
67TFK:01674:01994\n\
67TFK:02526:01342\n\
67TFK:02493:02103\n\
67TFK:02260:07988\n\
67TFK:02560:08037\n\
67TFK:01419:09093\n\
67TFK:01568:09642\n\
67TFK:02317:09536\n\
67TFK:05495:04454\n\
67TFK:05820:05144\n\
67TFK:05926:04394\n\
67TFK:06226:04526\n\
67TFK:06374:04166\n\
67TFK:10028:07803\n\
67TFK:10141:08919\n\
67TFK:09716:10086\n\
67TFK:10079:10937\n\
67TFK:10178:11384\n\
67TFK:05691:06590\n\
67TFK:05885:06816\n\
67TFK:06447:06727\n\
67TFK:06588:06658\n\
67TFK:05786:11401\n\
67TFK:05968:11091\n\
67TFK:06565:10377\n\
67TFK:06547:11171\n\
67TFK:06529:11394\n\
67TFK:09753:02249\n\
67TFK:10120:02551\n\
67TFK:06868:04848\n\
67TFK:06959:04052\n\
67TFK:07317:05140\n\
67TFK:06773:06587\n\
67TFK:06853:07210\n\
67TFK:07492:06853\n\
67TFK:07111:06414\n\
67TFK:07242:06358\n\
67TFK:07296:05574\n\
67TFK:07377:05957\n\
67TFK:07490:06319\n\
67TFK:06692:08246\n\
67TFK:06789:11571\n\
67TFK:07326:11316\n\
67TFK:07695:10461\n\
67TFK:00660:03137\n\
67TFK:01060:02926\n\
67TFK:06344:02413\n\
67TFK:08454:01111\n\
67TFK:06781:00621\n\
67TFK:07673:00936\n\
67TFK:07770:14551\n\
67TFK:08544:06523\n\
67TFK:08651:06473\n\
67TFK:08714:06677\n\
67TFK:07997:03607\n\
67TFK:08109:03712\n\
67TFK:08270:03217\n\
67TFK:08311:02866\n\
67TFK:08044:03990\n\
67TFK:08046:04758\n\
67TFK:08120:04372\n\
67TFK:09015:04401\n\
67TFK:09298:03898\n\
67TFK:08131:07745\n\
67TFK:08616:08898\n\
67TFK:08714:10239\n\
67TFK:08924:09766\n\
67TFK:00815:11061\n\
67TFK:00889:10603\n\
67TFK:06920:11982\n\
67TFK:07067:11592\n\
67TFK:07242:12148\n\
67TFK:07486:11743\n\
67TFK:04254:14988\n\
67TFK:04975:14862\n\
67TFK:04175:12357\n\
67TFK:04585:12127\n\
67TFK:04963:11708\n\
67TFK:04980:11746\n\
67TFK:04293:11500\n\
67TFK:04033:08558\n\
67TFK:05302:08808\n\
67TFK:04461:07336\n\
67TFK:04673:07065\n\
67TFK:05013:07160\n\
67TFK:04057:05883\n\
67TFK:04210:06054\n\
67TFK:04434:05644\n\
67TFK:05049:05990\n\
67TFK:08414:14007\n\
67TFK:08982:12916\n\
67TFK:08260:12487\n\
67TFK:08453:11632\n\
67TFK:08640:12249\n\
67TFK:08809:12658\n\
67TFK:08017:10820\n\
67TFK:08624:11483\n\
67TFK:09001:11342\n\
67TFK:09232:10429\n\
67TFK:04438:03369\n\
67TFK:05215:03754\n\
67TFK:05318:03616\n\
67TFK:05719:02708\n\
67TFK:05843:02732\n\
67TFK:06138:02919\n\
67TFK:06159:03617\n\
67TFK:06385:03797\n\
67TFK:05584:05433\n\
67TFK:05809:05324\n\
67TFK:05849:05509\n\
67TFK:06290:06200\n\
67TFK:04186:04298\n\
67TFK:06583:08693\n\
67TFK:05862:10097\n\
67TFK:05996:09492\n\
67TFK:05552:11612\n\
67TFK:05580:11636\n\
67TFK:05648:11765\n\
67TFK:06400:12273\n\
67TFK:04504:01365\n\
67TFK:04608:01522\n\
67TFK:04615:02558\n\
67TFK:04794:02167\n\
67TFK:04842:02254\n\
67TFK:02802:13987\n\
67TFK:02823:13979\n\
67TFK:03534:13683\n\
67TFK:03269:12615\n\
67TFK:03466:12490\n\
67TFK:02781:09924\n\
67TFK:02962:09593\n\
67TFK:03290:09862\n\
67TFK:03589:09577\n\
67TFK:03676:10197\n\
67TFK:03610:05657\n\
67TFK:03720:06022\n\
67TFK:03821:06287\n\
67TFK:03953:05972\n\
67TFK:08105:01987\n\
67TFK:08416:01601\n\
67TFK:03197:01691\n\
67TFK:03563:02129\n\
67TFK:02727:01000\n\
67TFK:03386:00454\n\
67TFK:01859:11555\n\
67TFK:02613:13192\n\
67TFK:08102:05386\n\
67TFK:08999:05850\n\
67TFK:09152:05242\n\
67TFK:09735:05366\n\
67TFK:09827:05755\n\
67TFK:10191:05193\n\
67TFK:10278:05560\n\
67TFK:06921:13766\n\
67TFK:07405:14016\n\
67TFK:02876:03489\n\
67TFK:03313:02915\n\
67TFK:03598:03402\n\
67TFK:03631:02854\n\
67TFK:02720:06860\n\
67TFK:03334:07203\n\
67TFK:03670:06514\n\
67TFK:03866:06603\n\
67TFK:02864:14935\n\
67TFK:03597:14377\n\
67TFK:03673:15047\n\
67TFK:03227:10628\n\
67TFK:03942:10993\n\
67TFK:03760:08436\n\
')
