# Supplementary material for: The Oxidative Metabolism of Fossil Hydrocarbons and Sulfide Minerals by the Lithobiontic Microbial Community Inhabiting Deep Subterrestrial Kupferschiefer Black Shale
Source: Front Microbiol. 2018 May 15;9:972. doi: 10.3389/fmicb.2018.00972 (PMC5962744; doi:10.3389/fmicb.2018.00972)
Supplement: Supplementary file 3 [file Presentation_1.ZIP › R19_filter-trim_BSc60_sup207_krona.html.files/node1535.members.0.js]

data('67TFK:02080:11629\n\
67TFK:02112:12817\n\
67TFK:02248:11992\n\
67TFK:02904:04406\n\
67TFK:03063:04852\n\
67TFK:03241:04921\n\
67TFK:03965:04299\n\
67TFK:00263:05088\n\
67TFK:00737:05037\n\
67TFK:00925:04255\n\
67TFK:01047:01479\n\
67TFK:01285:01427\n\
67TFK:00448:09719\n\
67TFK:00355:08544\n\
67TFK:00469:09004\n\
67TFK:00738:08360\n\
67TFK:00972:07767\n\
67TFK:01033:08798\n\
67TFK:01309:08831\n\
67TFK:00351:07548\n\
67TFK:00515:07311\n\
67TFK:00697:07331\n\
67TFK:00882:06752\n\
67TFK:00976:06560\n\
67TFK:00950:07498\n\
67TFK:01116:07086\n\
67TFK:00350:06084\n\
67TFK:00586:06372\n\
67TFK:00722:05170\n\
67TFK:00845:05906\n\
67TFK:00870:05956\n\
67TFK:00961:06171\n\
67TFK:01180:06076\n\
67TFK:01274:06096\n\
67TFK:01310:05857\n\
67TFK:09603:06608\n\
67TFK:09688:07524\n\
67TFK:10155:06923\n\
67TFK:07274:03847\n\
67TFK:07485:03442\n\
67TFK:07756:02813\n\
67TFK:07965:03131\n\
67TFK:09654:03913\n\
67TFK:10057:04283\n\
67TFK:10222:04129\n\
67TFK:10271:04908\n\
67TFK:09588:03063\n\
67TFK:09996:03071\n\
67TFK:09893:11839\n\
67TFK:02006:03445\n\
67TFK:02038:03685\n\
67TFK:02326:03670\n\
67TFK:02537:03799\n\
67TFK:02612:03139\n\
67TFK:01370:04202\n\
67TFK:01580:04527\n\
67TFK:01809:04210\n\
67TFK:01862:04217\n\
67TFK:02125:04376\n\
67TFK:02342:04524\n\
67TFK:02593:04950\n\
67TFK:02631:04953\n\
67TFK:02123:05620\n\
67TFK:02586:05901\n\
67TFK:02651:06351\n\
67TFK:01446:07712\n\
67TFK:01520:07505\n\
67TFK:01611:06647\n\
67TFK:01657:07526\n\
67TFK:01818:06907\n\
67TFK:02505:06950\n\
67TFK:01336:02564\n\
67TFK:01430:02413\n\
67TFK:01654:02156\n\
67TFK:01776:02010\n\
67TFK:01983:02531\n\
67TFK:01630:07932\n\
67TFK:01681:07947\n\
67TFK:01811:08161\n\
67TFK:01878:08492\n\
67TFK:01855:08763\n\
67TFK:02151:08526\n\
67TFK:01354:09870\n\
67TFK:01452:09406\n\
67TFK:01522:10065\n\
67TFK:01652:09288\n\
67TFK:01832:09073\n\
67TFK:02049:09427\n\
67TFK:02277:09740\n\
67TFK:05358:04160\n\
67TFK:05436:04584\n\
67TFK:05499:03920\n\
67TFK:05582:03971\n\
67TFK:06034:04634\n\
67TFK:06429:04465\n\
67TFK:09358:13110\n\
67TFK:09633:13136\n\
67TFK:09818:08525\n\
67TFK:09864:08163\n\
67TFK:09923:08635\n\
67TFK:10084:08218\n\
67TFK:09565:09482\n\
67TFK:09560:09615\n\
67TFK:09552:09929\n\
67TFK:09928:10211\n\
67TFK:09487:10892\n\
67TFK:09730:11057\n\
67TFK:09915:10936\n\
67TFK:10133:11397\n\
67TFK:05337:07189\n\
67TFK:05529:07139\n\
67TFK:05967:06763\n\
67TFK:05981:07045\n\
67TFK:06167:07682\n\
67TFK:06314:07714\n\
67TFK:06514:07178\n\
67TFK:05335:11018\n\
67TFK:05381:10750\n\
67TFK:05573:10540\n\
67TFK:05685:11131\n\
67TFK:05902:10517\n\
67TFK:05966:11285\n\
67TFK:06103:11003\n\
67TFK:06336:10928\n\
67TFK:06622:11554\n\
67TFK:09331:02527\n\
67TFK:09443:02038\n\
67TFK:09720:02318\n\
67TFK:10147:02248\n\
67TFK:06896:02513\n\
67TFK:07255:01866\n\
67TFK:07516:02434\n\
67TFK:07566:02222\n\
67TFK:07009:04689\n\
67TFK:07089:03871\n\
67TFK:07136:03908\n\
67TFK:07328:03891\n\
67TFK:07542:07110\n\
67TFK:07626:06653\n\
67TFK:07045:05702\n\
67TFK:07134:05657\n\
67TFK:07289:06067\n\
67TFK:07427:05335\n\
67TFK:07911:06316\n\
67TFK:06968:09618\n\
67TFK:07047:10140\n\
67TFK:07301:09329\n\
67TFK:07347:10179\n\
67TFK:07422:09357\n\
67TFK:07412:09775\n\
67TFK:07701:09680\n\
67TFK:06788:08340\n\
67TFK:07288:08882\n\
67TFK:07497:07942\n\
67TFK:07979:08705\n\
67TFK:06699:10662\n\
67TFK:06788:10778\n\
67TFK:06980:10472\n\
67TFK:07116:11263\n\
67TFK:07523:11008\n\
67TFK:07753:10524\n\
67TFK:07717:11254\n\
67TFK:01223:03700\n\
67TFK:05335:01411\n\
67TFK:05349:02408\n\
67TFK:05755:02092\n\
67TFK:05805:01979\n\
67TFK:05790:02132\n\
67TFK:06029:01409\n\
67TFK:06043:01610\n\
67TFK:06468:02220\n\
67TFK:08053:01177\n\
67TFK:08495:01243\n\
67TFK:08581:00910\n\
67TFK:06790:00800\n\
67TFK:07375:00773\n\
67TFK:07849:00823\n\
67TFK:07039:14682\n\
67TFK:08209:06711\n\
67TFK:08425:06609\n\
67TFK:08619:06929\n\
67TFK:08639:07642\n\
67TFK:09028:06997\n\
67TFK:08214:03345\n\
67TFK:08431:03482\n\
67TFK:08641:02883\n\
67TFK:08769:03217\n\
67TFK:08983:02764\n\
67TFK:09082:02659\n\
67TFK:09255:02945\n\
67TFK:09317:02669\n\
67TFK:08193:03898\n\
67TFK:08617:04581\n\
67TFK:09143:04606\n\
67TFK:09277:04324\n\
67TFK:09318:04198\n\
67TFK:08722:08564\n\
67TFK:09209:08261\n\
67TFK:08150:10064\n\
67TFK:08573:10102\n\
67TFK:08743:10138\n\
67TFK:08995:09851\n\
67TFK:00893:10423\n\
67TFK:00894:10751\n\
67TFK:01313:10854\n\
67TFK:06662:12793\n\
67TFK:06787:12470\n\
67TFK:07125:12168\n\
67TFK:07230:12328\n\
67TFK:04249:13511\n\
67TFK:04808:14161\n\
67TFK:04851:13923\n\
67TFK:04014:15055\n\
67TFK:04167:14924\n\
67TFK:04837:14743\n\
67TFK:04920:14372\n\
67TFK:03999:12453\n\
67TFK:04145:12275\n\
67TFK:04509:12721\n\
67TFK:04819:12780\n\
67TFK:04947:12268\n\
67TFK:05248:11806\n\
67TFK:04318:11123\n\
67TFK:04712:11239\n\
67TFK:04866:11458\n\
67TFK:04929:11475\n\
67TFK:05138:11020\n\
67TFK:04031:09406\n\
67TFK:04238:09077\n\
67TFK:04284:09175\n\
67TFK:04500:10092\n\
67TFK:05192:09617\n\
67TFK:05161:10004\n\
67TFK:05216:09477\n\
67TFK:05252:10146\n\
67TFK:04140:08053\n\
67TFK:04456:07948\n\
67TFK:04568:07891\n\
67TFK:05170:08714\n\
67TFK:05249:07735\n\
67TFK:04039:06937\n\
67TFK:04409:07533\n\
67TFK:05072:06975\n\
67TFK:05132:06840\n\
67TFK:05309:07331\n\
67TFK:05820:00189\n\
67TFK:06393:00497\n\
67TFK:06408:00460\n\
67TFK:06427:00891\n\
67TFK:06624:00521\n\
67TFK:06580:01020\n\
67TFK:06636:01022\n\
67TFK:04068:05859\n\
67TFK:04217:05391\n\
67TFK:04581:05530\n\
67TFK:04861:05449\n\
67TFK:04901:06008\n\
67TFK:05015:06089\n\
67TFK:05127:06014\n\
67TFK:05223:05478\n\
67TFK:08019:13610\n\
67TFK:08858:12885\n\
67TFK:08378:12662\n\
67TFK:08521:12226\n\
67TFK:09118:12396\n\
67TFK:05530:13203\n\
67TFK:05693:13166\n\
67TFK:06177:13395\n\
67TFK:06483:13295\n\
67TFK:06561:14029\n\
67TFK:05613:14290\n\
67TFK:06520:14582\n\
67TFK:08013:10473\n\
67TFK:08862:11039\n\
67TFK:08902:11312\n\
67TFK:08964:11392\n\
67TFK:09041:10430\n\
67TFK:04504:03276\n\
67TFK:04860:02731\n\
67TFK:04970:03751\n\
67TFK:05105:03568\n\
67TFK:05206:03267\n\
67TFK:05297:03494\n\
67TFK:05510:02967\n\
67TFK:05525:03065\n\
67TFK:05705:03805\n\
67TFK:05404:05375\n\
67TFK:05943:06428\n\
67TFK:05983:05683\n\
67TFK:06276:06200\n\
67TFK:06450:06019\n\
67TFK:06484:05776\n\
67TFK:06620:05896\n\
67TFK:04233:04633\n\
67TFK:04314:04064\n\
67TFK:04411:04377\n\
67TFK:04602:04295\n\
67TFK:05008:03880\n\
67TFK:05957:08157\n\
67TFK:06051:08933\n\
67TFK:06208:08055\n\
67TFK:06408:07978\n\
67TFK:06392:08991\n\
67TFK:05351:09139\n\
67TFK:05392:09633\n\
67TFK:05419:10025\n\
67TFK:05954:09420\n\
67TFK:06546:09650\n\
67TFK:05778:11664\n\
67TFK:05781:12112\n\
67TFK:05839:11990\n\
67TFK:05922:11991\n\
67TFK:06637:11608\n\
67TFK:04012:02088\n\
67TFK:04159:01675\n\
67TFK:04403:02139\n\
67TFK:04602:02568\n\
67TFK:04917:02273\n\
67TFK:04949:02008\n\
67TFK:05052:02011\n\
67TFK:05118:02024\n\
67TFK:05314:01842\n\
67TFK:03108:13806\n\
67TFK:02876:12026\n\
67TFK:02893:11996\n\
67TFK:02957:12350\n\
67TFK:03170:09658\n\
67TFK:03265:10001\n\
67TFK:03487:09216\n\
67TFK:02817:05168\n\
67TFK:02954:05187\n\
67TFK:03213:05167\n\
67TFK:03215:06047\n\
67TFK:03619:05289\n\
67TFK:03644:05421\n\
67TFK:03618:05867\n\
67TFK:03809:06120\n\
67TFK:03856:06284\n\
67TFK:03972:05384\n\
67TFK:08275:02066\n\
67TFK:08372:01655\n\
67TFK:08493:01654\n\
67TFK:08567:02047\n\
67TFK:09004:02014\n\
67TFK:09039:02499\n\
67TFK:09092:02535\n\
67TFK:09182:02446\n\
67TFK:09306:01548\n\
67TFK:02881:01583\n\
67TFK:03013:02284\n\
67TFK:03039:01451\n\
67TFK:03489:01365\n\
67TFK:03573:01947\n\
67TFK:03627:02495\n\
67TFK:02950:01248\n\
67TFK:03443:00679\n\
67TFK:03486:00602\n\
67TFK:01416:10651\n\
67TFK:01549:11376\n\
67TFK:01856:11227\n\
67TFK:02213:10322\n\
67TFK:01910:13475\n\
67TFK:01922:13601\n\
67TFK:01915:13947\n\
67TFK:08144:06079\n\
67TFK:08290:05920\n\
67TFK:08478:06300\n\
67TFK:08555:05480\n\
67TFK:08625:06187\n\
67TFK:08765:05864\n\
67TFK:09046:06296\n\
67TFK:09170:05792\n\
67TFK:09400:05659\n\
67TFK:09543:05800\n\
67TFK:09675:05975\n\
67TFK:09739:05615\n\
67TFK:10423:05617\n\
67TFK:03029:03826\n\
67TFK:03746:03042\n\
67TFK:03724:03342\n\
67TFK:03787:03295\n\
67TFK:02703:06563\n\
67TFK:02775:06964\n\
67TFK:03369:07029\n\
67TFK:03419:07317\n\
67TFK:04141:00564\n\
67TFK:04523:00928\n\
67TFK:04680:01113\n\
67TFK:03107:14640\n\
67TFK:03310:14735\n\
67TFK:03354:14787\n\
67TFK:03503:14647\n\
67TFK:03512:14965\n\
67TFK:03781:14456\n\
67TFK:03883:14456\n\
67TFK:03477:10516\n\
67TFK:01662:01151\n\
67TFK:02315:00914\n\
67TFK:02674:07811\n\
67TFK:02853:08902\n\
67TFK:03908:08651\n\
')
