# Supplementary material for: The Oxidative Metabolism of Fossil Hydrocarbons and Sulfide Minerals by the Lithobiontic Microbial Community Inhabiting Deep Subterrestrial Kupferschiefer Black Shale
Source: Front Microbiol. 2018 May 15;9:972. doi: 10.3389/fmicb.2018.00972 (PMC5962744; doi:10.3389/fmicb.2018.00972)
Supplement: Supplementary file 3 [file Presentation_1.ZIP › R19_filter-trim_BSc60_sup207_krona.html.files/node952.members.0.js]

data('67TFK:01431:11639\n\
67TFK:01707:12876\n\
67TFK:02677:04137\n\
67TFK:03031:04667\n\
67TFK:03269:03964\n\
67TFK:03409:04477\n\
67TFK:03419:04667\n\
67TFK:03987:03932\n\
67TFK:00234:04171\n\
67TFK:00950:04694\n\
67TFK:01066:04579\n\
67TFK:01091:04917\n\
67TFK:01133:02175\n\
67TFK:00553:10184\n\
67TFK:00667:09180\n\
67TFK:00758:07772\n\
67TFK:00306:07610\n\
67TFK:00357:06809\n\
67TFK:01032:06714\n\
67TFK:00556:05265\n\
67TFK:00613:05822\n\
67TFK:00826:06109\n\
67TFK:00926:05710\n\
67TFK:01310:12123\n\
67TFK:09552:06850\n\
67TFK:09550:06988\n\
67TFK:09685:06771\n\
67TFK:10081:07425\n\
67TFK:10329:07015\n\
67TFK:10389:07528\n\
67TFK:06970:03221\n\
67TFK:07329:03224\n\
67TFK:07646:02693\n\
67TFK:07760:03148\n\
67TFK:09357:04218\n\
67TFK:09551:05086\n\
67TFK:09625:03435\n\
67TFK:10087:02623\n\
67TFK:10339:02855\n\
67TFK:09336:12077\n\
67TFK:01453:03068\n\
67TFK:01541:03794\n\
67TFK:01890:03816\n\
67TFK:02047:03052\n\
67TFK:02311:03171\n\
67TFK:02550:03233\n\
67TFK:01790:04723\n\
67TFK:01984:04788\n\
67TFK:02270:04140\n\
67TFK:02629:04438\n\
67TFK:02623:04758\n\
67TFK:01732:05603\n\
67TFK:01910:05350\n\
67TFK:01883:05571\n\
67TFK:02523:05687\n\
67TFK:01354:06879\n\
67TFK:02039:07502\n\
67TFK:02054:07508\n\
67TFK:02113:07450\n\
67TFK:02290:07395\n\
67TFK:02435:07308\n\
67TFK:02447:07603\n\
67TFK:01423:02235\n\
67TFK:02007:02348\n\
67TFK:02236:01721\n\
67TFK:02289:01560\n\
67TFK:02632:02138\n\
67TFK:01597:08514\n\
67TFK:01993:08238\n\
67TFK:02245:08913\n\
67TFK:02421:08794\n\
67TFK:02452:07907\n\
67TFK:01934:10087\n\
67TFK:01983:10128\n\
67TFK:02066:09624\n\
67TFK:02190:09088\n\
67TFK:05563:05046\n\
67TFK:05876:03936\n\
67TFK:05872:05053\n\
67TFK:06021:04730\n\
67TFK:06090:04855\n\
67TFK:09420:08535\n\
67TFK:09460:08261\n\
67TFK:09991:08398\n\
67TFK:10252:08304\n\
67TFK:10302:08393\n\
67TFK:09389:09419\n\
67TFK:09787:09995\n\
67TFK:09844:09486\n\
67TFK:09973:09147\n\
67TFK:10035:10233\n\
67TFK:10214:10892\n\
67TFK:05370:07211\n\
67TFK:05506:06520\n\
67TFK:05539:06780\n\
67TFK:05608:06895\n\
67TFK:05897:06486\n\
67TFK:06030:07034\n\
67TFK:06138:06475\n\
67TFK:06151:06931\n\
67TFK:06156:07151\n\
67TFK:06444:07168\n\
67TFK:05586:10445\n\
67TFK:05657:11387\n\
67TFK:05918:10775\n\
67TFK:09376:01371\n\
67TFK:09860:02407\n\
67TFK:07519:01491\n\
67TFK:07676:01904\n\
67TFK:07189:04324\n\
67TFK:07201:04508\n\
67TFK:07226:04129\n\
67TFK:07564:04022\n\
67TFK:07585:04663\n\
67TFK:07952:04104\n\
67TFK:07920:04796\n\
67TFK:06824:07142\n\
67TFK:06983:06779\n\
67TFK:06995:07652\n\
67TFK:07253:07421\n\
67TFK:07351:06912\n\
67TFK:07745:07378\n\
67TFK:07775:06978\n\
67TFK:06743:05447\n\
67TFK:06899:06290\n\
67TFK:07051:06021\n\
67TFK:07199:05958\n\
67TFK:07473:05820\n\
67TFK:07593:05483\n\
67TFK:07758:06120\n\
67TFK:07823:06399\n\
67TFK:06686:10174\n\
67TFK:06892:09767\n\
67TFK:07106:09047\n\
67TFK:07574:09487\n\
67TFK:07579:09938\n\
67TFK:07620:09096\n\
67TFK:07320:08516\n\
67TFK:07407:07968\n\
67TFK:07888:07795\n\
67TFK:06745:10431\n\
67TFK:06995:10539\n\
67TFK:07365:10795\n\
67TFK:07464:11308\n\
67TFK:07688:10593\n\
67TFK:00771:02877\n\
67TFK:00781:03102\n\
67TFK:00990:03003\n\
67TFK:01013:03410\n\
67TFK:05565:01483\n\
67TFK:08670:00993\n\
67TFK:09239:01230\n\
67TFK:09262:01259\n\
67TFK:06777:00612\n\
67TFK:07233:00923\n\
67TFK:07541:01158\n\
67TFK:06991:14336\n\
67TFK:08299:07244\n\
67TFK:08480:07297\n\
67TFK:08754:06556\n\
67TFK:08025:02953\n\
67TFK:09277:02665\n\
67TFK:09161:04270\n\
67TFK:08156:08644\n\
67TFK:08251:09584\n\
67TFK:08734:09252\n\
67TFK:08938:10224\n\
67TFK:00583:10491\n\
67TFK:00874:10633\n\
67TFK:01166:10654\n\
67TFK:01201:11455\n\
67TFK:07040:12573\n\
67TFK:07046:12859\n\
67TFK:07140:12575\n\
67TFK:07824:12488\n\
67TFK:07971:11857\n\
67TFK:04185:13562\n\
67TFK:04902:12899\n\
67TFK:04302:14451\n\
67TFK:04462:14448\n\
67TFK:04784:14655\n\
67TFK:04026:11701\n\
67TFK:04477:12565\n\
67TFK:04472:12849\n\
67TFK:04916:12260\n\
67TFK:05046:11829\n\
67TFK:04343:10362\n\
67TFK:04111:09404\n\
67TFK:04855:09837\n\
67TFK:04959:09559\n\
67TFK:04056:07967\n\
67TFK:04140:08380\n\
67TFK:04160:08120\n\
67TFK:04533:08275\n\
67TFK:04500:08435\n\
67TFK:04905:08708\n\
67TFK:04675:07265\n\
67TFK:06208:01072\n\
67TFK:06179:01135\n\
67TFK:06314:01010\n\
67TFK:06357:00530\n\
67TFK:03997:05692\n\
67TFK:04117:05687\n\
67TFK:04301:05445\n\
67TFK:04375:06272\n\
67TFK:04503:06319\n\
67TFK:04731:05719\n\
67TFK:04836:05308\n\
67TFK:04927:05580\n\
67TFK:05119:05260\n\
67TFK:05151:06102\n\
67TFK:08464:13471\n\
67TFK:08573:13520\n\
67TFK:08004:11745\n\
67TFK:08043:12298\n\
67TFK:08462:12394\n\
67TFK:08763:11708\n\
67TFK:08872:12593\n\
67TFK:08866:12746\n\
67TFK:08990:12521\n\
67TFK:05423:13155\n\
67TFK:05528:14098\n\
67TFK:06619:13700\n\
67TFK:05667:14532\n\
67TFK:05708:14174\n\
67TFK:05824:15020\n\
67TFK:06013:14529\n\
67TFK:06394:14422\n\
67TFK:08153:11379\n\
67TFK:08767:10785\n\
67TFK:04331:03377\n\
67TFK:04679:02977\n\
67TFK:04734:02745\n\
67TFK:05190:03505\n\
67TFK:05239:02670\n\
67TFK:05974:03128\n\
67TFK:06264:03100\n\
67TFK:06455:03466\n\
67TFK:06636:03693\n\
67TFK:05414:05468\n\
67TFK:05608:05728\n\
67TFK:05607:06155\n\
67TFK:05917:06070\n\
67TFK:06574:05896\n\
67TFK:04723:04015\n\
67TFK:04875:04448\n\
67TFK:05038:03953\n\
67TFK:05054:04922\n\
67TFK:05570:07783\n\
67TFK:06239:08624\n\
67TFK:06347:08415\n\
67TFK:06567:08105\n\
67TFK:05573:12162\n\
67TFK:06111:12078\n\
67TFK:06576:12378\n\
67TFK:04780:02292\n\
67TFK:02906:13074\n\
67TFK:02902:13182\n\
67TFK:03638:13179\n\
67TFK:03755:13489\n\
67TFK:02995:12040\n\
67TFK:02976:12559\n\
67TFK:03140:12528\n\
67TFK:03809:12415\n\
67TFK:02678:09124\n\
67TFK:02673:10070\n\
67TFK:03540:05464\n\
67TFK:03946:05226\n\
67TFK:08555:01627\n\
67TFK:08752:01517\n\
67TFK:09287:02117\n\
67TFK:09303:02012\n\
67TFK:02902:02184\n\
67TFK:03387:01642\n\
67TFK:03419:01303\n\
67TFK:02957:00690\n\
67TFK:03556:00423\n\
67TFK:03573:01116\n\
67TFK:02486:13549\n\
67TFK:08158:05892\n\
67TFK:08206:05651\n\
67TFK:08512:05174\n\
67TFK:09174:05774\n\
67TFK:09318:06224\n\
67TFK:09349:05444\n\
67TFK:09357:05956\n\
67TFK:09757:06283\n\
67TFK:09837:05283\n\
67TFK:09889:06314\n\
67TFK:06962:13419\n\
67TFK:07206:13560\n\
67TFK:07475:13349\n\
67TFK:02800:03087\n\
67TFK:03355:03299\n\
67TFK:03399:03069\n\
67TFK:02719:07012\n\
67TFK:02819:07575\n\
67TFK:02907:06796\n\
67TFK:03438:06491\n\
67TFK:04369:00450\n\
67TFK:02716:10506\n\
67TFK:02808:10606\n\
67TFK:02817:10609\n\
67TFK:03289:10872\n\
67TFK:03438:10829\n\
67TFK:01566:01253\n\
67TFK:01671:01089\n\
67TFK:02346:01047\n\
67TFK:02857:08490\n\
67TFK:03082:08410\n\
67TFK:03849:08001\n\
67TFK:03958:08457\n\
')
