# Supplementary material for: The Oxidative Metabolism of Fossil Hydrocarbons and Sulfide Minerals by the Lithobiontic Microbial Community Inhabiting Deep Subterrestrial Kupferschiefer Black Shale
Source: Front Microbiol. 2018 May 15;9:972. doi: 10.3389/fmicb.2018.00972 (PMC5962744; doi:10.3389/fmicb.2018.00972)
Supplement: Supplementary file 3 [file Presentation_1.ZIP › R19_filter-trim_BSc60_sup207_krona.html.files/node1571.members.0.js]

data('67TFK:02088:12207\n\
67TFK:02160:11984\n\
67TFK:02558:11614\n\
67TFK:03064:04921\n\
67TFK:03905:04187\n\
67TFK:03928:03875\n\
67TFK:00317:05140\n\
67TFK:00388:04091\n\
67TFK:00731:04596\n\
67TFK:00785:05039\n\
67TFK:01046:04119\n\
67TFK:01159:05039\n\
67TFK:01177:05048\n\
67TFK:01281:04996\n\
67TFK:00915:09125\n\
67TFK:00410:08657\n\
67TFK:06710:03450\n\
67TFK:06746:03741\n\
67TFK:06758:03847\n\
67TFK:07599:03074\n\
67TFK:07920:03115\n\
67TFK:09521:04450\n\
67TFK:09743:04781\n\
67TFK:09902:05124\n\
67TFK:10178:05101\n\
67TFK:09673:03243\n\
67TFK:09860:02858\n\
67TFK:09905:03701\n\
67TFK:09936:02795\n\
67TFK:10141:02965\n\
67TFK:10401:03168\n\
67TFK:09906:12167\n\
67TFK:10105:11825\n\
67TFK:02065:03085\n\
67TFK:02098:03646\n\
67TFK:01445:04404\n\
67TFK:01730:05047\n\
67TFK:01927:04208\n\
67TFK:02638:04868\n\
67TFK:01947:06151\n\
67TFK:02032:05648\n\
67TFK:01914:07481\n\
67TFK:02357:07051\n\
67TFK:02609:06552\n\
67TFK:01435:01310\n\
67TFK:02086:01507\n\
67TFK:01798:07785\n\
67TFK:01796:08085\n\
67TFK:02216:08365\n\
67TFK:02268:08313\n\
67TFK:02623:08741\n\
67TFK:02640:08552\n\
67TFK:01462:10169\n\
67TFK:01621:10222\n\
67TFK:01730:10229\n\
67TFK:06266:04143\n\
67TFK:06332:04679\n\
67TFK:09451:08273\n\
67TFK:10166:08757\n\
67TFK:09620:09447\n\
67TFK:09970:09428\n\
67TFK:09989:10113\n\
67TFK:09735:11343\n\
67TFK:09968:11186\n\
67TFK:05372:07232\n\
67TFK:05968:07558\n\
67TFK:06064:07542\n\
67TFK:06293:06596\n\
67TFK:05436:10907\n\
67TFK:05990:11415\n\
67TFK:06049:10680\n\
67TFK:09370:02527\n\
67TFK:09409:02108\n\
67TFK:09435:02161\n\
67TFK:09537:02409\n\
67TFK:09594:01778\n\
67TFK:06742:02559\n\
67TFK:06919:01814\n\
67TFK:07459:01934\n\
67TFK:07624:01897\n\
67TFK:07861:01334\n\
67TFK:06800:04125\n\
67TFK:07091:04642\n\
67TFK:06965:07158\n\
67TFK:07493:07426\n\
67TFK:07528:07725\n\
67TFK:07563:07187\n\
67TFK:07127:05235\n\
67TFK:07236:05595\n\
67TFK:07869:05594\n\
67TFK:06714:09881\n\
67TFK:06806:09443\n\
67TFK:07759:10246\n\
67TFK:06758:08107\n\
67TFK:07261:08278\n\
67TFK:07631:08833\n\
67TFK:07699:08585\n\
67TFK:07769:08945\n\
67TFK:07982:07838\n\
67TFK:07180:11061\n\
67TFK:07361:10714\n\
67TFK:07721:11338\n\
67TFK:00720:03223\n\
67TFK:01269:03820\n\
67TFK:06222:01700\n\
67TFK:06470:02485\n\
67TFK:06538:02199\n\
67TFK:08142:00960\n\
67TFK:08563:00933\n\
67TFK:07967:01230\n\
67TFK:08002:07539\n\
67TFK:08816:07647\n\
67TFK:09133:02636\n\
67TFK:08642:03896\n\
67TFK:08840:04186\n\
67TFK:08388:09135\n\
67TFK:08747:10235\n\
67TFK:00638:11060\n\
67TFK:00884:11450\n\
67TFK:07465:12527\n\
67TFK:04532:13355\n\
67TFK:05179:13351\n\
67TFK:04286:14470\n\
67TFK:04457:14437\n\
67TFK:04524:14681\n\
67TFK:04490:11792\n\
67TFK:04610:11592\n\
67TFK:05103:12244\n\
67TFK:04124:10577\n\
67TFK:04511:11178\n\
67TFK:04761:10612\n\
67TFK:05093:11548\n\
67TFK:04287:09088\n\
67TFK:04693:09397\n\
67TFK:05069:10160\n\
67TFK:04034:08655\n\
67TFK:04663:08712\n\
67TFK:04750:08350\n\
67TFK:05165:08489\n\
67TFK:04029:06925\n\
67TFK:04264:07367\n\
67TFK:04390:07544\n\
67TFK:04467:06508\n\
67TFK:04626:06835\n\
67TFK:04933:06686\n\
67TFK:05378:01106\n\
67TFK:04157:06103\n\
67TFK:04227:05167\n\
67TFK:04935:06406\n\
67TFK:08903:13293\n\
67TFK:08554:12524\n\
67TFK:08953:11932\n\
67TFK:05364:13289\n\
67TFK:06188:13548\n\
67TFK:06255:13312\n\
67TFK:06381:13729\n\
67TFK:06392:14460\n\
67TFK:08027:11244\n\
67TFK:09119:10378\n\
67TFK:09201:11088\n\
67TFK:04042:03764\n\
67TFK:04086:02598\n\
67TFK:04508:03473\n\
67TFK:04673:03678\n\
67TFK:04966:03246\n\
67TFK:05669:03691\n\
67TFK:06583:03441\n\
67TFK:06370:06155\n\
67TFK:06546:05541\n\
67TFK:04024:04314\n\
67TFK:04205:04666\n\
67TFK:04272:03950\n\
67TFK:04666:04106\n\
67TFK:04648:04782\n\
67TFK:06262:08563\n\
67TFK:06359:09009\n\
67TFK:05998:09590\n\
67TFK:06585:09156\n\
67TFK:05562:12434\n\
67TFK:05825:12237\n\
67TFK:04391:01521\n\
67TFK:04368:02137\n\
67TFK:04514:02388\n\
67TFK:02808:13676\n\
67TFK:02874:13555\n\
67TFK:02922:13989\n\
67TFK:03008:13811\n\
67TFK:02970:14151\n\
67TFK:03638:12059\n\
67TFK:03836:12336\n\
67TFK:02843:10164\n\
67TFK:03685:10291\n\
67TFK:03574:06100\n\
67TFK:08183:02204\n\
67TFK:08659:02161\n\
67TFK:02892:02446\n\
67TFK:03011:01481\n\
67TFK:03067:01320\n\
67TFK:03610:02316\n\
67TFK:03668:01991\n\
67TFK:03763:02037\n\
67TFK:03830:01983\n\
67TFK:03920:01945\n\
67TFK:01344:10829\n\
67TFK:01651:11509\n\
67TFK:01797:10552\n\
67TFK:02595:11101\n\
67TFK:02567:13759\n\
67TFK:08877:05468\n\
67TFK:09307:06342\n\
67TFK:09610:05573\n\
67TFK:09722:05356\n\
67TFK:09733:05439\n\
67TFK:09734:05999\n\
67TFK:10278:06180\n\
67TFK:06756:12955\n\
67TFK:07572:13130\n\
67TFK:02732:03292\n\
67TFK:03656:03594\n\
67TFK:03763:03169\n\
67TFK:03424:07060\n\
67TFK:03482:07705\n\
67TFK:03543:06583\n\
67TFK:04468:01207\n\
67TFK:03640:10771\n\
67TFK:03797:11072\n\
67TFK:02258:00957\n\
67TFK:03360:08298\n\
67TFK:03572:08213\n\
67TFK:03629:07793\n\
')
