# Supplementary material for: The Oxidative Metabolism of Fossil Hydrocarbons and Sulfide Minerals by the Lithobiontic Microbial Community Inhabiting Deep Subterrestrial Kupferschiefer Black Shale
Source: Front Microbiol. 2018 May 15;9:972. doi: 10.3389/fmicb.2018.00972 (PMC5962744; doi:10.3389/fmicb.2018.00972)
Supplement: Supplementary file 3 [file Presentation_1.ZIP › R19_filter-trim_BSc60_sup207_krona.html.files/node971.members.0.js]

data('67TFK:01340:12057\n\
67TFK:01588:12437\n\
67TFK:01926:11976\n\
67TFK:01915:12679\n\
67TFK:02077:12833\n\
67TFK:03063:04955\n\
67TFK:03234:04188\n\
67TFK:03512:05146\n\
67TFK:03601:04891\n\
67TFK:03901:04659\n\
67TFK:00555:03991\n\
67TFK:00609:02264\n\
67TFK:00934:01873\n\
67TFK:00469:09143\n\
67TFK:00530:09262\n\
67TFK:00874:07892\n\
67TFK:01256:07609\n\
67TFK:01322:07529\n\
67TFK:00999:05794\n\
67TFK:01157:05869\n\
67TFK:00728:12025\n\
67TFK:00847:11652\n\
67TFK:01296:12760\n\
67TFK:06787:03567\n\
67TFK:07162:03149\n\
67TFK:07352:02837\n\
67TFK:07679:02611\n\
67TFK:09606:04742\n\
67TFK:09812:04198\n\
67TFK:09973:04254\n\
67TFK:10193:04923\n\
67TFK:10241:04641\n\
67TFK:10229:03116\n\
67TFK:09674:12385\n\
67TFK:01604:03852\n\
67TFK:01859:03103\n\
67TFK:01871:03124\n\
67TFK:02196:03059\n\
67TFK:02318:03222\n\
67TFK:01769:03889\n\
67TFK:02278:04132\n\
67TFK:02642:05033\n\
67TFK:01365:05158\n\
67TFK:01416:05630\n\
67TFK:01448:05156\n\
67TFK:01618:05547\n\
67TFK:01929:06283\n\
67TFK:02384:05796\n\
67TFK:02422:06060\n\
67TFK:02498:06366\n\
67TFK:01423:07579\n\
67TFK:01559:06706\n\
67TFK:01912:07705\n\
67TFK:01944:06520\n\
67TFK:02486:07096\n\
67TFK:01622:02495\n\
67TFK:01716:01712\n\
67TFK:01824:01427\n\
67TFK:02281:01670\n\
67TFK:01414:08217\n\
67TFK:01502:08958\n\
67TFK:01585:08758\n\
67TFK:01679:07973\n\
67TFK:01821:08035\n\
67TFK:01925:08354\n\
67TFK:02021:08119\n\
67TFK:02090:08493\n\
67TFK:02176:08795\n\
67TFK:02467:08140\n\
67TFK:02512:08765\n\
67TFK:02244:10074\n\
67TFK:02425:09037\n\
67TFK:02587:10003\n\
67TFK:06155:04689\n\
67TFK:06145:04768\n\
67TFK:06280:03977\n\
67TFK:06287:04613\n\
67TFK:09482:08007\n\
67TFK:10227:07970\n\
67TFK:09958:09360\n\
67TFK:10087:10094\n\
67TFK:10196:09463\n\
67TFK:09943:10473\n\
67TFK:09987:10524\n\
67TFK:05881:07695\n\
67TFK:05955:07722\n\
67TFK:06143:06674\n\
67TFK:06389:07465\n\
67TFK:06483:07298\n\
67TFK:05344:11269\n\
67TFK:05479:11403\n\
67TFK:05960:10551\n\
67TFK:09609:01561\n\
67TFK:10131:02150\n\
67TFK:06799:02394\n\
67TFK:06789:02544\n\
67TFK:07307:02020\n\
67TFK:07621:01740\n\
67TFK:06838:04275\n\
67TFK:07520:04052\n\
67TFK:07518:04288\n\
67TFK:07868:04754\n\
67TFK:06870:06582\n\
67TFK:06915:07110\n\
67TFK:07059:06475\n\
67TFK:07259:07642\n\
67TFK:07274:07411\n\
67TFK:07383:06572\n\
67TFK:07736:07255\n\
67TFK:07931:06519\n\
67TFK:06667:05271\n\
67TFK:06879:05473\n\
67TFK:07360:06435\n\
67TFK:07437:05347\n\
67TFK:07918:06019\n\
67TFK:06674:09249\n\
67TFK:06859:09140\n\
67TFK:06915:09587\n\
67TFK:06932:09971\n\
67TFK:07050:09018\n\
67TFK:07083:10180\n\
67TFK:07595:09396\n\
67TFK:07625:08474\n\
67TFK:06784:10930\n\
67TFK:07392:10361\n\
67TFK:00914:02798\n\
67TFK:00917:03778\n\
67TFK:05356:01537\n\
67TFK:05705:01907\n\
67TFK:05847:02058\n\
67TFK:07044:00699\n\
67TFK:07403:01258\n\
67TFK:07632:00979\n\
67TFK:06885:14179\n\
67TFK:08201:06832\n\
67TFK:08247:06808\n\
67TFK:08696:06561\n\
67TFK:08917:07247\n\
67TFK:09112:07380\n\
67TFK:08574:03221\n\
67TFK:08646:02963\n\
67TFK:08931:03192\n\
67TFK:08468:04600\n\
67TFK:08766:04833\n\
67TFK:09015:04393\n\
67TFK:08468:08052\n\
67TFK:08448:08675\n\
67TFK:08626:08380\n\
67TFK:08045:09278\n\
67TFK:08152:09905\n\
67TFK:00975:11531\n\
67TFK:01150:11082\n\
67TFK:06726:11845\n\
67TFK:06991:11941\n\
67TFK:07295:12361\n\
67TFK:07289:12607\n\
67TFK:07654:11633\n\
67TFK:04364:14007\n\
67TFK:05075:13072\n\
67TFK:04332:12617\n\
67TFK:04722:12307\n\
67TFK:05140:12687\n\
67TFK:04100:11139\n\
67TFK:04431:10909\n\
67TFK:04662:10983\n\
67TFK:04949:10603\n\
67TFK:04352:09967\n\
67TFK:04806:09019\n\
67TFK:05254:09157\n\
67TFK:04089:07898\n\
67TFK:04069:09006\n\
67TFK:04654:06452\n\
67TFK:06253:00561\n\
67TFK:04516:06088\n\
67TFK:04722:05189\n\
67TFK:04836:06179\n\
67TFK:08648:14228\n\
67TFK:08739:14100\n\
67TFK:08801:13757\n\
67TFK:05642:13832\n\
67TFK:05807:13235\n\
67TFK:06270:14859\n\
67TFK:06566:14777\n\
67TFK:06633:14548\n\
67TFK:08789:10716\n\
67TFK:09193:11089\n\
67TFK:04268:03529\n\
67TFK:04431:03410\n\
67TFK:04483:02847\n\
67TFK:04491:03838\n\
67TFK:04502:03162\n\
67TFK:04538:03624\n\
67TFK:04814:03459\n\
67TFK:04883:02934\n\
67TFK:05463:02827\n\
67TFK:05482:02594\n\
67TFK:05524:02809\n\
67TFK:05987:03644\n\
67TFK:06133:03425\n\
67TFK:06160:03416\n\
67TFK:06307:03606\n\
67TFK:06618:03641\n\
67TFK:05764:06280\n\
67TFK:06398:05927\n\
67TFK:06447:05765\n\
67TFK:06561:05444\n\
67TFK:04664:04736\n\
67TFK:04912:04069\n\
67TFK:04936:04779\n\
67TFK:05388:08068\n\
67TFK:05455:08299\n\
67TFK:06062:09516\n\
67TFK:05892:12400\n\
67TFK:06047:12699\n\
67TFK:04849:01774\n\
67TFK:05025:01339\n\
67TFK:03086:12000\n\
67TFK:03131:12504\n\
67TFK:03776:12708\n\
67TFK:03986:12385\n\
67TFK:02741:09413\n\
67TFK:02768:10178\n\
67TFK:02992:09917\n\
67TFK:03081:09844\n\
67TFK:02921:05523\n\
67TFK:02932:06268\n\
67TFK:02974:06356\n\
67TFK:03285:05264\n\
67TFK:03346:05984\n\
67TFK:03463:05865\n\
67TFK:03506:05872\n\
67TFK:03636:05579\n\
67TFK:03818:06368\n\
67TFK:03938:05592\n\
67TFK:08703:02356\n\
67TFK:09131:02260\n\
67TFK:03023:02107\n\
67TFK:02829:01275\n\
67TFK:02927:00641\n\
67TFK:03138:01272\n\
67TFK:03654:00894\n\
67TFK:03899:00961\n\
67TFK:02590:10400\n\
67TFK:01626:13348\n\
67TFK:02596:14022\n\
67TFK:08255:06299\n\
67TFK:08660:05164\n\
67TFK:09304:05931\n\
67TFK:09995:05734\n\
67TFK:07420:13660\n\
67TFK:02671:03777\n\
67TFK:02715:02997\n\
67TFK:02928:03731\n\
67TFK:03335:02752\n\
67TFK:03412:03259\n\
67TFK:03990:03289\n\
67TFK:02666:06746\n\
67TFK:02801:07455\n\
67TFK:03044:06883\n\
67TFK:03151:06817\n\
67TFK:03673:06503\n\
67TFK:04696:00827\n\
67TFK:04740:00819\n\
67TFK:04730:01124\n\
67TFK:02739:11098\n\
67TFK:02826:10723\n\
67TFK:02948:10905\n\
67TFK:03034:10324\n\
67TFK:03279:11385\n\
67TFK:03371:10649\n\
67TFK:01944:01020\n\
67TFK:02672:08683\n\
67TFK:03144:08445\n\
67TFK:03282:07951\n\
67TFK:03340:07866\n\
67TFK:03687:08720\n\
')
