# Supplementary material for: The Oxidative Metabolism of Fossil Hydrocarbons and Sulfide Minerals by the Lithobiontic Microbial Community Inhabiting Deep Subterrestrial Kupferschiefer Black Shale
Source: Front Microbiol. 2018 May 15;9:972. doi: 10.3389/fmicb.2018.00972 (PMC5962744; doi:10.3389/fmicb.2018.00972)
Supplement: Supplementary file 3 [file Presentation_1.ZIP › R19_filter-trim_BSc60_sup207_krona.html.files/node1514.members.0.js]

data('67TFK:01486:11621\n\
67TFK:01615:12858\n\
67TFK:01867:12248\n\
67TFK:02267:12562\n\
67TFK:02716:03865\n\
67TFK:02820:04563\n\
67TFK:03187:04286\n\
67TFK:03824:05003\n\
67TFK:00258:04729\n\
67TFK:00430:04793\n\
67TFK:00470:04460\n\
67TFK:00536:04997\n\
67TFK:00730:04100\n\
67TFK:00967:04411\n\
67TFK:01127:05061\n\
67TFK:00936:02248\n\
67TFK:01107:01495\n\
67TFK:01195:01814\n\
67TFK:01324:01311\n\
67TFK:00632:09045\n\
67TFK:00740:09616\n\
67TFK:00865:09211\n\
67TFK:00943:09882\n\
67TFK:01286:09381\n\
67TFK:00038:08451\n\
67TFK:00312:08850\n\
67TFK:00590:08007\n\
67TFK:00564:08749\n\
67TFK:00949:07736\n\
67TFK:00935:08780\n\
67TFK:00995:08215\n\
67TFK:01301:08270\n\
67TFK:00504:06484\n\
67TFK:00631:07059\n\
67TFK:00994:07546\n\
67TFK:01001:05377\n\
67TFK:01017:05807\n\
67TFK:00884:11594\n\
67TFK:01283:12873\n\
67TFK:09362:06647\n\
67TFK:09366:07034\n\
67TFK:09635:07355\n\
67TFK:09749:07463\n\
67TFK:09802:06604\n\
67TFK:09861:07308\n\
67TFK:10054:07301\n\
67TFK:10169:06862\n\
67TFK:10306:06490\n\
67TFK:10305:07561\n\
67TFK:07071:03669\n\
67TFK:07167:03184\n\
67TFK:07268:03435\n\
67TFK:07457:02663\n\
67TFK:07759:03195\n\
67TFK:07742:03833\n\
67TFK:09350:03966\n\
67TFK:09799:03973\n\
67TFK:09959:04821\n\
67TFK:09469:03249\n\
67TFK:10308:03198\n\
67TFK:10399:02893\n\
67TFK:09326:11732\n\
67TFK:09489:12310\n\
67TFK:09868:11620\n\
67TFK:01376:02960\n\
67TFK:01366:03238\n\
67TFK:01490:03071\n\
67TFK:01580:03349\n\
67TFK:01638:02837\n\
67TFK:01767:03500\n\
67TFK:02021:03632\n\
67TFK:02138:02711\n\
67TFK:02494:02906\n\
67TFK:02586:03046\n\
67TFK:02594:03714\n\
67TFK:01460:04555\n\
67TFK:01810:04429\n\
67TFK:01782:05068\n\
67TFK:01858:04384\n\
67TFK:02227:04345\n\
67TFK:02252:04227\n\
67TFK:02397:04048\n\
67TFK:01355:06163\n\
67TFK:01386:05781\n\
67TFK:01498:05468\n\
67TFK:01701:06202\n\
67TFK:01839:05318\n\
67TFK:02042:05711\n\
67TFK:02172:06041\n\
67TFK:02534:06370\n\
67TFK:01335:07273\n\
67TFK:01622:07231\n\
67TFK:01786:07167\n\
67TFK:02109:06719\n\
67TFK:02129:07115\n\
67TFK:02145:06758\n\
67TFK:02231:06873\n\
67TFK:02259:06693\n\
67TFK:02559:06913\n\
67TFK:02626:07237\n\
67TFK:01378:02056\n\
67TFK:01399:02407\n\
67TFK:01521:01575\n\
67TFK:01573:02158\n\
67TFK:01816:01907\n\
67TFK:01944:01449\n\
67TFK:02323:01692\n\
67TFK:02295:02127\n\
67TFK:02287:02313\n\
67TFK:02397:01852\n\
67TFK:02411:02010\n\
67TFK:02483:02168\n\
67TFK:01510:08856\n\
67TFK:01807:08670\n\
67TFK:01977:07804\n\
67TFK:01951:08205\n\
67TFK:02185:07788\n\
67TFK:02466:07794\n\
67TFK:02536:08180\n\
67TFK:01461:10135\n\
67TFK:01493:09277\n\
67TFK:01562:09155\n\
67TFK:01666:09964\n\
67TFK:02246:09876\n\
67TFK:02286:10197\n\
67TFK:02517:09200\n\
67TFK:05455:04606\n\
67TFK:05633:04775\n\
67TFK:06449:05034\n\
67TFK:09402:13508\n\
67TFK:09458:13187\n\
67TFK:09844:08711\n\
67TFK:09988:08976\n\
67TFK:10431:08701\n\
67TFK:09468:09532\n\
67TFK:09502:10297\n\
67TFK:09557:09974\n\
67TFK:09914:10275\n\
67TFK:10033:09589\n\
67TFK:10160:10117\n\
67TFK:09455:11266\n\
67TFK:09489:10324\n\
67TFK:09934:10633\n\
67TFK:10322:11179\n\
67TFK:10357:10995\n\
67TFK:05363:06711\n\
67TFK:05340:07549\n\
67TFK:05570:07210\n\
67TFK:05870:06762\n\
67TFK:05972:06978\n\
67TFK:06085:07461\n\
67TFK:06160:07139\n\
67TFK:06391:07120\n\
67TFK:05377:10564\n\
67TFK:05472:10902\n\
67TFK:05538:10658\n\
67TFK:05738:10818\n\
67TFK:06248:11042\n\
67TFK:06459:11195\n\
67TFK:09348:01391\n\
67TFK:09477:02208\n\
67TFK:09682:01834\n\
67TFK:09705:02144\n\
67TFK:09756:01800\n\
67TFK:06749:01588\n\
67TFK:06872:02105\n\
67TFK:07059:01471\n\
67TFK:07625:02202\n\
67TFK:06688:04656\n\
67TFK:06691:04786\n\
67TFK:06721:04263\n\
67TFK:06752:04779\n\
67TFK:06876:03969\n\
67TFK:07023:04462\n\
67TFK:07136:04647\n\
67TFK:07419:04654\n\
67TFK:07553:04255\n\
67TFK:07666:04789\n\
67TFK:07026:07280\n\
67TFK:07295:06442\n\
67TFK:07453:07373\n\
67TFK:07637:06811\n\
67TFK:07732:06476\n\
67TFK:07780:06884\n\
67TFK:07863:06900\n\
67TFK:06882:06418\n\
67TFK:07039:05372\n\
67TFK:07141:05515\n\
67TFK:07425:06087\n\
67TFK:07475:06343\n\
67TFK:07658:05384\n\
67TFK:07642:05798\n\
67TFK:07659:06075\n\
67TFK:07951:05416\n\
67TFK:06781:09390\n\
67TFK:06845:09969\n\
67TFK:07004:09147\n\
67TFK:07235:09741\n\
67TFK:07405:09888\n\
67TFK:07612:10208\n\
67TFK:07865:09097\n\
67TFK:07877:10070\n\
67TFK:07966:09570\n\
67TFK:07161:08898\n\
67TFK:07306:07730\n\
67TFK:06982:10304\n\
67TFK:06969:11197\n\
67TFK:07547:10668\n\
67TFK:07656:11194\n\
67TFK:07797:10575\n\
67TFK:07763:10727\n\
67TFK:00459:03711\n\
67TFK:00591:03195\n\
67TFK:00592:03591\n\
67TFK:00630:03570\n\
67TFK:00736:02720\n\
67TFK:00731:03447\n\
67TFK:00745:03665\n\
67TFK:00809:02672\n\
67TFK:00839:03696\n\
67TFK:00800:03787\n\
67TFK:00807:03788\n\
67TFK:01003:02671\n\
67TFK:01037:02978\n\
67TFK:01001:03292\n\
67TFK:01052:03709\n\
67TFK:01178:02667\n\
67TFK:05347:02313\n\
67TFK:05379:01947\n\
67TFK:05516:01472\n\
67TFK:05741:01590\n\
67TFK:05963:01696\n\
67TFK:06383:02280\n\
67TFK:06779:00794\n\
67TFK:06917:00954\n\
67TFK:07019:00696\n\
67TFK:07047:00964\n\
67TFK:07018:01158\n\
67TFK:07145:01086\n\
67TFK:07511:00681\n\
67TFK:07699:00559\n\
67TFK:07686:00809\n\
67TFK:07862:00931\n\
67TFK:07358:14253\n\
67TFK:08038:07356\n\
67TFK:08224:06802\n\
67TFK:08223:06912\n\
67TFK:08443:07331\n\
67TFK:08611:06484\n\
67TFK:08795:06931\n\
67TFK:09217:06826\n\
67TFK:08022:03280\n\
67TFK:08089:02636\n\
67TFK:08355:02787\n\
67TFK:08514:03349\n\
67TFK:08622:03116\n\
67TFK:08655:02875\n\
67TFK:08700:02593\n\
67TFK:08698:03494\n\
67TFK:08724:03562\n\
67TFK:08715:03625\n\
67TFK:08833:02744\n\
67TFK:08906:03382\n\
67TFK:09261:03687\n\
67TFK:08013:04976\n\
67TFK:08223:04864\n\
67TFK:08242:04746\n\
67TFK:08292:04855\n\
67TFK:08396:04523\n\
67TFK:08409:04794\n\
67TFK:08447:04173\n\
67TFK:08624:04670\n\
67TFK:08668:04609\n\
67TFK:08699:05022\n\
67TFK:08805:04994\n\
67TFK:08866:04207\n\
67TFK:08934:04751\n\
67TFK:09170:04690\n\
67TFK:08582:08554\n\
67TFK:08763:08569\n\
67TFK:08844:08185\n\
67TFK:08952:08234\n\
67TFK:08957:08468\n\
67TFK:08130:09064\n\
67TFK:08114:09596\n\
67TFK:08100:09783\n\
67TFK:08554:09677\n\
67TFK:08616:09080\n\
67TFK:08624:09847\n\
67TFK:08640:10180\n\
67TFK:08733:09320\n\
67TFK:08886:09691\n\
67TFK:09116:09364\n\
67TFK:09153:10271\n\
67TFK:01224:10692\n\
67TFK:01218:10848\n\
67TFK:07720:11666\n\
67TFK:04303:13758\n\
67TFK:05011:13256\n\
67TFK:05142:13224\n\
67TFK:05279:13587\n\
67TFK:04600:14898\n\
67TFK:04105:12443\n\
67TFK:04248:11848\n\
67TFK:04367:12587\n\
67TFK:04608:12066\n\
67TFK:04603:12771\n\
67TFK:04160:11578\n\
67TFK:04352:11085\n\
67TFK:04561:10517\n\
67TFK:04774:11323\n\
67TFK:05025:11082\n\
67TFK:05286:11535\n\
67TFK:04019:10159\n\
67TFK:04110:09530\n\
67TFK:04123:09787\n\
67TFK:04590:09984\n\
67TFK:04882:09553\n\
67TFK:04234:08034\n\
67TFK:04380:08786\n\
67TFK:04510:08849\n\
67TFK:04594:08862\n\
67TFK:04925:07732\n\
67TFK:04977:08018\n\
67TFK:04983:08270\n\
67TFK:05196:08450\n\
67TFK:04053:07329\n\
67TFK:04103:07484\n\
67TFK:04184:06673\n\
67TFK:04278:06537\n\
67TFK:04620:07567\n\
67TFK:04833:07029\n\
67TFK:05191:07421\n\
67TFK:05388:01083\n\
67TFK:06208:00708\n\
67TFK:06232:00740\n\
67TFK:04022:05525\n\
67TFK:04011:06041\n\
67TFK:04139:05157\n\
67TFK:04314:06049\n\
67TFK:04390:06003\n\
67TFK:04472:06271\n\
67TFK:04656:05618\n\
67TFK:04891:06364\n\
67TFK:05045:05962\n\
67TFK:05008:06392\n\
67TFK:05082:05639\n\
67TFK:05054:06173\n\
67TFK:05266:06007\n\
67TFK:05278:06362\n\
67TFK:09065:13102\n\
67TFK:08131:12787\n\
67TFK:08164:11759\n\
67TFK:08145:12748\n\
67TFK:08483:12729\n\
67TFK:08728:11952\n\
67TFK:08777:12614\n\
67TFK:09119:12081\n\
67TFK:05437:14155\n\
67TFK:06149:12966\n\
67TFK:06427:13326\n\
67TFK:05960:14213\n\
67TFK:06059:14201\n\
67TFK:08411:10454\n\
67TFK:04591:03147\n\
67TFK:04598:03175\n\
67TFK:04733:03127\n\
67TFK:04747:02579\n\
67TFK:04900:02755\n\
67TFK:04957:02897\n\
67TFK:05102:03803\n\
67TFK:05266:02643\n\
67TFK:05302:03032\n\
67TFK:05684:03502\n\
67TFK:05776:03003\n\
67TFK:05939:03544\n\
67TFK:05980:03070\n\
67TFK:06081:03016\n\
67TFK:06114:03363\n\
67TFK:06360:03627\n\
67TFK:05910:05290\n\
67TFK:06125:06160\n\
67TFK:06353:05720\n\
67TFK:06493:05905\n\
67TFK:04044:03970\n\
67TFK:04056:04863\n\
67TFK:04105:04779\n\
67TFK:04336:04780\n\
67TFK:04776:04378\n\
67TFK:04889:03937\n\
67TFK:04979:04408\n\
67TFK:04999:04296\n\
67TFK:05507:07873\n\
67TFK:05699:08642\n\
67TFK:05887:08242\n\
67TFK:05963:07798\n\
67TFK:06250:07740\n\
67TFK:06240:08568\n\
67TFK:06289:09006\n\
67TFK:06344:08976\n\
67TFK:06408:08677\n\
67TFK:06466:08868\n\
67TFK:06622:07948\n\
67TFK:05478:09908\n\
67TFK:05600:09147\n\
67TFK:06060:09995\n\
67TFK:06267:10045\n\
67TFK:05330:11741\n\
67TFK:05418:12366\n\
67TFK:06119:11710\n\
67TFK:06114:12860\n\
67TFK:06267:12600\n\
67TFK:06641:12868\n\
67TFK:04175:02189\n\
67TFK:04270:02483\n\
67TFK:04301:02544\n\
67TFK:04753:02196\n\
67TFK:04848:02144\n\
67TFK:02878:13085\n\
67TFK:03379:12944\n\
67TFK:03590:13100\n\
67TFK:02667:11989\n\
67TFK:02832:11721\n\
67TFK:02822:12095\n\
67TFK:02886:11992\n\
67TFK:03249:11732\n\
67TFK:03393:12567\n\
67TFK:03578:12676\n\
67TFK:03827:12639\n\
67TFK:03952:12684\n\
67TFK:02923:09045\n\
67TFK:03022:10144\n\
67TFK:03318:09403\n\
67TFK:03512:10189\n\
67TFK:03594:10126\n\
67TFK:03633:09430\n\
67TFK:03706:09094\n\
67TFK:03768:10250\n\
67TFK:02671:05692\n\
67TFK:02986:05601\n\
67TFK:03029:05886\n\
67TFK:03214:05748\n\
67TFK:03293:06099\n\
67TFK:03380:05524\n\
67TFK:03482:06315\n\
67TFK:03614:05899\n\
67TFK:03737:05451\n\
67TFK:03794:05746\n\
67TFK:03784:06076\n\
67TFK:03913:05517\n\
67TFK:08380:01651\n\
67TFK:08636:01549\n\
67TFK:08619:01653\n\
67TFK:08660:02203\n\
67TFK:08769:01543\n\
67TFK:08822:01493\n\
67TFK:08831:01890\n\
67TFK:09033:02506\n\
67TFK:09136:02557\n\
67TFK:02928:02094\n\
67TFK:03081:02562\n\
67TFK:03357:02041\n\
67TFK:03397:02301\n\
67TFK:03454:01741\n\
67TFK:02782:00783\n\
67TFK:03960:00415\n\
67TFK:01500:11363\n\
67TFK:02022:10395\n\
67TFK:02044:10315\n\
67TFK:02046:11349\n\
67TFK:02145:10523\n\
67TFK:01860:14326\n\
67TFK:02552:14365\n\
67TFK:01455:13963\n\
67TFK:02282:13331\n\
67TFK:08057:05992\n\
67TFK:08381:06298\n\
67TFK:08517:05632\n\
67TFK:08878:06033\n\
67TFK:08844:06088\n\
67TFK:09025:05158\n\
67TFK:09083:05450\n\
67TFK:09524:05537\n\
67TFK:09551:05692\n\
67TFK:09952:06149\n\
67TFK:09934:06382\n\
67TFK:07049:13752\n\
67TFK:07601:13615\n\
67TFK:07668:13324\n\
67TFK:07935:13744\n\
67TFK:02833:02899\n\
67TFK:03023:02868\n\
67TFK:03021:03699\n\
67TFK:03041:03855\n\
67TFK:03329:03184\n\
67TFK:03513:03754\n\
67TFK:03638:03614\n\
67TFK:03781:03083\n\
67TFK:02700:07109\n\
67TFK:02965:07591\n\
67TFK:03262:06550\n\
67TFK:03219:06942\n\
67TFK:03456:06514\n\
67TFK:03721:07066\n\
67TFK:03914:07440\n\
67TFK:04084:01255\n\
67TFK:04219:00253\n\
67TFK:04255:00824\n\
67TFK:04325:00588\n\
67TFK:04378:01205\n\
67TFK:04482:00388\n\
67TFK:04655:00697\n\
67TFK:02816:14218\n\
67TFK:03491:14207\n\
67TFK:03726:14652\n\
67TFK:02919:11040\n\
67TFK:02968:10698\n\
67TFK:03012:11075\n\
67TFK:03129:11304\n\
67TFK:03378:11490\n\
67TFK:03552:11221\n\
67TFK:03706:11438\n\
67TFK:03801:10403\n\
67TFK:03807:10926\n\
67TFK:03843:10938\n\
67TFK:03860:11512\n\
67TFK:03964:10764\n\
67TFK:01576:01010\n\
67TFK:02286:01013\n\
67TFK:02365:00782\n\
67TFK:02886:08115\n\
67TFK:02868:08352\n\
67TFK:03121:08938\n\
67TFK:03457:08491\n\
67TFK:03452:09008\n\
67TFK:03754:07832\n\
')
