# Supplementary material for: The Oxidative Metabolism of Fossil Hydrocarbons and Sulfide Minerals by the Lithobiontic Microbial Community Inhabiting Deep Subterrestrial Kupferschiefer Black Shale
Source: Front Microbiol. 2018 May 15;9:972. doi: 10.3389/fmicb.2018.00972 (PMC5962744; doi:10.3389/fmicb.2018.00972)
Supplement: Supplementary file 3 [file Presentation_1.ZIP › R19_filter-trim_BSc60_sup207_krona.html.files/node1692.members.0.js]

data('67TFK:01654:11772\n\
67TFK:02963:04201\n\
67TFK:02914:04956\n\
67TFK:03010:04646\n\
67TFK:03812:04416\n\
67TFK:03977:05079\n\
67TFK:00359:04295\n\
67TFK:00700:03891\n\
67TFK:00769:03910\n\
67TFK:00801:04312\n\
67TFK:01313:04513\n\
67TFK:00699:02177\n\
67TFK:00829:02025\n\
67TFK:00982:01953\n\
67TFK:01062:10045\n\
67TFK:00544:08699\n\
67TFK:00591:07758\n\
67TFK:00653:07008\n\
67TFK:00960:06884\n\
67TFK:00438:05239\n\
67TFK:00663:05554\n\
67TFK:00901:12600\n\
67TFK:09745:07470\n\
67TFK:09931:06664\n\
67TFK:10242:07419\n\
67TFK:06977:03290\n\
67TFK:07107:03115\n\
67TFK:07200:03710\n\
67TFK:07383:02675\n\
67TFK:07526:03229\n\
67TFK:07563:02918\n\
67TFK:07721:03701\n\
67TFK:07892:02771\n\
67TFK:07990:02839\n\
67TFK:09514:04028\n\
67TFK:09527:04703\n\
67TFK:10002:04351\n\
67TFK:10289:04959\n\
67TFK:09433:03576\n\
67TFK:09982:02999\n\
67TFK:10071:03132\n\
67TFK:10080:02885\n\
67TFK:01469:03814\n\
67TFK:01673:03770\n\
67TFK:01944:03736\n\
67TFK:02326:02758\n\
67TFK:02088:04181\n\
67TFK:02571:04995\n\
67TFK:02628:04675\n\
67TFK:02279:05395\n\
67TFK:02316:06092\n\
67TFK:02592:05510\n\
67TFK:02621:06252\n\
67TFK:01824:07671\n\
67TFK:02013:06710\n\
67TFK:02223:07586\n\
67TFK:02339:07647\n\
67TFK:02513:06988\n\
67TFK:01410:02524\n\
67TFK:01567:01719\n\
67TFK:01752:02533\n\
67TFK:02036:02241\n\
67TFK:02150:01308\n\
67TFK:02521:02006\n\
67TFK:02612:02505\n\
67TFK:01711:08157\n\
67TFK:01830:08443\n\
67TFK:01354:09633\n\
67TFK:01394:09367\n\
67TFK:01541:09895\n\
67TFK:01652:10195\n\
67TFK:02213:09471\n\
67TFK:02469:09513\n\
67TFK:02479:09672\n\
67TFK:02521:09091\n\
67TFK:05738:04839\n\
67TFK:05904:04672\n\
67TFK:06208:03957\n\
67TFK:06209:04500\n\
67TFK:06214:05084\n\
67TFK:06368:04431\n\
67TFK:09483:13606\n\
67TFK:10042:08246\n\
67TFK:10164:08569\n\
67TFK:09456:10090\n\
67TFK:09731:10040\n\
67TFK:09942:09441\n\
67TFK:10112:09511\n\
67TFK:05756:07576\n\
67TFK:06507:10316\n\
67TFK:10026:01831\n\
67TFK:10150:02115\n\
67TFK:07045:02471\n\
67TFK:07884:01712\n\
67TFK:07685:04331\n\
67TFK:07759:04761\n\
67TFK:06895:07140\n\
67TFK:07105:07692\n\
67TFK:07262:06742\n\
67TFK:07399:07199\n\
67TFK:07679:07437\n\
67TFK:07832:07254\n\
67TFK:07852:07710\n\
67TFK:07146:05999\n\
67TFK:07502:05872\n\
67TFK:07865:05974\n\
67TFK:06885:10028\n\
67TFK:07517:09083\n\
67TFK:07868:08677\n\
67TFK:00304:03381\n\
67TFK:00372:03324\n\
67TFK:01030:03751\n\
67TFK:05487:02136\n\
67TFK:05531:02196\n\
67TFK:05696:02210\n\
67TFK:05683:02491\n\
67TFK:06404:01771\n\
67TFK:09014:01045\n\
67TFK:07099:00489\n\
67TFK:08270:07353\n\
67TFK:08335:07152\n\
67TFK:09315:07651\n\
67TFK:08061:03207\n\
67TFK:08218:03515\n\
67TFK:08752:03364\n\
67TFK:08860:03004\n\
67TFK:08948:03537\n\
67TFK:09178:03603\n\
67TFK:08860:03948\n\
67TFK:08873:04423\n\
67TFK:08197:08940\n\
67TFK:08413:07737\n\
67TFK:08715:08186\n\
67TFK:08738:08770\n\
67TFK:08063:09506\n\
67TFK:00723:11508\n\
67TFK:07321:12865\n\
67TFK:04175:12439\n\
67TFK:04684:12862\n\
67TFK:05020:12372\n\
67TFK:05091:12490\n\
67TFK:04462:09639\n\
67TFK:04674:09359\n\
67TFK:05234:09035\n\
67TFK:04031:08250\n\
67TFK:04012:08956\n\
67TFK:04151:08902\n\
67TFK:04843:08309\n\
67TFK:05009:08119\n\
67TFK:04173:06908\n\
67TFK:04382:06467\n\
67TFK:04954:06745\n\
67TFK:04158:05533\n\
67TFK:04202:06423\n\
67TFK:04247:05320\n\
67TFK:04667:05294\n\
67TFK:04647:06104\n\
67TFK:08426:13615\n\
67TFK:08130:12188\n\
67TFK:05724:14022\n\
67TFK:06119:13724\n\
67TFK:08168:10841\n\
67TFK:09236:10991\n\
67TFK:04225:02704\n\
67TFK:04496:02961\n\
67TFK:04557:03743\n\
67TFK:04720:02739\n\
67TFK:04814:03338\n\
67TFK:04989:03194\n\
67TFK:05054:02814\n\
67TFK:05174:03591\n\
67TFK:05404:03457\n\
67TFK:05681:03596\n\
67TFK:05672:05602\n\
67TFK:06260:05751\n\
67TFK:06384:06027\n\
67TFK:04029:04458\n\
67TFK:04054:05093\n\
67TFK:04195:04446\n\
67TFK:04173:05079\n\
67TFK:04453:04195\n\
67TFK:04447:05093\n\
67TFK:04551:04604\n\
67TFK:04710:04006\n\
67TFK:04796:03929\n\
67TFK:04816:04154\n\
67TFK:05076:04111\n\
67TFK:05606:07934\n\
67TFK:06063:08140\n\
67TFK:05394:09120\n\
67TFK:05597:10090\n\
67TFK:05581:11969\n\
67TFK:05637:12855\n\
67TFK:04072:01357\n\
67TFK:04355:02427\n\
67TFK:04518:01778\n\
67TFK:04706:01929\n\
67TFK:04859:01632\n\
67TFK:04952:01596\n\
67TFK:02758:13728\n\
67TFK:02860:12906\n\
67TFK:03001:12484\n\
67TFK:03048:09571\n\
67TFK:02766:06271\n\
67TFK:02832:05687\n\
67TFK:02905:05370\n\
67TFK:03092:05180\n\
67TFK:03113:05418\n\
67TFK:03150:05339\n\
67TFK:03891:05953\n\
67TFK:08308:01750\n\
67TFK:08687:01389\n\
67TFK:08716:02109\n\
67TFK:08751:02252\n\
67TFK:08852:02453\n\
67TFK:09212:02511\n\
67TFK:02695:01419\n\
67TFK:03450:01642\n\
67TFK:03897:01373\n\
67TFK:02698:01091\n\
67TFK:02714:00929\n\
67TFK:03163:00675\n\
67TFK:01620:11171\n\
67TFK:01711:11043\n\
67TFK:01875:10612\n\
67TFK:02506:14781\n\
67TFK:01687:13048\n\
67TFK:02212:13734\n\
67TFK:08749:05996\n\
67TFK:09660:05815\n\
67TFK:10059:05786\n\
67TFK:02884:02659\n\
67TFK:03291:03045\n\
67TFK:03717:03254\n\
67TFK:03776:03440\n\
67TFK:03895:03198\n\
67TFK:03414:06447\n\
67TFK:04288:00596\n\
67TFK:03541:14724\n\
67TFK:03836:14522\n\
67TFK:03903:14491\n\
67TFK:02071:01076\n\
67TFK:02755:08765\n\
67TFK:03606:08691\n\
')
