# Supplementary material for: The Oxidative Metabolism of Fossil Hydrocarbons and Sulfide Minerals by the Lithobiontic Microbial Community Inhabiting Deep Subterrestrial Kupferschiefer Black Shale
Source: Front Microbiol. 2018 May 15;9:972. doi: 10.3389/fmicb.2018.00972 (PMC5962744; doi:10.3389/fmicb.2018.00972)
Supplement: Supplementary file 3 [file Presentation_1.ZIP › R19_filter-trim_BSc60_sup207_krona.html.files/node1552.members.0.js]

data('67TFK:01800:11836\n\
67TFK:02474:12263\n\
67TFK:02663:12694\n\
67TFK:02692:04197\n\
67TFK:02819:04716\n\
67TFK:03089:04166\n\
67TFK:03553:04022\n\
67TFK:03622:03943\n\
67TFK:03747:04492\n\
67TFK:00476:04664\n\
67TFK:00564:04729\n\
67TFK:00867:08806\n\
67TFK:01126:08547\n\
67TFK:01171:08281\n\
67TFK:00909:07466\n\
67TFK:00281:06072\n\
67TFK:00895:05728\n\
67TFK:01212:05695\n\
67TFK:01298:05666\n\
67TFK:09528:07368\n\
67TFK:09825:06668\n\
67TFK:10275:07346\n\
67TFK:06866:02779\n\
67TFK:07589:03492\n\
67TFK:07819:02915\n\
67TFK:09476:04368\n\
67TFK:09703:04531\n\
67TFK:09923:03306\n\
67TFK:10326:03047\n\
67TFK:09428:12106\n\
67TFK:09706:11710\n\
67TFK:01863:03880\n\
67TFK:02529:04132\n\
67TFK:02503:05145\n\
67TFK:01740:06040\n\
67TFK:02211:05260\n\
67TFK:02241:05467\n\
67TFK:02419:05273\n\
67TFK:02411:06414\n\
67TFK:01719:07044\n\
67TFK:01909:07156\n\
67TFK:02259:07236\n\
67TFK:01491:01489\n\
67TFK:01809:02192\n\
67TFK:02271:01718\n\
67TFK:02516:02156\n\
67TFK:01982:07793\n\
67TFK:02452:08165\n\
67TFK:02592:09157\n\
67TFK:05454:04548\n\
67TFK:05498:05148\n\
67TFK:06508:04587\n\
67TFK:10224:07901\n\
67TFK:09806:09347\n\
67TFK:10266:09665\n\
67TFK:09511:10378\n\
67TFK:09647:10958\n\
67TFK:09969:10833\n\
67TFK:05973:06559\n\
67TFK:06526:07406\n\
67TFK:05654:10608\n\
67TFK:05723:11571\n\
67TFK:06092:11259\n\
67TFK:06590:11565\n\
67TFK:06826:01801\n\
67TFK:07345:01318\n\
67TFK:07388:01877\n\
67TFK:07477:01638\n\
67TFK:07613:01945\n\
67TFK:07615:02532\n\
67TFK:07401:04241\n\
67TFK:07631:04626\n\
67TFK:07189:06550\n\
67TFK:07872:07439\n\
67TFK:07938:06499\n\
67TFK:07615:05915\n\
67TFK:06703:09456\n\
67TFK:06671:09697\n\
67TFK:07848:08168\n\
67TFK:06792:10508\n\
67TFK:07379:10442\n\
67TFK:07574:10819\n\
67TFK:07568:11111\n\
67TFK:07767:10675\n\
67TFK:07990:10930\n\
67TFK:07974:11110\n\
67TFK:00872:02688\n\
67TFK:09053:01098\n\
67TFK:06888:00729\n\
67TFK:07930:01036\n\
67TFK:06750:14228\n\
67TFK:08759:07646\n\
67TFK:09144:07494\n\
67TFK:08047:03280\n\
67TFK:08311:03455\n\
67TFK:08503:03237\n\
67TFK:08938:03540\n\
67TFK:09012:03591\n\
67TFK:09162:03170\n\
67TFK:09156:03347\n\
67TFK:08556:04022\n\
67TFK:08868:04441\n\
67TFK:09031:04311\n\
67TFK:09139:04891\n\
67TFK:09270:04601\n\
67TFK:08309:08367\n\
67TFK:08480:08654\n\
67TFK:08819:08196\n\
67TFK:08057:09774\n\
67TFK:08411:09375\n\
67TFK:08570:09788\n\
67TFK:08862:09179\n\
67TFK:08852:09563\n\
67TFK:00798:11322\n\
67TFK:01232:11493\n\
67TFK:06712:11953\n\
67TFK:06941:11836\n\
67TFK:07596:12416\n\
67TFK:07676:11926\n\
67TFK:07868:11744\n\
67TFK:04322:13639\n\
67TFK:04693:13797\n\
67TFK:04702:13459\n\
67TFK:05300:12926\n\
67TFK:04427:14703\n\
67TFK:04739:14695\n\
67TFK:04793:14547\n\
67TFK:04928:14451\n\
67TFK:04282:11861\n\
67TFK:04254:10460\n\
67TFK:04779:10992\n\
67TFK:05047:10793\n\
67TFK:05213:10332\n\
67TFK:05305:11162\n\
67TFK:04200:09762\n\
67TFK:04395:10254\n\
67TFK:05223:09019\n\
67TFK:04176:08339\n\
67TFK:04666:08876\n\
67TFK:04213:06635\n\
67TFK:04332:07200\n\
67TFK:04362:07445\n\
67TFK:04603:07117\n\
67TFK:05455:00969\n\
67TFK:05839:01183\n\
67TFK:06523:00896\n\
67TFK:04131:05388\n\
67TFK:04760:06436\n\
67TFK:08148:14000\n\
67TFK:08921:13730\n\
67TFK:07997:12190\n\
67TFK:08264:11617\n\
67TFK:08619:12144\n\
67TFK:05388:13833\n\
67TFK:06200:13952\n\
67TFK:08110:10490\n\
67TFK:08603:11363\n\
67TFK:04156:03389\n\
67TFK:05256:03096\n\
67TFK:05358:03320\n\
67TFK:05474:03782\n\
67TFK:05496:02953\n\
67TFK:06107:02787\n\
67TFK:06100:03417\n\
67TFK:06224:03491\n\
67TFK:05684:06270\n\
67TFK:05880:05856\n\
67TFK:06059:05528\n\
67TFK:06491:05973\n\
67TFK:04178:04109\n\
67TFK:04256:04838\n\
67TFK:05414:07751\n\
67TFK:05551:08572\n\
67TFK:05604:07893\n\
67TFK:05800:08243\n\
67TFK:06049:08063\n\
67TFK:06233:08711\n\
67TFK:06280:08028\n\
67TFK:06405:07996\n\
67TFK:06378:08790\n\
67TFK:05529:10243\n\
67TFK:05733:09446\n\
67TFK:05532:12158\n\
67TFK:05646:12398\n\
67TFK:05880:12751\n\
67TFK:04359:02054\n\
67TFK:04510:01885\n\
67TFK:05014:02312\n\
67TFK:03031:12664\n\
67TFK:03312:12256\n\
67TFK:03704:11829\n\
67TFK:03730:12310\n\
67TFK:02747:09063\n\
67TFK:03662:09713\n\
67TFK:02814:05504\n\
67TFK:03546:05758\n\
67TFK:03533:06403\n\
67TFK:03615:05451\n\
67TFK:03614:05944\n\
67TFK:08676:01461\n\
67TFK:09104:01819\n\
67TFK:02770:02093\n\
67TFK:03245:00968\n\
67TFK:02115:11207\n\
67TFK:08171:05989\n\
67TFK:08190:06268\n\
67TFK:08176:06412\n\
67TFK:08379:05675\n\
67TFK:08683:05332\n\
67TFK:08737:05362\n\
67TFK:08789:05750\n\
67TFK:08914:05849\n\
67TFK:09197:05441\n\
67TFK:10190:05971\n\
67TFK:07420:13125\n\
67TFK:07616:13660\n\
67TFK:02757:02778\n\
67TFK:02741:03676\n\
67TFK:03269:03653\n\
67TFK:02667:07250\n\
67TFK:02754:07713\n\
67TFK:02950:07210\n\
67TFK:02724:14628\n\
67TFK:03230:14260\n\
67TFK:02800:10452\n\
67TFK:02790:11579\n\
67TFK:03160:11192\n\
67TFK:03256:10525\n\
67TFK:03565:11400\n\
67TFK:03801:11087\n\
67TFK:03049:07844\n\
67TFK:03196:08019\n\
67TFK:03389:07878\n\
67TFK:03855:08358\n\
')
