# Supplementary material for: The Oxidative Metabolism of Fossil Hydrocarbons and Sulfide Minerals by the Lithobiontic Microbial Community Inhabiting Deep Subterrestrial Kupferschiefer Black Shale
Source: Front Microbiol. 2018 May 15;9:972. doi: 10.3389/fmicb.2018.00972 (PMC5962744; doi:10.3389/fmicb.2018.00972)
Supplement: Supplementary file 3 [file Presentation_1.ZIP › R19_filter-trim_BSc60_sup207_krona.html.files/node1301.members.0.js]

data('67TFK:02778:04640\n\
67TFK:02988:03882\n\
67TFK:03427:04889\n\
67TFK:03631:04691\n\
67TFK:03787:05025\n\
67TFK:00311:05080\n\
67TFK:00564:04059\n\
67TFK:00551:04092\n\
67TFK:00607:04652\n\
67TFK:00829:04894\n\
67TFK:01261:02283\n\
67TFK:01108:07760\n\
67TFK:00482:06866\n\
67TFK:00660:06570\n\
67TFK:00805:07091\n\
67TFK:01302:07373\n\
67TFK:07553:02902\n\
67TFK:07670:02662\n\
67TFK:09523:04623\n\
67TFK:09611:05031\n\
67TFK:09672:04613\n\
67TFK:09951:03936\n\
67TFK:10277:04430\n\
67TFK:09329:03311\n\
67TFK:09434:02770\n\
67TFK:09658:03377\n\
67TFK:10157:03463\n\
67TFK:09328:11892\n\
67TFK:09533:12679\n\
67TFK:09767:12421\n\
67TFK:01487:04081\n\
67TFK:01854:04023\n\
67TFK:01914:04529\n\
67TFK:02187:04872\n\
67TFK:02460:03932\n\
67TFK:01607:05769\n\
67TFK:01726:05391\n\
67TFK:01942:06155\n\
67TFK:01956:06422\n\
67TFK:02153:05850\n\
67TFK:02244:06319\n\
67TFK:01505:02265\n\
67TFK:01552:02203\n\
67TFK:01605:01679\n\
67TFK:01717:02033\n\
67TFK:01790:02183\n\
67TFK:01983:07962\n\
67TFK:01992:08759\n\
67TFK:02316:08354\n\
67TFK:02551:08101\n\
67TFK:01988:09324\n\
67TFK:02369:09871\n\
67TFK:02600:09155\n\
67TFK:09505:08064\n\
67TFK:09539:08076\n\
67TFK:09807:08144\n\
67TFK:10111:08871\n\
67TFK:10083:10099\n\
67TFK:10349:09301\n\
67TFK:09616:10903\n\
67TFK:06609:06977\n\
67TFK:09405:02076\n\
67TFK:09669:02144\n\
67TFK:09749:01513\n\
67TFK:09941:01820\n\
67TFK:06879:01816\n\
67TFK:07730:01994\n\
67TFK:07755:02517\n\
67TFK:07860:02287\n\
67TFK:06703:04271\n\
67TFK:07030:04582\n\
67TFK:07240:04299\n\
67TFK:07694:04083\n\
67TFK:07787:04606\n\
67TFK:06791:06745\n\
67TFK:07244:07204\n\
67TFK:07561:07339\n\
67TFK:06695:05332\n\
67TFK:06733:06028\n\
67TFK:06853:05392\n\
67TFK:06821:06403\n\
67TFK:07041:06226\n\
67TFK:07775:05996\n\
67TFK:07820:06111\n\
67TFK:06718:09307\n\
67TFK:07278:09948\n\
67TFK:07889:09390\n\
67TFK:06871:07823\n\
67TFK:07199:08356\n\
67TFK:07788:08921\n\
67TFK:07946:09008\n\
67TFK:07122:11118\n\
67TFK:01122:03240\n\
67TFK:01205:03007\n\
67TFK:01260:03251\n\
67TFK:05501:01489\n\
67TFK:05769:01900\n\
67TFK:06186:01608\n\
67TFK:06373:02370\n\
67TFK:06611:01441\n\
67TFK:08034:00525\n\
67TFK:08042:01052\n\
67TFK:08174:01229\n\
67TFK:08428:01175\n\
67TFK:08487:01104\n\
67TFK:06973:01061\n\
67TFK:07028:00678\n\
67TFK:07287:14811\n\
67TFK:07342:14330\n\
67TFK:08092:06705\n\
67TFK:08125:07536\n\
67TFK:08170:06497\n\
67TFK:08486:06923\n\
67TFK:08522:07166\n\
67TFK:08867:07140\n\
67TFK:08132:03843\n\
67TFK:08425:02867\n\
67TFK:08396:03344\n\
67TFK:08499:02978\n\
67TFK:09043:02693\n\
67TFK:08054:04106\n\
67TFK:08525:04123\n\
67TFK:08551:04676\n\
67TFK:09313:04100\n\
67TFK:08258:09711\n\
67TFK:06837:12178\n\
67TFK:04249:13333\n\
67TFK:04925:13695\n\
67TFK:04272:11128\n\
67TFK:04655:10729\n\
67TFK:04709:09632\n\
67TFK:04792:09301\n\
67TFK:04000:08451\n\
67TFK:05020:08073\n\
67TFK:04392:06976\n\
67TFK:04502:06780\n\
67TFK:04834:07128\n\
67TFK:04936:06472\n\
67TFK:05086:07689\n\
67TFK:05150:06583\n\
67TFK:05804:00996\n\
67TFK:04009:05201\n\
67TFK:04355:06232\n\
67TFK:08076:13078\n\
67TFK:08478:13503\n\
67TFK:08385:11929\n\
67TFK:08468:12599\n\
67TFK:08525:12290\n\
67TFK:08863:12696\n\
67TFK:05745:12939\n\
67TFK:06586:13419\n\
67TFK:06640:13478\n\
67TFK:08190:10771\n\
67TFK:08721:11123\n\
67TFK:04376:02591\n\
67TFK:05009:03154\n\
67TFK:05164:03376\n\
67TFK:05586:03641\n\
67TFK:06107:03028\n\
67TFK:06146:03153\n\
67TFK:06179:06346\n\
67TFK:04606:04599\n\
67TFK:04775:04170\n\
67TFK:05919:08916\n\
67TFK:06524:08160\n\
67TFK:06101:09200\n\
67TFK:06353:10120\n\
67TFK:04424:01353\n\
67TFK:04647:02225\n\
67TFK:05109:01332\n\
67TFK:05140:01790\n\
67TFK:03644:13072\n\
67TFK:03893:13427\n\
67TFK:02926:11718\n\
67TFK:03297:11884\n\
67TFK:03330:12636\n\
67TFK:03947:12625\n\
67TFK:03325:09052\n\
67TFK:02847:05327\n\
67TFK:08050:01823\n\
67TFK:08911:01850\n\
67TFK:08950:01327\n\
67TFK:09189:02097\n\
67TFK:09204:02045\n\
67TFK:02773:02412\n\
67TFK:01454:11090\n\
67TFK:02034:11377\n\
67TFK:02384:11088\n\
67TFK:01651:13878\n\
67TFK:02265:13165\n\
67TFK:08388:05431\n\
67TFK:08754:05565\n\
67TFK:09244:05533\n\
67TFK:09470:05990\n\
67TFK:09611:06332\n\
67TFK:09756:05358\n\
67TFK:09881:06424\n\
67TFK:09944:05264\n\
67TFK:07657:13667\n\
67TFK:07855:13823\n\
67TFK:03462:02807\n\
67TFK:03682:03231\n\
67TFK:02740:07535\n\
67TFK:02768:06980\n\
67TFK:03025:07074\n\
67TFK:03798:07725\n\
67TFK:04030:01267\n\
67TFK:04685:00615\n\
67TFK:03230:10907\n\
67TFK:03826:10896\n\
67TFK:03856:11151\n\
67TFK:02915:07740\n\
')
