# Supplementary material for: The Oxidative Metabolism of Fossil Hydrocarbons and Sulfide Minerals by the Lithobiontic Microbial Community Inhabiting Deep Subterrestrial Kupferschiefer Black Shale
Source: Front Microbiol. 2018 May 15;9:972. doi: 10.3389/fmicb.2018.00972 (PMC5962744; doi:10.3389/fmicb.2018.00972)
Supplement: Supplementary file 3 [file Presentation_1.ZIP › R19_filter-trim_BSc60_sup207_krona.html.files/node1099.members.0.js]

data('67TFK:01995:12438\n\
67TFK:02016:12553\n\
67TFK:02072:11701\n\
67TFK:02140:12188\n\
67TFK:03146:04924\n\
67TFK:03622:05027\n\
67TFK:03677:04307\n\
67TFK:00633:04151\n\
67TFK:00885:04851\n\
67TFK:00593:02382\n\
67TFK:00950:01895\n\
67TFK:00611:09824\n\
67TFK:00840:09872\n\
67TFK:01028:10156\n\
67TFK:00353:08251\n\
67TFK:00628:08376\n\
67TFK:00882:08424\n\
67TFK:00898:08487\n\
67TFK:00641:06796\n\
67TFK:00246:06015\n\
67TFK:01069:06407\n\
67TFK:01164:05752\n\
67TFK:10202:07324\n\
67TFK:06687:02611\n\
67TFK:06992:03314\n\
67TFK:07666:02640\n\
67TFK:09467:04165\n\
67TFK:09528:05098\n\
67TFK:09827:04268\n\
67TFK:09878:04757\n\
67TFK:09946:03959\n\
67TFK:09384:02799\n\
67TFK:09528:11758\n\
67TFK:09627:12290\n\
67TFK:10108:11807\n\
67TFK:10080:12796\n\
67TFK:01297:13373\n\
67TFK:01446:03225\n\
67TFK:01879:02869\n\
67TFK:02453:03597\n\
67TFK:02549:02763\n\
67TFK:02574:02942\n\
67TFK:02547:03044\n\
67TFK:01348:05046\n\
67TFK:01761:04591\n\
67TFK:02334:04369\n\
67TFK:01969:05516\n\
67TFK:02053:07216\n\
67TFK:01569:02186\n\
67TFK:01674:02406\n\
67TFK:02032:01531\n\
67TFK:02124:02393\n\
67TFK:02504:01746\n\
67TFK:02588:02235\n\
67TFK:01680:08265\n\
67TFK:02472:08669\n\
67TFK:01424:10002\n\
67TFK:01932:09101\n\
67TFK:02036:09334\n\
67TFK:02267:09418\n\
67TFK:06016:04075\n\
67TFK:05978:04427\n\
67TFK:06313:04875\n\
67TFK:09413:07800\n\
67TFK:09680:07925\n\
67TFK:09370:10027\n\
67TFK:09802:09128\n\
67TFK:10017:09408\n\
67TFK:10075:09687\n\
67TFK:06020:07021\n\
67TFK:06012:07121\n\
67TFK:06349:07544\n\
67TFK:06618:07611\n\
67TFK:06590:07721\n\
67TFK:06049:11131\n\
67TFK:09464:01533\n\
67TFK:09571:01955\n\
67TFK:09701:02545\n\
67TFK:06807:01499\n\
67TFK:07024:02126\n\
67TFK:07397:01975\n\
67TFK:07694:02165\n\
67TFK:07767:01336\n\
67TFK:07819:02275\n\
67TFK:06970:04760\n\
67TFK:07597:04952\n\
67TFK:06683:06563\n\
67TFK:06725:06991\n\
67TFK:07229:06768\n\
67TFK:07232:07671\n\
67TFK:07094:05338\n\
67TFK:07850:05356\n\
67TFK:06740:09397\n\
67TFK:07123:09110\n\
67TFK:07364:09549\n\
67TFK:07611:09020\n\
67TFK:06660:08520\n\
67TFK:06938:07772\n\
67TFK:07217:08723\n\
67TFK:07330:08717\n\
67TFK:07378:08675\n\
67TFK:07811:07940\n\
67TFK:07811:08906\n\
67TFK:07205:10593\n\
67TFK:07461:10919\n\
67TFK:07588:10848\n\
67TFK:00536:02670\n\
67TFK:00516:03602\n\
67TFK:00906:03020\n\
67TFK:01251:02733\n\
67TFK:05681:02003\n\
67TFK:05770:02315\n\
67TFK:05892:01290\n\
67TFK:05998:02332\n\
67TFK:06777:00950\n\
67TFK:07063:00980\n\
67TFK:07713:01102\n\
67TFK:07787:01163\n\
67TFK:07075:14383\n\
67TFK:08389:07429\n\
67TFK:08470:07196\n\
67TFK:09196:03426\n\
67TFK:08390:04251\n\
67TFK:08659:04783\n\
67TFK:08884:04952\n\
67TFK:09238:04668\n\
67TFK:09008:08241\n\
67TFK:09081:08767\n\
67TFK:08484:09594\n\
67TFK:08466:09739\n\
67TFK:08615:10161\n\
67TFK:08906:09367\n\
67TFK:01022:11323\n\
67TFK:01265:11103\n\
67TFK:06945:12078\n\
67TFK:07071:11910\n\
67TFK:04422:13691\n\
67TFK:04000:12420\n\
67TFK:04257:11856\n\
67TFK:04838:11599\n\
67TFK:05098:12007\n\
67TFK:04470:10595\n\
67TFK:04964:10333\n\
67TFK:04562:10086\n\
67TFK:04813:09888\n\
67TFK:04871:09740\n\
67TFK:04489:08437\n\
67TFK:04954:07755\n\
67TFK:05018:08987\n\
67TFK:04248:07398\n\
67TFK:04875:06913\n\
67TFK:05270:06635\n\
67TFK:04108:05179\n\
67TFK:04490:06126\n\
67TFK:04892:05574\n\
67TFK:05211:05543\n\
67TFK:07995:14113\n\
67TFK:08413:13235\n\
67TFK:08078:12769\n\
67TFK:08224:12523\n\
67TFK:08533:11744\n\
67TFK:05568:12941\n\
67TFK:05574:13553\n\
67TFK:05758:13752\n\
67TFK:05773:14070\n\
67TFK:05866:13374\n\
67TFK:06153:13482\n\
67TFK:05492:14576\n\
67TFK:06286:14428\n\
67TFK:06500:14742\n\
67TFK:08545:11228\n\
67TFK:08666:10799\n\
67TFK:08720:11403\n\
67TFK:08833:11416\n\
67TFK:08804:11516\n\
67TFK:04268:03681\n\
67TFK:04540:02741\n\
67TFK:04535:03832\n\
67TFK:04816:02874\n\
67TFK:04951:02734\n\
67TFK:05038:03088\n\
67TFK:05162:03549\n\
67TFK:06301:02965\n\
67TFK:06522:02733\n\
67TFK:06571:02604\n\
67TFK:05698:06145\n\
67TFK:05766:06310\n\
67TFK:06065:05697\n\
67TFK:06146:05678\n\
67TFK:06556:05158\n\
67TFK:06591:05843\n\
67TFK:04549:04013\n\
67TFK:04860:05104\n\
67TFK:05249:04993\n\
67TFK:05268:05040\n\
67TFK:05811:08116\n\
67TFK:06215:07968\n\
67TFK:06303:08206\n\
67TFK:06424:08804\n\
67TFK:06433:07925\n\
67TFK:05544:10242\n\
67TFK:06253:09397\n\
67TFK:06491:10188\n\
67TFK:05498:12276\n\
67TFK:05678:12847\n\
67TFK:05011:02482\n\
67TFK:05182:01909\n\
67TFK:02792:11994\n\
67TFK:02811:12317\n\
67TFK:02828:12150\n\
67TFK:03894:12638\n\
67TFK:02682:09032\n\
67TFK:03599:09211\n\
67TFK:03705:09772\n\
67TFK:03921:06309\n\
67TFK:08218:01352\n\
67TFK:08515:01947\n\
67TFK:08558:02568\n\
67TFK:08765:01994\n\
67TFK:08781:02262\n\
67TFK:03903:02153\n\
67TFK:02881:00807\n\
67TFK:03515:00742\n\
67TFK:01903:10568\n\
67TFK:02024:10481\n\
67TFK:02608:11288\n\
67TFK:02238:13077\n\
67TFK:08228:05916\n\
67TFK:09350:06280\n\
67TFK:09642:05269\n\
67TFK:09773:06288\n\
67TFK:10128:05200\n\
67TFK:10361:06284\n\
67TFK:06810:13826\n\
67TFK:02712:03290\n\
67TFK:03038:03524\n\
67TFK:03177:02640\n\
67TFK:03345:03090\n\
67TFK:03040:07289\n\
67TFK:03316:07536\n\
67TFK:04663:00691\n\
67TFK:03102:14716\n\
67TFK:02754:10895\n\
67TFK:03239:10848\n\
67TFK:03504:10861\n\
67TFK:02404:00856\n\
67TFK:02883:07911\n\
67TFK:02978:08146\n\
67TFK:03125:08462\n\
67TFK:03446:08047\n\
67TFK:03593:08012\n\
')
