# Supplementary material for: The Oxidative Metabolism of Fossil Hydrocarbons and Sulfide Minerals by the Lithobiontic Microbial Community Inhabiting Deep Subterrestrial Kupferschiefer Black Shale
Source: Front Microbiol. 2018 May 15;9:972. doi: 10.3389/fmicb.2018.00972 (PMC5962744; doi:10.3389/fmicb.2018.00972)
Supplement: Supplementary file 3 [file Presentation_1.ZIP › R19_filter-trim_BSc60_sup207_krona.html.files/node990.members.0.js]

data('67TFK:01432:12220\n\
67TFK:01693:11819\n\
67TFK:01747:12386\n\
67TFK:01829:12405\n\
67TFK:01798:12585\n\
67TFK:01912:11888\n\
67TFK:01923:12185\n\
67TFK:01969:12471\n\
67TFK:01989:12299\n\
67TFK:01989:12316\n\
67TFK:02152:11644\n\
67TFK:02172:12584\n\
67TFK:02224:12476\n\
67TFK:02268:11631\n\
67TFK:02276:12261\n\
67TFK:02271:12693\n\
67TFK:02372:12736\n\
67TFK:02421:11608\n\
67TFK:02448:11995\n\
67TFK:02509:11647\n\
67TFK:02627:12673\n\
67TFK:02711:04603\n\
67TFK:02684:04623\n\
67TFK:02758:04791\n\
67TFK:02764:03990\n\
67TFK:02836:04379\n\
67TFK:03087:04089\n\
67TFK:03185:04316\n\
67TFK:03182:05052\n\
67TFK:03224:04716\n\
67TFK:03288:04040\n\
67TFK:03270:04319\n\
67TFK:03295:04343\n\
67TFK:03384:04400\n\
67TFK:03425:04363\n\
67TFK:03487:04239\n\
67TFK:03528:04426\n\
67TFK:03531:05001\n\
67TFK:03589:04115\n\
67TFK:03615:04289\n\
67TFK:03631:04450\n\
67TFK:03727:04772\n\
67TFK:03721:05139\n\
67TFK:03774:04084\n\
67TFK:03826:05011\n\
67TFK:03901:04009\n\
67TFK:03893:05120\n\
67TFK:03920:04420\n\
67TFK:03966:03938\n\
67TFK:00252:04118\n\
67TFK:00268:04485\n\
67TFK:00296:04691\n\
67TFK:00330:04199\n\
67TFK:00322:04668\n\
67TFK:00394:03988\n\
67TFK:00401:05120\n\
67TFK:00460:04496\n\
67TFK:00467:05014\n\
67TFK:00506:04505\n\
67TFK:00583:04081\n\
67TFK:00579:04635\n\
67TFK:00566:04901\n\
67TFK:00561:04948\n\
67TFK:00596:05037\n\
67TFK:00609:04182\n\
67TFK:00641:04596\n\
67TFK:00711:04633\n\
67TFK:00882:04917\n\
67TFK:00859:05067\n\
67TFK:00905:04028\n\
67TFK:01023:04538\n\
67TFK:01040:04750\n\
67TFK:01005:04894\n\
67TFK:01083:05025\n\
67TFK:01152:04212\n\
67TFK:00600:02085\n\
67TFK:00731:02017\n\
67TFK:00766:01616\n\
67TFK:00771:02135\n\
67TFK:00857:02558\n\
67TFK:00915:02223\n\
67TFK:01010:02524\n\
67TFK:01077:01571\n\
67TFK:01086:02547\n\
67TFK:01143:01927\n\
67TFK:01132:02460\n\
67TFK:01155:01830\n\
67TFK:01174:02558\n\
67TFK:01268:01984\n\
67TFK:01289:02002\n\
67TFK:01266:02431\n\
67TFK:00499:09701\n\
67TFK:00521:09219\n\
67TFK:00533:10020\n\
67TFK:00579:09902\n\
67TFK:00619:10077\n\
67TFK:00686:09723\n\
67TFK:00708:09104\n\
67TFK:00751:09202\n\
67TFK:00778:09395\n\
67TFK:00822:09434\n\
67TFK:01109:09103\n\
67TFK:01143:09268\n\
67TFK:01143:09815\n\
67TFK:01171:09753\n\
67TFK:00083:08321\n\
67TFK:00375:08125\n\
67TFK:00388:08960\n\
67TFK:00405:07780\n\
67TFK:00434:08130\n\
67TFK:00487:08412\n\
67TFK:00456:08959\n\
67TFK:00532:08293\n\
67TFK:00518:08944\n\
67TFK:00571:08728\n\
67TFK:00620:07972\n\
67TFK:00604:08483\n\
67TFK:00625:09008\n\
67TFK:00656:08904\n\
67TFK:00686:08973\n\
67TFK:00719:08587\n\
67TFK:00728:08733\n\
67TFK:00823:07984\n\
67TFK:00911:08698\n\
67TFK:00928:08969\n\
67TFK:00986:08349\n\
67TFK:01036:08460\n\
67TFK:01160:08293\n\
67TFK:01283:07956\n\
67TFK:00313:06955\n\
67TFK:00318:07167\n\
67TFK:00384:07075\n\
67TFK:00379:07651\n\
67TFK:00431:07586\n\
67TFK:00469:07727\n\
67TFK:00536:07410\n\
67TFK:00583:06483\n\
67TFK:00608:06893\n\
67TFK:00625:07413\n\
67TFK:00617:07472\n\
67TFK:00687:07138\n\
67TFK:00722:07478\n\
67TFK:00777:07022\n\
67TFK:00814:06539\n\
67TFK:00843:06920\n\
67TFK:00837:07112\n\
67TFK:00827:07630\n\
67TFK:00895:06544\n\
67TFK:00875:07674\n\
67TFK:01041:06867\n\
67TFK:01003:06961\n\
67TFK:01004:07538\n\
67TFK:01115:06764\n\
67TFK:01152:06523\n\
67TFK:01191:07635\n\
67TFK:01215:06952\n\
67TFK:01305:06735\n\
67TFK:00230:05419\n\
67TFK:00227:05952\n\
67TFK:00294:05903\n\
67TFK:00295:05976\n\
67TFK:00311:06308\n\
67TFK:00413:06252\n\
67TFK:00498:06147\n\
67TFK:00543:06310\n\
67TFK:00569:05860\n\
67TFK:00629:05327\n\
67TFK:00645:05787\n\
67TFK:00629:05834\n\
67TFK:00615:06010\n\
67TFK:00760:05471\n\
67TFK:00832:05649\n\
67TFK:00808:06170\n\
67TFK:00863:05545\n\
67TFK:00898:06339\n\
67TFK:00906:06063\n\
67TFK:00995:06057\n\
67TFK:00957:06437\n\
67TFK:01038:05859\n\
67TFK:01033:05996\n\
67TFK:01038:06368\n\
67TFK:01071:05703\n\
67TFK:01086:06079\n\
67TFK:01125:06111\n\
67TFK:01117:06228\n\
67TFK:01240:05278\n\
67TFK:01202:06415\n\
67TFK:01303:06160\n\
67TFK:00789:12220\n\
67TFK:00896:11608\n\
67TFK:00919:12260\n\
67TFK:01235:11823\n\
67TFK:01213:11979\n\
67TFK:01223:12857\n\
67TFK:01257:12280\n\
67TFK:09347:07088\n\
67TFK:09382:06570\n\
67TFK:09488:07605\n\
67TFK:09530:07037\n\
67TFK:09630:07271\n\
67TFK:09766:06912\n\
67TFK:09803:06768\n\
67TFK:09856:06788\n\
67TFK:09843:07005\n\
67TFK:09872:07049\n\
67TFK:09824:07643\n\
67TFK:09885:07517\n\
67TFK:09901:07496\n\
67TFK:09928:07640\n\
67TFK:09989:06920\n\
67TFK:10044:06932\n\
67TFK:10081:06460\n\
67TFK:10088:07702\n\
67TFK:10160:07046\n\
67TFK:10271:06925\n\
67TFK:10304:06516\n\
67TFK:10277:07506\n\
67TFK:10324:06653\n\
67TFK:10344:06848\n\
67TFK:10353:07022\n\
67TFK:10325:07324\n\
67TFK:10372:07675\n\
67TFK:10392:07062\n\
67TFK:06680:02706\n\
67TFK:06666:03290\n\
67TFK:06733:02739\n\
67TFK:06717:03063\n\
67TFK:06908:03326\n\
67TFK:06924:03505\n\
67TFK:06974:02716\n\
67TFK:06979:02688\n\
67TFK:07000:02912\n\
67TFK:06977:03562\n\
67TFK:07015:03572\n\
67TFK:07170:02932\n\
67TFK:07163:03003\n\
67TFK:07199:03120\n\
67TFK:07247:03132\n\
67TFK:07240:03679\n\
67TFK:07299:03032\n\
67TFK:07343:03218\n\
67TFK:07310:03792\n\
67TFK:07379:02854\n\
67TFK:07400:02913\n\
67TFK:07381:03155\n\
67TFK:07445:02981\n\
67TFK:07450:03236\n\
67TFK:07488:02584\n\
67TFK:07479:02980\n\
67TFK:07479:03440\n\
67TFK:07546:03487\n\
67TFK:07686:03124\n\
67TFK:07715:03189\n\
67TFK:07748:03500\n\
67TFK:07809:02895\n\
67TFK:07825:02703\n\
67TFK:07882:02682\n\
67TFK:07968:03711\n\
67TFK:09368:04767\n\
67TFK:09327:05042\n\
67TFK:09365:05138\n\
67TFK:09403:03895\n\
67TFK:09417:03999\n\
67TFK:09383:04507\n\
67TFK:09473:04102\n\
67TFK:09435:04185\n\
67TFK:09435:04209\n\
67TFK:09484:04932\n\
67TFK:09556:04336\n\
67TFK:09546:04714\n\
67TFK:09556:04801\n\
67TFK:09558:04812\n\
67TFK:09549:04890\n\
67TFK:09615:04276\n\
67TFK:09675:04359\n\
67TFK:09680:04743\n\
67TFK:09755:04077\n\
67TFK:09750:04208\n\
67TFK:09805:04138\n\
67TFK:09879:04197\n\
67TFK:09908:04928\n\
67TFK:09966:03999\n\
67TFK:10009:04349\n\
67TFK:09983:04596\n\
67TFK:10105:04292\n\
67TFK:10134:04300\n\
67TFK:10154:04468\n\
67TFK:10208:03955\n\
67TFK:10207:04655\n\
67TFK:10194:05045\n\
67TFK:10227:05060\n\
67TFK:10323:04810\n\
67TFK:10344:04628\n\
67TFK:10324:04874\n\
67TFK:10431:04153\n\
67TFK:09348:03107\n\
67TFK:09355:03465\n\
67TFK:09486:03179\n\
67TFK:09554:03595\n\
67TFK:09633:02728\n\
67TFK:09677:03259\n\
67TFK:09701:03800\n\
67TFK:09726:03235\n\
67TFK:09758:03766\n\
67TFK:09793:03359\n\
67TFK:09780:03556\n\
67TFK:09783:03658\n\
67TFK:09888:02676\n\
67TFK:09898:03448\n\
67TFK:09941:03388\n\
67TFK:10001:03482\n\
67TFK:10031:02832\n\
67TFK:10130:02615\n\
67TFK:10191:02770\n\
67TFK:10210:02734\n\
67TFK:10195:03371\n\
67TFK:10371:03295\n\
67TFK:10379:03243\n\
67TFK:10384:03409\n\
67TFK:09330:12149\n\
67TFK:09351:12561\n\
67TFK:09518:12491\n\
67TFK:09531:12083\n\
67TFK:09598:11829\n\
67TFK:09757:11618\n\
67TFK:09997:12454\n\
67TFK:10319:11723\n\
67TFK:10409:12023\n\
67TFK:01298:13067\n\
67TFK:01334:02580\n\
67TFK:01334:02655\n\
67TFK:01371:03644\n\
67TFK:01391:03021\n\
67TFK:01421:03040\n\
67TFK:01440:02956\n\
67TFK:01469:03574\n\
67TFK:01439:03848\n\
67TFK:01510:03496\n\
67TFK:01542:02730\n\
67TFK:01585:02832\n\
67TFK:01620:03542\n\
67TFK:01778:02984\n\
67TFK:01758:03742\n\
67TFK:01899:03047\n\
67TFK:01943:03052\n\
67TFK:01942:03118\n\
67TFK:02026:02617\n\
67TFK:02022:02706\n\
67TFK:02098:02810\n\
67TFK:02154:03045\n\
67TFK:02211:02870\n\
67TFK:02205:02990\n\
67TFK:02271:03734\n\
67TFK:02297:03578\n\
67TFK:02396:03360\n\
67TFK:02451:02655\n\
67TFK:02472:03727\n\
67TFK:02511:02607\n\
67TFK:02532:02880\n\
67TFK:01350:04618\n\
67TFK:01350:05138\n\
67TFK:01450:04186\n\
67TFK:01576:04753\n\
67TFK:01597:04493\n\
67TFK:01601:04688\n\
67TFK:01813:03990\n\
67TFK:01808:04190\n\
67TFK:01819:04322\n\
67TFK:01800:04551\n\
67TFK:01928:04273\n\
67TFK:01882:04690\n\
67TFK:01909:05036\n\
67TFK:02070:04195\n\
67TFK:02041:04472\n\
67TFK:02125:04358\n\
67TFK:02095:04484\n\
67TFK:02178:04876\n\
67TFK:02193:04042\n\
67TFK:02273:04648\n\
67TFK:02307:03954\n\
67TFK:02331:05067\n\
67TFK:02438:04224\n\
67TFK:02481:04808\n\
67TFK:02495:04836\n\
67TFK:01349:05272\n\
67TFK:01377:05404\n\
67TFK:01445:05574\n\
67TFK:01471:06344\n\
67TFK:01558:05384\n\
67TFK:01620:05385\n\
67TFK:01588:05780\n\
67TFK:01652:05442\n\
67TFK:01715:05325\n\
67TFK:01718:05744\n\
67TFK:01684:06243\n\
67TFK:01750:06252\n\
67TFK:01784:05583\n\
67TFK:01811:05813\n\
67TFK:01847:05677\n\
67TFK:01943:05240\n\
67TFK:01952:05803\n\
67TFK:01980:06119\n\
67TFK:02075:05418\n\
67TFK:02107:05357\n\
67TFK:02115:05970\n\
67TFK:02173:05569\n\
67TFK:02276:05204\n\
67TFK:02279:05511\n\
67TFK:02241:06037\n\
67TFK:02388:05241\n\
67TFK:02403:05672\n\
67TFK:02495:05752\n\
67TFK:02550:05514\n\
67TFK:02635:05633\n\
67TFK:01363:06483\n\
67TFK:01332:06820\n\
67TFK:01337:06901\n\
67TFK:01370:06904\n\
67TFK:01364:07230\n\
67TFK:01544:06614\n\
67TFK:01569:06716\n\
67TFK:01671:07539\n\
67TFK:01763:06670\n\
67TFK:01745:07538\n\
67TFK:01870:07587\n\
67TFK:01952:06949\n\
67TFK:02085:06806\n\
67TFK:02103:07026\n\
67TFK:02199:06999\n\
67TFK:02372:06511\n\
67TFK:02385:07275\n\
67TFK:02471:07239\n\
67TFK:02497:06650\n\
67TFK:02572:07592\n\
67TFK:02608:07115\n\
67TFK:01362:01507\n\
67TFK:01364:02287\n\
67TFK:01393:02298\n\
67TFK:01503:01927\n\
67TFK:01512:01895\n\
67TFK:01537:01323\n\
67TFK:01620:01486\n\
67TFK:01686:01833\n\
67TFK:01752:01294\n\
67TFK:01760:01635\n\
67TFK:01852:02074\n\
67TFK:01966:01722\n\
67TFK:01932:02085\n\
67TFK:02003:01523\n\
67TFK:01999:01887\n\
67TFK:02043:01424\n\
67TFK:02070:01716\n\
67TFK:02076:02448\n\
67TFK:02152:01295\n\
67TFK:02142:02091\n\
67TFK:02133:02248\n\
67TFK:02137:02388\n\
67TFK:02204:01743\n\
67TFK:02186:01827\n\
67TFK:02233:02241\n\
67TFK:02362:01950\n\
67TFK:02406:01318\n\
67TFK:02384:01367\n\
67TFK:02391:01409\n\
67TFK:02450:02266\n\
67TFK:02507:01441\n\
67TFK:02572:01823\n\
67TFK:02627:01463\n\
67TFK:01517:07846\n\
67TFK:01567:08524\n\
67TFK:01637:08517\n\
67TFK:01666:08501\n\
67TFK:01718:07815\n\
67TFK:01688:08539\n\
67TFK:01708:08988\n\
67TFK:01825:08769\n\
67TFK:01878:07960\n\
67TFK:01867:08509\n\
67TFK:01909:08397\n\
67TFK:01902:08810\n\
67TFK:01947:07756\n\
67TFK:02075:08580\n\
67TFK:02112:08975\n\
67TFK:02173:07937\n\
67TFK:02188:07970\n\
67TFK:02237:07777\n\
67TFK:02268:08519\n\
67TFK:02307:08571\n\
67TFK:02365:08436\n\
67TFK:02342:08982\n\
67TFK:02437:08382\n\
67TFK:02515:08769\n\
67TFK:02556:08283\n\
67TFK:01411:09481\n\
67TFK:01465:09042\n\
67TFK:01473:09033\n\
67TFK:01450:09514\n\
67TFK:01530:09196\n\
67TFK:01535:09214\n\
67TFK:01549:09923\n\
67TFK:01613:09804\n\
67TFK:01654:09301\n\
67TFK:01642:10187\n\
67TFK:01671:10274\n\
67TFK:01711:10017\n\
67TFK:01836:09311\n\
67TFK:01897:09016\n\
67TFK:01923:09149\n\
67TFK:01918:10236\n\
67TFK:02014:09102\n\
67TFK:02000:10125\n\
67TFK:02065:09480\n\
67TFK:02033:09647\n\
67TFK:02089:09188\n\
67TFK:02106:09373\n\
67TFK:02202:09246\n\
67TFK:02278:09590\n\
67TFK:02324:09686\n\
67TFK:02306:09778\n\
67TFK:02399:09051\n\
67TFK:02499:09403\n\
67TFK:02538:09056\n\
67TFK:05386:03873\n\
67TFK:05401:04000\n\
67TFK:05392:04763\n\
67TFK:05398:04950\n\
67TFK:05410:05135\n\
67TFK:05481:04027\n\
67TFK:05527:04015\n\
67TFK:05556:03979\n\
67TFK:05613:04520\n\
67TFK:05608:04650\n\
67TFK:05647:04607\n\
67TFK:05705:03940\n\
67TFK:05710:04471\n\
67TFK:05681:05123\n\
67TFK:05778:04007\n\
67TFK:05817:05049\n\
67TFK:05927:03944\n\
67TFK:05906:04587\n\
67TFK:05947:04130\n\
67TFK:05999:04914\n\
67TFK:06047:03920\n\
67TFK:06029:05052\n\
67TFK:06094:04165\n\
67TFK:06196:04051\n\
67TFK:06185:04441\n\
67TFK:06213:04857\n\
67TFK:06275:04645\n\
67TFK:06250:05094\n\
67TFK:06287:04333\n\
67TFK:06313:04524\n\
67TFK:06301:04924\n\
67TFK:06308:04990\n\
67TFK:06373:04468\n\
67TFK:06477:03987\n\
67TFK:06460:04600\n\
67TFK:06434:05022\n\
67TFK:06515:04854\n\
67TFK:06511:04987\n\
67TFK:06542:04471\n\
67TFK:06574:04794\n\
67TFK:06580:04062\n\
67TFK:09428:08555\n\
67TFK:09591:08721\n\
67TFK:09725:08609\n\
67TFK:09781:08659\n\
67TFK:09858:08713\n\
67TFK:09908:08171\n\
67TFK:09953:07776\n\
67TFK:09966:08772\n\
67TFK:10049:07836\n\
67TFK:10053:08944\n\
67TFK:10114:08428\n\
67TFK:10077:08799\n\
67TFK:10133:08106\n\
67TFK:10173:08228\n\
67TFK:10147:08932\n\
67TFK:10210:07823\n\
67TFK:10244:07735\n\
67TFK:10282:08245\n\
67TFK:10363:08871\n\
67TFK:10435:08471\n\
67TFK:09326:09282\n\
67TFK:09356:09548\n\
67TFK:09343:09735\n\
67TFK:09324:10057\n\
67TFK:09361:10152\n\
67TFK:09389:09968\n\
67TFK:09452:09055\n\
67TFK:09495:09369\n\
67TFK:09562:09339\n\
67TFK:09602:09949\n\
67TFK:09650:10109\n\
67TFK:09749:09089\n\
67TFK:09772:09938\n\
67TFK:09856:10053\n\
67TFK:09884:09133\n\
67TFK:09937:09457\n\
67TFK:09977:09738\n\
67TFK:10042:09554\n\
67TFK:10126:09181\n\
67TFK:10213:09150\n\
67TFK:10182:09528\n\
67TFK:10286:09466\n\
67TFK:09423:11527\n\
67TFK:09468:11354\n\
67TFK:09498:10669\n\
67TFK:09595:10920\n\
67TFK:09582:11561\n\
67TFK:09835:10737\n\
67TFK:09871:10798\n\
67TFK:09862:11241\n\
67TFK:09859:11490\n\
67TFK:09880:10479\n\
67TFK:09885:11115\n\
67TFK:09968:11132\n\
67TFK:09988:10977\n\
67TFK:09978:11142\n\
67TFK:10010:11584\n\
67TFK:10190:11531\n\
67TFK:10604:11374\n\
67TFK:05366:06749\n\
67TFK:05455:07107\n\
67TFK:05557:06528\n\
67TFK:05599:06744\n\
67TFK:05613:07078\n\
67TFK:05653:06808\n\
67TFK:05735:06611\n\
67TFK:05750:07200\n\
67TFK:05827:07047\n\
67TFK:05902:06571\n\
67TFK:05949:07220\n\
67TFK:06099:07064\n\
67TFK:06132:07374\n\
67TFK:06182:07425\n\
67TFK:06191:07652\n\
67TFK:06273:06866\n\
67TFK:06311:07698\n\
67TFK:06343:06565\n\
67TFK:06464:07626\n\
67TFK:06517:07590\n\
67TFK:06547:06784\n\
67TFK:06530:06799\n\
67TFK:06569:07571\n\
67TFK:05426:11134\n\
67TFK:05470:11505\n\
67TFK:05569:10876\n\
67TFK:05620:11507\n\
67TFK:05651:10843\n\
67TFK:05760:11456\n\
67TFK:05787:11288\n\
67TFK:05936:10840\n\
67TFK:05954:11286\n\
67TFK:06009:10335\n\
67TFK:06019:10390\n\
67TFK:06076:10950\n\
67TFK:06168:10599\n\
67TFK:06202:10778\n\
67TFK:06219:11020\n\
67TFK:06255:10914\n\
67TFK:06469:10622\n\
67TFK:06495:11133\n\
67TFK:06530:11388\n\
67TFK:06592:10477\n\
67TFK:06650:10658\n\
67TFK:06642:11290\n\
67TFK:09479:02351\n\
67TFK:09531:01526\n\
67TFK:09551:01916\n\
67TFK:09589:02046\n\
67TFK:09670:02395\n\
67TFK:09760:01849\n\
67TFK:09750:01950\n\
67TFK:09728:02019\n\
67TFK:09905:01894\n\
67TFK:10046:02192\n\
67TFK:10041:02298\n\
67TFK:10067:02554\n\
67TFK:10144:02314\n\
67TFK:06684:01798\n\
67TFK:06664:02139\n\
67TFK:06672:02392\n\
67TFK:06757:01474\n\
67TFK:06745:01593\n\
67TFK:06726:02138\n\
67TFK:06830:01488\n\
67TFK:06835:01704\n\
67TFK:06876:02189\n\
67TFK:06921:01742\n\
67TFK:06967:01713\n\
67TFK:07055:01593\n\
67TFK:07045:01793\n\
67TFK:07031:01997\n\
67TFK:07022:02048\n\
67TFK:07012:02477\n\
67TFK:07100:01805\n\
67TFK:07097:02526\n\
67TFK:07195:01460\n\
67TFK:07197:02023\n\
67TFK:07203:02375\n\
67TFK:07252:02081\n\
67TFK:07233:02441\n\
67TFK:07283:01324\n\
67TFK:07297:01455\n\
67TFK:07292:01812\n\
67TFK:07349:02146\n\
67TFK:07353:02164\n\
67TFK:07454:02399\n\
67TFK:07477:01998\n\
67TFK:07605:01578\n\
67TFK:07594:02558\n\
67TFK:07645:01396\n\
67TFK:07751:02033\n\
67TFK:07767:02164\n\
67TFK:07810:01457\n\
67TFK:07863:02482\n\
67TFK:07938:01839\n\
67TFK:07969:01337\n\
67TFK:06718:04142\n\
67TFK:06757:04760\n\
67TFK:06764:04933\n\
67TFK:06828:04007\n\
67TFK:06856:04073\n\
67TFK:06867:04512\n\
67TFK:06879:05073\n\
67TFK:06959:05086\n\
67TFK:06978:03955\n\
67TFK:06988:04100\n\
67TFK:06962:04349\n\
67TFK:07019:04077\n\
67TFK:07032:04225\n\
67TFK:07046:04808\n\
67TFK:07130:04834\n\
67TFK:07160:04651\n\
67TFK:07330:04069\n\
67TFK:07357:04710\n\
67TFK:07401:04023\n\
67TFK:07581:04189\n\
67TFK:07568:04369\n\
67TFK:07700:04950\n\
67TFK:07727:04269\n\
67TFK:07954:05087\n\
67TFK:06661:07195\n\
67TFK:06681:07206\n\
67TFK:06727:06950\n\
67TFK:06809:07279\n\
67TFK:06798:07370\n\
67TFK:06850:07492\n\
67TFK:06834:07699\n\
67TFK:06919:07536\n\
67TFK:06965:07666\n\
67TFK:07027:07403\n\
67TFK:07176:07330\n\
67TFK:07244:06607\n\
67TFK:07247:06780\n\
67TFK:07312:07261\n\
67TFK:07544:07096\n\
67TFK:07621:06968\n\
67TFK:07703:07181\n\
67TFK:07697:07478\n\
67TFK:07728:06995\n\
67TFK:07728:07413\n\
67TFK:07818:06992\n\
67TFK:07893:07081\n\
67TFK:07860:07289\n\
67TFK:07967:06549\n\
67TFK:07981:07430\n\
67TFK:06661:05533\n\
67TFK:06696:05783\n\
67TFK:06695:06355\n\
67TFK:06738:05782\n\
67TFK:06825:05630\n\
67TFK:06839:05758\n\
67TFK:06937:05976\n\
67TFK:07020:06000\n\
67TFK:07054:06328\n\
67TFK:07091:05509\n\
67TFK:07156:06030\n\
67TFK:07177:06370\n\
67TFK:07255:06302\n\
67TFK:07304:05610\n\
67TFK:07350:05751\n\
67TFK:07374:06218\n\
67TFK:07437:05238\n\
67TFK:07426:05714\n\
67TFK:07649:05315\n\
67TFK:07752:05639\n\
67TFK:07712:05670\n\
67TFK:07712:06366\n\
67TFK:07859:05715\n\
67TFK:07851:05784\n\
67TFK:07844:05885\n\
67TFK:07878:05224\n\
67TFK:07890:05994\n\
67TFK:07877:06047\n\
67TFK:07910:05314\n\
67TFK:07926:05313\n\
67TFK:07939:06142\n\
67TFK:07988:06202\n\
67TFK:06795:09768\n\
67TFK:06781:10011\n\
67TFK:06798:10032\n\
67TFK:06803:10096\n\
67TFK:06839:09671\n\
67TFK:06884:09447\n\
67TFK:06902:10199\n\
67TFK:06912:09826\n\
67TFK:06977:09600\n\
67TFK:07064:10190\n\
67TFK:07180:09506\n\
67TFK:07217:09371\n\
67TFK:07268:09829\n\
67TFK:07291:10117\n\
67TFK:07495:09883\n\
67TFK:07550:09173\n\
67TFK:07558:09895\n\
67TFK:07647:09978\n\
67TFK:07665:09639\n\
67TFK:07752:10011\n\
67TFK:07795:09042\n\
67TFK:07874:09884\n\
67TFK:07953:09664\n\
67TFK:06667:08049\n\
67TFK:06809:08061\n\
67TFK:07006:08846\n\
67TFK:07024:07845\n\
67TFK:07040:08142\n\
67TFK:07084:07992\n\
67TFK:07083:08086\n\
67TFK:07128:07830\n\
67TFK:07165:07950\n\
67TFK:07185:08636\n\
67TFK:07190:08680\n\
67TFK:07192:08900\n\
67TFK:07211:09003\n\
67TFK:07264:07934\n\
67TFK:07265:07948\n\
67TFK:07304:08068\n\
67TFK:07327:08617\n\
67TFK:07343:08894\n\
67TFK:07389:08223\n\
67TFK:07381:08303\n\
67TFK:07413:08315\n\
67TFK:07475:07843\n\
67TFK:07491:08871\n\
67TFK:07496:08935\n\
67TFK:07538:07855\n\
67TFK:07616:08178\n\
67TFK:07629:08915\n\
67TFK:07759:07838\n\
67TFK:07713:08049\n\
67TFK:07762:08370\n\
67TFK:07929:08590\n\
67TFK:07984:08898\n\
67TFK:06769:11120\n\
67TFK:06876:10742\n\
67TFK:06935:11038\n\
67TFK:07106:10311\n\
67TFK:07089:10910\n\
67TFK:07163:10468\n\
67TFK:07204:11564\n\
67TFK:07222:10568\n\
67TFK:07575:11079\n\
67TFK:07615:10431\n\
67TFK:07721:10355\n\
67TFK:07741:11151\n\
67TFK:07775:11446\n\
67TFK:07880:10487\n\
67TFK:07882:11169\n\
67TFK:07910:10439\n\
67TFK:00396:03844\n\
67TFK:00471:03797\n\
67TFK:00552:03024\n\
67TFK:00551:03762\n\
67TFK:00641:03783\n\
67TFK:00739:03190\n\
67TFK:00788:02757\n\
67TFK:00794:03570\n\
67TFK:00816:03028\n\
67TFK:00819:03089\n\
67TFK:00804:03674\n\
67TFK:01009:03486\n\
67TFK:01079:03689\n\
67TFK:01087:03855\n\
67TFK:01146:02799\n\
67TFK:01180:02797\n\
67TFK:01186:02890\n\
67TFK:01165:03527\n\
67TFK:01205:03524\n\
67TFK:01322:02694\n\
67TFK:01305:03685\n\
67TFK:05406:01548\n\
67TFK:05423:02014\n\
67TFK:05520:01972\n\
67TFK:05552:01543\n\
67TFK:05569:02412\n\
67TFK:05569:02526\n\
67TFK:05605:01692\n\
67TFK:05629:01747\n\
67TFK:05715:01796\n\
67TFK:05766:01597\n\
67TFK:05746:02206\n\
67TFK:05800:02491\n\
67TFK:05836:01628\n\
67TFK:05865:01906\n\
67TFK:05878:01343\n\
67TFK:05927:01802\n\
67TFK:05888:02012\n\
67TFK:05927:02005\n\
67TFK:05901:02099\n\
67TFK:05961:01349\n\
67TFK:05960:01531\n\
67TFK:05937:01637\n\
67TFK:05963:02163\n\
67TFK:06071:01759\n\
67TFK:06166:01774\n\
67TFK:06128:02384\n\
67TFK:06237:01336\n\
67TFK:06283:01333\n\
67TFK:06346:02277\n\
67TFK:06458:01343\n\
67TFK:06486:01390\n\
67TFK:06567:01425\n\
67TFK:06531:02108\n\
67TFK:06645:01890\n\
67TFK:06655:02477\n\
67TFK:08032:00553\n\
67TFK:08040:01003\n\
67TFK:08033:01188\n\
67TFK:08064:01041\n\
67TFK:08092:01198\n\
67TFK:08149:00994\n\
67TFK:08172:01007\n\
67TFK:08225:00897\n\
67TFK:08408:00908\n\
67TFK:08428:01211\n\
67TFK:08675:00999\n\
67TFK:08795:00894\n\
67TFK:09024:01119\n\
67TFK:06751:00566\n\
67TFK:06746:00792\n\
67TFK:06890:00526\n\
67TFK:06891:01238\n\
67TFK:06950:00896\n\
67TFK:06994:01006\n\
67TFK:06963:01114\n\
67TFK:07211:00657\n\
67TFK:07270:00854\n\
67TFK:07431:00714\n\
67TFK:07465:00942\n\
67TFK:07798:00773\n\
67TFK:07842:00680\n\
67TFK:07835:00949\n\
67TFK:07864:00862\n\
67TFK:07862:01268\n\
67TFK:07933:00665\n\
67TFK:07931:00715\n\
67TFK:07967:00761\n\
67TFK:07976:01091\n\
67TFK:06697:14437\n\
67TFK:06927:14373\n\
67TFK:07042:14373\n\
67TFK:07361:14531\n\
67TFK:07529:14395\n\
67TFK:07631:14201\n\
67TFK:07692:14489\n\
67TFK:07876:14252\n\
67TFK:08105:07266\n\
67TFK:08125:07282\n\
67TFK:08185:07659\n\
67TFK:08193:06500\n\
67TFK:08219:07345\n\
67TFK:08275:07505\n\
67TFK:08281:07615\n\
67TFK:08370:07422\n\
67TFK:08496:07404\n\
67TFK:08514:07412\n\
67TFK:08650:06664\n\
67TFK:08734:06632\n\
67TFK:08823:07131\n\
67TFK:08800:07209\n\
67TFK:08858:06940\n\
67TFK:08865:07312\n\
67TFK:08896:07704\n\
67TFK:08991:07182\n\
67TFK:09070:06797\n\
67TFK:09091:07042\n\
67TFK:09050:07211\n\
67TFK:09169:07388\n\
67TFK:09175:07619\n\
67TFK:09197:07208\n\
67TFK:08046:02965\n\
67TFK:08054:03071\n\
67TFK:08062:03179\n\
67TFK:08133:03340\n\
67TFK:08187:02801\n\
67TFK:08322:02877\n\
67TFK:08326:03577\n\
67TFK:08355:02993\n\
67TFK:08485:03404\n\
67TFK:08515:03584\n\
67TFK:08564:02597\n\
67TFK:08552:03776\n\
67TFK:08604:02641\n\
67TFK:08642:02922\n\
67TFK:08675:03863\n\
67TFK:08735:02917\n\
67TFK:08776:03248\n\
67TFK:08777:03675\n\
67TFK:08844:02659\n\
67TFK:08944:02972\n\
67TFK:08973:03656\n\
67TFK:09035:02759\n\
67TFK:09003:03320\n\
67TFK:09032:03319\n\
67TFK:09022:03504\n\
67TFK:09047:03216\n\
67TFK:09083:03596\n\
67TFK:09124:02944\n\
67TFK:09096:03458\n\
67TFK:09118:03481\n\
67TFK:09128:03856\n\
67TFK:09271:02755\n\
67TFK:09279:03749\n\
67TFK:09262:03786\n\
67TFK:09315:02819\n\
67TFK:08007:04615\n\
67TFK:08026:05068\n\
67TFK:08092:04278\n\
67TFK:08098:04391\n\
67TFK:08175:04020\n\
67TFK:08285:04057\n\
67TFK:08271:04490\n\
67TFK:08331:04033\n\
67TFK:08301:04077\n\
67TFK:08307:04311\n\
67TFK:08389:03913\n\
67TFK:08441:04468\n\
67TFK:08463:05096\n\
67TFK:08490:05114\n\
67TFK:08539:04679\n\
67TFK:08521:05075\n\
67TFK:08584:04117\n\
67TFK:08558:04701\n\
67TFK:08559:04740\n\
67TFK:08581:04787\n\
67TFK:08615:04477\n\
67TFK:08703:04307\n\
67TFK:08729:04519\n\
67TFK:08698:04699\n\
67TFK:08764:04411\n\
67TFK:08775:04417\n\
67TFK:08799:04991\n\
67TFK:08870:03924\n\
67TFK:08877:04168\n\
67TFK:08920:04063\n\
67TFK:08904:05046\n\
67TFK:08966:04475\n\
67TFK:09038:05045\n\
67TFK:09046:04843\n\
67TFK:09147:04503\n\
67TFK:09194:04186\n\
67TFK:09225:04514\n\
67TFK:09285:04858\n\
67TFK:09269:05055\n\
67TFK:08017:08371\n\
67TFK:08011:08428\n\
67TFK:08048:08444\n\
67TFK:08097:08530\n\
67TFK:08154:08186\n\
67TFK:08225:08667\n\
67TFK:08252:08317\n\
67TFK:08278:08619\n\
67TFK:08293:08796\n\
67TFK:08343:08530\n\
67TFK:08449:08601\n\
67TFK:08534:07881\n\
67TFK:08509:08024\n\
67TFK:08598:08496\n\
67TFK:08672:08866\n\
67TFK:08719:08274\n\
67TFK:08712:08556\n\
67TFK:08811:08624\n\
67TFK:08872:07943\n\
67TFK:08875:08168\n\
67TFK:08930:08464\n\
67TFK:09031:07869\n\
67TFK:09045:08633\n\
67TFK:09097:08231\n\
67TFK:09188:08210\n\
67TFK:09235:08285\n\
67TFK:09192:08562\n\
67TFK:09199:09000\n\
67TFK:09286:08247\n\
67TFK:09320:07883\n\
67TFK:09300:08344\n\
67TFK:08016:09554\n\
67TFK:08001:10182\n\
67TFK:08086:09079\n\
67TFK:08057:09881\n\
67TFK:08140:09480\n\
67TFK:08166:09727\n\
67TFK:08235:09207\n\
67TFK:08276:10110\n\
67TFK:08382:09746\n\
67TFK:08353:10187\n\
67TFK:08444:09472\n\
67TFK:08540:09746\n\
67TFK:08495:09986\n\
67TFK:08568:09347\n\
67TFK:08602:09176\n\
67TFK:08606:09545\n\
67TFK:08726:09925\n\
67TFK:08765:09164\n\
67TFK:08831:09658\n\
67TFK:00568:11358\n\
67TFK:00666:11145\n\
67TFK:00752:11220\n\
67TFK:01022:10792\n\
67TFK:01104:11050\n\
67TFK:01326:11096\n\
67TFK:06779:11919\n\
67TFK:06857:11814\n\
67TFK:06949:11732\n\
67TFK:07147:12449\n\
67TFK:07264:12439\n\
67TFK:07277:12724\n\
67TFK:07329:12108\n\
67TFK:07366:11834\n\
67TFK:07373:12259\n\
67TFK:07372:12374\n\
67TFK:07654:11656\n\
67TFK:07694:11679\n\
67TFK:07670:12033\n\
67TFK:07881:12083\n\
67TFK:07913:12148\n\
67TFK:07964:11664\n\
67TFK:04081:13060\n\
67TFK:04136:13001\n\
67TFK:04151:13432\n\
67TFK:04163:13957\n\
67TFK:04234:13071\n\
67TFK:04206:14087\n\
67TFK:04294:13112\n\
67TFK:04272:13868\n\
67TFK:04452:12935\n\
67TFK:04603:13252\n\
67TFK:04724:13136\n\
67TFK:04784:13881\n\
67TFK:04750:13937\n\
67TFK:04834:13108\n\
67TFK:04808:13596\n\
67TFK:04797:13820\n\
67TFK:04986:13155\n\
67TFK:05034:13446\n\
67TFK:05176:13911\n\
67TFK:04063:14184\n\
67TFK:04210:14603\n\
67TFK:04239:15100\n\
67TFK:04582:14219\n\
67TFK:04731:14853\n\
67TFK:04889:14412\n\
67TFK:04866:14538\n\
67TFK:04973:14242\n\
67TFK:05094:14207\n\
67TFK:04187:12112\n\
67TFK:04292:11974\n\
67TFK:04255:12400\n\
67TFK:04329:12507\n\
67TFK:04353:12600\n\
67TFK:04371:12655\n\
67TFK:04435:12139\n\
67TFK:04583:11596\n\
67TFK:04694:12416\n\
67TFK:04746:12478\n\
67TFK:04781:12694\n\
67TFK:04824:12192\n\
67TFK:05023:12659\n\
67TFK:05191:12869\n\
67TFK:05295:11943\n\
67TFK:04015:11453\n\
67TFK:04125:10623\n\
67TFK:04241:11350\n\
67TFK:04278:10431\n\
67TFK:04275:10504\n\
67TFK:04276:10552\n\
67TFK:04422:11346\n\
67TFK:04471:10657\n\
67TFK:04475:11031\n\
67TFK:04474:11373\n\
67TFK:04525:11123\n\
67TFK:04552:10509\n\
67TFK:04617:10338\n\
67TFK:04610:10702\n\
67TFK:04625:10823\n\
67TFK:04638:10983\n\
67TFK:04686:10872\n\
67TFK:04804:10463\n\
67TFK:04822:10589\n\
67TFK:04873:10842\n\
67TFK:04899:10586\n\
67TFK:04929:10676\n\
67TFK:04926:10895\n\
67TFK:04973:10889\n\
67TFK:05003:10320\n\
67TFK:05000:11071\n\
67TFK:05107:11319\n\
67TFK:05182:10577\n\
67TFK:05221:10848\n\
67TFK:03999:09428\n\
67TFK:04004:09429\n\
67TFK:04042:10148\n\
67TFK:04105:09163\n\
67TFK:04155:09559\n\
67TFK:04165:09747\n\
67TFK:04243:09166\n\
67TFK:04270:09635\n\
67TFK:04258:09986\n\
67TFK:04289:10054\n\
67TFK:04471:09097\n\
67TFK:04583:09855\n\
67TFK:04687:09269\n\
67TFK:04692:10076\n\
67TFK:04717:10267\n\
67TFK:04789:09024\n\
67TFK:04797:09383\n\
67TFK:04831:09945\n\
67TFK:04906:09580\n\
67TFK:04962:10237\n\
67TFK:05032:09315\n\
67TFK:05168:09897\n\
67TFK:05262:09207\n\
67TFK:05273:09454\n\
67TFK:05284:10256\n\
67TFK:04163:07829\n\
67TFK:04192:08801\n\
67TFK:04286:07765\n\
67TFK:04307:08022\n\
67TFK:04344:08307\n\
67TFK:04298:08792\n\
67TFK:04440:08060\n\
67TFK:04410:08334\n\
67TFK:04409:08766\n\
67TFK:04429:08784\n\
67TFK:04449:07995\n\
67TFK:04485:08452\n\
67TFK:04514:08040\n\
67TFK:04535:08058\n\
67TFK:04589:07735\n\
67TFK:04676:08187\n\
67TFK:04677:08688\n\
67TFK:04771:08394\n\
67TFK:04781:08697\n\
67TFK:04809:07762\n\
67TFK:04872:07919\n\
67TFK:04988:07979\n\
67TFK:05021:08180\n\
67TFK:05074:08115\n\
67TFK:05094:08521\n\
67TFK:05107:07983\n\
67TFK:05118:08268\n\
67TFK:05154:08795\n\
67TFK:05263:07782\n\
67TFK:05257:08925\n\
67TFK:04034:06914\n\
67TFK:04066:06595\n\
67TFK:04087:07079\n\
67TFK:04184:06605\n\
67TFK:04235:07720\n\
67TFK:04267:07100\n\
67TFK:04290:07362\n\
67TFK:04372:07628\n\
67TFK:04456:06996\n\
67TFK:04455:07203\n\
67TFK:04457:07717\n\
67TFK:04516:06874\n\
67TFK:04531:07048\n\
67TFK:04505:07371\n\
67TFK:04588:06800\n\
67TFK:04696:07196\n\
67TFK:04722:07332\n\
67TFK:04760:07707\n\
67TFK:04847:07065\n\
67TFK:04898:06946\n\
67TFK:04923:07420\n\
67TFK:04969:07585\n\
67TFK:05028:06612\n\
67TFK:05060:07540\n\
67TFK:05127:06689\n\
67TFK:05133:06766\n\
67TFK:05108:07160\n\
67TFK:05100:07610\n\
67TFK:05151:07318\n\
67TFK:05165:07548\n\
67TFK:05204:06868\n\
67TFK:05235:06943\n\
67TFK:05205:07678\n\
67TFK:05279:07147\n\
67TFK:05257:07317\n\
67TFK:05267:07378\n\
67TFK:05266:07719\n\
67TFK:05307:07140\n\
67TFK:06102:01284\n\
67TFK:06222:01110\n\
67TFK:06297:00397\n\
67TFK:06412:00390\n\
67TFK:06428:01146\n\
67TFK:06495:01065\n\
67TFK:06536:00792\n\
67TFK:06589:00647\n\
67TFK:04068:05545\n\
67TFK:04056:06308\n\
67TFK:04175:05551\n\
67TFK:04266:05358\n\
67TFK:04373:05709\n\
67TFK:04371:06039\n\
67TFK:04409:05420\n\
67TFK:04436:05453\n\
67TFK:04440:05622\n\
67TFK:04447:05381\n\
67TFK:04473:06123\n\
67TFK:04513:05969\n\
67TFK:04583:05199\n\
67TFK:04591:05449\n\
67TFK:04610:05858\n\
67TFK:04680:05408\n\
67TFK:04747:05427\n\
67TFK:04790:06213\n\
67TFK:04820:06293\n\
67TFK:04912:05415\n\
67TFK:04923:05638\n\
67TFK:04986:05858\n\
67TFK:05117:05991\n\
67TFK:05236:05927\n\
67TFK:05203:06164\n\
67TFK:05259:05378\n\
67TFK:05264:05525\n\
67TFK:05319:05868\n\
67TFK:05303:06138\n\
67TFK:07997:13415\n\
67TFK:08017:13481\n\
67TFK:08135:13100\n\
67TFK:08255:13086\n\
67TFK:08246:13179\n\
67TFK:08330:13367\n\
67TFK:08305:13401\n\
67TFK:08313:14021\n\
67TFK:08363:12982\n\
67TFK:08537:13496\n\
67TFK:08586:13473\n\
67TFK:08719:12886\n\
67TFK:08767:13403\n\
67TFK:08753:13968\n\
67TFK:08822:13167\n\
67TFK:08985:13567\n\
67TFK:08967:13872\n\
67TFK:09031:13316\n\
67TFK:09066:13003\n\
67TFK:09044:13989\n\
67TFK:09117:13086\n\
67TFK:09172:13446\n\
67TFK:09241:13205\n\
67TFK:09246:13548\n\
67TFK:09248:13807\n\
67TFK:09304:13248\n\
67TFK:08064:11887\n\
67TFK:08133:12453\n\
67TFK:08167:12272\n\
67TFK:08376:12061\n\
67TFK:08400:12020\n\
67TFK:08402:12696\n\
67TFK:08462:11767\n\
67TFK:08446:12632\n\
67TFK:08546:12135\n\
67TFK:08598:12203\n\
67TFK:08620:12674\n\
67TFK:08731:12533\n\
67TFK:08985:12715\n\
67TFK:09220:12413\n\
67TFK:09252:11675\n\
67TFK:05420:13240\n\
67TFK:05391:13541\n\
67TFK:05569:14039\n\
67TFK:05653:12977\n\
67TFK:05656:13309\n\
67TFK:05747:12955\n\
67TFK:05982:13399\n\
67TFK:06007:13711\n\
67TFK:06067:14040\n\
67TFK:06114:13998\n\
67TFK:06193:13247\n\
67TFK:06639:12886\n\
67TFK:05515:14403\n\
67TFK:06123:14863\n\
67TFK:06163:14534\n\
67TFK:06246:14851\n\
67TFK:06506:14320\n\
67TFK:06505:14599\n\
67TFK:08014:10413\n\
67TFK:08038:11408\n\
67TFK:08083:10913\n\
67TFK:08121:10666\n\
67TFK:08241:11379\n\
67TFK:08302:11182\n\
67TFK:08376:10608\n\
67TFK:08416:11244\n\
67TFK:08518:10687\n\
67TFK:08536:10897\n\
67TFK:08508:11254\n\
67TFK:08555:10398\n\
67TFK:08557:10998\n\
67TFK:08613:11463\n\
67TFK:08663:10779\n\
67TFK:08822:10440\n\
67TFK:08801:11474\n\
67TFK:09065:11230\n\
67TFK:09290:11461\n\
67TFK:09305:11287\n\
67TFK:04030:02740\n\
67TFK:03998:03130\n\
67TFK:04072:03439\n\
67TFK:04121:03395\n\
67TFK:04169:02630\n\
67TFK:04178:03346\n\
67TFK:04295:02907\n\
67TFK:04258:02991\n\
67TFK:04378:03246\n\
67TFK:04422:03302\n\
67TFK:04404:03632\n\
67TFK:04414:03795\n\
67TFK:04496:03127\n\
67TFK:04595:02887\n\
67TFK:04639:02580\n\
67TFK:04600:02934\n\
67TFK:04635:03036\n\
67TFK:04658:03759\n\
67TFK:04685:03810\n\
67TFK:04790:02867\n\
67TFK:04771:03303\n\
67TFK:04801:03197\n\
67TFK:04837:03216\n\
67TFK:04873:03473\n\
67TFK:04865:03820\n\
67TFK:04996:02998\n\
67TFK:05007:03567\n\
67TFK:05088:03040\n\
67TFK:05060:03501\n\
67TFK:05054:03655\n\
67TFK:05057:03716\n\
67TFK:05176:02715\n\
67TFK:05158:03663\n\
67TFK:05225:03239\n\
67TFK:05257:02740\n\
67TFK:05257:03389\n\
67TFK:05342:03374\n\
67TFK:05361:03405\n\
67TFK:05379:03673\n\
67TFK:05508:02825\n\
67TFK:05505:03041\n\
67TFK:05497:03742\n\
67TFK:05658:03172\n\
67TFK:05765:02882\n\
67TFK:05762:03609\n\
67TFK:05792:02675\n\
67TFK:05853:03336\n\
67TFK:05890:03692\n\
67TFK:05960:03028\n\
67TFK:05958:03278\n\
67TFK:05965:03343\n\
67TFK:05973:03573\n\
67TFK:05994:03068\n\
67TFK:06147:03063\n\
67TFK:06249:02918\n\
67TFK:06326:02956\n\
67TFK:06289:03655\n\
67TFK:06422:03035\n\
67TFK:06467:03402\n\
67TFK:06523:02936\n\
67TFK:06484:03229\n\
67TFK:06488:03669\n\
67TFK:06497:03856\n\
67TFK:06530:02808\n\
67TFK:06640:03841\n\
67TFK:05438:05154\n\
67TFK:05501:05683\n\
67TFK:05522:06083\n\
67TFK:05565:05279\n\
67TFK:05716:05240\n\
67TFK:05743:06339\n\
67TFK:05832:05886\n\
67TFK:05923:06186\n\
67TFK:05923:06225\n\
67TFK:05965:05438\n\
67TFK:05951:05658\n\
67TFK:06028:05272\n\
67TFK:06102:05640\n\
67TFK:06080:05804\n\
67TFK:06127:06077\n\
67TFK:06158:05442\n\
67TFK:06315:05542\n\
67TFK:06321:06060\n\
67TFK:06289:06247\n\
67TFK:06342:05341\n\
67TFK:06335:06248\n\
67TFK:06507:05311\n\
67TFK:06507:05790\n\
67TFK:06571:05229\n\
67TFK:06583:05368\n\
67TFK:06593:06433\n\
67TFK:06624:06423\n\
67TFK:06658:05594\n\
67TFK:04071:04333\n\
67TFK:04085:04604\n\
67TFK:04109:03971\n\
67TFK:04181:04061\n\
67TFK:04164:04464\n\
67TFK:04220:04029\n\
67TFK:04197:04685\n\
67TFK:04228:05016\n\
67TFK:04299:04256\n\
67TFK:04350:03873\n\
67TFK:04372:03988\n\
67TFK:04368:04227\n\
67TFK:04506:04186\n\
67TFK:04512:04955\n\
67TFK:04563:04757\n\
67TFK:04556:04895\n\
67TFK:04620:04719\n\
67TFK:04608:05033\n\
67TFK:04706:04280\n\
67TFK:04790:05075\n\
67TFK:04833:04129\n\
67TFK:04802:04388\n\
67TFK:04808:04384\n\
67TFK:04843:04417\n\
67TFK:04882:04150\n\
67TFK:04862:04963\n\
67TFK:04904:04453\n\
67TFK:04959:05016\n\
67TFK:04999:04156\n\
67TFK:05057:04747\n\
67TFK:05215:04473\n\
67TFK:05249:04455\n\
67TFK:05279:04712\n\
67TFK:05281:04843\n\
67TFK:05365:08051\n\
67TFK:05374:08761\n\
67TFK:05420:07977\n\
67TFK:05427:08304\n\
67TFK:05397:08930\n\
67TFK:05454:08656\n\
67TFK:05450:08912\n\
67TFK:05615:08211\n\
67TFK:05602:08574\n\
67TFK:05614:08567\n\
67TFK:05647:07809\n\
67TFK:05652:08520\n\
67TFK:05685:07878\n\
67TFK:05758:07947\n\
67TFK:05835:08104\n\
67TFK:05888:08542\n\
67TFK:05972:08842\n\
67TFK:06058:08033\n\
67TFK:06103:07769\n\
67TFK:06107:08292\n\
67TFK:06111:08280\n\
67TFK:06180:08346\n\
67TFK:06259:08312\n\
67TFK:06262:08553\n\
67TFK:06231:08588\n\
67TFK:06326:07962\n\
67TFK:06431:08644\n\
67TFK:06512:08462\n\
67TFK:06491:08800\n\
67TFK:05391:09095\n\
67TFK:05507:09273\n\
67TFK:05513:10119\n\
67TFK:05620:09561\n\
67TFK:05638:09415\n\
67TFK:05713:09235\n\
67TFK:05694:09517\n\
67TFK:05682:10194\n\
67TFK:05772:09035\n\
67TFK:05745:09720\n\
67TFK:05807:09085\n\
67TFK:05866:10079\n\
67TFK:05917:09062\n\
67TFK:05931:09171\n\
67TFK:05946:09521\n\
67TFK:06014:09391\n\
67TFK:06012:09749\n\
67TFK:06020:09724\n\
67TFK:06123:09679\n\
67TFK:06354:09480\n\
67TFK:06393:09486\n\
67TFK:06430:09999\n\
67TFK:06522:09123\n\
67TFK:06499:09326\n\
67TFK:06554:09826\n\
67TFK:06543:10147\n\
67TFK:06578:09625\n\
67TFK:06644:09512\n\
67TFK:05358:12701\n\
67TFK:05418:12081\n\
67TFK:05454:12195\n\
67TFK:05497:11920\n\
67TFK:05494:11966\n\
67TFK:05483:12390\n\
67TFK:05585:11976\n\
67TFK:05774:11798\n\
67TFK:05926:12171\n\
67TFK:05889:12245\n\
67TFK:06065:11810\n\
67TFK:06071:12312\n\
67TFK:06150:12354\n\
67TFK:06209:12339\n\
67TFK:06243:11829\n\
67TFK:06269:11993\n\
67TFK:06244:12321\n\
67TFK:06312:12512\n\
67TFK:06516:11707\n\
67TFK:06553:12056\n\
67TFK:06609:11623\n\
67TFK:06648:12428\n\
67TFK:04009:02209\n\
67TFK:04202:01544\n\
67TFK:04290:02390\n\
67TFK:04418:01999\n\
67TFK:04454:01662\n\
67TFK:04589:01628\n\
67TFK:04610:01500\n\
67TFK:04603:02292\n\
67TFK:04689:02221\n\
67TFK:04689:02460\n\
67TFK:04860:01469\n\
67TFK:04846:01491\n\
67TFK:04891:01711\n\
67TFK:04899:01743\n\
67TFK:04905:01953\n\
67TFK:04922:02026\n\
67TFK:05044:02328\n\
67TFK:05108:01571\n\
67TFK:05109:02432\n\
67TFK:05173:01985\n\
67TFK:05205:02228\n\
67TFK:05301:02327\n\
67TFK:02801:13848\n\
67TFK:02899:13753\n\
67TFK:03052:13338\n\
67TFK:03076:13040\n\
67TFK:03109:13348\n\
67TFK:03077:13633\n\
67TFK:03126:13020\n\
67TFK:03157:13233\n\
67TFK:03158:13322\n\
67TFK:03146:13502\n\
67TFK:03213:13742\n\
67TFK:03431:13353\n\
67TFK:03550:13082\n\
67TFK:03600:13086\n\
67TFK:03675:13303\n\
67TFK:03843:13682\n\
67TFK:03816:14110\n\
67TFK:02670:11782\n\
67TFK:02801:12588\n\
67TFK:02796:12728\n\
67TFK:02842:12243\n\
67TFK:02991:12517\n\
67TFK:03111:12560\n\
67TFK:03126:12676\n\
67TFK:03115:12696\n\
67TFK:03204:12086\n\
67TFK:03417:12496\n\
67TFK:03640:11690\n\
67TFK:03628:12793\n\
67TFK:03687:12577\n\
67TFK:03734:11723\n\
67TFK:03714:12182\n\
67TFK:03910:11712\n\
67TFK:03871:12580\n\
67TFK:03915:12489\n\
67TFK:02794:09418\n\
67TFK:02891:09599\n\
67TFK:02978:09205\n\
67TFK:03030:09886\n\
67TFK:03105:09044\n\
67TFK:03066:09544\n\
67TFK:03070:10212\n\
67TFK:03081:10217\n\
67TFK:03091:10234\n\
67TFK:03165:09815\n\
67TFK:03384:09770\n\
67TFK:03445:10153\n\
67TFK:03566:09135\n\
67TFK:03607:10292\n\
67TFK:03639:09929\n\
67TFK:03670:09481\n\
67TFK:03664:10140\n\
67TFK:03756:09255\n\
67TFK:03740:10127\n\
67TFK:03769:09439\n\
67TFK:03880:09171\n\
67TFK:03903:09418\n\
67TFK:02678:05407\n\
67TFK:02906:06254\n\
67TFK:02923:06435\n\
67TFK:02981:05326\n\
67TFK:03010:05496\n\
67TFK:03111:05215\n\
67TFK:03116:05185\n\
67TFK:03252:05914\n\
67TFK:03282:05886\n\
67TFK:03303:06169\n\
67TFK:03294:06223\n\
67TFK:03364:06051\n\
67TFK:03469:05645\n\
67TFK:03578:05264\n\
67TFK:03602:05349\n\
67TFK:03575:05763\n\
67TFK:03601:06078\n\
67TFK:03602:06155\n\
67TFK:03635:05380\n\
67TFK:03630:05782\n\
67TFK:03631:06229\n\
67TFK:03761:05308\n\
67TFK:03737:06288\n\
67TFK:03844:06165\n\
67TFK:03893:05867\n\
67TFK:03962:05610\n\
67TFK:03931:05887\n\
67TFK:08125:02043\n\
67TFK:08116:02401\n\
67TFK:08208:01867\n\
67TFK:08330:01502\n\
67TFK:08368:01339\n\
67TFK:08383:01695\n\
67TFK:08352:02067\n\
67TFK:08375:02148\n\
67TFK:08461:02055\n\
67TFK:08560:01327\n\
67TFK:08557:01356\n\
67TFK:08583:01714\n\
67TFK:08542:01998\n\
67TFK:08560:02164\n\
67TFK:08642:01971\n\
67TFK:08688:02014\n\
67TFK:08667:02516\n\
67TFK:08746:02017\n\
67TFK:08817:02480\n\
67TFK:08852:01316\n\
67TFK:08897:01846\n\
67TFK:09004:01517\n\
67TFK:09036:02194\n\
67TFK:09018:02297\n\
67TFK:09184:01738\n\
67TFK:09148:01997\n\
67TFK:09237:01399\n\
67TFK:09208:01957\n\
67TFK:09247:01559\n\
67TFK:09245:01727\n\
67TFK:09285:01904\n\
67TFK:02685:01916\n\
67TFK:02715:02146\n\
67TFK:02783:02431\n\
67TFK:02784:02397\n\
67TFK:02935:02036\n\
67TFK:02961:02048\n\
67TFK:02965:01441\n\
67TFK:02978:01705\n\
67TFK:03054:01952\n\
67TFK:03129:01838\n\
67TFK:03243:01389\n\
67TFK:03269:02132\n\
67TFK:03333:02251\n\
67TFK:03403:01711\n\
67TFK:03379:01913\n\
67TFK:03603:02028\n\
67TFK:03637:02334\n\
67TFK:03708:01807\n\
67TFK:03756:02549\n\
67TFK:03871:01396\n\
67TFK:03892:02445\n\
67TFK:03922:01485\n\
67TFK:03926:02236\n\
67TFK:03992:02109\n\
67TFK:02678:00828\n\
67TFK:02739:00775\n\
67TFK:02822:01185\n\
67TFK:03114:00798\n\
67TFK:03170:01206\n\
67TFK:03299:00688\n\
67TFK:03274:01160\n\
67TFK:03346:00966\n\
67TFK:03408:00915\n\
67TFK:03384:01043\n\
67TFK:03645:00534\n\
67TFK:03688:01227\n\
67TFK:03932:00949\n\
67TFK:03952:01251\n\
67TFK:01358:10512\n\
67TFK:01381:11457\n\
67TFK:01405:10362\n\
67TFK:01409:10468\n\
67TFK:01464:10565\n\
67TFK:01678:11048\n\
67TFK:01665:11439\n\
67TFK:01743:10864\n\
67TFK:01755:11228\n\
67TFK:01743:11571\n\
67TFK:01817:10521\n\
67TFK:01784:10640\n\
67TFK:01790:10826\n\
67TFK:01965:11336\n\
67TFK:01998:11154\n\
67TFK:02037:10540\n\
67TFK:02066:10600\n\
67TFK:02168:10718\n\
67TFK:02193:10311\n\
67TFK:02356:10841\n\
67TFK:02340:11181\n\
67TFK:02351:11494\n\
67TFK:01786:14188\n\
67TFK:01846:14200\n\
67TFK:02038:14650\n\
67TFK:02095:14249\n\
67TFK:02117:14307\n\
67TFK:02124:14564\n\
67TFK:02328:14399\n\
67TFK:01395:12911\n\
67TFK:01477:13509\n\
67TFK:01679:13209\n\
67TFK:01721:14148\n\
67TFK:01751:13319\n\
67TFK:01780:14118\n\
67TFK:01812:13377\n\
67TFK:01844:13593\n\
67TFK:02093:13998\n\
67TFK:02212:13244\n\
67TFK:02342:12986\n\
67TFK:02397:13299\n\
67TFK:02585:13326\n\
67TFK:02615:14022\n\
67TFK:02627:14007\n\
67TFK:02649:13512\n\
67TFK:08007:05546\n\
67TFK:08013:05747\n\
67TFK:08021:05898\n\
67TFK:08041:06368\n\
67TFK:08067:05352\n\
67TFK:08100:06230\n\
67TFK:08143:05344\n\
67TFK:08222:05532\n\
67TFK:08215:05838\n\
67TFK:08368:06419\n\
67TFK:08588:05476\n\
67TFK:08626:05402\n\
67TFK:08610:05818\n\
67TFK:08626:05884\n\
67TFK:08769:05948\n\
67TFK:08907:06076\n\
67TFK:08990:06404\n\
67TFK:09002:05499\n\
67TFK:09042:06079\n\
67TFK:09044:06263\n\
67TFK:09237:05580\n\
67TFK:09213:05814\n\
67TFK:09238:06159\n\
67TFK:09321:06370\n\
67TFK:09363:05741\n\
67TFK:09430:05686\n\
67TFK:09443:05684\n\
67TFK:09471:06019\n\
67TFK:09552:05471\n\
67TFK:09546:05843\n\
67TFK:09650:05791\n\
67TFK:09692:05166\n\
67TFK:09702:05459\n\
67TFK:09701:05851\n\
67TFK:09735:05263\n\
67TFK:09753:05412\n\
67TFK:09743:05640\n\
67TFK:09748:05707\n\
67TFK:09840:05411\n\
67TFK:09848:05439\n\
67TFK:09858:05592\n\
67TFK:09873:05786\n\
67TFK:09914:06276\n\
67TFK:09928:05972\n\
67TFK:10043:05872\n\
67TFK:10028:06030\n\
67TFK:10082:05820\n\
67TFK:10156:06031\n\
67TFK:10262:05362\n\
67TFK:10423:05732\n\
67TFK:10435:06230\n\
67TFK:06803:13914\n\
67TFK:06925:14014\n\
67TFK:07042:13115\n\
67TFK:07096:13882\n\
67TFK:07296:13969\n\
67TFK:07497:13217\n\
67TFK:07468:14088\n\
67TFK:07586:13270\n\
67TFK:07562:13428\n\
67TFK:07709:13205\n\
67TFK:07664:13601\n\
67TFK:07661:13972\n\
67TFK:02710:02745\n\
67TFK:02664:02777\n\
67TFK:02824:03207\n\
67TFK:02842:03463\n\
67TFK:02881:03417\n\
67TFK:02884:03430\n\
67TFK:02945:03638\n\
67TFK:03164:02989\n\
67TFK:03305:03027\n\
67TFK:03362:02656\n\
67TFK:03353:03737\n\
67TFK:03399:02830\n\
67TFK:03372:02935\n\
67TFK:03440:03109\n\
67TFK:03537:03861\n\
67TFK:03579:03048\n\
67TFK:03575:03149\n\
67TFK:03572:03437\n\
67TFK:03723:02755\n\
67TFK:03792:02768\n\
67TFK:03778:02999\n\
67TFK:03806:03616\n\
67TFK:03845:03491\n\
67TFK:03858:03794\n\
67TFK:03958:03553\n\
67TFK:03990:03296\n\
67TFK:02696:06828\n\
67TFK:02675:07157\n\
67TFK:02809:07086\n\
67TFK:02851:07353\n\
67TFK:02912:07671\n\
67TFK:02938:06765\n\
67TFK:03038:06598\n\
67TFK:03051:07598\n\
67TFK:03146:06708\n\
67TFK:03153:06690\n\
67TFK:03161:07417\n\
67TFK:03312:06584\n\
67TFK:03311:07611\n\
67TFK:03338:06993\n\
67TFK:03315:07080\n\
67TFK:03326:07708\n\
67TFK:03486:07151\n\
67TFK:03519:07332\n\
67TFK:03515:07394\n\
67TFK:03597:06507\n\
67TFK:03565:07064\n\
67TFK:03731:06785\n\
67TFK:03780:06666\n\
67TFK:03780:07509\n\
67TFK:03851:06467\n\
67TFK:03816:07555\n\
67TFK:03989:06695\n\
67TFK:04086:00532\n\
67TFK:04199:01161\n\
67TFK:04290:00399\n\
67TFK:04297:00796\n\
67TFK:04306:01236\n\
67TFK:04437:00697\n\
67TFK:04490:00477\n\
67TFK:04460:00910\n\
67TFK:04648:00246\n\
67TFK:04710:00711\n\
67TFK:04830:00177\n\
67TFK:04889:01232\n\
67TFK:05087:01268\n\
67TFK:05252:01284\n\
67TFK:02756:14773\n\
67TFK:03152:14518\n\
67TFK:03283:14392\n\
67TFK:03364:14297\n\
67TFK:03367:14520\n\
67TFK:03459:14812\n\
67TFK:03466:14721\n\
67TFK:03568:14477\n\
67TFK:03819:15030\n\
67TFK:03864:14576\n\
67TFK:03880:14582\n\
67TFK:03915:14410\n\
67TFK:03971:15000\n\
67TFK:02747:10792\n\
67TFK:02732:11141\n\
67TFK:02889:11498\n\
67TFK:02937:10664\n\
67TFK:03060:11236\n\
67TFK:03028:11569\n\
67TFK:03086:10776\n\
67TFK:03140:11283\n\
67TFK:03259:10784\n\
67TFK:03333:11119\n\
67TFK:03408:10426\n\
67TFK:03384:10894\n\
67TFK:03395:11067\n\
67TFK:03513:11510\n\
67TFK:03625:11273\n\
67TFK:03702:10520\n\
67TFK:03745:10508\n\
67TFK:03790:11325\n\
67TFK:03815:11020\n\
67TFK:03817:11090\n\
67TFK:03818:11261\n\
67TFK:03886:10995\n\
67TFK:03950:11159\n\
67TFK:01547:00935\n\
67TFK:01770:01106\n\
67TFK:01801:00939\n\
67TFK:01985:00887\n\
67TFK:02344:00745\n\
67TFK:02411:01100\n\
67TFK:02424:01119\n\
67TFK:02397:01261\n\
67TFK:02411:01281\n\
67TFK:02495:01106\n\
67TFK:02598:00880\n\
67TFK:02699:07895\n\
67TFK:02846:08924\n\
67TFK:02904:08293\n\
67TFK:02923:07730\n\
67TFK:02959:08108\n\
67TFK:03060:08518\n\
67TFK:03035:08749\n\
67TFK:03160:08530\n\
67TFK:03263:07965\n\
67TFK:03298:08573\n\
67TFK:03312:08771\n\
67TFK:03349:08469\n\
67TFK:03331:08896\n\
67TFK:03389:07959\n\
67TFK:03369:08865\n\
67TFK:03511:08283\n\
67TFK:03584:08043\n\
67TFK:03566:08156\n\
67TFK:03656:07908\n\
67TFK:03683:08790\n\
67TFK:03823:08377\n\
67TFK:03819:08641\n\
67TFK:03964:07870\n\
')
