# Supplementary material for: The Oxidative Metabolism of Fossil Hydrocarbons and Sulfide Minerals by the Lithobiontic Microbial Community Inhabiting Deep Subterrestrial Kupferschiefer Black Shale
Source: Front Microbiol. 2018 May 15;9:972. doi: 10.3389/fmicb.2018.00972 (PMC5962744; doi:10.3389/fmicb.2018.00972)
Supplement: Supplementary file 3 [file Presentation_1.ZIP › R19_filter-trim_BSc60_sup207_krona.html.files/node645.members.0.js]

data('67TFK:01870:11795\n\
67TFK:01885:11920\n\
67TFK:02663:12238\n\
67TFK:02804:05127\n\
67TFK:02928:04991\n\
67TFK:03261:04829\n\
67TFK:03287:04251\n\
67TFK:03384:04539\n\
67TFK:03531:04815\n\
67TFK:03840:03979\n\
67TFK:03938:04147\n\
67TFK:03993:04672\n\
67TFK:00734:04740\n\
67TFK:00938:04852\n\
67TFK:00652:01997\n\
67TFK:01144:01700\n\
67TFK:01145:09042\n\
67TFK:00235:07908\n\
67TFK:00536:08453\n\
67TFK:00586:08387\n\
67TFK:00618:08138\n\
67TFK:00933:08839\n\
67TFK:01104:07916\n\
67TFK:00289:07230\n\
67TFK:00595:06894\n\
67TFK:00683:06660\n\
67TFK:00837:07596\n\
67TFK:00928:07209\n\
67TFK:01125:07367\n\
67TFK:01187:07691\n\
67TFK:00382:05495\n\
67TFK:00431:05337\n\
67TFK:00950:12166\n\
67TFK:01227:12532\n\
67TFK:09498:07418\n\
67TFK:10303:06643\n\
67TFK:06671:03453\n\
67TFK:06755:03437\n\
67TFK:07260:03548\n\
67TFK:07489:03238\n\
67TFK:07627:03085\n\
67TFK:07887:03291\n\
67TFK:09669:04367\n\
67TFK:09818:04220\n\
67TFK:09928:04352\n\
67TFK:09989:04398\n\
67TFK:09541:03715\n\
67TFK:09647:03855\n\
67TFK:10012:03361\n\
67TFK:10410:02723\n\
67TFK:09597:12071\n\
67TFK:09861:11851\n\
67TFK:10287:12275\n\
67TFK:02052:03468\n\
67TFK:02249:03783\n\
67TFK:01649:04710\n\
67TFK:02057:03997\n\
67TFK:02383:05891\n\
67TFK:02561:05179\n\
67TFK:01950:07587\n\
67TFK:02100:06664\n\
67TFK:02252:07404\n\
67TFK:02450:06703\n\
67TFK:02598:07293\n\
67TFK:01469:01586\n\
67TFK:01628:01492\n\
67TFK:01768:01406\n\
67TFK:02214:02136\n\
67TFK:01697:08673\n\
67TFK:01953:08029\n\
67TFK:01983:08726\n\
67TFK:01660:09472\n\
67TFK:01727:09755\n\
67TFK:02047:09164\n\
67TFK:06138:04861\n\
67TFK:06328:04976\n\
67TFK:06525:04768\n\
67TFK:09772:08769\n\
67TFK:09847:08024\n\
67TFK:09956:07889\n\
67TFK:10317:08315\n\
67TFK:09446:09329\n\
67TFK:09713:09163\n\
67TFK:09995:10235\n\
67TFK:09348:10758\n\
67TFK:09353:10843\n\
67TFK:09396:10775\n\
67TFK:09466:11266\n\
67TFK:09573:10494\n\
67TFK:09711:10633\n\
67TFK:05557:06799\n\
67TFK:05816:07242\n\
67TFK:05841:06668\n\
67TFK:05880:07276\n\
67TFK:05966:10587\n\
67TFK:05993:10392\n\
67TFK:06355:10627\n\
67TFK:09346:01416\n\
67TFK:09452:01720\n\
67TFK:09439:02365\n\
67TFK:09496:02053\n\
67TFK:09555:01650\n\
67TFK:07137:01363\n\
67TFK:07283:02559\n\
67TFK:07459:01624\n\
67TFK:07003:04485\n\
67TFK:07341:04993\n\
67TFK:07383:04915\n\
67TFK:07522:04466\n\
67TFK:07757:04343\n\
67TFK:07964:05117\n\
67TFK:06734:06527\n\
67TFK:06756:06651\n\
67TFK:06730:06956\n\
67TFK:06899:06955\n\
67TFK:06906:07256\n\
67TFK:07151:06884\n\
67TFK:07305:06918\n\
67TFK:07347:07312\n\
67TFK:07552:06531\n\
67TFK:07845:06576\n\
67TFK:07911:07310\n\
67TFK:06879:06247\n\
67TFK:07238:05691\n\
67TFK:07702:05204\n\
67TFK:07374:09350\n\
67TFK:07580:08624\n\
67TFK:07938:11572\n\
67TFK:07970:10563\n\
67TFK:00445:03170\n\
67TFK:00740:03211\n\
67TFK:01198:03104\n\
67TFK:05723:01740\n\
67TFK:06595:02167\n\
67TFK:06659:01510\n\
67TFK:08586:01024\n\
67TFK:08969:01245\n\
67TFK:06748:01156\n\
67TFK:06798:00467\n\
67TFK:07622:00706\n\
67TFK:07039:14797\n\
67TFK:07129:14719\n\
67TFK:08110:07721\n\
67TFK:08486:06541\n\
67TFK:08695:06698\n\
67TFK:08887:07363\n\
67TFK:08945:06612\n\
67TFK:08054:02992\n\
67TFK:08130:03104\n\
67TFK:08108:03573\n\
67TFK:08935:03829\n\
67TFK:09212:03059\n\
67TFK:09265:03316\n\
67TFK:08219:04882\n\
67TFK:08277:04250\n\
67TFK:08541:04142\n\
67TFK:08975:04692\n\
67TFK:09091:04780\n\
67TFK:08151:08002\n\
67TFK:08974:07739\n\
67TFK:09033:08044\n\
67TFK:08178:09990\n\
67TFK:08357:09993\n\
67TFK:08667:10197\n\
67TFK:08754:10067\n\
67TFK:08953:10025\n\
67TFK:09069:09414\n\
67TFK:09225:10228\n\
67TFK:07347:12140\n\
67TFK:04711:13316\n\
67TFK:04443:14216\n\
67TFK:04266:10985\n\
67TFK:05153:10468\n\
67TFK:04961:09471\n\
67TFK:04316:07828\n\
67TFK:03997:06441\n\
67TFK:04028:07676\n\
67TFK:04326:06633\n\
67TFK:04838:06753\n\
67TFK:05037:07264\n\
67TFK:05070:07312\n\
67TFK:06491:00745\n\
67TFK:04348:05721\n\
67TFK:04486:05189\n\
67TFK:04619:05247\n\
67TFK:04733:05748\n\
67TFK:04917:05769\n\
67TFK:05013:06304\n\
67TFK:08648:13566\n\
67TFK:08072:12187\n\
67TFK:08349:12417\n\
67TFK:08575:12504\n\
67TFK:05599:13033\n\
67TFK:06604:14120\n\
67TFK:06199:14777\n\
67TFK:06569:14991\n\
67TFK:08042:10707\n\
67TFK:04382:03344\n\
67TFK:04596:02977\n\
67TFK:04723:02859\n\
67TFK:04945:02947\n\
67TFK:05491:03505\n\
67TFK:05667:03712\n\
67TFK:05681:02853\n\
67TFK:05777:03508\n\
67TFK:05967:03324\n\
67TFK:06199:03376\n\
67TFK:06225:03484\n\
67TFK:06417:02776\n\
67TFK:06413:03748\n\
67TFK:05422:06230\n\
67TFK:05508:06098\n\
67TFK:06030:05848\n\
67TFK:04142:04971\n\
67TFK:04765:03903\n\
67TFK:04953:04644\n\
67TFK:05006:03907\n\
67TFK:05041:04782\n\
67TFK:05970:08920\n\
67TFK:06013:08871\n\
67TFK:06154:08289\n\
67TFK:06186:08074\n\
67TFK:06569:07959\n\
67TFK:05473:10188\n\
67TFK:05557:09903\n\
67TFK:06618:10134\n\
67TFK:05371:12316\n\
67TFK:06294:12251\n\
67TFK:04483:02163\n\
67TFK:04670:01885\n\
67TFK:05012:01857\n\
67TFK:05051:02241\n\
67TFK:05204:01362\n\
67TFK:05295:02281\n\
67TFK:02686:12924\n\
67TFK:03032:13117\n\
67TFK:03613:13816\n\
67TFK:03671:13188\n\
67TFK:03677:13917\n\
67TFK:03816:13996\n\
67TFK:03957:14108\n\
67TFK:03973:13921\n\
67TFK:03767:11651\n\
67TFK:02696:10017\n\
67TFK:02755:09101\n\
67TFK:03678:10191\n\
67TFK:03903:10139\n\
67TFK:02763:06332\n\
67TFK:02878:06144\n\
67TFK:02943:06103\n\
67TFK:03060:05640\n\
67TFK:03021:05726\n\
67TFK:03196:05872\n\
67TFK:03289:05264\n\
67TFK:03627:06376\n\
67TFK:08320:01374\n\
67TFK:08735:01656\n\
67TFK:09272:01319\n\
67TFK:03240:01715\n\
67TFK:03388:02491\n\
67TFK:03518:01766\n\
67TFK:03657:00713\n\
67TFK:01509:10708\n\
67TFK:02366:11205\n\
67TFK:02634:11388\n\
67TFK:02541:14681\n\
67TFK:01598:13187\n\
67TFK:08627:05724\n\
67TFK:09616:05324\n\
67TFK:09872:05908\n\
67TFK:10304:06245\n\
67TFK:10361:05882\n\
67TFK:06819:13684\n\
67TFK:07154:13367\n\
67TFK:07845:13763\n\
67TFK:07934:13957\n\
67TFK:02710:02871\n\
67TFK:03007:03076\n\
67TFK:03006:03344\n\
67TFK:03514:02890\n\
67TFK:03834:03386\n\
67TFK:03800:06829\n\
67TFK:04113:00863\n\
67TFK:04263:00511\n\
67TFK:04827:00399\n\
67TFK:04859:01268\n\
67TFK:03435:14300\n\
67TFK:02850:10658\n\
67TFK:03041:10651\n\
67TFK:03031:11527\n\
67TFK:03230:10693\n\
67TFK:03628:10465\n\
67TFK:01918:00866\n\
67TFK:02365:00774\n\
67TFK:03275:07940\n\
67TFK:03299:08235\n\
67TFK:03806:07777\n\
67TFK:03913:08444\n\
67TFK:03947:08931\n\
')
