# Supplementary material for: The Oxidative Metabolism of Fossil Hydrocarbons and Sulfide Minerals by the Lithobiontic Microbial Community Inhabiting Deep Subterrestrial Kupferschiefer Black Shale
Source: Front Microbiol. 2018 May 15;9:972. doi: 10.3389/fmicb.2018.00972 (PMC5962744; doi:10.3389/fmicb.2018.00972)
Supplement: Supplementary file 3 [file Presentation_1.ZIP › R19_filter-trim_BSc60_sup207_krona.html.files/node1526.members.0.js]

data('67TFK:01637:12185\n\
67TFK:01750:12696\n\
67TFK:01825:11803\n\
67TFK:01802:12141\n\
67TFK:01996:12699\n\
67TFK:02116:12332\n\
67TFK:02129:12352\n\
67TFK:02444:12841\n\
67TFK:02554:12397\n\
67TFK:02771:04694\n\
67TFK:02855:04440\n\
67TFK:02906:04439\n\
67TFK:02870:04786\n\
67TFK:02917:04066\n\
67TFK:03109:04096\n\
67TFK:03083:04940\n\
67TFK:03144:04965\n\
67TFK:03304:05072\n\
67TFK:03537:03973\n\
67TFK:03613:04240\n\
67TFK:03721:04216\n\
67TFK:03757:04511\n\
67TFK:03819:04450\n\
67TFK:03831:04476\n\
67TFK:03904:04508\n\
67TFK:03962:04786\n\
67TFK:00328:04747\n\
67TFK:00377:04239\n\
67TFK:00470:04304\n\
67TFK:00489:04582\n\
67TFK:00466:05108\n\
67TFK:00648:04273\n\
67TFK:00729:04992\n\
67TFK:00853:04051\n\
67TFK:00883:04271\n\
67TFK:00873:04908\n\
67TFK:00946:04153\n\
67TFK:00939:04577\n\
67TFK:01137:04443\n\
67TFK:01211:04619\n\
67TFK:01282:03986\n\
67TFK:00836:02561\n\
67TFK:00989:01942\n\
67TFK:00987:02424\n\
67TFK:01022:02298\n\
67TFK:01103:01926\n\
67TFK:01174:02080\n\
67TFK:01230:02546\n\
67TFK:01236:02556\n\
67TFK:01277:01528\n\
67TFK:01304:01480\n\
67TFK:00524:09847\n\
67TFK:00566:09271\n\
67TFK:00579:09888\n\
67TFK:00666:09596\n\
67TFK:00893:09105\n\
67TFK:00855:09875\n\
67TFK:00140:08217\n\
67TFK:00457:08989\n\
67TFK:01126:07997\n\
67TFK:01284:08023\n\
67TFK:00483:07185\n\
67TFK:00556:07298\n\
67TFK:00670:07058\n\
67TFK:00700:06927\n\
67TFK:00736:06997\n\
67TFK:00728:07156\n\
67TFK:00750:07642\n\
67TFK:00809:07318\n\
67TFK:00965:07054\n\
67TFK:01105:06584\n\
67TFK:01100:07633\n\
67TFK:01222:07140\n\
67TFK:01271:06507\n\
67TFK:00288:06391\n\
67TFK:00337:06086\n\
67TFK:00345:06304\n\
67TFK:01062:05239\n\
67TFK:01166:06158\n\
67TFK:01237:05699\n\
67TFK:01234:06381\n\
67TFK:01256:05184\n\
67TFK:00946:12090\n\
67TFK:01147:11812\n\
67TFK:01143:12310\n\
67TFK:01155:12256\n\
67TFK:01232:12205\n\
67TFK:09506:06611\n\
67TFK:09533:06484\n\
67TFK:09737:06688\n\
67TFK:09786:06646\n\
67TFK:09786:06726\n\
67TFK:09870:07650\n\
67TFK:06686:03344\n\
67TFK:06726:03811\n\
67TFK:06824:02854\n\
67TFK:06811:03575\n\
67TFK:06954:02589\n\
67TFK:07130:02719\n\
67TFK:07125:03520\n\
67TFK:07189:03706\n\
67TFK:07245:03393\n\
67TFK:07267:02623\n\
67TFK:07272:03199\n\
67TFK:07468:03832\n\
67TFK:07678:03455\n\
67TFK:07809:02995\n\
67TFK:07817:03795\n\
67TFK:07891:03783\n\
67TFK:07918:03462\n\
67TFK:07918:03539\n\
67TFK:09375:04032\n\
67TFK:09571:04340\n\
67TFK:09597:03927\n\
67TFK:09696:04115\n\
67TFK:09885:04055\n\
67TFK:09961:04789\n\
67TFK:09938:05139\n\
67TFK:10018:04520\n\
67TFK:10052:04272\n\
67TFK:09326:02891\n\
67TFK:09513:03071\n\
67TFK:09519:03137\n\
67TFK:09698:03236\n\
67TFK:09793:02594\n\
67TFK:09809:02677\n\
67TFK:09788:02908\n\
67TFK:10050:02976\n\
67TFK:10243:02777\n\
67TFK:09528:12565\n\
67TFK:09569:12581\n\
67TFK:09704:11872\n\
67TFK:09781:12680\n\
67TFK:09919:12853\n\
67TFK:10015:11915\n\
67TFK:10366:11690\n\
67TFK:10324:12033\n\
67TFK:10557:11663\n\
67TFK:01232:13171\n\
67TFK:01325:13264\n\
67TFK:01693:02740\n\
67TFK:01814:03518\n\
67TFK:01953:03271\n\
67TFK:02023:03226\n\
67TFK:02097:03024\n\
67TFK:02168:03438\n\
67TFK:02262:03572\n\
67TFK:02354:02607\n\
67TFK:02483:02918\n\
67TFK:01381:04278\n\
67TFK:01652:04482\n\
67TFK:01747:04069\n\
67TFK:01756:04909\n\
67TFK:01794:03971\n\
67TFK:01900:04013\n\
67TFK:01995:05035\n\
67TFK:02116:03913\n\
67TFK:02094:04604\n\
67TFK:02135:04243\n\
67TFK:02158:04505\n\
67TFK:02201:03926\n\
67TFK:02252:05111\n\
67TFK:02432:04666\n\
67TFK:02490:03966\n\
67TFK:02487:04865\n\
67TFK:02575:04036\n\
67TFK:02601:04715\n\
67TFK:01336:06364\n\
67TFK:01836:06177\n\
67TFK:02251:05285\n\
67TFK:02277:05679\n\
67TFK:02254:06015\n\
67TFK:02480:05615\n\
67TFK:02576:05840\n\
67TFK:02608:05540\n\
67TFK:01579:07372\n\
67TFK:01703:07552\n\
67TFK:01853:06686\n\
67TFK:02188:07599\n\
67TFK:02304:06510\n\
67TFK:02382:06940\n\
67TFK:02491:06680\n\
67TFK:02548:06953\n\
67TFK:02620:07589\n\
67TFK:01381:02155\n\
67TFK:01466:02162\n\
67TFK:01568:01757\n\
67TFK:01558:02099\n\
67TFK:01707:02042\n\
67TFK:01932:01633\n\
67TFK:01995:01412\n\
67TFK:02018:01450\n\
67TFK:02015:02039\n\
67TFK:02089:01757\n\
67TFK:02333:02283\n\
67TFK:02617:02398\n\
67TFK:01413:07964\n\
67TFK:01588:08048\n\
67TFK:01658:07776\n\
67TFK:01778:07980\n\
67TFK:01762:08724\n\
67TFK:01821:08459\n\
67TFK:02070:07880\n\
67TFK:02171:08264\n\
67TFK:02393:07908\n\
67TFK:02431:08975\n\
67TFK:02561:08858\n\
67TFK:02662:08784\n\
67TFK:01817:10027\n\
67TFK:01947:09066\n\
67TFK:01957:09655\n\
67TFK:02074:09185\n\
67TFK:02461:09559\n\
67TFK:02463:09855\n\
67TFK:02566:09112\n\
67TFK:05574:05118\n\
67TFK:05728:04509\n\
67TFK:05834:04423\n\
67TFK:05905:04658\n\
67TFK:05948:04650\n\
67TFK:05981:04931\n\
67TFK:06354:04607\n\
67TFK:06400:04052\n\
67TFK:06553:04829\n\
67TFK:06657:04490\n\
67TFK:09390:08586\n\
67TFK:09425:08591\n\
67TFK:09686:07731\n\
67TFK:09770:08085\n\
67TFK:09751:08647\n\
67TFK:09901:09008\n\
67TFK:09979:08872\n\
67TFK:10027:08761\n\
67TFK:10192:08646\n\
67TFK:10198:08778\n\
67TFK:10257:08915\n\
67TFK:09361:09227\n\
67TFK:09485:09616\n\
67TFK:09593:09235\n\
67TFK:09634:09927\n\
67TFK:10141:09909\n\
67TFK:10183:09378\n\
67TFK:09574:10796\n\
67TFK:09723:10442\n\
67TFK:09809:10822\n\
67TFK:09779:10860\n\
67TFK:10333:11451\n\
67TFK:10491:11399\n\
67TFK:10608:11423\n\
67TFK:05435:06521\n\
67TFK:05579:06447\n\
67TFK:05652:07445\n\
67TFK:05704:06596\n\
67TFK:06235:06481\n\
67TFK:06238:07544\n\
67TFK:06519:07363\n\
67TFK:06586:06723\n\
67TFK:06599:07107\n\
67TFK:05485:11116\n\
67TFK:05496:11176\n\
67TFK:05552:11031\n\
67TFK:05619:10985\n\
67TFK:05875:10743\n\
67TFK:05918:10900\n\
67TFK:06010:11116\n\
67TFK:06035:11087\n\
67TFK:06232:11059\n\
67TFK:06312:10561\n\
67TFK:06615:11237\n\
67TFK:09367:02539\n\
67TFK:09397:01882\n\
67TFK:09502:02166\n\
67TFK:09670:02320\n\
67TFK:09749:01782\n\
67TFK:09792:01920\n\
67TFK:09977:02049\n\
67TFK:10163:02459\n\
67TFK:06806:02322\n\
67TFK:06891:01608\n\
67TFK:07199:01687\n\
67TFK:07275:02059\n\
67TFK:07356:01934\n\
67TFK:07333:02113\n\
67TFK:07371:01370\n\
67TFK:07403:01486\n\
67TFK:07502:01319\n\
67TFK:07667:01673\n\
67TFK:07728:01658\n\
67TFK:07830:01617\n\
67TFK:06846:05144\n\
67TFK:07005:04124\n\
67TFK:06989:05039\n\
67TFK:07056:04219\n\
67TFK:07053:04751\n\
67TFK:07377:05081\n\
67TFK:07432:04508\n\
67TFK:07484:04853\n\
67TFK:07708:03980\n\
67TFK:07810:04416\n\
67TFK:07855:04891\n\
67TFK:07896:04019\n\
67TFK:06775:07005\n\
67TFK:06821:06720\n\
67TFK:06862:07647\n\
67TFK:07009:07633\n\
67TFK:07170:06506\n\
67TFK:07179:07481\n\
67TFK:07231:06821\n\
67TFK:07402:06713\n\
67TFK:07370:07374\n\
67TFK:07396:07494\n\
67TFK:07585:06928\n\
67TFK:07886:06807\n\
67TFK:07923:07603\n\
67TFK:07961:06987\n\
67TFK:07092:05864\n\
67TFK:07070:06255\n\
67TFK:07334:06373\n\
67TFK:07401:05351\n\
67TFK:07453:05564\n\
67TFK:07494:06110\n\
67TFK:07541:05572\n\
67TFK:07780:05667\n\
67TFK:07798:05923\n\
67TFK:07879:06169\n\
67TFK:07934:05358\n\
67TFK:07953:06030\n\
67TFK:07975:05228\n\
67TFK:06705:09347\n\
67TFK:07149:09148\n\
67TFK:07367:09103\n\
67TFK:07429:09680\n\
67TFK:07528:09373\n\
67TFK:07574:10115\n\
67TFK:07661:09376\n\
67TFK:07808:09180\n\
67TFK:07933:10042\n\
67TFK:07988:10090\n\
67TFK:07989:10284\n\
67TFK:06819:08220\n\
67TFK:06817:08672\n\
67TFK:06921:08872\n\
67TFK:07051:08622\n\
67TFK:07240:08813\n\
67TFK:07283:07787\n\
67TFK:07586:08569\n\
67TFK:07771:08622\n\
67TFK:07948:08417\n\
67TFK:06726:10686\n\
67TFK:06859:11306\n\
67TFK:07042:10551\n\
67TFK:07049:11519\n\
67TFK:07115:10470\n\
67TFK:07132:11407\n\
67TFK:07446:10790\n\
67TFK:07517:10696\n\
67TFK:07754:10719\n\
67TFK:07767:11185\n\
67TFK:00265:03014\n\
67TFK:00287:03108\n\
67TFK:00440:03575\n\
67TFK:00520:03179\n\
67TFK:00701:02985\n\
67TFK:00811:03466\n\
67TFK:01018:03749\n\
67TFK:01101:02613\n\
67TFK:01204:02813\n\
67TFK:01270:03703\n\
67TFK:01311:03188\n\
67TFK:05375:02075\n\
67TFK:05619:01931\n\
67TFK:05684:02107\n\
67TFK:05770:01858\n\
67TFK:05850:02124\n\
67TFK:06127:01295\n\
67TFK:06159:01340\n\
67TFK:06171:01685\n\
67TFK:06217:01484\n\
67TFK:06340:01361\n\
67TFK:06399:02353\n\
67TFK:08607:00865\n\
67TFK:09052:01280\n\
67TFK:09310:01216\n\
67TFK:06672:00536\n\
67TFK:06705:00591\n\
67TFK:06818:00638\n\
67TFK:06819:00977\n\
67TFK:07150:00578\n\
67TFK:07337:00471\n\
67TFK:07402:00890\n\
67TFK:07368:00945\n\
67TFK:07504:01124\n\
67TFK:07647:00790\n\
67TFK:06885:14346\n\
67TFK:08050:06504\n\
67TFK:08076:06528\n\
67TFK:08076:07600\n\
67TFK:08163:07317\n\
67TFK:08253:07380\n\
67TFK:08385:07197\n\
67TFK:08874:06465\n\
67TFK:09108:07011\n\
67TFK:09266:07656\n\
67TFK:08034:03120\n\
67TFK:08053:03650\n\
67TFK:08128:03371\n\
67TFK:08476:02848\n\
67TFK:08557:03600\n\
67TFK:08706:03381\n\
67TFK:08714:03630\n\
67TFK:08796:02849\n\
67TFK:09053:02931\n\
67TFK:09106:02582\n\
67TFK:09119:03108\n\
67TFK:09117:03674\n\
67TFK:09192:03806\n\
67TFK:09290:03290\n\
67TFK:08069:04283\n\
67TFK:08057:05135\n\
67TFK:08121:04043\n\
67TFK:08103:04440\n\
67TFK:08197:04060\n\
67TFK:08469:04996\n\
67TFK:08624:04478\n\
67TFK:08657:04080\n\
67TFK:08657:04347\n\
67TFK:08742:04615\n\
67TFK:08835:04760\n\
67TFK:09027:04364\n\
67TFK:09118:04204\n\
67TFK:09231:04232\n\
67TFK:09244:04543\n\
67TFK:08295:08086\n\
67TFK:08337:09002\n\
67TFK:08497:07893\n\
67TFK:08579:08153\n\
67TFK:08696:08846\n\
67TFK:08751:08171\n\
67TFK:08835:07941\n\
67TFK:09137:08763\n\
67TFK:08050:09263\n\
67TFK:08154:10178\n\
67TFK:08552:09215\n\
67TFK:08610:10093\n\
67TFK:08615:10128\n\
67TFK:08921:09154\n\
67TFK:08947:10206\n\
67TFK:00534:10461\n\
67TFK:00913:11554\n\
67TFK:01064:10889\n\
67TFK:01102:10667\n\
67TFK:01248:10496\n\
67TFK:01260:11559\n\
67TFK:06917:12649\n\
67TFK:07583:11904\n\
67TFK:07952:12346\n\
67TFK:04248:13460\n\
67TFK:04251:13861\n\
67TFK:04480:13702\n\
67TFK:04544:14136\n\
67TFK:05006:13237\n\
67TFK:05091:13641\n\
67TFK:05170:12982\n\
67TFK:05174:13838\n\
67TFK:04614:14476\n\
67TFK:04122:12408\n\
67TFK:04451:12582\n\
67TFK:04604:12310\n\
67TFK:04646:11689\n\
67TFK:04937:12726\n\
67TFK:05041:12530\n\
67TFK:05122:11781\n\
67TFK:05232:12750\n\
67TFK:04198:10341\n\
67TFK:04286:10535\n\
67TFK:04294:10546\n\
67TFK:04290:11333\n\
67TFK:04360:11503\n\
67TFK:04429:10778\n\
67TFK:04412:11304\n\
67TFK:05156:10532\n\
67TFK:04029:09787\n\
67TFK:04315:09192\n\
67TFK:04297:09874\n\
67TFK:04350:09963\n\
67TFK:04492:09336\n\
67TFK:04528:09800\n\
67TFK:04556:10079\n\
67TFK:04844:09909\n\
67TFK:05099:10082\n\
67TFK:04076:08927\n\
67TFK:04111:08254\n\
67TFK:04207:08731\n\
67TFK:04224:08900\n\
67TFK:04537:08951\n\
67TFK:04565:08564\n\
67TFK:04690:08336\n\
67TFK:04748:07903\n\
67TFK:04888:08240\n\
67TFK:05056:08932\n\
67TFK:05099:08111\n\
67TFK:04130:07411\n\
67TFK:04254:07005\n\
67TFK:04695:07344\n\
67TFK:04762:07316\n\
67TFK:04840:06577\n\
67TFK:04973:07139\n\
67TFK:04972:07312\n\
67TFK:04989:07394\n\
67TFK:05141:06562\n\
67TFK:05301:06572\n\
67TFK:05673:01197\n\
67TFK:06010:00737\n\
67TFK:06125:00209\n\
67TFK:06188:00324\n\
67TFK:06547:00633\n\
67TFK:06646:01227\n\
67TFK:04244:05374\n\
67TFK:04208:05403\n\
67TFK:04235:05838\n\
67TFK:04509:05999\n\
67TFK:04660:05234\n\
67TFK:04813:06103\n\
67TFK:05061:05323\n\
67TFK:05104:06338\n\
67TFK:05152:05551\n\
67TFK:08135:13911\n\
67TFK:08258:13907\n\
67TFK:08513:13247\n\
67TFK:08498:13977\n\
67TFK:08568:14007\n\
67TFK:08994:13499\n\
67TFK:08198:12867\n\
67TFK:08256:11819\n\
67TFK:08638:12310\n\
67TFK:08673:11921\n\
67TFK:08761:12067\n\
67TFK:09242:11824\n\
67TFK:09285:12356\n\
67TFK:05477:12982\n\
67TFK:05474:13234\n\
67TFK:05461:14006\n\
67TFK:05722:13616\n\
67TFK:05832:13783\n\
67TFK:05998:14096\n\
67TFK:05963:14728\n\
67TFK:05970:14799\n\
67TFK:06444:14579\n\
67TFK:08035:10317\n\
67TFK:08149:10939\n\
67TFK:08271:11580\n\
67TFK:08377:11273\n\
67TFK:08618:10328\n\
67TFK:08797:10316\n\
67TFK:08916:11021\n\
67TFK:09014:11387\n\
67TFK:04091:03699\n\
67TFK:04106:03530\n\
67TFK:04153:02739\n\
67TFK:04246:02641\n\
67TFK:04271:03001\n\
67TFK:04249:03498\n\
67TFK:04339:02677\n\
67TFK:04384:03154\n\
67TFK:04422:03015\n\
67TFK:04407:03771\n\
67TFK:04531:02647\n\
67TFK:04496:02771\n\
67TFK:04553:03254\n\
67TFK:04553:03803\n\
67TFK:04830:02748\n\
67TFK:05082:02973\n\
67TFK:05092:03445\n\
67TFK:05106:02976\n\
67TFK:05480:03566\n\
67TFK:05555:02884\n\
67TFK:05675:03603\n\
67TFK:05763:02695\n\
67TFK:05880:02710\n\
67TFK:05897:03415\n\
67TFK:06097:03689\n\
67TFK:06254:02834\n\
67TFK:06429:02650\n\
67TFK:06432:02771\n\
67TFK:06462:02957\n\
67TFK:06563:02792\n\
67TFK:06612:02662\n\
67TFK:06601:03707\n\
67TFK:06621:03810\n\
67TFK:05375:05256\n\
67TFK:05448:06176\n\
67TFK:05580:06046\n\
67TFK:05854:05969\n\
67TFK:05962:05846\n\
67TFK:06011:05559\n\
67TFK:06093:06104\n\
67TFK:06410:05486\n\
67TFK:04138:04260\n\
67TFK:04174:04655\n\
67TFK:04235:04914\n\
67TFK:04358:04662\n\
67TFK:04348:04908\n\
67TFK:04405:04057\n\
67TFK:04410:04773\n\
67TFK:04515:04536\n\
67TFK:04689:04329\n\
67TFK:04724:03989\n\
67TFK:04790:04550\n\
67TFK:04823:04367\n\
67TFK:05028:04117\n\
67TFK:05051:03953\n\
67TFK:05125:05034\n\
67TFK:05367:07795\n\
67TFK:05338:08568\n\
67TFK:05457:08161\n\
67TFK:05440:08214\n\
67TFK:05784:08496\n\
67TFK:05966:08322\n\
67TFK:05979:08929\n\
67TFK:06238:08513\n\
67TFK:06386:08438\n\
67TFK:06645:08222\n\
67TFK:05487:09113\n\
67TFK:05569:09283\n\
67TFK:05547:09418\n\
67TFK:05537:09706\n\
67TFK:05693:09735\n\
67TFK:05987:09775\n\
67TFK:06117:09563\n\
67TFK:06105:10251\n\
67TFK:06210:09313\n\
67TFK:06269:09023\n\
67TFK:06312:09420\n\
67TFK:06580:09642\n\
67TFK:05445:12308\n\
67TFK:05600:12248\n\
67TFK:05693:12528\n\
67TFK:05842:11706\n\
67TFK:05901:11799\n\
67TFK:06197:12655\n\
67TFK:06468:11928\n\
67TFK:06605:12525\n\
67TFK:04120:01895\n\
67TFK:04473:01618\n\
67TFK:04960:01639\n\
67TFK:05260:01767\n\
67TFK:03057:13088\n\
67TFK:03059:13820\n\
67TFK:03615:13296\n\
67TFK:03625:13999\n\
67TFK:03932:14089\n\
67TFK:03020:11626\n\
67TFK:03123:11852\n\
67TFK:03124:12372\n\
67TFK:03369:11987\n\
67TFK:03542:12160\n\
67TFK:03577:11698\n\
67TFK:03705:12305\n\
67TFK:02883:09727\n\
67TFK:02917:10158\n\
67TFK:03059:09275\n\
67TFK:03030:10102\n\
67TFK:03274:10104\n\
67TFK:03413:09332\n\
67TFK:03368:10167\n\
67TFK:03617:09388\n\
67TFK:03770:09380\n\
67TFK:03916:09227\n\
67TFK:03938:09394\n\
67TFK:02706:05254\n\
67TFK:02744:05173\n\
67TFK:02738:05362\n\
67TFK:02844:06228\n\
67TFK:02946:05904\n\
67TFK:02985:06103\n\
67TFK:03062:06129\n\
67TFK:03055:06259\n\
67TFK:03086:06436\n\
67TFK:03220:05780\n\
67TFK:03259:06369\n\
67TFK:03432:06227\n\
67TFK:03474:05979\n\
67TFK:03485:06136\n\
67TFK:03859:06116\n\
67TFK:08016:01356\n\
67TFK:08148:02459\n\
67TFK:08313:01473\n\
67TFK:08357:01320\n\
67TFK:08342:02448\n\
67TFK:08533:01599\n\
67TFK:08508:02268\n\
67TFK:08614:02234\n\
67TFK:08787:01648\n\
67TFK:08770:01845\n\
67TFK:08743:02288\n\
67TFK:09130:01584\n\
67TFK:09275:01827\n\
67TFK:09304:02360\n\
67TFK:02772:01724\n\
67TFK:02774:01698\n\
67TFK:02789:02403\n\
67TFK:02819:02051\n\
67TFK:03011:01972\n\
67TFK:03027:01299\n\
67TFK:03047:02429\n\
67TFK:03139:01339\n\
67TFK:03328:01792\n\
67TFK:03356:02149\n\
67TFK:03492:01430\n\
67TFK:03514:01574\n\
67TFK:03577:02175\n\
67TFK:03718:01620\n\
67TFK:03725:02534\n\
67TFK:03824:01448\n\
67TFK:03862:01455\n\
67TFK:03844:01831\n\
67TFK:03932:02067\n\
67TFK:03971:01657\n\
67TFK:03977:01750\n\
67TFK:02749:01094\n\
67TFK:02896:01050\n\
67TFK:03018:00829\n\
67TFK:03135:00647\n\
67TFK:03192:00595\n\
67TFK:03297:01002\n\
67TFK:03322:01061\n\
67TFK:03951:01147\n\
67TFK:01352:11129\n\
67TFK:01451:11087\n\
67TFK:01534:11417\n\
67TFK:02095:11419\n\
67TFK:02149:11341\n\
67TFK:02261:10918\n\
67TFK:02365:11524\n\
67TFK:02414:10838\n\
67TFK:02558:10697\n\
67TFK:02533:11567\n\
67TFK:01373:13636\n\
67TFK:01484:13029\n\
67TFK:01750:13700\n\
67TFK:02326:13668\n\
67TFK:02523:13288\n\
67TFK:08085:05283\n\
67TFK:08121:05241\n\
67TFK:08112:06425\n\
67TFK:08180:05660\n\
67TFK:08525:05943\n\
67TFK:08507:06382\n\
67TFK:08567:05220\n\
67TFK:08716:05477\n\
67TFK:08719:05592\n\
67TFK:08868:05605\n\
67TFK:08898:05385\n\
67TFK:08947:06303\n\
67TFK:09009:05415\n\
67TFK:09119:05660\n\
67TFK:09184:05326\n\
67TFK:09272:05809\n\
67TFK:09404:05867\n\
67TFK:09585:05666\n\
67TFK:09742:05661\n\
67TFK:10062:06330\n\
67TFK:10207:06115\n\
67TFK:07080:13432\n\
67TFK:07144:13827\n\
67TFK:07266:13130\n\
67TFK:07382:13317\n\
67TFK:07540:12926\n\
67TFK:07818:13733\n\
67TFK:02683:02905\n\
67TFK:02732:02957\n\
67TFK:02893:03380\n\
67TFK:03016:02992\n\
67TFK:03102:03002\n\
67TFK:03375:03135\n\
67TFK:03478:03752\n\
67TFK:03673:03725\n\
67TFK:03850:02590\n\
67TFK:03922:03457\n\
67TFK:02886:07189\n\
67TFK:02904:07510\n\
67TFK:03008:07203\n\
67TFK:03260:07724\n\
67TFK:03318:06978\n\
67TFK:03336:07301\n\
67TFK:03502:06855\n\
67TFK:03609:07102\n\
67TFK:03638:06690\n\
67TFK:03668:07683\n\
67TFK:03760:06582\n\
67TFK:03882:07000\n\
67TFK:04231:00548\n\
67TFK:04415:00985\n\
67TFK:04481:00400\n\
67TFK:02850:14608\n\
67TFK:02738:10639\n\
67TFK:02833:10971\n\
67TFK:02867:10971\n\
67TFK:03125:11563\n\
67TFK:03402:10363\n\
67TFK:03551:10743\n\
67TFK:03945:11340\n\
67TFK:03966:11445\n\
67TFK:01345:01279\n\
67TFK:01516:01253\n\
67TFK:02173:00618\n\
67TFK:02589:01159\n\
67TFK:02651:00676\n\
67TFK:02762:08514\n\
67TFK:02863:07805\n\
67TFK:02976:08921\n\
67TFK:03161:07896\n\
67TFK:03134:08016\n\
67TFK:03126:08745\n\
67TFK:03488:08213\n\
67TFK:03881:08860\n\
')
