# Supplementary material for: The Oxidative Metabolism of Fossil Hydrocarbons and Sulfide Minerals by the Lithobiontic Microbial Community Inhabiting Deep Subterrestrial Kupferschiefer Black Shale
Source: Front Microbiol. 2018 May 15;9:972. doi: 10.3389/fmicb.2018.00972 (PMC5962744; doi:10.3389/fmicb.2018.00972)
Supplement: Supplementary file 3 [file Presentation_1.ZIP › R19_filter-trim_BSc60_sup207_krona.html.files/node197.members.0.js]

data('67TFK:03907:04718\n\
67TFK:01283:01855\n\
67TFK:01115:09511\n\
67TFK:00091:08168\n\
67TFK:00849:07978\n\
67TFK:00942:08665\n\
67TFK:01298:07876\n\
67TFK:01081:07692\n\
67TFK:01202:07650\n\
67TFK:00931:05906\n\
67TFK:01222:05389\n\
67TFK:01013:12415\n\
67TFK:09830:07306\n\
67TFK:06800:03718\n\
67TFK:07118:03182\n\
67TFK:07683:03569\n\
67TFK:09340:03929\n\
67TFK:09972:04827\n\
67TFK:10065:04605\n\
67TFK:10139:04067\n\
67TFK:09437:03154\n\
67TFK:09726:02605\n\
67TFK:09993:03128\n\
67TFK:10279:03160\n\
67TFK:10296:03284\n\
67TFK:09700:12402\n\
67TFK:09924:12719\n\
67TFK:02209:03310\n\
67TFK:02327:02587\n\
67TFK:02325:03505\n\
67TFK:01364:04639\n\
67TFK:01463:04332\n\
67TFK:01801:05012\n\
67TFK:01872:04820\n\
67TFK:02182:05029\n\
67TFK:02248:05061\n\
67TFK:02323:04542\n\
67TFK:01452:05801\n\
67TFK:02018:06296\n\
67TFK:02450:05705\n\
67TFK:01408:06562\n\
67TFK:01639:07721\n\
67TFK:01700:06747\n\
67TFK:01996:07148\n\
67TFK:02013:07684\n\
67TFK:02370:07096\n\
67TFK:02407:06564\n\
67TFK:02411:07179\n\
67TFK:01696:01643\n\
67TFK:01888:02549\n\
67TFK:01995:01882\n\
67TFK:02165:02207\n\
67TFK:02304:02011\n\
67TFK:01465:08752\n\
67TFK:01999:08932\n\
67TFK:01922:09718\n\
67TFK:02158:10162\n\
67TFK:02415:10156\n\
67TFK:02414:10224\n\
67TFK:06118:05091\n\
67TFK:09774:08747\n\
67TFK:10089:08232\n\
67TFK:09417:09994\n\
67TFK:09894:09762\n\
67TFK:09814:11347\n\
67TFK:09911:11210\n\
67TFK:05506:07474\n\
67TFK:05811:07493\n\
67TFK:05858:06593\n\
67TFK:05911:07286\n\
67TFK:05338:10793\n\
67TFK:06936:02557\n\
67TFK:07637:02152\n\
67TFK:06684:04155\n\
67TFK:06988:04357\n\
67TFK:07351:05006\n\
67TFK:07749:04202\n\
67TFK:07851:04638\n\
67TFK:07235:07140\n\
67TFK:07292:06095\n\
67TFK:07329:05418\n\
67TFK:07402:06253\n\
67TFK:07854:06064\n\
67TFK:07400:09846\n\
67TFK:07876:09949\n\
67TFK:06870:08421\n\
67TFK:07152:07925\n\
67TFK:06716:10532\n\
67TFK:06870:10591\n\
67TFK:06986:10907\n\
67TFK:07260:11055\n\
67TFK:07349:10800\n\
67TFK:07490:10467\n\
67TFK:07497:10634\n\
67TFK:07555:11521\n\
67TFK:07695:11579\n\
67TFK:01247:03112\n\
67TFK:05590:01979\n\
67TFK:05602:02272\n\
67TFK:05730:02103\n\
67TFK:05831:01633\n\
67TFK:06192:02292\n\
67TFK:06310:01318\n\
67TFK:08160:01276\n\
67TFK:08920:01232\n\
67TFK:06923:00832\n\
67TFK:06932:00839\n\
67TFK:07109:00615\n\
67TFK:07303:01074\n\
67TFK:07562:01104\n\
67TFK:07714:00486\n\
67TFK:08477:07169\n\
67TFK:09026:06515\n\
67TFK:08999:06572\n\
67TFK:08297:02770\n\
67TFK:09147:03101\n\
67TFK:09211:03420\n\
67TFK:08186:04711\n\
67TFK:08666:04811\n\
67TFK:08151:07951\n\
67TFK:08256:08489\n\
67TFK:08593:08204\n\
67TFK:08710:08400\n\
67TFK:08783:07903\n\
67TFK:08028:10080\n\
67TFK:08086:09652\n\
67TFK:08170:09566\n\
67TFK:00806:10373\n\
67TFK:00894:11211\n\
67TFK:01042:10474\n\
67TFK:06997:12324\n\
67TFK:07686:12801\n\
67TFK:04282:13391\n\
67TFK:04342:13954\n\
67TFK:04489:14270\n\
67TFK:04576:14223\n\
67TFK:04933:14797\n\
67TFK:05321:12201\n\
67TFK:04569:10322\n\
67TFK:04659:10732\n\
67TFK:04678:11321\n\
67TFK:04085:09195\n\
67TFK:04326:09688\n\
67TFK:04533:09521\n\
67TFK:05183:09295\n\
67TFK:04296:08254\n\
67TFK:04397:08437\n\
67TFK:04403:08480\n\
67TFK:04505:07880\n\
67TFK:04530:07963\n\
67TFK:04836:08422\n\
67TFK:04859:08826\n\
67TFK:05016:08320\n\
67TFK:04346:06468\n\
67TFK:04978:06521\n\
67TFK:05211:07143\n\
67TFK:06154:00912\n\
67TFK:04028:06165\n\
67TFK:04327:05936\n\
67TFK:04338:06436\n\
67TFK:04734:05719\n\
67TFK:04884:05187\n\
67TFK:04879:05692\n\
67TFK:04979:05308\n\
67TFK:05021:06085\n\
67TFK:05244:05205\n\
67TFK:08129:13946\n\
67TFK:08862:12929\n\
67TFK:08225:11957\n\
67TFK:08926:12678\n\
67TFK:09095:12583\n\
67TFK:06031:13268\n\
67TFK:06298:13356\n\
67TFK:06460:13282\n\
67TFK:08063:10560\n\
67TFK:08625:10416\n\
67TFK:04347:03036\n\
67TFK:04537:02591\n\
67TFK:04607:03218\n\
67TFK:04825:03760\n\
67TFK:04979:03031\n\
67TFK:05345:02861\n\
67TFK:05574:03181\n\
67TFK:05734:02656\n\
67TFK:05793:03738\n\
67TFK:06332:03453\n\
67TFK:05749:06053\n\
67TFK:05908:05759\n\
67TFK:06223:06130\n\
67TFK:06257:05700\n\
67TFK:04223:04277\n\
67TFK:04507:04832\n\
67TFK:04791:05013\n\
67TFK:05016:05052\n\
67TFK:06388:07984\n\
67TFK:06489:09913\n\
67TFK:05463:12828\n\
67TFK:05521:11603\n\
67TFK:05727:12570\n\
67TFK:05709:12659\n\
67TFK:06541:12182\n\
67TFK:04239:02544\n\
67TFK:04504:01727\n\
67TFK:02943:13568\n\
67TFK:03366:13117\n\
67TFK:03799:12216\n\
67TFK:02693:09118\n\
67TFK:02842:09577\n\
67TFK:03193:09258\n\
67TFK:03744:09958\n\
67TFK:03682:05664\n\
67TFK:08546:01906\n\
67TFK:08611:01537\n\
67TFK:08769:02476\n\
67TFK:08812:02168\n\
67TFK:08817:02443\n\
67TFK:03866:01707\n\
67TFK:01689:11279\n\
67TFK:01754:10318\n\
67TFK:01951:10390\n\
67TFK:02210:10901\n\
67TFK:02335:11039\n\
67TFK:01913:14606\n\
67TFK:01579:14042\n\
67TFK:02447:13305\n\
67TFK:08335:06008\n\
67TFK:08375:05738\n\
67TFK:08410:05257\n\
67TFK:09016:05335\n\
67TFK:09149:06134\n\
67TFK:09425:05528\n\
67TFK:10134:05275\n\
67TFK:06903:12893\n\
67TFK:02692:02770\n\
67TFK:02796:03714\n\
67TFK:02667:06780\n\
67TFK:02941:07426\n\
67TFK:03194:07203\n\
67TFK:03372:06571\n\
67TFK:03483:07306\n\
67TFK:03635:06934\n\
67TFK:04566:00969\n\
67TFK:05017:01077\n\
67TFK:03096:14715\n\
67TFK:03069:11591\n\
67TFK:01863:00871\n\
67TFK:02048:01029\n\
67TFK:02955:08325\n\
67TFK:03890:08181\n\
')
