# Supplementary material for: The Oxidative Metabolism of Fossil Hydrocarbons and Sulfide Minerals by the Lithobiontic Microbial Community Inhabiting Deep Subterrestrial Kupferschiefer Black Shale
Source: Front Microbiol. 2018 May 15;9:972. doi: 10.3389/fmicb.2018.00972 (PMC5962744; doi:10.3389/fmicb.2018.00972)
Supplement: Supplementary file 3 [file Presentation_1.ZIP › R19_filter-trim_BSc60_sup207_krona.html.files/node161.members.0.js]

data('67TFK:01442:12051\n\
67TFK:01553:11848\n\
67TFK:01573:12163\n\
67TFK:01719:12146\n\
67TFK:01745:11937\n\
67TFK:01871:12861\n\
67TFK:01922:12263\n\
67TFK:02172:12580\n\
67TFK:02183:12638\n\
67TFK:02302:12073\n\
67TFK:02288:12211\n\
67TFK:02362:11670\n\
67TFK:02645:11934\n\
67TFK:02716:04053\n\
67TFK:02788:04245\n\
67TFK:02790:04245\n\
67TFK:02830:04974\n\
67TFK:02881:04909\n\
67TFK:02907:05106\n\
67TFK:03007:04773\n\
67TFK:03176:04650\n\
67TFK:03201:04690\n\
67TFK:03263:04200\n\
67TFK:03345:04574\n\
67TFK:03409:04691\n\
67TFK:03450:04062\n\
67TFK:03431:04496\n\
67TFK:03499:03975\n\
67TFK:03483:04170\n\
67TFK:03595:03939\n\
67TFK:03649:04360\n\
67TFK:03648:05127\n\
67TFK:03698:04642\n\
67TFK:03675:04803\n\
67TFK:03727:04283\n\
67TFK:00340:03911\n\
67TFK:00359:04165\n\
67TFK:00379:04805\n\
67TFK:00423:04518\n\
67TFK:00666:04291\n\
67TFK:00709:04670\n\
67TFK:00827:04992\n\
67TFK:00996:04776\n\
67TFK:01012:04611\n\
67TFK:01075:04852\n\
67TFK:01137:04493\n\
67TFK:01280:04610\n\
67TFK:01255:04895\n\
67TFK:00641:01943\n\
67TFK:00606:02372\n\
67TFK:01018:01310\n\
67TFK:01041:01809\n\
67TFK:01013:02243\n\
67TFK:01069:01383\n\
67TFK:01099:01663\n\
67TFK:01063:02095\n\
67TFK:01086:02419\n\
67TFK:01154:01555\n\
67TFK:01169:02080\n\
67TFK:01258:01516\n\
67TFK:01284:01720\n\
67TFK:00549:09017\n\
67TFK:00541:10144\n\
67TFK:00677:09414\n\
67TFK:00716:09370\n\
67TFK:00754:10055\n\
67TFK:00879:09344\n\
67TFK:00971:09084\n\
67TFK:00994:09847\n\
67TFK:01091:10251\n\
67TFK:01207:09375\n\
67TFK:01308:09288\n\
67TFK:00231:07824\n\
67TFK:00281:09006\n\
67TFK:00339:07808\n\
67TFK:00391:07895\n\
67TFK:00484:08264\n\
67TFK:00651:08825\n\
67TFK:00923:07738\n\
67TFK:01099:08085\n\
67TFK:01253:07821\n\
67TFK:00373:06578\n\
67TFK:00490:06661\n\
67TFK:00698:07078\n\
67TFK:00696:07576\n\
67TFK:00782:06443\n\
67TFK:00767:07612\n\
67TFK:00922:07595\n\
67TFK:01072:07665\n\
67TFK:01128:06624\n\
67TFK:01183:06779\n\
67TFK:00312:06151\n\
67TFK:00392:05304\n\
67TFK:00409:05746\n\
67TFK:00543:05816\n\
67TFK:00748:05499\n\
67TFK:00857:05209\n\
67TFK:01049:05683\n\
67TFK:01030:06075\n\
67TFK:01071:05171\n\
67TFK:01321:05815\n\
67TFK:00986:11708\n\
67TFK:01019:12191\n\
67TFK:01066:11970\n\
67TFK:01058:12007\n\
67TFK:01164:11695\n\
67TFK:01178:12141\n\
67TFK:01295:11843\n\
67TFK:09360:06703\n\
67TFK:09487:07068\n\
67TFK:09614:07173\n\
67TFK:09649:07231\n\
67TFK:09736:07355\n\
67TFK:09778:06853\n\
67TFK:09913:06804\n\
67TFK:09911:07325\n\
67TFK:10015:07433\n\
67TFK:10156:07033\n\
67TFK:10227:06720\n\
67TFK:06712:02984\n\
67TFK:06803:02603\n\
67TFK:06841:03354\n\
67TFK:06844:03397\n\
67TFK:06817:03783\n\
67TFK:06934:03586\n\
67TFK:06949:03580\n\
67TFK:07001:02660\n\
67TFK:07050:03040\n\
67TFK:07222:03168\n\
67TFK:07246:03531\n\
67TFK:07557:03274\n\
67TFK:07530:03758\n\
67TFK:07643:02608\n\
67TFK:07695:02779\n\
67TFK:07755:02989\n\
67TFK:07801:02723\n\
67TFK:09327:04755\n\
67TFK:09405:04004\n\
67TFK:09391:04924\n\
67TFK:09475:04221\n\
67TFK:09494:04795\n\
67TFK:09544:04812\n\
67TFK:09536:04944\n\
67TFK:09642:03927\n\
67TFK:09805:04634\n\
67TFK:09774:04665\n\
67TFK:09933:04194\n\
67TFK:09927:04368\n\
67TFK:10010:03939\n\
67TFK:10008:04339\n\
67TFK:10095:04629\n\
67TFK:10156:04048\n\
67TFK:10211:04384\n\
67TFK:09325:03691\n\
67TFK:09392:03656\n\
67TFK:09458:03481\n\
67TFK:09563:03428\n\
67TFK:09533:03525\n\
67TFK:09610:02720\n\
67TFK:09631:03488\n\
67TFK:09798:03178\n\
67TFK:10068:03657\n\
67TFK:10094:03567\n\
67TFK:10184:02795\n\
67TFK:10232:03600\n\
67TFK:10420:03253\n\
67TFK:09349:12838\n\
67TFK:09465:12023\n\
67TFK:09590:12022\n\
67TFK:09742:12663\n\
67TFK:09934:11805\n\
67TFK:09984:11629\n\
67TFK:10036:12323\n\
67TFK:10461:11780\n\
67TFK:01460:02733\n\
67TFK:01566:03713\n\
67TFK:01641:03296\n\
67TFK:01719:03079\n\
67TFK:01749:03691\n\
67TFK:01737:03732\n\
67TFK:01901:02867\n\
67TFK:01936:03103\n\
67TFK:01971:03591\n\
67TFK:02013:03310\n\
67TFK:02045:02922\n\
67TFK:02032:03309\n\
67TFK:02037:03781\n\
67TFK:02147:03453\n\
67TFK:02248:03311\n\
67TFK:02386:02650\n\
67TFK:02480:03334\n\
67TFK:02489:03119\n\
67TFK:02505:03776\n\
67TFK:01403:04041\n\
67TFK:01412:04120\n\
67TFK:01416:04939\n\
67TFK:01449:04662\n\
67TFK:01460:04890\n\
67TFK:01473:05093\n\
67TFK:01527:04658\n\
67TFK:01589:04909\n\
67TFK:01823:04748\n\
67TFK:01881:04327\n\
67TFK:01917:04203\n\
67TFK:01990:04136\n\
67TFK:02056:05117\n\
67TFK:02092:04535\n\
67TFK:02119:04864\n\
67TFK:02586:04602\n\
67TFK:02597:05107\n\
67TFK:02633:04519\n\
67TFK:01429:05799\n\
67TFK:01574:05522\n\
67TFK:01612:05219\n\
67TFK:01598:05697\n\
67TFK:01865:05164\n\
67TFK:01838:05820\n\
67TFK:02001:05692\n\
67TFK:02018:06008\n\
67TFK:02040:05369\n\
67TFK:02075:05566\n\
67TFK:02242:05847\n\
67TFK:02325:05877\n\
67TFK:02334:06064\n\
67TFK:02354:06323\n\
67TFK:02420:05424\n\
67TFK:02451:05759\n\
67TFK:02558:06247\n\
67TFK:01453:07115\n\
67TFK:01510:07200\n\
67TFK:01561:07616\n\
67TFK:01582:07195\n\
67TFK:01688:07560\n\
67TFK:01768:06672\n\
67TFK:01811:06996\n\
67TFK:01788:07284\n\
67TFK:01868:06570\n\
67TFK:01973:06882\n\
67TFK:02031:07030\n\
67TFK:02134:07551\n\
67TFK:02209:06442\n\
67TFK:02296:06748\n\
67TFK:02290:07227\n\
67TFK:02352:06930\n\
67TFK:02360:07349\n\
67TFK:02474:06670\n\
67TFK:02575:06745\n\
67TFK:02595:07217\n\
67TFK:01339:02043\n\
67TFK:01393:02574\n\
67TFK:01659:01372\n\
67TFK:01643:01743\n\
67TFK:01645:02326\n\
67TFK:01698:01613\n\
67TFK:01751:01780\n\
67TFK:01809:01856\n\
67TFK:01864:02094\n\
67TFK:01849:02263\n\
67TFK:01932:01636\n\
67TFK:02012:02356\n\
67TFK:02061:01313\n\
67TFK:02049:01643\n\
67TFK:02155:01580\n\
67TFK:02250:01533\n\
67TFK:02240:02563\n\
67TFK:02303:02143\n\
67TFK:02320:02497\n\
67TFK:02504:01847\n\
67TFK:02516:02415\n\
67TFK:02573:02174\n\
67TFK:02611:02498\n\
67TFK:01364:07847\n\
67TFK:01519:07732\n\
67TFK:01651:08567\n\
67TFK:01722:08288\n\
67TFK:01731:08592\n\
67TFK:01972:08031\n\
67TFK:02013:08903\n\
67TFK:02036:08465\n\
67TFK:02033:08796\n\
67TFK:02096:08322\n\
67TFK:02167:07951\n\
67TFK:02198:07926\n\
67TFK:02188:08041\n\
67TFK:02232:08622\n\
67TFK:02325:07883\n\
67TFK:02467:08104\n\
67TFK:02523:08499\n\
67TFK:02545:08612\n\
67TFK:02568:08938\n\
67TFK:02610:08123\n\
67TFK:01332:09563\n\
67TFK:01414:09995\n\
67TFK:01453:09268\n\
67TFK:01471:09302\n\
67TFK:01514:09236\n\
67TFK:01498:09491\n\
67TFK:01490:09712\n\
67TFK:01839:09635\n\
67TFK:01927:09979\n\
67TFK:01943:09733\n\
67TFK:01937:10242\n\
67TFK:01993:09961\n\
67TFK:02186:09519\n\
67TFK:02217:09593\n\
67TFK:02187:10160\n\
67TFK:02342:09350\n\
67TFK:02389:09147\n\
67TFK:02389:10274\n\
67TFK:02446:09378\n\
67TFK:02478:09701\n\
67TFK:02522:09546\n\
67TFK:05392:05140\n\
67TFK:05443:03979\n\
67TFK:05520:04479\n\
67TFK:05700:03879\n\
67TFK:05720:04143\n\
67TFK:05793:04080\n\
67TFK:05791:04364\n\
67TFK:05952:04026\n\
67TFK:06030:04412\n\
67TFK:06048:04744\n\
67TFK:06100:05138\n\
67TFK:06172:05008\n\
67TFK:06208:03882\n\
67TFK:06223:04669\n\
67TFK:06291:05127\n\
67TFK:06356:05116\n\
67TFK:06380:03881\n\
67TFK:06380:04194\n\
67TFK:06389:04534\n\
67TFK:06520:04005\n\
67TFK:06624:04894\n\
67TFK:06637:04604\n\
67TFK:09333:12967\n\
67TFK:09509:08359\n\
67TFK:09628:08073\n\
67TFK:09624:08688\n\
67TFK:09832:08995\n\
67TFK:09946:07792\n\
67TFK:09966:08776\n\
67TFK:10255:08346\n\
67TFK:10400:08875\n\
67TFK:09480:10142\n\
67TFK:09707:10091\n\
67TFK:09809:09851\n\
67TFK:09877:10051\n\
67TFK:09954:09564\n\
67TFK:10014:09029\n\
67TFK:10078:10192\n\
67TFK:10107:10212\n\
67TFK:10301:09588\n\
67TFK:09336:10309\n\
67TFK:09396:10478\n\
67TFK:09417:11559\n\
67TFK:09502:10528\n\
67TFK:09805:11511\n\
67TFK:09873:11249\n\
67TFK:10088:10964\n\
67TFK:10572:11328\n\
67TFK:05338:07146\n\
67TFK:05424:07400\n\
67TFK:05551:07404\n\
67TFK:05594:06596\n\
67TFK:05589:06975\n\
67TFK:05593:07420\n\
67TFK:05777:06719\n\
67TFK:05822:07505\n\
67TFK:05842:06635\n\
67TFK:05847:06752\n\
67TFK:05928:07174\n\
67TFK:05989:07477\n\
67TFK:06081:07542\n\
67TFK:06191:06644\n\
67TFK:06200:07700\n\
67TFK:06273:07621\n\
67TFK:06529:06843\n\
67TFK:05465:11367\n\
67TFK:05526:10443\n\
67TFK:05544:11341\n\
67TFK:05657:10911\n\
67TFK:05827:10948\n\
67TFK:05923:11118\n\
67TFK:06068:11385\n\
67TFK:06121:10899\n\
67TFK:06171:11170\n\
67TFK:06129:11551\n\
67TFK:06186:11546\n\
67TFK:06357:11434\n\
67TFK:09325:01726\n\
67TFK:09374:01309\n\
67TFK:09385:01403\n\
67TFK:09407:02476\n\
67TFK:09432:02208\n\
67TFK:09482:01436\n\
67TFK:09544:01944\n\
67TFK:09606:02531\n\
67TFK:09745:01964\n\
67TFK:09883:02040\n\
67TFK:06748:01359\n\
67TFK:06743:02198\n\
67TFK:06860:02402\n\
67TFK:06947:01664\n\
67TFK:06947:02189\n\
67TFK:06941:02408\n\
67TFK:07009:02430\n\
67TFK:07201:01375\n\
67TFK:07236:01422\n\
67TFK:07330:01594\n\
67TFK:07508:01857\n\
67TFK:07551:01327\n\
67TFK:07605:02157\n\
67TFK:07604:02436\n\
67TFK:07648:01553\n\
67TFK:07646:01695\n\
67TFK:07752:01520\n\
67TFK:07901:01313\n\
67TFK:07860:01678\n\
67TFK:07899:01944\n\
67TFK:07969:01386\n\
67TFK:06684:04515\n\
67TFK:06884:04915\n\
67TFK:06957:04720\n\
67TFK:06926:05149\n\
67TFK:06978:03926\n\
67TFK:07244:04405\n\
67TFK:07274:04896\n\
67TFK:07458:04776\n\
67TFK:07517:04163\n\
67TFK:07556:04764\n\
67TFK:07589:03891\n\
67TFK:07750:04377\n\
67TFK:07751:05075\n\
67TFK:07824:04162\n\
67TFK:07826:04687\n\
67TFK:07838:04830\n\
67TFK:07916:04432\n\
67TFK:06694:06687\n\
67TFK:06791:07572\n\
67TFK:06767:07718\n\
67TFK:06847:06888\n\
67TFK:06855:07179\n\
67TFK:07010:07296\n\
67TFK:07108:07643\n\
67TFK:07255:07286\n\
67TFK:07342:07672\n\
67TFK:07407:07308\n\
67TFK:07439:06613\n\
67TFK:07439:06959\n\
67TFK:07592:07345\n\
67TFK:07787:06813\n\
67TFK:07851:07386\n\
67TFK:07850:07606\n\
67TFK:07889:07258\n\
67TFK:07871:07643\n\
67TFK:07949:06608\n\
67TFK:07928:06672\n\
67TFK:07939:07039\n\
67TFK:06678:05176\n\
67TFK:06702:06349\n\
67TFK:06720:05427\n\
67TFK:06796:06111\n\
67TFK:06850:05588\n\
67TFK:06831:06063\n\
67TFK:07062:06130\n\
67TFK:07277:06216\n\
67TFK:07316:06010\n\
67TFK:07355:06027\n\
67TFK:07332:06219\n\
67TFK:07391:06168\n\
67TFK:07394:06188\n\
67TFK:07374:06243\n\
67TFK:07374:06342\n\
67TFK:07443:05739\n\
67TFK:07548:05200\n\
67TFK:07555:05328\n\
67TFK:07554:05528\n\
67TFK:07646:06378\n\
67TFK:07700:05522\n\
67TFK:07673:06199\n\
67TFK:07801:05778\n\
67TFK:07904:05411\n\
67TFK:07880:06149\n\
67TFK:07891:06385\n\
67TFK:06742:09110\n\
67TFK:06726:09575\n\
67TFK:07138:09630\n\
67TFK:07111:10302\n\
67TFK:07163:09024\n\
67TFK:07230:09140\n\
67TFK:07319:10116\n\
67TFK:07355:10270\n\
67TFK:07447:09269\n\
67TFK:07545:09971\n\
67TFK:07590:09995\n\
67TFK:07574:10108\n\
67TFK:07779:09724\n\
67TFK:07846:09022\n\
67TFK:07825:10114\n\
67TFK:07931:10025\n\
67TFK:06744:08457\n\
67TFK:06786:08329\n\
67TFK:06895:08077\n\
67TFK:06953:08051\n\
67TFK:06985:08791\n\
67TFK:07196:08742\n\
67TFK:07210:08054\n\
67TFK:07291:07785\n\
67TFK:07269:08760\n\
67TFK:07552:08089\n\
67TFK:07550:08206\n\
67TFK:07581:08142\n\
67TFK:07638:08190\n\
67TFK:07745:08846\n\
67TFK:07764:08062\n\
67TFK:07766:08911\n\
67TFK:07874:07819\n\
67TFK:07926:08752\n\
67TFK:07966:07917\n\
67TFK:06899:10513\n\
67TFK:07189:10513\n\
67TFK:07194:10708\n\
67TFK:07241:11586\n\
67TFK:07402:10913\n\
67TFK:07369:11116\n\
67TFK:07499:10437\n\
67TFK:07579:11100\n\
67TFK:07793:11509\n\
67TFK:07847:11239\n\
67TFK:00337:03529\n\
67TFK:00488:03564\n\
67TFK:00695:02594\n\
67TFK:00795:02987\n\
67TFK:00876:03756\n\
67TFK:01025:02887\n\
67TFK:01068:03239\n\
67TFK:01109:03205\n\
67TFK:01167:03683\n\
67TFK:01221:03390\n\
67TFK:01275:02854\n\
67TFK:05358:01431\n\
67TFK:05336:02077\n\
67TFK:05398:01706\n\
67TFK:05458:02540\n\
67TFK:05502:01979\n\
67TFK:05551:01507\n\
67TFK:05716:02127\n\
67TFK:05852:02289\n\
67TFK:05925:01336\n\
67TFK:05930:01355\n\
67TFK:05983:01616\n\
67TFK:06067:01773\n\
67TFK:06051:01801\n\
67TFK:06069:02279\n\
67TFK:06037:02403\n\
67TFK:06200:01794\n\
67TFK:06262:01607\n\
67TFK:06362:01364\n\
67TFK:06446:01831\n\
67TFK:06556:01423\n\
67TFK:06642:02235\n\
67TFK:08184:00728\n\
67TFK:08164:00778\n\
67TFK:08229:01207\n\
67TFK:08925:01067\n\
67TFK:09191:01008\n\
67TFK:06745:00494\n\
67TFK:06758:00662\n\
67TFK:06849:01135\n\
67TFK:06880:01264\n\
67TFK:07101:00383\n\
67TFK:07089:00855\n\
67TFK:07191:00739\n\
67TFK:07277:00626\n\
67TFK:07269:00695\n\
67TFK:07613:00919\n\
67TFK:07695:00527\n\
67TFK:07709:01104\n\
67TFK:07846:00703\n\
67TFK:06712:14491\n\
67TFK:07299:14580\n\
67TFK:07650:14214\n\
67TFK:08190:06595\n\
67TFK:08191:06729\n\
67TFK:08377:06956\n\
67TFK:08371:07067\n\
67TFK:08416:07394\n\
67TFK:08612:06909\n\
67TFK:08623:07378\n\
67TFK:08633:07396\n\
67TFK:08719:07439\n\
67TFK:08836:07406\n\
67TFK:08796:07671\n\
67TFK:08912:06886\n\
67TFK:08951:07307\n\
67TFK:09038:06930\n\
67TFK:09024:07718\n\
67TFK:09141:06755\n\
67TFK:09176:07492\n\
67TFK:09190:07693\n\
67TFK:09263:07656\n\
67TFK:09289:07724\n\
67TFK:08019:03615\n\
67TFK:08102:03315\n\
67TFK:08167:03311\n\
67TFK:08160:03483\n\
67TFK:08151:03585\n\
67TFK:08333:02615\n\
67TFK:08339:03478\n\
67TFK:08366:02588\n\
67TFK:08409:02779\n\
67TFK:08454:02821\n\
67TFK:08509:03027\n\
67TFK:08499:03575\n\
67TFK:08552:03040\n\
67TFK:08619:03307\n\
67TFK:08707:02957\n\
67TFK:08702:03841\n\
67TFK:08763:02742\n\
67TFK:08786:02763\n\
67TFK:08835:03135\n\
67TFK:08804:03472\n\
67TFK:08801:03479\n\
67TFK:08918:02808\n\
67TFK:08894:03635\n\
67TFK:09084:03705\n\
67TFK:09109:02763\n\
67TFK:09148:02939\n\
67TFK:09185:02950\n\
67TFK:09188:02932\n\
67TFK:09147:03223\n\
67TFK:09242:03324\n\
67TFK:09265:03781\n\
67TFK:09295:03748\n\
67TFK:08001:03888\n\
67TFK:08037:05059\n\
67TFK:08116:04405\n\
67TFK:08207:04142\n\
67TFK:08348:04032\n\
67TFK:08348:04694\n\
67TFK:08434:04721\n\
67TFK:08589:03926\n\
67TFK:08624:04433\n\
67TFK:08667:04782\n\
67TFK:08721:04387\n\
67TFK:08983:03915\n\
67TFK:09016:04433\n\
67TFK:09101:04490\n\
67TFK:09135:04899\n\
67TFK:09263:05097\n\
67TFK:09300:05022\n\
67TFK:08011:07759\n\
67TFK:08086:08540\n\
67TFK:08319:08889\n\
67TFK:08434:08162\n\
67TFK:08425:08957\n\
67TFK:08448:08365\n\
67TFK:08583:07891\n\
67TFK:08624:08390\n\
67TFK:08785:08762\n\
67TFK:08872:08533\n\
67TFK:08177:09187\n\
67TFK:08216:09595\n\
67TFK:08532:09559\n\
67TFK:08628:09864\n\
67TFK:08670:10244\n\
67TFK:08731:09400\n\
67TFK:08890:09087\n\
67TFK:09093:09174\n\
67TFK:09118:09469\n\
67TFK:00934:10411\n\
67TFK:01005:10700\n\
67TFK:01189:11298\n\
67TFK:01158:11510\n\
67TFK:01273:11052\n\
67TFK:06711:11619\n\
67TFK:06748:12469\n\
67TFK:06903:11908\n\
67TFK:07053:11602\n\
67TFK:07090:12449\n\
67TFK:07138:12460\n\
67TFK:07201:11599\n\
67TFK:07217:11671\n\
67TFK:07212:12234\n\
67TFK:07298:11737\n\
67TFK:07355:11789\n\
67TFK:07317:12238\n\
67TFK:07447:12217\n\
67TFK:07612:12571\n\
67TFK:07701:12257\n\
67TFK:07750:11819\n\
67TFK:07856:11789\n\
67TFK:07820:11800\n\
67TFK:04293:12948\n\
67TFK:04252:13636\n\
67TFK:04479:13474\n\
67TFK:04510:13479\n\
67TFK:04561:13080\n\
67TFK:04757:13565\n\
67TFK:04857:13851\n\
67TFK:04989:12967\n\
67TFK:04983:13823\n\
67TFK:05145:13010\n\
67TFK:05161:13204\n\
67TFK:04222:14671\n\
67TFK:04380:14577\n\
67TFK:04055:12746\n\
67TFK:04344:12704\n\
67TFK:04720:12035\n\
67TFK:04835:12484\n\
67TFK:05296:11932\n\
67TFK:03999:10731\n\
67TFK:04048:11069\n\
67TFK:04128:11037\n\
67TFK:04362:11061\n\
67TFK:04443:10624\n\
67TFK:04449:11183\n\
67TFK:04564:10911\n\
67TFK:04592:11258\n\
67TFK:04654:10932\n\
67TFK:04668:11447\n\
67TFK:04861:10534\n\
67TFK:04914:11569\n\
67TFK:04991:10348\n\
67TFK:05005:10338\n\
67TFK:05069:10733\n\
67TFK:05063:11379\n\
67TFK:05284:10383\n\
67TFK:05285:10735\n\
67TFK:04006:10178\n\
67TFK:04086:09405\n\
67TFK:04069:10046\n\
67TFK:04184:09788\n\
67TFK:04218:09574\n\
67TFK:04299:09465\n\
67TFK:04315:10114\n\
67TFK:04364:09987\n\
67TFK:04427:09836\n\
67TFK:04469:09085\n\
67TFK:04490:09651\n\
67TFK:04875:09633\n\
67TFK:05281:09959\n\
67TFK:04027:08276\n\
67TFK:04111:08256\n\
67TFK:04142:08457\n\
67TFK:04206:08557\n\
67TFK:04286:07880\n\
67TFK:04306:07987\n\
67TFK:04464:08779\n\
67TFK:04468:08779\n\
67TFK:04899:08152\n\
67TFK:05092:08718\n\
67TFK:05123:07889\n\
67TFK:05265:08041\n\
67TFK:04067:07497\n\
67TFK:04144:06659\n\
67TFK:04363:06929\n\
67TFK:04346:07657\n\
67TFK:04450:07064\n\
67TFK:04563:06828\n\
67TFK:04567:07091\n\
67TFK:04611:07613\n\
67TFK:04690:07119\n\
67TFK:04648:07379\n\
67TFK:04730:06956\n\
67TFK:04832:07335\n\
67TFK:04884:07244\n\
67TFK:04904:06728\n\
67TFK:04933:06839\n\
67TFK:05091:07124\n\
67TFK:05134:07063\n\
67TFK:05237:06486\n\
67TFK:05231:07204\n\
67TFK:05320:07613\n\
67TFK:06172:00662\n\
67TFK:06204:00292\n\
67TFK:06238:01025\n\
67TFK:06313:00577\n\
67TFK:06527:00508\n\
67TFK:04071:05438\n\
67TFK:04133:05239\n\
67TFK:04216:06151\n\
67TFK:04212:06323\n\
67TFK:04250:05534\n\
67TFK:04261:06319\n\
67TFK:04452:05794\n\
67TFK:04524:05179\n\
67TFK:04524:05891\n\
67TFK:04581:05468\n\
67TFK:04649:05312\n\
67TFK:04709:05463\n\
67TFK:04734:06189\n\
67TFK:04816:05274\n\
67TFK:04842:05447\n\
67TFK:04912:06197\n\
67TFK:04950:05500\n\
67TFK:05038:06177\n\
67TFK:05177:05561\n\
67TFK:05190:06343\n\
67TFK:05318:05170\n\
67TFK:05309:06101\n\
67TFK:08000:13831\n\
67TFK:08241:13050\n\
67TFK:08546:13561\n\
67TFK:08693:13944\n\
67TFK:08773:12988\n\
67TFK:08898:13366\n\
67TFK:08980:13883\n\
67TFK:09088:13530\n\
67TFK:08162:11991\n\
67TFK:08379:12236\n\
67TFK:08547:12867\n\
67TFK:08656:11964\n\
67TFK:08730:11951\n\
67TFK:08826:12159\n\
67TFK:08869:12807\n\
67TFK:09076:11709\n\
67TFK:09090:11842\n\
67TFK:09179:12072\n\
67TFK:09277:12820\n\
67TFK:05420:12994\n\
67TFK:05775:13721\n\
67TFK:06402:13837\n\
67TFK:06511:13080\n\
67TFK:06481:13645\n\
67TFK:06571:13252\n\
67TFK:06585:12930\n\
67TFK:06058:14771\n\
67TFK:06159:14993\n\
67TFK:06456:14247\n\
67TFK:06482:14799\n\
67TFK:08015:11040\n\
67TFK:08247:11149\n\
67TFK:08368:11110\n\
67TFK:08513:11265\n\
67TFK:08588:10963\n\
67TFK:08646:10898\n\
67TFK:08688:11287\n\
67TFK:08746:11571\n\
67TFK:09052:11355\n\
67TFK:09099:10831\n\
67TFK:09174:10720\n\
67TFK:09164:11545\n\
67TFK:04145:03063\n\
67TFK:04232:02986\n\
67TFK:04201:03362\n\
67TFK:04278:02728\n\
67TFK:04269:03299\n\
67TFK:04295:03708\n\
67TFK:04383:03212\n\
67TFK:04373:03285\n\
67TFK:04615:02636\n\
67TFK:04613:03256\n\
67TFK:04619:03740\n\
67TFK:04653:03364\n\
67TFK:04777:02970\n\
67TFK:04786:03170\n\
67TFK:04872:03402\n\
67TFK:04978:03661\n\
67TFK:04979:03775\n\
67TFK:05134:03590\n\
67TFK:05096:03757\n\
67TFK:05269:03080\n\
67TFK:05373:03175\n\
67TFK:05446:02970\n\
67TFK:05574:03619\n\
67TFK:05595:03655\n\
67TFK:05687:03178\n\
67TFK:05730:03140\n\
67TFK:05873:03179\n\
67TFK:05910:03614\n\
67TFK:05985:03367\n\
67TFK:06007:03610\n\
67TFK:06157:02730\n\
67TFK:06318:03031\n\
67TFK:06279:03115\n\
67TFK:06283:03687\n\
67TFK:06361:03570\n\
67TFK:06416:03603\n\
67TFK:06419:03787\n\
67TFK:06534:02604\n\
67TFK:06550:03403\n\
67TFK:05376:05602\n\
67TFK:05759:05699\n\
67TFK:05737:06228\n\
67TFK:05896:05982\n\
67TFK:05954:06359\n\
67TFK:06006:05983\n\
67TFK:06019:06118\n\
67TFK:06067:05466\n\
67TFK:06063:05943\n\
67TFK:06310:06159\n\
67TFK:06376:05659\n\
67TFK:06374:05971\n\
67TFK:06433:06406\n\
67TFK:06541:05613\n\
67TFK:06553:06193\n\
67TFK:06598:06115\n\
67TFK:04029:04260\n\
67TFK:04031:04861\n\
67TFK:04116:04044\n\
67TFK:04344:04138\n\
67TFK:04325:04530\n\
67TFK:04525:04548\n\
67TFK:04680:04119\n\
67TFK:04776:05055\n\
67TFK:04812:03982\n\
67TFK:04821:04557\n\
67TFK:04860:03954\n\
67TFK:04957:04039\n\
67TFK:04990:05077\n\
67TFK:05071:04896\n\
67TFK:05048:04968\n\
67TFK:05148:03882\n\
67TFK:05152:04970\n\
67TFK:05211:04089\n\
67TFK:05228:04186\n\
67TFK:05256:04535\n\
67TFK:05265:04857\n\
67TFK:05317:04034\n\
67TFK:05297:04170\n\
67TFK:05299:04549\n\
67TFK:05378:08556\n\
67TFK:05485:08250\n\
67TFK:05542:08257\n\
67TFK:05595:07789\n\
67TFK:05580:08292\n\
67TFK:05607:08995\n\
67TFK:05824:08208\n\
67TFK:05888:08358\n\
67TFK:05888:08651\n\
67TFK:05946:08432\n\
67TFK:06018:08648\n\
67TFK:06051:07760\n\
67TFK:06239:08996\n\
67TFK:05423:09439\n\
67TFK:05401:09880\n\
67TFK:05568:09060\n\
67TFK:05574:09043\n\
67TFK:05588:09193\n\
67TFK:05680:09141\n\
67TFK:05735:09191\n\
67TFK:05773:09396\n\
67TFK:06043:09099\n\
67TFK:06120:09889\n\
67TFK:06168:09506\n\
67TFK:06289:09163\n\
67TFK:06434:09781\n\
67TFK:06478:10080\n\
67TFK:06547:09128\n\
67TFK:06561:09738\n\
67TFK:05749:11869\n\
67TFK:05778:12122\n\
67TFK:05810:12867\n\
67TFK:06154:11595\n\
67TFK:06272:12056\n\
67TFK:06419:12387\n\
67TFK:06560:11997\n\
67TFK:06563:12678\n\
67TFK:06607:11883\n\
67TFK:06597:12079\n\
67TFK:04038:02139\n\
67TFK:04115:01794\n\
67TFK:04172:02301\n\
67TFK:04372:02321\n\
67TFK:04573:02252\n\
67TFK:04633:01364\n\
67TFK:05124:02064\n\
67TFK:05213:02411\n\
67TFK:02693:14087\n\
67TFK:03014:13809\n\
67TFK:03205:13659\n\
67TFK:03292:13655\n\
67TFK:03446:13062\n\
67TFK:03626:13727\n\
67TFK:03669:13316\n\
67TFK:03712:14063\n\
67TFK:03754:13323\n\
67TFK:03820:13332\n\
67TFK:03977:14038\n\
67TFK:02869:11617\n\
67TFK:02982:12598\n\
67TFK:03050:11959\n\
67TFK:03208:12639\n\
67TFK:03185:12817\n\
67TFK:03404:12247\n\
67TFK:03487:12324\n\
67TFK:03695:11620\n\
67TFK:03846:11839\n\
67TFK:03855:12781\n\
67TFK:03871:11763\n\
67TFK:02814:10163\n\
67TFK:02932:09114\n\
67TFK:02998:09957\n\
67TFK:03131:10251\n\
67TFK:03352:09067\n\
67TFK:03474:09567\n\
67TFK:03639:09762\n\
67TFK:03719:09248\n\
67TFK:03802:09076\n\
67TFK:03782:10165\n\
67TFK:03900:09524\n\
67TFK:03904:09554\n\
67TFK:03944:09643\n\
67TFK:03971:09808\n\
67TFK:03993:10260\n\
67TFK:02690:05785\n\
67TFK:02678:06184\n\
67TFK:02718:05359\n\
67TFK:02797:06239\n\
67TFK:03050:05791\n\
67TFK:03069:06049\n\
67TFK:03181:06379\n\
67TFK:03302:05751\n\
67TFK:03346:06425\n\
67TFK:03441:05363\n\
67TFK:03677:05383\n\
67TFK:03723:06412\n\
67TFK:03836:05377\n\
67TFK:03961:06292\n\
67TFK:03983:06160\n\
67TFK:07994:01764\n\
67TFK:08143:01582\n\
67TFK:08289:02371\n\
67TFK:08353:01698\n\
67TFK:08410:01968\n\
67TFK:08635:01311\n\
67TFK:08623:01871\n\
67TFK:08738:02327\n\
67TFK:08722:02405\n\
67TFK:08753:01408\n\
67TFK:08893:01787\n\
67TFK:08976:02155\n\
67TFK:09141:01975\n\
67TFK:09248:02086\n\
67TFK:09275:02472\n\
67TFK:09311:01403\n\
67TFK:02804:01316\n\
67TFK:02793:02231\n\
67TFK:02810:02560\n\
67TFK:02822:02198\n\
67TFK:02837:02476\n\
67TFK:02868:01558\n\
67TFK:02962:01404\n\
67TFK:02968:01418\n\
67TFK:03073:01880\n\
67TFK:03092:01856\n\
67TFK:03336:02265\n\
67TFK:03384:01307\n\
67TFK:03482:01343\n\
67TFK:03477:01821\n\
67TFK:03559:01323\n\
67TFK:03600:02396\n\
67TFK:03617:01679\n\
67TFK:03973:01803\n\
67TFK:02801:01219\n\
67TFK:02845:01142\n\
67TFK:03182:01260\n\
67TFK:03355:00754\n\
67TFK:03354:01091\n\
67TFK:03381:00968\n\
67TFK:03900:01120\n\
67TFK:03930:00923\n\
67TFK:01391:10765\n\
67TFK:01607:11349\n\
67TFK:01681:11369\n\
67TFK:01760:11556\n\
67TFK:01807:11048\n\
67TFK:01845:10791\n\
67TFK:01924:10359\n\
67TFK:01947:10611\n\
67TFK:02040:11207\n\
67TFK:02063:11357\n\
67TFK:02431:11091\n\
67TFK:02647:11430\n\
67TFK:01647:14272\n\
67TFK:01697:14031\n\
67TFK:01757:12971\n\
67TFK:01903:13244\n\
67TFK:02199:13586\n\
67TFK:02266:12901\n\
67TFK:02340:13171\n\
67TFK:02360:14043\n\
67TFK:02390:13580\n\
67TFK:02398:13670\n\
67TFK:02414:14083\n\
67TFK:07992:05356\n\
67TFK:08081:05597\n\
67TFK:08152:06219\n\
67TFK:08281:05156\n\
67TFK:08258:05223\n\
67TFK:08269:05702\n\
67TFK:08270:06382\n\
67TFK:08458:05907\n\
67TFK:08563:05528\n\
67TFK:08726:05998\n\
67TFK:08873:05875\n\
67TFK:09100:05449\n\
67TFK:09263:05330\n\
67TFK:09341:05344\n\
67TFK:09502:06249\n\
67TFK:09832:05748\n\
67TFK:09886:05336\n\
67TFK:10062:05589\n\
67TFK:10173:05432\n\
67TFK:10220:05605\n\
67TFK:10240:05547\n\
67TFK:10288:05556\n\
67TFK:10364:05715\n\
67TFK:10330:06342\n\
67TFK:06837:12996\n\
67TFK:07225:13526\n\
67TFK:07285:13009\n\
67TFK:07551:13593\n\
67TFK:02711:02611\n\
67TFK:02853:03852\n\
67TFK:03043:02988\n\
67TFK:03074:03414\n\
67TFK:03150:02971\n\
67TFK:03175:02776\n\
67TFK:03212:03583\n\
67TFK:03278:03351\n\
67TFK:03322:03771\n\
67TFK:03417:02649\n\
67TFK:03497:03568\n\
67TFK:03539:02738\n\
67TFK:03528:03696\n\
67TFK:03605:02968\n\
67TFK:03671:02686\n\
67TFK:03722:03117\n\
67TFK:03877:03639\n\
67TFK:03953:03206\n\
67TFK:03930:03773\n\
67TFK:02683:06529\n\
67TFK:02691:06902\n\
67TFK:02742:07000\n\
67TFK:02883:07451\n\
67TFK:02924:06803\n\
67TFK:03100:06628\n\
67TFK:03210:07307\n\
67TFK:03310:07157\n\
67TFK:03269:07342\n\
67TFK:03324:07211\n\
67TFK:03405:06850\n\
67TFK:03460:06828\n\
67TFK:03476:07240\n\
67TFK:03555:06529\n\
67TFK:03735:07199\n\
67TFK:03734:07373\n\
67TFK:03768:07220\n\
67TFK:03857:07087\n\
67TFK:03958:07694\n\
67TFK:03968:07324\n\
67TFK:04216:01041\n\
67TFK:04438:00530\n\
67TFK:04704:01019\n\
67TFK:04723:01255\n\
67TFK:05079:01121\n\
67TFK:02805:14873\n\
67TFK:02914:14400\n\
67TFK:03558:14295\n\
67TFK:03738:14919\n\
67TFK:02670:11559\n\
67TFK:02775:11555\n\
67TFK:03158:11215\n\
67TFK:03404:11126\n\
67TFK:03466:11503\n\
67TFK:03551:10834\n\
67TFK:03571:10311\n\
67TFK:03763:10385\n\
67TFK:03769:10811\n\
67TFK:03859:11235\n\
67TFK:03963:10589\n\
67TFK:01612:01171\n\
67TFK:02117:00851\n\
67TFK:02170:00693\n\
67TFK:02194:01273\n\
67TFK:02443:00929\n\
67TFK:02639:01244\n\
67TFK:02737:07875\n\
67TFK:02719:08822\n\
67TFK:02870:08228\n\
67TFK:03001:08628\n\
67TFK:03111:08587\n\
67TFK:03176:08091\n\
67TFK:03194:08609\n\
67TFK:03195:08915\n\
67TFK:03234:08233\n\
67TFK:03264:08670\n\
67TFK:03450:07969\n\
67TFK:03422:08672\n\
67TFK:03466:09015\n\
67TFK:03551:07851\n\
67TFK:03582:08621\n\
67TFK:03652:08849\n\
67TFK:03697:07893\n\
67TFK:03701:08087\n\
67TFK:03735:07735\n\
67TFK:03764:08100\n\
67TFK:03807:08119\n\
67TFK:03938:08420\n\
')
