# Supplementary material for: The Oxidative Metabolism of Fossil Hydrocarbons and Sulfide Minerals by the Lithobiontic Microbial Community Inhabiting Deep Subterrestrial Kupferschiefer Black Shale
Source: Front Microbiol. 2018 May 15;9:972. doi: 10.3389/fmicb.2018.00972 (PMC5962744; doi:10.3389/fmicb.2018.00972)
Supplement: Supplementary file 3 [file Presentation_1.ZIP › R19_filter-trim_BSc60_sup207_krona.html.files/node1276.members.0.js]

data('67TFK:01343:12480\n\
67TFK:01394:12233\n\
67TFK:01388:12861\n\
67TFK:01450:11868\n\
67TFK:01450:11899\n\
67TFK:01443:12177\n\
67TFK:01439:12287\n\
67TFK:01466:12478\n\
67TFK:01445:12717\n\
67TFK:01499:11973\n\
67TFK:01484:12119\n\
67TFK:01525:12683\n\
67TFK:01602:12021\n\
67TFK:01655:11596\n\
67TFK:01661:12024\n\
67TFK:01657:12629\n\
67TFK:01697:11691\n\
67TFK:01705:11939\n\
67TFK:01778:12032\n\
67TFK:01779:12427\n\
67TFK:01775:12783\n\
67TFK:01762:12829\n\
67TFK:01785:12496\n\
67TFK:01813:12788\n\
67TFK:01802:12813\n\
67TFK:01841:11791\n\
67TFK:01838:12869\n\
67TFK:01887:11698\n\
67TFK:01981:11781\n\
67TFK:01966:12054\n\
67TFK:01980:12691\n\
67TFK:01987:12611\n\
67TFK:01990:12596\n\
67TFK:02013:12773\n\
67TFK:02054:11814\n\
67TFK:02043:11992\n\
67TFK:02057:12044\n\
67TFK:02076:12505\n\
67TFK:02115:11813\n\
67TFK:02112:12311\n\
67TFK:02147:11983\n\
67TFK:02159:12367\n\
67TFK:02140:12703\n\
67TFK:02143:12692\n\
67TFK:02145:12879\n\
67TFK:02204:11744\n\
67TFK:02184:11905\n\
67TFK:02234:12391\n\
67TFK:02294:11652\n\
67TFK:02284:11822\n\
67TFK:02291:12329\n\
67TFK:02284:12393\n\
67TFK:02304:12710\n\
67TFK:02366:11664\n\
67TFK:02426:12235\n\
67TFK:02391:12610\n\
67TFK:02472:11977\n\
67TFK:02437:12252\n\
67TFK:02478:12362\n\
67TFK:02478:12384\n\
67TFK:02481:12435\n\
67TFK:02450:12648\n\
67TFK:02474:12806\n\
67TFK:02558:11594\n\
67TFK:02544:11745\n\
67TFK:02616:12657\n\
67TFK:02616:12839\n\
67TFK:02656:12782\n\
67TFK:02694:04087\n\
67TFK:02677:04300\n\
67TFK:02711:04661\n\
67TFK:02684:04793\n\
67TFK:02696:05143\n\
67TFK:02753:04339\n\
67TFK:02716:04802\n\
67TFK:02725:04812\n\
67TFK:02730:04778\n\
67TFK:02766:03913\n\
67TFK:02792:03888\n\
67TFK:02774:04162\n\
67TFK:02808:04359\n\
67TFK:02771:04455\n\
67TFK:02833:04407\n\
67TFK:02822:04581\n\
67TFK:02815:04802\n\
67TFK:02905:04212\n\
67TFK:02904:04235\n\
67TFK:02888:04408\n\
67TFK:02895:04631\n\
67TFK:02916:03938\n\
67TFK:02918:04135\n\
67TFK:02951:04540\n\
67TFK:02917:04805\n\
67TFK:02938:04886\n\
67TFK:02992:04340\n\
67TFK:02976:04841\n\
67TFK:03001:04882\n\
67TFK:03011:04879\n\
67TFK:03051:04047\n\
67TFK:03041:04264\n\
67TFK:03026:04370\n\
67TFK:03049:04553\n\
67TFK:03038:04938\n\
67TFK:03091:04489\n\
67TFK:03107:04547\n\
67TFK:03065:04679\n\
67TFK:03094:04955\n\
67TFK:03107:05077\n\
67TFK:03160:04077\n\
67TFK:03146:04309\n\
67TFK:03125:04493\n\
67TFK:03145:04911\n\
67TFK:03140:05121\n\
67TFK:03144:05148\n\
67TFK:03180:03867\n\
67TFK:03199:03912\n\
67TFK:03168:04038\n\
67TFK:03212:04809\n\
67TFK:03237:04199\n\
67TFK:03261:04302\n\
67TFK:03218:04568\n\
67TFK:03225:04773\n\
67TFK:03244:04962\n\
67TFK:03292:04188\n\
67TFK:03292:04338\n\
67TFK:03270:04760\n\
67TFK:03285:04867\n\
67TFK:03310:04867\n\
67TFK:03336:04066\n\
67TFK:03340:04313\n\
67TFK:03338:04840\n\
67TFK:03321:04950\n\
67TFK:03374:03908\n\
67TFK:03386:04371\n\
67TFK:03412:04381\n\
67TFK:03372:04448\n\
67TFK:03435:04004\n\
67TFK:03428:04282\n\
67TFK:03434:04415\n\
67TFK:03430:04474\n\
67TFK:03419:05013\n\
67TFK:03481:03966\n\
67TFK:03472:04090\n\
67TFK:03486:04216\n\
67TFK:03474:04452\n\
67TFK:03470:04593\n\
67TFK:03487:04597\n\
67TFK:03477:04913\n\
67TFK:03553:03867\n\
67TFK:03522:04387\n\
67TFK:03546:04366\n\
67TFK:03539:04778\n\
67TFK:03523:04840\n\
67TFK:03526:04909\n\
67TFK:03545:05015\n\
67TFK:03585:03872\n\
67TFK:03570:04094\n\
67TFK:03585:04106\n\
67TFK:03595:04291\n\
67TFK:03604:04287\n\
67TFK:03602:04951\n\
67TFK:03611:05056\n\
67TFK:03577:05109\n\
67TFK:03638:04024\n\
67TFK:03644:04882\n\
67TFK:03626:05126\n\
67TFK:03682:03920\n\
67TFK:03689:04163\n\
67TFK:03695:04179\n\
67TFK:03698:04344\n\
67TFK:03676:05106\n\
67TFK:03668:05125\n\
67TFK:03752:04069\n\
67TFK:03759:04115\n\
67TFK:03738:04183\n\
67TFK:03742:04576\n\
67TFK:03736:05138\n\
67TFK:03808:04035\n\
67TFK:03807:04241\n\
67TFK:03791:04581\n\
67TFK:03783:04939\n\
67TFK:03807:05089\n\
67TFK:03852:04064\n\
67TFK:03846:04171\n\
67TFK:03842:04341\n\
67TFK:03849:04351\n\
67TFK:03831:04772\n\
67TFK:03837:04893\n\
67TFK:03822:04930\n\
67TFK:03818:05094\n\
67TFK:03829:05118\n\
67TFK:03878:04247\n\
67TFK:03883:04291\n\
67TFK:03911:04376\n\
67TFK:03882:04559\n\
67TFK:03909:04612\n\
67TFK:03885:05038\n\
67TFK:03951:04086\n\
67TFK:03915:04274\n\
67TFK:03918:04459\n\
67TFK:03914:04832\n\
67TFK:03949:04902\n\
67TFK:03950:04913\n\
67TFK:03929:04931\n\
67TFK:03958:05085\n\
67TFK:03972:03944\n\
67TFK:03981:04731\n\
67TFK:00293:04115\n\
67TFK:00256:04476\n\
67TFK:00322:04044\n\
67TFK:00324:04042\n\
67TFK:00342:04509\n\
67TFK:00347:04508\n\
67TFK:00349:04766\n\
67TFK:00373:04348\n\
67TFK:00419:03955\n\
67TFK:00421:03941\n\
67TFK:00430:04166\n\
67TFK:00414:04771\n\
67TFK:00488:03956\n\
67TFK:00469:04397\n\
67TFK:00463:05104\n\
67TFK:00476:05136\n\
67TFK:00507:04099\n\
67TFK:00512:04383\n\
67TFK:00536:04600\n\
67TFK:00510:05090\n\
67TFK:00579:04499\n\
67TFK:00594:04797\n\
67TFK:00605:03992\n\
67TFK:00630:04435\n\
67TFK:00630:04995\n\
67TFK:00679:03884\n\
67TFK:00695:03967\n\
67TFK:00664:04408\n\
67TFK:00651:04484\n\
67TFK:00669:04539\n\
67TFK:00677:04563\n\
67TFK:00663:04606\n\
67TFK:00653:04803\n\
67TFK:00683:05039\n\
67TFK:00717:04360\n\
67TFK:00747:04672\n\
67TFK:00778:03998\n\
67TFK:00793:04592\n\
67TFK:00751:04767\n\
67TFK:00811:03864\n\
67TFK:00819:03976\n\
67TFK:00848:04113\n\
67TFK:00813:04466\n\
67TFK:00805:04643\n\
67TFK:00893:04004\n\
67TFK:00851:05093\n\
67TFK:00917:03896\n\
67TFK:00928:03868\n\
67TFK:00933:03971\n\
67TFK:00926:04268\n\
67TFK:00947:04644\n\
67TFK:00912:05067\n\
67TFK:00986:04018\n\
67TFK:00997:04513\n\
67TFK:01027:04043\n\
67TFK:01023:04335\n\
67TFK:01031:04378\n\
67TFK:01031:04618\n\
67TFK:01019:04769\n\
67TFK:01019:04829\n\
67TFK:01030:04893\n\
67TFK:01078:03990\n\
67TFK:01061:04361\n\
67TFK:01070:04314\n\
67TFK:01055:04477\n\
67TFK:01050:04568\n\
67TFK:01089:04577\n\
67TFK:01136:04086\n\
67TFK:01109:04383\n\
67TFK:01100:04457\n\
67TFK:01131:04818\n\
67TFK:01122:05085\n\
67TFK:01131:05140\n\
67TFK:01151:04012\n\
67TFK:01170:04031\n\
67TFK:01175:04296\n\
67TFK:01163:04615\n\
67TFK:01234:03978\n\
67TFK:01202:04210\n\
67TFK:01223:04187\n\
67TFK:01240:04399\n\
67TFK:01217:04491\n\
67TFK:01217:05099\n\
67TFK:01279:04044\n\
67TFK:01263:04279\n\
67TFK:01256:04377\n\
67TFK:01253:04458\n\
67TFK:01268:04539\n\
67TFK:01268:04599\n\
67TFK:01288:04940\n\
67TFK:01290:05021\n\
67TFK:01286:05134\n\
67TFK:01307:04513\n\
67TFK:01315:05008\n\
67TFK:00522:02051\n\
67TFK:00537:02211\n\
67TFK:00591:02325\n\
67TFK:00584:02495\n\
67TFK:00644:01876\n\
67TFK:00615:02167\n\
67TFK:00695:02090\n\
67TFK:00711:02456\n\
67TFK:00720:02507\n\
67TFK:00760:01915\n\
67TFK:00764:01905\n\
67TFK:00797:01912\n\
67TFK:00809:01878\n\
67TFK:00812:01845\n\
67TFK:00812:02221\n\
67TFK:00810:02323\n\
67TFK:00845:02326\n\
67TFK:00880:01542\n\
67TFK:00882:01557\n\
67TFK:00887:01546\n\
67TFK:00866:01647\n\
67TFK:00867:02388\n\
67TFK:00921:01600\n\
67TFK:00915:02559\n\
67TFK:00970:01884\n\
67TFK:00972:02151\n\
67TFK:00965:02212\n\
67TFK:00988:02438\n\
67TFK:01028:01511\n\
67TFK:01037:01539\n\
67TFK:01015:02072\n\
67TFK:01018:02326\n\
67TFK:01005:02348\n\
67TFK:01011:02485\n\
67TFK:01074:01495\n\
67TFK:01093:01512\n\
67TFK:01064:01757\n\
67TFK:01097:01843\n\
67TFK:01096:01895\n\
67TFK:01054:02021\n\
67TFK:01087:02108\n\
67TFK:01089:02282\n\
67TFK:01147:01375\n\
67TFK:01105:01420\n\
67TFK:01135:01389\n\
67TFK:01143:01753\n\
67TFK:01100:02343\n\
67TFK:01120:02532\n\
67TFK:01157:01691\n\
67TFK:01199:01725\n\
67TFK:01194:02104\n\
67TFK:01152:02147\n\
67TFK:01173:02211\n\
67TFK:01164:02434\n\
67TFK:01188:02515\n\
67TFK:01223:01314\n\
67TFK:01233:01665\n\
67TFK:01215:01871\n\
67TFK:01210:02360\n\
67TFK:01211:02410\n\
67TFK:01291:01462\n\
67TFK:01275:01579\n\
67TFK:01266:01763\n\
67TFK:01285:01744\n\
67TFK:01287:02375\n\
67TFK:01286:02550\n\
67TFK:01275:01091\n\
67TFK:00256:09019\n\
67TFK:00460:09216\n\
67TFK:00453:10011\n\
67TFK:00478:10301\n\
67TFK:00529:09333\n\
67TFK:00525:09396\n\
67TFK:00516:09677\n\
67TFK:00510:09929\n\
67TFK:00519:09993\n\
67TFK:00531:10126\n\
67TFK:00584:09365\n\
67TFK:00600:09052\n\
67TFK:00691:09256\n\
67TFK:00651:09452\n\
67TFK:00688:09948\n\
67TFK:00653:10093\n\
67TFK:00706:09404\n\
67TFK:00738:09391\n\
67TFK:00749:09637\n\
67TFK:00709:10249\n\
67TFK:00759:10024\n\
67TFK:00814:09085\n\
67TFK:00826:09217\n\
67TFK:00809:09710\n\
67TFK:00806:09764\n\
67TFK:00831:10288\n\
67TFK:00850:09027\n\
67TFK:00875:09237\n\
67TFK:00872:09606\n\
67TFK:00896:10071\n\
67TFK:00949:09632\n\
67TFK:00945:09937\n\
67TFK:00901:09978\n\
67TFK:00948:10084\n\
67TFK:00995:09132\n\
67TFK:00988:09321\n\
67TFK:00992:10049\n\
67TFK:01042:09328\n\
67TFK:01025:09445\n\
67TFK:01028:09459\n\
67TFK:01009:10302\n\
67TFK:01062:09113\n\
67TFK:01092:09234\n\
67TFK:01072:09278\n\
67TFK:01082:09990\n\
67TFK:01061:10151\n\
67TFK:01111:09900\n\
67TFK:01123:10103\n\
67TFK:01165:09076\n\
67TFK:01197:09228\n\
67TFK:01170:09473\n\
67TFK:01167:09714\n\
67TFK:01206:09275\n\
67TFK:01249:09385\n\
67TFK:01203:09647\n\
67TFK:01226:09956\n\
67TFK:01268:09993\n\
67TFK:01331:09131\n\
67TFK:00083:07912\n\
67TFK:00076:08047\n\
67TFK:00117:08109\n\
67TFK:00117:08625\n\
67TFK:00158:08568\n\
67TFK:00213:08047\n\
67TFK:00214:08632\n\
67TFK:00271:07881\n\
67TFK:00265:08984\n\
67TFK:00321:08191\n\
67TFK:00302:08335\n\
67TFK:00315:08403\n\
67TFK:00343:08481\n\
67TFK:00363:07946\n\
67TFK:00360:08169\n\
67TFK:00395:08212\n\
67TFK:00361:08965\n\
67TFK:00423:07951\n\
67TFK:00419:08540\n\
67TFK:00412:08744\n\
67TFK:00494:08012\n\
67TFK:00492:08951\n\
67TFK:00510:07762\n\
67TFK:00544:08169\n\
67TFK:00505:08771\n\
67TFK:00576:08402\n\
67TFK:00554:08695\n\
67TFK:00591:08824\n\
67TFK:00613:08219\n\
67TFK:00601:08511\n\
67TFK:00601:08640\n\
67TFK:00642:08762\n\
67TFK:00646:09000\n\
67TFK:00681:07811\n\
67TFK:00680:07948\n\
67TFK:00682:08370\n\
67TFK:00673:08606\n\
67TFK:00706:07800\n\
67TFK:00748:07991\n\
67TFK:00731:08063\n\
67TFK:00704:08133\n\
67TFK:00725:08147\n\
67TFK:00730:08128\n\
67TFK:00730:08268\n\
67TFK:00740:08424\n\
67TFK:00765:08231\n\
67TFK:00758:08867\n\
67TFK:00797:08941\n\
67TFK:00840:07906\n\
67TFK:00828:07996\n\
67TFK:00827:08187\n\
67TFK:00880:07880\n\
67TFK:00890:08095\n\
67TFK:00852:08664\n\
67TFK:00938:08612\n\
67TFK:00941:08860\n\
67TFK:00931:08977\n\
67TFK:00953:07947\n\
67TFK:00983:07949\n\
67TFK:00977:08079\n\
67TFK:01014:07871\n\
67TFK:01035:08347\n\
67TFK:01095:08944\n\
67TFK:01122:07758\n\
67TFK:01138:07958\n\
67TFK:01148:08319\n\
67TFK:01115:08558\n\
67TFK:01195:07758\n\
67TFK:01192:08815\n\
67TFK:01171:08967\n\
67TFK:01246:08292\n\
67TFK:01251:07899\n\
67TFK:01274:08004\n\
67TFK:01268:08115\n\
67TFK:01251:08742\n\
67TFK:01305:07800\n\
67TFK:01321:08159\n\
67TFK:00284:06453\n\
67TFK:00270:07433\n\
67TFK:00273:07574\n\
67TFK:00302:06903\n\
67TFK:00319:06945\n\
67TFK:00329:07122\n\
67TFK:00366:06461\n\
67TFK:00358:07492\n\
67TFK:00393:07575\n\
67TFK:00428:06516\n\
67TFK:00449:07586\n\
67TFK:00481:06772\n\
67TFK:00455:07221\n\
67TFK:00455:07295\n\
67TFK:00478:07341\n\
67TFK:00466:07642\n\
67TFK:00514:06847\n\
67TFK:00528:06899\n\
67TFK:00531:07071\n\
67TFK:00587:06451\n\
67TFK:00595:06921\n\
67TFK:00587:06960\n\
67TFK:00641:06610\n\
67TFK:00606:07726\n\
67TFK:00673:06470\n\
67TFK:00683:07234\n\
67TFK:00709:07341\n\
67TFK:00705:07587\n\
67TFK:00795:06640\n\
67TFK:00761:06759\n\
67TFK:00804:07129\n\
67TFK:00836:07097\n\
67TFK:00841:07493\n\
67TFK:00853:07159\n\
67TFK:00865:07399\n\
67TFK:00927:06763\n\
67TFK:00982:06679\n\
67TFK:00991:07096\n\
67TFK:01041:06673\n\
67TFK:01022:07291\n\
67TFK:01030:07363\n\
67TFK:01054:06687\n\
67TFK:01071:06853\n\
67TFK:01067:07509\n\
67TFK:01145:06587\n\
67TFK:01139:06757\n\
67TFK:01130:07096\n\
67TFK:01150:07020\n\
67TFK:01238:06522\n\
67TFK:01217:06747\n\
67TFK:01243:06741\n\
67TFK:01216:07136\n\
67TFK:01214:07367\n\
67TFK:01228:07620\n\
67TFK:01265:06440\n\
67TFK:01263:06514\n\
67TFK:01286:06634\n\
67TFK:01264:07160\n\
67TFK:01277:07565\n\
67TFK:01288:07624\n\
67TFK:01316:06680\n\
67TFK:01312:06694\n\
67TFK:01314:06988\n\
67TFK:01303:07331\n\
67TFK:01301:07555\n\
67TFK:01326:07559\n\
67TFK:01330:07663\n\
67TFK:00235:06346\n\
67TFK:00262:05296\n\
67TFK:00251:05589\n\
67TFK:00326:05218\n\
67TFK:00304:05435\n\
67TFK:00300:06398\n\
67TFK:00357:05567\n\
67TFK:00409:05570\n\
67TFK:00417:05591\n\
67TFK:00469:05336\n\
67TFK:00465:05356\n\
67TFK:00460:06021\n\
67TFK:00463:06380\n\
67TFK:00512:05534\n\
67TFK:00547:06154\n\
67TFK:00532:06439\n\
67TFK:00587:05287\n\
67TFK:00591:05431\n\
67TFK:00555:05512\n\
67TFK:00578:05912\n\
67TFK:00571:06405\n\
67TFK:00645:05354\n\
67TFK:00606:05750\n\
67TFK:00630:05950\n\
67TFK:00640:05967\n\
67TFK:00684:05356\n\
67TFK:00651:05493\n\
67TFK:00683:06255\n\
67TFK:00721:06260\n\
67TFK:00759:05497\n\
67TFK:00785:05550\n\
67TFK:00755:05723\n\
67TFK:00761:05876\n\
67TFK:00784:05969\n\
67TFK:00782:06051\n\
67TFK:00758:06139\n\
67TFK:00755:06270\n\
67TFK:00838:05167\n\
67TFK:00842:05346\n\
67TFK:00846:05523\n\
67TFK:00818:05607\n\
67TFK:00803:05739\n\
67TFK:00847:06433\n\
67TFK:00866:05158\n\
67TFK:00876:05196\n\
67TFK:00862:05381\n\
67TFK:00887:05890\n\
67TFK:00894:06307\n\
67TFK:00948:05202\n\
67TFK:00944:05318\n\
67TFK:00934:05607\n\
67TFK:00941:05767\n\
67TFK:00902:05818\n\
67TFK:00910:06172\n\
67TFK:00926:06332\n\
67TFK:00997:05339\n\
67TFK:00971:05725\n\
67TFK:00967:05842\n\
67TFK:00969:05950\n\
67TFK:00990:06009\n\
67TFK:00995:06307\n\
67TFK:01025:05445\n\
67TFK:01039:05430\n\
67TFK:01041:05693\n\
67TFK:01047:05772\n\
67TFK:01007:06385\n\
67TFK:01077:05432\n\
67TFK:01146:05182\n\
67TFK:01141:05305\n\
67TFK:01136:05418\n\
67TFK:01105:05469\n\
67TFK:01110:06091\n\
67TFK:01149:06096\n\
67TFK:01126:06183\n\
67TFK:01100:06398\n\
67TFK:01170:05680\n\
67TFK:01199:05731\n\
67TFK:01195:06109\n\
67TFK:01222:05171\n\
67TFK:01204:05764\n\
67TFK:01224:05968\n\
67TFK:01204:06398\n\
67TFK:01282:05439\n\
67TFK:01259:05786\n\
67TFK:01277:05956\n\
67TFK:01269:06156\n\
67TFK:01272:06156\n\
67TFK:01267:06352\n\
67TFK:01305:05605\n\
67TFK:01326:06103\n\
67TFK:01327:06154\n\
67TFK:00789:11937\n\
67TFK:00817:11620\n\
67TFK:00829:12057\n\
67TFK:00883:11648\n\
67TFK:00878:12149\n\
67TFK:00910:12347\n\
67TFK:01004:12155\n\
67TFK:01078:11772\n\
67TFK:01110:11655\n\
67TFK:01103:11797\n\
67TFK:01143:12214\n\
67TFK:01124:12269\n\
67TFK:01170:11716\n\
67TFK:01191:12014\n\
67TFK:01158:12170\n\
67TFK:01241:12308\n\
67TFK:01245:12328\n\
67TFK:01228:12514\n\
67TFK:09331:06524\n\
67TFK:09363:06494\n\
67TFK:09341:06766\n\
67TFK:09357:06840\n\
67TFK:09366:07134\n\
67TFK:09355:07272\n\
67TFK:09371:07704\n\
67TFK:09404:06788\n\
67TFK:09398:06812\n\
67TFK:09458:07228\n\
67TFK:09466:07433\n\
67TFK:09452:07501\n\
67TFK:09458:07511\n\
67TFK:09432:07551\n\
67TFK:09442:07617\n\
67TFK:09425:07687\n\
67TFK:09504:06687\n\
67TFK:09474:06718\n\
67TFK:09500:06929\n\
67TFK:09484:07158\n\
67TFK:09515:07202\n\
67TFK:09503:07566\n\
67TFK:09476:07714\n\
67TFK:09533:06443\n\
67TFK:09529:06840\n\
67TFK:09527:07274\n\
67TFK:09569:07324\n\
67TFK:09591:07544\n\
67TFK:09633:06519\n\
67TFK:09629:06838\n\
67TFK:09668:06893\n\
67TFK:09630:07373\n\
67TFK:09646:07573\n\
67TFK:09722:06690\n\
67TFK:09718:06997\n\
67TFK:09709:07055\n\
67TFK:09686:07326\n\
67TFK:09700:07695\n\
67TFK:09765:06540\n\
67TFK:09764:06684\n\
67TFK:09762:07091\n\
67TFK:09738:07510\n\
67TFK:09778:07018\n\
67TFK:09776:07493\n\
67TFK:09827:06445\n\
67TFK:09827:06844\n\
67TFK:09871:06856\n\
67TFK:09832:06908\n\
67TFK:09858:06914\n\
67TFK:09916:06514\n\
67TFK:09892:07530\n\
67TFK:09925:06753\n\
67TFK:09962:06944\n\
67TFK:10023:06810\n\
67TFK:09981:06969\n\
67TFK:09975:07467\n\
67TFK:10028:06878\n\
67TFK:10060:07381\n\
67TFK:10080:06968\n\
67TFK:10112:07113\n\
67TFK:10095:07718\n\
67TFK:10153:06615\n\
67TFK:10164:06687\n\
67TFK:10152:06731\n\
67TFK:10146:06766\n\
67TFK:10126:06901\n\
67TFK:10128:06977\n\
67TFK:10132:07409\n\
67TFK:10167:07681\n\
67TFK:10178:06545\n\
67TFK:10221:07035\n\
67TFK:10230:06600\n\
67TFK:10297:06454\n\
67TFK:10304:06673\n\
67TFK:10277:06843\n\
67TFK:10288:06908\n\
67TFK:10280:07353\n\
67TFK:10400:06497\n\
67TFK:10392:07691\n\
67TFK:10424:06755\n\
67TFK:06668:02965\n\
67TFK:06683:02988\n\
67TFK:06661:03085\n\
67TFK:06674:03401\n\
67TFK:06688:03495\n\
67TFK:06706:03726\n\
67TFK:06723:02812\n\
67TFK:06755:02954\n\
67TFK:06713:03009\n\
67TFK:06738:02999\n\
67TFK:06738:03094\n\
67TFK:06731:03496\n\
67TFK:06727:03801\n\
67TFK:06798:02655\n\
67TFK:06770:03215\n\
67TFK:06787:03469\n\
67TFK:06784:03700\n\
67TFK:06809:03739\n\
67TFK:06818:03271\n\
67TFK:06859:03232\n\
67TFK:06810:03283\n\
67TFK:06836:03314\n\
67TFK:06842:03423\n\
67TFK:06889:02607\n\
67TFK:06905:02601\n\
67TFK:06876:02784\n\
67TFK:06875:03421\n\
67TFK:06912:02809\n\
67TFK:06956:02810\n\
67TFK:06935:02867\n\
67TFK:06954:02980\n\
67TFK:06931:03356\n\
67TFK:06914:03711\n\
67TFK:06928:03756\n\
67TFK:06961:02682\n\
67TFK:06984:02804\n\
67TFK:06966:03252\n\
67TFK:06962:03457\n\
67TFK:07007:03716\n\
67TFK:07043:02664\n\
67TFK:07020:02831\n\
67TFK:07027:02896\n\
67TFK:07010:03247\n\
67TFK:07043:03319\n\
67TFK:07031:03470\n\
67TFK:07012:03547\n\
67TFK:07045:03718\n\
67TFK:07063:02672\n\
67TFK:07084:02668\n\
67TFK:07093:02629\n\
67TFK:07069:02992\n\
67TFK:07071:03131\n\
67TFK:07085:03217\n\
67TFK:07073:03508\n\
67TFK:07159:02604\n\
67TFK:07121:02856\n\
67TFK:07140:02911\n\
67TFK:07120:03065\n\
67TFK:07153:03094\n\
67TFK:07155:03319\n\
67TFK:07135:03431\n\
67TFK:07154:03494\n\
67TFK:07114:03859\n\
67TFK:07188:02953\n\
67TFK:07180:02981\n\
67TFK:07193:03427\n\
67TFK:07204:03761\n\
67TFK:07206:03812\n\
67TFK:07243:03179\n\
67TFK:07236:03462\n\
67TFK:07247:03725\n\
67TFK:07273:02685\n\
67TFK:07301:02801\n\
67TFK:07346:02785\n\
67TFK:07326:03129\n\
67TFK:07344:03370\n\
67TFK:07323:03676\n\
67TFK:07407:02907\n\
67TFK:07400:03164\n\
67TFK:07406:03455\n\
67TFK:07397:03557\n\
67TFK:07378:03852\n\
67TFK:07432:03141\n\
67TFK:07457:03137\n\
67TFK:07443:03535\n\
67TFK:07430:03672\n\
67TFK:07418:03765\n\
67TFK:07426:03746\n\
67TFK:07505:03180\n\
67TFK:07481:03832\n\
67TFK:07515:02789\n\
67TFK:07553:02943\n\
67TFK:07532:03191\n\
67TFK:07553:03182\n\
67TFK:07527:03289\n\
67TFK:07525:03807\n\
67TFK:07545:03812\n\
67TFK:07589:02908\n\
67TFK:07591:02915\n\
67TFK:07588:03371\n\
67TFK:07592:03544\n\
67TFK:07570:03795\n\
67TFK:07617:02644\n\
67TFK:07646:02668\n\
67TFK:07645:02816\n\
67TFK:07637:03035\n\
67TFK:07619:03393\n\
67TFK:07645:03536\n\
67TFK:07657:03526\n\
67TFK:07675:03211\n\
67TFK:07688:03209\n\
67TFK:07665:03234\n\
67TFK:07682:03228\n\
67TFK:07684:03314\n\
67TFK:07702:03698\n\
67TFK:07681:03802\n\
67TFK:07723:03665\n\
67TFK:07757:03676\n\
67TFK:07735:03827\n\
67TFK:07793:02700\n\
67TFK:07794:02819\n\
67TFK:07776:02833\n\
67TFK:07806:02917\n\
67TFK:07808:02981\n\
67TFK:07790:03222\n\
67TFK:07779:03496\n\
67TFK:07795:03654\n\
67TFK:07763:03785\n\
67TFK:07788:03813\n\
67TFK:07810:02612\n\
67TFK:07849:02669\n\
67TFK:07816:02979\n\
67TFK:07842:03115\n\
67TFK:07837:03181\n\
67TFK:07841:03393\n\
67TFK:07864:02587\n\
67TFK:07861:02663\n\
67TFK:07864:02694\n\
67TFK:07861:03004\n\
67TFK:07873:03029\n\
67TFK:07883:03814\n\
67TFK:07878:03826\n\
67TFK:07941:02804\n\
67TFK:07959:02944\n\
67TFK:07925:03583\n\
67TFK:07943:03750\n\
67TFK:07923:03845\n\
67TFK:07963:02890\n\
67TFK:07980:03281\n\
67TFK:07988:03394\n\
67TFK:09361:04281\n\
67TFK:09332:04367\n\
67TFK:09404:04165\n\
67TFK:09386:04395\n\
67TFK:09401:04525\n\
67TFK:09410:04672\n\
67TFK:09390:05018\n\
67TFK:09409:05045\n\
67TFK:09426:03934\n\
67TFK:09433:03927\n\
67TFK:09432:04004\n\
67TFK:09466:04391\n\
67TFK:09438:04561\n\
67TFK:09469:04958\n\
67TFK:09521:03931\n\
67TFK:09481:04055\n\
67TFK:09505:04119\n\
67TFK:09508:04711\n\
67TFK:09496:04782\n\
67TFK:09490:05091\n\
67TFK:09548:03969\n\
67TFK:09543:04195\n\
67TFK:09547:04674\n\
67TFK:09561:04740\n\
67TFK:09583:04003\n\
67TFK:09575:04223\n\
67TFK:09616:04655\n\
67TFK:09579:04674\n\
67TFK:09619:05098\n\
67TFK:09628:04532\n\
67TFK:09643:04591\n\
67TFK:09627:04669\n\
67TFK:09632:04787\n\
67TFK:09647:05055\n\
67TFK:09720:04726\n\
67TFK:09682:04822\n\
67TFK:09722:04906\n\
67TFK:09698:04993\n\
67TFK:09688:05121\n\
67TFK:09769:03939\n\
67TFK:09760:04001\n\
67TFK:09769:04127\n\
67TFK:09734:04238\n\
67TFK:09745:04466\n\
67TFK:09772:04473\n\
67TFK:09823:03928\n\
67TFK:09783:04096\n\
67TFK:09792:04206\n\
67TFK:09785:04758\n\
67TFK:09782:04813\n\
67TFK:09847:03985\n\
67TFK:09861:03998\n\
67TFK:09852:04151\n\
67TFK:09851:04346\n\
67TFK:09854:04964\n\
67TFK:09873:04975\n\
67TFK:09835:05145\n\
67TFK:09895:03869\n\
67TFK:09912:04211\n\
67TFK:09879:04305\n\
67TFK:09887:04388\n\
67TFK:09901:04366\n\
67TFK:09928:04440\n\
67TFK:10059:03972\n\
67TFK:10039:04038\n\
67TFK:10033:04137\n\
67TFK:10038:05142\n\
67TFK:10096:04327\n\
67TFK:10122:04348\n\
67TFK:10083:04407\n\
67TFK:10126:04072\n\
67TFK:10149:04301\n\
67TFK:10134:04428\n\
67TFK:10125:05055\n\
67TFK:10198:04079\n\
67TFK:10198:04104\n\
67TFK:10203:04407\n\
67TFK:10191:04488\n\
67TFK:10226:05000\n\
67TFK:10302:04405\n\
67TFK:10322:04887\n\
67TFK:10299:04968\n\
67TFK:10284:05108\n\
67TFK:10297:05134\n\
67TFK:10360:04204\n\
67TFK:10343:04330\n\
67TFK:10346:04395\n\
67TFK:10363:04608\n\
67TFK:10354:05085\n\
67TFK:10392:04844\n\
67TFK:10379:04964\n\
67TFK:10388:05010\n\
67TFK:09336:02705\n\
67TFK:09360:02685\n\
67TFK:09355:03263\n\
67TFK:09353:03312\n\
67TFK:09345:03348\n\
67TFK:09331:03406\n\
67TFK:09358:03535\n\
67TFK:09414:02587\n\
67TFK:09374:02679\n\
67TFK:09388:03216\n\
67TFK:09397:03250\n\
67TFK:09415:03481\n\
67TFK:09394:03823\n\
67TFK:09442:03000\n\
67TFK:09459:03036\n\
67TFK:09467:03087\n\
67TFK:09425:03137\n\
67TFK:09438:03442\n\
67TFK:09443:03542\n\
67TFK:09488:02737\n\
67TFK:09492:02882\n\
67TFK:09502:03274\n\
67TFK:09508:03495\n\
67TFK:09486:03615\n\
67TFK:09516:03789\n\
67TFK:09528:03283\n\
67TFK:09571:03593\n\
67TFK:09593:02717\n\
67TFK:09613:03112\n\
67TFK:09586:03328\n\
67TFK:09648:03269\n\
67TFK:09638:03576\n\
67TFK:09687:02583\n\
67TFK:09705:02596\n\
67TFK:09675:02717\n\
67TFK:09707:02811\n\
67TFK:09679:03043\n\
67TFK:09699:03459\n\
67TFK:09699:03711\n\
67TFK:09772:02655\n\
67TFK:09744:03100\n\
67TFK:09757:03390\n\
67TFK:09766:03508\n\
67TFK:09775:02629\n\
67TFK:09781:03092\n\
67TFK:09792:03127\n\
67TFK:09866:02633\n\
67TFK:09857:02832\n\
67TFK:09865:03398\n\
67TFK:09838:03574\n\
67TFK:09858:03621\n\
67TFK:09884:03136\n\
67TFK:09916:03183\n\
67TFK:09883:03447\n\
67TFK:09910:03481\n\
67TFK:09948:02820\n\
67TFK:09935:03392\n\
67TFK:09955:03528\n\
67TFK:09955:03675\n\
67TFK:09976:03534\n\
67TFK:10030:02941\n\
67TFK:10035:03307\n\
67TFK:10082:02745\n\
67TFK:10082:02916\n\
67TFK:10093:02902\n\
67TFK:10082:02936\n\
67TFK:10092:03020\n\
67TFK:10085:03030\n\
67TFK:10104:03667\n\
67TFK:10118:03793\n\
67TFK:10139:03215\n\
67TFK:10149:03242\n\
67TFK:10140:03366\n\
67TFK:10129:03404\n\
67TFK:10176:02640\n\
67TFK:10186:03067\n\
67TFK:10193:03189\n\
67TFK:10208:03588\n\
67TFK:10235:02784\n\
67TFK:10241:03106\n\
67TFK:10245:03609\n\
67TFK:10316:02704\n\
67TFK:10304:03065\n\
67TFK:10318:03059\n\
67TFK:10321:03076\n\
67TFK:10329:02853\n\
67TFK:10364:03079\n\
67TFK:10374:02609\n\
67TFK:10376:02825\n\
67TFK:10401:02994\n\
67TFK:10401:03362\n\
67TFK:10456:02580\n\
67TFK:09371:11931\n\
67TFK:09340:12132\n\
67TFK:09326:12310\n\
67TFK:09420:11700\n\
67TFK:09384:11920\n\
67TFK:09384:12134\n\
67TFK:09425:11624\n\
67TFK:09460:11739\n\
67TFK:09460:12713\n\
67TFK:09437:12759\n\
67TFK:09478:11928\n\
67TFK:09503:12008\n\
67TFK:09491:12177\n\
67TFK:09521:12703\n\
67TFK:09546:11645\n\
67TFK:09568:12407\n\
67TFK:09567:12680\n\
67TFK:09571:12834\n\
67TFK:09575:11594\n\
67TFK:09584:11778\n\
67TFK:09591:12089\n\
67TFK:09581:12117\n\
67TFK:09584:12113\n\
67TFK:09609:12836\n\
67TFK:09658:11809\n\
67TFK:09649:11908\n\
67TFK:09630:12345\n\
67TFK:09712:11682\n\
67TFK:09712:11763\n\
67TFK:09675:11980\n\
67TFK:09703:12004\n\
67TFK:09675:12510\n\
67TFK:09692:12606\n\
67TFK:09687:12690\n\
67TFK:09749:11889\n\
67TFK:09763:12137\n\
67TFK:09772:12517\n\
67TFK:09789:12241\n\
67TFK:09788:12711\n\
67TFK:09778:12778\n\
67TFK:09870:11701\n\
67TFK:09858:12557\n\
67TFK:09846:12681\n\
67TFK:09850:12798\n\
67TFK:09909:12375\n\
67TFK:09928:12341\n\
67TFK:09993:11914\n\
67TFK:10016:12360\n\
67TFK:09978:12399\n\
67TFK:10064:12408\n\
67TFK:10174:11852\n\
67TFK:10203:12207\n\
67TFK:10265:11960\n\
67TFK:10239:12026\n\
67TFK:10297:11818\n\
67TFK:10332:12228\n\
67TFK:10374:11649\n\
67TFK:10413:11851\n\
67TFK:10396:11938\n\
67TFK:10473:11748\n\
67TFK:10441:11911\n\
67TFK:10495:11895\n\
67TFK:10516:11951\n\
67TFK:00818:13083\n\
67TFK:01094:13040\n\
67TFK:01122:13159\n\
67TFK:01234:12996\n\
67TFK:01206:13162\n\
67TFK:01359:02994\n\
67TFK:01373:03315\n\
67TFK:01381:03326\n\
67TFK:01358:03450\n\
67TFK:01422:02643\n\
67TFK:01394:02936\n\
67TFK:01384:03473\n\
67TFK:01417:03495\n\
67TFK:01420:03862\n\
67TFK:01437:02916\n\
67TFK:01477:03128\n\
67TFK:01434:03238\n\
67TFK:01471:03440\n\
67TFK:01447:03673\n\
67TFK:01460:03668\n\
67TFK:01474:03740\n\
67TFK:01510:02828\n\
67TFK:01491:03168\n\
67TFK:01486:03614\n\
67TFK:01549:02654\n\
67TFK:01535:03154\n\
67TFK:01544:03465\n\
67TFK:01582:02617\n\
67TFK:01592:02879\n\
67TFK:01623:02993\n\
67TFK:01649:02882\n\
67TFK:01680:02910\n\
67TFK:01660:03203\n\
67TFK:01676:03363\n\
67TFK:01724:02579\n\
67TFK:01690:02751\n\
67TFK:01723:03357\n\
67TFK:01727:03474\n\
67TFK:01734:02678\n\
67TFK:01765:02739\n\
67TFK:01732:02939\n\
67TFK:01763:02940\n\
67TFK:01779:03515\n\
67TFK:01785:02597\n\
67TFK:01831:03178\n\
67TFK:01786:03254\n\
67TFK:01795:03274\n\
67TFK:01788:03490\n\
67TFK:01804:03809\n\
67TFK:01826:03847\n\
67TFK:01847:02935\n\
67TFK:01847:02952\n\
67TFK:01849:03445\n\
67TFK:01870:03605\n\
67TFK:01851:03743\n\
67TFK:01877:03820\n\
67TFK:01894:02725\n\
67TFK:01896:02776\n\
67TFK:01923:02777\n\
67TFK:01926:03338\n\
67TFK:01885:03483\n\
67TFK:01923:03625\n\
67TFK:01951:02741\n\
67TFK:01958:02871\n\
67TFK:01935:03410\n\
67TFK:01962:03450\n\
67TFK:02027:02599\n\
67TFK:01983:03145\n\
67TFK:02020:03196\n\
67TFK:01991:03761\n\
67TFK:01997:03815\n\
67TFK:02011:03849\n\
67TFK:02036:02609\n\
67TFK:02051:02679\n\
67TFK:02047:02732\n\
67TFK:02046:02996\n\
67TFK:02040:03801\n\
67TFK:02112:02618\n\
67TFK:02084:02746\n\
67TFK:02113:02820\n\
67TFK:02083:02832\n\
67TFK:02094:03749\n\
67TFK:02131:03806\n\
67TFK:02144:02751\n\
67TFK:02178:02844\n\
67TFK:02163:02877\n\
67TFK:02151:02929\n\
67TFK:02153:03071\n\
67TFK:02144:03260\n\
67TFK:02145:03402\n\
67TFK:02145:03745\n\
67TFK:02225:02603\n\
67TFK:02202:02967\n\
67TFK:02206:03858\n\
67TFK:02212:03844\n\
67TFK:02230:03835\n\
67TFK:02263:02603\n\
67TFK:02263:03063\n\
67TFK:02242:03712\n\
67TFK:02310:02767\n\
67TFK:02289:02892\n\
67TFK:02308:03759\n\
67TFK:02311:03739\n\
67TFK:02359:02853\n\
67TFK:02348:03035\n\
67TFK:02335:03319\n\
67TFK:02394:02679\n\
67TFK:02389:03051\n\
67TFK:02407:03072\n\
67TFK:02405:03221\n\
67TFK:02391:03385\n\
67TFK:02393:03428\n\
67TFK:02426:03784\n\
67TFK:02466:02783\n\
67TFK:02437:03802\n\
67TFK:02511:02969\n\
67TFK:02506:03091\n\
67TFK:02494:03230\n\
67TFK:02522:03782\n\
67TFK:02522:03835\n\
67TFK:02566:02690\n\
67TFK:02572:02782\n\
67TFK:02567:02903\n\
67TFK:02562:03280\n\
67TFK:02543:03436\n\
67TFK:02579:03558\n\
67TFK:02622:03163\n\
67TFK:02627:03230\n\
67TFK:02639:02652\n\
67TFK:02636:02950\n\
67TFK:02657:03068\n\
67TFK:02645:03102\n\
67TFK:02644:03442\n\
67TFK:01342:04324\n\
67TFK:01362:04315\n\
67TFK:01379:04403\n\
67TFK:01335:04933\n\
67TFK:01359:05031\n\
67TFK:01411:04855\n\
67TFK:01407:05086\n\
67TFK:01464:04037\n\
67TFK:01453:04619\n\
67TFK:01449:04958\n\
67TFK:01515:04592\n\
67TFK:01506:04809\n\
67TFK:01569:03998\n\
67TFK:01579:04025\n\
67TFK:01550:04699\n\
67TFK:01596:04104\n\
67TFK:01613:04193\n\
67TFK:01617:04271\n\
67TFK:01585:04409\n\
67TFK:01596:04764\n\
67TFK:01590:05038\n\
67TFK:01662:04264\n\
67TFK:01674:04268\n\
67TFK:01663:04495\n\
67TFK:01726:04159\n\
67TFK:01762:04058\n\
67TFK:01735:04540\n\
67TFK:01762:04562\n\
67TFK:01753:05098\n\
67TFK:01831:03889\n\
67TFK:01809:03915\n\
67TFK:01824:03919\n\
67TFK:01807:03973\n\
67TFK:01818:04169\n\
67TFK:01782:04305\n\
67TFK:01821:04909\n\
67TFK:01830:04990\n\
67TFK:01837:03889\n\
67TFK:01875:03917\n\
67TFK:01859:04003\n\
67TFK:01843:04191\n\
67TFK:01845:04374\n\
67TFK:01858:04992\n\
67TFK:01878:05020\n\
67TFK:01908:03927\n\
67TFK:01912:04192\n\
67TFK:01927:04542\n\
67TFK:01904:04722\n\
67TFK:01937:04159\n\
67TFK:01946:04172\n\
67TFK:01938:04400\n\
67TFK:01937:04663\n\
67TFK:01948:04658\n\
67TFK:02008:04204\n\
67TFK:02005:04335\n\
67TFK:01985:04762\n\
67TFK:02042:03895\n\
67TFK:02057:03981\n\
67TFK:02077:04000\n\
67TFK:02066:04314\n\
67TFK:02036:04549\n\
67TFK:02056:04573\n\
67TFK:02057:04866\n\
67TFK:02033:04975\n\
67TFK:02066:04991\n\
67TFK:02080:05145\n\
67TFK:02118:04346\n\
67TFK:02129:04780\n\
67TFK:02131:04888\n\
67TFK:02090:05034\n\
67TFK:02154:03935\n\
67TFK:02140:04376\n\
67TFK:02170:04460\n\
67TFK:02166:04675\n\
67TFK:02145:04740\n\
67TFK:02138:05048\n\
67TFK:02166:05076\n\
67TFK:02221:04127\n\
67TFK:02196:04612\n\
67TFK:02216:04781\n\
67TFK:02199:04837\n\
67TFK:02212:04851\n\
67TFK:02183:05004\n\
67TFK:02260:03946\n\
67TFK:02239:04077\n\
67TFK:02273:04097\n\
67TFK:02270:04124\n\
67TFK:02251:04591\n\
67TFK:02269:04969\n\
67TFK:02262:05058\n\
67TFK:02286:04175\n\
67TFK:02311:04406\n\
67TFK:02317:04588\n\
67TFK:02296:04657\n\
67TFK:02320:04838\n\
67TFK:02352:04049\n\
67TFK:02349:04736\n\
67TFK:02419:04123\n\
67TFK:02422:04145\n\
67TFK:02407:05024\n\
67TFK:02413:05031\n\
67TFK:02462:04235\n\
67TFK:02435:04315\n\
67TFK:02455:04460\n\
67TFK:02456:05013\n\
67TFK:02497:04041\n\
67TFK:02516:05113\n\
67TFK:02564:04060\n\
67TFK:02551:04160\n\
67TFK:02564:04559\n\
67TFK:02598:03938\n\
67TFK:02611:04244\n\
67TFK:02593:04331\n\
67TFK:02595:04663\n\
67TFK:02582:04825\n\
67TFK:02628:05028\n\
67TFK:02652:03914\n\
67TFK:02647:04791\n\
67TFK:01337:05189\n\
67TFK:01351:05334\n\
67TFK:01364:06005\n\
67TFK:01334:06339\n\
67TFK:01359:06307\n\
67TFK:01373:06416\n\
67TFK:01426:05161\n\
67TFK:01426:05319\n\
67TFK:01417:05611\n\
67TFK:01395:06064\n\
67TFK:01425:06188\n\
67TFK:01429:06281\n\
67TFK:01479:05512\n\
67TFK:01453:05705\n\
67TFK:01449:06361\n\
67TFK:01450:06425\n\
67TFK:01518:05428\n\
67TFK:01504:05741\n\
67TFK:01525:06041\n\
67TFK:01502:06146\n\
67TFK:01508:06121\n\
67TFK:01509:06192\n\
67TFK:01493:06272\n\
67TFK:01528:06254\n\
67TFK:01561:05739\n\
67TFK:01560:05953\n\
67TFK:01590:05254\n\
67TFK:01596:05723\n\
67TFK:01604:05836\n\
67TFK:01593:06432\n\
67TFK:01661:05627\n\
67TFK:01670:05808\n\
67TFK:01681:06016\n\
67TFK:01645:06342\n\
67TFK:01643:06420\n\
67TFK:01697:05248\n\
67TFK:01702:05214\n\
67TFK:01729:05332\n\
67TFK:01712:05406\n\
67TFK:01719:05489\n\
67TFK:01719:05676\n\
67TFK:01715:05763\n\
67TFK:01694:05960\n\
67TFK:01702:06287\n\
67TFK:01711:06418\n\
67TFK:01775:05644\n\
67TFK:01742:05767\n\
67TFK:01757:06333\n\
67TFK:01811:05507\n\
67TFK:01799:05768\n\
67TFK:01814:05899\n\
67TFK:01823:05858\n\
67TFK:01801:05912\n\
67TFK:01862:05653\n\
67TFK:01834:05870\n\
67TFK:01844:06321\n\
67TFK:01889:05442\n\
67TFK:01930:05942\n\
67TFK:01907:06205\n\
67TFK:01968:05596\n\
67TFK:01963:05792\n\
67TFK:01941:05893\n\
67TFK:01952:05920\n\
67TFK:01946:06088\n\
67TFK:02013:05370\n\
67TFK:02010:05822\n\
67TFK:01997:06021\n\
67TFK:02085:05811\n\
67TFK:02095:05965\n\
67TFK:02107:06160\n\
67TFK:02172:05428\n\
67TFK:02176:05420\n\
67TFK:02142:05663\n\
67TFK:02191:05258\n\
67TFK:02229:05286\n\
67TFK:02207:05447\n\
67TFK:02190:06297\n\
67TFK:02230:06330\n\
67TFK:02226:06423\n\
67TFK:02279:05317\n\
67TFK:02260:05657\n\
67TFK:02257:06104\n\
67TFK:02291:05535\n\
67TFK:02301:05955\n\
67TFK:02328:06032\n\
67TFK:02295:06347\n\
67TFK:02355:05347\n\
67TFK:02381:05358\n\
67TFK:02339:05483\n\
67TFK:02348:05465\n\
67TFK:02369:05457\n\
67TFK:02340:05786\n\
67TFK:02364:06407\n\
67TFK:02392:05274\n\
67TFK:02402:05365\n\
67TFK:02414:05391\n\
67TFK:02430:05398\n\
67TFK:02398:05789\n\
67TFK:02383:05957\n\
67TFK:02401:06257\n\
67TFK:02431:06359\n\
67TFK:02434:05326\n\
67TFK:02512:05194\n\
67TFK:02531:05164\n\
67TFK:02498:05238\n\
67TFK:02493:05296\n\
67TFK:02516:06079\n\
67TFK:02580:05846\n\
67TFK:02572:05999\n\
67TFK:02547:06437\n\
67TFK:02610:05880\n\
67TFK:02584:06007\n\
67TFK:02602:06118\n\
67TFK:02587:06173\n\
67TFK:02650:05291\n\
67TFK:02636:05427\n\
67TFK:02663:05630\n\
67TFK:02656:05733\n\
67TFK:02640:05867\n\
67TFK:02636:06108\n\
67TFK:02657:06206\n\
67TFK:01337:06854\n\
67TFK:01379:07060\n\
67TFK:01367:07628\n\
67TFK:01391:06505\n\
67TFK:01409:06640\n\
67TFK:01413:06675\n\
67TFK:01427:06662\n\
67TFK:01452:07231\n\
67TFK:01473:07409\n\
67TFK:01535:06875\n\
67TFK:01558:06894\n\
67TFK:01535:07592\n\
67TFK:01571:07650\n\
67TFK:01599:07486\n\
67TFK:01663:06507\n\
67TFK:01669:07048\n\
67TFK:01681:07426\n\
67TFK:01652:07574\n\
67TFK:01638:07666\n\
67TFK:01715:06832\n\
67TFK:01689:07269\n\
67TFK:01740:06498\n\
67TFK:01749:07416\n\
67TFK:01824:06469\n\
67TFK:01823:06876\n\
67TFK:01864:07000\n\
67TFK:01836:07142\n\
67TFK:01850:07471\n\
67TFK:01908:07129\n\
67TFK:01891:07225\n\
67TFK:01900:07285\n\
67TFK:01885:07349\n\
67TFK:01888:07649\n\
67TFK:01951:06892\n\
67TFK:01945:07119\n\
67TFK:01946:07132\n\
67TFK:02005:06680\n\
67TFK:02010:06872\n\
67TFK:02012:07015\n\
67TFK:01985:07124\n\
67TFK:02018:07331\n\
67TFK:02001:07615\n\
67TFK:02040:06477\n\
67TFK:02051:06447\n\
67TFK:02058:06892\n\
67TFK:02059:07284\n\
67TFK:02063:07371\n\
67TFK:02063:07644\n\
67TFK:02116:07060\n\
67TFK:02090:07312\n\
67TFK:02104:07350\n\
67TFK:02128:07686\n\
67TFK:02170:06858\n\
67TFK:02179:07122\n\
67TFK:02190:07231\n\
67TFK:02182:07633\n\
67TFK:02276:06960\n\
67TFK:02248:07163\n\
67TFK:02235:07347\n\
67TFK:02266:07575\n\
67TFK:02270:07667\n\
67TFK:02270:07682\n\
67TFK:02314:06480\n\
67TFK:02301:07113\n\
67TFK:02315:07194\n\
67TFK:02294:07279\n\
67TFK:02296:07678\n\
67TFK:02339:06726\n\
67TFK:02351:07469\n\
67TFK:02396:06629\n\
67TFK:02415:06997\n\
67TFK:02382:07375\n\
67TFK:02433:06799\n\
67TFK:02468:07020\n\
67TFK:02446:07150\n\
67TFK:02474:07331\n\
67TFK:02480:07455\n\
67TFK:02487:06458\n\
67TFK:02507:06495\n\
67TFK:02485:06612\n\
67TFK:02531:06892\n\
67TFK:02516:06991\n\
67TFK:02486:07075\n\
67TFK:02507:07483\n\
67TFK:02542:06887\n\
67TFK:02550:07092\n\
67TFK:02536:07313\n\
67TFK:02559:07320\n\
67TFK:02534:07422\n\
67TFK:02563:07421\n\
67TFK:02553:07463\n\
67TFK:02557:07676\n\
67TFK:02546:07703\n\
67TFK:02599:06693\n\
67TFK:02626:06718\n\
67TFK:02593:07641\n\
67TFK:02642:06444\n\
67TFK:02659:07552\n\
67TFK:02637:07606\n\
67TFK:01374:01937\n\
67TFK:01360:01975\n\
67TFK:01366:02073\n\
67TFK:01360:02119\n\
67TFK:01422:01342\n\
67TFK:01410:01838\n\
67TFK:01424:01863\n\
67TFK:01411:01896\n\
67TFK:01477:01593\n\
67TFK:01442:02164\n\
67TFK:01477:02356\n\
67TFK:01505:01844\n\
67TFK:01520:02030\n\
67TFK:01573:01411\n\
67TFK:01572:01752\n\
67TFK:01558:01816\n\
67TFK:01535:02007\n\
67TFK:01547:02077\n\
67TFK:01572:02192\n\
67TFK:01545:02240\n\
67TFK:01615:01876\n\
67TFK:01604:02041\n\
67TFK:01620:02240\n\
67TFK:01659:01592\n\
67TFK:01644:01685\n\
67TFK:01639:01813\n\
67TFK:01652:02218\n\
67TFK:01671:02418\n\
67TFK:01693:01439\n\
67TFK:01710:01617\n\
67TFK:01687:01649\n\
67TFK:01714:02373\n\
67TFK:01751:01353\n\
67TFK:01772:01546\n\
67TFK:01772:01983\n\
67TFK:01776:02026\n\
67TFK:01780:02147\n\
67TFK:01776:02408\n\
67TFK:01815:01380\n\
67TFK:01798:01602\n\
67TFK:01793:02201\n\
67TFK:01782:02372\n\
67TFK:01809:02377\n\
67TFK:01790:02397\n\
67TFK:01857:01446\n\
67TFK:01862:01586\n\
67TFK:01876:01729\n\
67TFK:01834:01775\n\
67TFK:01848:01975\n\
67TFK:01843:02238\n\
67TFK:01875:02361\n\
67TFK:01891:01360\n\
67TFK:01916:02214\n\
67TFK:01909:02274\n\
67TFK:01894:02329\n\
67TFK:01893:02400\n\
67TFK:01975:01901\n\
67TFK:01952:02384\n\
67TFK:01936:02495\n\
67TFK:01966:02520\n\
67TFK:01984:01438\n\
67TFK:02026:01544\n\
67TFK:02014:01719\n\
67TFK:01990:01860\n\
67TFK:01985:01979\n\
67TFK:01992:02124\n\
67TFK:01987:02345\n\
67TFK:02002:02496\n\
67TFK:02061:01307\n\
67TFK:02042:01404\n\
67TFK:02035:01729\n\
67TFK:02070:02087\n\
67TFK:02089:01882\n\
67TFK:02084:02317\n\
67TFK:02095:02336\n\
67TFK:02148:01704\n\
67TFK:02150:01837\n\
67TFK:02153:01912\n\
67TFK:02143:02193\n\
67TFK:02157:02365\n\
67TFK:02157:02471\n\
67TFK:02159:02548\n\
67TFK:02209:01311\n\
67TFK:02191:01502\n\
67TFK:02205:01911\n\
67TFK:02185:02394\n\
67TFK:02188:02435\n\
67TFK:02240:01327\n\
67TFK:02275:01485\n\
67TFK:02263:01744\n\
67TFK:02261:02014\n\
67TFK:02262:02049\n\
67TFK:02258:02175\n\
67TFK:02254:02336\n\
67TFK:02274:02300\n\
67TFK:02314:01412\n\
67TFK:02289:01943\n\
67TFK:02290:02358\n\
67TFK:02381:01379\n\
67TFK:02338:01437\n\
67TFK:02363:01395\n\
67TFK:02374:01675\n\
67TFK:02362:02093\n\
67TFK:02359:02177\n\
67TFK:02372:02187\n\
67TFK:02360:02338\n\
67TFK:02372:02568\n\
67TFK:02394:01373\n\
67TFK:02397:01540\n\
67TFK:02427:02484\n\
67TFK:02433:01371\n\
67TFK:02440:01467\n\
67TFK:02478:01451\n\
67TFK:02454:01489\n\
67TFK:02445:01940\n\
67TFK:02478:02042\n\
67TFK:02443:02449\n\
67TFK:02459:02511\n\
67TFK:02513:01736\n\
67TFK:02521:01892\n\
67TFK:02483:02004\n\
67TFK:02490:02028\n\
67TFK:02550:01516\n\
67TFK:02563:01499\n\
67TFK:02561:01825\n\
67TFK:02536:01841\n\
67TFK:02572:02346\n\
67TFK:02574:02553\n\
67TFK:02588:01905\n\
67TFK:02594:02205\n\
67TFK:02619:02300\n\
67TFK:02595:02453\n\
67TFK:02617:02501\n\
67TFK:02636:02253\n\
67TFK:02654:02388\n\
67TFK:01368:07919\n\
67TFK:01333:08065\n\
67TFK:01368:08184\n\
67TFK:01337:08231\n\
67TFK:01429:07786\n\
67TFK:01414:08061\n\
67TFK:01427:08242\n\
67TFK:01386:08377\n\
67TFK:01426:08507\n\
67TFK:01459:07954\n\
67TFK:01473:08757\n\
67TFK:01549:08930\n\
67TFK:01597:08201\n\
67TFK:01619:08505\n\
67TFK:01584:08823\n\
67TFK:01659:07748\n\
67TFK:01644:08170\n\
67TFK:01648:08272\n\
67TFK:01655:08596\n\
67TFK:01652:08755\n\
67TFK:01632:08884\n\
67TFK:01650:08994\n\
67TFK:01696:07776\n\
67TFK:01731:08419\n\
67TFK:01725:08437\n\
67TFK:01693:08662\n\
67TFK:01715:08871\n\
67TFK:01752:07824\n\
67TFK:01747:08088\n\
67TFK:01773:08093\n\
67TFK:01754:08451\n\
67TFK:01756:08516\n\
67TFK:01776:08760\n\
67TFK:01794:08569\n\
67TFK:01852:08228\n\
67TFK:01864:08367\n\
67TFK:01872:08334\n\
67TFK:01848:08899\n\
67TFK:01916:08100\n\
67TFK:01929:08668\n\
67TFK:01891:08872\n\
67TFK:01927:08877\n\
67TFK:01903:08967\n\
67TFK:01934:07944\n\
67TFK:01966:08148\n\
67TFK:01945:08268\n\
67TFK:01950:08580\n\
67TFK:01935:08842\n\
67TFK:02079:08211\n\
67TFK:02077:08352\n\
67TFK:02113:07962\n\
67TFK:02126:08383\n\
67TFK:02152:08747\n\
67TFK:02185:07920\n\
67TFK:02209:07903\n\
67TFK:02202:07964\n\
67TFK:02211:08183\n\
67TFK:02187:08460\n\
67TFK:02207:08783\n\
67TFK:02249:07990\n\
67TFK:02273:08098\n\
67TFK:02262:08602\n\
67TFK:02239:08699\n\
67TFK:02315:07800\n\
67TFK:02324:08758\n\
67TFK:02350:07773\n\
67TFK:02356:08556\n\
67TFK:02424:07817\n\
67TFK:02429:07928\n\
67TFK:02396:08100\n\
67TFK:02421:08250\n\
67TFK:02395:08530\n\
67TFK:02383:08766\n\
67TFK:02428:08740\n\
67TFK:02414:08977\n\
67TFK:02438:08051\n\
67TFK:02477:08346\n\
67TFK:02463:08777\n\
67TFK:02474:08870\n\
67TFK:02528:07859\n\
67TFK:02526:08051\n\
67TFK:02524:08427\n\
67TFK:02504:08435\n\
67TFK:02485:08632\n\
67TFK:02513:08916\n\
67TFK:02516:08961\n\
67TFK:02559:08450\n\
67TFK:02567:08500\n\
67TFK:02578:08997\n\
67TFK:02595:08116\n\
67TFK:02651:07934\n\
67TFK:02634:08296\n\
67TFK:01372:09142\n\
67TFK:01365:09199\n\
67TFK:01349:09298\n\
67TFK:01345:09601\n\
67TFK:01396:09055\n\
67TFK:01404:09295\n\
67TFK:01398:09369\n\
67TFK:01415:09804\n\
67TFK:01448:10098\n\
67TFK:01482:09498\n\
67TFK:01503:09991\n\
67TFK:01519:10254\n\
67TFK:01532:09160\n\
67TFK:01573:09164\n\
67TFK:01534:09239\n\
67TFK:01625:09675\n\
67TFK:01595:09760\n\
67TFK:01630:10170\n\
67TFK:01638:09047\n\
67TFK:01662:09302\n\
67TFK:01632:09346\n\
67TFK:01680:09941\n\
67TFK:01657:10100\n\
67TFK:01650:10164\n\
67TFK:01719:09032\n\
67TFK:01705:09203\n\
67TFK:01702:09557\n\
67TFK:01742:09492\n\
67TFK:01767:09956\n\
67TFK:01761:10229\n\
67TFK:01808:09167\n\
67TFK:01822:09350\n\
67TFK:01831:09440\n\
67TFK:01787:09556\n\
67TFK:01792:09752\n\
67TFK:01830:10161\n\
67TFK:01846:09059\n\
67TFK:01868:09633\n\
67TFK:01878:09682\n\
67TFK:01845:09727\n\
67TFK:01862:09777\n\
67TFK:01877:09961\n\
67TFK:01863:10081\n\
67TFK:01876:10107\n\
67TFK:01853:10235\n\
67TFK:01900:09367\n\
67TFK:01921:09555\n\
67TFK:01885:09603\n\
67TFK:01906:09572\n\
67TFK:01891:09619\n\
67TFK:01887:09697\n\
67TFK:01899:09907\n\
67TFK:01945:09168\n\
67TFK:01966:09609\n\
67TFK:01952:09868\n\
67TFK:01952:10237\n\
67TFK:02007:10201\n\
67TFK:02011:10298\n\
67TFK:02058:09593\n\
67TFK:02058:10124\n\
67TFK:02088:09705\n\
67TFK:02150:09409\n\
67TFK:02194:09414\n\
67TFK:02186:09730\n\
67TFK:02217:09831\n\
67TFK:02219:09825\n\
67TFK:02183:10134\n\
67TFK:02252:09209\n\
67TFK:02275:09265\n\
67TFK:02235:09545\n\
67TFK:02250:09713\n\
67TFK:02265:09726\n\
67TFK:02250:09809\n\
67TFK:02233:09842\n\
67TFK:02276:09819\n\
67TFK:02291:09461\n\
67TFK:02305:09500\n\
67TFK:02305:10234\n\
67TFK:02397:09315\n\
67TFK:02429:09274\n\
67TFK:02382:09345\n\
67TFK:02399:09633\n\
67TFK:02455:09256\n\
67TFK:02460:09336\n\
67TFK:02470:09325\n\
67TFK:02503:09097\n\
67TFK:02501:09119\n\
67TFK:02503:09556\n\
67TFK:02509:09535\n\
67TFK:02485:09916\n\
67TFK:02482:10017\n\
67TFK:02557:09017\n\
67TFK:02578:09563\n\
67TFK:02624:09326\n\
67TFK:02618:09384\n\
67TFK:02627:09499\n\
67TFK:02612:09549\n\
67TFK:02606:09671\n\
67TFK:02614:09707\n\
67TFK:02617:09670\n\
67TFK:02621:09767\n\
67TFK:02588:09855\n\
67TFK:02626:09992\n\
67TFK:02647:09979\n\
67TFK:05342:03906\n\
67TFK:05345:04032\n\
67TFK:05362:04089\n\
67TFK:05360:04396\n\
67TFK:05331:04961\n\
67TFK:05357:05079\n\
67TFK:05420:03993\n\
67TFK:05408:04241\n\
67TFK:05419:04469\n\
67TFK:05396:04622\n\
67TFK:05429:04029\n\
67TFK:05451:04174\n\
67TFK:05477:04825\n\
67TFK:05457:05094\n\
67TFK:05481:03874\n\
67TFK:05503:03973\n\
67TFK:05517:04552\n\
67TFK:05511:04613\n\
67TFK:05494:04695\n\
67TFK:05496:04743\n\
67TFK:05519:04783\n\
67TFK:05507:04901\n\
67TFK:05490:05037\n\
67TFK:05551:03980\n\
67TFK:05575:05092\n\
67TFK:05602:03939\n\
67TFK:05588:04171\n\
67TFK:05592:04224\n\
67TFK:05597:04828\n\
67TFK:05638:03879\n\
67TFK:05639:03880\n\
67TFK:05631:04437\n\
67TFK:05654:04621\n\
67TFK:05644:04857\n\
67TFK:05663:04986\n\
67TFK:05712:03970\n\
67TFK:05714:04087\n\
67TFK:05714:04416\n\
67TFK:05704:04811\n\
67TFK:05719:04867\n\
67TFK:05685:05128\n\
67TFK:05740:03872\n\
67TFK:05760:03872\n\
67TFK:05760:03902\n\
67TFK:05747:04055\n\
67TFK:05729:04129\n\
67TFK:05730:04458\n\
67TFK:05737:04916\n\
67TFK:05820:04716\n\
67TFK:05812:04877\n\
67TFK:05805:04983\n\
67TFK:05824:05047\n\
67TFK:05870:03970\n\
67TFK:05865:04248\n\
67TFK:05859:04309\n\
67TFK:05846:04359\n\
67TFK:05829:04629\n\
67TFK:05877:04750\n\
67TFK:05856:04776\n\
67TFK:05839:04924\n\
67TFK:05886:04007\n\
67TFK:05893:03992\n\
67TFK:05912:04455\n\
67TFK:05901:04661\n\
67TFK:05888:04961\n\
67TFK:05958:03931\n\
67TFK:05941:04831\n\
67TFK:06026:04221\n\
67TFK:06018:04358\n\
67TFK:06014:04437\n\
67TFK:05979:04561\n\
67TFK:05989:04573\n\
67TFK:06011:04989\n\
67TFK:06073:04053\n\
67TFK:06048:04207\n\
67TFK:06054:04450\n\
67TFK:06042:04656\n\
67TFK:06052:04629\n\
67TFK:06030:05026\n\
67TFK:06070:05117\n\
67TFK:06100:03976\n\
67TFK:06081:04179\n\
67TFK:06121:04494\n\
67TFK:06153:04318\n\
67TFK:06133:04662\n\
67TFK:06138:04866\n\
67TFK:06169:04981\n\
67TFK:06211:04054\n\
67TFK:06222:04352\n\
67TFK:06214:04477\n\
67TFK:06197:04976\n\
67TFK:06235:03976\n\
67TFK:06241:04383\n\
67TFK:06233:04506\n\
67TFK:06253:04647\n\
67TFK:06263:04648\n\
67TFK:06247:04843\n\
67TFK:06314:04067\n\
67TFK:06287:04124\n\
67TFK:06314:04337\n\
67TFK:06294:04832\n\
67TFK:06316:05099\n\
67TFK:06358:04288\n\
67TFK:06342:04347\n\
67TFK:06346:04505\n\
67TFK:06371:04950\n\
67TFK:06425:04261\n\
67TFK:06415:04576\n\
67TFK:06397:04882\n\
67TFK:06440:04217\n\
67TFK:06476:04444\n\
67TFK:06447:04469\n\
67TFK:06457:04598\n\
67TFK:06428:04647\n\
67TFK:06444:04930\n\
67TFK:06520:03962\n\
67TFK:06484:04144\n\
67TFK:06521:04256\n\
67TFK:06521:04265\n\
67TFK:06500:04339\n\
67TFK:06504:04382\n\
67TFK:06500:04943\n\
67TFK:06520:04973\n\
67TFK:06481:05040\n\
67TFK:06561:04502\n\
67TFK:06556:05132\n\
67TFK:06592:04944\n\
67TFK:06593:04921\n\
67TFK:06630:03879\n\
67TFK:06628:04341\n\
67TFK:06654:04692\n\
67TFK:06643:04858\n\
67TFK:09328:12939\n\
67TFK:09455:13715\n\
67TFK:09511:13207\n\
67TFK:09475:13533\n\
67TFK:09542:13118\n\
67TFK:09609:12891\n\
67TFK:09648:13179\n\
67TFK:09697:13107\n\
67TFK:09864:12986\n\
67TFK:09342:08044\n\
67TFK:09343:08543\n\
67TFK:09333:08732\n\
67TFK:09381:07748\n\
67TFK:09402:07788\n\
67TFK:09394:08140\n\
67TFK:09400:08163\n\
67TFK:09375:08262\n\
67TFK:09391:08249\n\
67TFK:09420:08644\n\
67TFK:09406:08969\n\
67TFK:09438:08497\n\
67TFK:09444:08631\n\
67TFK:09463:08865\n\
67TFK:09468:08963\n\
67TFK:09514:08416\n\
67TFK:09516:08399\n\
67TFK:09522:08551\n\
67TFK:09525:08308\n\
67TFK:09526:08607\n\
67TFK:09620:08320\n\
67TFK:09612:08359\n\
67TFK:09665:08089\n\
67TFK:09673:08155\n\
67TFK:09627:08476\n\
67TFK:09667:08701\n\
67TFK:09633:08894\n\
67TFK:09713:07940\n\
67TFK:09717:08143\n\
67TFK:09718:08211\n\
67TFK:09694:08424\n\
67TFK:09708:08502\n\
67TFK:09714:08879\n\
67TFK:09718:08923\n\
67TFK:09720:08928\n\
67TFK:09769:07959\n\
67TFK:09769:08030\n\
67TFK:09728:08478\n\
67TFK:09747:08857\n\
67TFK:09793:07871\n\
67TFK:09870:08011\n\
67TFK:09858:08134\n\
67TFK:09867:08374\n\
67TFK:09845:08930\n\
67TFK:09829:08998\n\
67TFK:09889:08626\n\
67TFK:09922:08625\n\
67TFK:09930:07939\n\
67TFK:09941:08334\n\
67TFK:09982:08338\n\
67TFK:10005:08424\n\
67TFK:10039:08478\n\
67TFK:10082:08129\n\
67TFK:10108:08162\n\
67TFK:10139:07744\n\
67TFK:10165:07931\n\
67TFK:10171:08179\n\
67TFK:10176:08618\n\
67TFK:10176:08778\n\
67TFK:10318:08770\n\
67TFK:10330:07759\n\
67TFK:10378:08308\n\
67TFK:10413:08492\n\
67TFK:10425:08141\n\
67TFK:10462:08954\n\
67TFK:10490:08573\n\
67TFK:09332:09279\n\
67TFK:09345:09626\n\
67TFK:09390:09147\n\
67TFK:09380:09173\n\
67TFK:09420:09354\n\
67TFK:09386:09379\n\
67TFK:09421:10080\n\
67TFK:09393:10234\n\
67TFK:09446:09222\n\
67TFK:09439:09615\n\
67TFK:09470:10038\n\
67TFK:09456:10148\n\
67TFK:09570:09110\n\
67TFK:09553:09347\n\
67TFK:09537:09540\n\
67TFK:09533:09768\n\
67TFK:09550:09900\n\
67TFK:09559:10215\n\
67TFK:09603:09871\n\
67TFK:09617:10282\n\
67TFK:09670:09219\n\
67TFK:09648:09348\n\
67TFK:09649:10158\n\
67TFK:09677:09097\n\
67TFK:09679:09297\n\
67TFK:09706:09568\n\
67TFK:09693:09839\n\
67TFK:09684:09876\n\
67TFK:09714:10123\n\
67TFK:09762:09121\n\
67TFK:09745:09258\n\
67TFK:09770:09575\n\
67TFK:09770:09612\n\
67TFK:09787:09032\n\
67TFK:09806:09163\n\
67TFK:09780:09358\n\
67TFK:09864:09586\n\
67TFK:09832:09759\n\
67TFK:09872:09891\n\
67TFK:09880:09196\n\
67TFK:09917:09494\n\
67TFK:09970:09824\n\
67TFK:09933:09995\n\
67TFK:09995:09101\n\
67TFK:10015:09159\n\
67TFK:10001:10095\n\
67TFK:10050:09079\n\
67TFK:10030:09139\n\
67TFK:10043:09805\n\
67TFK:10033:09830\n\
67TFK:10072:10204\n\
67TFK:10042:10257\n\
67TFK:10083:09715\n\
67TFK:10121:09717\n\
67TFK:10085:10169\n\
67TFK:10134:09281\n\
67TFK:10151:09692\n\
67TFK:10146:09725\n\
67TFK:10191:09273\n\
67TFK:10216:09444\n\
67TFK:10180:09508\n\
67TFK:10252:09505\n\
67TFK:10278:09443\n\
67TFK:10324:09271\n\
67TFK:09363:10742\n\
67TFK:09348:11227\n\
67TFK:09345:11308\n\
67TFK:09407:10727\n\
67TFK:09410:10912\n\
67TFK:09417:11287\n\
67TFK:09383:11589\n\
67TFK:09425:10518\n\
67TFK:09510:10540\n\
67TFK:09505:10608\n\
67TFK:09481:10667\n\
67TFK:09503:11435\n\
67TFK:09534:10322\n\
67TFK:09528:10380\n\
67TFK:09560:10490\n\
67TFK:09556:11051\n\
67TFK:09525:11554\n\
67TFK:09621:10621\n\
67TFK:09587:10756\n\
67TFK:09603:10966\n\
67TFK:09610:11237\n\
67TFK:09576:11567\n\
67TFK:09652:11212\n\
67TFK:09679:10596\n\
67TFK:09711:10704\n\
67TFK:09797:10532\n\
67TFK:09831:10507\n\
67TFK:09841:10623\n\
67TFK:09845:10643\n\
67TFK:09867:10945\n\
67TFK:09871:10941\n\
67TFK:09884:11213\n\
67TFK:09883:11584\n\
67TFK:09971:10401\n\
67TFK:09961:10560\n\
67TFK:09950:10749\n\
67TFK:09950:10773\n\
67TFK:09936:11519\n\
67TFK:09991:10325\n\
67TFK:09986:10452\n\
67TFK:10018:10411\n\
67TFK:09985:10476\n\
67TFK:09991:10688\n\
67TFK:09998:11211\n\
67TFK:10019:11259\n\
67TFK:10065:10995\n\
67TFK:10042:11350\n\
67TFK:10122:10491\n\
67TFK:10097:10535\n\
67TFK:10116:10697\n\
67TFK:10121:10860\n\
67TFK:10161:10459\n\
67TFK:10146:10528\n\
67TFK:10131:10894\n\
67TFK:10185:10312\n\
67TFK:10202:10502\n\
67TFK:10218:10849\n\
67TFK:10189:11156\n\
67TFK:10234:11059\n\
67TFK:10246:11369\n\
67TFK:10244:11483\n\
67TFK:10306:10779\n\
67TFK:10297:11328\n\
67TFK:10348:11546\n\
67TFK:10415:10934\n\
67TFK:10386:11248\n\
67TFK:10429:10516\n\
67TFK:10548:10794\n\
67TFK:10551:11167\n\
67TFK:10598:11587\n\
67TFK:05367:06675\n\
67TFK:05346:07009\n\
67TFK:05356:07343\n\
67TFK:05372:07598\n\
67TFK:05378:07366\n\
67TFK:05389:07543\n\
67TFK:05438:06991\n\
67TFK:05439:07569\n\
67TFK:05447:07612\n\
67TFK:05513:06457\n\
67TFK:05493:06684\n\
67TFK:05503:06768\n\
67TFK:05520:06774\n\
67TFK:05514:06828\n\
67TFK:05519:06842\n\
67TFK:05479:07403\n\
67TFK:05503:07698\n\
67TFK:05598:06564\n\
67TFK:05595:06909\n\
67TFK:05614:07013\n\
67TFK:05589:07201\n\
67TFK:05675:06462\n\
67TFK:05637:06540\n\
67TFK:05636:06709\n\
67TFK:05645:06708\n\
67TFK:05643:06749\n\
67TFK:05636:06986\n\
67TFK:05661:07605\n\
67TFK:05696:07226\n\
67TFK:05702:07200\n\
67TFK:05719:07375\n\
67TFK:05700:07711\n\
67TFK:05736:06474\n\
67TFK:05770:06440\n\
67TFK:05777:06930\n\
67TFK:05758:06966\n\
67TFK:05737:07285\n\
67TFK:05807:07409\n\
67TFK:05831:06497\n\
67TFK:05843:06575\n\
67TFK:05843:06922\n\
67TFK:05830:07224\n\
67TFK:05828:07384\n\
67TFK:05847:07351\n\
67TFK:05828:07702\n\
67TFK:05905:06591\n\
67TFK:05910:06943\n\
67TFK:05883:07101\n\
67TFK:05882:07201\n\
67TFK:05894:07348\n\
67TFK:05895:07379\n\
67TFK:05921:07386\n\
67TFK:05971:06563\n\
67TFK:05928:06996\n\
67TFK:05950:07679\n\
67TFK:06024:06474\n\
67TFK:05986:06800\n\
67TFK:05991:07335\n\
67TFK:06017:07360\n\
67TFK:06066:06642\n\
67TFK:06044:06706\n\
67TFK:06047:07407\n\
67TFK:06101:06463\n\
67TFK:06078:06656\n\
67TFK:06078:06694\n\
67TFK:06118:07091\n\
67TFK:06125:07435\n\
67TFK:06111:07607\n\
67TFK:06131:06441\n\
67TFK:06158:06628\n\
67TFK:06151:06996\n\
67TFK:06129:07446\n\
67TFK:06158:07626\n\
67TFK:06181:06530\n\
67TFK:06201:06554\n\
67TFK:06189:06813\n\
67TFK:06192:06834\n\
67TFK:06190:06924\n\
67TFK:06207:06957\n\
67TFK:06194:07657\n\
67TFK:06269:06540\n\
67TFK:06256:07112\n\
67TFK:06230:07672\n\
67TFK:06314:06976\n\
67TFK:06306:07395\n\
67TFK:06326:07581\n\
67TFK:06315:07601\n\
67TFK:06302:07700\n\
67TFK:06337:07180\n\
67TFK:06338:07255\n\
67TFK:06349:07516\n\
67TFK:06420:06448\n\
67TFK:06380:06778\n\
67TFK:06402:06809\n\
67TFK:06422:06807\n\
67TFK:06379:07086\n\
67TFK:06411:07392\n\
67TFK:06390:07566\n\
67TFK:06397:07694\n\
67TFK:06414:07710\n\
67TFK:06435:06541\n\
67TFK:06475:06767\n\
67TFK:06444:07132\n\
67TFK:06451:07135\n\
67TFK:06466:07171\n\
67TFK:06470:07584\n\
67TFK:06452:07680\n\
67TFK:06468:07664\n\
67TFK:06512:06756\n\
67TFK:06478:06828\n\
67TFK:06510:06902\n\
67TFK:06525:06908\n\
67TFK:06519:07182\n\
67TFK:06501:07361\n\
67TFK:06508:07377\n\
67TFK:06516:07599\n\
67TFK:06514:07658\n\
67TFK:06539:06594\n\
67TFK:06577:06658\n\
67TFK:06570:06990\n\
67TFK:06541:07108\n\
67TFK:06541:07411\n\
67TFK:06549:07392\n\
67TFK:06609:06565\n\
67TFK:06625:06979\n\
67TFK:06605:07380\n\
67TFK:06653:07576\n\
67TFK:05355:11403\n\
67TFK:05414:10562\n\
67TFK:05401:10904\n\
67TFK:05430:10584\n\
67TFK:05428:10720\n\
67TFK:05447:11182\n\
67TFK:05475:11586\n\
67TFK:05523:10464\n\
67TFK:05509:11110\n\
67TFK:05502:11270\n\
67TFK:05567:10325\n\
67TFK:05548:10535\n\
67TFK:05535:10967\n\
67TFK:05605:10414\n\
67TFK:05603:10578\n\
67TFK:05586:10658\n\
67TFK:05606:11350\n\
67TFK:05631:10669\n\
67TFK:05660:11534\n\
67TFK:05699:10392\n\
67TFK:05709:10545\n\
67TFK:05709:11122\n\
67TFK:05797:10608\n\
67TFK:05789:10775\n\
67TFK:05855:10523\n\
67TFK:05877:10825\n\
67TFK:05830:10937\n\
67TFK:05861:11111\n\
67TFK:05919:10401\n\
67TFK:05885:10480\n\
67TFK:05878:10900\n\
67TFK:05924:11027\n\
67TFK:05888:11118\n\
67TFK:05900:11299\n\
67TFK:05905:11355\n\
67TFK:05964:10436\n\
67TFK:05968:10461\n\
67TFK:05939:10531\n\
67TFK:05940:10784\n\
67TFK:05945:10862\n\
67TFK:05940:11326\n\
67TFK:05941:11372\n\
67TFK:05930:11441\n\
67TFK:06020:11067\n\
67TFK:06049:11221\n\
67TFK:06054:11563\n\
67TFK:06115:10891\n\
67TFK:06101:10920\n\
67TFK:06112:11008\n\
67TFK:06095:11463\n\
67TFK:06129:10474\n\
67TFK:06134:10620\n\
67TFK:06147:11309\n\
67TFK:06204:10415\n\
67TFK:06208:11065\n\
67TFK:06315:10712\n\
67TFK:06370:10914\n\
67TFK:06376:11297\n\
67TFK:06371:11325\n\
67TFK:06337:11584\n\
67TFK:06423:10772\n\
67TFK:06508:10590\n\
67TFK:06500:11040\n\
67TFK:06494:11342\n\
67TFK:06499:11349\n\
67TFK:06523:11420\n\
67TFK:06512:11570\n\
67TFK:06557:11012\n\
67TFK:06538:11141\n\
67TFK:06580:10401\n\
67TFK:06585:10496\n\
67TFK:06595:10523\n\
67TFK:06608:11368\n\
67TFK:06627:11486\n\
67TFK:06649:10642\n\
67TFK:06646:11228\n\
67TFK:09367:01482\n\
67TFK:09337:01512\n\
67TFK:09352:01574\n\
67TFK:09359:01552\n\
67TFK:09369:01890\n\
67TFK:09343:02091\n\
67TFK:09364:02340\n\
67TFK:09340:02431\n\
67TFK:09353:02431\n\
67TFK:09422:01419\n\
67TFK:09401:01686\n\
67TFK:09376:01832\n\
67TFK:09385:01950\n\
67TFK:09399:01966\n\
67TFK:09424:01352\n\
67TFK:09464:01933\n\
67TFK:09471:02064\n\
67TFK:09494:01324\n\
67TFK:09478:01636\n\
67TFK:09513:01727\n\
67TFK:09499:02106\n\
67TFK:09517:02466\n\
67TFK:09495:02539\n\
67TFK:09545:02461\n\
67TFK:09577:01382\n\
67TFK:09613:01527\n\
67TFK:09600:01623\n\
67TFK:09609:02164\n\
67TFK:09583:02192\n\
67TFK:09615:02315\n\
67TFK:09611:02372\n\
67TFK:09668:01310\n\
67TFK:09636:01355\n\
67TFK:09648:01679\n\
67TFK:09645:01768\n\
67TFK:09668:01929\n\
67TFK:09628:02053\n\
67TFK:09664:02093\n\
67TFK:09627:02216\n\
67TFK:09670:02275\n\
67TFK:09672:02329\n\
67TFK:09720:01460\n\
67TFK:09689:01970\n\
67TFK:09682:02000\n\
67TFK:09690:02117\n\
67TFK:09727:01744\n\
67TFK:09773:02221\n\
67TFK:09755:02359\n\
67TFK:09821:01819\n\
67TFK:09802:01912\n\
67TFK:09807:01999\n\
67TFK:09810:02241\n\
67TFK:09788:02556\n\
67TFK:09871:01779\n\
67TFK:09838:02057\n\
67TFK:09849:02317\n\
67TFK:09885:02552\n\
67TFK:09967:02105\n\
67TFK:09936:02421\n\
67TFK:09991:02320\n\
67TFK:09987:02428\n\
67TFK:10004:02398\n\
67TFK:10058:02322\n\
67TFK:10049:02433\n\
67TFK:10070:02503\n\
67TFK:10081:02375\n\
67TFK:10076:02465\n\
67TFK:10134:02405\n\
67TFK:10142:02491\n\
67TFK:10263:02161\n\
67TFK:06691:01403\n\
67TFK:06674:01791\n\
67TFK:06706:02108\n\
67TFK:06666:02538\n\
67TFK:06719:01658\n\
67TFK:06755:02056\n\
67TFK:06753:02091\n\
67TFK:06749:02178\n\
67TFK:06748:02188\n\
67TFK:06724:02284\n\
67TFK:06713:02555\n\
67TFK:06781:02095\n\
67TFK:06796:02180\n\
67TFK:06781:02447\n\
67TFK:06841:01406\n\
67TFK:06847:02163\n\
67TFK:06845:02279\n\
67TFK:06817:02337\n\
67TFK:06863:01611\n\
67TFK:06862:01855\n\
67TFK:06860:01927\n\
67TFK:06861:02083\n\
67TFK:06883:02238\n\
67TFK:06901:02530\n\
67TFK:06938:01384\n\
67TFK:06953:01390\n\
67TFK:06939:02101\n\
67TFK:06976:01365\n\
67TFK:06966:02234\n\
67TFK:06972:02213\n\
67TFK:06968:02409\n\
67TFK:07033:01344\n\
67TFK:07021:01906\n\
67TFK:07029:01890\n\
67TFK:07058:02005\n\
67TFK:07036:02097\n\
67TFK:07101:01627\n\
67TFK:07087:01654\n\
67TFK:07081:01730\n\
67TFK:07070:01750\n\
67TFK:07072:02068\n\
67TFK:07077:02496\n\
67TFK:07133:01415\n\
67TFK:07131:02055\n\
67TFK:07110:02201\n\
67TFK:07113:02503\n\
67TFK:07124:02552\n\
67TFK:07178:01971\n\
67TFK:07180:02481\n\
67TFK:07256:01543\n\
67TFK:07245:01804\n\
67TFK:07218:02237\n\
67TFK:07224:02320\n\
67TFK:07238:02416\n\
67TFK:07225:02480\n\
67TFK:07286:01936\n\
67TFK:07275:02011\n\
67TFK:07268:02060\n\
67TFK:07325:01394\n\
67TFK:07334:01592\n\
67TFK:07311:02102\n\
67TFK:07334:02088\n\
67TFK:07311:02160\n\
67TFK:07335:02308\n\
67TFK:07317:02345\n\
67TFK:07357:02570\n\
67TFK:07396:01606\n\
67TFK:07375:01701\n\
67TFK:07394:02061\n\
67TFK:07360:02154\n\
67TFK:07407:02288\n\
67TFK:07386:02403\n\
67TFK:07393:02485\n\
67TFK:07428:01338\n\
67TFK:07438:01342\n\
67TFK:07456:01339\n\
67TFK:07411:01819\n\
67TFK:07441:02003\n\
67TFK:07429:02156\n\
67TFK:07438:02186\n\
67TFK:07413:02286\n\
67TFK:07422:02393\n\
67TFK:07474:01479\n\
67TFK:07480:01531\n\
67TFK:07491:01639\n\
67TFK:07481:01742\n\
67TFK:07508:01868\n\
67TFK:07495:02001\n\
67TFK:07475:02162\n\
67TFK:07466:02281\n\
67TFK:07471:02467\n\
67TFK:07542:01386\n\
67TFK:07537:01392\n\
67TFK:07550:01813\n\
67TFK:07522:01962\n\
67TFK:07530:02016\n\
67TFK:07540:02039\n\
67TFK:07540:02064\n\
67TFK:07521:02531\n\
67TFK:07576:01314\n\
67TFK:07588:01351\n\
67TFK:07567:01532\n\
67TFK:07565:01941\n\
67TFK:07593:02200\n\
67TFK:07624:01807\n\
67TFK:07682:01829\n\
67TFK:07681:01884\n\
67TFK:07679:01988\n\
67TFK:07706:02532\n\
67TFK:07717:01338\n\
67TFK:07723:01472\n\
67TFK:07759:01931\n\
67TFK:07745:01983\n\
67TFK:07795:01792\n\
67TFK:07805:01859\n\
67TFK:07765:01912\n\
67TFK:07859:01523\n\
67TFK:07838:02086\n\
67TFK:07837:02218\n\
67TFK:07832:02432\n\
67TFK:07848:02398\n\
67TFK:07899:01557\n\
67TFK:07889:01640\n\
67TFK:07864:01729\n\
67TFK:07868:01915\n\
67TFK:07885:02189\n\
67TFK:07881:02367\n\
67TFK:07926:01786\n\
67TFK:07913:01791\n\
67TFK:07912:01844\n\
67TFK:07928:01878\n\
67TFK:07910:01901\n\
67TFK:07942:01952\n\
67TFK:07928:02021\n\
67TFK:07929:02261\n\
67TFK:07962:01772\n\
67TFK:07983:02472\n\
67TFK:06699:03876\n\
67TFK:06686:04293\n\
67TFK:06690:04745\n\
67TFK:06711:04038\n\
67TFK:06734:04055\n\
67TFK:06710:04302\n\
67TFK:06748:04848\n\
67TFK:06750:05061\n\
67TFK:06772:04348\n\
67TFK:06778:04396\n\
67TFK:06786:04679\n\
67TFK:06793:04732\n\
67TFK:06835:03873\n\
67TFK:06843:04489\n\
67TFK:06824:04709\n\
67TFK:06822:04893\n\
67TFK:06874:04147\n\
67TFK:06901:04258\n\
67TFK:06901:04358\n\
67TFK:06911:04170\n\
67TFK:06925:04875\n\
67TFK:06949:05068\n\
67TFK:06963:03929\n\
67TFK:06962:04060\n\
67TFK:06968:04053\n\
67TFK:07008:04545\n\
67TFK:06981:05111\n\
67TFK:07032:04454\n\
67TFK:07011:04780\n\
67TFK:07015:04952\n\
67TFK:07029:04934\n\
67TFK:07037:05112\n\
67TFK:07070:04398\n\
67TFK:07073:04742\n\
67TFK:07072:04985\n\
67TFK:07117:03971\n\
67TFK:07159:04048\n\
67TFK:07118:04100\n\
67TFK:07123:04149\n\
67TFK:07123:04366\n\
67TFK:07116:04787\n\
67TFK:07188:04080\n\
67TFK:07175:04639\n\
67TFK:07195:04898\n\
67TFK:07212:04103\n\
67TFK:07224:04417\n\
67TFK:07222:04684\n\
67TFK:07253:04684\n\
67TFK:07247:04934\n\
67TFK:07277:04286\n\
67TFK:07261:04960\n\
67TFK:07285:04985\n\
67TFK:07281:05066\n\
67TFK:07387:03925\n\
67TFK:07409:04357\n\
67TFK:07382:04614\n\
67TFK:07385:04861\n\
67TFK:07383:04903\n\
67TFK:07363:04918\n\
67TFK:07412:04020\n\
67TFK:07417:04342\n\
67TFK:07454:04330\n\
67TFK:07420:04655\n\
67TFK:07433:04959\n\
67TFK:07412:05045\n\
67TFK:07497:03936\n\
67TFK:07480:04025\n\
67TFK:07479:04284\n\
67TFK:07473:04387\n\
67TFK:07487:04436\n\
67TFK:07506:05052\n\
67TFK:07474:05124\n\
67TFK:07534:03893\n\
67TFK:07557:03881\n\
67TFK:07559:04038\n\
67TFK:07512:04654\n\
67TFK:07548:04695\n\
67TFK:07512:04951\n\
67TFK:07581:04544\n\
67TFK:07632:03994\n\
67TFK:07627:04209\n\
67TFK:07654:04174\n\
67TFK:07657:04384\n\
67TFK:07652:04711\n\
67TFK:07612:04856\n\
67TFK:07643:04822\n\
67TFK:07648:05014\n\
67TFK:07671:03953\n\
67TFK:07707:04184\n\
67TFK:07699:04698\n\
67TFK:07662:04735\n\
67TFK:07683:05000\n\
67TFK:07661:05046\n\
67TFK:07663:05024\n\
67TFK:07749:03923\n\
67TFK:07742:04122\n\
67TFK:07739:04672\n\
67TFK:07726:05022\n\
67TFK:07789:04958\n\
67TFK:07841:04334\n\
67TFK:07855:04332\n\
67TFK:07851:04503\n\
67TFK:07829:04696\n\
67TFK:07847:04717\n\
67TFK:07844:04832\n\
67TFK:07849:04876\n\
67TFK:07841:04961\n\
67TFK:07823:05049\n\
67TFK:07865:04191\n\
67TFK:07922:03928\n\
67TFK:07933:04649\n\
67TFK:07936:04737\n\
67TFK:07967:03968\n\
67TFK:07971:04721\n\
67TFK:06682:06629\n\
67TFK:06685:06699\n\
67TFK:06698:07535\n\
67TFK:06748:06527\n\
67TFK:06753:06563\n\
67TFK:06722:06894\n\
67TFK:06733:06954\n\
67TFK:06724:07253\n\
67TFK:06729:07481\n\
67TFK:06734:07636\n\
67TFK:06797:06857\n\
67TFK:06797:06916\n\
67TFK:06792:07070\n\
67TFK:06796:07045\n\
67TFK:06778:07091\n\
67TFK:06781:07235\n\
67TFK:06797:07340\n\
67TFK:06835:06673\n\
67TFK:06837:06668\n\
67TFK:06823:06876\n\
67TFK:06841:07465\n\
67TFK:06902:06686\n\
67TFK:06905:06938\n\
67TFK:06899:07258\n\
67TFK:06861:07359\n\
67TFK:06880:07531\n\
67TFK:06885:07698\n\
67TFK:06926:07010\n\
67TFK:06924:07206\n\
67TFK:06934:07360\n\
67TFK:06942:07587\n\
67TFK:06980:06571\n\
67TFK:06989:06800\n\
67TFK:06976:06985\n\
67TFK:07009:06972\n\
67TFK:06969:07592\n\
67TFK:07037:06898\n\
67TFK:07011:07046\n\
67TFK:07016:07209\n\
67TFK:07039:07264\n\
67TFK:07017:07448\n\
67TFK:07017:07501\n\
67TFK:07044:07711\n\
67TFK:07079:07620\n\
67TFK:07117:06813\n\
67TFK:07140:07384\n\
67TFK:07169:06923\n\
67TFK:07203:07074\n\
67TFK:07177:07187\n\
67TFK:07163:07446\n\
67TFK:07202:07483\n\
67TFK:07243:06560\n\
67TFK:07228:06646\n\
67TFK:07246:06718\n\
67TFK:07235:06867\n\
67TFK:07253:07409\n\
67TFK:07232:07508\n\
67TFK:07300:06849\n\
67TFK:07295:06920\n\
67TFK:07263:07351\n\
67TFK:07348:06849\n\
67TFK:07310:06951\n\
67TFK:07324:06983\n\
67TFK:07314:07115\n\
67TFK:07342:07443\n\
67TFK:07394:06650\n\
67TFK:07368:07724\n\
67TFK:07402:07715\n\
67TFK:07441:06990\n\
67TFK:07483:06494\n\
67TFK:07479:06738\n\
67TFK:07472:06880\n\
67TFK:07462:06890\n\
67TFK:07478:07086\n\
67TFK:07507:07305\n\
67TFK:07473:07430\n\
67TFK:07505:07512\n\
67TFK:07481:07653\n\
67TFK:07520:06588\n\
67TFK:07522:06552\n\
67TFK:07531:07095\n\
67TFK:07515:07475\n\
67TFK:07583:06587\n\
67TFK:07577:06815\n\
67TFK:07577:07109\n\
67TFK:07614:06500\n\
67TFK:07634:06602\n\
67TFK:07626:06825\n\
67TFK:07611:06891\n\
67TFK:07654:06930\n\
67TFK:07631:07032\n\
67TFK:07637:07083\n\
67TFK:07705:06501\n\
67TFK:07693:07013\n\
67TFK:07691:07491\n\
67TFK:07674:07559\n\
67TFK:07733:06481\n\
67TFK:07732:06530\n\
67TFK:07735:06665\n\
67TFK:07732:07174\n\
67TFK:07716:07680\n\
67TFK:07713:07724\n\
67TFK:07781:06984\n\
67TFK:07772:07102\n\
67TFK:07827:06473\n\
67TFK:07816:06974\n\
67TFK:07833:07053\n\
67TFK:07832:07238\n\
67TFK:07821:07297\n\
67TFK:07878:06763\n\
67TFK:07904:06823\n\
67TFK:07860:06889\n\
67TFK:07900:07068\n\
67TFK:07877:07274\n\
67TFK:07861:07417\n\
67TFK:07952:06693\n\
67TFK:07911:07600\n\
67TFK:07914:07608\n\
67TFK:07945:07635\n\
67TFK:07934:07719\n\
67TFK:07985:06673\n\
67TFK:07974:06868\n\
67TFK:07962:07141\n\
67TFK:07985:07215\n\
67TFK:06699:05265\n\
67TFK:06663:05574\n\
67TFK:06666:05590\n\
67TFK:06697:05833\n\
67TFK:06681:06354\n\
67TFK:06702:06354\n\
67TFK:06751:05163\n\
67TFK:06710:06304\n\
67TFK:06799:05211\n\
67TFK:06771:05414\n\
67TFK:06763:05488\n\
67TFK:06785:05544\n\
67TFK:06764:05608\n\
67TFK:06776:06155\n\
67TFK:06791:06206\n\
67TFK:06776:06426\n\
67TFK:06844:05788\n\
67TFK:06856:06030\n\
67TFK:06838:06166\n\
67TFK:06820:06211\n\
67TFK:06841:06228\n\
67TFK:06838:06360\n\
67TFK:06903:05157\n\
67TFK:06894:05215\n\
67TFK:06908:05417\n\
67TFK:06901:05715\n\
67TFK:06906:05735\n\
67TFK:06880:05881\n\
67TFK:06893:06069\n\
67TFK:06891:06179\n\
67TFK:06907:06292\n\
67TFK:06946:05294\n\
67TFK:06949:05312\n\
67TFK:06923:05549\n\
67TFK:06935:05600\n\
67TFK:06954:05896\n\
67TFK:06945:05982\n\
67TFK:06938:06044\n\
67TFK:06940:06114\n\
67TFK:06957:06163\n\
67TFK:06935:06404\n\
67TFK:06983:05347\n\
67TFK:06999:05755\n\
67TFK:07043:05163\n\
67TFK:07024:05853\n\
67TFK:07022:06078\n\
67TFK:07068:05161\n\
67TFK:07061:05239\n\
67TFK:07096:05311\n\
67TFK:07064:05360\n\
67TFK:07104:05476\n\
67TFK:07107:05890\n\
67TFK:07134:05283\n\
67TFK:07144:06175\n\
67TFK:07200:05537\n\
67TFK:07163:05615\n\
67TFK:07200:05880\n\
67TFK:07166:05922\n\
67TFK:07175:05905\n\
67TFK:07176:06176\n\
67TFK:07187:06435\n\
67TFK:07234:05210\n\
67TFK:07229:05473\n\
67TFK:07243:05667\n\
67TFK:07227:05710\n\
67TFK:07246:05830\n\
67TFK:07291:05183\n\
67TFK:07261:05517\n\
67TFK:07277:05563\n\
67TFK:07276:05648\n\
67TFK:07281:05708\n\
67TFK:07280:06208\n\
67TFK:07347:05488\n\
67TFK:07312:06089\n\
67TFK:07406:05327\n\
67TFK:07402:05559\n\
67TFK:07363:05644\n\
67TFK:07377:05735\n\
67TFK:07381:05796\n\
67TFK:07447:05420\n\
67TFK:07445:05730\n\
67TFK:07456:05803\n\
67TFK:07462:05418\n\
67TFK:07506:05686\n\
67TFK:07463:05915\n\
67TFK:07498:06075\n\
67TFK:07496:06276\n\
67TFK:07539:05308\n\
67TFK:07510:05848\n\
67TFK:07525:06309\n\
67TFK:07543:06429\n\
67TFK:07605:05637\n\
67TFK:07577:05662\n\
67TFK:07595:06016\n\
67TFK:07568:06061\n\
67TFK:07592:06297\n\
67TFK:07640:05175\n\
67TFK:07617:05238\n\
67TFK:07624:05454\n\
67TFK:07633:05765\n\
67TFK:07634:05803\n\
67TFK:07623:06003\n\
67TFK:07638:06340\n\
67TFK:07668:05377\n\
67TFK:07687:05413\n\
67TFK:07691:05511\n\
67TFK:07687:05578\n\
67TFK:07705:05643\n\
67TFK:07680:06102\n\
67TFK:07671:06313\n\
67TFK:07736:05391\n\
67TFK:07741:05475\n\
67TFK:07752:05487\n\
67TFK:07712:05908\n\
67TFK:07711:06157\n\
67TFK:07747:06274\n\
67TFK:07749:06409\n\
67TFK:07784:05282\n\
67TFK:07801:05260\n\
67TFK:07768:05430\n\
67TFK:07776:05926\n\
67TFK:07773:05954\n\
67TFK:07808:06035\n\
67TFK:07769:06289\n\
67TFK:07777:06314\n\
67TFK:07800:06369\n\
67TFK:07833:05392\n\
67TFK:07820:05604\n\
67TFK:07841:05676\n\
67TFK:07820:06029\n\
67TFK:07832:06126\n\
67TFK:07884:05611\n\
67TFK:07873:05808\n\
67TFK:07862:06173\n\
67TFK:07947:05640\n\
67TFK:07926:05697\n\
67TFK:07922:05736\n\
67TFK:07939:05799\n\
67TFK:07949:05775\n\
67TFK:07935:05949\n\
67TFK:07959:05912\n\
67TFK:07924:06341\n\
67TFK:07975:05314\n\
67TFK:07976:05588\n\
67TFK:07978:06284\n\
67TFK:06671:10131\n\
67TFK:06740:09656\n\
67TFK:06759:09735\n\
67TFK:06731:09858\n\
67TFK:06733:09828\n\
67TFK:06747:10240\n\
67TFK:06774:09167\n\
67TFK:06786:09501\n\
67TFK:06769:10085\n\
67TFK:06767:10201\n\
67TFK:06821:09090\n\
67TFK:06830:09211\n\
67TFK:06826:09314\n\
67TFK:06816:10125\n\
67TFK:06828:10234\n\
67TFK:06896:09049\n\
67TFK:06906:09593\n\
67TFK:06915:09123\n\
67TFK:06944:09217\n\
67TFK:06910:09845\n\
67TFK:06927:09995\n\
67TFK:06934:09995\n\
67TFK:06910:10093\n\
67TFK:06968:09144\n\
67TFK:06997:09137\n\
67TFK:06996:09432\n\
67TFK:06966:09846\n\
67TFK:06981:09889\n\
67TFK:07021:09282\n\
67TFK:07024:09302\n\
67TFK:07024:09742\n\
67TFK:07054:09911\n\
67TFK:07025:10103\n\
67TFK:07021:10260\n\
67TFK:07061:09190\n\
67TFK:07072:09371\n\
67TFK:07082:09579\n\
67TFK:07097:10116\n\
67TFK:07151:09050\n\
67TFK:07138:09149\n\
67TFK:07143:09397\n\
67TFK:07146:09641\n\
67TFK:07144:10093\n\
67TFK:07166:09123\n\
67TFK:07165:09270\n\
67TFK:07210:09350\n\
67TFK:07232:09347\n\
67TFK:07259:09734\n\
67TFK:07230:09813\n\
67TFK:07238:09811\n\
67TFK:07217:10034\n\
67TFK:07239:10084\n\
67TFK:07291:09132\n\
67TFK:07270:09585\n\
67TFK:07284:09831\n\
67TFK:07307:09831\n\
67TFK:07296:10189\n\
67TFK:07297:10226\n\
67TFK:07273:10281\n\
67TFK:07353:09202\n\
67TFK:07318:09552\n\
67TFK:07323:09539\n\
67TFK:07317:10018\n\
67TFK:07354:10119\n\
67TFK:07340:10181\n\
67TFK:07372:09037\n\
67TFK:07393:09415\n\
67TFK:07368:09999\n\
67TFK:07361:10234\n\
67TFK:07411:09825\n\
67TFK:07428:10037\n\
67TFK:07441:10128\n\
67TFK:07423:10168\n\
67TFK:07471:09270\n\
67TFK:07493:09603\n\
67TFK:07509:09934\n\
67TFK:07534:09747\n\
67TFK:07527:10101\n\
67TFK:07564:09227\n\
67TFK:07605:09675\n\
67TFK:07625:10256\n\
67TFK:07699:09152\n\
67TFK:07684:09305\n\
67TFK:07678:09762\n\
67TFK:07723:09503\n\
67TFK:07711:09825\n\
67TFK:07751:10047\n\
67TFK:07758:10257\n\
67TFK:07807:09031\n\
67TFK:07766:09631\n\
67TFK:07796:09962\n\
67TFK:07823:09086\n\
67TFK:07842:09628\n\
67TFK:07812:09783\n\
67TFK:07812:09961\n\
67TFK:07855:09959\n\
67TFK:07835:10298\n\
67TFK:07906:09210\n\
67TFK:07875:09319\n\
67TFK:07867:10046\n\
67TFK:07940:09213\n\
67TFK:07945:09900\n\
67TFK:07920:09916\n\
67TFK:07985:09152\n\
67TFK:07978:09688\n\
67TFK:07991:10015\n\
67TFK:06682:07806\n\
67TFK:06690:07957\n\
67TFK:06684:08296\n\
67TFK:06699:08761\n\
67TFK:06707:08779\n\
67TFK:06693:08931\n\
67TFK:06713:07864\n\
67TFK:06725:07963\n\
67TFK:06804:07775\n\
67TFK:06770:08070\n\
67TFK:06783:08189\n\
67TFK:06771:08424\n\
67TFK:06787:08442\n\
67TFK:06788:08615\n\
67TFK:06857:07741\n\
67TFK:06844:07872\n\
67TFK:06854:08339\n\
67TFK:06829:08753\n\
67TFK:06860:08085\n\
67TFK:06885:08856\n\
67TFK:06926:07873\n\
67TFK:06938:07936\n\
67TFK:06916:08700\n\
67TFK:06940:08996\n\
67TFK:06992:07823\n\
67TFK:06993:07926\n\
67TFK:07009:08023\n\
67TFK:06995:08305\n\
67TFK:06973:08981\n\
67TFK:07053:08012\n\
67TFK:07029:08682\n\
67TFK:07021:08849\n\
67TFK:07103:08706\n\
67TFK:07106:08763\n\
67TFK:07157:08128\n\
67TFK:07154:08425\n\
67TFK:07147:08475\n\
67TFK:07125:08652\n\
67TFK:07176:08047\n\
67TFK:07188:08116\n\
67TFK:07176:08564\n\
67TFK:07171:08677\n\
67TFK:07178:08963\n\
67TFK:07249:07869\n\
67TFK:07211:08449\n\
67TFK:07256:08776\n\
67TFK:07219:08871\n\
67TFK:07220:08868\n\
67TFK:07305:07987\n\
67TFK:07288:08423\n\
67TFK:07277:08581\n\
67TFK:07268:08660\n\
67TFK:07263:08921\n\
67TFK:07325:07870\n\
67TFK:07341:08308\n\
67TFK:07349:08804\n\
67TFK:07345:08843\n\
67TFK:07324:09010\n\
67TFK:07409:08348\n\
67TFK:07375:08750\n\
67TFK:07391:08881\n\
67TFK:07425:07987\n\
67TFK:07412:08135\n\
67TFK:07427:08191\n\
67TFK:07436:08522\n\
67TFK:07437:08849\n\
67TFK:07492:07776\n\
67TFK:07484:07980\n\
67TFK:07489:08234\n\
67TFK:07487:08357\n\
67TFK:07490:08624\n\
67TFK:07461:08629\n\
67TFK:07499:08896\n\
67TFK:07539:07851\n\
67TFK:07543:07857\n\
67TFK:07528:08166\n\
67TFK:07544:08530\n\
67TFK:07653:07878\n\
67TFK:07629:08124\n\
67TFK:07703:07740\n\
67TFK:07677:08488\n\
67TFK:07706:08960\n\
67TFK:07698:08993\n\
67TFK:07743:08172\n\
67TFK:07726:08495\n\
67TFK:07717:08635\n\
67TFK:07761:08592\n\
67TFK:07779:08809\n\
67TFK:07811:07728\n\
67TFK:07831:08328\n\
67TFK:07814:08540\n\
67TFK:07838:08570\n\
67TFK:07853:08791\n\
67TFK:07906:07833\n\
67TFK:07864:08144\n\
67TFK:07886:08135\n\
67TFK:07898:08309\n\
67TFK:07890:08732\n\
67TFK:07917:07758\n\
67TFK:07922:07751\n\
67TFK:07913:08456\n\
67TFK:07930:08730\n\
67TFK:07941:08996\n\
67TFK:07987:08297\n\
67TFK:06709:10384\n\
67TFK:06702:10627\n\
67TFK:06671:10935\n\
67TFK:06686:11197\n\
67TFK:06732:10496\n\
67TFK:06732:10721\n\
67TFK:06736:10924\n\
67TFK:06768:10356\n\
67TFK:06804:10626\n\
67TFK:06772:10665\n\
67TFK:06807:11216\n\
67TFK:06853:10495\n\
67TFK:06859:10594\n\
67TFK:06819:10700\n\
67TFK:06819:11044\n\
67TFK:06813:11229\n\
67TFK:06811:11418\n\
67TFK:06843:11525\n\
67TFK:06895:10518\n\
67TFK:06862:10567\n\
67TFK:06864:11007\n\
67TFK:06945:11408\n\
67TFK:06935:11584\n\
67TFK:06996:10775\n\
67TFK:06996:11008\n\
67TFK:07056:10980\n\
67TFK:07037:11018\n\
67TFK:07010:11453\n\
67TFK:07037:11553\n\
67TFK:07054:11546\n\
67TFK:07073:10380\n\
67TFK:07106:10380\n\
67TFK:07080:10631\n\
67TFK:07093:11279\n\
67TFK:07066:11373\n\
67TFK:07140:11129\n\
67TFK:07121:11527\n\
67TFK:07183:10511\n\
67TFK:07163:11074\n\
67TFK:07193:11547\n\
67TFK:07252:11421\n\
67TFK:07269:10447\n\
67TFK:07261:10740\n\
67TFK:07269:10793\n\
67TFK:07296:10816\n\
67TFK:07260:10930\n\
67TFK:07296:11086\n\
67TFK:07351:10575\n\
67TFK:07315:11430\n\
67TFK:07367:10310\n\
67TFK:07394:10854\n\
67TFK:07405:11217\n\
67TFK:07376:11271\n\
67TFK:07390:11525\n\
67TFK:07432:10686\n\
67TFK:07423:10935\n\
67TFK:07460:10355\n\
67TFK:07463:10503\n\
67TFK:07468:10760\n\
67TFK:07497:10959\n\
67TFK:07480:11117\n\
67TFK:07474:11455\n\
67TFK:07523:11111\n\
67TFK:07542:11277\n\
67TFK:07512:11348\n\
67TFK:07590:10312\n\
67TFK:07562:11436\n\
67TFK:07585:11469\n\
67TFK:07621:10370\n\
67TFK:07634:10987\n\
67TFK:07648:11100\n\
67TFK:07615:11156\n\
67TFK:07613:11334\n\
67TFK:07641:11308\n\
67TFK:07689:10305\n\
67TFK:07689:10907\n\
67TFK:07669:11027\n\
67TFK:07692:11524\n\
67TFK:07745:10417\n\
67TFK:07714:11486\n\
67TFK:07755:11546\n\
67TFK:07710:11587\n\
67TFK:07782:10744\n\
67TFK:07770:10776\n\
67TFK:07777:11032\n\
67TFK:07789:11220\n\
67TFK:07838:11070\n\
67TFK:07898:10520\n\
67TFK:07905:10799\n\
67TFK:07881:11061\n\
67TFK:07914:10392\n\
67TFK:07939:11585\n\
67TFK:07961:10413\n\
67TFK:07960:10738\n\
67TFK:07964:10951\n\
67TFK:07981:11039\n\
67TFK:07984:11242\n\
67TFK:00280:03785\n\
67TFK:00346:03466\n\
67TFK:00479:02932\n\
67TFK:00476:03319\n\
67TFK:00473:03402\n\
67TFK:00478:03391\n\
67TFK:00527:02882\n\
67TFK:00531:03813\n\
67TFK:00554:02803\n\
67TFK:00555:03462\n\
67TFK:00563:03460\n\
67TFK:00605:02631\n\
67TFK:00618:02858\n\
67TFK:00637:02971\n\
67TFK:00644:03139\n\
67TFK:00607:03242\n\
67TFK:00616:03470\n\
67TFK:00692:02775\n\
67TFK:00698:02898\n\
67TFK:00673:03131\n\
67TFK:00723:02590\n\
67TFK:00711:02823\n\
67TFK:00742:03233\n\
67TFK:00712:03357\n\
67TFK:00735:03328\n\
67TFK:00798:02582\n\
67TFK:00757:02929\n\
67TFK:00791:03257\n\
67TFK:00764:03365\n\
67TFK:00790:03850\n\
67TFK:00818:02659\n\
67TFK:00843:03048\n\
67TFK:00803:03426\n\
67TFK:00889:02887\n\
67TFK:00894:03428\n\
67TFK:00856:03652\n\
67TFK:00861:03714\n\
67TFK:00946:02797\n\
67TFK:00913:02936\n\
67TFK:00922:02982\n\
67TFK:00907:03293\n\
67TFK:00975:02868\n\
67TFK:01029:02863\n\
67TFK:01016:02900\n\
67TFK:01026:02988\n\
67TFK:01012:03231\n\
67TFK:01029:03329\n\
67TFK:01047:03786\n\
67TFK:01088:03414\n\
67TFK:01074:03509\n\
67TFK:01055:03529\n\
67TFK:01075:03544\n\
67TFK:01147:03339\n\
67TFK:01104:03551\n\
67TFK:01147:03583\n\
67TFK:01141:03751\n\
67TFK:01149:03773\n\
67TFK:01158:03131\n\
67TFK:01153:03180\n\
67TFK:01245:02958\n\
67TFK:01248:03624\n\
67TFK:01295:02813\n\
67TFK:01261:02923\n\
67TFK:01291:02924\n\
67TFK:01254:03477\n\
67TFK:01289:03747\n\
67TFK:01292:03787\n\
67TFK:01299:03803\n\
67TFK:01310:02897\n\
67TFK:01329:03186\n\
67TFK:01300:03745\n\
67TFK:05370:01787\n\
67TFK:05338:01859\n\
67TFK:05427:01763\n\
67TFK:05404:02090\n\
67TFK:05385:02264\n\
67TFK:05447:01315\n\
67TFK:05429:01598\n\
67TFK:05442:02433\n\
67TFK:05486:01860\n\
67TFK:05478:02019\n\
67TFK:05500:02069\n\
67TFK:05482:02107\n\
67TFK:05545:01734\n\
67TFK:05559:02541\n\
67TFK:05585:01300\n\
67TFK:05595:01906\n\
67TFK:05656:02327\n\
67TFK:05678:01528\n\
67TFK:05710:01610\n\
67TFK:05725:01631\n\
67TFK:05680:01790\n\
67TFK:05724:02307\n\
67TFK:05685:02452\n\
67TFK:05773:01319\n\
67TFK:05761:01392\n\
67TFK:05743:02255\n\
67TFK:05774:02450\n\
67TFK:05815:01346\n\
67TFK:05814:01629\n\
67TFK:05814:01694\n\
67TFK:05822:01689\n\
67TFK:05817:01780\n\
67TFK:05801:02239\n\
67TFK:05834:01634\n\
67TFK:05831:01868\n\
67TFK:05831:01913\n\
67TFK:05829:02009\n\
67TFK:05851:02326\n\
67TFK:05874:02477\n\
67TFK:05900:01337\n\
67TFK:05898:01547\n\
67TFK:05909:01574\n\
67TFK:05887:02191\n\
67TFK:05895:02302\n\
67TFK:05975:01404\n\
67TFK:05995:02479\n\
67TFK:06008:02464\n\
67TFK:06066:01747\n\
67TFK:06039:01958\n\
67TFK:06046:02027\n\
67TFK:06064:02423\n\
67TFK:06119:01652\n\
67TFK:06119:01888\n\
67TFK:06109:02282\n\
67TFK:06111:02328\n\
67TFK:06137:01314\n\
67TFK:06160:01968\n\
67TFK:06173:01968\n\
67TFK:06133:02062\n\
67TFK:06136:02199\n\
67TFK:06153:02575\n\
67TFK:06188:01335\n\
67TFK:06199:01332\n\
67TFK:06214:01347\n\
67TFK:06188:01818\n\
67TFK:06219:02066\n\
67TFK:06221:02106\n\
67TFK:06185:02185\n\
67TFK:06202:02300\n\
67TFK:06214:02336\n\
67TFK:06242:01716\n\
67TFK:06319:01518\n\
67TFK:06325:01730\n\
67TFK:06317:01796\n\
67TFK:06315:02356\n\
67TFK:06342:01332\n\
67TFK:06348:01564\n\
67TFK:06374:01585\n\
67TFK:06352:01962\n\
67TFK:06369:02538\n\
67TFK:06398:01668\n\
67TFK:06420:01756\n\
67TFK:06419:01788\n\
67TFK:06409:02214\n\
67TFK:06445:01761\n\
67TFK:06452:01804\n\
67TFK:06442:02300\n\
67TFK:06475:02348\n\
67TFK:06473:02505\n\
67TFK:06488:01684\n\
67TFK:06533:01754\n\
67TFK:06569:02028\n\
67TFK:06548:02110\n\
67TFK:06574:02319\n\
67TFK:06553:02374\n\
67TFK:06546:02505\n\
67TFK:06583:01411\n\
67TFK:06605:01559\n\
67TFK:06609:02119\n\
67TFK:06631:01620\n\
67TFK:06648:01892\n\
67TFK:06645:01992\n\
67TFK:08007:00732\n\
67TFK:08023:01157\n\
67TFK:08041:01198\n\
67TFK:08005:01205\n\
67TFK:08088:00532\n\
67TFK:08059:00837\n\
67TFK:08068:01224\n\
67TFK:08093:00545\n\
67TFK:08094:00790\n\
67TFK:08119:01130\n\
67TFK:08173:01059\n\
67TFK:08232:01180\n\
67TFK:08291:01119\n\
67TFK:08388:01205\n\
67TFK:08481:01027\n\
67TFK:08489:01099\n\
67TFK:08487:01245\n\
67TFK:08522:01056\n\
67TFK:08510:01130\n\
67TFK:08511:01108\n\
67TFK:08583:01183\n\
67TFK:08553:01262\n\
67TFK:08716:00869\n\
67TFK:08705:00932\n\
67TFK:08773:01072\n\
67TFK:08803:01140\n\
67TFK:08861:01140\n\
67TFK:08913:01107\n\
67TFK:09009:01082\n\
67TFK:09122:00919\n\
67TFK:09275:01043\n\
67TFK:06698:00474\n\
67TFK:06697:00615\n\
67TFK:06686:00787\n\
67TFK:06727:00501\n\
67TFK:06734:00578\n\
67TFK:06716:00602\n\
67TFK:06755:01248\n\
67TFK:06783:01219\n\
67TFK:06814:00501\n\
67TFK:06859:00671\n\
67TFK:06858:01020\n\
67TFK:06852:01118\n\
67TFK:06873:01085\n\
67TFK:06900:01115\n\
67TFK:06934:00547\n\
67TFK:06928:00650\n\
67TFK:06950:00665\n\
67TFK:06959:00975\n\
67TFK:06965:00519\n\
67TFK:06985:00533\n\
67TFK:06976:00565\n\
67TFK:06998:00729\n\
67TFK:06972:01166\n\
67TFK:07079:00355\n\
67TFK:07085:00816\n\
67TFK:07099:00945\n\
67TFK:07125:00432\n\
67TFK:07155:00413\n\
67TFK:07159:00983\n\
67TFK:07134:01108\n\
67TFK:07150:01179\n\
67TFK:07186:00689\n\
67TFK:07242:00787\n\
67TFK:07228:00864\n\
67TFK:07230:00959\n\
67TFK:07288:00856\n\
67TFK:07278:01049\n\
67TFK:07297:01161\n\
67TFK:07339:00607\n\
67TFK:07337:01263\n\
67TFK:07380:00532\n\
67TFK:07370:00698\n\
67TFK:07401:00943\n\
67TFK:07408:01136\n\
67TFK:07378:01199\n\
67TFK:07436:00616\n\
67TFK:07442:01051\n\
67TFK:07503:00409\n\
67TFK:07494:00539\n\
67TFK:07462:00725\n\
67TFK:07522:01271\n\
67TFK:07560:00494\n\
67TFK:07586:00651\n\
67TFK:07595:00766\n\
67TFK:07610:00664\n\
67TFK:07636:00690\n\
67TFK:07653:00910\n\
67TFK:07655:00944\n\
67TFK:07631:01067\n\
67TFK:07637:01269\n\
67TFK:07697:00533\n\
67TFK:07664:00649\n\
67TFK:07707:00834\n\
67TFK:07660:01025\n\
67TFK:07664:01133\n\
67TFK:07756:00440\n\
67TFK:07717:00820\n\
67TFK:07723:01052\n\
67TFK:07754:01083\n\
67TFK:07760:00561\n\
67TFK:07803:00920\n\
67TFK:07764:00951\n\
67TFK:07765:00962\n\
67TFK:07835:00479\n\
67TFK:07825:00595\n\
67TFK:07820:00799\n\
67TFK:07833:01064\n\
67TFK:07821:01134\n\
67TFK:07846:01280\n\
67TFK:07906:00661\n\
67TFK:07878:00811\n\
67TFK:07961:00468\n\
67TFK:07968:00808\n\
67TFK:06661:14571\n\
67TFK:06758:14409\n\
67TFK:06810:14203\n\
67TFK:06933:14564\n\
67TFK:06974:14539\n\
67TFK:07047:14480\n\
67TFK:07042:14800\n\
67TFK:07163:14262\n\
67TFK:07177:14443\n\
67TFK:07239:14275\n\
67TFK:07255:14377\n\
67TFK:07234:14659\n\
67TFK:07248:14717\n\
67TFK:07298:14201\n\
67TFK:07279:14601\n\
67TFK:07373:14459\n\
67TFK:07417:14531\n\
67TFK:07422:14595\n\
67TFK:07655:14568\n\
67TFK:07774:14237\n\
67TFK:07955:14187\n\
67TFK:08020:07179\n\
67TFK:08014:07309\n\
67TFK:08060:06492\n\
67TFK:08073:07077\n\
67TFK:08061:07235\n\
67TFK:08080:07261\n\
67TFK:08094:07102\n\
67TFK:08102:07544\n\
67TFK:08145:06545\n\
67TFK:08188:06586\n\
67TFK:08181:06816\n\
67TFK:08160:07390\n\
67TFK:08158:07503\n\
67TFK:08205:06823\n\
67TFK:08231:06902\n\
67TFK:08255:06803\n\
67TFK:08273:07111\n\
67TFK:08257:07372\n\
67TFK:08260:07366\n\
67TFK:08287:07396\n\
67TFK:08283:07643\n\
67TFK:08302:07239\n\
67TFK:08342:07500\n\
67TFK:08473:06839\n\
67TFK:08466:06966\n\
67TFK:08479:07153\n\
67TFK:08527:06635\n\
67TFK:08525:06770\n\
67TFK:08497:06944\n\
67TFK:08517:07236\n\
67TFK:08586:06485\n\
67TFK:08542:07130\n\
67TFK:08578:07152\n\
67TFK:08557:07256\n\
67TFK:08589:07248\n\
67TFK:08591:07368\n\
67TFK:08619:06676\n\
67TFK:08625:07150\n\
67TFK:08618:07198\n\
67TFK:08651:06832\n\
67TFK:08671:07452\n\
67TFK:08646:07636\n\
67TFK:08704:06467\n\
67TFK:08724:06728\n\
67TFK:08692:06751\n\
67TFK:08730:06887\n\
67TFK:08740:07703\n\
67TFK:08749:06442\n\
67TFK:08784:06489\n\
67TFK:08756:06611\n\
67TFK:08785:07228\n\
67TFK:08756:07458\n\
67TFK:08832:06467\n\
67TFK:08834:06585\n\
67TFK:08803:06824\n\
67TFK:08818:06828\n\
67TFK:08825:06859\n\
67TFK:08833:06934\n\
67TFK:08840:06952\n\
67TFK:08837:07086\n\
67TFK:08828:07512\n\
67TFK:08832:07711\n\
67TFK:08891:06458\n\
67TFK:08879:06600\n\
67TFK:08884:07359\n\
67TFK:08847:07470\n\
67TFK:08920:06855\n\
67TFK:08939:06968\n\
67TFK:08948:06657\n\
67TFK:08943:06921\n\
67TFK:08972:07079\n\
67TFK:08987:07497\n\
67TFK:09038:07172\n\
67TFK:08995:07295\n\
67TFK:09074:06461\n\
67TFK:09046:07653\n\
67TFK:09063:07664\n\
67TFK:09123:06544\n\
67TFK:09111:06695\n\
67TFK:09099:07676\n\
67TFK:09150:06541\n\
67TFK:09178:06597\n\
67TFK:09157:06691\n\
67TFK:09180:06941\n\
67TFK:09149:07035\n\
67TFK:09179:07062\n\
67TFK:09180:07265\n\
67TFK:09154:07388\n\
67TFK:09154:07396\n\
67TFK:09144:07463\n\
67TFK:09148:07605\n\
67TFK:09150:07712\n\
67TFK:09219:06450\n\
67TFK:09195:06746\n\
67TFK:09213:06746\n\
67TFK:09239:06904\n\
67TFK:09208:07585\n\
67TFK:09257:06702\n\
67TFK:09310:07078\n\
67TFK:09298:07186\n\
67TFK:08006:02926\n\
67TFK:08023:02942\n\
67TFK:08002:02985\n\
67TFK:08000:03048\n\
67TFK:08008:03179\n\
67TFK:08040:03336\n\
67TFK:08054:02686\n\
67TFK:08053:02932\n\
67TFK:08054:03238\n\
67TFK:08053:03324\n\
67TFK:08057:03519\n\
67TFK:08105:02604\n\
67TFK:08097:02700\n\
67TFK:08116:03081\n\
67TFK:08120:03198\n\
67TFK:08112:03722\n\
67TFK:08123:03768\n\
67TFK:08139:03776\n\
67TFK:08182:03012\n\
67TFK:08235:02765\n\
67TFK:08212:03507\n\
67TFK:08282:02855\n\
67TFK:08264:03017\n\
67TFK:08272:03331\n\
67TFK:08265:03402\n\
67TFK:08280:03642\n\
67TFK:08290:03646\n\
67TFK:08302:02594\n\
67TFK:08321:02603\n\
67TFK:08309:02716\n\
67TFK:08295:02775\n\
67TFK:08311:03817\n\
67TFK:08348:02795\n\
67TFK:08390:03310\n\
67TFK:08368:03411\n\
67TFK:08432:03034\n\
67TFK:08413:03145\n\
67TFK:08407:03237\n\
67TFK:08426:03274\n\
67TFK:08430:03298\n\
67TFK:08429:03861\n\
67TFK:08447:02780\n\
67TFK:08460:03036\n\
67TFK:08482:03145\n\
67TFK:08457:03642\n\
67TFK:08459:03793\n\
67TFK:08450:03827\n\
67TFK:08478:03861\n\
67TFK:08500:02684\n\
67TFK:08508:03058\n\
67TFK:08538:03160\n\
67TFK:08555:03468\n\
67TFK:08611:03139\n\
67TFK:08640:03253\n\
67TFK:08608:03420\n\
67TFK:08596:03427\n\
67TFK:08594:03694\n\
67TFK:08673:02996\n\
67TFK:08677:03689\n\
67TFK:08708:02642\n\
67TFK:08693:02756\n\
67TFK:08717:02780\n\
67TFK:08730:03013\n\
67TFK:08718:03408\n\
67TFK:08699:03735\n\
67TFK:08731:03854\n\
67TFK:08756:02736\n\
67TFK:08816:02630\n\
67TFK:08840:02813\n\
67TFK:08794:02986\n\
67TFK:08819:03039\n\
67TFK:08812:03224\n\
67TFK:08819:03525\n\
67TFK:08814:03748\n\
67TFK:08859:02689\n\
67TFK:08888:02838\n\
67TFK:08887:03093\n\
67TFK:08869:03304\n\
67TFK:08874:03291\n\
67TFK:08857:03410\n\
67TFK:08885:03467\n\
67TFK:08868:03506\n\
67TFK:08855:03812\n\
67TFK:08934:02602\n\
67TFK:08893:02671\n\
67TFK:08931:02854\n\
67TFK:08906:02887\n\
67TFK:08907:03013\n\
67TFK:08925:03294\n\
67TFK:08892:03670\n\
67TFK:08904:03811\n\
67TFK:08989:02847\n\
67TFK:08955:02998\n\
67TFK:08972:03180\n\
67TFK:08988:03190\n\
67TFK:08968:03246\n\
67TFK:08984:03545\n\
67TFK:08979:03832\n\
67TFK:09014:02805\n\
67TFK:09002:03229\n\
67TFK:08999:03365\n\
67TFK:09001:03644\n\
67TFK:09026:03720\n\
67TFK:09072:02661\n\
67TFK:09077:02921\n\
67TFK:09077:03363\n\
67TFK:09050:03620\n\
67TFK:09089:03710\n\
67TFK:09123:02581\n\
67TFK:09098:02673\n\
67TFK:09112:03592\n\
67TFK:09131:03720\n\
67TFK:09169:03012\n\
67TFK:09181:03434\n\
67TFK:09184:03604\n\
67TFK:09206:02653\n\
67TFK:09214:02828\n\
67TFK:09193:03092\n\
67TFK:09233:03139\n\
67TFK:09241:03361\n\
67TFK:09203:03419\n\
67TFK:09213:03844\n\
67TFK:09276:02668\n\
67TFK:09249:02731\n\
67TFK:09269:02888\n\
67TFK:09270:03062\n\
67TFK:09254:03151\n\
67TFK:09284:03756\n\
67TFK:09271:03838\n\
67TFK:09300:02724\n\
67TFK:09314:03538\n\
67TFK:09304:03858\n\
67TFK:08015:03926\n\
67TFK:08031:04470\n\
67TFK:08005:04817\n\
67TFK:08028:04957\n\
67TFK:07994:04996\n\
67TFK:08047:05048\n\
67TFK:08132:03917\n\
67TFK:08097:04118\n\
67TFK:08102:04439\n\
67TFK:08115:04849\n\
67TFK:08125:05008\n\
67TFK:08146:03928\n\
67TFK:08184:04060\n\
67TFK:08145:04112\n\
67TFK:08167:04070\n\
67TFK:08142:04259\n\
67TFK:08230:03951\n\
67TFK:08193:04204\n\
67TFK:08218:04282\n\
67TFK:08198:04586\n\
67TFK:08236:04644\n\
67TFK:08223:04926\n\
67TFK:08206:05148\n\
67TFK:08285:03948\n\
67TFK:08269:04279\n\
67TFK:08291:04680\n\
67TFK:08291:04753\n\
67TFK:08277:04933\n\
67TFK:08302:04036\n\
67TFK:08314:04094\n\
67TFK:08322:04251\n\
67TFK:08295:04648\n\
67TFK:08388:03968\n\
67TFK:08368:04101\n\
67TFK:08366:04163\n\
67TFK:08371:04158\n\
67TFK:08361:04250\n\
67TFK:08360:04328\n\
67TFK:08349:04856\n\
67TFK:08393:03951\n\
67TFK:08409:03954\n\
67TFK:08414:04082\n\
67TFK:08438:04145\n\
67TFK:08431:04165\n\
67TFK:08396:04404\n\
67TFK:08405:04595\n\
67TFK:08426:04666\n\
67TFK:08393:04897\n\
67TFK:08424:05052\n\
67TFK:08460:04095\n\
67TFK:08469:04178\n\
67TFK:08455:04735\n\
67TFK:08476:05101\n\
67TFK:08529:03880\n\
67TFK:08516:04163\n\
67TFK:08508:04490\n\
67TFK:08556:03926\n\
67TFK:08588:04484\n\
67TFK:08560:04541\n\
67TFK:08547:05080\n\
67TFK:08606:04133\n\
67TFK:08641:04530\n\
67TFK:08613:04761\n\
67TFK:08611:04937\n\
67TFK:08621:04919\n\
67TFK:08636:05099\n\
67TFK:08671:03955\n\
67TFK:08662:04336\n\
67TFK:08683:04435\n\
67TFK:08650:05036\n\
67TFK:08673:05131\n\
67TFK:08740:04191\n\
67TFK:08734:04589\n\
67TFK:08740:04655\n\
67TFK:08702:05031\n\
67TFK:08773:04271\n\
67TFK:08750:05147\n\
67TFK:08803:04174\n\
67TFK:08799:04312\n\
67TFK:08811:04383\n\
67TFK:08798:04569\n\
67TFK:08808:04607\n\
67TFK:08806:04811\n\
67TFK:08876:04129\n\
67TFK:08869:04705\n\
67TFK:08889:04806\n\
67TFK:08881:05142\n\
67TFK:08937:04154\n\
67TFK:08894:05090\n\
67TFK:08974:03894\n\
67TFK:08966:03947\n\
67TFK:08945:04150\n\
67TFK:08959:04302\n\
67TFK:09035:04261\n\
67TFK:09041:04453\n\
67TFK:09004:04676\n\
67TFK:09024:04769\n\
67TFK:09083:04076\n\
67TFK:09088:04143\n\
67TFK:09080:04592\n\
67TFK:09085:04870\n\
67TFK:09062:04939\n\
67TFK:09143:03944\n\
67TFK:09181:04009\n\
67TFK:09143:04081\n\
67TFK:09158:04217\n\
67TFK:09149:04365\n\
67TFK:09145:04946\n\
67TFK:09165:05069\n\
67TFK:09200:03888\n\
67TFK:09203:04033\n\
67TFK:09204:04027\n\
67TFK:09205:04318\n\
67TFK:09198:04880\n\
67TFK:09258:04403\n\
67TFK:09288:04476\n\
67TFK:09242:04519\n\
67TFK:09272:04989\n\
67TFK:09297:04512\n\
67TFK:09305:04506\n\
67TFK:09294:04545\n\
67TFK:09299:04514\n\
67TFK:08038:08146\n\
67TFK:08022:08744\n\
67TFK:08070:08003\n\
67TFK:08089:08532\n\
67TFK:08085:08979\n\
67TFK:08104:08124\n\
67TFK:08136:08435\n\
67TFK:08133:08627\n\
67TFK:08103:09003\n\
67TFK:08155:07946\n\
67TFK:08150:08338\n\
67TFK:08171:08341\n\
67TFK:08145:08703\n\
67TFK:08218:07994\n\
67TFK:08199:08240\n\
67TFK:08193:08546\n\
67TFK:08197:08942\n\
67TFK:08282:08243\n\
67TFK:08249:08851\n\
67TFK:08267:08949\n\
67TFK:08306:08255\n\
67TFK:08320:08319\n\
67TFK:08307:08618\n\
67TFK:08333:08949\n\
67TFK:08346:07792\n\
67TFK:08344:07922\n\
67TFK:08376:08173\n\
67TFK:08379:08157\n\
67TFK:08355:08236\n\
67TFK:08381:08251\n\
67TFK:08381:08579\n\
67TFK:08402:07811\n\
67TFK:08439:07810\n\
67TFK:08428:08209\n\
67TFK:08409:08244\n\
67TFK:08414:08872\n\
67TFK:08427:08896\n\
67TFK:08484:08299\n\
67TFK:08493:07932\n\
67TFK:08504:08056\n\
67TFK:08568:08137\n\
67TFK:08548:08231\n\
67TFK:08556:08733\n\
67TFK:08614:08265\n\
67TFK:08610:08346\n\
67TFK:08601:08473\n\
67TFK:08646:08500\n\
67TFK:08682:08777\n\
67TFK:08741:07906\n\
67TFK:08692:07996\n\
67TFK:08730:08120\n\
67TFK:08723:08365\n\
67TFK:08692:08567\n\
67TFK:08785:07815\n\
67TFK:08773:08082\n\
67TFK:08785:08283\n\
67TFK:08779:08464\n\
67TFK:08814:07913\n\
67TFK:08806:08170\n\
67TFK:08813:08228\n\
67TFK:08797:08519\n\
67TFK:08814:08658\n\
67TFK:08846:07917\n\
67TFK:08852:08102\n\
67TFK:08855:08268\n\
67TFK:08854:08343\n\
67TFK:08886:08447\n\
67TFK:08871:08737\n\
67TFK:08905:08084\n\
67TFK:08906:08247\n\
67TFK:08927:08479\n\
67TFK:08938:08919\n\
67TFK:08979:08266\n\
67TFK:08990:08394\n\
67TFK:08976:08467\n\
67TFK:08967:08813\n\
67TFK:09016:08020\n\
67TFK:09022:08480\n\
67TFK:09000:08556\n\
67TFK:09010:08869\n\
67TFK:09069:07924\n\
67TFK:09099:07996\n\
67TFK:09177:07755\n\
67TFK:09176:08207\n\
67TFK:09155:08499\n\
67TFK:09159:09008\n\
67TFK:09218:07966\n\
67TFK:09211:08017\n\
67TFK:09217:08014\n\
67TFK:09198:08233\n\
67TFK:09197:08335\n\
67TFK:09251:07901\n\
67TFK:09254:07982\n\
67TFK:09289:08631\n\
67TFK:09251:08712\n\
67TFK:09305:07751\n\
67TFK:08028:09184\n\
67TFK:08034:09794\n\
67TFK:08034:09998\n\
67TFK:08006:10104\n\
67TFK:08083:09188\n\
67TFK:08066:09602\n\
67TFK:08044:09752\n\
67TFK:08082:10292\n\
67TFK:08105:09029\n\
67TFK:08139:09075\n\
67TFK:08123:09246\n\
67TFK:08140:09276\n\
67TFK:08128:09506\n\
67TFK:08138:09474\n\
67TFK:08108:09737\n\
67TFK:08133:09908\n\
67TFK:08113:10222\n\
67TFK:08179:09850\n\
67TFK:08234:09236\n\
67TFK:08232:09476\n\
67TFK:08230:10018\n\
67TFK:08238:10179\n\
67TFK:08217:10242\n\
67TFK:08244:09117\n\
67TFK:08276:09353\n\
67TFK:08277:09471\n\
67TFK:08337:09379\n\
67TFK:08326:09813\n\
67TFK:08308:10085\n\
67TFK:08296:10303\n\
67TFK:08365:09214\n\
67TFK:08375:09531\n\
67TFK:08434:09088\n\
67TFK:08419:09441\n\
67TFK:08428:09949\n\
67TFK:08446:09300\n\
67TFK:08568:09023\n\
67TFK:08575:09067\n\
67TFK:08566:09259\n\
67TFK:08567:09230\n\
67TFK:08633:09176\n\
67TFK:08611:09853\n\
67TFK:08638:09965\n\
67TFK:08672:09057\n\
67TFK:08683:09316\n\
67TFK:08662:09711\n\
67TFK:08676:10237\n\
67TFK:08704:09313\n\
67TFK:08712:09552\n\
67TFK:08708:09862\n\
67TFK:08693:09885\n\
67TFK:08729:09990\n\
67TFK:08734:10102\n\
67TFK:08736:10116\n\
67TFK:08787:09076\n\
67TFK:08772:09390\n\
67TFK:08769:09496\n\
67TFK:08744:09600\n\
67TFK:08821:09355\n\
67TFK:08802:09500\n\
67TFK:08796:10093\n\
67TFK:08877:09251\n\
67TFK:08861:09351\n\
67TFK:08889:09937\n\
67TFK:08860:10073\n\
67TFK:08934:09148\n\
67TFK:08954:09285\n\
67TFK:08982:09464\n\
67TFK:08989:09540\n\
67TFK:08988:09691\n\
67TFK:09031:09040\n\
67TFK:09019:09775\n\
67TFK:09071:09108\n\
67TFK:09099:09142\n\
67TFK:09124:09516\n\
67TFK:09093:09893\n\
67TFK:09184:09114\n\
67TFK:09142:09447\n\
67TFK:09164:10217\n\
67TFK:09200:09113\n\
67TFK:09219:09929\n\
67TFK:09255:09249\n\
67TFK:09272:10130\n\
67TFK:09308:09478\n\
67TFK:09314:09554\n\
67TFK:09304:09665\n\
67TFK:09307:09678\n\
67TFK:00508:10585\n\
67TFK:00560:10495\n\
67TFK:00629:10359\n\
67TFK:00622:10551\n\
67TFK:00619:10980\n\
67TFK:00675:10492\n\
67TFK:00690:10535\n\
67TFK:00698:10772\n\
67TFK:00663:11087\n\
67TFK:00700:10407\n\
67TFK:00778:11414\n\
67TFK:00803:10309\n\
67TFK:00821:10795\n\
67TFK:00813:10860\n\
67TFK:00895:10571\n\
67TFK:00881:10882\n\
67TFK:00891:10925\n\
67TFK:00920:10356\n\
67TFK:00928:10894\n\
67TFK:00916:11081\n\
67TFK:00936:11117\n\
67TFK:00927:11234\n\
67TFK:00948:11312\n\
67TFK:00951:10487\n\
67TFK:00952:10959\n\
67TFK:00956:11265\n\
67TFK:00963:11324\n\
67TFK:01019:10305\n\
67TFK:01038:10875\n\
67TFK:01009:11518\n\
67TFK:01073:10383\n\
67TFK:01063:11191\n\
67TFK:01063:11279\n\
67TFK:01075:11336\n\
67TFK:01101:10386\n\
67TFK:01123:11028\n\
67TFK:01104:11390\n\
67TFK:01194:10650\n\
67TFK:01199:10606\n\
67TFK:01188:11082\n\
67TFK:01195:11087\n\
67TFK:01161:11145\n\
67TFK:01200:10385\n\
67TFK:01222:10528\n\
67TFK:01246:10983\n\
67TFK:01202:11014\n\
67TFK:01244:11056\n\
67TFK:01287:11028\n\
67TFK:01317:10431\n\
67TFK:01317:11161\n\
67TFK:06705:12305\n\
67TFK:06674:12436\n\
67TFK:06702:12707\n\
67TFK:06742:12180\n\
67TFK:06731:12476\n\
67TFK:06771:11789\n\
67TFK:06789:12484\n\
67TFK:06835:12375\n\
67TFK:06829:12542\n\
67TFK:06851:12619\n\
67TFK:06820:12809\n\
67TFK:06902:11826\n\
67TFK:06880:12186\n\
67TFK:06930:11667\n\
67TFK:06939:11900\n\
67TFK:06951:12336\n\
67TFK:06993:12511\n\
67TFK:07033:12659\n\
67TFK:07022:12749\n\
67TFK:07069:11713\n\
67TFK:07081:11731\n\
67TFK:07102:11776\n\
67TFK:07073:11886\n\
67TFK:07108:11854\n\
67TFK:07078:12556\n\
67TFK:07065:12646\n\
67TFK:07137:11960\n\
67TFK:07155:12732\n\
67TFK:07172:12283\n\
67TFK:07234:11753\n\
67TFK:07243:11934\n\
67TFK:07235:12603\n\
67TFK:07247:12661\n\
67TFK:07230:12770\n\
67TFK:07266:11642\n\
67TFK:07272:12229\n\
67TFK:07284:12253\n\
67TFK:07355:12404\n\
67TFK:07396:12094\n\
67TFK:07388:12488\n\
67TFK:07448:11792\n\
67TFK:07417:12096\n\
67TFK:07502:11712\n\
67TFK:07469:12156\n\
67TFK:07488:12260\n\
67TFK:07472:12368\n\
67TFK:07477:12363\n\
67TFK:07505:12545\n\
67TFK:07499:12653\n\
67TFK:07557:11738\n\
67TFK:07544:12242\n\
67TFK:07525:12511\n\
67TFK:07557:12826\n\
67TFK:07647:11656\n\
67TFK:07653:11691\n\
67TFK:07659:12563\n\
67TFK:07614:12835\n\
67TFK:07699:12784\n\
67TFK:07755:12346\n\
67TFK:07801:12399\n\
67TFK:07832:12119\n\
67TFK:07850:12560\n\
67TFK:07828:12804\n\
67TFK:07882:11850\n\
67TFK:07892:11876\n\
67TFK:07861:12107\n\
67TFK:04010:13052\n\
67TFK:04019:13316\n\
67TFK:04013:13893\n\
67TFK:04231:13062\n\
67TFK:04214:13374\n\
67TFK:04292:13553\n\
67TFK:04257:13797\n\
67TFK:04300:12896\n\
67TFK:04332:13022\n\
67TFK:04329:14118\n\
67TFK:04386:12948\n\
67TFK:04346:13704\n\
67TFK:04371:13802\n\
67TFK:04432:13002\n\
67TFK:04424:13063\n\
67TFK:04409:13128\n\
67TFK:04400:13542\n\
67TFK:04433:14079\n\
67TFK:04422:14134\n\
67TFK:04443:14162\n\
67TFK:04472:13084\n\
67TFK:04461:13510\n\
67TFK:04506:13026\n\
67TFK:04511:13197\n\
67TFK:04499:13237\n\
67TFK:04526:13273\n\
67TFK:04558:13006\n\
67TFK:04589:13062\n\
67TFK:04588:13371\n\
67TFK:04568:13999\n\
67TFK:04609:12968\n\
67TFK:04603:14064\n\
67TFK:04668:12975\n\
67TFK:04684:13002\n\
67TFK:04693:13074\n\
67TFK:04732:13345\n\
67TFK:04714:13384\n\
67TFK:04722:13846\n\
67TFK:04738:14075\n\
67TFK:04764:12971\n\
67TFK:04776:12943\n\
67TFK:04770:13132\n\
67TFK:04783:13388\n\
67TFK:04816:13463\n\
67TFK:04841:13690\n\
67TFK:04826:13832\n\
67TFK:04883:13330\n\
67TFK:04861:13979\n\
67TFK:04859:14030\n\
67TFK:04925:13167\n\
67TFK:04933:13593\n\
67TFK:04971:13161\n\
67TFK:04974:13187\n\
67TFK:04963:13759\n\
67TFK:05032:12985\n\
67TFK:05022:13707\n\
67TFK:05028:13722\n\
67TFK:05043:14142\n\
67TFK:05071:13387\n\
67TFK:05065:13492\n\
67TFK:05144:14087\n\
67TFK:05163:12990\n\
67TFK:05187:13673\n\
67TFK:05241:14008\n\
67TFK:05272:13044\n\
67TFK:05253:13972\n\
67TFK:05297:13003\n\
67TFK:05321:13163\n\
67TFK:05311:13422\n\
67TFK:04001:14344\n\
67TFK:04014:14624\n\
67TFK:04038:14808\n\
67TFK:04120:14659\n\
67TFK:04163:14408\n\
67TFK:04163:14440\n\
67TFK:04171:14544\n\
67TFK:04172:14724\n\
67TFK:04298:14429\n\
67TFK:04327:14429\n\
67TFK:04476:14603\n\
67TFK:04536:14202\n\
67TFK:04518:14243\n\
67TFK:04519:14480\n\
67TFK:04501:15109\n\
67TFK:04561:14715\n\
67TFK:04574:14749\n\
67TFK:04591:14788\n\
67TFK:04603:15000\n\
67TFK:04694:14199\n\
67TFK:04688:14280\n\
67TFK:04654:14514\n\
67TFK:04648:14885\n\
67TFK:04721:14323\n\
67TFK:04701:14631\n\
67TFK:04762:14601\n\
67TFK:04759:14858\n\
67TFK:04971:14325\n\
67TFK:04954:14585\n\
67TFK:05115:14379\n\
67TFK:05197:14194\n\
67TFK:04031:12587\n\
67TFK:04081:12833\n\
67TFK:04125:11721\n\
67TFK:04129:11756\n\
67TFK:04128:12004\n\
67TFK:04185:12428\n\
67TFK:04241:11895\n\
67TFK:04221:12431\n\
67TFK:04294:12071\n\
67TFK:04254:12524\n\
67TFK:04287:12812\n\
67TFK:04332:12183\n\
67TFK:04301:12207\n\
67TFK:04329:12522\n\
67TFK:04321:12643\n\
67TFK:04433:12404\n\
67TFK:04410:12725\n\
67TFK:04486:11715\n\
67TFK:04472:12465\n\
67TFK:04458:12590\n\
67TFK:04544:12308\n\
67TFK:04518:12661\n\
67TFK:04507:12825\n\
67TFK:04538:12803\n\
67TFK:04535:12849\n\
67TFK:04555:12529\n\
67TFK:04586:12725\n\
67TFK:04634:12171\n\
67TFK:04600:12527\n\
67TFK:04691:11773\n\
67TFK:04681:12169\n\
67TFK:04694:12197\n\
67TFK:04655:12247\n\
67TFK:04668:12289\n\
67TFK:04668:12560\n\
67TFK:04744:11850\n\
67TFK:04721:11904\n\
67TFK:04729:12720\n\
67TFK:04769:11709\n\
67TFK:04778:11937\n\
67TFK:04770:12209\n\
67TFK:04807:11742\n\
67TFK:04829:11750\n\
67TFK:04829:11771\n\
67TFK:04817:12340\n\
67TFK:04805:12381\n\
67TFK:04802:12506\n\
67TFK:04887:12000\n\
67TFK:04888:12356\n\
67TFK:04892:12650\n\
67TFK:04938:12293\n\
67TFK:04941:12439\n\
67TFK:04998:11754\n\
67TFK:05010:12234\n\
67TFK:05012:12744\n\
67TFK:05003:12836\n\
67TFK:05093:11661\n\
67TFK:05083:11762\n\
67TFK:05054:11882\n\
67TFK:05057:12083\n\
67TFK:05123:11938\n\
67TFK:05112:12211\n\
67TFK:05170:11777\n\
67TFK:05189:11755\n\
67TFK:05174:12155\n\
67TFK:05221:12376\n\
67TFK:05234:12665\n\
67TFK:05272:12092\n\
67TFK:05251:12213\n\
67TFK:05266:12322\n\
67TFK:05252:12569\n\
67TFK:05315:12490\n\
67TFK:04092:10408\n\
67TFK:04080:10772\n\
67TFK:04070:10848\n\
67TFK:04056:10870\n\
67TFK:04110:10398\n\
67TFK:04136:10927\n\
67TFK:04125:11312\n\
67TFK:04123:11423\n\
67TFK:04132:11408\n\
67TFK:04106:11572\n\
67TFK:04189:11402\n\
67TFK:04204:10379\n\
67TFK:04202:10701\n\
67TFK:04201:10998\n\
67TFK:04233:11191\n\
67TFK:04219:11586\n\
67TFK:04262:10309\n\
67TFK:04278:10344\n\
67TFK:04249:10519\n\
67TFK:04262:11402\n\
67TFK:04249:11420\n\
67TFK:04254:11506\n\
67TFK:04293:11515\n\
67TFK:04327:10680\n\
67TFK:04324:11440\n\
67TFK:04382:11365\n\
67TFK:04403:10456\n\
67TFK:04443:11016\n\
67TFK:04414:11056\n\
67TFK:04443:11340\n\
67TFK:04469:10480\n\
67TFK:04448:10620\n\
67TFK:04474:11045\n\
67TFK:04489:11125\n\
67TFK:04585:10429\n\
67TFK:04560:11102\n\
67TFK:04583:11114\n\
67TFK:04605:10760\n\
67TFK:04630:11161\n\
67TFK:04681:10587\n\
67TFK:04743:10343\n\
67TFK:04730:10599\n\
67TFK:04741:10745\n\
67TFK:04712:10900\n\
67TFK:04728:11044\n\
67TFK:04732:11187\n\
67TFK:04740:11392\n\
67TFK:04715:11546\n\
67TFK:04737:11533\n\
67TFK:04780:10832\n\
67TFK:04761:11090\n\
67TFK:04792:11084\n\
67TFK:04749:11434\n\
67TFK:04760:11407\n\
67TFK:04812:10829\n\
67TFK:04827:11238\n\
67TFK:04887:10349\n\
67TFK:04853:11568\n\
67TFK:04922:10487\n\
67TFK:04931:10732\n\
67TFK:04900:11487\n\
67TFK:04940:11470\n\
67TFK:04977:11116\n\
67TFK:05034:10898\n\
67TFK:05033:11155\n\
67TFK:05014:11437\n\
67TFK:05059:11503\n\
67TFK:05065:11466\n\
67TFK:05104:10609\n\
67TFK:05161:11041\n\
67TFK:05182:11465\n\
67TFK:05243:11519\n\
67TFK:05270:10815\n\
67TFK:05250:11267\n\
67TFK:05289:11569\n\
67TFK:05322:11062\n\
67TFK:04043:09189\n\
67TFK:03999:09742\n\
67TFK:04044:09926\n\
67TFK:04004:10037\n\
67TFK:04035:10048\n\
67TFK:04029:10102\n\
67TFK:04036:10147\n\
67TFK:04011:10274\n\
67TFK:04089:09253\n\
67TFK:04139:09939\n\
67TFK:04107:10200\n\
67TFK:04179:09153\n\
67TFK:04177:10279\n\
67TFK:04228:09453\n\
67TFK:04212:09521\n\
67TFK:04226:10078\n\
67TFK:04198:10296\n\
67TFK:04248:09423\n\
67TFK:04247:10098\n\
67TFK:04301:09126\n\
67TFK:04315:09801\n\
67TFK:04352:09265\n\
67TFK:04384:09671\n\
67TFK:04354:10111\n\
67TFK:04377:10152\n\
67TFK:04360:10173\n\
67TFK:04433:09099\n\
67TFK:04416:09844\n\
67TFK:04421:10121\n\
67TFK:04403:10204\n\
67TFK:04466:09397\n\
67TFK:04466:09447\n\
67TFK:04447:09615\n\
67TFK:04468:09889\n\
67TFK:04454:10056\n\
67TFK:04508:09271\n\
67TFK:04527:09306\n\
67TFK:04538:09818\n\
67TFK:04570:09060\n\
67TFK:04589:09211\n\
67TFK:04582:09318\n\
67TFK:04572:09513\n\
67TFK:04588:09471\n\
67TFK:04575:09916\n\
67TFK:04553:10221\n\
67TFK:04608:09076\n\
67TFK:04615:09170\n\
67TFK:04644:09291\n\
67TFK:04617:09608\n\
67TFK:04601:09858\n\
67TFK:04619:09816\n\
67TFK:04618:09915\n\
67TFK:04644:10283\n\
67TFK:04661:09073\n\
67TFK:04665:09166\n\
67TFK:04681:09327\n\
67TFK:04650:09642\n\
67TFK:04687:09723\n\
67TFK:04686:10274\n\
67TFK:04699:09200\n\
67TFK:04745:09311\n\
67TFK:04731:09507\n\
67TFK:04732:09609\n\
67TFK:04739:09588\n\
67TFK:04707:09782\n\
67TFK:04749:09100\n\
67TFK:04788:09544\n\
67TFK:04759:09838\n\
67TFK:04769:10142\n\
67TFK:04838:09150\n\
67TFK:04809:09201\n\
67TFK:04834:10125\n\
67TFK:04854:09054\n\
67TFK:04847:09716\n\
67TFK:04887:09787\n\
67TFK:04916:09175\n\
67TFK:04906:09251\n\
67TFK:04898:09430\n\
67TFK:04935:10109\n\
67TFK:04967:09099\n\
67TFK:04989:09441\n\
67TFK:04965:09523\n\
67TFK:04959:09911\n\
67TFK:04967:10043\n\
67TFK:04960:10217\n\
67TFK:04947:10277\n\
67TFK:05015:09070\n\
67TFK:05023:09348\n\
67TFK:05029:09675\n\
67TFK:05030:09703\n\
67TFK:05042:09695\n\
67TFK:05070:09092\n\
67TFK:05113:09059\n\
67TFK:05123:09163\n\
67TFK:05133:09219\n\
67TFK:05125:09548\n\
67TFK:05115:09569\n\
67TFK:05142:09764\n\
67TFK:05130:09853\n\
67TFK:05116:10044\n\
67TFK:05147:09273\n\
67TFK:05156:09598\n\
67TFK:05160:10007\n\
67TFK:05188:09973\n\
67TFK:05169:10059\n\
67TFK:05198:09531\n\
67TFK:05282:09607\n\
67TFK:05315:09161\n\
67TFK:05300:10272\n\
67TFK:04032:07750\n\
67TFK:04034:07771\n\
67TFK:04035:08324\n\
67TFK:04013:08757\n\
67TFK:04024:08757\n\
67TFK:04085:07767\n\
67TFK:04080:07783\n\
67TFK:04064:07911\n\
67TFK:04064:08558\n\
67TFK:04059:08619\n\
67TFK:04145:08517\n\
67TFK:04145:08593\n\
67TFK:04141:08880\n\
67TFK:04104:09004\n\
67TFK:04159:08539\n\
67TFK:04149:08724\n\
67TFK:04221:08026\n\
67TFK:04199:08134\n\
67TFK:04245:08185\n\
67TFK:04230:08257\n\
67TFK:04226:08363\n\
67TFK:04244:08417\n\
67TFK:04241:08464\n\
67TFK:04220:08564\n\
67TFK:04201:08994\n\
67TFK:04272:07751\n\
67TFK:04248:08180\n\
67TFK:04274:08371\n\
67TFK:04248:08388\n\
67TFK:04267:08587\n\
67TFK:04295:08618\n\
67TFK:04251:08638\n\
67TFK:04335:08009\n\
67TFK:04305:08036\n\
67TFK:04330:08665\n\
67TFK:04356:08180\n\
67TFK:04373:08230\n\
67TFK:04394:08328\n\
67TFK:04348:08547\n\
67TFK:04372:08571\n\
67TFK:04347:08984\n\
67TFK:04437:08443\n\
67TFK:04412:08549\n\
67TFK:04416:08656\n\
67TFK:04444:08889\n\
67TFK:04455:07875\n\
67TFK:04464:08338\n\
67TFK:04471:08465\n\
67TFK:04535:08291\n\
67TFK:04540:08510\n\
67TFK:04508:08690\n\
67TFK:04531:08974\n\
67TFK:04567:08175\n\
67TFK:04579:08136\n\
67TFK:04574:08205\n\
67TFK:04551:08358\n\
67TFK:04587:08334\n\
67TFK:04589:08372\n\
67TFK:04553:08511\n\
67TFK:04563:08499\n\
67TFK:04630:07743\n\
67TFK:04598:07917\n\
67TFK:04600:08093\n\
67TFK:04607:08185\n\
67TFK:04630:08540\n\
67TFK:04601:08972\n\
67TFK:04665:08737\n\
67TFK:04655:08968\n\
67TFK:04739:07872\n\
67TFK:04696:08050\n\
67TFK:04710:08143\n\
67TFK:04710:08594\n\
67TFK:04717:08735\n\
67TFK:04772:07740\n\
67TFK:04770:08070\n\
67TFK:04812:07788\n\
67TFK:04798:07951\n\
67TFK:04819:08425\n\
67TFK:04799:08976\n\
67TFK:04801:08990\n\
67TFK:04895:08343\n\
67TFK:04858:08504\n\
67TFK:04904:07788\n\
67TFK:04937:08047\n\
67TFK:04899:08202\n\
67TFK:04960:08209\n\
67TFK:04976:08516\n\
67TFK:04974:08729\n\
67TFK:04949:08889\n\
67TFK:05021:07752\n\
67TFK:05037:07896\n\
67TFK:05002:08069\n\
67TFK:05010:08553\n\
67TFK:05049:07801\n\
67TFK:05083:07913\n\
67TFK:05135:07993\n\
67TFK:05181:07764\n\
67TFK:05153:07869\n\
67TFK:05181:07961\n\
67TFK:05171:08153\n\
67TFK:05178:08380\n\
67TFK:05190:08468\n\
67TFK:05193:08477\n\
67TFK:05199:08123\n\
67TFK:05200:08641\n\
67TFK:05274:07780\n\
67TFK:05304:07767\n\
67TFK:05298:08710\n\
67TFK:04031:06555\n\
67TFK:04020:07139\n\
67TFK:04036:07554\n\
67TFK:04075:06480\n\
67TFK:04090:06718\n\
67TFK:04051:06747\n\
67TFK:04090:06866\n\
67TFK:04134:06531\n\
67TFK:04127:06787\n\
67TFK:04096:07035\n\
67TFK:04130:07168\n\
67TFK:04145:07568\n\
67TFK:04102:07662\n\
67TFK:04116:07713\n\
67TFK:04155:06500\n\
67TFK:04189:06856\n\
67TFK:04176:06979\n\
67TFK:04167:07117\n\
67TFK:04201:07069\n\
67TFK:04214:07432\n\
67TFK:04231:07532\n\
67TFK:04243:07591\n\
67TFK:04273:06456\n\
67TFK:04263:06611\n\
67TFK:04278:06805\n\
67TFK:04271:06990\n\
67TFK:04251:07707\n\
67TFK:04327:07437\n\
67TFK:04345:07420\n\
67TFK:04342:07470\n\
67TFK:04304:07673\n\
67TFK:04346:07516\n\
67TFK:04400:06628\n\
67TFK:04407:07493\n\
67TFK:04414:07706\n\
67TFK:04471:06513\n\
67TFK:04459:06956\n\
67TFK:04480:07586\n\
67TFK:04491:07654\n\
67TFK:04451:07692\n\
67TFK:04505:07289\n\
67TFK:04503:07417\n\
67TFK:04589:06452\n\
67TFK:04561:07039\n\
67TFK:04580:07288\n\
67TFK:04601:06543\n\
67TFK:04608:06842\n\
67TFK:04625:07053\n\
67TFK:04612:07483\n\
67TFK:04602:07557\n\
67TFK:04662:06585\n\
67TFK:04688:06871\n\
67TFK:04677:07160\n\
67TFK:04653:07386\n\
67TFK:04686:07559\n\
67TFK:04659:07666\n\
67TFK:04724:06771\n\
67TFK:04707:06861\n\
67TFK:04702:06933\n\
67TFK:04718:07450\n\
67TFK:04734:07679\n\
67TFK:04781:06688\n\
67TFK:04769:06895\n\
67TFK:04763:07525\n\
67TFK:04768:07581\n\
67TFK:04812:06572\n\
67TFK:04826:06676\n\
67TFK:04798:06950\n\
67TFK:04820:07328\n\
67TFK:04839:07357\n\
67TFK:04893:06530\n\
67TFK:04867:06753\n\
67TFK:04867:06767\n\
67TFK:04870:07488\n\
67TFK:04853:07527\n\
67TFK:04887:07617\n\
67TFK:04897:06668\n\
67TFK:04940:07103\n\
67TFK:04926:07145\n\
67TFK:04909:07479\n\
67TFK:04965:06691\n\
67TFK:04967:06999\n\
67TFK:04951:07545\n\
67TFK:04960:07605\n\
67TFK:05030:06498\n\
67TFK:05003:07244\n\
67TFK:05019:07519\n\
67TFK:05021:07705\n\
67TFK:05077:07008\n\
67TFK:05069:07199\n\
67TFK:05076:07597\n\
67TFK:05049:07660\n\
67TFK:05058:07693\n\
67TFK:05125:06531\n\
67TFK:05131:06656\n\
67TFK:05135:07039\n\
67TFK:05099:07080\n\
67TFK:05130:07075\n\
67TFK:05193:06498\n\
67TFK:05179:06739\n\
67TFK:05156:06760\n\
67TFK:05159:06821\n\
67TFK:05176:07092\n\
67TFK:05152:07194\n\
67TFK:05207:06640\n\
67TFK:05208:06709\n\
67TFK:05214:06728\n\
67TFK:05236:07083\n\
67TFK:05198:07260\n\
67TFK:05217:07571\n\
67TFK:05275:06706\n\
67TFK:05261:07228\n\
67TFK:05293:07317\n\
67TFK:05254:07723\n\
67TFK:05313:07082\n\
67TFK:05315:07162\n\
67TFK:05296:07414\n\
67TFK:05373:00902\n\
67TFK:05373:01050\n\
67TFK:05340:01112\n\
67TFK:05461:01000\n\
67TFK:05497:01191\n\
67TFK:05537:01207\n\
67TFK:05862:00572\n\
67TFK:05870:00587\n\
67TFK:05918:01128\n\
67TFK:05968:00526\n\
67TFK:05991:00554\n\
67TFK:06025:01076\n\
67TFK:06030:00502\n\
67TFK:06077:00928\n\
67TFK:06078:00220\n\
67TFK:06146:00311\n\
67TFK:06173:00370\n\
67TFK:06176:01092\n\
67TFK:06143:01268\n\
67TFK:06218:01104\n\
67TFK:06271:00310\n\
67TFK:06268:00481\n\
67TFK:06311:00491\n\
67TFK:06369:00805\n\
67TFK:06342:01013\n\
67TFK:06376:01058\n\
67TFK:06394:00906\n\
67TFK:06401:00937\n\
67TFK:06453:00468\n\
67TFK:06462:00714\n\
67TFK:06526:00926\n\
67TFK:06481:00989\n\
67TFK:06533:00418\n\
67TFK:06571:00703\n\
67TFK:06601:00385\n\
67TFK:06641:00679\n\
67TFK:06659:00944\n\
67TFK:04032:05185\n\
67TFK:04015:05292\n\
67TFK:04008:05390\n\
67TFK:04025:05489\n\
67TFK:04026:05618\n\
67TFK:04036:05641\n\
67TFK:04045:05928\n\
67TFK:04004:05952\n\
67TFK:04013:06046\n\
67TFK:04092:05230\n\
67TFK:04084:05433\n\
67TFK:04071:06031\n\
67TFK:04135:05520\n\
67TFK:04140:05681\n\
67TFK:04101:05763\n\
67TFK:04133:06177\n\
67TFK:04195:05512\n\
67TFK:04175:05680\n\
67TFK:04155:05745\n\
67TFK:04154:05915\n\
67TFK:04181:05932\n\
67TFK:04167:06407\n\
67TFK:04240:05632\n\
67TFK:04202:05654\n\
67TFK:04215:05925\n\
67TFK:04213:06027\n\
67TFK:04203:06156\n\
67TFK:04287:05243\n\
67TFK:04289:05339\n\
67TFK:04293:05391\n\
67TFK:04267:05428\n\
67TFK:04273:05500\n\
67TFK:04285:05788\n\
67TFK:04285:05993\n\
67TFK:04290:06098\n\
67TFK:04254:06199\n\
67TFK:04269:06186\n\
67TFK:04304:05204\n\
67TFK:04306:05471\n\
67TFK:04306:05876\n\
67TFK:04330:06212\n\
67TFK:04375:05302\n\
67TFK:04393:05319\n\
67TFK:04390:05422\n\
67TFK:04358:05552\n\
67TFK:04357:06252\n\
67TFK:04377:06435\n\
67TFK:04413:05575\n\
67TFK:04431:05656\n\
67TFK:04437:05753\n\
67TFK:04438:05984\n\
67TFK:04422:06262\n\
67TFK:04442:06369\n\
67TFK:04471:05170\n\
67TFK:04466:05297\n\
67TFK:04459:05376\n\
67TFK:04447:06229\n\
67TFK:04450:06435\n\
67TFK:04527:05239\n\
67TFK:04516:05533\n\
67TFK:04521:05687\n\
67TFK:04531:05657\n\
67TFK:04521:05752\n\
67TFK:04498:05809\n\
67TFK:04546:05180\n\
67TFK:04581:05937\n\
67TFK:04557:05998\n\
67TFK:04564:06225\n\
67TFK:04592:06209\n\
67TFK:04598:05196\n\
67TFK:04603:05525\n\
67TFK:04639:05611\n\
67TFK:04692:05404\n\
67TFK:04663:05778\n\
67TFK:04680:05904\n\
67TFK:04671:06032\n\
67TFK:04688:06319\n\
67TFK:04665:06363\n\
67TFK:04651:06405\n\
67TFK:04705:05944\n\
67TFK:04699:05995\n\
67TFK:04697:06226\n\
67TFK:04698:06338\n\
67TFK:04763:06138\n\
67TFK:04816:05369\n\
67TFK:04815:05626\n\
67TFK:04840:06090\n\
67TFK:04842:06242\n\
67TFK:04808:06257\n\
67TFK:04891:05366\n\
67TFK:04849:05879\n\
67TFK:04865:05938\n\
67TFK:04873:06062\n\
67TFK:04874:06157\n\
67TFK:04904:05638\n\
67TFK:04918:05869\n\
67TFK:04907:05977\n\
67TFK:04936:06162\n\
67TFK:04969:05186\n\
67TFK:04995:05963\n\
67TFK:04958:06188\n\
67TFK:04959:06225\n\
67TFK:05022:05526\n\
67TFK:05022:06364\n\
67TFK:05042:06419\n\
67TFK:05093:05160\n\
67TFK:05055:05944\n\
67TFK:05072:06060\n\
67TFK:05093:06273\n\
67TFK:05058:06429\n\
67TFK:05126:05284\n\
67TFK:05110:05661\n\
67TFK:05127:06027\n\
67TFK:05108:06227\n\
67TFK:05109:06259\n\
67TFK:05126:06352\n\
67TFK:05231:05229\n\
67TFK:05197:05289\n\
67TFK:05199:05299\n\
67TFK:05232:05360\n\
67TFK:05200:05773\n\
67TFK:05203:05853\n\
67TFK:05211:05940\n\
67TFK:05281:06336\n\
67TFK:05308:05188\n\
67TFK:05303:06234\n\
67TFK:08164:14304\n\
67TFK:08401:14268\n\
67TFK:08439:14324\n\
67TFK:08017:13524\n\
67TFK:08010:13961\n\
67TFK:08029:13998\n\
67TFK:08013:14111\n\
67TFK:08082:13713\n\
67TFK:08113:12991\n\
67TFK:08118:13590\n\
67TFK:08134:13758\n\
67TFK:08136:14002\n\
67TFK:08175:14036\n\
67TFK:08225:13476\n\
67TFK:08285:13812\n\
67TFK:08300:12884\n\
67TFK:08320:13672\n\
67TFK:08340:13946\n\
67TFK:08379:13898\n\
67TFK:08420:13281\n\
67TFK:08424:13830\n\
67TFK:08446:13640\n\
67TFK:08448:14006\n\
67TFK:08523:12957\n\
67TFK:08508:13175\n\
67TFK:08533:13468\n\
67TFK:08542:12988\n\
67TFK:08569:13848\n\
67TFK:08568:14079\n\
67TFK:08607:13282\n\
67TFK:08690:13363\n\
67TFK:08737:13082\n\
67TFK:08736:14041\n\
67TFK:08751:12938\n\
67TFK:08768:12995\n\
67TFK:08744:13079\n\
67TFK:08784:13396\n\
67TFK:08818:13082\n\
67TFK:08854:13234\n\
67TFK:08883:13376\n\
67TFK:08855:13932\n\
67TFK:08911:13344\n\
67TFK:08892:13705\n\
67TFK:09018:13034\n\
67TFK:09011:13783\n\
67TFK:09082:13767\n\
67TFK:09082:14024\n\
67TFK:09095:13720\n\
67TFK:09118:13715\n\
67TFK:09133:13907\n\
67TFK:09166:13813\n\
67TFK:09254:12964\n\
67TFK:09260:13088\n\
67TFK:09283:13401\n\
67TFK:09321:13509\n\
67TFK:08001:12239\n\
67TFK:08065:11737\n\
67TFK:08087:11956\n\
67TFK:08073:12344\n\
67TFK:08042:12396\n\
67TFK:08048:12773\n\
67TFK:08110:12778\n\
67TFK:08152:12182\n\
67TFK:08151:12198\n\
67TFK:08167:12410\n\
67TFK:08143:12596\n\
67TFK:08193:12053\n\
67TFK:08224:12653\n\
67TFK:08259:12329\n\
67TFK:08271:12336\n\
67TFK:08251:12359\n\
67TFK:08321:11658\n\
67TFK:08312:11708\n\
67TFK:08375:11824\n\
67TFK:08389:12318\n\
67TFK:08380:12676\n\
67TFK:08417:11868\n\
67TFK:08455:11778\n\
67TFK:08444:11948\n\
67TFK:08484:12724\n\
67TFK:08448:12795\n\
67TFK:08497:12248\n\
67TFK:08499:12285\n\
67TFK:08505:12334\n\
67TFK:08510:12442\n\
67TFK:08568:11664\n\
67TFK:08564:12214\n\
67TFK:08613:12529\n\
67TFK:08675:12722\n\
67TFK:08721:11690\n\
67TFK:08729:12642\n\
67TFK:08765:11668\n\
67TFK:08764:12678\n\
67TFK:08809:12615\n\
67TFK:08803:12860\n\
67TFK:08901:11631\n\
67TFK:08938:12215\n\
67TFK:08947:12666\n\
67TFK:08946:12816\n\
67TFK:09024:11747\n\
67TFK:09034:11778\n\
67TFK:09004:11900\n\
67TFK:09040:12133\n\
67TFK:09048:12631\n\
67TFK:09066:12745\n\
67TFK:09045:12813\n\
67TFK:09053:12804\n\
67TFK:09132:12607\n\
67TFK:09101:12872\n\
67TFK:09144:11770\n\
67TFK:09170:12075\n\
67TFK:09239:12167\n\
67TFK:09220:12547\n\
67TFK:09195:12604\n\
67TFK:09216:12609\n\
67TFK:09231:12627\n\
67TFK:09246:11719\n\
67TFK:09289:11821\n\
67TFK:09267:12265\n\
67TFK:09301:11675\n\
67TFK:09305:12172\n\
67TFK:09305:12429\n\
67TFK:09315:12654\n\
67TFK:05353:12934\n\
67TFK:05339:13072\n\
67TFK:05417:13829\n\
67TFK:05424:13933\n\
67TFK:05447:13989\n\
67TFK:05495:13686\n\
67TFK:05530:12919\n\
67TFK:05560:13779\n\
67TFK:05604:13095\n\
67TFK:05596:13183\n\
67TFK:05620:13948\n\
67TFK:05651:13169\n\
67TFK:05649:13712\n\
67TFK:05668:13789\n\
67TFK:05703:13759\n\
67TFK:05686:13787\n\
67TFK:05709:14150\n\
67TFK:05744:13432\n\
67TFK:05772:13637\n\
67TFK:05738:13995\n\
67TFK:05788:13460\n\
67TFK:05854:12989\n\
67TFK:05862:13187\n\
67TFK:05831:14130\n\
67TFK:05913:13000\n\
67TFK:05924:13399\n\
67TFK:05895:13740\n\
67TFK:05945:12909\n\
67TFK:05943:13033\n\
67TFK:05941:13338\n\
67TFK:05937:14167\n\
67TFK:06024:13252\n\
67TFK:06012:13864\n\
67TFK:06048:13208\n\
67TFK:06034:13598\n\
67TFK:06047:13735\n\
67TFK:06092:12959\n\
67TFK:06108:13709\n\
67TFK:06146:13024\n\
67TFK:06146:13656\n\
67TFK:06212:13119\n\
67TFK:06194:13355\n\
67TFK:06187:13514\n\
67TFK:06187:13732\n\
67TFK:06253:13283\n\
67TFK:06276:13934\n\
67TFK:06269:14161\n\
67TFK:06286:13649\n\
67TFK:06358:13127\n\
67TFK:06346:14005\n\
67TFK:06407:13306\n\
67TFK:06407:13336\n\
67TFK:06411:13865\n\
67TFK:06405:13934\n\
67TFK:06454:13330\n\
67TFK:06506:13154\n\
67TFK:06559:13211\n\
67TFK:06565:13192\n\
67TFK:06534:13996\n\
67TFK:06637:13320\n\
67TFK:06632:13938\n\
67TFK:06636:13944\n\
67TFK:05483:14248\n\
67TFK:05618:14285\n\
67TFK:05699:14304\n\
67TFK:05710:14323\n\
67TFK:05868:14985\n\
67TFK:05889:15081\n\
67TFK:06035:14177\n\
67TFK:06050:14466\n\
67TFK:06031:14745\n\
67TFK:06123:14711\n\
67TFK:06118:14813\n\
67TFK:06119:14984\n\
67TFK:06155:14690\n\
67TFK:06181:14711\n\
67TFK:06192:14682\n\
67TFK:06244:14381\n\
67TFK:06244:14407\n\
67TFK:06264:14579\n\
67TFK:06425:14826\n\
67TFK:06467:14256\n\
67TFK:06543:14428\n\
67TFK:06566:14596\n\
67TFK:06541:14892\n\
67TFK:06600:14275\n\
67TFK:06611:14362\n\
67TFK:06624:14395\n\
67TFK:06652:14929\n\
67TFK:08038:10978\n\
67TFK:08010:11111\n\
67TFK:08048:10533\n\
67TFK:08069:10671\n\
67TFK:08055:10793\n\
67TFK:08057:10775\n\
67TFK:08063:11022\n\
67TFK:08119:10453\n\
67TFK:08129:11415\n\
67TFK:08174:10928\n\
67TFK:08155:11013\n\
67TFK:08235:10476\n\
67TFK:08205:10921\n\
67TFK:08252:10634\n\
67TFK:08304:10551\n\
67TFK:08312:10688\n\
67TFK:08324:11110\n\
67TFK:08294:11283\n\
67TFK:08382:10397\n\
67TFK:08371:11109\n\
67TFK:08399:10829\n\
67TFK:08416:11270\n\
67TFK:08491:10862\n\
67TFK:08472:11446\n\
67TFK:08509:10498\n\
67TFK:08534:11478\n\
67TFK:08546:10449\n\
67TFK:08546:10828\n\
67TFK:08581:10866\n\
67TFK:08588:11289\n\
67TFK:08630:10876\n\
67TFK:08640:11019\n\
67TFK:08639:11525\n\
67TFK:08648:10947\n\
67TFK:08671:11023\n\
67TFK:08707:10475\n\
67TFK:08726:10514\n\
67TFK:08732:10506\n\
67TFK:08710:10829\n\
67TFK:08709:11055\n\
67TFK:08712:11508\n\
67TFK:08785:11012\n\
67TFK:08750:11403\n\
67TFK:08775:11406\n\
67TFK:08746:11553\n\
67TFK:08774:11538\n\
67TFK:08803:10580\n\
67TFK:08808:10692\n\
67TFK:08813:10866\n\
67TFK:08805:11119\n\
67TFK:08800:11179\n\
67TFK:08836:11388\n\
67TFK:08883:10695\n\
67TFK:08846:10785\n\
67TFK:08913:10306\n\
67TFK:08933:11470\n\
67TFK:08931:11508\n\
67TFK:08957:10359\n\
67TFK:08985:10357\n\
67TFK:08970:10477\n\
67TFK:08979:10577\n\
67TFK:08956:10756\n\
67TFK:08971:10985\n\
67TFK:08987:11272\n\
67TFK:08945:11364\n\
67TFK:08960:11486\n\
67TFK:08954:11528\n\
67TFK:09017:10367\n\
67TFK:09037:10704\n\
67TFK:09007:11080\n\
67TFK:09020:11411\n\
67TFK:09043:10967\n\
67TFK:09057:11181\n\
67TFK:09127:10443\n\
67TFK:09122:10639\n\
67TFK:09139:10708\n\
67TFK:09137:11540\n\
67TFK:09177:10472\n\
67TFK:09267:10406\n\
67TFK:09274:10527\n\
67TFK:09261:10706\n\
67TFK:09247:11420\n\
67TFK:09267:11488\n\
67TFK:09298:10978\n\
67TFK:04037:02688\n\
67TFK:04039:03095\n\
67TFK:03996:03507\n\
67TFK:04036:03606\n\
67TFK:03998:03816\n\
67TFK:04013:03848\n\
67TFK:04078:02837\n\
67TFK:04095:02915\n\
67TFK:04127:02814\n\
67TFK:04100:02924\n\
67TFK:04107:02997\n\
67TFK:04142:02983\n\
67TFK:04110:03280\n\
67TFK:04127:03486\n\
67TFK:04114:03592\n\
67TFK:04139:03642\n\
67TFK:04120:03734\n\
67TFK:04193:02643\n\
67TFK:04182:02742\n\
67TFK:04182:03021\n\
67TFK:04160:03257\n\
67TFK:04195:03663\n\
67TFK:04188:03774\n\
67TFK:04219:02762\n\
67TFK:04211:03095\n\
67TFK:04204:03735\n\
67TFK:04206:03740\n\
67TFK:04212:03840\n\
67TFK:04284:02689\n\
67TFK:04295:02759\n\
67TFK:04255:03239\n\
67TFK:04283:03276\n\
67TFK:04271:03449\n\
67TFK:04270:03571\n\
67TFK:04259:03594\n\
67TFK:04249:03674\n\
67TFK:04329:02990\n\
67TFK:04342:03135\n\
67TFK:04305:03304\n\
67TFK:04306:03319\n\
67TFK:04312:03468\n\
67TFK:04333:03793\n\
67TFK:04352:02804\n\
67TFK:04359:02963\n\
67TFK:04361:02995\n\
67TFK:04368:03053\n\
67TFK:04353:03502\n\
67TFK:04366:03534\n\
67TFK:04350:03673\n\
67TFK:04399:03625\n\
67TFK:04436:03580\n\
67TFK:04412:03707\n\
67TFK:04440:03728\n\
67TFK:04441:03791\n\
67TFK:04471:02691\n\
67TFK:04461:02870\n\
67TFK:04471:02968\n\
67TFK:04493:02975\n\
67TFK:04473:02991\n\
67TFK:04469:03073\n\
67TFK:04460:03115\n\
67TFK:04468:03764\n\
67TFK:04518:02933\n\
67TFK:04533:03225\n\
67TFK:04517:03660\n\
67TFK:04506:03843\n\
67TFK:04584:02800\n\
67TFK:04593:03240\n\
67TFK:04589:03319\n\
67TFK:04589:03458\n\
67TFK:04570:03573\n\
67TFK:04559:03850\n\
67TFK:04643:03782\n\
67TFK:04684:02781\n\
67TFK:04675:03060\n\
67TFK:04662:03217\n\
67TFK:04650:03546\n\
67TFK:04679:03651\n\
67TFK:04687:03681\n\
67TFK:04662:03823\n\
67TFK:04675:03802\n\
67TFK:04701:02901\n\
67TFK:04702:02982\n\
67TFK:04721:03270\n\
67TFK:04710:03402\n\
67TFK:04706:03685\n\
67TFK:04748:02912\n\
67TFK:04780:03419\n\
67TFK:04787:03413\n\
67TFK:04755:03544\n\
67TFK:04778:03843\n\
67TFK:04786:03838\n\
67TFK:04808:02970\n\
67TFK:04841:03297\n\
67TFK:04819:03769\n\
67TFK:04850:02949\n\
67TFK:04856:03201\n\
67TFK:04849:03607\n\
67TFK:04924:02663\n\
67TFK:04910:02710\n\
67TFK:04914:02702\n\
67TFK:04931:03693\n\
67TFK:04941:03724\n\
67TFK:04982:03021\n\
67TFK:04946:03539\n\
67TFK:04980:03703\n\
67TFK:05040:03203\n\
67TFK:05010:03346\n\
67TFK:05022:03432\n\
67TFK:05095:02956\n\
67TFK:05058:03012\n\
67TFK:05092:03681\n\
67TFK:05050:03734\n\
67TFK:05105:03154\n\
67TFK:05133:03134\n\
67TFK:05141:03817\n\
67TFK:05173:03122\n\
67TFK:05186:03231\n\
67TFK:05169:03560\n\
67TFK:05187:03545\n\
67TFK:05245:03112\n\
67TFK:05226:03169\n\
67TFK:05211:03227\n\
67TFK:05213:03261\n\
67TFK:05221:03592\n\
67TFK:05222:03784\n\
67TFK:05269:02622\n\
67TFK:05292:02638\n\
67TFK:05275:03775\n\
67TFK:05302:03496\n\
67TFK:05314:03832\n\
67TFK:05372:02801\n\
67TFK:05348:02877\n\
67TFK:05336:03129\n\
67TFK:05351:03253\n\
67TFK:05367:03318\n\
67TFK:05336:03740\n\
67TFK:05423:03793\n\
67TFK:05467:02723\n\
67TFK:05477:02853\n\
67TFK:05477:03297\n\
67TFK:05463:03514\n\
67TFK:05497:02804\n\
67TFK:05494:03166\n\
67TFK:05480:03274\n\
67TFK:05517:03344\n\
67TFK:05509:03501\n\
67TFK:05520:03507\n\
67TFK:05569:02673\n\
67TFK:05532:03534\n\
67TFK:05568:03647\n\
67TFK:05584:02579\n\
67TFK:05604:02731\n\
67TFK:05613:03000\n\
67TFK:05620:03037\n\
67TFK:05586:03108\n\
67TFK:05594:03597\n\
67TFK:05621:03664\n\
67TFK:05618:03742\n\
67TFK:05673:02637\n\
67TFK:05653:02849\n\
67TFK:05636:03589\n\
67TFK:05647:03816\n\
67TFK:05693:02634\n\
67TFK:05684:02798\n\
67TFK:05725:03495\n\
67TFK:05713:03532\n\
67TFK:05736:02751\n\
67TFK:05752:02850\n\
67TFK:05775:03342\n\
67TFK:05825:02695\n\
67TFK:05792:02757\n\
67TFK:05780:03007\n\
67TFK:05818:03220\n\
67TFK:05823:03657\n\
67TFK:05810:03747\n\
67TFK:05869:02696\n\
67TFK:05871:02846\n\
67TFK:05846:03015\n\
67TFK:05877:03368\n\
67TFK:05829:03409\n\
67TFK:05877:03593\n\
67TFK:05919:02775\n\
67TFK:05898:02818\n\
67TFK:05886:03296\n\
67TFK:05894:03279\n\
67TFK:05899:03835\n\
67TFK:05954:02697\n\
67TFK:05956:02728\n\
67TFK:05942:03552\n\
67TFK:05945:03847\n\
67TFK:06002:02825\n\
67TFK:06005:03006\n\
67TFK:06001:03035\n\
67TFK:06014:03519\n\
67TFK:05985:03694\n\
67TFK:06002:03725\n\
67TFK:06024:03712\n\
67TFK:06056:02581\n\
67TFK:06039:02731\n\
67TFK:06075:02735\n\
67TFK:06053:02860\n\
67TFK:06092:02717\n\
67TFK:06104:03181\n\
67TFK:06097:03484\n\
67TFK:06145:02821\n\
67TFK:06146:03079\n\
67TFK:06144:03200\n\
67TFK:06148:03235\n\
67TFK:06156:03298\n\
67TFK:06174:03422\n\
67TFK:06144:03586\n\
67TFK:06178:02880\n\
67TFK:06199:03581\n\
67TFK:06244:02638\n\
67TFK:06281:02657\n\
67TFK:06308:02744\n\
67TFK:06311:03430\n\
67TFK:06320:03501\n\
67TFK:06316:03528\n\
67TFK:06311:03584\n\
67TFK:06290:03737\n\
67TFK:06332:02904\n\
67TFK:06335:02922\n\
67TFK:06343:03104\n\
67TFK:06341:03201\n\
67TFK:06343:03653\n\
67TFK:06373:03747\n\
67TFK:06340:03847\n\
67TFK:06388:03247\n\
67TFK:06382:03595\n\
67TFK:06395:03593\n\
67TFK:06413:03815\n\
67TFK:06466:02747\n\
67TFK:06437:02804\n\
67TFK:06459:02852\n\
67TFK:06457:02905\n\
67TFK:06476:02918\n\
67TFK:06453:02943\n\
67TFK:06438:02979\n\
67TFK:06444:03036\n\
67TFK:06454:03827\n\
67TFK:06500:02630\n\
67TFK:06490:03094\n\
67TFK:06483:03506\n\
67TFK:06479:03611\n\
67TFK:06547:03157\n\
67TFK:06538:03851\n\
67TFK:06621:02675\n\
67TFK:06601:02886\n\
67TFK:06622:03300\n\
67TFK:06597:03815\n\
67TFK:06658:03506\n\
67TFK:06642:03791\n\
67TFK:05356:05207\n\
67TFK:05361:05751\n\
67TFK:05368:05780\n\
67TFK:05346:05868\n\
67TFK:05360:06190\n\
67TFK:05349:06437\n\
67TFK:05422:05340\n\
67TFK:05391:05779\n\
67TFK:05422:05756\n\
67TFK:05401:05810\n\
67TFK:05417:06205\n\
67TFK:05426:06203\n\
67TFK:05447:05230\n\
67TFK:05471:05875\n\
67TFK:05452:06388\n\
67TFK:05481:05217\n\
67TFK:05510:05331\n\
67TFK:05489:05922\n\
67TFK:05495:06278\n\
67TFK:05486:06306\n\
67TFK:05564:05332\n\
67TFK:05535:05501\n\
67TFK:05563:05753\n\
67TFK:05534:06026\n\
67TFK:05568:06221\n\
67TFK:05572:06291\n\
67TFK:05556:06304\n\
67TFK:05582:05685\n\
67TFK:05597:05897\n\
67TFK:05598:05918\n\
67TFK:05591:06195\n\
67TFK:05640:05628\n\
67TFK:05660:05646\n\
67TFK:05629:05734\n\
67TFK:05659:06041\n\
67TFK:05678:05248\n\
67TFK:05689:05676\n\
67TFK:05690:06067\n\
67TFK:05715:06275\n\
67TFK:05718:06344\n\
67TFK:05761:05505\n\
67TFK:05728:05561\n\
67TFK:05765:05814\n\
67TFK:05744:05997\n\
67TFK:05737:06154\n\
67TFK:05772:06250\n\
67TFK:05733:06383\n\
67TFK:05826:05240\n\
67TFK:05827:05590\n\
67TFK:05806:05987\n\
67TFK:05851:06163\n\
67TFK:05880:05194\n\
67TFK:05901:05340\n\
67TFK:05896:05588\n\
67TFK:05947:05194\n\
67TFK:05932:05284\n\
67TFK:05957:05416\n\
67TFK:05971:06339\n\
67TFK:05986:05198\n\
67TFK:06009:05202\n\
67TFK:05979:05308\n\
67TFK:05980:05307\n\
67TFK:06001:05355\n\
67TFK:05988:05425\n\
67TFK:06026:05524\n\
67TFK:05983:05913\n\
67TFK:06023:06147\n\
67TFK:05980:06389\n\
67TFK:06032:05404\n\
67TFK:06071:05479\n\
67TFK:06032:05765\n\
67TFK:06086:05388\n\
67TFK:06116:05533\n\
67TFK:06083:05797\n\
67TFK:06110:05913\n\
67TFK:06082:05962\n\
67TFK:06118:06147\n\
67TFK:06165:05332\n\
67TFK:06174:05707\n\
67TFK:06137:05792\n\
67TFK:06164:05763\n\
67TFK:06167:05959\n\
67TFK:06150:06010\n\
67TFK:06133:06307\n\
67TFK:06203:05280\n\
67TFK:06224:05285\n\
67TFK:06216:05475\n\
67TFK:06191:05676\n\
67TFK:06211:06184\n\
67TFK:06227:06429\n\
67TFK:06268:05252\n\
67TFK:06275:06420\n\
67TFK:06286:05312\n\
67TFK:06317:05418\n\
67TFK:06301:05906\n\
67TFK:06326:06290\n\
67TFK:06376:06175\n\
67TFK:06356:06209\n\
67TFK:06334:06259\n\
67TFK:06412:05951\n\
67TFK:06392:05963\n\
67TFK:06442:05668\n\
67TFK:06451:05670\n\
67TFK:06459:05655\n\
67TFK:06456:05749\n\
67TFK:06458:05930\n\
67TFK:06450:06035\n\
67TFK:06434:06393\n\
67TFK:06454:06419\n\
67TFK:06485:05644\n\
67TFK:06514:06353\n\
67TFK:06575:05350\n\
67TFK:06572:05797\n\
67TFK:06603:05403\n\
67TFK:06616:05671\n\
67TFK:06621:05799\n\
67TFK:06594:05836\n\
67TFK:06594:06100\n\
67TFK:06594:06279\n\
67TFK:06633:05159\n\
67TFK:06646:05232\n\
67TFK:06635:05484\n\
67TFK:06651:05665\n\
67TFK:06654:06380\n\
67TFK:04001:04422\n\
67TFK:04014:04709\n\
67TFK:04005:04882\n\
67TFK:04030:04941\n\
67TFK:04047:04089\n\
67TFK:04062:04260\n\
67TFK:04056:04865\n\
67TFK:04052:05020\n\
67TFK:04113:04159\n\
67TFK:04133:04189\n\
67TFK:04117:04230\n\
67TFK:04138:04217\n\
67TFK:04128:04418\n\
67TFK:04138:04748\n\
67TFK:04097:05007\n\
67TFK:04175:04248\n\
67TFK:04150:04395\n\
67TFK:04237:04355\n\
67TFK:04200:04479\n\
67TFK:04243:04608\n\
67TFK:04292:04912\n\
67TFK:04311:04311\n\
67TFK:04360:04213\n\
67TFK:04373:04527\n\
67TFK:04374:04522\n\
67TFK:04371:04811\n\
67TFK:04389:04816\n\
67TFK:04382:05018\n\
67TFK:04421:04246\n\
67TFK:04428:04266\n\
67TFK:04424:04817\n\
67TFK:04441:04936\n\
67TFK:04490:04362\n\
67TFK:04489:04391\n\
67TFK:04475:04601\n\
67TFK:04488:05084\n\
67TFK:04469:05151\n\
67TFK:04527:04309\n\
67TFK:04504:04374\n\
67TFK:04515:04500\n\
67TFK:04506:04819\n\
67TFK:04542:05025\n\
67TFK:04544:05042\n\
67TFK:04510:05120\n\
67TFK:04548:03891\n\
67TFK:04568:04307\n\
67TFK:04632:03918\n\
67TFK:04643:04019\n\
67TFK:04625:04162\n\
67TFK:04596:04582\n\
67TFK:04650:04078\n\
67TFK:04685:04114\n\
67TFK:04674:04590\n\
67TFK:04696:04720\n\
67TFK:04739:04736\n\
67TFK:04737:04834\n\
67TFK:04738:05128\n\
67TFK:04756:04398\n\
67TFK:04773:04401\n\
67TFK:04765:04911\n\
67TFK:04806:04013\n\
67TFK:04839:04121\n\
67TFK:04796:04473\n\
67TFK:04831:04502\n\
67TFK:04844:04743\n\
67TFK:04802:04972\n\
67TFK:04885:03890\n\
67TFK:04874:04096\n\
67TFK:04869:04280\n\
67TFK:04888:04283\n\
67TFK:04881:04456\n\
67TFK:04896:03944\n\
67TFK:04919:04235\n\
67TFK:04897:04299\n\
67TFK:04928:04436\n\
67TFK:04953:04344\n\
67TFK:04962:04405\n\
67TFK:04953:04446\n\
67TFK:05019:04747\n\
67TFK:05025:04954\n\
67TFK:05002:05127\n\
67TFK:05082:04012\n\
67TFK:05061:04077\n\
67TFK:05053:04302\n\
67TFK:05089:04583\n\
67TFK:05079:04697\n\
67TFK:05072:04774\n\
67TFK:05046:04847\n\
67TFK:05130:04234\n\
67TFK:05129:04301\n\
67TFK:05131:04408\n\
67TFK:05140:04634\n\
67TFK:05096:05079\n\
67TFK:05192:04000\n\
67TFK:05184:04375\n\
67TFK:05155:04702\n\
67TFK:05187:04751\n\
67TFK:05160:04832\n\
67TFK:05147:04864\n\
67TFK:05183:04902\n\
67TFK:05206:04363\n\
67TFK:05236:05097\n\
67TFK:05282:04485\n\
67TFK:05264:04863\n\
67TFK:05364:07911\n\
67TFK:05339:07928\n\
67TFK:05364:08258\n\
67TFK:05427:08480\n\
67TFK:05381:08548\n\
67TFK:05432:07902\n\
67TFK:05428:08790\n\
67TFK:05467:08820\n\
67TFK:05503:07921\n\
67TFK:05493:08332\n\
67TFK:05503:08396\n\
67TFK:05566:08012\n\
67TFK:05553:08425\n\
67TFK:05590:08298\n\
67TFK:05600:08488\n\
67TFK:05623:08690\n\
67TFK:05659:07948\n\
67TFK:05659:08365\n\
67TFK:05665:08352\n\
67TFK:05676:08652\n\
67TFK:05653:08767\n\
67TFK:05671:08760\n\
67TFK:05633:08816\n\
67TFK:05634:08821\n\
67TFK:05633:08894\n\
67TFK:05720:07970\n\
67TFK:05724:07972\n\
67TFK:05696:08217\n\
67TFK:05707:08441\n\
67TFK:05725:08539\n\
67TFK:05692:08684\n\
67TFK:05731:08357\n\
67TFK:05742:08597\n\
67TFK:05777:08786\n\
67TFK:05788:08004\n\
67TFK:05825:08155\n\
67TFK:05872:07925\n\
67TFK:05844:08061\n\
67TFK:05864:08551\n\
67TFK:05845:08581\n\
67TFK:05873:08758\n\
67TFK:05874:08842\n\
67TFK:05876:09010\n\
67TFK:05919:07828\n\
67TFK:05892:08403\n\
67TFK:05900:08565\n\
67TFK:05962:07822\n\
67TFK:05939:08199\n\
67TFK:05956:08228\n\
67TFK:05930:08703\n\
67TFK:05972:08845\n\
67TFK:05981:08010\n\
67TFK:06014:07991\n\
67TFK:05981:08033\n\
67TFK:06025:08430\n\
67TFK:06070:08025\n\
67TFK:06042:08833\n\
67TFK:06046:08907\n\
67TFK:06061:09010\n\
67TFK:06102:07728\n\
67TFK:06104:07906\n\
67TFK:06107:08675\n\
67TFK:06127:09011\n\
67TFK:06140:07793\n\
67TFK:06174:08246\n\
67TFK:06173:08727\n\
67TFK:06147:08981\n\
67TFK:06216:07767\n\
67TFK:06207:07913\n\
67TFK:06198:08706\n\
67TFK:06263:07874\n\
67TFK:06235:07887\n\
67TFK:06235:08293\n\
67TFK:06276:08992\n\
67TFK:06318:08009\n\
67TFK:06319:08132\n\
67TFK:06284:08613\n\
67TFK:06298:08805\n\
67TFK:06375:07800\n\
67TFK:06377:07976\n\
67TFK:06344:08131\n\
67TFK:06357:08242\n\
67TFK:06332:08342\n\
67TFK:06338:08413\n\
67TFK:06348:08644\n\
67TFK:06347:08803\n\
67TFK:06354:08819\n\
67TFK:06331:08890\n\
67TFK:06413:08089\n\
67TFK:06393:08140\n\
67TFK:06412:08177\n\
67TFK:06402:08667\n\
67TFK:06399:08872\n\
67TFK:06440:08168\n\
67TFK:06444:08149\n\
67TFK:06437:08694\n\
67TFK:06511:08744\n\
67TFK:06541:07759\n\
67TFK:06554:07820\n\
67TFK:06531:07853\n\
67TFK:06561:07926\n\
67TFK:06529:08152\n\
67TFK:06533:08454\n\
67TFK:06559:08526\n\
67TFK:06570:08666\n\
67TFK:06557:08739\n\
67TFK:06569:08851\n\
67TFK:06614:08022\n\
67TFK:06592:08158\n\
67TFK:06606:08422\n\
67TFK:06643:08647\n\
67TFK:06657:08799\n\
67TFK:06652:08877\n\
67TFK:06631:08941\n\
67TFK:05374:09260\n\
67TFK:05344:09556\n\
67TFK:05371:09992\n\
67TFK:05406:09188\n\
67TFK:05423:09511\n\
67TFK:05383:09920\n\
67TFK:05410:10273\n\
67TFK:05434:09019\n\
67TFK:05549:09131\n\
67TFK:05575:09264\n\
67TFK:05542:09710\n\
67TFK:05570:10079\n\
67TFK:05574:10106\n\
67TFK:05539:10146\n\
67TFK:05577:10235\n\
67TFK:05620:09148\n\
67TFK:05623:09853\n\
67TFK:05600:09899\n\
67TFK:05668:09312\n\
67TFK:05646:09378\n\
67TFK:05668:10007\n\
67TFK:05711:09162\n\
67TFK:05693:09787\n\
67TFK:05715:09815\n\
67TFK:05683:10085\n\
67TFK:05679:10122\n\
67TFK:05770:09187\n\
67TFK:05770:09587\n\
67TFK:05776:09724\n\
67TFK:05788:09545\n\
67TFK:05798:09971\n\
67TFK:05825:10254\n\
67TFK:05856:09032\n\
67TFK:05858:09435\n\
67TFK:05856:09511\n\
67TFK:05871:09530\n\
67TFK:05847:09845\n\
67TFK:05873:09853\n\
67TFK:05834:09930\n\
67TFK:05924:09217\n\
67TFK:05890:09325\n\
67TFK:05926:09801\n\
67TFK:05914:09993\n\
67TFK:05957:09407\n\
67TFK:05935:09557\n\
67TFK:05944:09872\n\
67TFK:05931:10156\n\
67TFK:05944:10303\n\
67TFK:06001:09224\n\
67TFK:06006:09283\n\
67TFK:06013:10065\n\
67TFK:06024:10303\n\
67TFK:06064:09312\n\
67TFK:06076:09621\n\
67TFK:06054:10226\n\
67TFK:06083:09189\n\
67TFK:06110:09641\n\
67TFK:06150:09341\n\
67TFK:06166:10127\n\
67TFK:06224:09157\n\
67TFK:06216:09368\n\
67TFK:06216:09562\n\
67TFK:06221:10152\n\
67TFK:06250:09811\n\
67TFK:06291:09132\n\
67TFK:06290:09618\n\
67TFK:06329:09468\n\
67TFK:06335:09520\n\
67TFK:06355:09772\n\
67TFK:06332:10145\n\
67TFK:06427:09864\n\
67TFK:06387:10281\n\
67TFK:06441:09524\n\
67TFK:06447:09990\n\
67TFK:06468:10196\n\
67TFK:06520:09052\n\
67TFK:06492:09281\n\
67TFK:06561:09142\n\
67TFK:06568:09290\n\
67TFK:06528:09436\n\
67TFK:06555:09437\n\
67TFK:06542:09599\n\
67TFK:06530:09684\n\
67TFK:06575:09974\n\
67TFK:06615:09553\n\
67TFK:06606:09631\n\
67TFK:06578:10238\n\
67TFK:06656:09820\n\
67TFK:06653:10152\n\
67TFK:05347:11908\n\
67TFK:05353:11967\n\
67TFK:05341:12399\n\
67TFK:05353:12524\n\
67TFK:05347:12546\n\
67TFK:05395:12836\n\
67TFK:05459:11641\n\
67TFK:05450:11790\n\
67TFK:05474:12506\n\
67TFK:05484:11859\n\
67TFK:05539:11744\n\
67TFK:05569:11960\n\
67TFK:05572:11945\n\
67TFK:05569:12491\n\
67TFK:05536:12575\n\
67TFK:05616:11930\n\
67TFK:05594:12268\n\
67TFK:05662:12165\n\
67TFK:05638:12317\n\
67TFK:05687:12139\n\
67TFK:05686:12143\n\
67TFK:05690:12198\n\
67TFK:05698:12504\n\
67TFK:05754:11606\n\
67TFK:05764:11755\n\
67TFK:05786:12786\n\
67TFK:05907:12188\n\
67TFK:05917:12271\n\
67TFK:05883:12358\n\
67TFK:05912:12691\n\
67TFK:05970:11924\n\
67TFK:05942:12785\n\
67TFK:06024:11840\n\
67TFK:05980:12015\n\
67TFK:06007:12507\n\
67TFK:05995:12843\n\
67TFK:06047:12224\n\
67TFK:06127:12163\n\
67TFK:06109:12397\n\
67TFK:06173:11694\n\
67TFK:06151:11901\n\
67TFK:06174:12302\n\
67TFK:06212:12149\n\
67TFK:06178:12556\n\
67TFK:06266:12142\n\
67TFK:06242:12805\n\
67TFK:06301:11728\n\
67TFK:06303:12428\n\
67TFK:06308:12414\n\
67TFK:06310:12631\n\
67TFK:06367:12786\n\
67TFK:06460:11859\n\
67TFK:06466:12027\n\
67TFK:06428:12254\n\
67TFK:06432:12697\n\
67TFK:06503:12411\n\
67TFK:06483:12818\n\
67TFK:06549:12211\n\
67TFK:06567:12400\n\
67TFK:06645:11918\n\
67TFK:06646:12027\n\
67TFK:06637:12386\n\
67TFK:06646:12698\n\
67TFK:06629:12826\n\
67TFK:04010:02554\n\
67TFK:04055:01956\n\
67TFK:04067:02251\n\
67TFK:04059:02477\n\
67TFK:04129:01957\n\
67TFK:04132:02134\n\
67TFK:04146:01831\n\
67TFK:04175:01973\n\
67TFK:04151:02068\n\
67TFK:04180:02050\n\
67TFK:04149:02091\n\
67TFK:04182:02196\n\
67TFK:04235:02053\n\
67TFK:04240:02426\n\
67TFK:04229:02438\n\
67TFK:04232:02496\n\
67TFK:04285:01291\n\
67TFK:04266:01463\n\
67TFK:04261:02373\n\
67TFK:04327:01868\n\
67TFK:04298:02113\n\
67TFK:04304:02265\n\
67TFK:04380:01729\n\
67TFK:04350:01940\n\
67TFK:04381:02238\n\
67TFK:04379:02381\n\
67TFK:04362:02454\n\
67TFK:04442:01374\n\
67TFK:04434:01656\n\
67TFK:04474:01416\n\
67TFK:04469:01826\n\
67TFK:04446:01909\n\
67TFK:04484:01932\n\
67TFK:04494:02213\n\
67TFK:04486:02303\n\
67TFK:04468:02406\n\
67TFK:04535:01809\n\
67TFK:04520:01861\n\
67TFK:04519:02260\n\
67TFK:04531:02335\n\
67TFK:04541:02400\n\
67TFK:04517:02444\n\
67TFK:04527:02544\n\
67TFK:04548:01484\n\
67TFK:04573:02020\n\
67TFK:04579:02547\n\
67TFK:04614:01442\n\
67TFK:04641:01643\n\
67TFK:04641:01724\n\
67TFK:04644:01747\n\
67TFK:04618:02033\n\
67TFK:04605:02310\n\
67TFK:04672:01659\n\
67TFK:04675:01762\n\
67TFK:04656:02330\n\
67TFK:04731:01550\n\
67TFK:04738:01997\n\
67TFK:04712:02045\n\
67TFK:04741:02433\n\
67TFK:04779:01614\n\
67TFK:04790:01857\n\
67TFK:04779:02099\n\
67TFK:04832:01394\n\
67TFK:04807:01709\n\
67TFK:04831:01889\n\
67TFK:04833:02363\n\
67TFK:04870:01432\n\
67TFK:04874:02139\n\
67TFK:04861:02507\n\
67TFK:04906:01314\n\
67TFK:04897:01722\n\
67TFK:04926:01945\n\
67TFK:04935:02058\n\
67TFK:04943:02189\n\
67TFK:04989:01614\n\
67TFK:04957:01685\n\
67TFK:05008:01920\n\
67TFK:05012:02310\n\
67TFK:05050:01463\n\
67TFK:05117:01531\n\
67TFK:05098:02021\n\
67TFK:05100:02556\n\
67TFK:05241:02256\n\
67TFK:05202:02525\n\
67TFK:05258:02221\n\
67TFK:05285:02305\n\
67TFK:05299:02498\n\
67TFK:02677:13534\n\
67TFK:02675:14062\n\
67TFK:02782:13532\n\
67TFK:02809:13657\n\
67TFK:02808:13819\n\
67TFK:02800:13956\n\
67TFK:02830:13044\n\
67TFK:02818:13387\n\
67TFK:02821:13976\n\
67TFK:02866:12982\n\
67TFK:03011:13753\n\
67TFK:03053:13010\n\
67TFK:03044:13408\n\
67TFK:03063:13694\n\
67TFK:03059:13730\n\
67TFK:03031:13869\n\
67TFK:03022:13995\n\
67TFK:03109:12950\n\
67TFK:03153:13401\n\
67TFK:03131:13552\n\
67TFK:03155:13617\n\
67TFK:03193:13697\n\
67TFK:03247:13155\n\
67TFK:03249:13309\n\
67TFK:03223:13336\n\
67TFK:03226:13644\n\
67TFK:03269:13259\n\
67TFK:03289:13942\n\
67TFK:03373:13536\n\
67TFK:03427:13360\n\
67TFK:03418:13456\n\
67TFK:03440:13477\n\
67TFK:03439:13601\n\
67TFK:03452:13919\n\
67TFK:03510:13264\n\
67TFK:03541:12984\n\
67TFK:03532:13047\n\
67TFK:03515:14051\n\
67TFK:03612:12926\n\
67TFK:03576:13148\n\
67TFK:03598:13196\n\
67TFK:03589:13596\n\
67TFK:03586:13724\n\
67TFK:03628:13933\n\
67TFK:03696:13327\n\
67TFK:03701:13674\n\
67TFK:03699:14011\n\
67TFK:03740:12935\n\
67TFK:03742:13050\n\
67TFK:03756:13106\n\
67TFK:03750:14017\n\
67TFK:03792:13095\n\
67TFK:03788:13921\n\
67TFK:03777:13972\n\
67TFK:03776:14047\n\
67TFK:03824:13332\n\
67TFK:03819:13603\n\
67TFK:03880:13028\n\
67TFK:03905:13481\n\
67TFK:03891:13749\n\
67TFK:03912:13806\n\
67TFK:03870:14162\n\
67TFK:03943:13000\n\
67TFK:03938:13450\n\
67TFK:03984:13247\n\
67TFK:03971:13683\n\
67TFK:02690:11981\n\
67TFK:02692:11997\n\
67TFK:02760:11958\n\
67TFK:02804:12104\n\
67TFK:02780:12217\n\
67TFK:02771:12742\n\
67TFK:02850:12435\n\
67TFK:02848:12747\n\
67TFK:02905:12447\n\
67TFK:02923:12028\n\
67TFK:02961:12002\n\
67TFK:02949:12803\n\
67TFK:03000:11739\n\
67TFK:03008:11797\n\
67TFK:03000:12490\n\
67TFK:02985:12651\n\
67TFK:02966:12728\n\
67TFK:03026:11893\n\
67TFK:03051:12174\n\
67TFK:03110:11979\n\
67TFK:03106:12336\n\
67TFK:03097:12467\n\
67TFK:03091:12495\n\
67TFK:03152:12319\n\
67TFK:03134:12472\n\
67TFK:03190:11616\n\
67TFK:03164:11996\n\
67TFK:03193:12521\n\
67TFK:03221:11682\n\
67TFK:03232:11862\n\
67TFK:03235:12518\n\
67TFK:03257:12679\n\
67TFK:03234:12835\n\
67TFK:03265:12247\n\
67TFK:03307:12333\n\
67TFK:03282:12501\n\
67TFK:03322:12333\n\
67TFK:03330:12665\n\
67TFK:03368:11978\n\
67TFK:03401:12608\n\
67TFK:03406:12762\n\
67TFK:03460:11998\n\
67TFK:03451:12583\n\
67TFK:03479:12262\n\
67TFK:03484:12749\n\
67TFK:03522:11929\n\
67TFK:03551:12021\n\
67TFK:03533:12299\n\
67TFK:03515:12658\n\
67TFK:03528:12848\n\
67TFK:03572:11627\n\
67TFK:03578:11595\n\
67TFK:03571:11766\n\
67TFK:03600:11859\n\
67TFK:03585:12017\n\
67TFK:03579:12054\n\
67TFK:03566:12157\n\
67TFK:03605:12733\n\
67TFK:03628:11677\n\
67TFK:03632:11663\n\
67TFK:03716:12587\n\
67TFK:03745:12595\n\
67TFK:03813:11743\n\
67TFK:03770:11933\n\
67TFK:03885:11643\n\
67TFK:03889:11876\n\
67TFK:03895:12751\n\
67TFK:03927:11727\n\
67TFK:03957:11956\n\
67TFK:03957:12077\n\
67TFK:03921:12131\n\
67TFK:03963:12406\n\
67TFK:03963:12440\n\
67TFK:02690:10188\n\
67TFK:02732:09129\n\
67TFK:02723:09366\n\
67TFK:02733:09595\n\
67TFK:02742:10277\n\
67TFK:02786:09397\n\
67TFK:02771:09944\n\
67TFK:02855:09304\n\
67TFK:02846:09453\n\
67TFK:02890:09601\n\
67TFK:02882:09855\n\
67TFK:02953:09674\n\
67TFK:02963:10140\n\
67TFK:02994:09162\n\
67TFK:03002:09131\n\
67TFK:03040:09051\n\
67TFK:03054:09247\n\
67TFK:03014:09313\n\
67TFK:03049:09647\n\
67TFK:03088:09527\n\
67TFK:03096:09617\n\
67TFK:03093:09719\n\
67TFK:03094:09727\n\
67TFK:03098:09765\n\
67TFK:03102:09868\n\
67TFK:03160:09227\n\
67TFK:03130:09340\n\
67TFK:03160:09933\n\
67TFK:03166:09581\n\
67TFK:03174:09689\n\
67TFK:03214:09132\n\
67TFK:03241:09763\n\
67TFK:03253:09766\n\
67TFK:03270:09117\n\
67TFK:03277:09165\n\
67TFK:03273:09415\n\
67TFK:03336:09184\n\
67TFK:03317:09387\n\
67TFK:03318:09483\n\
67TFK:03320:09685\n\
67TFK:03352:09813\n\
67TFK:03341:09940\n\
67TFK:03349:10160\n\
67TFK:03341:10214\n\
67TFK:03372:09216\n\
67TFK:03413:10209\n\
67TFK:03369:10260\n\
67TFK:03434:09369\n\
67TFK:03440:09382\n\
67TFK:03428:09465\n\
67TFK:03428:09945\n\
67TFK:03431:10011\n\
67TFK:03439:10172\n\
67TFK:03512:09096\n\
67TFK:03483:09388\n\
67TFK:03500:09984\n\
67TFK:03515:09118\n\
67TFK:03556:09303\n\
67TFK:03556:09872\n\
67TFK:03580:09217\n\
67TFK:03587:10097\n\
67TFK:03601:10302\n\
67TFK:03648:09865\n\
67TFK:03617:09903\n\
67TFK:03699:09676\n\
67TFK:03693:09820\n\
67TFK:03725:09433\n\
67TFK:03739:09584\n\
67TFK:03718:10102\n\
67TFK:03779:09178\n\
67TFK:03798:09981\n\
67TFK:03847:09607\n\
67TFK:03826:09908\n\
67TFK:03816:09920\n\
67TFK:03877:09035\n\
67TFK:03887:09554\n\
67TFK:03899:09921\n\
67TFK:03956:09112\n\
67TFK:03918:09487\n\
67TFK:03937:09915\n\
67TFK:03984:09534\n\
67TFK:03974:09795\n\
67TFK:03965:09912\n\
67TFK:03985:10141\n\
67TFK:02671:05335\n\
67TFK:02685:05956\n\
67TFK:02687:06086\n\
67TFK:02694:06090\n\
67TFK:02678:06274\n\
67TFK:02689:06284\n\
67TFK:02710:06384\n\
67TFK:02749:05184\n\
67TFK:02750:06396\n\
67TFK:02812:05441\n\
67TFK:02783:05479\n\
67TFK:02860:05670\n\
67TFK:02839:05878\n\
67TFK:02831:05962\n\
67TFK:02822:06201\n\
67TFK:02848:06304\n\
67TFK:02829:06435\n\
67TFK:02891:05347\n\
67TFK:02909:05759\n\
67TFK:02913:06200\n\
67TFK:02880:06375\n\
67TFK:02930:05514\n\
67TFK:02954:05939\n\
67TFK:02995:05152\n\
67TFK:03004:06222\n\
67TFK:02985:06363\n\
67TFK:03052:05264\n\
67TFK:03019:05637\n\
67TFK:03046:05700\n\
67TFK:03051:05672\n\
67TFK:03043:06335\n\
67TFK:03086:05241\n\
67TFK:03101:05337\n\
67TFK:03104:05679\n\
67TFK:03106:05730\n\
67TFK:03079:06311\n\
67TFK:03129:05219\n\
67TFK:03153:05553\n\
67TFK:03147:05814\n\
67TFK:03203:05201\n\
67TFK:03207:05171\n\
67TFK:03176:05591\n\
67TFK:03167:06123\n\
67TFK:03178:06105\n\
67TFK:03187:06385\n\
67TFK:03180:06402\n\
67TFK:03261:05237\n\
67TFK:03240:05339\n\
67TFK:03246:05460\n\
67TFK:03238:05660\n\
67TFK:03217:06083\n\
67TFK:03219:06133\n\
67TFK:03303:05184\n\
67TFK:03305:06085\n\
67TFK:03310:06370\n\
67TFK:03327:05263\n\
67TFK:03356:05328\n\
67TFK:03355:05660\n\
67TFK:03356:05673\n\
67TFK:03316:05918\n\
67TFK:03332:05932\n\
67TFK:03341:06389\n\
67TFK:03369:05756\n\
67TFK:03421:05319\n\
67TFK:03424:05353\n\
67TFK:03455:05366\n\
67TFK:03420:05416\n\
67TFK:03429:05417\n\
67TFK:03424:05471\n\
67TFK:03457:05763\n\
67TFK:03450:05861\n\
67TFK:03435:06139\n\
67TFK:03498:05499\n\
67TFK:03512:06024\n\
67TFK:03478:06266\n\
67TFK:03482:06340\n\
67TFK:03494:06432\n\
67TFK:03562:05604\n\
67TFK:03528:05851\n\
67TFK:03533:05931\n\
67TFK:03524:06166\n\
67TFK:03528:06365\n\
67TFK:03606:05368\n\
67TFK:03609:05522\n\
67TFK:03612:05614\n\
67TFK:03570:05726\n\
67TFK:03599:05752\n\
67TFK:03620:05477\n\
67TFK:03624:05620\n\
67TFK:03633:05651\n\
67TFK:03653:05751\n\
67TFK:03623:06246\n\
67TFK:03625:06286\n\
67TFK:03703:05232\n\
67TFK:03696:05534\n\
67TFK:03677:05555\n\
67TFK:03670:05880\n\
67TFK:03684:05878\n\
67TFK:03669:06209\n\
67TFK:03762:05228\n\
67TFK:03735:05492\n\
67TFK:03732:05554\n\
67TFK:03727:05667\n\
67TFK:03758:05854\n\
67TFK:03731:06003\n\
67TFK:03757:06050\n\
67TFK:03716:06176\n\
67TFK:03802:05504\n\
67TFK:03765:05602\n\
67TFK:03825:05394\n\
67TFK:03846:05889\n\
67TFK:03871:05159\n\
67TFK:03870:05743\n\
67TFK:03883:05728\n\
67TFK:03868:05987\n\
67TFK:03936:05356\n\
67TFK:03962:05419\n\
67TFK:03929:06189\n\
67TFK:03964:05184\n\
67TFK:03993:05251\n\
67TFK:03988:05788\n\
67TFK:03972:06099\n\
67TFK:03988:06145\n\
67TFK:03984:06424\n\
67TFK:08027:01424\n\
67TFK:08026:01867\n\
67TFK:08014:01895\n\
67TFK:08022:01920\n\
67TFK:07997:02069\n\
67TFK:08033:02097\n\
67TFK:08016:02145\n\
67TFK:07995:02312\n\
67TFK:08009:02411\n\
67TFK:07997:02483\n\
67TFK:08051:01408\n\
67TFK:08078:01418\n\
67TFK:08065:01979\n\
67TFK:08075:02023\n\
67TFK:08088:02557\n\
67TFK:08101:01293\n\
67TFK:08135:01627\n\
67TFK:08117:02344\n\
67TFK:08145:01305\n\
67TFK:08147:01405\n\
67TFK:08145:01712\n\
67TFK:08162:01731\n\
67TFK:08183:01800\n\
67TFK:08148:02043\n\
67TFK:08173:02114\n\
67TFK:08165:02439\n\
67TFK:08201:01681\n\
67TFK:08233:01992\n\
67TFK:08228:02200\n\
67TFK:08291:01664\n\
67TFK:08242:01822\n\
67TFK:08289:01862\n\
67TFK:08282:02036\n\
67TFK:08272:02177\n\
67TFK:08293:01355\n\
67TFK:08324:01379\n\
67TFK:08308:01843\n\
67TFK:08306:01909\n\
67TFK:08306:01922\n\
67TFK:08294:02006\n\
67TFK:08309:02251\n\
67TFK:08307:02299\n\
67TFK:08329:02457\n\
67TFK:08309:02506\n\
67TFK:08351:01324\n\
67TFK:08369:01721\n\
67TFK:08363:01763\n\
67TFK:08381:01987\n\
67TFK:08390:02098\n\
67TFK:08419:01711\n\
67TFK:08435:01731\n\
67TFK:08422:01934\n\
67TFK:08429:01966\n\
67TFK:08430:02255\n\
67TFK:08420:02316\n\
67TFK:08428:02442\n\
67TFK:08459:01955\n\
67TFK:08487:02365\n\
67TFK:08572:01305\n\
67TFK:08575:01344\n\
67TFK:08562:01573\n\
67TFK:08579:01686\n\
67TFK:08590:01791\n\
67TFK:08549:01919\n\
67TFK:08554:02318\n\
67TFK:08612:01319\n\
67TFK:08609:01792\n\
67TFK:08615:02155\n\
67TFK:08629:02226\n\
67TFK:08619:02352\n\
67TFK:08659:01747\n\
67TFK:08646:02035\n\
67TFK:08668:02236\n\
67TFK:08676:02252\n\
67TFK:08677:02468\n\
67TFK:08735:01288\n\
67TFK:08729:01491\n\
67TFK:08714:02006\n\
67TFK:08724:02188\n\
67TFK:08751:01856\n\
67TFK:08780:02076\n\
67TFK:08790:02168\n\
67TFK:08796:01581\n\
67TFK:08814:01709\n\
67TFK:08820:01813\n\
67TFK:08813:02525\n\
67TFK:08852:01313\n\
67TFK:08847:01648\n\
67TFK:08890:01687\n\
67TFK:08844:02450\n\
67TFK:08911:01311\n\
67TFK:08925:01334\n\
67TFK:08928:01497\n\
67TFK:08916:01619\n\
67TFK:08900:01721\n\
67TFK:08935:01919\n\
67TFK:08940:02103\n\
67TFK:08904:02417\n\
67TFK:08990:01450\n\
67TFK:08989:01964\n\
67TFK:08981:02028\n\
67TFK:08991:02295\n\
67TFK:08990:02440\n\
67TFK:09002:01523\n\
67TFK:09026:01675\n\
67TFK:09020:01906\n\
67TFK:09062:01393\n\
67TFK:09084:01728\n\
67TFK:09045:02036\n\
67TFK:09072:02273\n\
67TFK:09052:02543\n\
67TFK:09098:01675\n\
67TFK:09127:01728\n\
67TFK:09092:01977\n\
67TFK:09111:02108\n\
67TFK:09189:01523\n\
67TFK:09150:01614\n\
67TFK:09179:02285\n\
67TFK:09167:02310\n\
67TFK:09147:02367\n\
67TFK:09181:02447\n\
67TFK:09224:02234\n\
67TFK:09204:02424\n\
67TFK:09247:02411\n\
67TFK:09242:02469\n\
67TFK:09247:02490\n\
67TFK:09297:01386\n\
67TFK:09302:02117\n\
67TFK:09322:02109\n\
67TFK:09317:02429\n\
67TFK:09298:02544\n\
67TFK:02688:01839\n\
67TFK:02696:02164\n\
67TFK:02694:02421\n\
67TFK:02753:01468\n\
67TFK:02725:01856\n\
67TFK:02714:02168\n\
67TFK:02753:02240\n\
67TFK:02726:02303\n\
67TFK:02747:02365\n\
67TFK:02753:02542\n\
67TFK:02769:01447\n\
67TFK:02770:01465\n\
67TFK:02791:01838\n\
67TFK:02789:01981\n\
67TFK:02784:02200\n\
67TFK:02813:02326\n\
67TFK:02765:02389\n\
67TFK:02839:01612\n\
67TFK:02849:01886\n\
67TFK:02835:02372\n\
67TFK:02899:01307\n\
67TFK:02885:01586\n\
67TFK:02876:02340\n\
67TFK:02864:02526\n\
67TFK:02935:01809\n\
67TFK:02926:02272\n\
67TFK:02932:02324\n\
67TFK:02994:01408\n\
67TFK:03011:01438\n\
67TFK:02981:01654\n\
67TFK:02999:01643\n\
67TFK:02967:01955\n\
67TFK:03002:02204\n\
67TFK:02978:02512\n\
67TFK:03016:01521\n\
67TFK:03055:01939\n\
67TFK:03074:01398\n\
67TFK:03079:01397\n\
67TFK:03077:01584\n\
67TFK:03079:02148\n\
67TFK:03074:02334\n\
67TFK:03105:02289\n\
67TFK:03073:02460\n\
67TFK:03083:02535\n\
67TFK:03145:01802\n\
67TFK:03122:01842\n\
67TFK:03120:01985\n\
67TFK:03163:02239\n\
67TFK:03141:02292\n\
67TFK:03185:01910\n\
67TFK:03209:01984\n\
67TFK:03227:01853\n\
67TFK:03226:01920\n\
67TFK:03235:02404\n\
67TFK:03254:02408\n\
67TFK:03295:01948\n\
67TFK:03309:02282\n\
67TFK:03305:02390\n\
67TFK:03351:01597\n\
67TFK:03318:01639\n\
67TFK:03360:01899\n\
67TFK:03333:01985\n\
67TFK:03354:02301\n\
67TFK:03352:02395\n\
67TFK:03323:02570\n\
67TFK:03365:02386\n\
67TFK:03442:01478\n\
67TFK:03437:01591\n\
67TFK:03425:01647\n\
67TFK:03420:02118\n\
67TFK:03501:01897\n\
67TFK:03513:02228\n\
67TFK:03504:02275\n\
67TFK:03522:01369\n\
67TFK:03550:01740\n\
67TFK:03551:01742\n\
67TFK:03531:02089\n\
67TFK:03521:02506\n\
67TFK:03608:01389\n\
67TFK:03569:01769\n\
67TFK:03580:01847\n\
67TFK:03630:01876\n\
67TFK:03643:02188\n\
67TFK:03622:02472\n\
67TFK:03639:02456\n\
67TFK:03709:01483\n\
67TFK:03680:01662\n\
67TFK:03696:01759\n\
67TFK:03700:01871\n\
67TFK:03665:02177\n\
67TFK:03692:02286\n\
67TFK:03698:02277\n\
67TFK:03720:01570\n\
67TFK:03740:01817\n\
67TFK:03721:02301\n\
67TFK:03724:02463\n\
67TFK:03733:02503\n\
67TFK:03789:01373\n\
67TFK:03798:01631\n\
67TFK:03772:01811\n\
67TFK:03788:02077\n\
67TFK:03798:02176\n\
67TFK:03813:02170\n\
67TFK:03786:02462\n\
67TFK:03854:01515\n\
67TFK:03848:01751\n\
67TFK:03828:01837\n\
67TFK:03851:01980\n\
67TFK:03819:02060\n\
67TFK:03825:02296\n\
67TFK:03829:02426\n\
67TFK:03912:01668\n\
67TFK:03898:01924\n\
67TFK:03879:02059\n\
67TFK:03904:02139\n\
67TFK:03879:02232\n\
67TFK:03904:02395\n\
67TFK:03963:02383\n\
67TFK:03968:01498\n\
67TFK:02689:00896\n\
67TFK:02708:00896\n\
67TFK:02717:00731\n\
67TFK:02720:01132\n\
67TFK:02785:01082\n\
67TFK:02856:01001\n\
67TFK:02826:01086\n\
67TFK:02859:01234\n\
67TFK:02880:00685\n\
67TFK:02876:00907\n\
67TFK:02871:01274\n\
67TFK:02920:00460\n\
67TFK:02932:00842\n\
67TFK:02953:00922\n\
67TFK:03032:00964\n\
67TFK:03017:01232\n\
67TFK:03029:01214\n\
67TFK:03056:01235\n\
67TFK:03087:00854\n\
67TFK:03102:01277\n\
67TFK:03127:01048\n\
67TFK:03182:00586\n\
67TFK:03181:00602\n\
67TFK:03207:01037\n\
67TFK:03242:00829\n\
67TFK:03249:00955\n\
67TFK:03258:01035\n\
67TFK:03298:00711\n\
67TFK:03312:00831\n\
67TFK:03315:00601\n\
67TFK:03347:00683\n\
67TFK:03362:01243\n\
67TFK:03388:00635\n\
67TFK:03396:00877\n\
67TFK:03388:01280\n\
67TFK:03447:00692\n\
67TFK:03435:00768\n\
67TFK:03435:01263\n\
67TFK:03479:00365\n\
67TFK:03533:00335\n\
67TFK:03540:00988\n\
67TFK:03589:00559\n\
67TFK:03597:00884\n\
67TFK:03602:01056\n\
67TFK:03634:00776\n\
67TFK:03664:01234\n\
67TFK:03730:00454\n\
67TFK:03728:00552\n\
67TFK:03720:00621\n\
67TFK:03799:01264\n\
67TFK:03896:00720\n\
67TFK:03887:01275\n\
67TFK:03949:00868\n\
67TFK:03993:00770\n\
67TFK:01345:11503\n\
67TFK:01338:11571\n\
67TFK:01395:10436\n\
67TFK:01394:10488\n\
67TFK:01391:10587\n\
67TFK:01424:10576\n\
67TFK:01387:11361\n\
67TFK:01528:10435\n\
67TFK:01524:11188\n\
67TFK:01574:10410\n\
67TFK:01610:10674\n\
67TFK:01670:10635\n\
67TFK:01648:10701\n\
67TFK:01660:10670\n\
67TFK:01665:11038\n\
67TFK:01656:11287\n\
67TFK:01659:11556\n\
67TFK:01696:10431\n\
67TFK:01705:10531\n\
67TFK:01691:10914\n\
67TFK:01729:11207\n\
67TFK:01703:11437\n\
67TFK:01753:11090\n\
67TFK:01740:11216\n\
67TFK:01759:11418\n\
67TFK:01762:11482\n\
67TFK:01786:10372\n\
67TFK:01804:10495\n\
67TFK:01826:10960\n\
67TFK:01813:11023\n\
67TFK:01858:10423\n\
67TFK:01835:10776\n\
67TFK:01861:10932\n\
67TFK:01868:10951\n\
67TFK:01878:11005\n\
67TFK:01842:11428\n\
67TFK:01924:11236\n\
67TFK:01927:11243\n\
67TFK:01890:11534\n\
67TFK:01939:10349\n\
67TFK:01957:10327\n\
67TFK:01958:10417\n\
67TFK:01960:11415\n\
67TFK:02009:10326\n\
67TFK:02007:10458\n\
67TFK:02011:10475\n\
67TFK:01993:10590\n\
67TFK:02048:10527\n\
67TFK:02055:10520\n\
67TFK:02071:10700\n\
67TFK:02049:11178\n\
67TFK:02170:10872\n\
67TFK:02215:10875\n\
67TFK:02231:11298\n\
67TFK:02246:10928\n\
67TFK:02250:11186\n\
67TFK:02255:11513\n\
67TFK:02258:11516\n\
67TFK:02309:11336\n\
67TFK:02345:10491\n\
67TFK:02366:10653\n\
67TFK:02349:10942\n\
67TFK:02391:11082\n\
67TFK:02438:10457\n\
67TFK:02460:10511\n\
67TFK:02492:10711\n\
67TFK:02521:11011\n\
67TFK:02519:11352\n\
67TFK:02484:11511\n\
67TFK:02565:10448\n\
67TFK:02562:10811\n\
67TFK:02579:10920\n\
67TFK:02576:10960\n\
67TFK:02598:10374\n\
67TFK:02601:10682\n\
67TFK:02646:10953\n\
67TFK:02639:11172\n\
67TFK:02659:11339\n\
67TFK:01772:14341\n\
67TFK:01838:14185\n\
67TFK:01983:14302\n\
67TFK:02004:14491\n\
67TFK:02093:14211\n\
67TFK:02114:14170\n\
67TFK:02164:14448\n\
67TFK:02193:14319\n\
67TFK:02302:14188\n\
67TFK:02357:14403\n\
67TFK:02407:14486\n\
67TFK:02575:14279\n\
67TFK:02597:14298\n\
67TFK:01374:13868\n\
67TFK:01430:13059\n\
67TFK:01405:13411\n\
67TFK:01555:12880\n\
67TFK:01561:13202\n\
67TFK:01630:13412\n\
67TFK:01604:13981\n\
67TFK:01658:13177\n\
67TFK:01638:13544\n\
67TFK:01633:13679\n\
67TFK:01664:13976\n\
67TFK:01807:13399\n\
67TFK:01896:13166\n\
67TFK:01930:13420\n\
67TFK:01931:13446\n\
67TFK:01979:13339\n\
67TFK:01946:13718\n\
67TFK:01935:13878\n\
67TFK:02078:13983\n\
67TFK:02054:14051\n\
67TFK:02108:12915\n\
67TFK:02106:13494\n\
67TFK:02215:12883\n\
67TFK:02245:12904\n\
67TFK:02243:13563\n\
67TFK:02271:13731\n\
67TFK:02253:14005\n\
67TFK:02301:13023\n\
67TFK:02296:13170\n\
67TFK:02282:13660\n\
67TFK:02395:12980\n\
67TFK:02405:13010\n\
67TFK:02427:13774\n\
67TFK:02471:13753\n\
67TFK:02460:14060\n\
67TFK:02544:13704\n\
67TFK:02562:14164\n\
67TFK:02597:12883\n\
67TFK:02597:13824\n\
67TFK:02593:14167\n\
67TFK:02633:13671\n\
67TFK:08027:05247\n\
67TFK:08005:05520\n\
67TFK:08027:05559\n\
67TFK:08022:05813\n\
67TFK:08009:06023\n\
67TFK:08015:06396\n\
67TFK:08086:05268\n\
67TFK:08053:05583\n\
67TFK:08088:05835\n\
67TFK:08096:05325\n\
67TFK:08099:05530\n\
67TFK:08112:06273\n\
67TFK:08104:06307\n\
67TFK:08191:05235\n\
67TFK:08159:05488\n\
67TFK:08157:05503\n\
67TFK:08149:05591\n\
67TFK:08150:05698\n\
67TFK:08161:05926\n\
67TFK:08151:06123\n\
67TFK:08155:06183\n\
67TFK:08207:05362\n\
67TFK:08228:06144\n\
67TFK:08237:06361\n\
67TFK:08259:05155\n\
67TFK:08285:05323\n\
67TFK:08278:05653\n\
67TFK:08250:05802\n\
67TFK:08307:05323\n\
67TFK:08329:05352\n\
67TFK:08339:05367\n\
67TFK:08313:05612\n\
67TFK:08305:05686\n\
67TFK:08297:05715\n\
67TFK:08295:05965\n\
67TFK:08308:06306\n\
67TFK:08299:06406\n\
67TFK:08366:05524\n\
67TFK:08385:05521\n\
67TFK:08352:05924\n\
67TFK:08360:05979\n\
67TFK:08347:06254\n\
67TFK:08387:06268\n\
67TFK:08417:05217\n\
67TFK:08393:05360\n\
67TFK:08414:05725\n\
67TFK:08440:05723\n\
67TFK:08396:05839\n\
67TFK:08486:05314\n\
67TFK:08477:05548\n\
67TFK:08483:05796\n\
67TFK:08497:05157\n\
67TFK:08540:05843\n\
67TFK:08552:05366\n\
67TFK:08586:05423\n\
67TFK:08584:05651\n\
67TFK:08550:06063\n\
67TFK:08552:06243\n\
67TFK:08605:05172\n\
67TFK:08593:05584\n\
67TFK:08638:05631\n\
67TFK:08629:06247\n\
67TFK:08625:06380\n\
67TFK:08669:05184\n\
67TFK:08673:05258\n\
67TFK:08678:05278\n\
67TFK:08650:06055\n\
67TFK:08756:05664\n\
67TFK:08756:05748\n\
67TFK:08765:06236\n\
67TFK:08751:06336\n\
67TFK:08841:06341\n\
67TFK:08809:06387\n\
67TFK:08859:05191\n\
67TFK:08854:05293\n\
67TFK:08858:05367\n\
67TFK:08891:05540\n\
67TFK:08891:05626\n\
67TFK:08846:06015\n\
67TFK:08873:06050\n\
67TFK:08896:05540\n\
67TFK:08904:05768\n\
67TFK:08941:06048\n\
67TFK:08959:05276\n\
67TFK:08944:05448\n\
67TFK:08953:05514\n\
67TFK:08965:05612\n\
67TFK:08985:06296\n\
67TFK:09027:05444\n\
67TFK:09016:05713\n\
67TFK:09031:05921\n\
67TFK:09058:05344\n\
67TFK:09060:05469\n\
67TFK:09056:05950\n\
67TFK:09077:06038\n\
67TFK:09044:06164\n\
67TFK:09054:06313\n\
67TFK:09127:05312\n\
67TFK:09139:05536\n\
67TFK:09100:05667\n\
67TFK:09148:05544\n\
67TFK:09158:06070\n\
67TFK:09175:06260\n\
67TFK:09233:05448\n\
67TFK:09216:05491\n\
67TFK:09236:05518\n\
67TFK:09204:05740\n\
67TFK:09230:05708\n\
67TFK:09251:05301\n\
67TFK:09285:05265\n\
67TFK:09246:05574\n\
67TFK:09322:05191\n\
67TFK:09312:05233\n\
67TFK:09297:05500\n\
67TFK:09347:05240\n\
67TFK:09365:05247\n\
67TFK:09345:05286\n\
67TFK:09348:05463\n\
67TFK:09364:05598\n\
67TFK:09362:05884\n\
67TFK:09366:06278\n\
67TFK:09403:05187\n\
67TFK:09409:06128\n\
67TFK:09400:06200\n\
67TFK:09421:06173\n\
67TFK:09395:06360\n\
67TFK:09384:06403\n\
67TFK:09452:05563\n\
67TFK:09470:05628\n\
67TFK:09451:05969\n\
67TFK:09457:06037\n\
67TFK:09434:06239\n\
67TFK:09504:05416\n\
67TFK:09510:05593\n\
67TFK:09553:05792\n\
67TFK:09543:06009\n\
67TFK:09543:06380\n\
67TFK:09584:05971\n\
67TFK:09576:06291\n\
67TFK:09584:06298\n\
67TFK:09658:05243\n\
67TFK:09665:05289\n\
67TFK:09670:05453\n\
67TFK:09671:06023\n\
67TFK:09632:06339\n\
67TFK:09714:05215\n\
67TFK:09716:05595\n\
67TFK:09717:05567\n\
67TFK:09676:05966\n\
67TFK:09692:06391\n\
67TFK:09738:05354\n\
67TFK:09763:05396\n\
67TFK:09758:05666\n\
67TFK:09752:06257\n\
67TFK:09771:06402\n\
67TFK:09821:05242\n\
67TFK:09812:05272\n\
67TFK:09776:05597\n\
67TFK:09846:05164\n\
67TFK:09867:05272\n\
67TFK:09839:05498\n\
67TFK:09854:05752\n\
67TFK:09844:06061\n\
67TFK:09855:06079\n\
67TFK:09833:06165\n\
67TFK:09824:06244\n\
67TFK:09847:06269\n\
67TFK:09897:05284\n\
67TFK:09908:05262\n\
67TFK:09907:05352\n\
67TFK:09919:05754\n\
67TFK:09904:05926\n\
67TFK:09897:06021\n\
67TFK:09882:06096\n\
67TFK:09906:06081\n\
67TFK:09967:05684\n\
67TFK:09941:06029\n\
67TFK:09994:05463\n\
67TFK:10036:05156\n\
67TFK:10049:05439\n\
67TFK:10035:05488\n\
67TFK:10058:05568\n\
67TFK:10029:05696\n\
67TFK:10046:06361\n\
67TFK:10092:05606\n\
67TFK:10098:06102\n\
67TFK:10173:05251\n\
67TFK:10132:05735\n\
67TFK:10182:05389\n\
67TFK:10211:05697\n\
67TFK:10180:05858\n\
67TFK:10257:05691\n\
67TFK:10225:05897\n\
67TFK:10249:06097\n\
67TFK:10232:06274\n\
67TFK:10304:05455\n\
67TFK:10316:05500\n\
67TFK:10286:06016\n\
67TFK:10292:06149\n\
67TFK:10311:06196\n\
67TFK:10324:05748\n\
67TFK:10338:05726\n\
67TFK:10372:05756\n\
67TFK:10344:05845\n\
67TFK:10359:05898\n\
67TFK:10375:05375\n\
67TFK:10386:05400\n\
67TFK:10382:05856\n\
67TFK:10376:06252\n\
67TFK:06703:14163\n\
67TFK:06740:12999\n\
67TFK:06712:13899\n\
67TFK:06715:13963\n\
67TFK:06802:13230\n\
67TFK:06784:13498\n\
67TFK:06781:13635\n\
67TFK:06788:13991\n\
67TFK:06844:13492\n\
67TFK:06898:13456\n\
67TFK:06891:13485\n\
67TFK:06921:13501\n\
67TFK:06982:13244\n\
67TFK:06974:13327\n\
67TFK:07036:13669\n\
67TFK:07126:13058\n\
67TFK:07112:13230\n\
67TFK:07137:13481\n\
67TFK:07181:13876\n\
67TFK:07187:13836\n\
67TFK:07206:13970\n\
67TFK:07199:14125\n\
67TFK:07214:13206\n\
67TFK:07236:13288\n\
67TFK:07259:13635\n\
67TFK:07229:13832\n\
67TFK:07219:14130\n\
67TFK:07285:13834\n\
67TFK:07317:13037\n\
67TFK:07312:13814\n\
67TFK:07319:14160\n\
67TFK:07366:13073\n\
67TFK:07371:13402\n\
67TFK:07452:12991\n\
67TFK:07419:13103\n\
67TFK:07483:13041\n\
67TFK:07557:13531\n\
67TFK:07521:13966\n\
67TFK:07638:13591\n\
67TFK:07686:13491\n\
67TFK:07678:13930\n\
67TFK:07699:14032\n\
67TFK:07742:13207\n\
67TFK:07747:13612\n\
67TFK:07750:13584\n\
67TFK:07718:13699\n\
67TFK:07713:13961\n\
67TFK:07757:14002\n\
67TFK:07711:14083\n\
67TFK:07772:13877\n\
67TFK:07818:13526\n\
67TFK:07896:13015\n\
67TFK:07867:13326\n\
67TFK:07909:13370\n\
67TFK:07876:13399\n\
67TFK:07899:14041\n\
67TFK:07941:13336\n\
67TFK:07946:13487\n\
67TFK:07916:13821\n\
67TFK:07987:12881\n\
67TFK:02699:02646\n\
67TFK:02668:03138\n\
67TFK:02704:03236\n\
67TFK:02696:03660\n\
67TFK:02685:03814\n\
67TFK:02719:03173\n\
67TFK:02744:03304\n\
67TFK:02715:03643\n\
67TFK:02722:03661\n\
67TFK:02730:03660\n\
67TFK:02742:03702\n\
67TFK:02776:02616\n\
67TFK:02785:02880\n\
67TFK:02795:03094\n\
67TFK:02805:03388\n\
67TFK:02809:03407\n\
67TFK:02829:02674\n\
67TFK:02822:03227\n\
67TFK:02851:03409\n\
67TFK:02833:03430\n\
67TFK:02818:03529\n\
67TFK:02909:02627\n\
67TFK:02929:02998\n\
67TFK:02919:03282\n\
67TFK:02945:03446\n\
67TFK:02951:03430\n\
67TFK:02923:03482\n\
67TFK:02919:03565\n\
67TFK:02945:03751\n\
67TFK:02960:03751\n\
67TFK:02957:03824\n\
67TFK:03013:02705\n\
67TFK:02969:02735\n\
67TFK:02972:02783\n\
67TFK:02979:02783\n\
67TFK:02989:03225\n\
67TFK:02988:03448\n\
67TFK:02979:03621\n\
67TFK:03035:02615\n\
67TFK:03057:02801\n\
67TFK:03038:02879\n\
67TFK:03051:02891\n\
67TFK:03019:03184\n\
67TFK:03086:03080\n\
67TFK:03110:03103\n\
67TFK:03075:03136\n\
67TFK:03100:03311\n\
67TFK:03082:03401\n\
67TFK:03154:03338\n\
67TFK:03123:03666\n\
67TFK:03184:03016\n\
67TFK:03188:03469\n\
67TFK:03224:02832\n\
67TFK:03251:03026\n\
67TFK:03260:03102\n\
67TFK:03254:03164\n\
67TFK:03228:03750\n\
67TFK:03279:02838\n\
67TFK:03360:02993\n\
67TFK:03334:03048\n\
67TFK:03351:03092\n\
67TFK:03356:03431\n\
67TFK:03386:02860\n\
67TFK:03364:03442\n\
67TFK:03390:03739\n\
67TFK:03421:03112\n\
67TFK:03438:03757\n\
67TFK:03469:02615\n\
67TFK:03504:02999\n\
67TFK:03505:03094\n\
67TFK:03473:03812\n\
67TFK:03504:03780\n\
67TFK:03548:03120\n\
67TFK:03526:03272\n\
67TFK:03522:03747\n\
67TFK:03534:03838\n\
67TFK:03575:02653\n\
67TFK:03601:02788\n\
67TFK:03579:02848\n\
67TFK:03593:02891\n\
67TFK:03610:03026\n\
67TFK:03589:03107\n\
67TFK:03574:03579\n\
67TFK:03660:03020\n\
67TFK:03633:03223\n\
67TFK:03654:03460\n\
67TFK:03629:03526\n\
67TFK:03657:03832\n\
67TFK:03683:02640\n\
67TFK:03708:02644\n\
67TFK:03690:02977\n\
67TFK:03703:03560\n\
67TFK:03718:03110\n\
67TFK:03739:03497\n\
67TFK:03785:03445\n\
67TFK:03776:03603\n\
67TFK:03778:03663\n\
67TFK:03830:02618\n\
67TFK:03853:03199\n\
67TFK:03862:03409\n\
67TFK:03857:03440\n\
67TFK:03858:03480\n\
67TFK:03910:02798\n\
67TFK:03885:02836\n\
67TFK:03866:03139\n\
67TFK:03891:03209\n\
67TFK:03868:03528\n\
67TFK:03906:03616\n\
67TFK:03927:02674\n\
67TFK:03960:03094\n\
67TFK:03923:03335\n\
67TFK:03947:03615\n\
67TFK:03973:02679\n\
67TFK:02713:06508\n\
67TFK:02683:06648\n\
67TFK:02705:06686\n\
67TFK:02697:07217\n\
67TFK:02684:07361\n\
67TFK:02755:06934\n\
67TFK:02717:07471\n\
67TFK:02729:07570\n\
67TFK:02807:06725\n\
67TFK:02811:06761\n\
67TFK:02783:07202\n\
67TFK:02783:07570\n\
67TFK:02830:06618\n\
67TFK:02816:07349\n\
67TFK:02820:07512\n\
67TFK:02816:07566\n\
67TFK:02892:06521\n\
67TFK:02874:06760\n\
67TFK:02893:06992\n\
67TFK:02886:07259\n\
67TFK:02911:07580\n\
67TFK:02914:06444\n\
67TFK:02918:06562\n\
67TFK:02923:06708\n\
67TFK:02945:06745\n\
67TFK:02939:07256\n\
67TFK:02947:07271\n\
67TFK:02953:07394\n\
67TFK:02921:07667\n\
67TFK:02970:06652\n\
67TFK:03008:07648\n\
67TFK:03035:06447\n\
67TFK:03062:06489\n\
67TFK:03063:06507\n\
67TFK:03054:06591\n\
67TFK:03016:07277\n\
67TFK:03027:07580\n\
67TFK:03112:06571\n\
67TFK:03064:06656\n\
67TFK:03082:06923\n\
67TFK:03077:07019\n\
67TFK:03082:07341\n\
67TFK:03160:06664\n\
67TFK:03134:07218\n\
67TFK:03156:07611\n\
67TFK:03171:06446\n\
67TFK:03175:06649\n\
67TFK:03177:07096\n\
67TFK:03175:07379\n\
67TFK:03228:06752\n\
67TFK:03247:06981\n\
67TFK:03292:06466\n\
67TFK:03302:06670\n\
67TFK:03280:06799\n\
67TFK:03285:07311\n\
67TFK:03317:06467\n\
67TFK:03344:06569\n\
67TFK:03335:06985\n\
67TFK:03324:07530\n\
67TFK:03334:07519\n\
67TFK:03366:06465\n\
67TFK:03369:06750\n\
67TFK:03395:06952\n\
67TFK:03367:07145\n\
67TFK:03375:07446\n\
67TFK:03414:06705\n\
67TFK:03437:07240\n\
67TFK:03463:07286\n\
67TFK:03429:07374\n\
67TFK:03474:06556\n\
67TFK:03486:06724\n\
67TFK:03503:07615\n\
67TFK:03518:06499\n\
67TFK:03540:06832\n\
67TFK:03550:07543\n\
67TFK:03568:07287\n\
67TFK:03606:07477\n\
67TFK:03659:06502\n\
67TFK:03661:07583\n\
67TFK:03699:06648\n\
67TFK:03700:06879\n\
67TFK:03705:06870\n\
67TFK:03698:07008\n\
67TFK:03711:06999\n\
67TFK:03692:07477\n\
67TFK:03704:07666\n\
67TFK:03736:06844\n\
67TFK:03806:06666\n\
67TFK:03783:06960\n\
67TFK:03803:07216\n\
67TFK:03855:06552\n\
67TFK:03819:06635\n\
67TFK:03817:07482\n\
67TFK:03901:06701\n\
67TFK:03905:06734\n\
67TFK:03880:06983\n\
67TFK:03893:07286\n\
67TFK:03868:07337\n\
67TFK:03928:06621\n\
67TFK:03951:06783\n\
67TFK:03955:06885\n\
67TFK:03953:07705\n\
67TFK:03985:06493\n\
67TFK:03982:06598\n\
67TFK:04025:00671\n\
67TFK:04069:00342\n\
67TFK:04055:00660\n\
67TFK:04132:00625\n\
67TFK:04188:00543\n\
67TFK:04157:00664\n\
67TFK:04194:00935\n\
67TFK:04186:01141\n\
67TFK:04209:00789\n\
67TFK:04241:01080\n\
67TFK:04255:00548\n\
67TFK:04278:01027\n\
67TFK:04302:00844\n\
67TFK:04367:00899\n\
67TFK:04376:00894\n\
67TFK:04434:00522\n\
67TFK:04413:00627\n\
67TFK:04419:00666\n\
67TFK:04404:00812\n\
67TFK:04402:01189\n\
67TFK:04490:00811\n\
67TFK:04483:01250\n\
67TFK:04503:00627\n\
67TFK:04502:00969\n\
67TFK:04539:01019\n\
67TFK:04558:00231\n\
67TFK:04571:00396\n\
67TFK:04631:00588\n\
67TFK:04609:01027\n\
67TFK:04655:00532\n\
67TFK:04680:00576\n\
67TFK:04689:00731\n\
67TFK:04658:00858\n\
67TFK:04744:00620\n\
67TFK:04737:00922\n\
67TFK:04764:00359\n\
67TFK:04813:00400\n\
67TFK:04805:01032\n\
67TFK:04799:01086\n\
67TFK:04874:01198\n\
67TFK:04912:01029\n\
67TFK:05004:00816\n\
67TFK:05038:01207\n\
67TFK:05053:01112\n\
67TFK:05120:01109\n\
67TFK:05157:00891\n\
67TFK:05270:01098\n\
67TFK:02665:14195\n\
67TFK:02673:14396\n\
67TFK:02673:14596\n\
67TFK:02669:14786\n\
67TFK:02747:14776\n\
67TFK:02788:14471\n\
67TFK:02828:14225\n\
67TFK:02877:14183\n\
67TFK:02885:14219\n\
67TFK:02864:14335\n\
67TFK:02880:14658\n\
67TFK:02878:14928\n\
67TFK:03053:14345\n\
67TFK:03091:14316\n\
67TFK:03143:14273\n\
67TFK:03234:14312\n\
67TFK:03293:14797\n\
67TFK:03336:14247\n\
67TFK:03397:14986\n\
67TFK:03470:14242\n\
67TFK:03501:14730\n\
67TFK:03556:14405\n\
67TFK:03546:14473\n\
67TFK:03525:14707\n\
67TFK:03574:14688\n\
67TFK:03686:14413\n\
67TFK:03689:14954\n\
67TFK:03754:14924\n\
67TFK:03766:14596\n\
67TFK:03863:14539\n\
67TFK:03822:14708\n\
67TFK:03900:14395\n\
67TFK:03870:14455\n\
67TFK:03893:14429\n\
67TFK:03921:15038\n\
67TFK:03977:14786\n\
67TFK:02671:10372\n\
67TFK:02670:10524\n\
67TFK:02709:10594\n\
67TFK:02734:10973\n\
67TFK:02745:11354\n\
67TFK:02857:10746\n\
67TFK:02829:10844\n\
67TFK:02845:11073\n\
67TFK:02858:11067\n\
67TFK:02871:10557\n\
67TFK:02878:10749\n\
67TFK:02909:11312\n\
67TFK:02894:11468\n\
67TFK:02952:10437\n\
67TFK:02951:10970\n\
67TFK:03003:10817\n\
67TFK:02973:11292\n\
67TFK:03058:10356\n\
67TFK:03014:10506\n\
67TFK:03029:10904\n\
67TFK:03075:10492\n\
67TFK:03083:10784\n\
67TFK:03106:10778\n\
67TFK:03071:11230\n\
67TFK:03136:10847\n\
67TFK:03175:10516\n\
67TFK:03192:10672\n\
67TFK:03192:11512\n\
67TFK:03229:10704\n\
67TFK:03220:11244\n\
67TFK:03248:11398\n\
67TFK:03261:11387\n\
67TFK:03271:10463\n\
67TFK:03302:10473\n\
67TFK:03277:10542\n\
67TFK:03301:11303\n\
67TFK:03328:10646\n\
67TFK:03348:11178\n\
67TFK:03329:11262\n\
67TFK:03322:11478\n\
67TFK:03369:11176\n\
67TFK:03395:11181\n\
67TFK:03453:10620\n\
67TFK:03415:10786\n\
67TFK:03436:11130\n\
67TFK:03483:10308\n\
67TFK:03479:10468\n\
67TFK:03506:11059\n\
67TFK:03563:11006\n\
67TFK:03592:10404\n\
67TFK:03588:10539\n\
67TFK:03574:10673\n\
67TFK:03612:10944\n\
67TFK:03591:11259\n\
67TFK:03632:10512\n\
67TFK:03631:11347\n\
67TFK:03627:11359\n\
67TFK:03655:11393\n\
67TFK:03668:10900\n\
67TFK:03685:11019\n\
67TFK:03747:10564\n\
67TFK:03756:11100\n\
67TFK:03777:10965\n\
67TFK:03770:11441\n\
67TFK:03831:10588\n\
67TFK:03816:10921\n\
67TFK:03887:10569\n\
67TFK:03873:10787\n\
67TFK:03887:10810\n\
67TFK:03924:10805\n\
67TFK:03933:10837\n\
67TFK:03935:10888\n\
67TFK:03923:11231\n\
67TFK:03991:11434\n\
67TFK:01362:01086\n\
67TFK:01350:01149\n\
67TFK:01370:01259\n\
67TFK:01481:01014\n\
67TFK:01443:01170\n\
67TFK:01505:01175\n\
67TFK:01484:01215\n\
67TFK:01506:01214\n\
67TFK:01564:01015\n\
67TFK:01534:01101\n\
67TFK:01594:01130\n\
67TFK:01671:00959\n\
67TFK:01651:01066\n\
67TFK:01699:00820\n\
67TFK:01731:00979\n\
67TFK:01791:00839\n\
67TFK:01825:01154\n\
67TFK:01860:01200\n\
67TFK:01966:00949\n\
67TFK:02026:00699\n\
67TFK:02017:00815\n\
67TFK:02014:01065\n\
67TFK:02123:01180\n\
67TFK:02167:00786\n\
67TFK:02135:01078\n\
67TFK:02200:00684\n\
67TFK:02220:00779\n\
67TFK:02208:00892\n\
67TFK:02264:00896\n\
67TFK:02251:00916\n\
67TFK:02301:00801\n\
67TFK:02315:01025\n\
67TFK:02345:00661\n\
67TFK:02340:01203\n\
67TFK:02385:01064\n\
67TFK:02392:01243\n\
67TFK:02430:01222\n\
67TFK:02437:01131\n\
67TFK:02458:01204\n\
67TFK:02569:01194\n\
67TFK:02641:01059\n\
67TFK:02641:01060\n\
67TFK:02683:07806\n\
67TFK:02702:08528\n\
67TFK:02701:08864\n\
67TFK:02747:08120\n\
67TFK:02736:08179\n\
67TFK:02762:08265\n\
67TFK:02747:08981\n\
67TFK:02857:08072\n\
67TFK:02821:08362\n\
67TFK:02834:08467\n\
67TFK:02833:08736\n\
67TFK:02865:08316\n\
67TFK:02898:08675\n\
67TFK:02921:07920\n\
67TFK:02918:07928\n\
67TFK:02942:08076\n\
67TFK:02932:08226\n\
67TFK:02914:08818\n\
67TFK:02943:08867\n\
67TFK:02991:08026\n\
67TFK:02986:08071\n\
67TFK:03010:08528\n\
67TFK:02979:08796\n\
67TFK:02986:08820\n\
67TFK:03020:07785\n\
67TFK:03060:08128\n\
67TFK:03070:08040\n\
67TFK:03083:08232\n\
67TFK:03089:08251\n\
67TFK:03112:08493\n\
67TFK:03146:08312\n\
67TFK:03197:07745\n\
67TFK:03205:08119\n\
67TFK:03213:08347\n\
67TFK:03203:08853\n\
67TFK:03261:08175\n\
67TFK:03241:08221\n\
67TFK:03220:08342\n\
67TFK:03251:08369\n\
67TFK:03232:08886\n\
67TFK:03277:07833\n\
67TFK:03298:07936\n\
67TFK:03312:07975\n\
67TFK:03275:08590\n\
67TFK:03291:08893\n\
67TFK:03340:07841\n\
67TFK:03341:08631\n\
67TFK:03349:08855\n\
67TFK:03346:08962\n\
67TFK:03385:07803\n\
67TFK:03412:08081\n\
67TFK:03409:08216\n\
67TFK:03375:08927\n\
67TFK:03387:08952\n\
67TFK:03451:08251\n\
67TFK:03461:08471\n\
67TFK:03420:08886\n\
67TFK:03420:08948\n\
67TFK:03506:08086\n\
67TFK:03490:08177\n\
67TFK:03499:08327\n\
67TFK:03470:08983\n\
67TFK:03537:08369\n\
67TFK:03589:07833\n\
67TFK:03595:07997\n\
67TFK:03578:08029\n\
67TFK:03609:08457\n\
67TFK:03598:08674\n\
67TFK:03596:08728\n\
67TFK:03662:08625\n\
67TFK:03647:08801\n\
67TFK:03685:08686\n\
67TFK:03700:08929\n\
67TFK:03759:08082\n\
67TFK:03761:08213\n\
67TFK:03723:08315\n\
67TFK:03749:08847\n\
67TFK:03770:07744\n\
67TFK:03806:08572\n\
67TFK:03814:07981\n\
67TFK:03857:08013\n\
67TFK:03859:08046\n\
67TFK:03830:08627\n\
67TFK:03852:08793\n\
67TFK:03841:08931\n\
67TFK:03896:07792\n\
67TFK:03897:08639\n\
67TFK:03904:08821\n\
67TFK:03936:08261\n\
67TFK:03948:08837\n\
67TFK:03952:08994\n\
67TFK:03987:08102\n\
67TFK:03987:08566\n\
67TFK:03990:08577\n\
')
