# Supplementary material for: The Oxidative Metabolism of Fossil Hydrocarbons and Sulfide Minerals by the Lithobiontic Microbial Community Inhabiting Deep Subterrestrial Kupferschiefer Black Shale
Source: Front Microbiol. 2018 May 15;9:972. doi: 10.3389/fmicb.2018.00972 (PMC5962744; doi:10.3389/fmicb.2018.00972)
Supplement: Supplementary file 3 [file Presentation_1.ZIP › R19_filter-trim_BSc60_sup207_krona.html.files/node994.members.0.js]

data('67TFK:01355:12444\n\
67TFK:01414:12326\n\
67TFK:01579:12299\n\
67TFK:01755:12715\n\
67TFK:01968:12365\n\
67TFK:02406:12213\n\
67TFK:02438:12736\n\
67TFK:02852:04476\n\
67TFK:02894:03998\n\
67TFK:03054:04955\n\
67TFK:03308:03895\n\
67TFK:03302:04160\n\
67TFK:03288:05142\n\
67TFK:03797:04470\n\
67TFK:00265:04583\n\
67TFK:00359:04873\n\
67TFK:00506:04214\n\
67TFK:00735:04614\n\
67TFK:00991:03960\n\
67TFK:00971:01476\n\
67TFK:00972:02238\n\
67TFK:00558:09940\n\
67TFK:01166:09240\n\
67TFK:00229:08883\n\
67TFK:00310:08921\n\
67TFK:00355:08304\n\
67TFK:00487:08404\n\
67TFK:00725:08916\n\
67TFK:01005:07830\n\
67TFK:01196:07956\n\
67TFK:00316:06875\n\
67TFK:00489:06909\n\
67TFK:00638:06526\n\
67TFK:00924:07317\n\
67TFK:01075:06798\n\
67TFK:01325:06472\n\
67TFK:00645:05245\n\
67TFK:00970:06133\n\
67TFK:01014:06080\n\
67TFK:01085:06246\n\
67TFK:01316:05267\n\
67TFK:00918:12597\n\
67TFK:09491:06748\n\
67TFK:09714:06827\n\
67TFK:09800:07541\n\
67TFK:07847:02768\n\
67TFK:07948:03519\n\
67TFK:07968:02720\n\
67TFK:09350:04199\n\
67TFK:09462:04762\n\
67TFK:09818:05148\n\
67TFK:09983:05128\n\
67TFK:09673:03844\n\
67TFK:10345:02864\n\
67TFK:10346:03209\n\
67TFK:09370:11919\n\
67TFK:09457:12511\n\
67TFK:09711:11827\n\
67TFK:09825:11976\n\
67TFK:10123:11833\n\
67TFK:02262:03615\n\
67TFK:02536:03238\n\
67TFK:01572:04662\n\
67TFK:01473:06231\n\
67TFK:02047:06272\n\
67TFK:02265:06262\n\
67TFK:02422:06202\n\
67TFK:02612:06093\n\
67TFK:01372:06716\n\
67TFK:01362:06871\n\
67TFK:01510:07716\n\
67TFK:01891:07336\n\
67TFK:02084:06559\n\
67TFK:01615:01587\n\
67TFK:01659:01740\n\
67TFK:01758:01746\n\
67TFK:01790:02472\n\
67TFK:01892:01467\n\
67TFK:02139:01683\n\
67TFK:02526:02199\n\
67TFK:02109:08329\n\
67TFK:02427:08680\n\
67TFK:02421:08764\n\
67TFK:02460:08430\n\
67TFK:02159:09930\n\
67TFK:02461:09864\n\
67TFK:02635:10037\n\
67TFK:05389:04845\n\
67TFK:05907:04230\n\
67TFK:06344:04271\n\
67TFK:06436:04063\n\
67TFK:06559:04549\n\
67TFK:09476:08504\n\
67TFK:09558:08856\n\
67TFK:09896:08237\n\
67TFK:09929:08314\n\
67TFK:10184:08368\n\
67TFK:10196:08870\n\
67TFK:09847:09788\n\
67TFK:09604:10934\n\
67TFK:09652:11482\n\
67TFK:09991:10877\n\
67TFK:10065:10950\n\
67TFK:05420:06455\n\
67TFK:05587:07073\n\
67TFK:05637:07484\n\
67TFK:05726:07234\n\
67TFK:05863:06764\n\
67TFK:06067:06874\n\
67TFK:06118:07326\n\
67TFK:06394:06468\n\
67TFK:06497:06688\n\
67TFK:05416:10351\n\
67TFK:05488:10965\n\
67TFK:05622:10439\n\
67TFK:06072:10924\n\
67TFK:06408:11241\n\
67TFK:06614:11032\n\
67TFK:09393:02228\n\
67TFK:06922:02253\n\
67TFK:07573:01655\n\
67TFK:07578:02415\n\
67TFK:06900:05027\n\
67TFK:07086:03883\n\
67TFK:07129:04501\n\
67TFK:07404:03892\n\
67TFK:07365:04685\n\
67TFK:07430:04463\n\
67TFK:07923:04701\n\
67TFK:07256:06922\n\
67TFK:06720:05409\n\
67TFK:06919:05795\n\
67TFK:07060:05463\n\
67TFK:07094:05679\n\
67TFK:07172:05306\n\
67TFK:07286:05663\n\
67TFK:07356:05939\n\
67TFK:07708:05338\n\
67TFK:07900:06235\n\
67TFK:07905:06437\n\
67TFK:07002:09753\n\
67TFK:07008:10248\n\
67TFK:07342:09237\n\
67TFK:06836:08326\n\
67TFK:07280:07800\n\
67TFK:07001:10859\n\
67TFK:07021:11538\n\
67TFK:07103:11027\n\
67TFK:07211:11298\n\
67TFK:07448:11317\n\
67TFK:01010:03561\n\
67TFK:01201:02611\n\
67TFK:01274:03215\n\
67TFK:05666:01704\n\
67TFK:05740:01699\n\
67TFK:05836:01295\n\
67TFK:06356:02337\n\
67TFK:08036:00664\n\
67TFK:08266:01210\n\
67TFK:08701:01234\n\
67TFK:09110:00977\n\
67TFK:06691:00842\n\
67TFK:06757:00681\n\
67TFK:06955:00718\n\
67TFK:07070:01239\n\
67TFK:06923:14239\n\
67TFK:07377:14579\n\
67TFK:08010:07558\n\
67TFK:08231:06944\n\
67TFK:08564:06708\n\
67TFK:08720:07082\n\
67TFK:09098:07494\n\
67TFK:09178:07578\n\
67TFK:08094:03271\n\
67TFK:08317:03285\n\
67TFK:08380:03531\n\
67TFK:08559:02967\n\
67TFK:08830:02595\n\
67TFK:08909:03853\n\
67TFK:08188:04353\n\
67TFK:08205:04141\n\
67TFK:08327:05116\n\
67TFK:08467:04740\n\
67TFK:09152:04038\n\
67TFK:08881:08989\n\
67TFK:08023:09656\n\
67TFK:08624:09913\n\
67TFK:08904:09720\n\
67TFK:01192:10820\n\
67TFK:06715:11707\n\
67TFK:06923:12461\n\
67TFK:07364:12474\n\
67TFK:07521:11619\n\
67TFK:07582:11897\n\
67TFK:07721:11620\n\
67TFK:07779:12139\n\
67TFK:04970:13669\n\
67TFK:05065:14336\n\
67TFK:04096:12138\n\
67TFK:04137:12380\n\
67TFK:05076:12130\n\
67TFK:04026:10999\n\
67TFK:04106:10615\n\
67TFK:04194:10671\n\
67TFK:04305:10803\n\
67TFK:05206:10317\n\
67TFK:05246:10520\n\
67TFK:04371:09477\n\
67TFK:04712:09745\n\
67TFK:04915:09601\n\
67TFK:04086:07979\n\
67TFK:04080:08444\n\
67TFK:04070:08574\n\
67TFK:04494:08191\n\
67TFK:04975:08322\n\
67TFK:04971:08698\n\
67TFK:04057:06901\n\
67TFK:04295:07389\n\
67TFK:04512:06994\n\
67TFK:04856:06764\n\
67TFK:05078:07360\n\
67TFK:05155:06975\n\
67TFK:06178:00243\n\
67TFK:06595:00954\n\
67TFK:04076:05594\n\
67TFK:04228:05813\n\
67TFK:04481:05542\n\
67TFK:04541:05885\n\
67TFK:04605:05293\n\
67TFK:04612:05605\n\
67TFK:04725:05762\n\
67TFK:04823:05579\n\
67TFK:08037:14327\n\
67TFK:08694:13574\n\
67TFK:08759:13520\n\
67TFK:09169:13337\n\
67TFK:09300:13307\n\
67TFK:08201:12029\n\
67TFK:08499:12366\n\
67TFK:05382:13017\n\
67TFK:05562:14058\n\
67TFK:05706:13629\n\
67TFK:06259:15056\n\
67TFK:08239:10825\n\
67TFK:08835:11161\n\
67TFK:04086:03028\n\
67TFK:04303:02620\n\
67TFK:04455:03382\n\
67TFK:04601:03527\n\
67TFK:04704:03579\n\
67TFK:05043:03855\n\
67TFK:05183:03721\n\
67TFK:05346:02876\n\
67TFK:05465:03496\n\
67TFK:05866:03238\n\
67TFK:06416:03113\n\
67TFK:06521:03441\n\
67TFK:05367:05633\n\
67TFK:05338:06388\n\
67TFK:05523:05941\n\
67TFK:05547:06383\n\
67TFK:05795:06314\n\
67TFK:06146:06304\n\
67TFK:06297:05848\n\
67TFK:06505:05664\n\
67TFK:06644:05813\n\
67TFK:04052:04441\n\
67TFK:04557:04904\n\
67TFK:04635:03955\n\
67TFK:04884:05022\n\
67TFK:04957:05058\n\
67TFK:05001:04551\n\
67TFK:05535:07911\n\
67TFK:06045:08142\n\
67TFK:06129:07752\n\
67TFK:06518:08665\n\
67TFK:06523:08689\n\
67TFK:06545:08337\n\
67TFK:05621:09106\n\
67TFK:05831:09415\n\
67TFK:06365:10047\n\
67TFK:06456:10224\n\
67TFK:06540:09036\n\
67TFK:06549:10020\n\
67TFK:05470:11992\n\
67TFK:05672:11967\n\
67TFK:06216:12317\n\
67TFK:04203:01916\n\
67TFK:04778:01406\n\
67TFK:03263:13028\n\
67TFK:03005:12621\n\
67TFK:03335:12874\n\
67TFK:03408:12597\n\
67TFK:03612:11966\n\
67TFK:03670:11781\n\
67TFK:03793:12134\n\
67TFK:02710:09468\n\
67TFK:03123:09833\n\
67TFK:03153:10080\n\
67TFK:03561:09479\n\
67TFK:03827:09130\n\
67TFK:03823:09773\n\
67TFK:02940:05349\n\
67TFK:03122:05837\n\
67TFK:03212:05329\n\
67TFK:03199:05844\n\
67TFK:03190:06047\n\
67TFK:03223:05920\n\
67TFK:03450:06012\n\
67TFK:03440:06348\n\
67TFK:03802:05278\n\
67TFK:08247:02155\n\
67TFK:08335:01393\n\
67TFK:08315:02048\n\
67TFK:08625:01975\n\
67TFK:08727:01783\n\
67TFK:08762:02333\n\
67TFK:08839:02191\n\
67TFK:02702:01578\n\
67TFK:03235:02484\n\
67TFK:03323:01406\n\
67TFK:03706:02186\n\
67TFK:03754:01728\n\
67TFK:03803:02313\n\
67TFK:03909:02363\n\
67TFK:02855:00507\n\
67TFK:02883:00805\n\
67TFK:03270:01166\n\
67TFK:03588:00693\n\
67TFK:03683:01210\n\
67TFK:03838:00441\n\
67TFK:01555:11493\n\
67TFK:01759:11390\n\
67TFK:01937:10634\n\
67TFK:02475:10959\n\
67TFK:02185:14378\n\
67TFK:01669:13952\n\
67TFK:02217:13272\n\
67TFK:08142:05472\n\
67TFK:08308:05244\n\
67TFK:08377:06302\n\
67TFK:09011:05291\n\
67TFK:09116:05322\n\
67TFK:09455:05679\n\
67TFK:09428:05761\n\
67TFK:09678:05848\n\
67TFK:09782:05274\n\
67TFK:09929:05813\n\
67TFK:10234:05752\n\
67TFK:07090:13375\n\
67TFK:07216:13846\n\
67TFK:07319:13371\n\
67TFK:07397:13727\n\
67TFK:07515:13116\n\
67TFK:07694:13536\n\
67TFK:07743:13075\n\
67TFK:03191:03247\n\
67TFK:03370:02621\n\
67TFK:03470:03212\n\
67TFK:03466:03360\n\
67TFK:03540:02655\n\
67TFK:02785:07617\n\
67TFK:03347:06726\n\
67TFK:03385:07276\n\
67TFK:03509:07576\n\
67TFK:03834:07013\n\
67TFK:04318:01282\n\
67TFK:04447:00452\n\
67TFK:03197:14220\n\
67TFK:03937:14481\n\
67TFK:02708:10319\n\
67TFK:03009:10709\n\
67TFK:03340:11427\n\
67TFK:03414:11358\n\
67TFK:02819:08606\n\
67TFK:03121:08454\n\
67TFK:03801:08605\n\
')
