# Supplementary material for: The Oxidative Metabolism of Fossil Hydrocarbons and Sulfide Minerals by the Lithobiontic Microbial Community Inhabiting Deep Subterrestrial Kupferschiefer Black Shale
Source: Front Microbiol. 2018 May 15;9:972. doi: 10.3389/fmicb.2018.00972 (PMC5962744; doi:10.3389/fmicb.2018.00972)
Supplement: Supplementary file 3 [file Presentation_1.ZIP › R19_filter-trim_BSc60_sup207_krona.html.files/node1312.members.0.js]

data('67TFK:01622:12565\n\
67TFK:02279:12616\n\
67TFK:02647:12148\n\
67TFK:02778:04200\n\
67TFK:03150:04792\n\
67TFK:03453:04378\n\
67TFK:03452:05043\n\
67TFK:03737:04547\n\
67TFK:03972:05084\n\
67TFK:00717:05073\n\
67TFK:00885:04326\n\
67TFK:01308:04907\n\
67TFK:00992:02004\n\
67TFK:01188:01674\n\
67TFK:01173:01883\n\
67TFK:01160:08558\n\
67TFK:00520:06773\n\
67TFK:01316:07332\n\
67TFK:00478:05632\n\
67TFK:00743:05855\n\
67TFK:01013:05560\n\
67TFK:01294:12388\n\
67TFK:10031:06714\n\
67TFK:07031:02996\n\
67TFK:07026:03054\n\
67TFK:07406:03092\n\
67TFK:09465:04800\n\
67TFK:09595:04605\n\
67TFK:09622:02815\n\
67TFK:09802:12003\n\
67TFK:09820:12298\n\
67TFK:01652:03048\n\
67TFK:02085:02849\n\
67TFK:02138:02580\n\
67TFK:02239:02844\n\
67TFK:02581:03209\n\
67TFK:02565:03525\n\
67TFK:01351:04240\n\
67TFK:01821:04862\n\
67TFK:01815:04954\n\
67TFK:01837:04176\n\
67TFK:01536:06204\n\
67TFK:01718:05553\n\
67TFK:01753:05816\n\
67TFK:02179:05566\n\
67TFK:01571:07380\n\
67TFK:01812:06799\n\
67TFK:01917:06878\n\
67TFK:02033:07008\n\
67TFK:01475:02239\n\
67TFK:01699:02480\n\
67TFK:01966:01616\n\
67TFK:02622:01776\n\
67TFK:01424:08675\n\
67TFK:01985:08271\n\
67TFK:02209:08292\n\
67TFK:02374:08475\n\
67TFK:01477:09990\n\
67TFK:01858:09375\n\
67TFK:02182:09672\n\
67TFK:02652:10106\n\
67TFK:05477:03889\n\
67TFK:05454:04516\n\
67TFK:05428:05134\n\
67TFK:06355:05065\n\
67TFK:09883:08026\n\
67TFK:10287:08713\n\
67TFK:09960:09116\n\
67TFK:10109:10004\n\
67TFK:10387:09307\n\
67TFK:10439:09047\n\
67TFK:10556:09123\n\
67TFK:09522:11565\n\
67TFK:09923:10460\n\
67TFK:05433:07645\n\
67TFK:05839:07093\n\
67TFK:05832:07389\n\
67TFK:06168:06591\n\
67TFK:06140:06759\n\
67TFK:06442:06699\n\
67TFK:05472:10797\n\
67TFK:05489:10710\n\
67TFK:05962:11273\n\
67TFK:06429:11501\n\
67TFK:09566:01971\n\
67TFK:10148:02560\n\
67TFK:06809:01523\n\
67TFK:06813:01553\n\
67TFK:07070:01700\n\
67TFK:07196:01650\n\
67TFK:07551:02040\n\
67TFK:07628:01562\n\
67TFK:07923:01849\n\
67TFK:06813:04206\n\
67TFK:06843:04674\n\
67TFK:07345:04092\n\
67TFK:07311:04385\n\
67TFK:07480:04916\n\
67TFK:07662:04032\n\
67TFK:07724:04759\n\
67TFK:07859:04231\n\
67TFK:06838:07553\n\
67TFK:07364:07390\n\
67TFK:07461:06970\n\
67TFK:07949:06567\n\
67TFK:07952:07487\n\
67TFK:06670:05248\n\
67TFK:06713:05829\n\
67TFK:06804:05322\n\
67TFK:06959:05947\n\
67TFK:06949:06210\n\
67TFK:07242:05612\n\
67TFK:07243:06162\n\
67TFK:07299:05940\n\
67TFK:07585:05794\n\
67TFK:07940:06190\n\
67TFK:06904:09985\n\
67TFK:06976:09048\n\
67TFK:07856:09925\n\
67TFK:06668:07822\n\
67TFK:06736:08743\n\
67TFK:07652:08487\n\
67TFK:07819:08085\n\
67TFK:06863:10526\n\
67TFK:06972:11089\n\
67TFK:07971:11069\n\
67TFK:00951:03096\n\
67TFK:00970:03257\n\
67TFK:01140:03779\n\
67TFK:05460:02330\n\
67TFK:05735:01578\n\
67TFK:06289:02381\n\
67TFK:06490:01899\n\
67TFK:08123:00872\n\
67TFK:08125:01230\n\
67TFK:08546:01230\n\
67TFK:08835:01222\n\
67TFK:09182:01123\n\
67TFK:07775:00763\n\
67TFK:08314:06821\n\
67TFK:08609:07063\n\
67TFK:08714:06520\n\
67TFK:08764:02801\n\
67TFK:08925:03308\n\
67TFK:09097:02871\n\
67TFK:08624:04742\n\
67TFK:08629:05028\n\
67TFK:08723:04089\n\
67TFK:08742:05016\n\
67TFK:09065:04372\n\
67TFK:09129:04199\n\
67TFK:09277:04401\n\
67TFK:08041:08240\n\
67TFK:08193:10040\n\
67TFK:08353:10266\n\
67TFK:09034:09251\n\
67TFK:06749:12349\n\
67TFK:06883:12639\n\
67TFK:04090:13497\n\
67TFK:04144:13909\n\
67TFK:04796:13372\n\
67TFK:04754:15054\n\
67TFK:04172:12568\n\
67TFK:04175:12873\n\
67TFK:04802:11946\n\
67TFK:04514:10767\n\
67TFK:04828:10539\n\
67TFK:04860:10428\n\
67TFK:05008:10312\n\
67TFK:05013:11127\n\
67TFK:04046:09750\n\
67TFK:05085:09252\n\
67TFK:05146:09533\n\
67TFK:04647:08553\n\
67TFK:04681:08857\n\
67TFK:04925:08762\n\
67TFK:04792:06772\n\
67TFK:05672:01156\n\
67TFK:05788:01270\n\
67TFK:06057:00399\n\
67TFK:06090:00768\n\
67TFK:04003:05400\n\
67TFK:04325:06344\n\
67TFK:04487:05855\n\
67TFK:08385:11912\n\
67TFK:08470:11848\n\
67TFK:05555:13488\n\
67TFK:05621:13335\n\
67TFK:06128:13751\n\
67TFK:09155:11208\n\
67TFK:04556:03367\n\
67TFK:04786:03581\n\
67TFK:05341:02803\n\
67TFK:06630:02793\n\
67TFK:06657:03255\n\
67TFK:06658:03509\n\
67TFK:06248:06234\n\
67TFK:05147:04413\n\
67TFK:05688:08994\n\
67TFK:06431:08750\n\
67TFK:06551:08746\n\
67TFK:06444:10240\n\
67TFK:05707:12507\n\
67TFK:05747:12177\n\
67TFK:06050:12527\n\
67TFK:04241:02452\n\
67TFK:04259:02206\n\
67TFK:04334:01947\n\
67TFK:04533:02402\n\
67TFK:04499:02575\n\
67TFK:04815:01899\n\
67TFK:03163:13248\n\
67TFK:03699:13383\n\
67TFK:03078:11947\n\
67TFK:03922:12323\n\
67TFK:02723:09285\n\
67TFK:03105:10243\n\
67TFK:03312:10123\n\
67TFK:03347:09634\n\
67TFK:03719:09631\n\
67TFK:02928:06039\n\
67TFK:03578:05424\n\
67TFK:03568:05495\n\
67TFK:03689:05415\n\
67TFK:08386:02471\n\
67TFK:08948:01435\n\
67TFK:09303:02282\n\
67TFK:03447:01593\n\
67TFK:03497:01302\n\
67TFK:03534:01551\n\
67TFK:03617:01403\n\
67TFK:03661:02382\n\
67TFK:03671:02348\n\
67TFK:03821:02478\n\
67TFK:01496:10347\n\
67TFK:01496:10578\n\
67TFK:02441:11330\n\
67TFK:01714:13241\n\
67TFK:08162:05592\n\
67TFK:08360:06215\n\
67TFK:08874:05231\n\
67TFK:08864:05858\n\
67TFK:08971:05861\n\
67TFK:09562:05938\n\
67TFK:09695:05525\n\
67TFK:09759:05916\n\
67TFK:09864:06236\n\
67TFK:10081:06290\n\
67TFK:10179:05895\n\
67TFK:06748:13371\n\
67TFK:07969:13760\n\
67TFK:02747:07030\n\
67TFK:03619:07559\n\
67TFK:03855:07128\n\
67TFK:03990:07420\n\
67TFK:04106:01108\n\
67TFK:02910:14573\n\
67TFK:03957:14732\n\
67TFK:02671:10627\n\
67TFK:03382:11537\n\
67TFK:01924:01241\n\
67TFK:02775:07741\n\
67TFK:03003:08498\n\
67TFK:03660:08971\n\
67TFK:03893:08675\n\
')
