# Supplementary material for: The Oxidative Metabolism of Fossil Hydrocarbons and Sulfide Minerals by the Lithobiontic Microbial Community Inhabiting Deep Subterrestrial Kupferschiefer Black Shale
Source: Front Microbiol. 2018 May 15;9:972. doi: 10.3389/fmicb.2018.00972 (PMC5962744; doi:10.3389/fmicb.2018.00972)
Supplement: Supplementary file 3 [file Presentation_1.ZIP › R19_filter-trim_BSc60_sup207_krona.html.files/node1293.members.0.js]

data('67TFK:01445:12306\n\
67TFK:00574:02291\n\
67TFK:00954:01807\n\
67TFK:01248:01943\n\
67TFK:00284:05718\n\
67TFK:00643:06331\n\
67TFK:01193:12728\n\
67TFK:07858:03399\n\
67TFK:09374:03389\n\
67TFK:09658:02793\n\
67TFK:10367:02779\n\
67TFK:01498:03870\n\
67TFK:02377:04408\n\
67TFK:01764:05548\n\
67TFK:02224:06831\n\
67TFK:02484:07412\n\
67TFK:09667:13377\n\
67TFK:09326:07815\n\
67TFK:06014:11230\n\
67TFK:07867:05257\n\
67TFK:07983:05348\n\
67TFK:07513:10736\n\
67TFK:07884:11168\n\
67TFK:00681:02906\n\
67TFK:08515:07685\n\
67TFK:08732:07620\n\
67TFK:08487:10177\n\
67TFK:07251:12745\n\
67TFK:04422:11936\n\
67TFK:04570:08701\n\
67TFK:04993:07639\n\
67TFK:05513:01126\n\
67TFK:04031:06350\n\
67TFK:04335:05515\n\
67TFK:09035:13104\n\
67TFK:06360:12883\n\
67TFK:04345:03614\n\
67TFK:05615:05859\n\
67TFK:06528:05763\n\
67TFK:04270:03950\n\
67TFK:04912:04684\n\
67TFK:05441:08438\n\
67TFK:06024:09979\n\
67TFK:05575:12459\n\
67TFK:03167:09367\n\
67TFK:03540:05683\n\
67TFK:02916:01832\n\
67TFK:03311:02064\n\
67TFK:02343:13130\n\
67TFK:07330:13704\n\
67TFK:03403:06703\n\
67TFK:03844:07389\n\
67TFK:02913:08522\n\
')
