# Supplementary material for: The Oxidative Metabolism of Fossil Hydrocarbons and Sulfide Minerals by the Lithobiontic Microbial Community Inhabiting Deep Subterrestrial Kupferschiefer Black Shale
Source: Front Microbiol. 2018 May 15;9:972. doi: 10.3389/fmicb.2018.00972 (PMC5962744; doi:10.3389/fmicb.2018.00972)
Supplement: Supplementary file 3 [file Presentation_1.ZIP › R19_filter-trim_BSc60_sup207_krona.html.files/node1781.members.0.js]

data('67TFK:01646:06502\n\
67TFK:05584:10679\n\
67TFK:07634:07075\n\
67TFK:07618:09634\n\
67TFK:08187:10130\n\
67TFK:05293:06901\n\
67TFK:04726:05233\n\
67TFK:03889:12033\n\
')
