# Supplementary material for: The Oxidative Metabolism of Fossil Hydrocarbons and Sulfide Minerals by the Lithobiontic Microbial Community Inhabiting Deep Subterrestrial Kupferschiefer Black Shale
Source: Front Microbiol. 2018 May 15;9:972. doi: 10.3389/fmicb.2018.00972 (PMC5962744; doi:10.3389/fmicb.2018.00972)
Supplement: Supplementary file 3 [file Presentation_1.ZIP › R19_filter-trim_BSc60_sup207_krona.html.files/node1050.members.0.js]

data('67TFK:01497:12436\n\
67TFK:03062:04460\n\
67TFK:03095:04638\n\
67TFK:03076:05132\n\
67TFK:03337:03876\n\
67TFK:03598:04904\n\
67TFK:03755:04771\n\
67TFK:00452:05032\n\
67TFK:00617:05011\n\
67TFK:00829:04226\n\
67TFK:01231:01575\n\
67TFK:00534:09273\n\
67TFK:00801:09052\n\
67TFK:00955:09123\n\
67TFK:01064:10020\n\
67TFK:01108:09023\n\
67TFK:01179:10171\n\
67TFK:00357:08591\n\
67TFK:00832:07784\n\
67TFK:01057:06930\n\
67TFK:01266:07690\n\
67TFK:00398:05353\n\
67TFK:00783:05791\n\
67TFK:00973:05208\n\
67TFK:01284:05455\n\
67TFK:01304:12304\n\
67TFK:09790:07602\n\
67TFK:10062:07287\n\
67TFK:07150:02639\n\
67TFK:07373:03776\n\
67TFK:07811:03147\n\
67TFK:09398:04748\n\
67TFK:09577:04501\n\
67TFK:09723:04634\n\
67TFK:10064:04241\n\
67TFK:10128:04028\n\
67TFK:09480:03492\n\
67TFK:09673:02619\n\
67TFK:10293:02911\n\
67TFK:10268:12060\n\
67TFK:02048:02621\n\
67TFK:02503:03434\n\
67TFK:02647:03715\n\
67TFK:01544:04696\n\
67TFK:01562:05016\n\
67TFK:01810:03918\n\
67TFK:02007:04276\n\
67TFK:02507:04946\n\
67TFK:01436:05394\n\
67TFK:02104:05815\n\
67TFK:01543:06511\n\
67TFK:01556:06972\n\
67TFK:02165:06801\n\
67TFK:02367:06545\n\
67TFK:02417:07526\n\
67TFK:02639:06903\n\
67TFK:01419:01679\n\
67TFK:01717:02087\n\
67TFK:01942:01660\n\
67TFK:01501:08415\n\
67TFK:02222:07902\n\
67TFK:02322:08876\n\
67TFK:02142:09507\n\
67TFK:02257:09056\n\
67TFK:02309:10235\n\
67TFK:02382:09016\n\
67TFK:05446:04080\n\
67TFK:05590:05107\n\
67TFK:05657:04695\n\
67TFK:05764:04365\n\
67TFK:06233:04610\n\
67TFK:09354:08768\n\
67TFK:09382:08626\n\
67TFK:09333:09631\n\
67TFK:09525:09260\n\
67TFK:09738:09416\n\
67TFK:10066:09964\n\
67TFK:06411:07410\n\
67TFK:05485:11142\n\
67TFK:06572:10921\n\
67TFK:06530:11466\n\
67TFK:09396:01668\n\
67TFK:06751:01906\n\
67TFK:07077:02245\n\
67TFK:07689:01578\n\
67TFK:07718:01749\n\
67TFK:07780:01935\n\
67TFK:07102:04253\n\
67TFK:07306:03881\n\
67TFK:07076:07019\n\
67TFK:07610:06756\n\
67TFK:07003:05980\n\
67TFK:07038:05916\n\
67TFK:07108:05895\n\
67TFK:07169:05834\n\
67TFK:07193:05821\n\
67TFK:07276:06090\n\
67TFK:07262:06404\n\
67TFK:07789:05927\n\
67TFK:06768:09623\n\
67TFK:06992:09486\n\
67TFK:07450:09047\n\
67TFK:07987:10057\n\
67TFK:06695:07755\n\
67TFK:06819:08320\n\
67TFK:07245:08725\n\
67TFK:07930:07956\n\
67TFK:06700:11152\n\
67TFK:07060:10996\n\
67TFK:07211:11112\n\
67TFK:00369:03679\n\
67TFK:00579:03011\n\
67TFK:00726:03779\n\
67TFK:00784:03409\n\
67TFK:00944:03069\n\
67TFK:05562:01528\n\
67TFK:08317:01130\n\
67TFK:06727:00620\n\
67TFK:07325:00907\n\
67TFK:07855:00500\n\
67TFK:07946:01242\n\
67TFK:07171:14616\n\
67TFK:07491:14763\n\
67TFK:08540:06675\n\
67TFK:09281:06734\n\
67TFK:08534:02890\n\
67TFK:08501:02980\n\
67TFK:09040:02815\n\
67TFK:08205:04959\n\
67TFK:08346:04887\n\
67TFK:08829:04172\n\
67TFK:08248:08990\n\
67TFK:08549:08122\n\
67TFK:08998:08441\n\
67TFK:09023:08971\n\
67TFK:01322:10319\n\
67TFK:06984:12755\n\
67TFK:07784:11665\n\
67TFK:04613:13455\n\
67TFK:05108:13382\n\
67TFK:04150:14834\n\
67TFK:04379:14909\n\
67TFK:04248:12071\n\
67TFK:04347:11926\n\
67TFK:04781:12863\n\
67TFK:04301:10622\n\
67TFK:05136:10393\n\
67TFK:05142:10363\n\
67TFK:04286:09470\n\
67TFK:04739:09923\n\
67TFK:04207:08022\n\
67TFK:04651:07855\n\
67TFK:04342:07237\n\
67TFK:04580:06674\n\
67TFK:06507:00627\n\
67TFK:04640:06018\n\
67TFK:08805:14181\n\
67TFK:08117:13366\n\
67TFK:08242:12884\n\
67TFK:08472:13704\n\
67TFK:09188:13067\n\
67TFK:09171:13910\n\
67TFK:08215:11851\n\
67TFK:08500:12568\n\
67TFK:08808:12732\n\
67TFK:09184:11846\n\
67TFK:05682:12926\n\
67TFK:07997:10430\n\
67TFK:04124:03041\n\
67TFK:04367:02889\n\
67TFK:04625:02880\n\
67TFK:04678:02738\n\
67TFK:05359:02897\n\
67TFK:05448:02943\n\
67TFK:06557:03687\n\
67TFK:06450:06034\n\
67TFK:04208:04071\n\
67TFK:04255:04369\n\
67TFK:04411:04316\n\
67TFK:05738:08546\n\
67TFK:06026:08827\n\
67TFK:06313:08561\n\
67TFK:06321:08937\n\
67TFK:05648:09589\n\
67TFK:05697:09172\n\
67TFK:05934:10060\n\
67TFK:06424:09115\n\
67TFK:05867:11952\n\
67TFK:06219:11837\n\
67TFK:04527:02345\n\
67TFK:04818:01944\n\
67TFK:03375:13604\n\
67TFK:02758:12257\n\
67TFK:02860:12449\n\
67TFK:03516:12798\n\
67TFK:02686:10084\n\
67TFK:02901:10247\n\
67TFK:03377:10204\n\
67TFK:02955:05395\n\
67TFK:03787:06039\n\
67TFK:08726:01395\n\
67TFK:09233:01758\n\
67TFK:02832:00834\n\
67TFK:03982:01196\n\
67TFK:01373:11003\n\
67TFK:01832:11579\n\
67TFK:01522:14326\n\
67TFK:02161:14555\n\
67TFK:02643:13280\n\
67TFK:08401:05856\n\
67TFK:08514:05938\n\
67TFK:08671:05796\n\
67TFK:08884:05511\n\
67TFK:09622:05903\n\
67TFK:09923:05791\n\
67TFK:10132:05385\n\
67TFK:06778:13222\n\
67TFK:06795:14106\n\
67TFK:07825:13532\n\
67TFK:02709:02712\n\
67TFK:02682:03341\n\
67TFK:02735:02683\n\
67TFK:02957:02800\n\
67TFK:03074:06802\n\
67TFK:04089:01188\n\
67TFK:02758:14769\n\
67TFK:02994:14542\n\
67TFK:03697:14991\n\
67TFK:01892:01170\n\
67TFK:02733:08102\n\
67TFK:03059:07772\n\
67TFK:03581:08263\n\
67TFK:03694:08131\n\
67TFK:03909:08853\n\
')
