# Supplementary material for: The Oxidative Metabolism of Fossil Hydrocarbons and Sulfide Minerals by the Lithobiontic Microbial Community Inhabiting Deep Subterrestrial Kupferschiefer Black Shale
Source: Front Microbiol. 2018 May 15;9:972. doi: 10.3389/fmicb.2018.00972 (PMC5962744; doi:10.3389/fmicb.2018.00972)
Supplement: Supplementary file 3 [file Presentation_1.ZIP › R19_filter-trim_BSc60_sup207_krona.html.files/node11.members.0.js]

data('67TFK:03074:04334\n\
67TFK:09649:07078\n\
67TFK:09578:07868\n\
67TFK:06814:02500\n\
67TFK:04032:07642\n\
67TFK:02013:13692\n\
67TFK:03704:03706\n\
')
