# Supplementary material for: The Oxidative Metabolism of Fossil Hydrocarbons and Sulfide Minerals by the Lithobiontic Microbial Community Inhabiting Deep Subterrestrial Kupferschiefer Black Shale
Source: Front Microbiol. 2018 May 15;9:972. doi: 10.3389/fmicb.2018.00972 (PMC5962744; doi:10.3389/fmicb.2018.00972)
Supplement: Supplementary file 3 [file Presentation_1.ZIP › R19_filter-trim_BSc60_sup207_krona.html.files/node329.members.0.js]

data('67TFK:01591:12129\n\
67TFK:01692:12627\n\
67TFK:02187:12232\n\
67TFK:02626:12857\n\
67TFK:03021:04737\n\
67TFK:03036:04751\n\
67TFK:03030:04967\n\
67TFK:03091:04235\n\
67TFK:03209:03987\n\
67TFK:03191:04296\n\
67TFK:03276:04619\n\
67TFK:03475:04140\n\
67TFK:03561:05148\n\
67TFK:03597:04030\n\
67TFK:03597:04294\n\
67TFK:03578:04391\n\
67TFK:03831:04635\n\
67TFK:00291:03872\n\
67TFK:00382:04906\n\
67TFK:00484:04176\n\
67TFK:00559:04488\n\
67TFK:00792:05073\n\
67TFK:00955:04548\n\
67TFK:01024:03884\n\
67TFK:01176:04858\n\
67TFK:01225:04194\n\
67TFK:01269:03883\n\
67TFK:01309:03990\n\
67TFK:00604:02540\n\
67TFK:01023:02071\n\
67TFK:01050:01674\n\
67TFK:01177:01759\n\
67TFK:01236:01918\n\
67TFK:01296:01689\n\
67TFK:00592:09937\n\
67TFK:00702:09415\n\
67TFK:00092:08502\n\
67TFK:00293:08432\n\
67TFK:00275:08677\n\
67TFK:00490:07938\n\
67TFK:00475:08195\n\
67TFK:00616:08855\n\
67TFK:00760:08936\n\
67TFK:01093:08904\n\
67TFK:01113:08288\n\
67TFK:01246:08041\n\
67TFK:01283:08227\n\
67TFK:00290:06549\n\
67TFK:00459:06933\n\
67TFK:00489:07608\n\
67TFK:00546:07600\n\
67TFK:00721:07485\n\
67TFK:00825:07687\n\
67TFK:01007:07564\n\
67TFK:01292:07156\n\
67TFK:01327:07220\n\
67TFK:01319:07447\n\
67TFK:00641:05337\n\
67TFK:00678:05537\n\
67TFK:00675:05865\n\
67TFK:00777:05357\n\
67TFK:00815:05315\n\
67TFK:00936:06257\n\
67TFK:00957:06244\n\
67TFK:01229:05579\n\
67TFK:00767:12033\n\
67TFK:00983:12281\n\
67TFK:01323:12711\n\
67TFK:09331:06449\n\
67TFK:09454:07297\n\
67TFK:09489:06562\n\
67TFK:09548:07719\n\
67TFK:09691:07192\n\
67TFK:10090:06861\n\
67TFK:10226:07075\n\
67TFK:10370:06907\n\
67TFK:06717:03554\n\
67TFK:06863:02855\n\
67TFK:07174:03033\n\
67TFK:07594:03324\n\
67TFK:07641:03375\n\
67TFK:07819:02596\n\
67TFK:07895:03077\n\
67TFK:07986:02828\n\
67TFK:09441:04970\n\
67TFK:09475:03868\n\
67TFK:09624:04028\n\
67TFK:09716:05120\n\
67TFK:09727:04494\n\
67TFK:09787:04217\n\
67TFK:09978:04014\n\
67TFK:10060:04312\n\
67TFK:10328:04425\n\
67TFK:09377:03819\n\
67TFK:09491:03475\n\
67TFK:09531:02933\n\
67TFK:09579:03006\n\
67TFK:09581:03590\n\
67TFK:09839:03197\n\
67TFK:09930:02667\n\
67TFK:10053:03581\n\
67TFK:10406:02700\n\
67TFK:10267:11649\n\
67TFK:01366:03161\n\
67TFK:01519:03593\n\
67TFK:01631:03849\n\
67TFK:01728:02587\n\
67TFK:01688:02953\n\
67TFK:01736:03379\n\
67TFK:01793:02588\n\
67TFK:02219:03661\n\
67TFK:02270:03480\n\
67TFK:02660:03442\n\
67TFK:01395:04435\n\
67TFK:01475:04926\n\
67TFK:01590:04917\n\
67TFK:01675:04024\n\
67TFK:01772:04409\n\
67TFK:01748:04735\n\
67TFK:02051:05045\n\
67TFK:02192:04971\n\
67TFK:02267:04879\n\
67TFK:02233:05110\n\
67TFK:02286:05006\n\
67TFK:02416:05149\n\
67TFK:02530:04371\n\
67TFK:02543:04802\n\
67TFK:02655:04748\n\
67TFK:01379:05283\n\
67TFK:01381:05294\n\
67TFK:01362:06387\n\
67TFK:01431:05850\n\
67TFK:01434:05305\n\
67TFK:01755:05713\n\
67TFK:01835:06217\n\
67TFK:01843:06339\n\
67TFK:01967:05373\n\
67TFK:02089:05350\n\
67TFK:02166:06049\n\
67TFK:02270:05969\n\
67TFK:02341:06277\n\
67TFK:02451:05674\n\
67TFK:02506:05375\n\
67TFK:02482:06095\n\
67TFK:02617:06022\n\
67TFK:01754:07101\n\
67TFK:01904:06451\n\
67TFK:01919:06664\n\
67TFK:02064:06578\n\
67TFK:02233:06904\n\
67TFK:02390:07118\n\
67TFK:02399:07096\n\
67TFK:02386:07584\n\
67TFK:02545:06960\n\
67TFK:02535:07366\n\
67TFK:01616:02539\n\
67TFK:01801:01431\n\
67TFK:01892:01911\n\
67TFK:02012:02073\n\
67TFK:02262:01468\n\
67TFK:02470:01812\n\
67TFK:02486:01579\n\
67TFK:01431:08134\n\
67TFK:01458:08451\n\
67TFK:01601:08451\n\
67TFK:01713:08132\n\
67TFK:01706:08785\n\
67TFK:01803:08164\n\
67TFK:01840:07840\n\
67TFK:01862:08378\n\
67TFK:02629:07894\n\
67TFK:01579:09183\n\
67TFK:02093:09195\n\
67TFK:02115:09948\n\
67TFK:02270:09280\n\
67TFK:02423:10115\n\
67TFK:02480:09685\n\
67TFK:02559:09922\n\
67TFK:02536:10104\n\
67TFK:02596:09156\n\
67TFK:02620:09685\n\
67TFK:05402:04656\n\
67TFK:05526:04857\n\
67TFK:05678:04090\n\
67TFK:05776:04966\n\
67TFK:05802:04977\n\
67TFK:05903:04362\n\
67TFK:06102:04318\n\
67TFK:06171:04989\n\
67TFK:06351:04028\n\
67TFK:06376:04287\n\
67TFK:06610:03923\n\
67TFK:09339:13092\n\
67TFK:09529:08327\n\
67TFK:09648:08379\n\
67TFK:09986:08473\n\
67TFK:10032:08051\n\
67TFK:10210:08160\n\
67TFK:10279:08091\n\
67TFK:09412:10053\n\
67TFK:09427:09749\n\
67TFK:09521:10174\n\
67TFK:09674:09531\n\
67TFK:09717:10239\n\
67TFK:09961:09957\n\
67TFK:10027:10245\n\
67TFK:10161:09094\n\
67TFK:10264:09813\n\
67TFK:10416:09421\n\
67TFK:10431:09602\n\
67TFK:09425:11084\n\
67TFK:09516:11095\n\
67TFK:09731:10333\n\
67TFK:09736:10613\n\
67TFK:09792:10681\n\
67TFK:10093:10384\n\
67TFK:10173:10957\n\
67TFK:05375:07576\n\
67TFK:05633:06885\n\
67TFK:05670:07366\n\
67TFK:05860:06834\n\
67TFK:05885:06839\n\
67TFK:06258:07011\n\
67TFK:06306:07627\n\
67TFK:06485:07622\n\
67TFK:06570:07279\n\
67TFK:06632:07441\n\
67TFK:05370:10592\n\
67TFK:05602:10903\n\
67TFK:05734:10355\n\
67TFK:05785:11035\n\
67TFK:06348:11226\n\
67TFK:06412:10590\n\
67TFK:06579:11241\n\
67TFK:09337:02258\n\
67TFK:09555:02087\n\
67TFK:09643:02209\n\
67TFK:09666:02284\n\
67TFK:09737:02193\n\
67TFK:10085:02354\n\
67TFK:06686:02205\n\
67TFK:06802:01531\n\
67TFK:06937:01815\n\
67TFK:07232:01904\n\
67TFK:07374:01421\n\
67TFK:07413:01918\n\
67TFK:07440:01926\n\
67TFK:07516:01552\n\
67TFK:07566:02349\n\
67TFK:07650:01534\n\
67TFK:07689:02097\n\
67TFK:07753:02486\n\
67TFK:07810:01746\n\
67TFK:07872:02265\n\
67TFK:07877:02280\n\
67TFK:07926:01878\n\
67TFK:07956:02372\n\
67TFK:07987:01552\n\
67TFK:07036:04482\n\
67TFK:07035:04710\n\
67TFK:07109:04485\n\
67TFK:07133:04700\n\
67TFK:07447:04737\n\
67TFK:07468:04844\n\
67TFK:07669:04219\n\
67TFK:06665:07619\n\
67TFK:06739:06656\n\
67TFK:07379:07626\n\
67TFK:07674:07385\n\
67TFK:07851:07178\n\
67TFK:06731:05774\n\
67TFK:06806:05434\n\
67TFK:06887:06314\n\
67TFK:07031:06067\n\
67TFK:07263:06136\n\
67TFK:07019:09923\n\
67TFK:07137:09931\n\
67TFK:07644:09742\n\
67TFK:07638:10141\n\
67TFK:07746:09400\n\
67TFK:07715:09448\n\
67TFK:06755:07830\n\
67TFK:06773:08844\n\
67TFK:06840:08216\n\
67TFK:06898:08644\n\
67TFK:06950:08620\n\
67TFK:07483:07951\n\
67TFK:07774:08504\n\
67TFK:07815:08175\n\
67TFK:07870:08673\n\
67TFK:07921:08446\n\
67TFK:07157:10978\n\
67TFK:07325:10947\n\
67TFK:07554:10371\n\
67TFK:07841:11407\n\
67TFK:07909:10756\n\
67TFK:07907:11331\n\
67TFK:00318:03022\n\
67TFK:00597:03670\n\
67TFK:00570:03855\n\
67TFK:00735:03152\n\
67TFK:00776:03055\n\
67TFK:00807:02687\n\
67TFK:00927:02776\n\
67TFK:00976:03250\n\
67TFK:01179:03766\n\
67TFK:01276:02976\n\
67TFK:05541:02280\n\
67TFK:05763:01893\n\
67TFK:05879:01822\n\
67TFK:06521:01814\n\
67TFK:06638:01816\n\
67TFK:08250:01077\n\
67TFK:08822:01205\n\
67TFK:06765:00764\n\
67TFK:07107:00506\n\
67TFK:07397:00889\n\
67TFK:07598:00709\n\
67TFK:07907:00819\n\
67TFK:06675:14491\n\
67TFK:06905:14355\n\
67TFK:06864:14616\n\
67TFK:06912:14491\n\
67TFK:07304:14340\n\
67TFK:08137:07684\n\
67TFK:08217:07062\n\
67TFK:08506:06857\n\
67TFK:08691:06783\n\
67TFK:08728:06963\n\
67TFK:08883:06467\n\
67TFK:09220:07006\n\
67TFK:08093:02827\n\
67TFK:08294:02640\n\
67TFK:08439:03460\n\
67TFK:08498:03098\n\
67TFK:08625:03192\n\
67TFK:08776:03600\n\
67TFK:08912:02717\n\
67TFK:09120:02954\n\
67TFK:09202:03675\n\
67TFK:09317:02763\n\
67TFK:08060:04956\n\
67TFK:08098:04891\n\
67TFK:08271:04141\n\
67TFK:08294:04777\n\
67TFK:08351:03975\n\
67TFK:08477:04755\n\
67TFK:08501:04369\n\
67TFK:08623:04340\n\
67TFK:08918:04019\n\
67TFK:08964:04156\n\
67TFK:09134:04319\n\
67TFK:09292:03896\n\
67TFK:09306:04320\n\
67TFK:08263:07916\n\
67TFK:08329:07812\n\
67TFK:08584:07943\n\
67TFK:08759:07820\n\
67TFK:08796:08289\n\
67TFK:08882:08876\n\
67TFK:08940:08448\n\
67TFK:09015:08679\n\
67TFK:09006:08970\n\
67TFK:09060:07824\n\
67TFK:09052:08992\n\
67TFK:09163:07840\n\
67TFK:09283:08110\n\
67TFK:08105:09551\n\
67TFK:08225:09412\n\
67TFK:08205:09424\n\
67TFK:08267:09060\n\
67TFK:08577:09459\n\
67TFK:08790:09459\n\
67TFK:08925:09710\n\
67TFK:08980:09058\n\
67TFK:09005:09374\n\
67TFK:09075:09817\n\
67TFK:09117:10120\n\
67TFK:09233:10019\n\
67TFK:09261:09040\n\
67TFK:00534:11552\n\
67TFK:00835:11159\n\
67TFK:00927:11166\n\
67TFK:01190:10914\n\
67TFK:06756:12836\n\
67TFK:06939:12096\n\
67TFK:07217:12238\n\
67TFK:07266:12817\n\
67TFK:07516:12375\n\
67TFK:07728:11709\n\
67TFK:07772:12864\n\
67TFK:04417:13262\n\
67TFK:04655:13915\n\
67TFK:04828:13247\n\
67TFK:04804:14005\n\
67TFK:05145:14063\n\
67TFK:04062:14594\n\
67TFK:04146:14297\n\
67TFK:04220:14240\n\
67TFK:04268:14531\n\
67TFK:04340:14626\n\
67TFK:04422:14955\n\
67TFK:04408:15014\n\
67TFK:05018:14305\n\
67TFK:04167:11972\n\
67TFK:04372:12563\n\
67TFK:04414:12651\n\
67TFK:04974:12262\n\
67TFK:05248:12170\n\
67TFK:04033:10456\n\
67TFK:04158:11148\n\
67TFK:04593:11062\n\
67TFK:04632:10885\n\
67TFK:04695:11205\n\
67TFK:04739:10512\n\
67TFK:04766:10538\n\
67TFK:04854:10767\n\
67TFK:04982:10372\n\
67TFK:05049:10320\n\
67TFK:05094:10605\n\
67TFK:05066:11208\n\
67TFK:05084:11499\n\
67TFK:05317:10603\n\
67TFK:04162:09124\n\
67TFK:04195:09358\n\
67TFK:04230:09598\n\
67TFK:04435:09952\n\
67TFK:04636:09454\n\
67TFK:04838:09728\n\
67TFK:04244:08362\n\
67TFK:04405:07731\n\
67TFK:04599:08248\n\
67TFK:04793:08378\n\
67TFK:04869:07885\n\
67TFK:05069:07875\n\
67TFK:05226:08889\n\
67TFK:05250:08350\n\
67TFK:04064:06551\n\
67TFK:04465:06709\n\
67TFK:04454:06816\n\
67TFK:04500:07504\n\
67TFK:04908:06620\n\
67TFK:04960:07212\n\
67TFK:05183:06883\n\
67TFK:05214:06903\n\
67TFK:05271:07484\n\
67TFK:05389:01255\n\
67TFK:06187:00986\n\
67TFK:06417:01135\n\
67TFK:04073:05922\n\
67TFK:04182:05451\n\
67TFK:04414:05276\n\
67TFK:04498:06240\n\
67TFK:04556:05224\n\
67TFK:04632:06049\n\
67TFK:04622:06190\n\
67TFK:04653:05697\n\
67TFK:04809:05618\n\
67TFK:05077:06069\n\
67TFK:05049:06291\n\
67TFK:05245:05368\n\
67TFK:08015:13967\n\
67TFK:08051:12972\n\
67TFK:08421:12914\n\
67TFK:08426:13580\n\
67TFK:09062:12948\n\
67TFK:08123:12128\n\
67TFK:08170:12319\n\
67TFK:08816:12531\n\
67TFK:09140:12164\n\
67TFK:09115:12320\n\
67TFK:05602:13084\n\
67TFK:05849:13889\n\
67TFK:05965:13985\n\
67TFK:06025:13336\n\
67TFK:06089:13571\n\
67TFK:06299:13074\n\
67TFK:06345:13071\n\
67TFK:06356:13067\n\
67TFK:06521:12942\n\
67TFK:06325:14636\n\
67TFK:08717:11003\n\
67TFK:08715:11442\n\
67TFK:09054:10343\n\
67TFK:04363:02882\n\
67TFK:04419:03812\n\
67TFK:04540:02836\n\
67TFK:04564:02946\n\
67TFK:04614:02804\n\
67TFK:04678:02672\n\
67TFK:04665:02858\n\
67TFK:04821:03116\n\
67TFK:04919:02660\n\
67TFK:04927:02713\n\
67TFK:04896:02750\n\
67TFK:04902:02951\n\
67TFK:05095:03564\n\
67TFK:05411:03088\n\
67TFK:05478:03649\n\
67TFK:05541:02910\n\
67TFK:05559:03326\n\
67TFK:05856:02768\n\
67TFK:06094:02896\n\
67TFK:06422:03500\n\
67TFK:06555:02730\n\
67TFK:06581:02831\n\
67TFK:06651:03338\n\
67TFK:05478:05539\n\
67TFK:05627:05644\n\
67TFK:05875:05975\n\
67TFK:06004:05486\n\
67TFK:06067:05748\n\
67TFK:06111:05503\n\
67TFK:06088:06228\n\
67TFK:06188:05377\n\
67TFK:06442:05798\n\
67TFK:06504:05320\n\
67TFK:06506:06191\n\
67TFK:06593:05443\n\
67TFK:06657:06109\n\
67TFK:04130:04995\n\
67TFK:04382:04472\n\
67TFK:04525:04194\n\
67TFK:04569:04458\n\
67TFK:04603:04216\n\
67TFK:04598:04399\n\
67TFK:04618:05121\n\
67TFK:04666:04431\n\
67TFK:04695:04491\n\
67TFK:04797:03985\n\
67TFK:04833:04328\n\
67TFK:05057:03931\n\
67TFK:05102:03879\n\
67TFK:05126:04170\n\
67TFK:05133:05105\n\
67TFK:05244:04270\n\
67TFK:05442:07851\n\
67TFK:05509:08232\n\
67TFK:05632:08681\n\
67TFK:05717:07864\n\
67TFK:05829:07885\n\
67TFK:06593:09015\n\
67TFK:05538:09243\n\
67TFK:05809:09394\n\
67TFK:05778:09960\n\
67TFK:05875:10129\n\
67TFK:06073:09054\n\
67TFK:06481:10170\n\
67TFK:06528:09553\n\
67TFK:06538:09593\n\
67TFK:06618:09098\n\
67TFK:06594:09522\n\
67TFK:06629:09115\n\
67TFK:05558:11594\n\
67TFK:06161:12181\n\
67TFK:06187:11727\n\
67TFK:06205:12505\n\
67TFK:06321:11846\n\
67TFK:06405:11598\n\
67TFK:06424:11813\n\
67TFK:06526:12494\n\
67TFK:04085:02192\n\
67TFK:04317:02262\n\
67TFK:04357:02490\n\
67TFK:04499:01858\n\
67TFK:04871:01725\n\
67TFK:04906:02126\n\
67TFK:05058:01883\n\
67TFK:05201:02496\n\
67TFK:03444:13447\n\
67TFK:03765:13805\n\
67TFK:02751:12282\n\
67TFK:02833:11996\n\
67TFK:02835:12828\n\
67TFK:02889:11725\n\
67TFK:03026:11848\n\
67TFK:03224:12637\n\
67TFK:03378:11929\n\
67TFK:03443:11620\n\
67TFK:03432:12861\n\
67TFK:03573:12467\n\
67TFK:03736:12063\n\
67TFK:02756:09370\n\
67TFK:02950:09128\n\
67TFK:03055:09824\n\
67TFK:03293:10078\n\
67TFK:03411:10149\n\
67TFK:03774:09249\n\
67TFK:02742:05161\n\
67TFK:02758:06010\n\
67TFK:02804:06256\n\
67TFK:03364:06438\n\
67TFK:03552:06011\n\
67TFK:03620:05669\n\
67TFK:03807:05413\n\
67TFK:03778:05519\n\
67TFK:03893:06043\n\
67TFK:08359:02279\n\
67TFK:08399:01854\n\
67TFK:08483:01390\n\
67TFK:08478:01750\n\
67TFK:08543:01474\n\
67TFK:08738:01967\n\
67TFK:08906:01655\n\
67TFK:08949:01639\n\
67TFK:09082:02174\n\
67TFK:09148:01587\n\
67TFK:02916:02569\n\
67TFK:03184:01854\n\
67TFK:03203:02100\n\
67TFK:03272:02418\n\
67TFK:03762:01457\n\
67TFK:03766:02377\n\
67TFK:03849:01839\n\
67TFK:03918:02198\n\
67TFK:02756:00730\n\
67TFK:02784:00800\n\
67TFK:02791:01093\n\
67TFK:03084:01101\n\
67TFK:03206:01078\n\
67TFK:01363:10870\n\
67TFK:01699:11335\n\
67TFK:02219:10606\n\
67TFK:02208:10684\n\
67TFK:02364:11476\n\
67TFK:02484:10359\n\
67TFK:02520:10468\n\
67TFK:02543:11294\n\
67TFK:02619:10752\n\
67TFK:02099:14336\n\
67TFK:01555:12884\n\
67TFK:01585:13649\n\
67TFK:01719:14100\n\
67TFK:01787:12883\n\
67TFK:02104:13812\n\
67TFK:02379:13204\n\
67TFK:02430:13136\n\
67TFK:02392:13389\n\
67TFK:02632:13333\n\
67TFK:08175:05235\n\
67TFK:08168:05520\n\
67TFK:08585:06361\n\
67TFK:08909:05781\n\
67TFK:08937:05756\n\
67TFK:09022:05219\n\
67TFK:09006:05798\n\
67TFK:09087:05266\n\
67TFK:09058:05874\n\
67TFK:09121:05766\n\
67TFK:09575:05819\n\
67TFK:09793:05549\n\
67TFK:06739:13994\n\
67TFK:06860:13697\n\
67TFK:07371:13008\n\
67TFK:07430:13797\n\
67TFK:07851:12969\n\
67TFK:07891:12952\n\
67TFK:02784:03599\n\
67TFK:03115:03787\n\
67TFK:03491:03604\n\
67TFK:03505:03666\n\
67TFK:03527:02791\n\
67TFK:03596:03521\n\
67TFK:03949:03666\n\
67TFK:03992:03408\n\
67TFK:02738:07234\n\
67TFK:02793:06691\n\
67TFK:02789:07676\n\
67TFK:03231:07151\n\
67TFK:03271:07299\n\
67TFK:03464:07121\n\
67TFK:03633:06827\n\
67TFK:03830:06511\n\
67TFK:03831:07431\n\
67TFK:03940:07652\n\
67TFK:04362:00267\n\
67TFK:04448:00692\n\
67TFK:04564:01224\n\
67TFK:04988:00969\n\
67TFK:05118:01024\n\
67TFK:05257:01254\n\
67TFK:05309:01040\n\
67TFK:03190:14799\n\
67TFK:03455:14634\n\
67TFK:03758:14671\n\
67TFK:02774:10815\n\
67TFK:02966:10570\n\
67TFK:03368:10405\n\
67TFK:03519:11472\n\
67TFK:03765:11522\n\
67TFK:03821:10899\n\
67TFK:01723:01252\n\
67TFK:02126:01047\n\
67TFK:02311:00893\n\
67TFK:02471:00966\n\
67TFK:02470:01049\n\
67TFK:02567:01099\n\
67TFK:02792:08552\n\
67TFK:02847:09003\n\
67TFK:02912:08031\n\
67TFK:03105:07826\n\
67TFK:03088:08549\n\
67TFK:03120:07914\n\
67TFK:03309:08156\n\
67TFK:03437:07904\n\
67TFK:03510:08359\n\
67TFK:03489:08691\n\
67TFK:03532:08916\n\
67TFK:03707:08225\n\
67TFK:03762:08397\n\
')
