# Supplementary material for: The Oxidative Metabolism of Fossil Hydrocarbons and Sulfide Minerals by the Lithobiontic Microbial Community Inhabiting Deep Subterrestrial Kupferschiefer Black Shale
Source: Front Microbiol. 2018 May 15;9:972. doi: 10.3389/fmicb.2018.00972 (PMC5962744; doi:10.3389/fmicb.2018.00972)
Supplement: Supplementary file 3 [file Presentation_1.ZIP › R19_filter-trim_BSc60_sup207_krona.html.files/node199.members.0.js]

data('67TFK:01335:12469\n\
67TFK:01356:12479\n\
67TFK:01420:12104\n\
67TFK:01540:12263\n\
67TFK:02159:12005\n\
67TFK:02432:11837\n\
67TFK:02581:12422\n\
67TFK:02841:04576\n\
67TFK:02929:04009\n\
67TFK:03003:04492\n\
67TFK:03441:04479\n\
67TFK:03706:04695\n\
67TFK:00352:03947\n\
67TFK:00429:04867\n\
67TFK:00455:05147\n\
67TFK:00522:03881\n\
67TFK:00660:04601\n\
67TFK:00705:04116\n\
67TFK:00908:04304\n\
67TFK:00998:04757\n\
67TFK:00966:05116\n\
67TFK:01238:04325\n\
67TFK:01233:04847\n\
67TFK:01252:04313\n\
67TFK:00755:01729\n\
67TFK:00759:02176\n\
67TFK:00776:02557\n\
67TFK:00912:02210\n\
67TFK:01138:02502\n\
67TFK:01329:02416\n\
67TFK:00489:09721\n\
67TFK:00508:09250\n\
67TFK:00656:09783\n\
67TFK:00855:09829\n\
67TFK:01089:09839\n\
67TFK:01142:09684\n\
67TFK:01112:09833\n\
67TFK:01186:09912\n\
67TFK:00514:07920\n\
67TFK:00666:07847\n\
67TFK:00827:08643\n\
67TFK:00956:07860\n\
67TFK:01182:08625\n\
67TFK:01251:08789\n\
67TFK:01279:08844\n\
67TFK:01304:07978\n\
67TFK:00408:06619\n\
67TFK:00793:07135\n\
67TFK:00781:07264\n\
67TFK:00848:06549\n\
67TFK:00909:07364\n\
67TFK:00968:06981\n\
67TFK:01076:06567\n\
67TFK:01074:07669\n\
67TFK:01279:06639\n\
67TFK:00267:06183\n\
67TFK:00311:05653\n\
67TFK:00501:06086\n\
67TFK:00921:05404\n\
67TFK:00908:06308\n\
67TFK:01040:05293\n\
67TFK:01081:06089\n\
67TFK:01122:06231\n\
67TFK:00841:12202\n\
67TFK:00926:12727\n\
67TFK:00981:11715\n\
67TFK:01139:11827\n\
67TFK:09507:07530\n\
67TFK:09566:07126\n\
67TFK:09705:07029\n\
67TFK:09796:07353\n\
67TFK:09848:06705\n\
67TFK:09852:07336\n\
67TFK:10123:07091\n\
67TFK:10312:07258\n\
67TFK:06737:03731\n\
67TFK:06868:03608\n\
67TFK:06938:03504\n\
67TFK:06936:03766\n\
67TFK:07032:03019\n\
67TFK:07094:03138\n\
67TFK:07225:02710\n\
67TFK:07366:03060\n\
67TFK:07391:03358\n\
67TFK:07417:03126\n\
67TFK:07554:03438\n\
67TFK:07806:02820\n\
67TFK:07802:03835\n\
67TFK:09350:03976\n\
67TFK:09462:04307\n\
67TFK:09521:04404\n\
67TFK:09568:04915\n\
67TFK:09623:05065\n\
67TFK:09900:05119\n\
67TFK:09996:04289\n\
67TFK:10066:03867\n\
67TFK:10110:04191\n\
67TFK:10149:04796\n\
67TFK:10207:04213\n\
67TFK:10328:04941\n\
67TFK:09349:03150\n\
67TFK:09439:03388\n\
67TFK:09586:02671\n\
67TFK:09613:03785\n\
67TFK:09673:03165\n\
67TFK:09650:03243\n\
67TFK:09849:03416\n\
67TFK:09919:03204\n\
67TFK:10068:02782\n\
67TFK:10161:03076\n\
67TFK:10261:03382\n\
67TFK:10287:03196\n\
67TFK:10404:03527\n\
67TFK:09467:11885\n\
67TFK:09543:11893\n\
67TFK:09626:11984\n\
67TFK:09804:11615\n\
67TFK:09868:11696\n\
67TFK:09901:12372\n\
67TFK:10069:11927\n\
67TFK:10240:12048\n\
67TFK:01388:03249\n\
67TFK:01945:03414\n\
67TFK:02051:03350\n\
67TFK:02071:03792\n\
67TFK:02259:02835\n\
67TFK:02410:03367\n\
67TFK:02442:03671\n\
67TFK:02504:03173\n\
67TFK:01349:04967\n\
67TFK:01382:05120\n\
67TFK:01453:04267\n\
67TFK:01530:04646\n\
67TFK:01506:04908\n\
67TFK:01653:03921\n\
67TFK:01668:05047\n\
67TFK:01897:04584\n\
67TFK:01965:04998\n\
67TFK:02271:04022\n\
67TFK:02255:04967\n\
67TFK:02426:04866\n\
67TFK:02458:05130\n\
67TFK:02520:03929\n\
67TFK:02657:04946\n\
67TFK:01430:06186\n\
67TFK:01511:05766\n\
67TFK:01625:06135\n\
67TFK:01675:05770\n\
67TFK:01656:06051\n\
67TFK:01642:06052\n\
67TFK:01991:06017\n\
67TFK:02106:05851\n\
67TFK:02127:06096\n\
67TFK:02247:06155\n\
67TFK:02425:05596\n\
67TFK:02387:06125\n\
67TFK:02426:06210\n\
67TFK:02522:05311\n\
67TFK:01671:07665\n\
67TFK:01695:07726\n\
67TFK:01756:06589\n\
67TFK:01979:06514\n\
67TFK:02124:06601\n\
67TFK:02180:07257\n\
67TFK:02274:06675\n\
67TFK:02322:06519\n\
67TFK:02371:06581\n\
67TFK:02525:07121\n\
67TFK:02536:07043\n\
67TFK:02589:06763\n\
67TFK:02637:07502\n\
67TFK:02659:07567\n\
67TFK:01460:02299\n\
67TFK:01616:01322\n\
67TFK:01582:01773\n\
67TFK:01905:01587\n\
67TFK:02024:01452\n\
67TFK:02014:02027\n\
67TFK:02047:01489\n\
67TFK:02228:01610\n\
67TFK:02306:01536\n\
67TFK:02510:01888\n\
67TFK:02514:02228\n\
67TFK:02557:01291\n\
67TFK:01380:08079\n\
67TFK:01459:08302\n\
67TFK:01767:09014\n\
67TFK:01803:08417\n\
67TFK:01812:08422\n\
67TFK:01977:08710\n\
67TFK:02196:08543\n\
67TFK:02318:08904\n\
67TFK:02388:08034\n\
67TFK:02506:08241\n\
67TFK:02544:07796\n\
67TFK:02619:07903\n\
67TFK:02631:08265\n\
67TFK:01426:10266\n\
67TFK:01458:09136\n\
67TFK:01584:09353\n\
67TFK:01747:09071\n\
67TFK:01751:09565\n\
67TFK:01784:09230\n\
67TFK:01988:09712\n\
67TFK:02427:09823\n\
67TFK:02443:09344\n\
67TFK:02510:09194\n\
67TFK:02644:09948\n\
67TFK:05569:04170\n\
67TFK:05568:04989\n\
67TFK:05599:05007\n\
67TFK:06055:04995\n\
67TFK:06118:04021\n\
67TFK:06084:04077\n\
67TFK:06111:04753\n\
67TFK:06305:04919\n\
67TFK:06502:04480\n\
67TFK:06658:04270\n\
67TFK:06650:04660\n\
67TFK:09658:13214\n\
67TFK:09365:07937\n\
67TFK:09541:07898\n\
67TFK:09879:08392\n\
67TFK:09886:08516\n\
67TFK:10075:07733\n\
67TFK:10263:08490\n\
67TFK:10283:08525\n\
67TFK:10478:08627\n\
67TFK:09426:09371\n\
67TFK:09508:09511\n\
67TFK:09551:09993\n\
67TFK:09676:09456\n\
67TFK:09817:09406\n\
67TFK:09920:09817\n\
67TFK:10049:09885\n\
67TFK:10097:10126\n\
67TFK:10075:10290\n\
67TFK:09483:10927\n\
67TFK:09700:10788\n\
67TFK:09749:10329\n\
67TFK:09830:10886\n\
67TFK:09955:11054\n\
67TFK:10240:11229\n\
67TFK:05354:06620\n\
67TFK:05485:07070\n\
67TFK:05503:07192\n\
67TFK:05670:07603\n\
67TFK:05703:06680\n\
67TFK:05692:07506\n\
67TFK:05825:06839\n\
67TFK:05842:07205\n\
67TFK:06078:07438\n\
67TFK:06191:07066\n\
67TFK:06352:06601\n\
67TFK:06331:06724\n\
67TFK:06389:07419\n\
67TFK:06415:07419\n\
67TFK:06508:07649\n\
67TFK:06557:07490\n\
67TFK:06637:07238\n\
67TFK:05405:10727\n\
67TFK:05746:10324\n\
67TFK:05956:10918\n\
67TFK:05986:10649\n\
67TFK:06218:10335\n\
67TFK:06296:10457\n\
67TFK:06367:11030\n\
67TFK:06428:10976\n\
67TFK:06476:11534\n\
67TFK:06520:11171\n\
67TFK:06592:11356\n\
67TFK:09386:02145\n\
67TFK:09464:02466\n\
67TFK:09582:01684\n\
67TFK:09589:02189\n\
67TFK:09806:01776\n\
67TFK:09899:01873\n\
67TFK:09973:02229\n\
67TFK:10099:02238\n\
67TFK:06886:02478\n\
67TFK:07067:02003\n\
67TFK:07115:02078\n\
67TFK:07289:01976\n\
67TFK:07296:02001\n\
67TFK:07310:01658\n\
67TFK:07337:01682\n\
67TFK:07489:02046\n\
67TFK:07736:01613\n\
67TFK:07823:02080\n\
67TFK:07964:01407\n\
67TFK:07180:04223\n\
67TFK:07161:04423\n\
67TFK:07246:04837\n\
67TFK:07262:04835\n\
67TFK:07481:04584\n\
67TFK:07543:04162\n\
67TFK:07709:04457\n\
67TFK:07822:04522\n\
67TFK:07942:04458\n\
67TFK:07963:04577\n\
67TFK:06702:06618\n\
67TFK:06749:06724\n\
67TFK:06737:07581\n\
67TFK:06808:07148\n\
67TFK:06968:06659\n\
67TFK:07219:07716\n\
67TFK:07566:07230\n\
67TFK:07654:07453\n\
67TFK:07814:07717\n\
67TFK:07985:06832\n\
67TFK:06748:06412\n\
67TFK:06966:05415\n\
67TFK:07043:05969\n\
67TFK:07056:06062\n\
67TFK:07076:05644\n\
67TFK:07082:06119\n\
67TFK:07151:05154\n\
67TFK:07127:05637\n\
67TFK:07146:05758\n\
67TFK:07519:06433\n\
67TFK:07691:05902\n\
67TFK:07744:05201\n\
67TFK:07888:05191\n\
67TFK:07864:06286\n\
67TFK:07945:05290\n\
67TFK:06702:09076\n\
67TFK:06894:09636\n\
67TFK:06966:09934\n\
67TFK:07015:09957\n\
67TFK:07093:09326\n\
67TFK:07147:09450\n\
67TFK:07167:10221\n\
67TFK:07472:09291\n\
67TFK:07494:09411\n\
67TFK:07546:09666\n\
67TFK:07558:10023\n\
67TFK:07761:09541\n\
67TFK:06758:08869\n\
67TFK:06764:07987\n\
67TFK:06913:08229\n\
67TFK:07197:08163\n\
67TFK:07307:08579\n\
67TFK:07535:08812\n\
67TFK:07599:08448\n\
67TFK:07566:08961\n\
67TFK:07611:08956\n\
67TFK:07674:08814\n\
67TFK:07813:08576\n\
67TFK:06724:10532\n\
67TFK:06860:11044\n\
67TFK:07124:11019\n\
67TFK:07266:10844\n\
67TFK:07322:10712\n\
67TFK:07356:11357\n\
67TFK:07364:10386\n\
67TFK:07368:10383\n\
67TFK:07370:11089\n\
67TFK:07641:10717\n\
67TFK:07644:10705\n\
67TFK:07687:10545\n\
67TFK:07747:11100\n\
67TFK:07866:11089\n\
67TFK:07940:11287\n\
67TFK:00588:03184\n\
67TFK:00631:02925\n\
67TFK:00780:03225\n\
67TFK:00799:03844\n\
67TFK:00859:02792\n\
67TFK:01085:02826\n\
67TFK:01113:03006\n\
67TFK:01107:03853\n\
67TFK:05347:02306\n\
67TFK:05574:01859\n\
67TFK:05614:01648\n\
67TFK:05676:01421\n\
67TFK:05670:01916\n\
67TFK:05640:02319\n\
67TFK:05634:02528\n\
67TFK:05722:01802\n\
67TFK:05682:02455\n\
67TFK:05759:02268\n\
67TFK:06075:02318\n\
67TFK:06153:01631\n\
67TFK:06161:01790\n\
67TFK:06297:02135\n\
67TFK:06562:02074\n\
67TFK:08177:00935\n\
67TFK:08222:01165\n\
67TFK:08335:00923\n\
67TFK:08730:01253\n\
67TFK:08969:00892\n\
67TFK:09216:00993\n\
67TFK:06890:01214\n\
67TFK:06997:01014\n\
67TFK:06998:01170\n\
67TFK:07038:00688\n\
67TFK:07068:00608\n\
67TFK:07076:01153\n\
67TFK:07124:01106\n\
67TFK:07491:00444\n\
67TFK:07525:01050\n\
67TFK:07752:00725\n\
67TFK:06783:14721\n\
67TFK:07658:14483\n\
67TFK:08071:06729\n\
67TFK:08112:06932\n\
67TFK:08121:07490\n\
67TFK:08180:06680\n\
67TFK:08148:07021\n\
67TFK:08314:07702\n\
67TFK:08368:07726\n\
67TFK:08493:07180\n\
67TFK:08552:07342\n\
67TFK:08615:06965\n\
67TFK:08908:07028\n\
67TFK:08989:06567\n\
67TFK:08987:07268\n\
67TFK:08008:02770\n\
67TFK:07998:03349\n\
67TFK:08336:02757\n\
67TFK:08369:03192\n\
67TFK:08366:03531\n\
67TFK:08520:03177\n\
67TFK:08645:03343\n\
67TFK:08799:03732\n\
67TFK:08990:02614\n\
67TFK:08997:03258\n\
67TFK:09144:02631\n\
67TFK:09180:03668\n\
67TFK:08204:04346\n\
67TFK:08235:04745\n\
67TFK:08324:04835\n\
67TFK:08329:05100\n\
67TFK:08378:04088\n\
67TFK:08400:05128\n\
67TFK:08504:05008\n\
67TFK:08667:04236\n\
67TFK:08673:04553\n\
67TFK:08757:04792\n\
67TFK:08952:04048\n\
67TFK:09053:03953\n\
67TFK:08021:08411\n\
67TFK:08031:08403\n\
67TFK:08078:07945\n\
67TFK:08272:07777\n\
67TFK:08301:07980\n\
67TFK:08381:08176\n\
67TFK:08469:07980\n\
67TFK:08468:08711\n\
67TFK:08452:08882\n\
67TFK:08493:08930\n\
67TFK:08595:08058\n\
67TFK:08669:08373\n\
67TFK:08711:08236\n\
67TFK:08698:08591\n\
67TFK:08814:08949\n\
67TFK:09138:08395\n\
67TFK:09178:08590\n\
67TFK:09213:08739\n\
67TFK:08293:09077\n\
67TFK:08511:09115\n\
67TFK:08669:09492\n\
67TFK:08733:09027\n\
67TFK:08761:10259\n\
67TFK:08860:09290\n\
67TFK:09001:09869\n\
67TFK:09089:09235\n\
67TFK:09089:09317\n\
67TFK:00577:11055\n\
67TFK:00798:10622\n\
67TFK:00772:11346\n\
67TFK:00811:11324\n\
67TFK:00833:11331\n\
67TFK:00923:11188\n\
67TFK:00954:10937\n\
67TFK:01084:11034\n\
67TFK:01079:11487\n\
67TFK:07079:12045\n\
67TFK:07088:12784\n\
67TFK:07345:11823\n\
67TFK:07330:12265\n\
67TFK:07406:12563\n\
67TFK:07417:11768\n\
67TFK:07846:12587\n\
67TFK:07915:12368\n\
67TFK:04790:13561\n\
67TFK:04980:13189\n\
67TFK:05058:13135\n\
67TFK:05052:13480\n\
67TFK:05080:13816\n\
67TFK:05173:13149\n\
67TFK:05217:13106\n\
67TFK:05290:13201\n\
67TFK:04054:14220\n\
67TFK:04790:14751\n\
67TFK:04205:12534\n\
67TFK:04586:12032\n\
67TFK:04705:11772\n\
67TFK:04790:11668\n\
67TFK:04852:11759\n\
67TFK:04860:12805\n\
67TFK:04934:12316\n\
67TFK:05006:11735\n\
67TFK:05170:12443\n\
67TFK:05202:12541\n\
67TFK:04130:10772\n\
67TFK:04103:11454\n\
67TFK:04315:11160\n\
67TFK:04302:11364\n\
67TFK:04383:11225\n\
67TFK:04619:11105\n\
67TFK:04862:11080\n\
67TFK:04897:10549\n\
67TFK:05004:11250\n\
67TFK:05191:10641\n\
67TFK:05274:10340\n\
67TFK:04043:10241\n\
67TFK:04345:09117\n\
67TFK:04390:09631\n\
67TFK:04434:09103\n\
67TFK:04700:09077\n\
67TFK:04746:09414\n\
67TFK:04993:10081\n\
67TFK:05094:09106\n\
67TFK:05176:09268\n\
67TFK:05148:09680\n\
67TFK:05155:09684\n\
67TFK:04133:08865\n\
67TFK:04213:08950\n\
67TFK:04220:09008\n\
67TFK:04401:08888\n\
67TFK:04447:07784\n\
67TFK:04541:07959\n\
67TFK:04574:08927\n\
67TFK:04821:08664\n\
67TFK:04992:08555\n\
67TFK:05089:08793\n\
67TFK:05153:07866\n\
67TFK:05247:07802\n\
67TFK:05282:08568\n\
67TFK:04483:07240\n\
67TFK:04477:07602\n\
67TFK:04541:06643\n\
67TFK:04535:07554\n\
67TFK:04572:07021\n\
67TFK:04811:06688\n\
67TFK:04949:06585\n\
67TFK:04980:06964\n\
67TFK:04949:07476\n\
67TFK:05197:06948\n\
67TFK:05853:01059\n\
67TFK:05951:00585\n\
67TFK:06211:01259\n\
67TFK:06269:00571\n\
67TFK:06636:01187\n\
67TFK:04087:05360\n\
67TFK:04109:05443\n\
67TFK:04279:05671\n\
67TFK:04361:05291\n\
67TFK:04423:05751\n\
67TFK:04552:06364\n\
67TFK:04679:05395\n\
67TFK:04962:05575\n\
67TFK:05104:06194\n\
67TFK:05279:05272\n\
67TFK:08259:14193\n\
67TFK:08066:13588\n\
67TFK:08215:13267\n\
67TFK:08356:14122\n\
67TFK:08446:13289\n\
67TFK:08678:12900\n\
67TFK:08652:13148\n\
67TFK:08015:12453\n\
67TFK:08078:12699\n\
67TFK:08084:12839\n\
67TFK:08105:11795\n\
67TFK:08118:12139\n\
67TFK:08256:11902\n\
67TFK:08643:12510\n\
67TFK:08644:12864\n\
67TFK:08695:11912\n\
67TFK:08825:12762\n\
67TFK:09113:12501\n\
67TFK:05563:13115\n\
67TFK:05565:13294\n\
67TFK:05690:13707\n\
67TFK:05823:13496\n\
67TFK:06073:13520\n\
67TFK:06214:13589\n\
67TFK:06315:13383\n\
67TFK:06556:14021\n\
67TFK:05558:14190\n\
67TFK:06018:14561\n\
67TFK:06373:14327\n\
67TFK:08531:10661\n\
67TFK:08677:11331\n\
67TFK:08698:10345\n\
67TFK:08861:10556\n\
67TFK:08877:11134\n\
67TFK:08906:10572\n\
67TFK:09103:11492\n\
67TFK:04147:03466\n\
67TFK:04207:03226\n\
67TFK:04322:03388\n\
67TFK:04360:03773\n\
67TFK:04396:02762\n\
67TFK:04653:03725\n\
67TFK:04719:02674\n\
67TFK:04862:02835\n\
67TFK:04857:03720\n\
67TFK:05368:03213\n\
67TFK:05613:03321\n\
67TFK:05704:03373\n\
67TFK:05806:03076\n\
67TFK:05824:03726\n\
67TFK:05917:03296\n\
67TFK:05960:02948\n\
67TFK:06029:03817\n\
67TFK:06131:03081\n\
67TFK:06180:03621\n\
67TFK:06320:03691\n\
67TFK:06333:02791\n\
67TFK:06469:02868\n\
67TFK:06495:03347\n\
67TFK:06631:03257\n\
67TFK:05465:05355\n\
67TFK:05552:06388\n\
67TFK:05674:06263\n\
67TFK:05675:06328\n\
67TFK:05827:05331\n\
67TFK:05780:05496\n\
67TFK:05840:05563\n\
67TFK:06038:05297\n\
67TFK:06053:06184\n\
67TFK:06097:05655\n\
67TFK:06176:05793\n\
67TFK:06197:05959\n\
67TFK:06313:05608\n\
67TFK:06333:05456\n\
67TFK:06385:05598\n\
67TFK:06539:05621\n\
67TFK:06602:05237\n\
67TFK:06601:05426\n\
67TFK:06629:05819\n\
67TFK:04068:04994\n\
67TFK:04105:04256\n\
67TFK:04139:04586\n\
67TFK:04305:04839\n\
67TFK:04312:05084\n\
67TFK:04669:04901\n\
67TFK:04756:04973\n\
67TFK:04894:04352\n\
67TFK:04846:04516\n\
67TFK:04890:04805\n\
67TFK:05114:03872\n\
67TFK:05181:04694\n\
67TFK:05205:04282\n\
67TFK:05245:04494\n\
67TFK:05257:04564\n\
67TFK:05263:04586\n\
67TFK:05257:04617\n\
67TFK:05521:08249\n\
67TFK:05495:09010\n\
67TFK:05569:08023\n\
67TFK:05529:08886\n\
67TFK:05591:07745\n\
67TFK:05671:07956\n\
67TFK:05734:08063\n\
67TFK:05760:08196\n\
67TFK:06164:08002\n\
67TFK:06257:08523\n\
67TFK:06344:08779\n\
67TFK:06599:08996\n\
67TFK:05411:10053\n\
67TFK:05410:10066\n\
67TFK:05478:09607\n\
67TFK:05853:09720\n\
67TFK:05839:10174\n\
67TFK:06012:09180\n\
67TFK:05997:09744\n\
67TFK:06060:09833\n\
67TFK:06275:09422\n\
67TFK:06253:10066\n\
67TFK:06356:09369\n\
67TFK:06493:09224\n\
67TFK:06488:09599\n\
67TFK:06638:09341\n\
67TFK:06634:09553\n\
67TFK:05401:12300\n\
67TFK:05392:12747\n\
67TFK:05512:12502\n\
67TFK:05551:12548\n\
67TFK:06132:12696\n\
67TFK:06186:11795\n\
67TFK:06496:12819\n\
67TFK:04481:01792\n\
67TFK:04512:01799\n\
67TFK:04630:01431\n\
67TFK:04627:02429\n\
67TFK:04663:01529\n\
67TFK:04687:02394\n\
67TFK:02843:14104\n\
67TFK:03132:13934\n\
67TFK:03192:13175\n\
67TFK:03201:13546\n\
67TFK:03199:14137\n\
67TFK:03350:13698\n\
67TFK:03547:13175\n\
67TFK:03530:13737\n\
67TFK:03588:13392\n\
67TFK:03631:14063\n\
67TFK:03977:13081\n\
67TFK:02740:11917\n\
67TFK:02732:12604\n\
67TFK:02768:12577\n\
67TFK:02959:12131\n\
67TFK:02933:12819\n\
67TFK:03084:12687\n\
67TFK:03228:12453\n\
67TFK:03238:12615\n\
67TFK:03276:12051\n\
67TFK:03757:12146\n\
67TFK:03795:12397\n\
67TFK:03823:11954\n\
67TFK:02673:09378\n\
67TFK:02725:10210\n\
67TFK:02853:09726\n\
67TFK:02862:09859\n\
67TFK:03116:09204\n\
67TFK:03155:09938\n\
67TFK:03182:10164\n\
67TFK:03318:09988\n\
67TFK:03446:10168\n\
67TFK:03489:09394\n\
67TFK:03563:09963\n\
67TFK:03597:10066\n\
67TFK:03870:10239\n\
67TFK:03984:10177\n\
67TFK:02849:05900\n\
67TFK:02914:06397\n\
67TFK:02939:06426\n\
67TFK:02995:05904\n\
67TFK:03190:05910\n\
67TFK:03249:05459\n\
67TFK:03261:05780\n\
67TFK:03262:06238\n\
67TFK:03229:06274\n\
67TFK:03280:05421\n\
67TFK:03301:05806\n\
67TFK:03276:05932\n\
67TFK:03308:06218\n\
67TFK:03334:06227\n\
67TFK:03392:05493\n\
67TFK:03442:06015\n\
67TFK:03442:06230\n\
67TFK:03595:05427\n\
67TFK:03777:05810\n\
67TFK:08149:02545\n\
67TFK:08314:01703\n\
67TFK:08549:01433\n\
67TFK:08588:01543\n\
67TFK:08890:01815\n\
67TFK:08861:02239\n\
67TFK:08844:02392\n\
67TFK:09028:01789\n\
67TFK:08993:02316\n\
67TFK:09230:02477\n\
67TFK:09238:02509\n\
67TFK:02714:02328\n\
67TFK:02910:02049\n\
67TFK:02939:02443\n\
67TFK:02923:02499\n\
67TFK:02972:01352\n\
67TFK:02976:02112\n\
67TFK:03164:02089\n\
67TFK:03167:02439\n\
67TFK:03232:02361\n\
67TFK:03553:02046\n\
67TFK:03564:02388\n\
67TFK:03857:02010\n\
67TFK:03893:01967\n\
67TFK:03240:00693\n\
67TFK:03557:00634\n\
67TFK:03568:01087\n\
67TFK:03640:00827\n\
67TFK:03848:00795\n\
67TFK:01510:10862\n\
67TFK:01547:10610\n\
67TFK:01620:10336\n\
67TFK:01596:11526\n\
67TFK:01891:10568\n\
67TFK:01893:11195\n\
67TFK:01907:11233\n\
67TFK:02024:10973\n\
67TFK:02076:10529\n\
67TFK:02453:10929\n\
67TFK:02539:11306\n\
67TFK:01751:14361\n\
67TFK:02592:14487\n\
67TFK:01705:13153\n\
67TFK:01756:13432\n\
67TFK:01777:13920\n\
67TFK:01977:13607\n\
67TFK:02146:12946\n\
67TFK:02163:13212\n\
67TFK:02262:12927\n\
67TFK:02327:13903\n\
67TFK:02291:14023\n\
67TFK:02287:14108\n\
67TFK:08027:05384\n\
67TFK:08151:06153\n\
67TFK:08302:06379\n\
67TFK:08688:05720\n\
67TFK:08712:05864\n\
67TFK:08758:05565\n\
67TFK:08776:05861\n\
67TFK:08835:06115\n\
67TFK:08915:05278\n\
67TFK:08922:06373\n\
67TFK:08983:05278\n\
67TFK:09174:06366\n\
67TFK:09229:06229\n\
67TFK:09281:06051\n\
67TFK:09304:05632\n\
67TFK:09351:06145\n\
67TFK:09355:06137\n\
67TFK:09404:05158\n\
67TFK:09473:06222\n\
67TFK:09486:05661\n\
67TFK:09558:06264\n\
67TFK:09596:05880\n\
67TFK:09667:05218\n\
67TFK:09759:05485\n\
67TFK:09790:06315\n\
67TFK:09823:06428\n\
67TFK:09851:05586\n\
67TFK:09933:06411\n\
67TFK:09976:05806\n\
67TFK:07249:13748\n\
67TFK:07211:13956\n\
67TFK:07371:13011\n\
67TFK:07844:13084\n\
67TFK:02722:02873\n\
67TFK:02785:02955\n\
67TFK:03144:02901\n\
67TFK:03539:03624\n\
67TFK:03635:03478\n\
67TFK:03750:02817\n\
67TFK:03776:03294\n\
67TFK:03800:03698\n\
67TFK:03875:02858\n\
67TFK:03893:02975\n\
67TFK:03961:03540\n\
67TFK:03991:02906\n\
67TFK:02696:06472\n\
67TFK:02710:06744\n\
67TFK:02969:07694\n\
67TFK:03129:07146\n\
67TFK:03256:06575\n\
67TFK:03453:06816\n\
67TFK:03502:06742\n\
67TFK:03653:06545\n\
67TFK:03686:06662\n\
67TFK:04062:00342\n\
67TFK:04066:01181\n\
67TFK:04364:01016\n\
67TFK:04440:00548\n\
67TFK:04804:00503\n\
67TFK:04817:00754\n\
67TFK:02841:14284\n\
67TFK:03727:14320\n\
67TFK:02692:11025\n\
67TFK:03236:10873\n\
67TFK:03308:11195\n\
67TFK:03468:11024\n\
67TFK:03617:10948\n\
67TFK:03666:11084\n\
67TFK:03931:10543\n\
67TFK:03958:10539\n\
67TFK:01905:00805\n\
67TFK:01895:01013\n\
67TFK:01967:01081\n\
67TFK:02044:01191\n\
67TFK:02307:01214\n\
67TFK:02405:01013\n\
67TFK:02586:00709\n\
67TFK:03032:07774\n\
67TFK:03085:07871\n\
67TFK:03099:09001\n\
67TFK:03238:07818\n\
67TFK:03286:07993\n\
67TFK:03452:07805\n\
67TFK:03498:08122\n\
67TFK:03945:07766\n\
67TFK:03951:08770\n\
')
