# Supplementary material for: The Oxidative Metabolism of Fossil Hydrocarbons and Sulfide Minerals by the Lithobiontic Microbial Community Inhabiting Deep Subterrestrial Kupferschiefer Black Shale
Source: Front Microbiol. 2018 May 15;9:972. doi: 10.3389/fmicb.2018.00972 (PMC5962744; doi:10.3389/fmicb.2018.00972)
Supplement: Supplementary file 3 [file Presentation_1.ZIP › R19_filter-trim_BSc60_sup207_krona.html.files/node88.members.0.js]

data('67TFK:01701:12693\n\
67TFK:01762:12041\n\
67TFK:01789:11925\n\
67TFK:01944:11719\n\
67TFK:02093:12639\n\
67TFK:02575:11969\n\
67TFK:02641:12727\n\
67TFK:02696:04334\n\
67TFK:02796:03916\n\
67TFK:02847:03907\n\
67TFK:02860:04889\n\
67TFK:02815:05010\n\
67TFK:02928:04438\n\
67TFK:02927:05065\n\
67TFK:03101:04188\n\
67TFK:03394:04383\n\
67TFK:03561:03937\n\
67TFK:03608:05109\n\
67TFK:03661:04216\n\
67TFK:03810:04111\n\
67TFK:03986:04632\n\
67TFK:03978:05083\n\
67TFK:00368:04832\n\
67TFK:00504:03899\n\
67TFK:00583:03888\n\
67TFK:00635:04026\n\
67TFK:00690:04210\n\
67TFK:00680:04936\n\
67TFK:00682:04987\n\
67TFK:00707:04681\n\
67TFK:00829:03899\n\
67TFK:00921:04702\n\
67TFK:00990:04872\n\
67TFK:01073:04143\n\
67TFK:01087:04921\n\
67TFK:01151:04513\n\
67TFK:01201:04337\n\
67TFK:01255:05126\n\
67TFK:00940:02040\n\
67TFK:00958:01543\n\
67TFK:01040:02444\n\
67TFK:00490:09750\n\
67TFK:00856:09053\n\
67TFK:01034:09115\n\
67TFK:01000:09984\n\
67TFK:00467:08284\n\
67TFK:00544:08058\n\
67TFK:00565:08243\n\
67TFK:00582:09009\n\
67TFK:00609:08779\n\
67TFK:00990:08480\n\
67TFK:00260:07542\n\
67TFK:00543:06647\n\
67TFK:00570:07063\n\
67TFK:00747:07435\n\
67TFK:00765:06583\n\
67TFK:00887:06535\n\
67TFK:01064:07312\n\
67TFK:01178:07175\n\
67TFK:01164:07695\n\
67TFK:01213:06470\n\
67TFK:01259:07038\n\
67TFK:01253:07351\n\
67TFK:00304:05593\n\
67TFK:00639:05635\n\
67TFK:00677:06021\n\
67TFK:00650:06336\n\
67TFK:00777:05580\n\
67TFK:00808:06391\n\
67TFK:00853:06022\n\
67TFK:00945:05659\n\
67TFK:01109:05740\n\
67TFK:01289:05296\n\
67TFK:01261:05652\n\
67TFK:00733:12219\n\
67TFK:09347:07245\n\
67TFK:09606:07008\n\
67TFK:09956:06508\n\
67TFK:10004:06975\n\
67TFK:10025:07589\n\
67TFK:10129:07668\n\
67TFK:10196:07449\n\
67TFK:10298:06975\n\
67TFK:10409:06675\n\
67TFK:06759:03730\n\
67TFK:06777:02954\n\
67TFK:06794:02966\n\
67TFK:06794:03175\n\
67TFK:06839:03418\n\
67TFK:06987:03786\n\
67TFK:07134:03487\n\
67TFK:07185:03823\n\
67TFK:07321:03411\n\
67TFK:07378:03729\n\
67TFK:07608:03287\n\
67TFK:07605:03824\n\
67TFK:07631:02680\n\
67TFK:07767:03200\n\
67TFK:07902:03744\n\
67TFK:07946:03530\n\
67TFK:07968:02965\n\
67TFK:09460:04664\n\
67TFK:09475:04625\n\
67TFK:09527:04157\n\
67TFK:09621:04692\n\
67TFK:09692:03888\n\
67TFK:09680:04275\n\
67TFK:09699:04599\n\
67TFK:09755:05001\n\
67TFK:09779:04031\n\
67TFK:09916:04352\n\
67TFK:10022:04932\n\
67TFK:10024:04139\n\
67TFK:10169:03918\n\
67TFK:10397:04167\n\
67TFK:10402:05039\n\
67TFK:09443:02783\n\
67TFK:09477:03136\n\
67TFK:09523:03644\n\
67TFK:09485:03819\n\
67TFK:09567:03385\n\
67TFK:09644:03581\n\
67TFK:09680:02857\n\
67TFK:09803:02889\n\
67TFK:09823:03755\n\
67TFK:10004:02785\n\
67TFK:10078:03293\n\
67TFK:10333:03541\n\
67TFK:09432:12614\n\
67TFK:09727:12056\n\
67TFK:09868:12169\n\
67TFK:10065:11659\n\
67TFK:10239:11852\n\
67TFK:01355:03664\n\
67TFK:01593:02791\n\
67TFK:01763:03045\n\
67TFK:01887:03825\n\
67TFK:01967:02628\n\
67TFK:02078:02884\n\
67TFK:02103:03044\n\
67TFK:02119:03774\n\
67TFK:02275:02720\n\
67TFK:02362:02603\n\
67TFK:02534:03766\n\
67TFK:02607:03160\n\
67TFK:01417:04967\n\
67TFK:01510:04229\n\
67TFK:01517:04559\n\
67TFK:01606:04676\n\
67TFK:01640:04024\n\
67TFK:01846:04114\n\
67TFK:01833:04288\n\
67TFK:02520:04356\n\
67TFK:02593:04773\n\
67TFK:01388:05673\n\
67TFK:01526:06429\n\
67TFK:01753:05231\n\
67TFK:01829:05201\n\
67TFK:02073:05157\n\
67TFK:02067:05448\n\
67TFK:02079:05483\n\
67TFK:02234:06008\n\
67TFK:02238:06098\n\
67TFK:02374:05166\n\
67TFK:02462:05271\n\
67TFK:02501:06231\n\
67TFK:02512:06262\n\
67TFK:02539:06339\n\
67TFK:01394:07515\n\
67TFK:01492:06849\n\
67TFK:01498:07423\n\
67TFK:01810:06510\n\
67TFK:01937:07498\n\
67TFK:02002:06672\n\
67TFK:02345:06757\n\
67TFK:02477:06759\n\
67TFK:02478:07663\n\
67TFK:01496:02361\n\
67TFK:01535:02284\n\
67TFK:01624:01600\n\
67TFK:01714:02021\n\
67TFK:01770:01806\n\
67TFK:01831:01377\n\
67TFK:02269:01418\n\
67TFK:02242:01854\n\
67TFK:02299:02362\n\
67TFK:02426:01289\n\
67TFK:02435:01708\n\
67TFK:02506:01756\n\
67TFK:02517:01994\n\
67TFK:02486:02290\n\
67TFK:01352:08292\n\
67TFK:01378:08811\n\
67TFK:01362:09009\n\
67TFK:01588:08461\n\
67TFK:01612:08990\n\
67TFK:01709:07915\n\
67TFK:01750:07770\n\
67TFK:02019:08196\n\
67TFK:01983:09008\n\
67TFK:02177:08607\n\
67TFK:02170:08930\n\
67TFK:02290:08365\n\
67TFK:02386:08819\n\
67TFK:02509:08270\n\
67TFK:02537:08850\n\
67TFK:01373:10180\n\
67TFK:01450:09463\n\
67TFK:01675:09423\n\
67TFK:01694:09979\n\
67TFK:01783:09079\n\
67TFK:02432:10224\n\
67TFK:02564:09107\n\
67TFK:05397:04363\n\
67TFK:05402:04955\n\
67TFK:05473:04220\n\
67TFK:05454:05037\n\
67TFK:05631:04062\n\
67TFK:05865:03972\n\
67TFK:05836:04207\n\
67TFK:06026:03902\n\
67TFK:06075:04499\n\
67TFK:06117:04558\n\
67TFK:06080:04590\n\
67TFK:06184:04673\n\
67TFK:06226:04692\n\
67TFK:06440:04743\n\
67TFK:06465:04944\n\
67TFK:09425:13505\n\
67TFK:09373:08811\n\
67TFK:09659:07906\n\
67TFK:09864:08000\n\
67TFK:09824:08995\n\
67TFK:09900:08318\n\
67TFK:10044:08202\n\
67TFK:10049:08608\n\
67TFK:10513:08596\n\
67TFK:10067:09666\n\
67TFK:10142:09022\n\
67TFK:10243:10176\n\
67TFK:09619:10726\n\
67TFK:09601:11110\n\
67TFK:09755:11058\n\
67TFK:09796:10963\n\
67TFK:10046:11496\n\
67TFK:05535:07073\n\
67TFK:05572:07228\n\
67TFK:05563:07243\n\
67TFK:05713:06781\n\
67TFK:05765:06585\n\
67TFK:05907:07249\n\
67TFK:05931:07160\n\
67TFK:05956:07192\n\
67TFK:06083:06793\n\
67TFK:06102:07578\n\
67TFK:06088:07663\n\
67TFK:06210:07590\n\
67TFK:06299:06544\n\
67TFK:06465:06977\n\
67TFK:06519:07069\n\
67TFK:05335:10334\n\
67TFK:05442:10650\n\
67TFK:05763:11029\n\
67TFK:05839:11264\n\
67TFK:06014:10467\n\
67TFK:06023:10781\n\
67TFK:05991:10844\n\
67TFK:06075:10564\n\
67TFK:06032:11038\n\
67TFK:06162:10408\n\
67TFK:06164:10739\n\
67TFK:06185:10583\n\
67TFK:06298:11565\n\
67TFK:06394:10954\n\
67TFK:06637:11159\n\
67TFK:09349:01529\n\
67TFK:09503:01995\n\
67TFK:09872:02274\n\
67TFK:09840:02467\n\
67TFK:06723:02247\n\
67TFK:06799:01819\n\
67TFK:06852:01999\n\
67TFK:07111:01987\n\
67TFK:07116:02291\n\
67TFK:07160:02437\n\
67TFK:07181:02472\n\
67TFK:07417:02043\n\
67TFK:07548:01442\n\
67TFK:07520:02009\n\
67TFK:07805:01462\n\
67TFK:06695:04459\n\
67TFK:07195:04717\n\
67TFK:07201:04816\n\
67TFK:07299:04588\n\
67TFK:07332:04201\n\
67TFK:07340:04294\n\
67TFK:07458:04910\n\
67TFK:07590:04554\n\
67TFK:07698:04717\n\
67TFK:07815:04126\n\
67TFK:07913:04809\n\
67TFK:06822:06546\n\
67TFK:06950:07219\n\
67TFK:07141:07703\n\
67TFK:07412:07128\n\
67TFK:07528:06647\n\
67TFK:07578:06648\n\
67TFK:07716:06664\n\
67TFK:07771:06915\n\
67TFK:07818:07256\n\
67TFK:07812:07406\n\
67TFK:07861:06857\n\
67TFK:06771:05282\n\
67TFK:06900:06023\n\
67TFK:06951:05672\n\
67TFK:07048:06027\n\
67TFK:07037:06186\n\
67TFK:07075:05732\n\
67TFK:07116:05400\n\
67TFK:07393:05349\n\
67TFK:06731:10020\n\
67TFK:06766:09805\n\
67TFK:07088:09287\n\
67TFK:07102:09966\n\
67TFK:07202:10258\n\
67TFK:07566:10200\n\
67TFK:07644:09669\n\
67TFK:07610:10127\n\
67TFK:07757:09428\n\
67TFK:07848:09836\n\
67TFK:07140:08672\n\
67TFK:07353:07899\n\
67TFK:07381:07734\n\
67TFK:07628:08029\n\
67TFK:07826:07920\n\
67TFK:07901:08005\n\
67TFK:06747:10390\n\
67TFK:06769:10916\n\
67TFK:06767:11131\n\
67TFK:06969:10304\n\
67TFK:07246:11194\n\
67TFK:07310:10442\n\
67TFK:07320:11395\n\
67TFK:07715:10593\n\
67TFK:07802:11210\n\
67TFK:07826:11182\n\
67TFK:07934:10628\n\
67TFK:00455:03681\n\
67TFK:00548:03401\n\
67TFK:00510:03839\n\
67TFK:00724:03822\n\
67TFK:00843:03143\n\
67TFK:00856:02782\n\
67TFK:00981:03601\n\
67TFK:01006:02984\n\
67TFK:01190:03542\n\
67TFK:05600:01513\n\
67TFK:05597:01858\n\
67TFK:05943:02085\n\
67TFK:06069:01427\n\
67TFK:06158:01468\n\
67TFK:06145:01721\n\
67TFK:06396:01516\n\
67TFK:06615:01883\n\
67TFK:08472:00902\n\
67TFK:08471:01163\n\
67TFK:06686:00502\n\
67TFK:06759:00969\n\
67TFK:06785:00961\n\
67TFK:06846:01098\n\
67TFK:06811:01116\n\
67TFK:06894:00567\n\
67TFK:07162:00752\n\
67TFK:07357:00703\n\
67TFK:07776:01136\n\
67TFK:07330:14259\n\
67TFK:07750:14576\n\
67TFK:08000:07057\n\
67TFK:08452:06779\n\
67TFK:08475:07693\n\
67TFK:08675:06727\n\
67TFK:08850:07563\n\
67TFK:08969:07456\n\
67TFK:09203:07006\n\
67TFK:09291:06545\n\
67TFK:09269:06774\n\
67TFK:08305:02808\n\
67TFK:08322:03176\n\
67TFK:08388:02912\n\
67TFK:08538:03219\n\
67TFK:08689:03514\n\
67TFK:08718:02833\n\
67TFK:08761:03337\n\
67TFK:08755:03443\n\
67TFK:08891:02824\n\
67TFK:08858:03213\n\
67TFK:08911:03474\n\
67TFK:09127:03161\n\
67TFK:09241:03085\n\
67TFK:08388:04581\n\
67TFK:08395:04050\n\
67TFK:08663:04284\n\
67TFK:08803:05093\n\
67TFK:08867:03919\n\
67TFK:09023:05120\n\
67TFK:09055:04272\n\
67TFK:09069:05040\n\
67TFK:09132:04523\n\
67TFK:08035:08523\n\
67TFK:08046:08222\n\
67TFK:08073:08435\n\
67TFK:08394:08486\n\
67TFK:08526:08043\n\
67TFK:08633:08645\n\
67TFK:08655:08252\n\
67TFK:08747:08879\n\
67TFK:08862:08075\n\
67TFK:08069:09140\n\
67TFK:08157:10170\n\
67TFK:08448:09279\n\
67TFK:08460:09728\n\
67TFK:08526:09021\n\
67TFK:08495:09748\n\
67TFK:08627:09685\n\
67TFK:08721:09749\n\
67TFK:08720:09936\n\
67TFK:08806:10098\n\
67TFK:08924:09515\n\
67TFK:08897:10251\n\
67TFK:08970:09493\n\
67TFK:08952:09911\n\
67TFK:09019:09342\n\
67TFK:09027:09377\n\
67TFK:09158:09167\n\
67TFK:00689:11459\n\
67TFK:01087:11411\n\
67TFK:07257:12381\n\
67TFK:07273:11814\n\
67TFK:07358:12511\n\
67TFK:07509:12475\n\
67TFK:07704:12432\n\
67TFK:07766:11910\n\
67TFK:04109:13183\n\
67TFK:04532:12924\n\
67TFK:04628:13491\n\
67TFK:04945:13122\n\
67TFK:04992:13148\n\
67TFK:04981:13443\n\
67TFK:04293:14508\n\
67TFK:04361:14721\n\
67TFK:04564:14990\n\
67TFK:04200:12248\n\
67TFK:04255:12572\n\
67TFK:04801:11995\n\
67TFK:05114:12729\n\
67TFK:04013:10602\n\
67TFK:04054:11113\n\
67TFK:04303:10420\n\
67TFK:04462:10410\n\
67TFK:04509:10842\n\
67TFK:04507:10935\n\
67TFK:04992:11311\n\
67TFK:05147:10389\n\
67TFK:05259:11542\n\
67TFK:04037:09488\n\
67TFK:04067:10072\n\
67TFK:04320:09170\n\
67TFK:04381:09395\n\
67TFK:04647:09121\n\
67TFK:04726:10210\n\
67TFK:04783:09831\n\
67TFK:04913:09599\n\
67TFK:05190:10149\n\
67TFK:05258:09851\n\
67TFK:04196:08058\n\
67TFK:04241:08456\n\
67TFK:04376:08792\n\
67TFK:04945:08507\n\
67TFK:04911:08551\n\
67TFK:04920:08757\n\
67TFK:04952:08806\n\
67TFK:05280:07871\n\
67TFK:05248:08003\n\
67TFK:05255:08052\n\
67TFK:04059:06785\n\
67TFK:04241:07137\n\
67TFK:04223:07391\n\
67TFK:04280:06484\n\
67TFK:04372:07071\n\
67TFK:04416:06979\n\
67TFK:04462:06706\n\
67TFK:04553:07194\n\
67TFK:04607:07454\n\
67TFK:04782:06475\n\
67TFK:04886:07035\n\
67TFK:05012:06870\n\
67TFK:05184:07026\n\
67TFK:05225:06525\n\
67TFK:05511:01225\n\
67TFK:06157:00931\n\
67TFK:06150:01245\n\
67TFK:06231:00851\n\
67TFK:06432:00736\n\
67TFK:04096:05242\n\
67TFK:04175:06176\n\
67TFK:04234:05355\n\
67TFK:04417:05586\n\
67TFK:04448:05802\n\
67TFK:04607:05265\n\
67TFK:04639:05978\n\
67TFK:04614:06098\n\
67TFK:04691:05316\n\
67TFK:04663:05668\n\
67TFK:04849:06419\n\
67TFK:04936:05824\n\
67TFK:05111:05909\n\
67TFK:05166:05759\n\
67TFK:05201:05535\n\
67TFK:05264:05576\n\
67TFK:05319:05869\n\
67TFK:08407:14331\n\
67TFK:08544:12924\n\
67TFK:08984:13189\n\
67TFK:08090:12291\n\
67TFK:08279:12220\n\
67TFK:08490:11702\n\
67TFK:08516:11683\n\
67TFK:08725:11619\n\
67TFK:09163:12185\n\
67TFK:05361:13764\n\
67TFK:05441:13235\n\
67TFK:05568:13330\n\
67TFK:05541:13884\n\
67TFK:05589:13745\n\
67TFK:05578:14015\n\
67TFK:05690:13923\n\
67TFK:05755:13158\n\
67TFK:06360:13970\n\
67TFK:06424:13930\n\
67TFK:06484:13051\n\
67TFK:06548:13949\n\
67TFK:06553:14315\n\
67TFK:08093:10848\n\
67TFK:08436:11293\n\
67TFK:08463:11414\n\
67TFK:08764:10664\n\
67TFK:08894:10960\n\
67TFK:08892:11542\n\
67TFK:09050:11261\n\
67TFK:09097:11250\n\
67TFK:04119:03571\n\
67TFK:04154:03561\n\
67TFK:04411:03532\n\
67TFK:04414:03602\n\
67TFK:04626:02832\n\
67TFK:04637:03243\n\
67TFK:04747:03681\n\
67TFK:04889:03139\n\
67TFK:05232:03420\n\
67TFK:05302:02692\n\
67TFK:05322:03557\n\
67TFK:05548:03578\n\
67TFK:05697:02995\n\
67TFK:05973:02715\n\
67TFK:06025:02969\n\
67TFK:06349:02693\n\
67TFK:06342:03845\n\
67TFK:06417:03808\n\
67TFK:06446:03611\n\
67TFK:06428:03708\n\
67TFK:06556:03848\n\
67TFK:06579:02764\n\
67TFK:05375:05789\n\
67TFK:05457:05775\n\
67TFK:05493:05303\n\
67TFK:05542:05931\n\
67TFK:05694:06270\n\
67TFK:05771:05363\n\
67TFK:06022:06226\n\
67TFK:06157:06274\n\
67TFK:06198:05745\n\
67TFK:06220:06393\n\
67TFK:06308:06250\n\
67TFK:06407:06207\n\
67TFK:06467:05162\n\
67TFK:06589:05839\n\
67TFK:06588:06062\n\
67TFK:04040:03979\n\
67TFK:04177:04109\n\
67TFK:04231:04404\n\
67TFK:04330:04286\n\
67TFK:04523:04044\n\
67TFK:04575:03948\n\
67TFK:04732:04213\n\
67TFK:04720:04892\n\
67TFK:04902:04098\n\
67TFK:05245:04880\n\
67TFK:05350:07735\n\
67TFK:05507:07908\n\
67TFK:05642:08364\n\
67TFK:05651:08461\n\
67TFK:05827:08232\n\
67TFK:05860:07967\n\
67TFK:05864:08448\n\
67TFK:06161:08349\n\
67TFK:06172:08441\n\
67TFK:05362:09879\n\
67TFK:05397:09276\n\
67TFK:05433:09067\n\
67TFK:05666:10219\n\
67TFK:05686:09740\n\
67TFK:05870:10054\n\
67TFK:06549:09040\n\
67TFK:05370:12012\n\
67TFK:05762:12028\n\
67TFK:05807:11773\n\
67TFK:05885:12125\n\
67TFK:06362:12449\n\
67TFK:06417:11637\n\
67TFK:06582:12599\n\
67TFK:04009:02128\n\
67TFK:04166:02105\n\
67TFK:04360:02537\n\
67TFK:04668:02295\n\
67TFK:04719:02112\n\
67TFK:04872:01449\n\
67TFK:04943:01782\n\
67TFK:05000:01902\n\
67TFK:05010:02409\n\
67TFK:05253:01597\n\
67TFK:02798:13935\n\
67TFK:03173:13220\n\
67TFK:03220:14031\n\
67TFK:03269:13285\n\
67TFK:03679:13645\n\
67TFK:03864:13327\n\
67TFK:03864:13503\n\
67TFK:02843:11611\n\
67TFK:02867:12234\n\
67TFK:02902:12838\n\
67TFK:03009:12498\n\
67TFK:03027:11796\n\
67TFK:03251:12367\n\
67TFK:03285:12318\n\
67TFK:03287:12503\n\
67TFK:03424:12769\n\
67TFK:03864:12825\n\
67TFK:03989:11733\n\
67TFK:02769:09735\n\
67TFK:02791:09845\n\
67TFK:02878:09018\n\
67TFK:03009:09504\n\
67TFK:03103:10150\n\
67TFK:03154:09318\n\
67TFK:03470:09207\n\
67TFK:03509:09832\n\
67TFK:03572:09627\n\
67TFK:03608:10148\n\
67TFK:03994:09029\n\
67TFK:02715:05738\n\
67TFK:02716:05868\n\
67TFK:02916:06368\n\
67TFK:03108:05677\n\
67TFK:03124:05341\n\
67TFK:03364:06233\n\
67TFK:03702:05951\n\
67TFK:03730:05299\n\
67TFK:03912:05718\n\
67TFK:03973:06322\n\
67TFK:08028:01481\n\
67TFK:08010:02556\n\
67TFK:08077:02138\n\
67TFK:08270:02104\n\
67TFK:08318:01962\n\
67TFK:08425:01879\n\
67TFK:08662:01460\n\
67TFK:08650:02452\n\
67TFK:08836:02331\n\
67TFK:08964:02539\n\
67TFK:09037:01712\n\
67TFK:09122:02176\n\
67TFK:09202:01605\n\
67TFK:02723:02412\n\
67TFK:02857:01316\n\
67TFK:02822:01960\n\
67TFK:02820:02251\n\
67TFK:02871:01779\n\
67TFK:02949:02080\n\
67TFK:03061:02294\n\
67TFK:03156:02053\n\
67TFK:03203:01573\n\
67TFK:03351:01619\n\
67TFK:03400:01343\n\
67TFK:03417:02555\n\
67TFK:03485:02156\n\
67TFK:03551:02520\n\
67TFK:03807:01552\n\
67TFK:03893:02339\n\
67TFK:03877:02474\n\
67TFK:03944:01742\n\
67TFK:03989:01369\n\
67TFK:03984:01980\n\
67TFK:02757:01102\n\
67TFK:03073:00819\n\
67TFK:03478:01102\n\
67TFK:03857:01285\n\
67TFK:03876:01163\n\
67TFK:01395:10389\n\
67TFK:01433:10473\n\
67TFK:01444:10872\n\
67TFK:01580:10366\n\
67TFK:01538:11505\n\
67TFK:01656:10426\n\
67TFK:02131:11146\n\
67TFK:02127:11178\n\
67TFK:02413:11562\n\
67TFK:02442:11494\n\
67TFK:01728:13008\n\
67TFK:01694:13052\n\
67TFK:01709:13438\n\
67TFK:02094:13483\n\
67TFK:02436:13273\n\
67TFK:08135:06372\n\
67TFK:08286:05206\n\
67TFK:08433:05560\n\
67TFK:08578:05411\n\
67TFK:08617:05712\n\
67TFK:08717:05272\n\
67TFK:08771:05163\n\
67TFK:08760:06360\n\
67TFK:08981:05195\n\
67TFK:09034:05532\n\
67TFK:09218:06339\n\
67TFK:09300:06045\n\
67TFK:09426:05238\n\
67TFK:09762:06372\n\
67TFK:09845:06069\n\
67TFK:10015:06319\n\
67TFK:10087:06028\n\
67TFK:10214:05657\n\
67TFK:10243:05452\n\
67TFK:06900:13460\n\
67TFK:07645:12910\n\
67TFK:07654:13652\n\
67TFK:07818:14100\n\
67TFK:07879:13659\n\
67TFK:02754:03444\n\
67TFK:02774:02897\n\
67TFK:02921:03160\n\
67TFK:03289:03252\n\
67TFK:03292:03739\n\
67TFK:03343:03714\n\
67TFK:03370:02850\n\
67TFK:03444:03355\n\
67TFK:03709:03227\n\
67TFK:03716:03446\n\
67TFK:03885:03239\n\
67TFK:03978:03764\n\
67TFK:02710:07692\n\
67TFK:02945:06984\n\
67TFK:03017:06503\n\
67TFK:03095:07597\n\
67TFK:03421:06597\n\
67TFK:03695:07601\n\
67TFK:03933:06557\n\
67TFK:03933:07466\n\
67TFK:04031:01219\n\
67TFK:04251:01060\n\
67TFK:04477:00919\n\
67TFK:04642:01146\n\
67TFK:05190:00899\n\
67TFK:03497:14430\n\
67TFK:03971:14882\n\
67TFK:02873:10607\n\
67TFK:03000:11258\n\
67TFK:03368:10894\n\
67TFK:03787:10844\n\
67TFK:03970:10627\n\
67TFK:01762:01271\n\
67TFK:02675:08368\n\
67TFK:02691:08852\n\
67TFK:02695:09007\n\
67TFK:02724:07990\n\
67TFK:02742:08313\n\
67TFK:02763:08442\n\
67TFK:02792:08256\n\
67TFK:02985:07894\n\
67TFK:03000:08985\n\
67TFK:03019:08264\n\
67TFK:03106:08886\n\
67TFK:03169:08537\n\
67TFK:03433:08892\n\
67TFK:03497:07790\n\
67TFK:03553:08791\n\
67TFK:03955:07899\n\
')
