# Supplementary material for: The Oxidative Metabolism of Fossil Hydrocarbons and Sulfide Minerals by the Lithobiontic Microbial Community Inhabiting Deep Subterrestrial Kupferschiefer Black Shale
Source: Front Microbiol. 2018 May 15;9:972. doi: 10.3389/fmicb.2018.00972 (PMC5962744; doi:10.3389/fmicb.2018.00972)
Supplement: Supplementary file 3 [file Presentation_1.ZIP › R19_filter-trim_BSc60_sup207_krona.html.files/node1411.members.0.js]

data('67TFK:01590:11610\n\
67TFK:02537:12521\n\
67TFK:02737:04217\n\
67TFK:03160:04402\n\
67TFK:03301:04839\n\
67TFK:03544:04129\n\
67TFK:03571:03960\n\
67TFK:03644:04702\n\
67TFK:03737:04960\n\
67TFK:03770:04666\n\
67TFK:03981:03991\n\
67TFK:00269:04654\n\
67TFK:00674:05087\n\
67TFK:00722:05011\n\
67TFK:00858:04863\n\
67TFK:01160:04576\n\
67TFK:01241:04068\n\
67TFK:00680:09909\n\
67TFK:01061:09491\n\
67TFK:01214:09139\n\
67TFK:01268:10283\n\
67TFK:00142:08742\n\
67TFK:00194:08624\n\
67TFK:00253:08670\n\
67TFK:01164:06616\n\
67TFK:01170:06886\n\
67TFK:01191:07176\n\
67TFK:00311:06356\n\
67TFK:00569:05466\n\
67TFK:00654:05708\n\
67TFK:00667:06402\n\
67TFK:00727:05256\n\
67TFK:01184:05796\n\
67TFK:01260:06398\n\
67TFK:09801:06724\n\
67TFK:07385:02620\n\
67TFK:07378:03587\n\
67TFK:07476:03749\n\
67TFK:07697:03793\n\
67TFK:07724:03443\n\
67TFK:07829:03666\n\
67TFK:09822:05012\n\
67TFK:09933:04175\n\
67TFK:10011:05032\n\
67TFK:10088:05131\n\
67TFK:09334:03210\n\
67TFK:09696:03216\n\
67TFK:09944:03260\n\
67TFK:10022:02930\n\
67TFK:10035:03160\n\
67TFK:10105:03176\n\
67TFK:09649:12680\n\
67TFK:10280:11959\n\
67TFK:01579:03677\n\
67TFK:02087:03456\n\
67TFK:02280:03218\n\
67TFK:02560:03338\n\
67TFK:01446:04584\n\
67TFK:01534:04755\n\
67TFK:01701:04520\n\
67TFK:01795:04403\n\
67TFK:01907:04741\n\
67TFK:02317:04633\n\
67TFK:02333:04159\n\
67TFK:02522:04355\n\
67TFK:02622:04411\n\
67TFK:01843:06286\n\
67TFK:02020:05826\n\
67TFK:02180:05929\n\
67TFK:02331:06374\n\
67TFK:02490:05181\n\
67TFK:01998:07710\n\
67TFK:02300:06841\n\
67TFK:01511:01584\n\
67TFK:01552:02371\n\
67TFK:01838:01717\n\
67TFK:02134:01631\n\
67TFK:02600:02278\n\
67TFK:01409:08434\n\
67TFK:02135:08010\n\
67TFK:02256:07788\n\
67TFK:02379:08267\n\
67TFK:02514:08534\n\
67TFK:02592:08183\n\
67TFK:01356:09368\n\
67TFK:01440:09202\n\
67TFK:01557:09916\n\
67TFK:02360:09652\n\
67TFK:02368:09643\n\
67TFK:05665:04414\n\
67TFK:06093:04081\n\
67TFK:06341:04851\n\
67TFK:09413:07889\n\
67TFK:09425:08266\n\
67TFK:09426:08530\n\
67TFK:09506:07736\n\
67TFK:09893:08450\n\
67TFK:10148:08418\n\
67TFK:09745:10019\n\
67TFK:09745:11469\n\
67TFK:09900:10702\n\
67TFK:05386:06920\n\
67TFK:05495:07264\n\
67TFK:05622:06782\n\
67TFK:06036:06951\n\
67TFK:06128:10368\n\
67TFK:06200:11013\n\
67TFK:06421:10380\n\
67TFK:09744:02012\n\
67TFK:06668:02169\n\
67TFK:06939:02431\n\
67TFK:07005:01580\n\
67TFK:07178:02436\n\
67TFK:07585:02173\n\
67TFK:07952:01760\n\
67TFK:07117:04113\n\
67TFK:07296:04947\n\
67TFK:07316:04457\n\
67TFK:07369:04801\n\
67TFK:07481:05040\n\
67TFK:07650:05150\n\
67TFK:07694:04951\n\
67TFK:07874:04792\n\
67TFK:07990:04498\n\
67TFK:06944:07239\n\
67TFK:07023:07308\n\
67TFK:07157:06844\n\
67TFK:07788:06769\n\
67TFK:07909:06906\n\
67TFK:06699:05795\n\
67TFK:07257:06024\n\
67TFK:07313:06365\n\
67TFK:07462:05183\n\
67TFK:07509:05846\n\
67TFK:07659:05988\n\
67TFK:07746:05396\n\
67TFK:07746:05975\n\
67TFK:06873:09287\n\
67TFK:07270:09418\n\
67TFK:07438:09611\n\
67TFK:07517:09082\n\
67TFK:06899:08341\n\
67TFK:07048:08896\n\
67TFK:07412:08308\n\
67TFK:07899:07951\n\
67TFK:07881:08312\n\
67TFK:07927:08142\n\
67TFK:06897:10644\n\
67TFK:06913:10900\n\
67TFK:07001:10628\n\
67TFK:07518:10334\n\
67TFK:07737:11006\n\
67TFK:07841:10910\n\
67TFK:00376:03397\n\
67TFK:00507:03299\n\
67TFK:00615:02934\n\
67TFK:00933:03273\n\
67TFK:01006:03265\n\
67TFK:01188:03741\n\
67TFK:01260:02699\n\
67TFK:06182:02256\n\
67TFK:08165:00854\n\
67TFK:08561:00906\n\
67TFK:08638:01192\n\
67TFK:09002:00948\n\
67TFK:06733:00656\n\
67TFK:07458:00797\n\
67TFK:07791:00664\n\
67TFK:07013:14524\n\
67TFK:08399:07707\n\
67TFK:08404:02693\n\
67TFK:08226:04915\n\
67TFK:08277:04252\n\
67TFK:08305:04004\n\
67TFK:08321:04666\n\
67TFK:08421:04166\n\
67TFK:08681:04574\n\
67TFK:08965:05004\n\
67TFK:08994:04035\n\
67TFK:09086:04846\n\
67TFK:08604:07963\n\
67TFK:08963:08368\n\
67TFK:08335:10028\n\
67TFK:06829:11613\n\
67TFK:07072:12524\n\
67TFK:07574:12053\n\
67TFK:07627:12008\n\
67TFK:07803:11799\n\
67TFK:04056:14164\n\
67TFK:04443:14268\n\
67TFK:04897:14579\n\
67TFK:03998:10700\n\
67TFK:04330:11248\n\
67TFK:04807:10691\n\
67TFK:04848:10560\n\
67TFK:04848:11180\n\
67TFK:05049:11415\n\
67TFK:04213:09607\n\
67TFK:04447:09318\n\
67TFK:04452:09503\n\
67TFK:04447:09883\n\
67TFK:04561:09902\n\
67TFK:04897:10261\n\
67TFK:05318:09170\n\
67TFK:04142:07991\n\
67TFK:04603:08245\n\
67TFK:04660:08215\n\
67TFK:04557:07020\n\
67TFK:04857:07119\n\
67TFK:05130:07482\n\
67TFK:06262:01069\n\
67TFK:06515:00541\n\
67TFK:04224:05748\n\
67TFK:08058:13739\n\
67TFK:09005:12950\n\
67TFK:08252:12134\n\
67TFK:09110:12713\n\
67TFK:06325:13536\n\
67TFK:08267:10604\n\
67TFK:08525:11216\n\
67TFK:09023:11143\n\
67TFK:04140:02912\n\
67TFK:04280:03181\n\
67TFK:04427:03227\n\
67TFK:04459:02584\n\
67TFK:04563:03806\n\
67TFK:05359:02728\n\
67TFK:05944:03554\n\
67TFK:05429:05200\n\
67TFK:05537:05569\n\
67TFK:05768:06001\n\
67TFK:05867:06372\n\
67TFK:06155:06081\n\
67TFK:04045:05117\n\
67TFK:04329:04773\n\
67TFK:04818:04087\n\
67TFK:04915:04241\n\
67TFK:06186:08518\n\
67TFK:06290:08212\n\
67TFK:05367:09703\n\
67TFK:05862:09231\n\
67TFK:06421:09687\n\
67TFK:06503:09829\n\
67TFK:05647:12425\n\
67TFK:05920:12002\n\
67TFK:06299:12390\n\
67TFK:04065:01659\n\
67TFK:04877:02369\n\
67TFK:04988:02432\n\
67TFK:03009:14100\n\
67TFK:03265:13945\n\
67TFK:03588:13030\n\
67TFK:03742:13878\n\
67TFK:03011:09808\n\
67TFK:03020:09510\n\
67TFK:03226:09736\n\
67TFK:03238:10015\n\
67TFK:03664:09457\n\
67TFK:03784:09240\n\
67TFK:03837:09764\n\
67TFK:02826:06115\n\
67TFK:03358:06148\n\
67TFK:03513:05327\n\
67TFK:03674:05424\n\
67TFK:08626:01907\n\
67TFK:08758:01789\n\
67TFK:08946:01556\n\
67TFK:02839:02214\n\
67TFK:03200:02487\n\
67TFK:03672:01857\n\
67TFK:03838:01435\n\
67TFK:03953:01325\n\
67TFK:02914:00643\n\
67TFK:01375:10777\n\
67TFK:02029:11515\n\
67TFK:02302:10493\n\
67TFK:01553:13796\n\
67TFK:02605:13538\n\
67TFK:08358:05777\n\
67TFK:08357:05971\n\
67TFK:08460:06234\n\
67TFK:08637:05533\n\
67TFK:09189:05734\n\
67TFK:09256:05464\n\
67TFK:09329:06294\n\
67TFK:09815:05835\n\
67TFK:02683:03299\n\
67TFK:02740:02746\n\
67TFK:02972:03431\n\
67TFK:03024:03192\n\
67TFK:03417:02582\n\
67TFK:03699:02967\n\
67TFK:03776:02825\n\
67TFK:02757:06701\n\
67TFK:03045:06837\n\
67TFK:03210:07432\n\
67TFK:03596:07013\n\
67TFK:03740:07688\n\
67TFK:03870:07542\n\
67TFK:03978:07510\n\
67TFK:04079:00998\n\
67TFK:04248:01127\n\
67TFK:02799:10424\n\
67TFK:03251:10608\n\
67TFK:03215:11018\n\
67TFK:03777:10520\n\
67TFK:01515:00952\n\
67TFK:02728:07996\n\
67TFK:03353:08094\n\
67TFK:03726:08394\n\
67TFK:03739:08583\n\
')
