# Supplementary material for: The Oxidative Metabolism of Fossil Hydrocarbons and Sulfide Minerals by the Lithobiontic Microbial Community Inhabiting Deep Subterrestrial Kupferschiefer Black Shale
Source: Front Microbiol. 2018 May 15;9:972. doi: 10.3389/fmicb.2018.00972 (PMC5962744; doi:10.3389/fmicb.2018.00972)
Supplement: Supplementary file 3 [file Presentation_1.ZIP › R19_filter-trim_BSc60_sup207_krona.html.files/node442.members.0.js]

data('67TFK:02637:12326\n\
67TFK:03231:04836\n\
67TFK:00937:02311\n\
67TFK:00641:09863\n\
67TFK:00705:08635\n\
67TFK:00397:07691\n\
67TFK:00658:07115\n\
67TFK:00773:06855\n\
67TFK:00364:06023\n\
67TFK:10143:06987\n\
67TFK:07387:02985\n\
67TFK:09375:04547\n\
67TFK:09622:12065\n\
67TFK:01621:03298\n\
67TFK:01804:02640\n\
67TFK:02019:04726\n\
67TFK:02358:04911\n\
67TFK:02549:04334\n\
67TFK:02446:05524\n\
67TFK:02624:05949\n\
67TFK:01337:07107\n\
67TFK:01525:06463\n\
67TFK:01617:06860\n\
67TFK:02166:06494\n\
67TFK:01361:02444\n\
67TFK:01600:02198\n\
67TFK:02462:01955\n\
67TFK:01422:10302\n\
67TFK:02301:09556\n\
67TFK:06308:04954\n\
67TFK:10092:09712\n\
67TFK:06060:11178\n\
67TFK:06394:11377\n\
67TFK:06604:11415\n\
67TFK:07214:02392\n\
67TFK:07407:02553\n\
67TFK:07162:06709\n\
67TFK:07985:06553\n\
67TFK:06764:09537\n\
67TFK:06909:10211\n\
67TFK:07313:10085\n\
67TFK:07629:09424\n\
67TFK:07665:09522\n\
67TFK:06795:08835\n\
67TFK:00973:03391\n\
67TFK:01041:03030\n\
67TFK:01136:03744\n\
67TFK:05929:02186\n\
67TFK:06496:02245\n\
67TFK:07288:00925\n\
67TFK:08968:07461\n\
67TFK:08893:02993\n\
67TFK:08016:04227\n\
67TFK:08758:03873\n\
67TFK:08809:04844\n\
67TFK:08128:08120\n\
67TFK:08240:07775\n\
67TFK:08751:09928\n\
67TFK:06978:12656\n\
67TFK:04236:12971\n\
67TFK:05288:13636\n\
67TFK:04414:14216\n\
67TFK:04282:11940\n\
67TFK:04880:10546\n\
67TFK:05096:09653\n\
67TFK:04042:08967\n\
67TFK:04354:08804\n\
67TFK:04247:07120\n\
67TFK:05024:06566\n\
67TFK:04509:05635\n\
67TFK:09167:12914\n\
67TFK:09166:13367\n\
67TFK:08344:11982\n\
67TFK:04091:03353\n\
67TFK:04880:03052\n\
67TFK:06456:03608\n\
67TFK:06548:06359\n\
67TFK:04185:04676\n\
67TFK:04261:04422\n\
67TFK:04304:04711\n\
67TFK:04745:04516\n\
67TFK:05143:04279\n\
67TFK:06224:08820\n\
67TFK:06325:08751\n\
67TFK:05549:11698\n\
67TFK:06336:11747\n\
67TFK:04379:02090\n\
67TFK:05223:02187\n\
67TFK:02696:13708\n\
67TFK:02970:13965\n\
67TFK:03686:13415\n\
67TFK:02904:12579\n\
67TFK:02933:12135\n\
67TFK:03009:11979\n\
67TFK:03490:12827\n\
67TFK:03738:12757\n\
67TFK:02843:10182\n\
67TFK:02872:09629\n\
67TFK:02958:09158\n\
67TFK:02985:09856\n\
67TFK:03587:09381\n\
67TFK:03422:06048\n\
67TFK:08274:01316\n\
67TFK:08313:02541\n\
67TFK:08529:01507\n\
67TFK:09208:02038\n\
67TFK:03731:02568\n\
67TFK:01885:11016\n\
67TFK:01812:13180\n\
67TFK:08202:06407\n\
67TFK:09332:05286\n\
67TFK:09982:05311\n\
67TFK:10136:06001\n\
67TFK:10395:05791\n\
67TFK:03612:07295\n\
67TFK:03652:07133\n\
67TFK:03378:11231\n\
67TFK:03885:08001\n\
')
