# Supplementary material for: The Oxidative Metabolism of Fossil Hydrocarbons and Sulfide Minerals by the Lithobiontic Microbial Community Inhabiting Deep Subterrestrial Kupferschiefer Black Shale
Source: Front Microbiol. 2018 May 15;9:972. doi: 10.3389/fmicb.2018.00972 (PMC5962744; doi:10.3389/fmicb.2018.00972)
Supplement: Supplementary file 3 [file Presentation_1.ZIP › R19_filter-trim_BSc60_sup207_krona.html.files/node453.members.0.js]

data('67TFK:00760:07963\n\
67TFK:01066:07163\n\
67TFK:10442:07427\n\
67TFK:09537:03504\n\
67TFK:09975:03437\n\
67TFK:01857:03054\n\
67TFK:01705:06047\n\
67TFK:01989:06727\n\
67TFK:02354:06527\n\
67TFK:01780:02545\n\
67TFK:02627:08961\n\
67TFK:01489:09534\n\
67TFK:02635:10195\n\
67TFK:05647:03906\n\
67TFK:09743:13175\n\
67TFK:09571:09418\n\
67TFK:06595:07015\n\
67TFK:05370:10685\n\
67TFK:07126:02165\n\
67TFK:07387:04551\n\
67TFK:06968:06619\n\
67TFK:07372:08144\n\
67TFK:01187:03709\n\
67TFK:05514:02288\n\
67TFK:06787:00943\n\
67TFK:08782:06570\n\
67TFK:08055:05102\n\
67TFK:08931:08711\n\
67TFK:08933:08849\n\
67TFK:09056:08258\n\
67TFK:07013:12035\n\
67TFK:04967:13999\n\
67TFK:04298:09812\n\
67TFK:06039:00945\n\
67TFK:06372:01054\n\
67TFK:04070:06096\n\
67TFK:04203:05476\n\
67TFK:04251:05591\n\
67TFK:04809:05730\n\
67TFK:06027:14124\n\
67TFK:08631:11333\n\
67TFK:08997:11368\n\
67TFK:05651:02606\n\
67TFK:06495:03352\n\
67TFK:05369:05177\n\
67TFK:06099:08948\n\
67TFK:06175:07912\n\
67TFK:03929:13052\n\
67TFK:08372:02293\n\
67TFK:02777:00879\n\
67TFK:08145:06032\n\
67TFK:08234:05383\n\
67TFK:08589:05311\n\
67TFK:08693:06184\n\
67TFK:09158:06229\n\
67TFK:10351:05360\n\
67TFK:07511:12969\n\
67TFK:07564:13935\n\
67TFK:02684:02652\n\
67TFK:04481:00793\n\
67TFK:03636:14477\n\
67TFK:03764:10399\n\
67TFK:03679:08253\n\
')
