# Supplementary material for: The Oxidative Metabolism of Fossil Hydrocarbons and Sulfide Minerals by the Lithobiontic Microbial Community Inhabiting Deep Subterrestrial Kupferschiefer Black Shale
Source: Front Microbiol. 2018 May 15;9:972. doi: 10.3389/fmicb.2018.00972 (PMC5962744; doi:10.3389/fmicb.2018.00972)
Supplement: Supplementary file 3 [file Presentation_1.ZIP › R19_filter-trim_BSc60_sup207_krona.html.files/node308.members.0.js]

data('67TFK:02198:12743\n\
67TFK:02317:12827\n\
67TFK:02520:12209\n\
67TFK:03023:03986\n\
67TFK:03122:04038\n\
67TFK:03411:05113\n\
67TFK:03549:05076\n\
67TFK:00489:05139\n\
67TFK:00634:03874\n\
67TFK:00611:04321\n\
67TFK:00769:05079\n\
67TFK:01270:04608\n\
67TFK:00533:08274\n\
67TFK:00488:07052\n\
67TFK:00767:07694\n\
67TFK:01267:07385\n\
67TFK:01292:07467\n\
67TFK:00680:06127\n\
67TFK:00947:05950\n\
67TFK:01120:06063\n\
67TFK:01331:05603\n\
67TFK:09330:06967\n\
67TFK:09807:06605\n\
67TFK:09825:06448\n\
67TFK:10351:07177\n\
67TFK:06764:03335\n\
67TFK:06942:03400\n\
67TFK:07645:02851\n\
67TFK:07833:03051\n\
67TFK:09329:04650\n\
67TFK:09608:03985\n\
67TFK:10290:04531\n\
67TFK:09969:03594\n\
67TFK:09673:12346\n\
67TFK:09910:12577\n\
67TFK:09971:11965\n\
67TFK:02189:02923\n\
67TFK:02322:03110\n\
67TFK:02640:03545\n\
67TFK:01450:04599\n\
67TFK:01982:04915\n\
67TFK:02586:04112\n\
67TFK:01492:05871\n\
67TFK:01891:05549\n\
67TFK:02111:06225\n\
67TFK:02143:06131\n\
67TFK:02212:05340\n\
67TFK:02327:06412\n\
67TFK:02352:05934\n\
67TFK:01481:07631\n\
67TFK:01980:07233\n\
67TFK:02254:06712\n\
67TFK:02651:06687\n\
67TFK:01787:01780\n\
67TFK:01912:01666\n\
67TFK:02306:01347\n\
67TFK:02509:02310\n\
67TFK:01653:08212\n\
67TFK:01687:08084\n\
67TFK:01858:08722\n\
67TFK:02189:08679\n\
67TFK:01547:10251\n\
67TFK:01850:09643\n\
67TFK:01853:09708\n\
67TFK:05448:04740\n\
67TFK:05631:04841\n\
67TFK:06120:04824\n\
67TFK:09395:08823\n\
67TFK:09600:08361\n\
67TFK:10430:08303\n\
67TFK:09779:10124\n\
67TFK:09583:10648\n\
67TFK:09762:11164\n\
67TFK:05432:07591\n\
67TFK:05736:06670\n\
67TFK:09712:01970\n\
67TFK:07110:02044\n\
67TFK:07302:02463\n\
67TFK:07686:02252\n\
67TFK:07797:02575\n\
67TFK:07882:02185\n\
67TFK:06754:06940\n\
67TFK:07358:07082\n\
67TFK:07632:07454\n\
67TFK:06943:05743\n\
67TFK:07412:05954\n\
67TFK:07776:05440\n\
67TFK:07813:06175\n\
67TFK:06763:09466\n\
67TFK:06947:09767\n\
67TFK:07334:10252\n\
67TFK:07734:09052\n\
67TFK:07034:08338\n\
67TFK:07328:07795\n\
67TFK:07316:08336\n\
67TFK:07706:08976\n\
67TFK:06687:11009\n\
67TFK:07554:10552\n\
67TFK:07871:11234\n\
67TFK:00596:03738\n\
67TFK:00701:03232\n\
67TFK:00732:03279\n\
67TFK:00800:02630\n\
67TFK:00949:03616\n\
67TFK:00992:03428\n\
67TFK:05741:02254\n\
67TFK:05779:01810\n\
67TFK:05804:02296\n\
67TFK:06089:01928\n\
67TFK:06897:01235\n\
67TFK:07910:00822\n\
67TFK:07455:14604\n\
67TFK:08183:07038\n\
67TFK:08412:06553\n\
67TFK:08181:02859\n\
67TFK:08177:03679\n\
67TFK:08420:03234\n\
67TFK:08675:02587\n\
67TFK:08378:05025\n\
67TFK:08412:04396\n\
67TFK:08050:08296\n\
67TFK:08596:08803\n\
67TFK:08654:08761\n\
67TFK:09322:08182\n\
67TFK:09301:09068\n\
67TFK:00746:10431\n\
67TFK:00897:10562\n\
67TFK:00943:11168\n\
67TFK:04405:13863\n\
67TFK:04530:14063\n\
67TFK:04363:14572\n\
67TFK:05113:12487\n\
67TFK:04243:11137\n\
67TFK:04472:10780\n\
67TFK:04571:11452\n\
67TFK:04793:10884\n\
67TFK:04687:09933\n\
67TFK:04769:09543\n\
67TFK:04511:08494\n\
67TFK:04506:08670\n\
67TFK:04947:07935\n\
67TFK:05002:08768\n\
67TFK:04048:06562\n\
67TFK:04346:07428\n\
67TFK:04466:06998\n\
67TFK:04468:07151\n\
67TFK:04580:06732\n\
67TFK:04879:06922\n\
67TFK:04904:07181\n\
67TFK:06138:00926\n\
67TFK:04734:06036\n\
67TFK:05086:05284\n\
67TFK:05322:05590\n\
67TFK:09203:13189\n\
67TFK:08044:12451\n\
67TFK:08157:11614\n\
67TFK:08251:12284\n\
67TFK:09202:12742\n\
67TFK:05398:13673\n\
67TFK:05453:13394\n\
67TFK:06281:12924\n\
67TFK:06585:13122\n\
67TFK:06205:15013\n\
67TFK:06477:14834\n\
67TFK:08072:11084\n\
67TFK:08303:10903\n\
67TFK:08498:10910\n\
67TFK:04409:02690\n\
67TFK:04837:02578\n\
67TFK:05379:03148\n\
67TFK:05750:03725\n\
67TFK:06254:03663\n\
67TFK:05476:06357\n\
67TFK:05706:05397\n\
67TFK:05729:06071\n\
67TFK:06161:06230\n\
67TFK:06213:06251\n\
67TFK:06530:05412\n\
67TFK:04019:05103\n\
67TFK:04068:04544\n\
67TFK:04276:03872\n\
67TFK:04636:04753\n\
67TFK:05813:08931\n\
67TFK:05976:08935\n\
67TFK:06542:08891\n\
67TFK:06654:08408\n\
67TFK:05768:09544\n\
67TFK:05910:09397\n\
67TFK:05891:09867\n\
67TFK:05763:11600\n\
67TFK:06274:12262\n\
67TFK:04471:01709\n\
67TFK:04666:02363\n\
67TFK:03009:13174\n\
67TFK:03190:13887\n\
67TFK:02669:12000\n\
67TFK:02702:12559\n\
67TFK:03357:11698\n\
67TFK:03572:12701\n\
67TFK:03965:12759\n\
67TFK:02965:09443\n\
67TFK:03092:09756\n\
67TFK:02951:05998\n\
67TFK:03090:06304\n\
67TFK:08128:01685\n\
67TFK:08310:01464\n\
67TFK:08443:01799\n\
67TFK:08570:01446\n\
67TFK:09080:01655\n\
67TFK:02690:02063\n\
67TFK:02767:02509\n\
67TFK:02985:01933\n\
67TFK:03863:01919\n\
67TFK:02685:00706\n\
67TFK:01782:11237\n\
67TFK:01924:11171\n\
67TFK:02047:11102\n\
67TFK:02395:10824\n\
67TFK:02643:11335\n\
67TFK:08564:05472\n\
67TFK:08762:06017\n\
67TFK:09346:05794\n\
67TFK:09955:06373\n\
67TFK:10031:06048\n\
67TFK:10285:05236\n\
67TFK:10375:05608\n\
67TFK:07694:13770\n\
67TFK:03128:02843\n\
67TFK:02716:07396\n\
67TFK:03108:07418\n\
67TFK:03301:06535\n\
67TFK:03383:07134\n\
67TFK:03342:10642\n\
67TFK:03340:10761\n\
67TFK:03106:08450\n\
67TFK:03138:08486\n\
')
