# Supplementary material for: The Oxidative Metabolism of Fossil Hydrocarbons and Sulfide Minerals by the Lithobiontic Microbial Community Inhabiting Deep Subterrestrial Kupferschiefer Black Shale
Source: Front Microbiol. 2018 May 15;9:972. doi: 10.3389/fmicb.2018.00972 (PMC5962744; doi:10.3389/fmicb.2018.00972)
Supplement: Supplementary file 3 [file Presentation_1.ZIP › R19_filter-trim_BSc60_sup207_krona.html.files/node1288.members.0.js]

data('67TFK:02634:12218\n\
67TFK:00664:04705\n\
67TFK:00954:03913\n\
67TFK:01099:04947\n\
67TFK:00857:01511\n\
67TFK:01328:01787\n\
67TFK:01220:09056\n\
67TFK:00589:08369\n\
67TFK:01213:08220\n\
67TFK:00968:06392\n\
67TFK:01262:05680\n\
67TFK:09381:07162\n\
67TFK:09762:06547\n\
67TFK:07985:03524\n\
67TFK:09673:04286\n\
67TFK:09401:02582\n\
67TFK:09490:03209\n\
67TFK:09883:03429\n\
67TFK:09380:11892\n\
67TFK:01385:03636\n\
67TFK:01371:04934\n\
67TFK:02179:04845\n\
67TFK:02304:03913\n\
67TFK:02313:04614\n\
67TFK:02310:05140\n\
67TFK:01390:06222\n\
67TFK:02177:06372\n\
67TFK:02474:06291\n\
67TFK:02563:05576\n\
67TFK:02174:07659\n\
67TFK:02186:06683\n\
67TFK:02320:07624\n\
67TFK:02538:07057\n\
67TFK:01550:01659\n\
67TFK:02145:01360\n\
67TFK:01919:08136\n\
67TFK:02311:09068\n\
67TFK:05833:03945\n\
67TFK:05833:04749\n\
67TFK:05970:04000\n\
67TFK:06320:04784\n\
67TFK:09612:13483\n\
67TFK:09833:08338\n\
67TFK:10151:08552\n\
67TFK:09903:09303\n\
67TFK:05977:06457\n\
67TFK:05403:10639\n\
67TFK:05621:10509\n\
67TFK:06322:10693\n\
67TFK:06706:02540\n\
67TFK:07239:02548\n\
67TFK:07533:01836\n\
67TFK:07444:04468\n\
67TFK:07356:07375\n\
67TFK:07506:05460\n\
67TFK:06867:10943\n\
67TFK:07039:10983\n\
67TFK:00722:03087\n\
67TFK:00896:02972\n\
67TFK:01001:03333\n\
67TFK:06561:01997\n\
67TFK:08078:00746\n\
67TFK:08114:01140\n\
67TFK:08162:00675\n\
67TFK:08264:00745\n\
67TFK:07199:00680\n\
67TFK:07782:00994\n\
67TFK:08599:06786\n\
67TFK:08810:03096\n\
67TFK:08383:05055\n\
67TFK:08949:08151\n\
67TFK:08054:10101\n\
67TFK:08667:09762\n\
67TFK:00979:11388\n\
67TFK:01077:11438\n\
67TFK:01191:10596\n\
67TFK:04213:13877\n\
67TFK:04521:11598\n\
67TFK:04720:12421\n\
67TFK:04096:11527\n\
67TFK:04170:11177\n\
67TFK:04201:11169\n\
67TFK:04555:10109\n\
67TFK:04602:09871\n\
67TFK:04713:09644\n\
67TFK:04134:08241\n\
67TFK:05083:07971\n\
67TFK:04458:06425\n\
67TFK:06650:13940\n\
67TFK:06505:14246\n\
67TFK:08379:11091\n\
67TFK:04318:03530\n\
67TFK:05457:03107\n\
67TFK:06147:03391\n\
67TFK:05842:06370\n\
67TFK:06441:05514\n\
67TFK:06628:05796\n\
67TFK:04781:04822\n\
67TFK:05871:07839\n\
67TFK:05983:08059\n\
67TFK:06078:08819\n\
67TFK:06387:08580\n\
67TFK:06500:08703\n\
67TFK:06374:09745\n\
67TFK:04070:02396\n\
67TFK:04890:01490\n\
67TFK:04921:02360\n\
67TFK:03663:12882\n\
67TFK:03167:12757\n\
67TFK:03313:12585\n\
67TFK:02791:09463\n\
67TFK:02957:09091\n\
67TFK:03267:05990\n\
67TFK:03713:06393\n\
67TFK:08358:02441\n\
67TFK:08912:01696\n\
67TFK:03450:01520\n\
67TFK:03529:00683\n\
67TFK:01806:11292\n\
67TFK:02056:10951\n\
67TFK:02278:10625\n\
67TFK:01737:13530\n\
67TFK:01964:13303\n\
67TFK:02662:14048\n\
67TFK:08030:05624\n\
67TFK:08756:05296\n\
67TFK:09745:05184\n\
67TFK:09902:05851\n\
67TFK:03193:03725\n\
67TFK:02793:06453\n\
67TFK:03812:07269\n\
67TFK:04505:01007\n\
67TFK:04621:00248\n\
67TFK:02720:10308\n\
67TFK:03821:10437\n\
67TFK:03295:08413\n\
67TFK:03724:08379\n\
')
