# Supplementary material for: The Oxidative Metabolism of Fossil Hydrocarbons and Sulfide Minerals by the Lithobiontic Microbial Community Inhabiting Deep Subterrestrial Kupferschiefer Black Shale
Source: Front Microbiol. 2018 May 15;9:972. doi: 10.3389/fmicb.2018.00972 (PMC5962744; doi:10.3389/fmicb.2018.00972)
Supplement: Supplementary file 3 [file Presentation_1.ZIP › R19_filter-trim_BSc60_sup207_krona.html.files/node1058.members.0.js]

data('67TFK:01543:12248\n\
67TFK:01581:12397\n\
67TFK:01537:12522\n\
67TFK:01628:12669\n\
67TFK:01660:11945\n\
67TFK:01808:12467\n\
67TFK:01903:12487\n\
67TFK:02075:12116\n\
67TFK:02339:11944\n\
67TFK:02475:11813\n\
67TFK:02552:11905\n\
67TFK:02653:11658\n\
67TFK:02882:04783\n\
67TFK:02923:04761\n\
67TFK:03014:04154\n\
67TFK:03168:04139\n\
67TFK:03283:04094\n\
67TFK:03391:04081\n\
67TFK:03400:04837\n\
67TFK:03476:04660\n\
67TFK:03610:05136\n\
67TFK:03641:04339\n\
67TFK:03679:05131\n\
67TFK:03961:03905\n\
67TFK:00582:04645\n\
67TFK:00611:04136\n\
67TFK:00613:04844\n\
67TFK:00712:04720\n\
67TFK:00744:05112\n\
67TFK:00923:04974\n\
67TFK:01029:05077\n\
67TFK:01078:04906\n\
67TFK:01076:05045\n\
67TFK:01106:04119\n\
67TFK:01108:04565\n\
67TFK:01118:04875\n\
67TFK:01192:04130\n\
67TFK:01199:04284\n\
67TFK:01166:05003\n\
67TFK:01215:04228\n\
67TFK:01326:04040\n\
67TFK:00726:02386\n\
67TFK:00753:02537\n\
67TFK:00910:02072\n\
67TFK:00982:01602\n\
67TFK:01026:02286\n\
67TFK:01038:02366\n\
67TFK:01129:02017\n\
67TFK:01124:02293\n\
67TFK:01243:01710\n\
67TFK:01217:02239\n\
67TFK:01254:01807\n\
67TFK:00452:09296\n\
67TFK:00493:09476\n\
67TFK:00532:09251\n\
67TFK:00867:09314\n\
67TFK:01150:09046\n\
67TFK:00091:08514\n\
67TFK:00110:07939\n\
67TFK:00225:08082\n\
67TFK:00254:08331\n\
67TFK:00290:08776\n\
67TFK:00376:07874\n\
67TFK:00417:08563\n\
67TFK:00788:07755\n\
67TFK:00758:08491\n\
67TFK:00811:08466\n\
67TFK:00866:08386\n\
67TFK:00973:08896\n\
67TFK:01027:08377\n\
67TFK:01038:08551\n\
67TFK:01168:08103\n\
67TFK:01278:08951\n\
67TFK:00356:06925\n\
67TFK:00535:07065\n\
67TFK:00535:07413\n\
67TFK:00506:07476\n\
67TFK:00586:06647\n\
67TFK:00579:06829\n\
67TFK:00596:07723\n\
67TFK:00674:06448\n\
67TFK:00661:07621\n\
67TFK:00916:07090\n\
67TFK:00973:06498\n\
67TFK:00989:07036\n\
67TFK:01075:07580\n\
67TFK:01118:06903\n\
67TFK:01147:07263\n\
67TFK:01143:07474\n\
67TFK:01159:07451\n\
67TFK:01227:06616\n\
67TFK:01232:07413\n\
67TFK:00390:06096\n\
67TFK:00570:05351\n\
67TFK:00646:05368\n\
67TFK:00621:06122\n\
67TFK:00657:06216\n\
67TFK:00753:06237\n\
67TFK:00904:06128\n\
67TFK:01008:05166\n\
67TFK:01235:05961\n\
67TFK:01312:05518\n\
67TFK:00980:11946\n\
67TFK:01075:11911\n\
67TFK:01140:11784\n\
67TFK:01190:12809\n\
67TFK:09481:06700\n\
67TFK:09508:07161\n\
67TFK:09495:07663\n\
67TFK:09598:06779\n\
67TFK:09747:06837\n\
67TFK:09916:07334\n\
67TFK:10111:07413\n\
67TFK:10154:06506\n\
67TFK:10132:07074\n\
67TFK:10422:06557\n\
67TFK:10437:07442\n\
67TFK:06731:03131\n\
67TFK:06784:03577\n\
67TFK:06817:03042\n\
67TFK:06880:02728\n\
67TFK:06947:03088\n\
67TFK:06952:03239\n\
67TFK:07062:03191\n\
67TFK:07191:03365\n\
67TFK:07358:02879\n\
67TFK:07389:02595\n\
67TFK:07389:02986\n\
67TFK:07445:02697\n\
67TFK:07415:03764\n\
67TFK:07496:02696\n\
67TFK:07486:02909\n\
67TFK:07535:03171\n\
67TFK:07680:03398\n\
67TFK:07753:03114\n\
67TFK:07771:03316\n\
67TFK:07773:03370\n\
67TFK:07771:03450\n\
67TFK:07772:03464\n\
67TFK:09404:04036\n\
67TFK:09443:04003\n\
67TFK:09518:04093\n\
67TFK:09554:04323\n\
67TFK:09688:04423\n\
67TFK:09820:04726\n\
67TFK:09857:04432\n\
67TFK:09862:04609\n\
67TFK:09922:04534\n\
67TFK:09880:04575\n\
67TFK:09892:04636\n\
67TFK:09954:04909\n\
67TFK:10023:03975\n\
67TFK:10161:04607\n\
67TFK:10222:04887\n\
67TFK:09448:02835\n\
67TFK:09554:02820\n\
67TFK:09629:02696\n\
67TFK:09725:03048\n\
67TFK:09806:03187\n\
67TFK:09833:03568\n\
67TFK:09971:03461\n\
67TFK:10002:02972\n\
67TFK:09976:03343\n\
67TFK:10002:03419\n\
67TFK:10030:03515\n\
67TFK:10170:03579\n\
67TFK:10159:03793\n\
67TFK:10246:03815\n\
67TFK:09351:11990\n\
67TFK:09338:12846\n\
67TFK:09691:12453\n\
67TFK:09703:12652\n\
67TFK:09750:12588\n\
67TFK:09768:12597\n\
67TFK:09782:12583\n\
67TFK:09827:11714\n\
67TFK:09909:12098\n\
67TFK:09971:11773\n\
67TFK:09924:11910\n\
67TFK:09944:12221\n\
67TFK:10160:11959\n\
67TFK:10347:11802\n\
67TFK:10345:12091\n\
67TFK:10388:12227\n\
67TFK:01341:03225\n\
67TFK:01414:03843\n\
67TFK:01459:03762\n\
67TFK:01598:03144\n\
67TFK:01647:03277\n\
67TFK:01650:03403\n\
67TFK:01746:02978\n\
67TFK:01786:03301\n\
67TFK:01865:02703\n\
67TFK:01966:03337\n\
67TFK:02119:02645\n\
67TFK:02104:03320\n\
67TFK:02260:02916\n\
67TFK:02317:02984\n\
67TFK:02333:03035\n\
67TFK:02387:03498\n\
67TFK:02580:03698\n\
67TFK:01390:04763\n\
67TFK:01394:04853\n\
67TFK:01520:04943\n\
67TFK:01610:04735\n\
67TFK:01890:04312\n\
67TFK:01950:04591\n\
67TFK:02033:04978\n\
67TFK:02095:03927\n\
67TFK:02147:05147\n\
67TFK:02227:04624\n\
67TFK:02216:04712\n\
67TFK:02196:04825\n\
67TFK:02265:04415\n\
67TFK:02239:04967\n\
67TFK:02310:04120\n\
67TFK:02289:04892\n\
67TFK:02471:03918\n\
67TFK:02573:04239\n\
67TFK:01344:06191\n\
67TFK:01399:06093\n\
67TFK:01622:06145\n\
67TFK:01604:06153\n\
67TFK:01693:06148\n\
67TFK:01711:06192\n\
67TFK:01721:06222\n\
67TFK:01871:05263\n\
67TFK:01867:05349\n\
67TFK:01834:05384\n\
67TFK:01950:06077\n\
67TFK:02208:05469\n\
67TFK:02193:05899\n\
67TFK:02267:06016\n\
67TFK:02238:06347\n\
67TFK:02308:05443\n\
67TFK:02406:06309\n\
67TFK:02472:05830\n\
67TFK:02630:05620\n\
67TFK:01350:07698\n\
67TFK:01400:06632\n\
67TFK:01736:07472\n\
67TFK:01967:06468\n\
67TFK:02002:06973\n\
67TFK:02000:07609\n\
67TFK:02033:06874\n\
67TFK:02107:07215\n\
67TFK:02247:06984\n\
67TFK:02243:07081\n\
67TFK:02306:07592\n\
67TFK:02351:07076\n\
67TFK:02617:07404\n\
67TFK:01478:01861\n\
67TFK:01465:02264\n\
67TFK:01543:02048\n\
67TFK:01587:01456\n\
67TFK:01609:02550\n\
67TFK:01708:02516\n\
67TFK:01738:01294\n\
67TFK:01809:01799\n\
67TFK:01886:01444\n\
67TFK:01993:02435\n\
67TFK:02118:02497\n\
67TFK:02227:01877\n\
67TFK:02236:01616\n\
67TFK:02328:02120\n\
67TFK:02416:01342\n\
67TFK:02391:01629\n\
67TFK:02409:01905\n\
67TFK:02501:01650\n\
67TFK:02570:01436\n\
67TFK:02575:01891\n\
67TFK:02642:02326\n\
67TFK:01405:09006\n\
67TFK:01520:07942\n\
67TFK:01489:08433\n\
67TFK:01490:08768\n\
67TFK:01533:08701\n\
67TFK:01533:08791\n\
67TFK:01757:07849\n\
67TFK:01795:08712\n\
67TFK:01893:08861\n\
67TFK:01958:08383\n\
67TFK:01964:09004\n\
67TFK:01986:08197\n\
67TFK:02033:08959\n\
67TFK:02087:08247\n\
67TFK:02281:08242\n\
67TFK:02344:08737\n\
67TFK:02395:08228\n\
67TFK:02508:08651\n\
67TFK:02652:07881\n\
67TFK:02646:08488\n\
67TFK:01370:09842\n\
67TFK:01868:09484\n\
67TFK:01914:09483\n\
67TFK:01907:09681\n\
67TFK:02096:09498\n\
67TFK:02277:09698\n\
67TFK:02310:09340\n\
67TFK:02309:09538\n\
67TFK:02342:09358\n\
67TFK:02611:09831\n\
67TFK:02617:10008\n\
67TFK:05345:04508\n\
67TFK:05493:04216\n\
67TFK:05626:04189\n\
67TFK:05654:04678\n\
67TFK:05738:04267\n\
67TFK:05735:04439\n\
67TFK:05769:04501\n\
67TFK:05817:04739\n\
67TFK:05851:04121\n\
67TFK:06113:04230\n\
67TFK:06176:04750\n\
67TFK:06199:04627\n\
67TFK:06257:04282\n\
67TFK:06234:04504\n\
67TFK:06244:05081\n\
67TFK:06362:04930\n\
67TFK:06425:04950\n\
67TFK:06511:04602\n\
67TFK:06495:04968\n\
67TFK:06530:04220\n\
67TFK:06601:03944\n\
67TFK:09447:12939\n\
67TFK:09711:13044\n\
67TFK:09367:08203\n\
67TFK:09407:08514\n\
67TFK:09847:08244\n\
67TFK:09920:07937\n\
67TFK:10003:07969\n\
67TFK:09978:08584\n\
67TFK:10029:08017\n\
67TFK:10167:07947\n\
67TFK:10319:08780\n\
67TFK:10405:08358\n\
67TFK:09330:10171\n\
67TFK:09378:09719\n\
67TFK:09492:10078\n\
67TFK:09554:09231\n\
67TFK:09555:10168\n\
67TFK:09788:10223\n\
67TFK:09848:09780\n\
67TFK:09934:09482\n\
67TFK:09924:10235\n\
67TFK:09345:10710\n\
67TFK:09517:11346\n\
67TFK:09503:11457\n\
67TFK:09569:11175\n\
67TFK:09539:11293\n\
67TFK:09648:11158\n\
67TFK:09674:11554\n\
67TFK:09891:10590\n\
67TFK:09881:11027\n\
67TFK:09911:11481\n\
67TFK:09955:10330\n\
67TFK:09969:10772\n\
67TFK:09977:11336\n\
67TFK:10084:11067\n\
67TFK:10183:11319\n\
67TFK:10252:11573\n\
67TFK:10320:11212\n\
67TFK:05369:06905\n\
67TFK:05447:06919\n\
67TFK:05533:06933\n\
67TFK:05588:06680\n\
67TFK:05586:07188\n\
67TFK:05699:07069\n\
67TFK:05762:06487\n\
67TFK:05872:07233\n\
67TFK:05982:06794\n\
67TFK:05979:07411\n\
67TFK:06084:06459\n\
67TFK:06168:06734\n\
67TFK:06249:07287\n\
67TFK:06389:07570\n\
67TFK:06545:06759\n\
67TFK:06657:07029\n\
67TFK:05369:11404\n\
67TFK:05384:11161\n\
67TFK:05519:10463\n\
67TFK:05515:11177\n\
67TFK:05583:10715\n\
67TFK:05616:11206\n\
67TFK:06280:10954\n\
67TFK:06389:11539\n\
67TFK:06583:11140\n\
67TFK:09330:01712\n\
67TFK:09371:01804\n\
67TFK:09483:02385\n\
67TFK:09528:02467\n\
67TFK:09772:02375\n\
67TFK:06672:01294\n\
67TFK:06840:02468\n\
67TFK:07055:01352\n\
67TFK:07121:01876\n\
67TFK:07169:01650\n\
67TFK:07252:02129\n\
67TFK:07257:02337\n\
67TFK:07694:01846\n\
67TFK:07951:02412\n\
67TFK:06693:04013\n\
67TFK:06900:04215\n\
67TFK:06998:04742\n\
67TFK:07016:04229\n\
67TFK:07185:04981\n\
67TFK:07251:03865\n\
67TFK:07312:04370\n\
67TFK:07347:04644\n\
67TFK:07352:05136\n\
67TFK:07468:04435\n\
67TFK:07550:04645\n\
67TFK:07624:05000\n\
67TFK:07715:04763\n\
67TFK:07758:04992\n\
67TFK:07814:03872\n\
67TFK:07832:04116\n\
67TFK:07862:04175\n\
67TFK:07891:04565\n\
67TFK:07916:04606\n\
67TFK:07941:04886\n\
67TFK:06692:07664\n\
67TFK:06790:06444\n\
67TFK:06775:06920\n\
67TFK:06771:07095\n\
67TFK:06788:07337\n\
67TFK:06911:06550\n\
67TFK:07009:06483\n\
67TFK:07095:07402\n\
67TFK:07134:07489\n\
67TFK:07228:07076\n\
67TFK:07443:06895\n\
67TFK:07469:06565\n\
67TFK:07494:07435\n\
67TFK:07613:06538\n\
67TFK:07631:06759\n\
67TFK:07652:07160\n\
67TFK:07685:07388\n\
67TFK:07739:07428\n\
67TFK:07778:06813\n\
67TFK:07915:06522\n\
67TFK:07969:06749\n\
67TFK:06660:05597\n\
67TFK:06700:05671\n\
67TFK:06859:05812\n\
67TFK:06860:06033\n\
67TFK:06934:05651\n\
67TFK:06980:05770\n\
67TFK:07103:05212\n\
67TFK:07070:05810\n\
67TFK:07157:05237\n\
67TFK:07161:05631\n\
67TFK:07248:05152\n\
67TFK:07458:05523\n\
67TFK:07417:06321\n\
67TFK:07542:05548\n\
67TFK:07640:05484\n\
67TFK:07883:05563\n\
67TFK:07887:05999\n\
67TFK:07924:05759\n\
67TFK:06690:10213\n\
67TFK:06742:09231\n\
67TFK:07064:09625\n\
67TFK:07200:09476\n\
67TFK:07180:10024\n\
67TFK:07303:10184\n\
67TFK:07571:09896\n\
67TFK:07673:09449\n\
67TFK:07738:10027\n\
67TFK:07970:09386\n\
67TFK:06699:08327\n\
67TFK:06661:08817\n\
67TFK:06755:08589\n\
67TFK:06784:07805\n\
67TFK:06765:08299\n\
67TFK:06850:07972\n\
67TFK:06967:08650\n\
67TFK:07049:07750\n\
67TFK:07030:08423\n\
67TFK:07212:08431\n\
67TFK:07281:07890\n\
67TFK:07279:08200\n\
67TFK:07353:08399\n\
67TFK:07381:08531\n\
67TFK:07516:08535\n\
67TFK:07746:07822\n\
67TFK:07790:08301\n\
67TFK:07802:08354\n\
67TFK:07876:08032\n\
67TFK:07929:09006\n\
67TFK:06735:10706\n\
67TFK:07202:10518\n\
67TFK:07214:10727\n\
67TFK:07267:10353\n\
67TFK:07340:10880\n\
67TFK:07395:10845\n\
67TFK:07426:11079\n\
67TFK:07503:10469\n\
67TFK:07591:11387\n\
67TFK:07707:10437\n\
67TFK:07703:10895\n\
67TFK:07749:11153\n\
67TFK:07863:10980\n\
67TFK:00403:03138\n\
67TFK:00559:03325\n\
67TFK:00799:02796\n\
67TFK:00886:03136\n\
67TFK:00863:03211\n\
67TFK:00955:03636\n\
67TFK:01036:02972\n\
67TFK:01030:03369\n\
67TFK:01098:03507\n\
67TFK:01173:03492\n\
67TFK:01215:03710\n\
67TFK:05528:01923\n\
67TFK:05756:01868\n\
67TFK:05991:02444\n\
67TFK:06031:02150\n\
67TFK:06164:02113\n\
67TFK:06189:01388\n\
67TFK:06424:01434\n\
67TFK:06396:02356\n\
67TFK:06639:01478\n\
67TFK:06645:01836\n\
67TFK:08104:00891\n\
67TFK:08119:01185\n\
67TFK:08228:01017\n\
67TFK:08333:01145\n\
67TFK:08358:01207\n\
67TFK:08439:01212\n\
67TFK:08829:01092\n\
67TFK:08873:01054\n\
67TFK:09012:01068\n\
67TFK:09059:01014\n\
67TFK:06722:00690\n\
67TFK:06728:00900\n\
67TFK:06720:00972\n\
67TFK:06765:00521\n\
67TFK:06829:00319\n\
67TFK:07059:01121\n\
67TFK:07223:00628\n\
67TFK:07355:01275\n\
67TFK:07559:00952\n\
67TFK:07723:01125\n\
67TFK:07767:00798\n\
67TFK:07790:01160\n\
67TFK:06949:14675\n\
67TFK:07190:14611\n\
67TFK:07382:14356\n\
67TFK:07789:14431\n\
67TFK:08055:06937\n\
67TFK:08109:06831\n\
67TFK:08127:06979\n\
67TFK:08271:06651\n\
67TFK:08272:07088\n\
67TFK:08267:07359\n\
67TFK:08338:06459\n\
67TFK:08326:06727\n\
67TFK:08299:06832\n\
67TFK:08431:07094\n\
67TFK:08422:07211\n\
67TFK:08408:07575\n\
67TFK:08598:07653\n\
67TFK:08661:07656\n\
67TFK:08706:07178\n\
67TFK:08884:06866\n\
67TFK:08927:07464\n\
67TFK:08909:07666\n\
67TFK:08986:06479\n\
67TFK:09056:06702\n\
67TFK:09132:07448\n\
67TFK:09271:07576\n\
67TFK:08015:02741\n\
67TFK:08039:03262\n\
67TFK:08080:03184\n\
67TFK:08338:03699\n\
67TFK:08476:02689\n\
67TFK:08670:02960\n\
67TFK:08676:03158\n\
67TFK:08724:03758\n\
67TFK:08753:03694\n\
67TFK:08812:03143\n\
67TFK:08878:03582\n\
67TFK:08973:03659\n\
67TFK:08961:03823\n\
67TFK:09014:02723\n\
67TFK:09168:03319\n\
67TFK:09151:03571\n\
67TFK:09294:02754\n\
67TFK:08322:04706\n\
67TFK:08347:04555\n\
67TFK:08557:04572\n\
67TFK:08546:04802\n\
67TFK:08647:03953\n\
67TFK:08649:04223\n\
67TFK:08878:05105\n\
67TFK:08949:04406\n\
67TFK:08977:04614\n\
67TFK:09063:04194\n\
67TFK:09098:04888\n\
67TFK:09222:04474\n\
67TFK:09240:04677\n\
67TFK:09253:04317\n\
67TFK:08011:08653\n\
67TFK:08043:08244\n\
67TFK:08055:08689\n\
67TFK:08164:08390\n\
67TFK:08354:08634\n\
67TFK:08410:08122\n\
67TFK:08409:08907\n\
67TFK:08529:08177\n\
67TFK:08519:08244\n\
67TFK:08524:08537\n\
67TFK:08719:08484\n\
67TFK:08719:08712\n\
67TFK:08701:08791\n\
67TFK:08924:08324\n\
67TFK:08906:08352\n\
67TFK:08918:08411\n\
67TFK:09079:08594\n\
67TFK:09214:08505\n\
67TFK:07995:09257\n\
67TFK:08010:09442\n\
67TFK:08157:09662\n\
67TFK:08230:09784\n\
67TFK:08478:09222\n\
67TFK:08634:09785\n\
67TFK:08707:09851\n\
67TFK:08730:09840\n\
67TFK:08774:10258\n\
67TFK:08839:09687\n\
67TFK:08825:10049\n\
67TFK:08947:09268\n\
67TFK:09013:09837\n\
67TFK:09133:10253\n\
67TFK:09158:10277\n\
67TFK:09201:09488\n\
67TFK:09298:09793\n\
67TFK:00624:10459\n\
67TFK:00634:10512\n\
67TFK:00643:11011\n\
67TFK:00730:10688\n\
67TFK:00921:10341\n\
67TFK:00943:10972\n\
67TFK:00905:11339\n\
67TFK:00980:10752\n\
67TFK:00991:10706\n\
67TFK:01167:11252\n\
67TFK:01168:11436\n\
67TFK:01193:11503\n\
67TFK:06768:12793\n\
67TFK:06933:12780\n\
67TFK:07033:12162\n\
67TFK:07041:12306\n\
67TFK:07147:11910\n\
67TFK:07357:12393\n\
67TFK:07485:12624\n\
67TFK:07605:11726\n\
67TFK:07566:12336\n\
67TFK:07678:12583\n\
67TFK:07752:11991\n\
67TFK:07968:11802\n\
67TFK:04095:12976\n\
67TFK:04105:13199\n\
67TFK:04224:13554\n\
67TFK:04280:12943\n\
67TFK:04359:14140\n\
67TFK:04832:13152\n\
67TFK:04890:13119\n\
67TFK:04978:12916\n\
67TFK:04054:14380\n\
67TFK:04094:14935\n\
67TFK:04148:14524\n\
67TFK:04413:14178\n\
67TFK:04671:14728\n\
67TFK:04929:14837\n\
67TFK:04973:14539\n\
67TFK:05072:14247\n\
67TFK:04106:11921\n\
67TFK:04179:12453\n\
67TFK:04284:12417\n\
67TFK:04456:12629\n\
67TFK:04804:12112\n\
67TFK:04887:12315\n\
67TFK:04978:12800\n\
67TFK:05186:12679\n\
67TFK:05275:12035\n\
67TFK:04213:11078\n\
67TFK:04259:11437\n\
67TFK:04369:10559\n\
67TFK:04382:10575\n\
67TFK:04421:11376\n\
67TFK:04499:10391\n\
67TFK:04773:10319\n\
67TFK:04860:10924\n\
67TFK:04902:11543\n\
67TFK:05277:11280\n\
67TFK:05311:10676\n\
67TFK:04159:09073\n\
67TFK:04216:10280\n\
67TFK:04307:09070\n\
67TFK:04600:10148\n\
67TFK:04893:09794\n\
67TFK:04878:10041\n\
67TFK:05028:10115\n\
67TFK:05098:09915\n\
67TFK:05146:09743\n\
67TFK:05276:09361\n\
67TFK:04009:07999\n\
67TFK:04036:08841\n\
67TFK:04072:07817\n\
67TFK:04088:08048\n\
67TFK:04151:07864\n\
67TFK:04232:08734\n\
67TFK:04251:09011\n\
67TFK:04341:07943\n\
67TFK:04371:08960\n\
67TFK:04537:07899\n\
67TFK:04531:08101\n\
67TFK:04832:08453\n\
67TFK:04899:07897\n\
67TFK:04924:08722\n\
67TFK:04998:08473\n\
67TFK:05091:08543\n\
67TFK:05138:08570\n\
67TFK:05297:08313\n\
67TFK:04125:06627\n\
67TFK:04246:06746\n\
67TFK:04533:06698\n\
67TFK:04573:07259\n\
67TFK:04708:06600\n\
67TFK:04747:06741\n\
67TFK:04779:06882\n\
67TFK:04864:06784\n\
67TFK:04947:07609\n\
67TFK:05095:07492\n\
67TFK:05129:07529\n\
67TFK:05150:06966\n\
67TFK:05315:07663\n\
67TFK:05346:00897\n\
67TFK:05939:01168\n\
67TFK:06103:00932\n\
67TFK:06376:01095\n\
67TFK:04012:06113\n\
67TFK:04069:05376\n\
67TFK:04117:05873\n\
67TFK:04131:06138\n\
67TFK:04182:05823\n\
67TFK:04197:06263\n\
67TFK:04271:06165\n\
67TFK:04420:05372\n\
67TFK:04566:06101\n\
67TFK:04611:05483\n\
67TFK:04621:05744\n\
67TFK:04661:05890\n\
67TFK:04699:06105\n\
67TFK:04885:05311\n\
67TFK:04902:06119\n\
67TFK:04975:05175\n\
67TFK:05030:05561\n\
67TFK:05141:05857\n\
67TFK:05128:05946\n\
67TFK:05175:06344\n\
67TFK:08020:14058\n\
67TFK:08160:12987\n\
67TFK:08213:12931\n\
67TFK:08527:13382\n\
67TFK:08564:13904\n\
67TFK:08692:13108\n\
67TFK:08861:13280\n\
67TFK:08963:13254\n\
67TFK:09076:13902\n\
67TFK:09169:13700\n\
67TFK:08052:11791\n\
67TFK:08265:11918\n\
67TFK:08299:11719\n\
67TFK:08303:11776\n\
67TFK:08500:12312\n\
67TFK:08589:12016\n\
67TFK:08648:11813\n\
67TFK:08665:12570\n\
67TFK:08788:11665\n\
67TFK:08751:11844\n\
67TFK:08744:12041\n\
67TFK:08863:12788\n\
67TFK:09005:11898\n\
67TFK:09024:12528\n\
67TFK:09077:11985\n\
67TFK:09160:12853\n\
67TFK:05494:14158\n\
67TFK:05678:13959\n\
67TFK:05789:12959\n\
67TFK:05829:14018\n\
67TFK:06129:13542\n\
67TFK:06309:13499\n\
67TFK:06391:12905\n\
67TFK:05955:14570\n\
67TFK:06076:14748\n\
67TFK:06304:14485\n\
67TFK:06371:14737\n\
67TFK:06376:14719\n\
67TFK:06587:14222\n\
67TFK:08085:10906\n\
67TFK:08066:11089\n\
67TFK:08384:10339\n\
67TFK:08388:11243\n\
67TFK:08392:11253\n\
67TFK:09030:11458\n\
67TFK:09067:10709\n\
67TFK:09260:10492\n\
67TFK:09271:11575\n\
67TFK:04126:03332\n\
67TFK:04111:03710\n\
67TFK:04401:03081\n\
67TFK:04437:03741\n\
67TFK:04467:03832\n\
67TFK:04638:02749\n\
67TFK:04666:02723\n\
67TFK:04856:03352\n\
67TFK:04945:03860\n\
67TFK:04995:03615\n\
67TFK:05027:03072\n\
67TFK:05367:03314\n\
67TFK:05427:03436\n\
67TFK:05399:03854\n\
67TFK:05494:03235\n\
67TFK:05671:02959\n\
67TFK:05671:03244\n\
67TFK:05817:02624\n\
67TFK:05778:02904\n\
67TFK:05802:03153\n\
67TFK:05960:02876\n\
67TFK:05996:03131\n\
67TFK:06272:02609\n\
67TFK:06303:03445\n\
67TFK:06396:03109\n\
67TFK:06459:02719\n\
67TFK:06468:02729\n\
67TFK:06445:03495\n\
67TFK:06493:02712\n\
67TFK:06507:03276\n\
67TFK:06573:03439\n\
67TFK:06620:02911\n\
67TFK:05428:05334\n\
67TFK:05509:05716\n\
67TFK:05564:06052\n\
67TFK:05703:06325\n\
67TFK:05701:06370\n\
67TFK:05951:05440\n\
67TFK:06070:05468\n\
67TFK:06175:05782\n\
67TFK:06257:05350\n\
67TFK:06290:05624\n\
67TFK:06431:05657\n\
67TFK:06610:05391\n\
67TFK:06639:06418\n\
67TFK:04215:04439\n\
67TFK:04289:04004\n\
67TFK:04262:04356\n\
67TFK:04287:04549\n\
67TFK:04315:04468\n\
67TFK:04571:04474\n\
67TFK:04608:04295\n\
67TFK:04619:04491\n\
67TFK:04818:04089\n\
67TFK:04854:05025\n\
67TFK:04942:04768\n\
67TFK:04932:05142\n\
67TFK:05134:04652\n\
67TFK:05202:04759\n\
67TFK:05257:04105\n\
67TFK:05291:04205\n\
67TFK:05255:04672\n\
67TFK:05282:04859\n\
67TFK:05276:05069\n\
67TFK:05311:04873\n\
67TFK:05566:07842\n\
67TFK:05530:09014\n\
67TFK:05807:07931\n\
67TFK:05812:08155\n\
67TFK:05986:07917\n\
67TFK:06119:08820\n\
67TFK:06166:08499\n\
67TFK:06139:08733\n\
67TFK:06217:08570\n\
67TFK:06261:08635\n\
67TFK:06443:08089\n\
67TFK:06505:07810\n\
67TFK:06491:08011\n\
67TFK:06514:08835\n\
67TFK:06590:07855\n\
67TFK:06637:08939\n\
67TFK:05360:10105\n\
67TFK:05454:10002\n\
67TFK:05575:09255\n\
67TFK:05564:09840\n\
67TFK:05534:10010\n\
67TFK:05670:09217\n\
67TFK:05628:09932\n\
67TFK:05840:09529\n\
67TFK:05937:09078\n\
67TFK:05938:09244\n\
67TFK:05990:09951\n\
67TFK:06176:10254\n\
67TFK:06377:10209\n\
67TFK:06633:10197\n\
67TFK:05357:12295\n\
67TFK:05413:12791\n\
67TFK:05592:12125\n\
67TFK:05867:12753\n\
67TFK:06043:12697\n\
67TFK:06102:11848\n\
67TFK:06323:11686\n\
67TFK:06382:12149\n\
67TFK:06385:12339\n\
67TFK:06565:12324\n\
67TFK:04036:01891\n\
67TFK:04168:01434\n\
67TFK:04239:02555\n\
67TFK:04387:01711\n\
67TFK:04386:02280\n\
67TFK:04456:01291\n\
67TFK:04554:02021\n\
67TFK:04812:01776\n\
67TFK:04950:01921\n\
67TFK:05051:01540\n\
67TFK:05079:02140\n\
67TFK:02706:13287\n\
67TFK:03367:13821\n\
67TFK:03651:14141\n\
67TFK:03749:13002\n\
67TFK:02704:12790\n\
67TFK:02859:12030\n\
67TFK:02928:12747\n\
67TFK:03002:12671\n\
67TFK:03017:11944\n\
67TFK:03031:12027\n\
67TFK:03074:11812\n\
67TFK:03119:12465\n\
67TFK:03167:12564\n\
67TFK:03375:11602\n\
67TFK:03654:12553\n\
67TFK:03717:11652\n\
67TFK:03921:11670\n\
67TFK:03964:12420\n\
67TFK:03976:12660\n\
67TFK:02709:09852\n\
67TFK:02746:09535\n\
67TFK:02789:09168\n\
67TFK:02811:10033\n\
67TFK:03203:09756\n\
67TFK:03238:09129\n\
67TFK:03460:09926\n\
67TFK:03451:10120\n\
67TFK:03500:10124\n\
67TFK:03587:09819\n\
67TFK:03604:10076\n\
67TFK:03672:09055\n\
67TFK:03944:09519\n\
67TFK:03993:09992\n\
67TFK:02840:05898\n\
67TFK:02925:06027\n\
67TFK:02990:05182\n\
67TFK:03043:05805\n\
67TFK:03087:05667\n\
67TFK:03145:05503\n\
67TFK:03320:05219\n\
67TFK:03398:05802\n\
67TFK:03422:05593\n\
67TFK:03554:05863\n\
67TFK:03543:06041\n\
67TFK:03846:06327\n\
67TFK:03925:06237\n\
67TFK:08002:01395\n\
67TFK:08077:01627\n\
67TFK:08079:01641\n\
67TFK:08074:02184\n\
67TFK:08075:02339\n\
67TFK:08436:01599\n\
67TFK:08492:01636\n\
67TFK:08662:01998\n\
67TFK:08827:02452\n\
67TFK:08991:01378\n\
67TFK:08971:02164\n\
67TFK:09082:01621\n\
67TFK:09201:01660\n\
67TFK:09251:01787\n\
67TFK:02723:01573\n\
67TFK:02809:01616\n\
67TFK:02767:02236\n\
67TFK:03113:02003\n\
67TFK:03101:02514\n\
67TFK:03220:01614\n\
67TFK:03391:01636\n\
67TFK:03418:01699\n\
67TFK:03467:01382\n\
67TFK:03547:02262\n\
67TFK:03586:02318\n\
67TFK:03724:02249\n\
67TFK:03786:02159\n\
67TFK:03800:02181\n\
67TFK:03842:02266\n\
67TFK:03884:02172\n\
67TFK:03987:01626\n\
67TFK:03983:02564\n\
67TFK:02778:01049\n\
67TFK:02835:01069\n\
67TFK:02949:00865\n\
67TFK:03166:01012\n\
67TFK:03324:00768\n\
67TFK:03435:01207\n\
67TFK:03651:00360\n\
67TFK:03617:00868\n\
67TFK:03782:00521\n\
67TFK:03877:00392\n\
67TFK:03865:00991\n\
67TFK:03942:01144\n\
67TFK:01345:10901\n\
67TFK:01506:10580\n\
67TFK:01582:10429\n\
67TFK:01599:10457\n\
67TFK:01650:11220\n\
67TFK:01899:11273\n\
67TFK:02026:10353\n\
67TFK:02269:11571\n\
67TFK:02305:10785\n\
67TFK:02297:11240\n\
67TFK:02369:10678\n\
67TFK:02337:11588\n\
67TFK:02452:11345\n\
67TFK:02623:10395\n\
67TFK:02126:14458\n\
67TFK:02215:14561\n\
67TFK:02303:14312\n\
67TFK:02522:14188\n\
67TFK:01415:13431\n\
67TFK:01872:13387\n\
67TFK:01931:13584\n\
67TFK:01991:13099\n\
67TFK:02245:12980\n\
67TFK:02274:13171\n\
67TFK:02485:13745\n\
67TFK:02631:14037\n\
67TFK:07994:05383\n\
67TFK:08025:05878\n\
67TFK:08006:05977\n\
67TFK:08076:05345\n\
67TFK:08084:05895\n\
67TFK:08171:06092\n\
67TFK:08329:05356\n\
67TFK:08319:05688\n\
67TFK:08315:06267\n\
67TFK:08342:05383\n\
67TFK:08452:05326\n\
67TFK:08502:06353\n\
67TFK:08609:05530\n\
67TFK:08900:06023\n\
67TFK:08983:06047\n\
67TFK:09029:05319\n\
67TFK:09108:05290\n\
67TFK:09181:06200\n\
67TFK:09305:05617\n\
67TFK:09421:05177\n\
67TFK:09407:05793\n\
67TFK:09575:05701\n\
67TFK:09617:05756\n\
67TFK:09594:05878\n\
67TFK:09717:05780\n\
67TFK:09702:06160\n\
67TFK:09862:06176\n\
67TFK:09957:06218\n\
67TFK:09963:06354\n\
67TFK:09998:05308\n\
67TFK:10011:05396\n\
67TFK:10090:05235\n\
67TFK:07188:13085\n\
67TFK:07272:13648\n\
67TFK:07371:13344\n\
67TFK:07910:13043\n\
67TFK:02670:02854\n\
67TFK:02784:03291\n\
67TFK:02824:03484\n\
67TFK:02838:03610\n\
67TFK:02936:03478\n\
67TFK:03110:02881\n\
67TFK:03143:02882\n\
67TFK:03146:03382\n\
67TFK:03175:02863\n\
67TFK:03244:02763\n\
67TFK:03321:02969\n\
67TFK:03541:02855\n\
67TFK:03555:03318\n\
67TFK:03654:02589\n\
67TFK:03626:03689\n\
67TFK:03809:02843\n\
67TFK:03766:03531\n\
67TFK:03852:03235\n\
67TFK:02800:07221\n\
67TFK:02767:07505\n\
67TFK:02868:06711\n\
67TFK:02912:06873\n\
67TFK:02916:06991\n\
67TFK:02995:06787\n\
67TFK:03097:07379\n\
67TFK:03153:07671\n\
67TFK:03365:07349\n\
67TFK:03418:06531\n\
67TFK:03495:06765\n\
67TFK:03505:07143\n\
67TFK:03580:06921\n\
67TFK:03833:07107\n\
67TFK:03909:07097\n\
67TFK:04037:00917\n\
67TFK:04194:00798\n\
67TFK:04168:00869\n\
67TFK:04364:01218\n\
67TFK:04439:00340\n\
67TFK:04409:00494\n\
67TFK:04506:00868\n\
67TFK:04576:01139\n\
67TFK:04881:01067\n\
67TFK:02808:14494\n\
67TFK:02813:14841\n\
67TFK:02946:14783\n\
67TFK:03674:14372\n\
67TFK:03793:14944\n\
67TFK:02906:10675\n\
67TFK:02981:10949\n\
67TFK:03088:11103\n\
67TFK:03155:10316\n\
67TFK:03454:10792\n\
67TFK:03454:11357\n\
67TFK:03503:10602\n\
67TFK:03769:11384\n\
67TFK:01388:01112\n\
67TFK:01944:01157\n\
67TFK:02132:00896\n\
67TFK:02800:08314\n\
67TFK:02849:08175\n\
67TFK:02815:08627\n\
67TFK:02984:08778\n\
67TFK:03014:09013\n\
67TFK:03220:07776\n\
67TFK:03233:08099\n\
67TFK:03352:08723\n\
67TFK:03497:08474\n\
67TFK:03527:07877\n\
67TFK:03740:08400\n\
67TFK:03928:08731\n\
')
