# Supplementary material for: The Oxidative Metabolism of Fossil Hydrocarbons and Sulfide Minerals by the Lithobiontic Microbial Community Inhabiting Deep Subterrestrial Kupferschiefer Black Shale
Source: Front Microbiol. 2018 May 15;9:972. doi: 10.3389/fmicb.2018.00972 (PMC5962744; doi:10.3389/fmicb.2018.00972)
Supplement: Supplementary file 3 [file Presentation_1.ZIP › R19_filter-trim_BSc60_sup207_krona.html.files/node1545.members.0.js]

data('67TFK:01930:12134\n\
67TFK:02432:12423\n\
67TFK:02679:04673\n\
67TFK:03082:04706\n\
67TFK:03186:04305\n\
67TFK:03228:04112\n\
67TFK:03611:04264\n\
67TFK:03674:04181\n\
67TFK:00498:04524\n\
67TFK:00578:03893\n\
67TFK:00592:05084\n\
67TFK:01031:04210\n\
67TFK:01042:04188\n\
67TFK:01058:04276\n\
67TFK:01058:02060\n\
67TFK:01180:02176\n\
67TFK:01206:01457\n\
67TFK:00738:09896\n\
67TFK:00912:09890\n\
67TFK:00032:08008\n\
67TFK:00132:08510\n\
67TFK:00374:08857\n\
67TFK:00355:08948\n\
67TFK:00461:08301\n\
67TFK:00786:08700\n\
67TFK:00463:07137\n\
67TFK:01064:06953\n\
67TFK:01055:07008\n\
67TFK:00433:05352\n\
67TFK:00861:05775\n\
67TFK:00933:05292\n\
67TFK:01247:05307\n\
67TFK:01000:12731\n\
67TFK:09328:07139\n\
67TFK:09493:07704\n\
67TFK:09796:07094\n\
67TFK:06895:03678\n\
67TFK:07572:03515\n\
67TFK:07903:03690\n\
67TFK:09715:04231\n\
67TFK:09739:04292\n\
67TFK:09899:04497\n\
67TFK:09858:03084\n\
67TFK:09835:03424\n\
67TFK:01343:03449\n\
67TFK:01455:02864\n\
67TFK:02019:03356\n\
67TFK:01699:03952\n\
67TFK:01792:04562\n\
67TFK:01796:04988\n\
67TFK:02011:04998\n\
67TFK:02132:03939\n\
67TFK:01380:05783\n\
67TFK:01832:05359\n\
67TFK:01880:06008\n\
67TFK:01985:06019\n\
67TFK:02112:05836\n\
67TFK:02513:05928\n\
67TFK:02542:06068\n\
67TFK:01605:06569\n\
67TFK:01942:06928\n\
67TFK:02099:07561\n\
67TFK:02187:07670\n\
67TFK:02319:06813\n\
67TFK:02529:06923\n\
67TFK:02027:01719\n\
67TFK:02659:01327\n\
67TFK:01411:08815\n\
67TFK:01616:08004\n\
67TFK:02228:08623\n\
67TFK:02266:08522\n\
67TFK:02489:07901\n\
67TFK:02307:09076\n\
67TFK:02506:09016\n\
67TFK:05502:04404\n\
67TFK:05603:03873\n\
67TFK:05692:04721\n\
67TFK:05775:04001\n\
67TFK:06056:04518\n\
67TFK:06303:04686\n\
67TFK:09472:08719\n\
67TFK:09550:08586\n\
67TFK:10065:08964\n\
67TFK:10185:07958\n\
67TFK:09902:09369\n\
67TFK:10140:10236\n\
67TFK:09574:10386\n\
67TFK:09713:10789\n\
67TFK:09909:11248\n\
67TFK:09949:11436\n\
67TFK:10148:10910\n\
67TFK:10209:10993\n\
67TFK:10221:11024\n\
67TFK:05406:07062\n\
67TFK:05974:07516\n\
67TFK:05994:07189\n\
67TFK:06167:06661\n\
67TFK:06311:06668\n\
67TFK:06503:07493\n\
67TFK:06613:07701\n\
67TFK:05456:10459\n\
67TFK:05802:10373\n\
67TFK:06555:10528\n\
67TFK:09457:01881\n\
67TFK:09877:02126\n\
67TFK:06816:02140\n\
67TFK:06913:01444\n\
67TFK:06939:01804\n\
67TFK:07147:02556\n\
67TFK:07741:01539\n\
67TFK:07834:01422\n\
67TFK:07901:02446\n\
67TFK:06731:04752\n\
67TFK:06898:04036\n\
67TFK:06910:06938\n\
67TFK:07340:07592\n\
67TFK:07612:07600\n\
67TFK:07981:07243\n\
67TFK:06935:05336\n\
67TFK:06985:06201\n\
67TFK:07191:06176\n\
67TFK:07336:06173\n\
67TFK:07784:05437\n\
67TFK:07780:05832\n\
67TFK:07206:09507\n\
67TFK:07409:10094\n\
67TFK:07577:09606\n\
67TFK:07138:08060\n\
67TFK:07925:08992\n\
67TFK:07916:10344\n\
67TFK:00833:02628\n\
67TFK:00900:03808\n\
67TFK:05346:02312\n\
67TFK:06055:01665\n\
67TFK:08006:01284\n\
67TFK:08380:00960\n\
67TFK:08420:01193\n\
67TFK:08508:01098\n\
67TFK:09047:01148\n\
67TFK:09160:01145\n\
67TFK:06676:00454\n\
67TFK:08583:07543\n\
67TFK:08716:07053\n\
67TFK:09209:07435\n\
67TFK:08099:02645\n\
67TFK:08197:03267\n\
67TFK:08311:03684\n\
67TFK:08868:03132\n\
67TFK:08962:03068\n\
67TFK:09048:02814\n\
67TFK:09244:03247\n\
67TFK:08053:04524\n\
67TFK:08366:04470\n\
67TFK:08726:04847\n\
67TFK:08784:04616\n\
67TFK:08752:04710\n\
67TFK:08809:03944\n\
67TFK:09006:04641\n\
67TFK:09209:05107\n\
67TFK:08142:08631\n\
67TFK:08022:09982\n\
67TFK:08403:09579\n\
67TFK:08707:09657\n\
67TFK:08955:09446\n\
67TFK:09110:09688\n\
67TFK:01253:10427\n\
67TFK:06746:12032\n\
67TFK:06892:11750\n\
67TFK:07015:12855\n\
67TFK:07934:12122\n\
67TFK:04333:14163\n\
67TFK:04425:13517\n\
67TFK:04462:13055\n\
67TFK:04006:12828\n\
67TFK:04137:12056\n\
67TFK:04856:12626\n\
67TFK:04998:12587\n\
67TFK:05038:10938\n\
67TFK:04499:09407\n\
67TFK:04745:09908\n\
67TFK:04883:09470\n\
67TFK:04900:08565\n\
67TFK:05176:08100\n\
67TFK:05265:08095\n\
67TFK:04131:06525\n\
67TFK:04212:07609\n\
67TFK:04319:07511\n\
67TFK:04540:06466\n\
67TFK:04980:06714\n\
67TFK:05214:06754\n\
67TFK:05897:00521\n\
67TFK:04034:05858\n\
67TFK:04065:05747\n\
67TFK:04702:05944\n\
67TFK:04962:05279\n\
67TFK:05047:05843\n\
67TFK:08078:12305\n\
67TFK:08161:12665\n\
67TFK:08275:12264\n\
67TFK:05824:13074\n\
67TFK:05916:13724\n\
67TFK:06163:14023\n\
67TFK:06399:13351\n\
67TFK:06517:13553\n\
67TFK:06104:14730\n\
67TFK:06646:14621\n\
67TFK:09101:11217\n\
67TFK:04429:03453\n\
67TFK:04473:03281\n\
67TFK:04885:03732\n\
67TFK:05200:02631\n\
67TFK:05781:03636\n\
67TFK:06283:03600\n\
67TFK:06552:03107\n\
67TFK:05441:06049\n\
67TFK:06156:05859\n\
67TFK:04026:04115\n\
67TFK:04444:04064\n\
67TFK:04650:04440\n\
67TFK:04685:04726\n\
67TFK:05088:03890\n\
67TFK:05144:04967\n\
67TFK:05493:07988\n\
67TFK:05893:08607\n\
67TFK:06175:08541\n\
67TFK:06406:07746\n\
67TFK:05506:09287\n\
67TFK:05963:10216\n\
67TFK:06126:09769\n\
67TFK:06481:09676\n\
67TFK:05331:11982\n\
67TFK:06402:12287\n\
67TFK:04754:01704\n\
67TFK:04838:02567\n\
67TFK:04879:02232\n\
67TFK:04980:01608\n\
67TFK:02720:13509\n\
67TFK:03632:13474\n\
67TFK:03794:13233\n\
67TFK:03183:12044\n\
67TFK:03309:11756\n\
67TFK:03725:12470\n\
67TFK:03738:12776\n\
67TFK:03788:11811\n\
67TFK:02967:10254\n\
67TFK:03369:09407\n\
67TFK:03388:10040\n\
67TFK:03942:10135\n\
67TFK:03306:05772\n\
67TFK:03580:05412\n\
67TFK:03778:05817\n\
67TFK:03916:05243\n\
67TFK:08154:01941\n\
67TFK:08257:02259\n\
67TFK:08331:01487\n\
67TFK:08389:02381\n\
67TFK:08401:01655\n\
67TFK:08511:01297\n\
67TFK:08576:01616\n\
67TFK:08952:01618\n\
67TFK:09178:01489\n\
67TFK:03241:02202\n\
67TFK:03514:01663\n\
67TFK:03182:00934\n\
67TFK:03898:00800\n\
67TFK:01583:10636\n\
67TFK:01879:11067\n\
67TFK:01931:10398\n\
67TFK:02033:14341\n\
67TFK:01731:14140\n\
67TFK:02255:12882\n\
67TFK:08503:06414\n\
67TFK:09648:05331\n\
67TFK:09647:05424\n\
67TFK:09903:05507\n\
67TFK:02862:02851\n\
67TFK:03168:02639\n\
67TFK:03341:03619\n\
67TFK:03535:03811\n\
67TFK:03656:03366\n\
67TFK:03050:06944\n\
67TFK:03367:07293\n\
67TFK:03448:06475\n\
67TFK:04662:00761\n\
67TFK:03135:10423\n\
67TFK:03919:11335\n\
67TFK:02941:08412\n\
67TFK:03480:08092\n\
67TFK:03595:08346\n\
')
