# Supplementary material for: The Oxidative Metabolism of Fossil Hydrocarbons and Sulfide Minerals by the Lithobiontic Microbial Community Inhabiting Deep Subterrestrial Kupferschiefer Black Shale
Source: Front Microbiol. 2018 May 15;9:972. doi: 10.3389/fmicb.2018.00972 (PMC5962744; doi:10.3389/fmicb.2018.00972)
Supplement: Supplementary file 3 [file Presentation_1.ZIP › R19_filter-trim_BSc60_sup207_krona.html.files/node1195.members.0.js]

data('67TFK:02007:12405\n\
67TFK:02212:12819\n\
67TFK:02281:12475\n\
67TFK:02237:12871\n\
67TFK:02959:04034\n\
67TFK:02946:04492\n\
67TFK:03205:04080\n\
67TFK:03243:04090\n\
67TFK:03465:04702\n\
67TFK:03554:04673\n\
67TFK:03655:04569\n\
67TFK:03980:05039\n\
67TFK:00575:04634\n\
67TFK:00675:04890\n\
67TFK:01031:04909\n\
67TFK:00538:02095\n\
67TFK:00561:02343\n\
67TFK:00717:02143\n\
67TFK:00746:02322\n\
67TFK:00910:02162\n\
67TFK:01054:01521\n\
67TFK:01196:01396\n\
67TFK:00354:08027\n\
67TFK:00655:08340\n\
67TFK:01047:08212\n\
67TFK:00811:06788\n\
67TFK:00920:07264\n\
67TFK:01045:07581\n\
67TFK:01216:06628\n\
67TFK:00367:05240\n\
67TFK:00734:05569\n\
67TFK:01075:06250\n\
67TFK:01274:06177\n\
67TFK:01068:12736\n\
67TFK:01276:11619\n\
67TFK:09372:07256\n\
67TFK:09436:06804\n\
67TFK:09507:07605\n\
67TFK:09917:06489\n\
67TFK:09882:07086\n\
67TFK:10069:06863\n\
67TFK:10075:07387\n\
67TFK:10258:07364\n\
67TFK:10281:07027\n\
67TFK:06662:02585\n\
67TFK:06677:02753\n\
67TFK:07001:03390\n\
67TFK:07481:03337\n\
67TFK:07638:02924\n\
67TFK:07819:02974\n\
67TFK:07930:03035\n\
67TFK:09715:04628\n\
67TFK:10136:03755\n\
67TFK:09397:11932\n\
67TFK:10173:11711\n\
67TFK:01729:02863\n\
67TFK:02093:03523\n\
67TFK:02514:02748\n\
67TFK:01643:04393\n\
67TFK:01956:04166\n\
67TFK:02035:05196\n\
67TFK:02146:05327\n\
67TFK:02150:05932\n\
67TFK:02468:05777\n\
67TFK:01445:06988\n\
67TFK:02025:07116\n\
67TFK:02335:06696\n\
67TFK:02557:06572\n\
67TFK:01480:01476\n\
67TFK:01572:01983\n\
67TFK:01639:02407\n\
67TFK:01903:02178\n\
67TFK:02507:02254\n\
67TFK:02546:01318\n\
67TFK:02661:01621\n\
67TFK:01515:08705\n\
67TFK:01984:08604\n\
67TFK:02360:08740\n\
67TFK:02512:07728\n\
67TFK:02172:09442\n\
67TFK:02279:09419\n\
67TFK:02341:09974\n\
67TFK:02533:09494\n\
67TFK:05415:04934\n\
67TFK:05625:04421\n\
67TFK:05776:04791\n\
67TFK:05897:04096\n\
67TFK:05901:04320\n\
67TFK:05980:04841\n\
67TFK:06296:03918\n\
67TFK:09860:07750\n\
67TFK:09440:09884\n\
67TFK:09432:10026\n\
67TFK:10284:09652\n\
67TFK:09592:11531\n\
67TFK:09913:11228\n\
67TFK:09925:11076\n\
67TFK:06455:07658\n\
67TFK:05379:10901\n\
67TFK:05466:11108\n\
67TFK:05734:10874\n\
67TFK:06311:10760\n\
67TFK:06389:11333\n\
67TFK:09867:02045\n\
67TFK:10065:02179\n\
67TFK:06914:01760\n\
67TFK:07097:01530\n\
67TFK:07237:01915\n\
67TFK:07684:01787\n\
67TFK:07922:01816\n\
67TFK:06924:04361\n\
67TFK:07882:04431\n\
67TFK:06808:07332\n\
67TFK:07369:06692\n\
67TFK:07611:06619\n\
67TFK:07908:07482\n\
67TFK:06687:06017\n\
67TFK:07012:05219\n\
67TFK:07339:06221\n\
67TFK:07693:05725\n\
67TFK:07768:05154\n\
67TFK:06689:09941\n\
67TFK:07108:09422\n\
67TFK:07240:09514\n\
67TFK:07493:09098\n\
67TFK:07773:09459\n\
67TFK:07906:09145\n\
67TFK:07002:08659\n\
67TFK:07514:08199\n\
67TFK:07567:08860\n\
67TFK:07880:08104\n\
67TFK:06990:10552\n\
67TFK:07338:10564\n\
67TFK:07399:11492\n\
67TFK:07664:10888\n\
67TFK:00718:02906\n\
67TFK:00800:02674\n\
67TFK:01101:03433\n\
67TFK:01229:02816\n\
67TFK:05736:01441\n\
67TFK:05766:01550\n\
67TFK:06047:01785\n\
67TFK:08213:01096\n\
67TFK:08644:01132\n\
67TFK:06920:01083\n\
67TFK:07102:00368\n\
67TFK:07428:01051\n\
67TFK:07728:01121\n\
67TFK:07787:00503\n\
67TFK:07325:14355\n\
67TFK:08605:06833\n\
67TFK:08692:06993\n\
67TFK:08761:06955\n\
67TFK:09073:06891\n\
67TFK:09055:07727\n\
67TFK:08357:02703\n\
67TFK:09254:02941\n\
67TFK:09323:03161\n\
67TFK:08276:04314\n\
67TFK:08383:04839\n\
67TFK:08877:04356\n\
67TFK:09193:03965\n\
67TFK:08454:08007\n\
67TFK:08453:08851\n\
67TFK:08460:08946\n\
67TFK:08568:08602\n\
67TFK:08555:08895\n\
67TFK:09092:07890\n\
67TFK:09160:08461\n\
67TFK:08099:10077\n\
67TFK:08354:09903\n\
67TFK:08868:09130\n\
67TFK:09186:09528\n\
67TFK:07050:11871\n\
67TFK:07829:12821\n\
67TFK:04614:13313\n\
67TFK:04765:13634\n\
67TFK:04069:12072\n\
67TFK:04906:12435\n\
67TFK:05192:12821\n\
67TFK:04009:10698\n\
67TFK:04121:11138\n\
67TFK:04568:10559\n\
67TFK:04705:11038\n\
67TFK:04128:10109\n\
67TFK:04196:09501\n\
67TFK:05193:10276\n\
67TFK:04619:07879\n\
67TFK:04635:08216\n\
67TFK:04749:08366\n\
67TFK:05257:08095\n\
67TFK:05261:08638\n\
67TFK:04085:06482\n\
67TFK:04161:07635\n\
67TFK:04314:07298\n\
67TFK:04476:07017\n\
67TFK:04875:07124\n\
67TFK:04915:06987\n\
67TFK:05126:07282\n\
67TFK:05558:00974\n\
67TFK:06380:00387\n\
67TFK:04029:05803\n\
67TFK:04244:05247\n\
67TFK:04294:05791\n\
67TFK:08022:12901\n\
67TFK:08257:13047\n\
67TFK:08770:13297\n\
67TFK:08842:13237\n\
67TFK:08423:11857\n\
67TFK:08673:12713\n\
67TFK:09225:12116\n\
67TFK:06015:14081\n\
67TFK:06436:13162\n\
67TFK:06551:14086\n\
67TFK:06605:14042\n\
67TFK:06108:14723\n\
67TFK:06551:15045\n\
67TFK:08092:11328\n\
67TFK:08350:10460\n\
67TFK:08773:10415\n\
67TFK:09173:11029\n\
67TFK:04262:03391\n\
67TFK:04598:03435\n\
67TFK:04970:03677\n\
67TFK:05211:02703\n\
67TFK:05360:03428\n\
67TFK:05426:03087\n\
67TFK:05446:03070\n\
67TFK:05564:03117\n\
67TFK:05705:02736\n\
67TFK:05339:06040\n\
67TFK:05786:05735\n\
67TFK:06048:06055\n\
67TFK:06231:06130\n\
67TFK:06316:06255\n\
67TFK:04064:04436\n\
67TFK:04800:03942\n\
67TFK:04811:04400\n\
67TFK:04885:04125\n\
67TFK:04886:04823\n\
67TFK:04972:04687\n\
67TFK:05775:08603\n\
67TFK:06554:08688\n\
67TFK:05411:09793\n\
67TFK:06467:09546\n\
67TFK:05525:12460\n\
67TFK:06242:11915\n\
67TFK:06411:11712\n\
67TFK:04605:01516\n\
67TFK:04638:02564\n\
67TFK:04722:02135\n\
67TFK:04793:01718\n\
67TFK:04842:01937\n\
67TFK:04843:02494\n\
67TFK:04956:02039\n\
67TFK:05071:02070\n\
67TFK:02940:13752\n\
67TFK:03159:13805\n\
67TFK:03579:13230\n\
67TFK:03362:12358\n\
67TFK:03803:11602\n\
67TFK:03895:12376\n\
67TFK:03452:09272\n\
67TFK:03806:09560\n\
67TFK:02970:05157\n\
67TFK:03463:05403\n\
67TFK:03728:06367\n\
67TFK:03796:05157\n\
67TFK:08364:02151\n\
67TFK:08398:01866\n\
67TFK:08695:02407\n\
67TFK:08791:02221\n\
67TFK:09194:01724\n\
67TFK:09247:01363\n\
67TFK:02714:02447\n\
67TFK:03145:02523\n\
67TFK:03433:02008\n\
67TFK:03530:01437\n\
67TFK:03557:01773\n\
67TFK:03719:02048\n\
67TFK:03807:01949\n\
67TFK:01576:10727\n\
67TFK:01583:11374\n\
67TFK:02645:10437\n\
67TFK:01469:13854\n\
67TFK:01904:13868\n\
67TFK:07993:05416\n\
67TFK:08909:06282\n\
67TFK:08994:05183\n\
67TFK:09369:05971\n\
67TFK:09715:06160\n\
67TFK:10284:06243\n\
67TFK:07325:14067\n\
67TFK:07512:13919\n\
67TFK:07663:13347\n\
67TFK:07961:13291\n\
67TFK:03184:03144\n\
67TFK:03190:03424\n\
67TFK:03556:03106\n\
67TFK:03606:02690\n\
67TFK:03577:03826\n\
67TFK:03229:06948\n\
67TFK:03304:07532\n\
67TFK:03506:06651\n\
67TFK:03652:07231\n\
67TFK:03919:06488\n\
67TFK:04242:00947\n\
67TFK:04696:00341\n\
67TFK:04906:01185\n\
67TFK:02152:00739\n\
67TFK:02664:08928\n\
67TFK:03088:08682\n\
67TFK:03478:08420\n\
')
