# Supplementary material for: The Oxidative Metabolism of Fossil Hydrocarbons and Sulfide Minerals by the Lithobiontic Microbial Community Inhabiting Deep Subterrestrial Kupferschiefer Black Shale
Source: Front Microbiol. 2018 May 15;9:972. doi: 10.3389/fmicb.2018.00972 (PMC5962744; doi:10.3389/fmicb.2018.00972)
Supplement: Supplementary file 3 [file Presentation_1.ZIP › R19_filter-trim_BSc60_sup207_krona.html.files/node392.members.0.js]

data('67TFK:01375:12224\n\
67TFK:01369:12851\n\
67TFK:01393:11862\n\
67TFK:01391:12267\n\
67TFK:01410:12409\n\
67TFK:01418:12835\n\
67TFK:01447:11784\n\
67TFK:01453:12135\n\
67TFK:01505:11749\n\
67TFK:01486:12318\n\
67TFK:01569:11748\n\
67TFK:01570:12171\n\
67TFK:01551:12421\n\
67TFK:01577:12407\n\
67TFK:01605:12284\n\
67TFK:01607:12480\n\
67TFK:01622:12686\n\
67TFK:01669:11601\n\
67TFK:01657:12346\n\
67TFK:01682:12193\n\
67TFK:01752:12696\n\
67TFK:01785:11849\n\
67TFK:01847:11827\n\
67TFK:01901:11724\n\
67TFK:01889:12031\n\
67TFK:01908:12052\n\
67TFK:01967:11697\n\
67TFK:01939:12272\n\
67TFK:01949:12775\n\
67TFK:02018:11828\n\
67TFK:02026:12050\n\
67TFK:02012:12442\n\
67TFK:01983:12552\n\
67TFK:01986:12806\n\
67TFK:02011:12819\n\
67TFK:02073:11942\n\
67TFK:02057:12688\n\
67TFK:02110:12215\n\
67TFK:02139:11835\n\
67TFK:02158:11959\n\
67TFK:02176:12784\n\
67TFK:02225:11652\n\
67TFK:02275:11771\n\
67TFK:02252:11904\n\
67TFK:02234:12767\n\
67TFK:02284:12175\n\
67TFK:02293:12264\n\
67TFK:02299:12434\n\
67TFK:02317:12790\n\
67TFK:02375:11636\n\
67TFK:02355:11750\n\
67TFK:02368:12474\n\
67TFK:02334:12518\n\
67TFK:02416:12014\n\
67TFK:02407:12141\n\
67TFK:02388:12165\n\
67TFK:02386:12874\n\
67TFK:02462:11751\n\
67TFK:02464:11760\n\
67TFK:02467:11975\n\
67TFK:02481:11984\n\
67TFK:02474:12269\n\
67TFK:02446:12316\n\
67TFK:02459:12519\n\
67TFK:02435:12641\n\
67TFK:02436:12873\n\
67TFK:02528:11863\n\
67TFK:02517:11905\n\
67TFK:02533:11611\n\
67TFK:02581:11906\n\
67TFK:02555:12213\n\
67TFK:02554:12733\n\
67TFK:02553:12841\n\
67TFK:02623:12572\n\
67TFK:02605:12672\n\
67TFK:02658:12292\n\
67TFK:02655:12452\n\
67TFK:02646:12701\n\
67TFK:02674:04071\n\
67TFK:02672:04215\n\
67TFK:02704:04558\n\
67TFK:02671:04564\n\
67TFK:02693:04638\n\
67TFK:02704:04862\n\
67TFK:02676:05110\n\
67TFK:02746:04149\n\
67TFK:02752:04152\n\
67TFK:02748:04459\n\
67TFK:02763:04467\n\
67TFK:02770:04315\n\
67TFK:02772:04479\n\
67TFK:02779:04465\n\
67TFK:02807:04624\n\
67TFK:02859:03942\n\
67TFK:02851:03988\n\
67TFK:02850:04179\n\
67TFK:02846:04486\n\
67TFK:02825:04998\n\
67TFK:02907:04140\n\
67TFK:02906:04992\n\
67TFK:02931:04302\n\
67TFK:02934:04944\n\
67TFK:02920:05137\n\
67TFK:02987:04345\n\
67TFK:02982:04439\n\
67TFK:02969:04681\n\
67TFK:03063:03905\n\
67TFK:03062:03993\n\
67TFK:03023:04256\n\
67TFK:03018:04679\n\
67TFK:03048:04833\n\
67TFK:03095:04186\n\
67TFK:03088:04228\n\
67TFK:03105:04980\n\
67TFK:03138:04235\n\
67TFK:03136:04612\n\
67TFK:03141:04790\n\
67TFK:03150:05090\n\
67TFK:03186:04140\n\
67TFK:03202:04248\n\
67TFK:03165:04454\n\
67TFK:03202:04736\n\
67TFK:03180:05104\n\
67TFK:03246:04067\n\
67TFK:03255:04258\n\
67TFK:03236:04272\n\
67TFK:03242:04464\n\
67TFK:03245:04553\n\
67TFK:03231:04787\n\
67TFK:03248:05070\n\
67TFK:03272:03944\n\
67TFK:03312:04000\n\
67TFK:03307:04048\n\
67TFK:03273:04104\n\
67TFK:03265:04618\n\
67TFK:03348:04468\n\
67TFK:03350:04712\n\
67TFK:03314:04967\n\
67TFK:03359:05027\n\
67TFK:03357:05128\n\
67TFK:03397:04374\n\
67TFK:03373:04546\n\
67TFK:03398:04776\n\
67TFK:03372:04901\n\
67TFK:03407:04915\n\
67TFK:03374:05066\n\
67TFK:03426:03933\n\
67TFK:03421:04204\n\
67TFK:03462:04496\n\
67TFK:03457:04672\n\
67TFK:03455:04822\n\
67TFK:03424:04976\n\
67TFK:03505:04152\n\
67TFK:03478:04195\n\
67TFK:03477:04631\n\
67TFK:03486:04635\n\
67TFK:03467:04752\n\
67TFK:03555:04271\n\
67TFK:03542:04602\n\
67TFK:03539:04974\n\
67TFK:03603:03894\n\
67TFK:03604:04161\n\
67TFK:03589:04204\n\
67TFK:03612:04281\n\
67TFK:03572:04397\n\
67TFK:03641:04005\n\
67TFK:03637:04254\n\
67TFK:03628:04499\n\
67TFK:03655:04655\n\
67TFK:03615:04961\n\
67TFK:03701:03942\n\
67TFK:03678:04011\n\
67TFK:03709:04690\n\
67TFK:03761:04009\n\
67TFK:03714:04651\n\
67TFK:03753:04985\n\
67TFK:03764:03882\n\
67TFK:03804:03993\n\
67TFK:03774:04119\n\
67TFK:03778:04797\n\
67TFK:03813:04770\n\
67TFK:03807:04836\n\
67TFK:03783:04914\n\
67TFK:03823:03976\n\
67TFK:03829:04120\n\
67TFK:03856:04160\n\
67TFK:03837:04468\n\
67TFK:03849:04474\n\
67TFK:03855:04614\n\
67TFK:03896:04287\n\
67TFK:03912:04375\n\
67TFK:03872:05103\n\
67TFK:03934:03878\n\
67TFK:03932:03919\n\
67TFK:03938:03999\n\
67TFK:03942:04029\n\
67TFK:03929:04499\n\
67TFK:03945:04715\n\
67TFK:03958:04963\n\
67TFK:03951:04970\n\
67TFK:03984:04467\n\
67TFK:00284:04341\n\
67TFK:00271:04740\n\
67TFK:00290:05021\n\
67TFK:00341:03926\n\
67TFK:00317:04345\n\
67TFK:00341:05041\n\
67TFK:00364:04763\n\
67TFK:00398:05034\n\
67TFK:00425:04447\n\
67TFK:00448:04581\n\
67TFK:00480:04372\n\
67TFK:00490:04496\n\
67TFK:00460:04748\n\
67TFK:00525:04567\n\
67TFK:00531:04583\n\
67TFK:00504:04911\n\
67TFK:00542:05067\n\
67TFK:00573:03884\n\
67TFK:00571:04016\n\
67TFK:00567:04878\n\
67TFK:00645:03931\n\
67TFK:00635:04357\n\
67TFK:00628:04364\n\
67TFK:00643:04448\n\
67TFK:00632:04754\n\
67TFK:00645:04918\n\
67TFK:00661:04096\n\
67TFK:00673:04120\n\
67TFK:00654:04661\n\
67TFK:00701:03887\n\
67TFK:00714:04291\n\
67TFK:00712:04427\n\
67TFK:00748:04437\n\
67TFK:00708:04552\n\
67TFK:00748:04994\n\
67TFK:00758:03996\n\
67TFK:00760:04419\n\
67TFK:00777:04944\n\
67TFK:00842:04356\n\
67TFK:00805:05051\n\
67TFK:00889:04686\n\
67TFK:00852:05129\n\
67TFK:00934:04539\n\
67TFK:00934:04696\n\
67TFK:00959:03883\n\
67TFK:00995:04188\n\
67TFK:00958:04689\n\
67TFK:00996:04746\n\
67TFK:00982:04980\n\
67TFK:01011:04117\n\
67TFK:01026:04248\n\
67TFK:01049:04545\n\
67TFK:01042:04716\n\
67TFK:01045:04948\n\
67TFK:01010:05134\n\
67TFK:01080:04763\n\
67TFK:01135:04336\n\
67TFK:01192:04293\n\
67TFK:01197:04323\n\
67TFK:01163:04947\n\
67TFK:01249:04229\n\
67TFK:01290:04033\n\
67TFK:01269:04130\n\
67TFK:01260:04287\n\
67TFK:01269:04293\n\
67TFK:01271:04334\n\
67TFK:01275:04457\n\
67TFK:01264:04465\n\
67TFK:01272:04496\n\
67TFK:01290:04570\n\
67TFK:01273:04641\n\
67TFK:01286:04673\n\
67TFK:01272:04847\n\
67TFK:01289:05031\n\
67TFK:01250:05088\n\
67TFK:01313:03886\n\
67TFK:01326:04669\n\
67TFK:00450:02290\n\
67TFK:00464:02376\n\
67TFK:00500:02407\n\
67TFK:00598:01942\n\
67TFK:00557:01998\n\
67TFK:00599:02239\n\
67TFK:00592:02419\n\
67TFK:00613:02324\n\
67TFK:00646:02395\n\
67TFK:00682:02142\n\
67TFK:00660:02572\n\
67TFK:00743:01824\n\
67TFK:00744:02015\n\
67TFK:00702:02086\n\
67TFK:00704:02372\n\
67TFK:00744:02401\n\
67TFK:00757:01836\n\
67TFK:00764:01884\n\
67TFK:00761:02233\n\
67TFK:00782:02214\n\
67TFK:00843:01891\n\
67TFK:00812:01939\n\
67TFK:00828:02172\n\
67TFK:00817:02244\n\
67TFK:00837:02413\n\
67TFK:00842:02448\n\
67TFK:00884:02108\n\
67TFK:00901:01583\n\
67TFK:00946:01909\n\
67TFK:00931:02054\n\
67TFK:00906:02529\n\
67TFK:00952:01710\n\
67TFK:01039:02081\n\
67TFK:01029:02271\n\
67TFK:01079:01573\n\
67TFK:01051:01976\n\
67TFK:01057:02280\n\
67TFK:01094:02264\n\
67TFK:01081:02371\n\
67TFK:01121:01415\n\
67TFK:01124:01462\n\
67TFK:01113:02016\n\
67TFK:01127:02025\n\
67TFK:01108:02052\n\
67TFK:01109:02550\n\
67TFK:01158:01316\n\
67TFK:01160:01823\n\
67TFK:01181:01925\n\
67TFK:01150:02182\n\
67TFK:01217:01785\n\
67TFK:01265:01484\n\
67TFK:01286:01496\n\
67TFK:01284:01602\n\
67TFK:01281:01832\n\
67TFK:01265:02000\n\
67TFK:01283:02157\n\
67TFK:01250:02362\n\
67TFK:01271:02357\n\
67TFK:01320:01697\n\
67TFK:01319:01808\n\
67TFK:01318:01932\n\
67TFK:01316:01950\n\
67TFK:01317:02060\n\
67TFK:01321:02519\n\
67TFK:01322:02559\n\
67TFK:00949:01270\n\
67TFK:00506:09093\n\
67TFK:00500:09978\n\
67TFK:00547:10164\n\
67TFK:00588:09288\n\
67TFK:00577:09326\n\
67TFK:00640:09069\n\
67TFK:00641:09120\n\
67TFK:00640:09302\n\
67TFK:00636:09447\n\
67TFK:00620:09518\n\
67TFK:00614:10047\n\
67TFK:00628:10279\n\
67TFK:00683:09400\n\
67TFK:00685:09419\n\
67TFK:00667:09834\n\
67TFK:00772:09200\n\
67TFK:00772:09759\n\
67TFK:00791:09867\n\
67TFK:00757:10181\n\
67TFK:00761:10286\n\
67TFK:00819:09101\n\
67TFK:00824:09124\n\
67TFK:00837:09117\n\
67TFK:00820:09364\n\
67TFK:00832:09781\n\
67TFK:00820:10226\n\
67TFK:00880:09476\n\
67TFK:00872:09840\n\
67TFK:00877:10260\n\
67TFK:00924:09109\n\
67TFK:00927:09569\n\
67TFK:00929:10053\n\
67TFK:00984:09592\n\
67TFK:00993:09567\n\
67TFK:00973:09821\n\
67TFK:01024:09034\n\
67TFK:01014:09227\n\
67TFK:01003:09689\n\
67TFK:01024:10076\n\
67TFK:01070:09352\n\
67TFK:01067:09679\n\
67TFK:01079:09768\n\
67TFK:01099:10156\n\
67TFK:01085:10281\n\
67TFK:01149:09199\n\
67TFK:01148:09222\n\
67TFK:01145:09785\n\
67TFK:01185:09158\n\
67TFK:01194:09207\n\
67TFK:01233:09158\n\
67TFK:01211:09306\n\
67TFK:01213:09473\n\
67TFK:01205:09701\n\
67TFK:01225:09709\n\
67TFK:01215:09925\n\
67TFK:01275:09111\n\
67TFK:01270:09158\n\
67TFK:01251:10097\n\
67TFK:01255:10214\n\
67TFK:01313:09766\n\
67TFK:01311:09841\n\
67TFK:00102:08059\n\
67TFK:00156:08071\n\
67TFK:00183:08352\n\
67TFK:00195:08412\n\
67TFK:00182:08579\n\
67TFK:00247:07810\n\
67TFK:00238:08822\n\
67TFK:00298:07768\n\
67TFK:00257:08107\n\
67TFK:00286:08785\n\
67TFK:00279:08939\n\
67TFK:00340:08249\n\
67TFK:00337:08384\n\
67TFK:00317:08551\n\
67TFK:00336:08532\n\
67TFK:00342:08557\n\
67TFK:00300:08813\n\
67TFK:00380:08002\n\
67TFK:00432:08096\n\
67TFK:00412:08437\n\
67TFK:00443:08639\n\
67TFK:00434:08683\n\
67TFK:00452:08566\n\
67TFK:00492:08934\n\
67TFK:00529:08058\n\
67TFK:00533:08159\n\
67TFK:00506:08519\n\
67TFK:00547:08865\n\
67TFK:00579:08489\n\
67TFK:00575:08624\n\
67TFK:00595:08818\n\
67TFK:00564:08905\n\
67TFK:00554:08935\n\
67TFK:00639:07764\n\
67TFK:00648:08191\n\
67TFK:00622:08332\n\
67TFK:00619:08384\n\
67TFK:00640:08387\n\
67TFK:00624:08871\n\
67TFK:00670:08463\n\
67TFK:00664:08959\n\
67TFK:00746:08065\n\
67TFK:00737:08136\n\
67TFK:00747:08617\n\
67TFK:00706:08759\n\
67TFK:00770:08807\n\
67TFK:00848:07745\n\
67TFK:00834:07819\n\
67TFK:00823:08168\n\
67TFK:00808:08209\n\
67TFK:00815:08196\n\
67TFK:00829:08345\n\
67TFK:00833:08346\n\
67TFK:00821:08731\n\
67TFK:00806:08905\n\
67TFK:00859:07848\n\
67TFK:00863:08315\n\
67TFK:00867:08352\n\
67TFK:00858:08493\n\
67TFK:00951:07875\n\
67TFK:00975:07876\n\
67TFK:00966:07906\n\
67TFK:00983:08300\n\
67TFK:01026:07783\n\
67TFK:01007:08180\n\
67TFK:01031:08319\n\
67TFK:01006:08502\n\
67TFK:01008:08492\n\
67TFK:01038:08677\n\
67TFK:01021:08961\n\
67TFK:01066:07761\n\
67TFK:01059:08307\n\
67TFK:01095:08544\n\
67TFK:01058:08771\n\
67TFK:01074:08943\n\
67TFK:01110:07910\n\
67TFK:01101:08616\n\
67TFK:01108:08793\n\
67TFK:01169:08007\n\
67TFK:01153:08093\n\
67TFK:01158:08614\n\
67TFK:01159:08733\n\
67TFK:01261:07805\n\
67TFK:01299:07857\n\
67TFK:01294:08582\n\
67TFK:01291:08876\n\
67TFK:01263:08985\n\
67TFK:01320:08561\n\
67TFK:00249:07375\n\
67TFK:00346:06971\n\
67TFK:00398:06969\n\
67TFK:00391:07438\n\
67TFK:00359:07666\n\
67TFK:00404:06777\n\
67TFK:00497:06546\n\
67TFK:00491:06609\n\
67TFK:00456:06991\n\
67TFK:00495:07243\n\
67TFK:00450:07319\n\
67TFK:00469:07359\n\
67TFK:00536:06448\n\
67TFK:00543:06512\n\
67TFK:00516:06609\n\
67TFK:00531:06712\n\
67TFK:00543:07286\n\
67TFK:00577:06648\n\
67TFK:00594:07324\n\
67TFK:00608:07180\n\
67TFK:00635:07434\n\
67TFK:00692:06551\n\
67TFK:00656:07355\n\
67TFK:00716:06599\n\
67TFK:00744:06695\n\
67TFK:00710:06783\n\
67TFK:00739:06870\n\
67TFK:00722:07447\n\
67TFK:00772:06720\n\
67TFK:00783:06851\n\
67TFK:00754:07244\n\
67TFK:00796:07256\n\
67TFK:00786:07471\n\
67TFK:00796:07553\n\
67TFK:00843:06913\n\
67TFK:00877:06691\n\
67TFK:00884:06715\n\
67TFK:00854:07044\n\
67TFK:00889:07350\n\
67TFK:00942:06872\n\
67TFK:00946:07279\n\
67TFK:00907:07309\n\
67TFK:00915:07561\n\
67TFK:00940:07632\n\
67TFK:00987:06447\n\
67TFK:00972:06551\n\
67TFK:00980:06766\n\
67TFK:00976:07000\n\
67TFK:00998:07200\n\
67TFK:00958:07327\n\
67TFK:00967:07298\n\
67TFK:00994:07599\n\
67TFK:01003:06746\n\
67TFK:01045:06981\n\
67TFK:01021:07431\n\
67TFK:01076:07004\n\
67TFK:01052:07260\n\
67TFK:01061:07384\n\
67TFK:01091:07350\n\
67TFK:01122:06631\n\
67TFK:01102:06925\n\
67TFK:01127:07095\n\
67TFK:01127:07226\n\
67TFK:01139:07458\n\
67TFK:01196:06813\n\
67TFK:01150:06922\n\
67TFK:01169:07099\n\
67TFK:01159:07201\n\
67TFK:01213:07291\n\
67TFK:01222:07723\n\
67TFK:01255:06671\n\
67TFK:01290:06832\n\
67TFK:01289:06854\n\
67TFK:01255:07284\n\
67TFK:01276:07386\n\
67TFK:01321:06946\n\
67TFK:01325:07005\n\
67TFK:01324:07095\n\
67TFK:01301:07541\n\
67TFK:00225:05367\n\
67TFK:00312:05942\n\
67TFK:00353:05390\n\
67TFK:00385:05535\n\
67TFK:00354:05603\n\
67TFK:00391:05627\n\
67TFK:00428:05724\n\
67TFK:00411:05951\n\
67TFK:00440:06095\n\
67TFK:00488:05341\n\
67TFK:00462:05639\n\
67TFK:00482:05999\n\
67TFK:00475:06008\n\
67TFK:00463:06073\n\
67TFK:00466:06178\n\
67TFK:00459:06322\n\
67TFK:00482:06374\n\
67TFK:00455:06411\n\
67TFK:00522:05569\n\
67TFK:00509:05630\n\
67TFK:00551:05244\n\
67TFK:00566:05222\n\
67TFK:00575:05312\n\
67TFK:00577:05651\n\
67TFK:00567:05716\n\
67TFK:00576:05895\n\
67TFK:00588:06092\n\
67TFK:00645:05339\n\
67TFK:00610:05920\n\
67TFK:00641:05973\n\
67TFK:00616:06270\n\
67TFK:00667:05212\n\
67TFK:00680:05219\n\
67TFK:00667:05604\n\
67TFK:00697:05835\n\
67TFK:00688:05885\n\
67TFK:00684:05959\n\
67TFK:00671:06044\n\
67TFK:00665:06236\n\
67TFK:00725:05345\n\
67TFK:00703:05363\n\
67TFK:00797:05312\n\
67TFK:00796:05771\n\
67TFK:00777:05948\n\
67TFK:00764:05999\n\
67TFK:00777:06109\n\
67TFK:00768:06162\n\
67TFK:00755:06288\n\
67TFK:00844:05194\n\
67TFK:00813:05386\n\
67TFK:00832:05391\n\
67TFK:00815:05744\n\
67TFK:00827:05876\n\
67TFK:00849:06090\n\
67TFK:00843:06324\n\
67TFK:00827:06420\n\
67TFK:00874:05254\n\
67TFK:00891:05336\n\
67TFK:00861:06080\n\
67TFK:00868:06081\n\
67TFK:00866:06113\n\
67TFK:00884:06107\n\
67TFK:00858:06332\n\
67TFK:00947:05800\n\
67TFK:00924:05829\n\
67TFK:00923:05854\n\
67TFK:00971:05200\n\
67TFK:00973:05171\n\
67TFK:00952:05382\n\
67TFK:00960:05621\n\
67TFK:00964:06082\n\
67TFK:01043:05419\n\
67TFK:01043:05458\n\
67TFK:01038:05540\n\
67TFK:01022:05938\n\
67TFK:01021:05953\n\
67TFK:01049:06017\n\
67TFK:01033:06347\n\
67TFK:01064:05172\n\
67TFK:01071:05572\n\
67TFK:01091:05756\n\
67TFK:01064:05887\n\
67TFK:01080:05958\n\
67TFK:01148:05552\n\
67TFK:01139:06235\n\
67TFK:01134:06292\n\
67TFK:01110:06426\n\
67TFK:01154:05385\n\
67TFK:01161:06322\n\
67TFK:01203:05336\n\
67TFK:01238:05859\n\
67TFK:01207:05905\n\
67TFK:01267:05476\n\
67TFK:01292:05584\n\
67TFK:01275:05684\n\
67TFK:01280:05929\n\
67TFK:01253:05989\n\
67TFK:01263:06201\n\
67TFK:01317:05249\n\
67TFK:01326:05219\n\
67TFK:01308:05291\n\
67TFK:01325:05304\n\
67TFK:01315:05719\n\
67TFK:01306:05966\n\
67TFK:01314:06003\n\
67TFK:01315:06383\n\
67TFK:00685:11876\n\
67TFK:00804:11980\n\
67TFK:00927:11979\n\
67TFK:00909:12285\n\
67TFK:00954:11781\n\
67TFK:00968:11906\n\
67TFK:01015:12202\n\
67TFK:01013:12248\n\
67TFK:01086:12033\n\
67TFK:01056:12408\n\
67TFK:01132:12081\n\
67TFK:01138:12108\n\
67TFK:01106:12188\n\
67TFK:01190:11698\n\
67TFK:01184:11804\n\
67TFK:01164:12302\n\
67TFK:01180:12502\n\
67TFK:01199:12751\n\
67TFK:01246:12310\n\
67TFK:01223:12345\n\
67TFK:01290:11710\n\
67TFK:01317:12020\n\
67TFK:09352:06903\n\
67TFK:09340:07129\n\
67TFK:09336:07397\n\
67TFK:09392:07013\n\
67TFK:09406:07359\n\
67TFK:09408:07468\n\
67TFK:09455:06496\n\
67TFK:09450:06632\n\
67TFK:09447:06659\n\
67TFK:09480:06644\n\
67TFK:09517:06689\n\
67TFK:09499:06731\n\
67TFK:09483:06898\n\
67TFK:09480:07030\n\
67TFK:09483:07384\n\
67TFK:09486:07425\n\
67TFK:09512:07443\n\
67TFK:09544:06671\n\
67TFK:09549:06917\n\
67TFK:09604:06620\n\
67TFK:09602:07294\n\
67TFK:09597:07465\n\
67TFK:09638:06919\n\
67TFK:09644:07387\n\
67TFK:09712:06508\n\
67TFK:09679:06597\n\
67TFK:09711:06688\n\
67TFK:09689:06742\n\
67TFK:09720:06894\n\
67TFK:09689:06986\n\
67TFK:09694:07428\n\
67TFK:09740:06441\n\
67TFK:09756:06874\n\
67TFK:09728:06962\n\
67TFK:09753:06966\n\
67TFK:09735:07020\n\
67TFK:09735:07691\n\
67TFK:09780:06685\n\
67TFK:09775:06888\n\
67TFK:09809:06975\n\
67TFK:09818:07014\n\
67TFK:09810:07076\n\
67TFK:09813:07616\n\
67TFK:09842:06803\n\
67TFK:09850:06792\n\
67TFK:09866:06865\n\
67TFK:09866:07167\n\
67TFK:09864:07229\n\
67TFK:09852:07522\n\
67TFK:09849:07654\n\
67TFK:09893:06842\n\
67TFK:09895:07009\n\
67TFK:09918:07471\n\
67TFK:09969:06682\n\
67TFK:09935:06825\n\
67TFK:09949:07006\n\
67TFK:09928:07543\n\
67TFK:10019:06800\n\
67TFK:09995:07179\n\
67TFK:10060:06902\n\
67TFK:10025:07045\n\
67TFK:10029:07051\n\
67TFK:10075:06543\n\
67TFK:10118:06662\n\
67TFK:10118:06885\n\
67TFK:10116:07122\n\
67TFK:10144:06611\n\
67TFK:10173:07491\n\
67TFK:10146:07556\n\
67TFK:10207:06899\n\
67TFK:10190:07145\n\
67TFK:10256:06873\n\
67TFK:10308:07275\n\
67TFK:10361:07170\n\
67TFK:10336:07228\n\
67TFK:10356:07273\n\
67TFK:10345:07454\n\
67TFK:10401:06562\n\
67TFK:10394:06915\n\
67TFK:10394:07035\n\
67TFK:10385:07594\n\
67TFK:10438:07677\n\
67TFK:06687:02595\n\
67TFK:06661:03222\n\
67TFK:06686:03273\n\
67TFK:06703:03328\n\
67TFK:06697:03579\n\
67TFK:06683:03662\n\
67TFK:06703:03854\n\
67TFK:06714:02861\n\
67TFK:06712:03192\n\
67TFK:06728:03547\n\
67TFK:06749:03549\n\
67TFK:06768:02580\n\
67TFK:06776:02597\n\
67TFK:06793:02769\n\
67TFK:06761:03425\n\
67TFK:06772:03401\n\
67TFK:06812:02931\n\
67TFK:06856:03091\n\
67TFK:06854:03556\n\
67TFK:06870:03604\n\
67TFK:06900:03809\n\
67TFK:06928:03327\n\
67TFK:06951:03472\n\
67TFK:06947:03764\n\
67TFK:06985:02926\n\
67TFK:06981:03122\n\
67TFK:06970:03339\n\
67TFK:06962:03527\n\
67TFK:07024:03072\n\
67TFK:07024:03283\n\
67TFK:07031:03590\n\
67TFK:07092:02783\n\
67TFK:07081:03212\n\
67TFK:07106:03203\n\
67TFK:07102:03259\n\
67TFK:07128:03207\n\
67TFK:07117:03299\n\
67TFK:07115:03648\n\
67TFK:07199:02706\n\
67TFK:07169:02923\n\
67TFK:07203:03019\n\
67TFK:07168:03224\n\
67TFK:07173:03178\n\
67TFK:07172:03330\n\
67TFK:07209:03440\n\
67TFK:07177:03792\n\
67TFK:07214:02609\n\
67TFK:07248:03223\n\
67TFK:07249:03273\n\
67TFK:07252:03641\n\
67TFK:07254:03819\n\
67TFK:07309:02713\n\
67TFK:07296:02977\n\
67TFK:07272:03096\n\
67TFK:07270:03198\n\
67TFK:07273:03326\n\
67TFK:07307:03643\n\
67TFK:07283:03839\n\
67TFK:07341:02609\n\
67TFK:07329:02628\n\
67TFK:07354:02676\n\
67TFK:07358:02796\n\
67TFK:07354:02883\n\
67TFK:07339:03671\n\
67TFK:07381:03081\n\
67TFK:07392:03088\n\
67TFK:07378:03453\n\
67TFK:07451:02957\n\
67TFK:07482:02754\n\
67TFK:07466:02802\n\
67TFK:07501:03462\n\
67TFK:07491:03638\n\
67TFK:07558:02591\n\
67TFK:07547:03219\n\
67TFK:07514:03291\n\
67TFK:07587:02842\n\
67TFK:07569:02987\n\
67TFK:07642:03327\n\
67TFK:07642:03576\n\
67TFK:07657:03752\n\
67TFK:07662:02620\n\
67TFK:07679:03310\n\
67TFK:07686:03655\n\
67TFK:07698:03820\n\
67TFK:07715:02642\n\
67TFK:07738:02721\n\
67TFK:07746:03217\n\
67TFK:07719:03419\n\
67TFK:07715:03756\n\
67TFK:07808:02967\n\
67TFK:07760:02993\n\
67TFK:07772:03575\n\
67TFK:07813:02695\n\
67TFK:07827:02752\n\
67TFK:07849:02794\n\
67TFK:07858:02817\n\
67TFK:07812:02906\n\
67TFK:07835:03565\n\
67TFK:07826:03735\n\
67TFK:07875:02651\n\
67TFK:07860:03119\n\
67TFK:07862:03267\n\
67TFK:07866:03435\n\
67TFK:07922:02635\n\
67TFK:07951:02766\n\
67TFK:07914:02794\n\
67TFK:07910:02954\n\
67TFK:07954:03676\n\
67TFK:07943:03754\n\
67TFK:07960:03245\n\
67TFK:09345:03963\n\
67TFK:09362:04092\n\
67TFK:09355:04166\n\
67TFK:09337:04252\n\
67TFK:09346:04704\n\
67TFK:09332:04796\n\
67TFK:09382:04054\n\
67TFK:09415:04200\n\
67TFK:09410:04894\n\
67TFK:09377:04915\n\
67TFK:09374:05148\n\
67TFK:09434:03890\n\
67TFK:09430:04012\n\
67TFK:09462:04039\n\
67TFK:09430:04142\n\
67TFK:09440:04187\n\
67TFK:09459:04288\n\
67TFK:09460:05054\n\
67TFK:09467:05058\n\
67TFK:09490:03903\n\
67TFK:09507:04522\n\
67TFK:09501:05050\n\
67TFK:09515:05096\n\
67TFK:09517:05073\n\
67TFK:09546:03959\n\
67TFK:09554:03965\n\
67TFK:09556:04187\n\
67TFK:09524:04223\n\
67TFK:09569:04327\n\
67TFK:09531:04450\n\
67TFK:09573:04460\n\
67TFK:09611:03875\n\
67TFK:09621:04162\n\
67TFK:09631:04002\n\
67TFK:09632:04041\n\
67TFK:09633:04134\n\
67TFK:09634:04244\n\
67TFK:09650:04372\n\
67TFK:09656:04419\n\
67TFK:09640:04754\n\
67TFK:09683:03885\n\
67TFK:09713:03869\n\
67TFK:09678:04661\n\
67TFK:09705:04651\n\
67TFK:09681:04693\n\
67TFK:09722:05136\n\
67TFK:09763:04252\n\
67TFK:09754:04424\n\
67TFK:09762:04457\n\
67TFK:09732:04685\n\
67TFK:09730:04842\n\
67TFK:09767:04997\n\
67TFK:09791:04190\n\
67TFK:09817:04341\n\
67TFK:09810:04639\n\
67TFK:09780:05019\n\
67TFK:09819:05062\n\
67TFK:09787:05067\n\
67TFK:09781:05125\n\
67TFK:09856:03936\n\
67TFK:09854:04050\n\
67TFK:09825:04307\n\
67TFK:09843:04413\n\
67TFK:09867:04434\n\
67TFK:09837:04618\n\
67TFK:09866:04714\n\
67TFK:09835:04872\n\
67TFK:09916:03874\n\
67TFK:09889:03952\n\
67TFK:09895:04127\n\
67TFK:09919:04247\n\
67TFK:09901:04893\n\
67TFK:09972:04038\n\
67TFK:09952:05110\n\
67TFK:09993:04965\n\
67TFK:10001:05034\n\
67TFK:10037:04196\n\
67TFK:10032:04729\n\
67TFK:10072:04845\n\
67TFK:10078:04112\n\
67TFK:10077:04486\n\
67TFK:10092:04540\n\
67TFK:10113:04714\n\
67TFK:10075:05139\n\
67TFK:10149:03926\n\
67TFK:10162:04182\n\
67TFK:10127:04363\n\
67TFK:10146:04396\n\
67TFK:10142:04415\n\
67TFK:10176:04361\n\
67TFK:10179:04428\n\
67TFK:10202:04467\n\
67TFK:10261:04107\n\
67TFK:10267:04281\n\
67TFK:10311:04303\n\
67TFK:10281:04598\n\
67TFK:10299:05070\n\
67TFK:10336:04236\n\
67TFK:10354:04747\n\
67TFK:10325:04864\n\
67TFK:10345:04870\n\
67TFK:10393:04439\n\
67TFK:10422:04807\n\
67TFK:10411:05119\n\
67TFK:09325:02747\n\
67TFK:09362:02744\n\
67TFK:09336:02927\n\
67TFK:09361:03796\n\
67TFK:09407:02612\n\
67TFK:09408:02877\n\
67TFK:09377:03265\n\
67TFK:09390:03377\n\
67TFK:09387:03810\n\
67TFK:09442:02742\n\
67TFK:09466:02849\n\
67TFK:09436:03065\n\
67TFK:09469:03040\n\
67TFK:09451:03086\n\
67TFK:09424:03356\n\
67TFK:09473:03512\n\
67TFK:09445:03566\n\
67TFK:09468:03806\n\
67TFK:09487:03432\n\
67TFK:09487:03568\n\
67TFK:09568:03846\n\
67TFK:09613:02785\n\
67TFK:09595:02883\n\
67TFK:09612:03383\n\
67TFK:09597:03651\n\
67TFK:09577:03763\n\
67TFK:09667:02771\n\
67TFK:09673:02811\n\
67TFK:09642:03311\n\
67TFK:09626:03354\n\
67TFK:09670:03751\n\
67TFK:09678:02773\n\
67TFK:09714:03440\n\
67TFK:09716:03627\n\
67TFK:09732:02904\n\
67TFK:09772:02972\n\
67TFK:09764:03568\n\
67TFK:09730:03819\n\
67TFK:09801:02673\n\
67TFK:09788:02697\n\
67TFK:09791:02710\n\
67TFK:09794:02884\n\
67TFK:09822:03043\n\
67TFK:09822:03101\n\
67TFK:09819:03211\n\
67TFK:09803:03243\n\
67TFK:09805:03249\n\
67TFK:09779:03334\n\
67TFK:09787:03636\n\
67TFK:09819:03632\n\
67TFK:09801:03818\n\
67TFK:09850:02668\n\
67TFK:09852:02719\n\
67TFK:09863:03317\n\
67TFK:09833:03503\n\
67TFK:09915:03132\n\
67TFK:09894:03463\n\
67TFK:09902:03485\n\
67TFK:09910:03490\n\
67TFK:09885:03626\n\
67TFK:09877:03855\n\
67TFK:09938:02919\n\
67TFK:09940:03064\n\
67TFK:09979:02871\n\
67TFK:09989:03583\n\
67TFK:10072:02624\n\
67TFK:10031:02808\n\
67TFK:10066:03057\n\
67TFK:10072:03803\n\
67TFK:10094:02952\n\
67TFK:10082:03061\n\
67TFK:10088:03275\n\
67TFK:10095:03601\n\
67TFK:10130:02657\n\
67TFK:10163:02828\n\
67TFK:10156:03039\n\
67TFK:10133:03834\n\
67TFK:10214:02848\n\
67TFK:10233:02663\n\
67TFK:10244:02653\n\
67TFK:10231:02748\n\
67TFK:10309:03321\n\
67TFK:10276:03365\n\
67TFK:10280:03365\n\
67TFK:10344:02889\n\
67TFK:10342:02948\n\
67TFK:10371:03514\n\
67TFK:10406:02712\n\
67TFK:10398:03435\n\
67TFK:10489:02948\n\
67TFK:09330:12375\n\
67TFK:09334:12463\n\
67TFK:09406:12705\n\
67TFK:09442:12048\n\
67TFK:09464:12436\n\
67TFK:09513:12188\n\
67TFK:09570:12171\n\
67TFK:09525:12475\n\
67TFK:09578:11981\n\
67TFK:09600:12201\n\
67TFK:09658:12087\n\
67TFK:09686:11776\n\
67TFK:09767:12109\n\
67TFK:09728:12153\n\
67TFK:09777:11631\n\
67TFK:09806:11822\n\
67TFK:09820:11827\n\
67TFK:09831:12101\n\
67TFK:09826:12767\n\
67TFK:09918:11948\n\
67TFK:09910:12015\n\
67TFK:09915:12288\n\
67TFK:09876:12735\n\
67TFK:09957:12411\n\
67TFK:09959:12771\n\
67TFK:10005:11663\n\
67TFK:10005:11699\n\
67TFK:09993:11923\n\
67TFK:09981:12052\n\
67TFK:10004:12376\n\
67TFK:10120:11984\n\
67TFK:10214:11994\n\
67TFK:10216:12001\n\
67TFK:10258:11756\n\
67TFK:10247:12058\n\
67TFK:10378:11592\n\
67TFK:10422:11932\n\
67TFK:10428:11857\n\
67TFK:10550:11687\n\
67TFK:00737:13006\n\
67TFK:01085:12884\n\
67TFK:01152:12889\n\
67TFK:01219:13126\n\
67TFK:01251:13095\n\
67TFK:01253:13145\n\
67TFK:01293:13519\n\
67TFK:01336:03127\n\
67TFK:01353:03167\n\
67TFK:01369:03439\n\
67TFK:01430:02860\n\
67TFK:01408:02907\n\
67TFK:01430:03042\n\
67TFK:01393:03164\n\
67TFK:01402:03316\n\
67TFK:01395:03564\n\
67TFK:01470:02637\n\
67TFK:01453:02964\n\
67TFK:01449:03658\n\
67TFK:01444:03777\n\
67TFK:01505:02735\n\
67TFK:01523:03013\n\
67TFK:01527:03032\n\
67TFK:01505:03116\n\
67TFK:01539:02698\n\
67TFK:01580:02976\n\
67TFK:01571:03376\n\
67TFK:01554:03814\n\
67TFK:01603:02785\n\
67TFK:01603:03848\n\
67TFK:01670:02689\n\
67TFK:01657:02897\n\
67TFK:01670:03259\n\
67TFK:01663:03461\n\
67TFK:01635:03796\n\
67TFK:01692:02791\n\
67TFK:01711:02916\n\
67TFK:01696:03647\n\
67TFK:01687:03800\n\
67TFK:01735:03094\n\
67TFK:01768:03439\n\
67TFK:01736:03550\n\
67TFK:01762:03553\n\
67TFK:01747:03699\n\
67TFK:01784:02999\n\
67TFK:01794:03220\n\
67TFK:01789:03524\n\
67TFK:01841:03422\n\
67TFK:01881:03754\n\
67TFK:01929:02619\n\
67TFK:01895:02661\n\
67TFK:01898:02648\n\
67TFK:01912:02914\n\
67TFK:01898:03707\n\
67TFK:01981:02668\n\
67TFK:01968:03024\n\
67TFK:01935:03202\n\
67TFK:01977:03399\n\
67TFK:01937:03717\n\
67TFK:01968:03732\n\
67TFK:02029:02739\n\
67TFK:02000:03634\n\
67TFK:02072:03039\n\
67TFK:02038:03122\n\
67TFK:02063:03501\n\
67TFK:02049:03784\n\
67TFK:02123:02605\n\
67TFK:02127:02749\n\
67TFK:02105:02838\n\
67TFK:02106:02979\n\
67TFK:02126:03210\n\
67TFK:02128:03187\n\
67TFK:02095:03524\n\
67TFK:02083:03600\n\
67TFK:02094:03669\n\
67TFK:02175:03020\n\
67TFK:02163:03104\n\
67TFK:02160:03822\n\
67TFK:02207:02744\n\
67TFK:02221:02731\n\
67TFK:02188:03061\n\
67TFK:02219:03103\n\
67TFK:02191:03183\n\
67TFK:02216:03492\n\
67TFK:02189:03603\n\
67TFK:02265:02679\n\
67TFK:02266:02787\n\
67TFK:02262:02939\n\
67TFK:02244:03144\n\
67TFK:02252:03160\n\
67TFK:02237:03215\n\
67TFK:02233:03422\n\
67TFK:02269:03710\n\
67TFK:02252:03764\n\
67TFK:02293:02579\n\
67TFK:02331:02597\n\
67TFK:02326:02757\n\
67TFK:02328:02928\n\
67TFK:02306:03051\n\
67TFK:02381:02714\n\
67TFK:02358:03287\n\
67TFK:02334:03428\n\
67TFK:02362:03824\n\
67TFK:02404:02620\n\
67TFK:02425:02609\n\
67TFK:02416:02671\n\
67TFK:02411:02687\n\
67TFK:02393:02895\n\
67TFK:02419:02957\n\
67TFK:02428:03425\n\
67TFK:02465:03244\n\
67TFK:02500:02621\n\
67TFK:02497:02703\n\
67TFK:02488:03139\n\
67TFK:02482:03274\n\
67TFK:02528:03431\n\
67TFK:02496:03676\n\
67TFK:02489:03807\n\
67TFK:02567:02826\n\
67TFK:02549:02986\n\
67TFK:02557:03031\n\
67TFK:02554:03149\n\
67TFK:02569:03155\n\
67TFK:02550:03201\n\
67TFK:02537:03603\n\
67TFK:02545:03716\n\
67TFK:02564:03679\n\
67TFK:02560:03768\n\
67TFK:02576:03824\n\
67TFK:02628:02612\n\
67TFK:02608:02939\n\
67TFK:02630:03016\n\
67TFK:02626:03267\n\
67TFK:02609:03762\n\
67TFK:02644:02624\n\
67TFK:02653:02868\n\
67TFK:02645:03488\n\
67TFK:02635:03531\n\
67TFK:01339:03903\n\
67TFK:01373:03928\n\
67TFK:01375:04101\n\
67TFK:01368:04716\n\
67TFK:01338:05078\n\
67TFK:01394:03944\n\
67TFK:01384:04604\n\
67TFK:01398:04631\n\
67TFK:01418:04654\n\
67TFK:01424:04672\n\
67TFK:01442:04069\n\
67TFK:01451:04436\n\
67TFK:01441:04489\n\
67TFK:01465:04528\n\
67TFK:01457:04679\n\
67TFK:01497:04057\n\
67TFK:01499:04266\n\
67TFK:01513:04268\n\
67TFK:01490:04534\n\
67TFK:01529:04575\n\
67TFK:01518:04766\n\
67TFK:01499:04851\n\
67TFK:01616:03961\n\
67TFK:01596:04031\n\
67TFK:01595:04413\n\
67TFK:01609:04390\n\
67TFK:01599:04518\n\
67TFK:01587:04608\n\
67TFK:01589:04635\n\
67TFK:01582:04824\n\
67TFK:01618:04857\n\
67TFK:01615:05001\n\
67TFK:01636:04014\n\
67TFK:01673:04015\n\
67TFK:01657:04161\n\
67TFK:01663:04483\n\
67TFK:01637:04541\n\
67TFK:01695:04739\n\
67TFK:01687:04907\n\
67TFK:01761:04296\n\
67TFK:01764:04608\n\
67TFK:01781:04665\n\
67TFK:01776:04983\n\
67TFK:01804:04065\n\
67TFK:01826:04208\n\
67TFK:01831:04208\n\
67TFK:01821:04376\n\
67TFK:01806:04436\n\
67TFK:01791:04761\n\
67TFK:01802:04873\n\
67TFK:01808:04950\n\
67TFK:01814:04944\n\
67TFK:01811:04968\n\
67TFK:01790:05132\n\
67TFK:01813:05150\n\
67TFK:01872:03864\n\
67TFK:01873:04207\n\
67TFK:01850:04519\n\
67TFK:01839:04905\n\
67TFK:01873:05089\n\
67TFK:01905:04170\n\
67TFK:01888:04561\n\
67TFK:01966:03979\n\
67TFK:01967:04506\n\
67TFK:01990:04012\n\
67TFK:02012:04034\n\
67TFK:02026:04021\n\
67TFK:02007:04336\n\
67TFK:02013:04891\n\
67TFK:01988:05024\n\
67TFK:02033:04204\n\
67TFK:02059:04223\n\
67TFK:02037:04516\n\
67TFK:02051:05083\n\
67TFK:02092:04171\n\
67TFK:02130:04330\n\
67TFK:02100:04495\n\
67TFK:02092:04631\n\
67TFK:02092:04983\n\
67TFK:02136:04015\n\
67TFK:02181:04294\n\
67TFK:02140:04364\n\
67TFK:02138:05023\n\
67TFK:02148:05118\n\
67TFK:02204:04153\n\
67TFK:02213:04114\n\
67TFK:02192:04165\n\
67TFK:02203:04251\n\
67TFK:02190:05050\n\
67TFK:02184:05101\n\
67TFK:02254:04403\n\
67TFK:02247:04795\n\
67TFK:02275:04912\n\
67TFK:02323:03908\n\
67TFK:02301:04791\n\
67TFK:02322:04904\n\
67TFK:02300:04994\n\
67TFK:02333:04539\n\
67TFK:02334:04532\n\
67TFK:02380:04725\n\
67TFK:02397:04005\n\
67TFK:02386:04139\n\
67TFK:02383:04490\n\
67TFK:02409:04864\n\
67TFK:02410:05001\n\
67TFK:02388:05137\n\
67TFK:02459:03934\n\
67TFK:02479:04191\n\
67TFK:02454:04418\n\
67TFK:02437:04612\n\
67TFK:02469:04828\n\
67TFK:02464:04917\n\
67TFK:02464:04983\n\
67TFK:02452:05035\n\
67TFK:02455:05047\n\
67TFK:02512:04038\n\
67TFK:02514:04644\n\
67TFK:02579:04689\n\
67TFK:02575:04900\n\
67TFK:02585:03933\n\
67TFK:02587:04018\n\
67TFK:02614:04118\n\
67TFK:02631:04191\n\
67TFK:02613:04224\n\
67TFK:02591:04637\n\
67TFK:02644:04225\n\
67TFK:02648:04329\n\
67TFK:02656:04840\n\
67TFK:02654:05082\n\
67TFK:01348:05339\n\
67TFK:01373:05744\n\
67TFK:01381:05911\n\
67TFK:01378:06314\n\
67TFK:01417:05357\n\
67TFK:01399:05731\n\
67TFK:01429:05750\n\
67TFK:01396:06126\n\
67TFK:01383:06356\n\
67TFK:01452:05459\n\
67TFK:01474:05779\n\
67TFK:01439:06309\n\
67TFK:01480:06314\n\
67TFK:01461:06407\n\
67TFK:01512:06236\n\
67TFK:01568:05182\n\
67TFK:01535:05305\n\
67TFK:01554:05421\n\
67TFK:01574:05635\n\
67TFK:01578:05884\n\
67TFK:01564:06422\n\
67TFK:01619:05228\n\
67TFK:01582:05645\n\
67TFK:01582:05892\n\
67TFK:01659:05532\n\
67TFK:01667:05638\n\
67TFK:01718:05306\n\
67TFK:01698:05503\n\
67TFK:01691:05984\n\
67TFK:01729:06041\n\
67TFK:01692:06336\n\
67TFK:01759:05918\n\
67TFK:01756:06393\n\
67TFK:01809:05155\n\
67TFK:01811:05335\n\
67TFK:01821:05683\n\
67TFK:01800:05878\n\
67TFK:01828:06106\n\
67TFK:01782:06264\n\
67TFK:01816:06421\n\
67TFK:01834:06085\n\
67TFK:01883:05293\n\
67TFK:01919:05400\n\
67TFK:01924:05535\n\
67TFK:01911:05638\n\
67TFK:01883:06338\n\
67TFK:01961:05933\n\
67TFK:01967:06127\n\
67TFK:01970:06258\n\
67TFK:01961:06408\n\
67TFK:01981:06409\n\
67TFK:01983:05279\n\
67TFK:02007:05468\n\
67TFK:01985:05724\n\
67TFK:02013:06341\n\
67TFK:02069:05174\n\
67TFK:02073:05314\n\
67TFK:02081:05638\n\
67TFK:02053:06039\n\
67TFK:02054:06223\n\
67TFK:02076:06334\n\
67TFK:02096:05289\n\
67TFK:02102:05448\n\
67TFK:02096:06042\n\
67TFK:02122:06243\n\
67TFK:02156:05855\n\
67TFK:02169:06200\n\
67TFK:02145:06262\n\
67TFK:02161:06394\n\
67TFK:02188:05729\n\
67TFK:02189:05738\n\
67TFK:02211:05915\n\
67TFK:02195:06208\n\
67TFK:02253:06224\n\
67TFK:02280:06348\n\
67TFK:02315:05292\n\
67TFK:02283:05369\n\
67TFK:02306:05807\n\
67TFK:02330:05846\n\
67TFK:02328:05888\n\
67TFK:02324:06275\n\
67TFK:02348:05623\n\
67TFK:02373:05715\n\
67TFK:02384:05266\n\
67TFK:02461:05312\n\
67TFK:02451:05507\n\
67TFK:02506:05472\n\
67TFK:02485:05685\n\
67TFK:02523:05777\n\
67TFK:02526:06197\n\
67TFK:02527:06235\n\
67TFK:02537:05429\n\
67TFK:02561:06060\n\
67TFK:02567:06105\n\
67TFK:02576:06151\n\
67TFK:02586:05704\n\
67TFK:02582:05919\n\
67TFK:02624:06096\n\
67TFK:02616:06134\n\
67TFK:02647:06051\n\
67TFK:01356:06700\n\
67TFK:01381:06819\n\
67TFK:01345:07435\n\
67TFK:01358:07581\n\
67TFK:01364:07573\n\
67TFK:01337:07624\n\
67TFK:01372:07683\n\
67TFK:01374:07711\n\
67TFK:01505:06588\n\
67TFK:01503:07207\n\
67TFK:01511:07563\n\
67TFK:01514:07692\n\
67TFK:01533:06747\n\
67TFK:01550:07063\n\
67TFK:01568:07195\n\
67TFK:01538:07291\n\
67TFK:01559:07363\n\
67TFK:01580:07425\n\
67TFK:01539:07440\n\
67TFK:01595:06843\n\
67TFK:01608:07210\n\
67TFK:01654:06527\n\
67TFK:01668:06577\n\
67TFK:01652:07384\n\
67TFK:01677:07677\n\
67TFK:01702:06644\n\
67TFK:01686:06733\n\
67TFK:01691:06911\n\
67TFK:01698:07037\n\
67TFK:01693:07402\n\
67TFK:01689:07525\n\
67TFK:01737:06648\n\
67TFK:01768:06741\n\
67TFK:01740:06974\n\
67TFK:01736:07024\n\
67TFK:01770:07565\n\
67TFK:01797:06507\n\
67TFK:01783:07466\n\
67TFK:01812:07464\n\
67TFK:01814:07499\n\
67TFK:01835:06560\n\
67TFK:01863:07283\n\
67TFK:01840:07512\n\
67TFK:01879:07613\n\
67TFK:01912:06472\n\
67TFK:01914:06707\n\
67TFK:01889:06780\n\
67TFK:01896:06745\n\
67TFK:01920:07248\n\
67TFK:01902:07302\n\
67TFK:01897:07484\n\
67TFK:01903:07519\n\
67TFK:01958:06611\n\
67TFK:01968:07395\n\
67TFK:02004:06593\n\
67TFK:01986:07420\n\
67TFK:02058:07552\n\
67TFK:02097:06507\n\
67TFK:02089:06697\n\
67TFK:02118:07408\n\
67TFK:02140:06860\n\
67TFK:02158:07188\n\
67TFK:02177:07428\n\
67TFK:02229:06678\n\
67TFK:02188:07225\n\
67TFK:02228:07249\n\
67TFK:02245:06493\n\
67TFK:02241:07267\n\
67TFK:02254:07533\n\
67TFK:02268:07551\n\
67TFK:02303:06733\n\
67TFK:02300:07282\n\
67TFK:02315:07449\n\
67TFK:02350:06471\n\
67TFK:02364:06854\n\
67TFK:02372:06997\n\
67TFK:02372:07045\n\
67TFK:02350:07365\n\
67TFK:02353:07418\n\
67TFK:02340:07515\n\
67TFK:02366:07624\n\
67TFK:02375:07599\n\
67TFK:02426:06667\n\
67TFK:02424:07018\n\
67TFK:02386:07131\n\
67TFK:02387:07383\n\
67TFK:02407:07496\n\
67TFK:02427:07635\n\
67TFK:02406:07659\n\
67TFK:02451:06668\n\
67TFK:02445:07069\n\
67TFK:02433:07186\n\
67TFK:02514:06629\n\
67TFK:02521:07008\n\
67TFK:02498:07095\n\
67TFK:02499:07162\n\
67TFK:02530:07257\n\
67TFK:02562:06658\n\
67TFK:02537:07077\n\
67TFK:02566:07230\n\
67TFK:02543:07697\n\
67TFK:02558:07696\n\
67TFK:02610:06783\n\
67TFK:02630:06857\n\
67TFK:02601:07202\n\
67TFK:02592:07356\n\
67TFK:02622:07640\n\
67TFK:02618:07725\n\
67TFK:02659:07200\n\
67TFK:01358:01563\n\
67TFK:01355:01612\n\
67TFK:01349:01759\n\
67TFK:01377:01886\n\
67TFK:01350:02421\n\
67TFK:01416:01364\n\
67TFK:01396:02268\n\
67TFK:01413:02342\n\
67TFK:01445:01551\n\
67TFK:01459:01727\n\
67TFK:01437:01987\n\
67TFK:01473:02272\n\
67TFK:01438:02444\n\
67TFK:01464:02570\n\
67TFK:01525:01477\n\
67TFK:01516:01883\n\
67TFK:01498:02130\n\
67TFK:01509:02377\n\
67TFK:01497:02403\n\
67TFK:01503:02458\n\
67TFK:01565:01412\n\
67TFK:01569:01773\n\
67TFK:01576:01782\n\
67TFK:01561:01802\n\
67TFK:01540:02062\n\
67TFK:01538:02218\n\
67TFK:01597:01374\n\
67TFK:01615:01747\n\
67TFK:01618:01753\n\
67TFK:01619:01968\n\
67TFK:01626:02376\n\
67TFK:01633:01341\n\
67TFK:01634:01780\n\
67TFK:01659:01774\n\
67TFK:01657:02196\n\
67TFK:01698:01324\n\
67TFK:01730:01469\n\
67TFK:01709:01840\n\
67TFK:01716:02266\n\
67TFK:01732:01606\n\
67TFK:01754:01802\n\
67TFK:01772:01816\n\
67TFK:01762:02012\n\
67TFK:01778:02335\n\
67TFK:01826:01773\n\
67TFK:01800:02056\n\
67TFK:01824:02369\n\
67TFK:01828:02556\n\
67TFK:01854:01404\n\
67TFK:01838:01549\n\
67TFK:01856:01785\n\
67TFK:01870:02293\n\
67TFK:01901:01529\n\
67TFK:01926:01679\n\
67TFK:01919:01944\n\
67TFK:01927:02017\n\
67TFK:01940:01519\n\
67TFK:01965:01527\n\
67TFK:01954:01827\n\
67TFK:01973:01859\n\
67TFK:01933:02362\n\
67TFK:01936:02493\n\
67TFK:01989:01893\n\
67TFK:01983:02220\n\
67TFK:01992:02236\n\
67TFK:02060:01465\n\
67TFK:02069:01673\n\
67TFK:02074:02192\n\
67TFK:02073:02300\n\
67TFK:02076:02430\n\
67TFK:02104:01994\n\
67TFK:02137:02037\n\
67TFK:02157:02008\n\
67TFK:02181:02006\n\
67TFK:02178:02229\n\
67TFK:02242:02393\n\
67TFK:02300:01640\n\
67TFK:02308:01735\n\
67TFK:02319:01750\n\
67TFK:02331:01758\n\
67TFK:02322:02018\n\
67TFK:02288:02046\n\
67TFK:02284:02162\n\
67TFK:02364:01387\n\
67TFK:02372:01416\n\
67TFK:02334:01843\n\
67TFK:02341:02315\n\
67TFK:02346:02502\n\
67TFK:02431:01731\n\
67TFK:02430:01846\n\
67TFK:02420:02102\n\
67TFK:02426:02216\n\
67TFK:02408:02277\n\
67TFK:02394:02321\n\
67TFK:02405:02458\n\
67TFK:02441:01887\n\
67TFK:02455:02397\n\
67TFK:02489:01497\n\
67TFK:02523:01924\n\
67TFK:02510:02097\n\
67TFK:02501:02230\n\
67TFK:02539:01329\n\
67TFK:02576:01300\n\
67TFK:02574:01499\n\
67TFK:02549:01606\n\
67TFK:02535:01757\n\
67TFK:02563:01903\n\
67TFK:02562:02149\n\
67TFK:02535:02217\n\
67TFK:02561:02260\n\
67TFK:02532:02562\n\
67TFK:02620:01538\n\
67TFK:02611:01993\n\
67TFK:02643:01636\n\
67TFK:02634:01954\n\
67TFK:02658:02468\n\
67TFK:01354:08063\n\
67TFK:01353:08156\n\
67TFK:01342:08485\n\
67TFK:01368:08893\n\
67TFK:01411:07733\n\
67TFK:01471:08485\n\
67TFK:01463:08548\n\
67TFK:01438:08818\n\
67TFK:01493:07757\n\
67TFK:01515:07823\n\
67TFK:01491:07884\n\
67TFK:01516:08448\n\
67TFK:01492:08731\n\
67TFK:01565:08558\n\
67TFK:01586:07732\n\
67TFK:01623:07968\n\
67TFK:01620:08415\n\
67TFK:01585:08515\n\
67TFK:01590:08593\n\
67TFK:01604:08691\n\
67TFK:01613:08725\n\
67TFK:01673:07868\n\
67TFK:01674:08447\n\
67TFK:01648:08494\n\
67TFK:01641:08546\n\
67TFK:01699:08077\n\
67TFK:01773:07739\n\
67TFK:01736:08145\n\
67TFK:01749:08517\n\
67TFK:01766:08497\n\
67TFK:01789:07916\n\
67TFK:01823:07960\n\
67TFK:01810:08233\n\
67TFK:01881:08172\n\
67TFK:01858:08716\n\
67TFK:01925:07767\n\
67TFK:01883:08045\n\
67TFK:01920:08123\n\
67TFK:01892:08212\n\
67TFK:01934:07735\n\
67TFK:01936:07780\n\
67TFK:01970:08684\n\
67TFK:01940:08759\n\
67TFK:02013:07913\n\
67TFK:02006:08311\n\
67TFK:02001:08736\n\
67TFK:02007:08824\n\
67TFK:02046:07839\n\
67TFK:02060:07899\n\
67TFK:02053:07997\n\
67TFK:02066:08214\n\
67TFK:02038:08421\n\
67TFK:02103:08180\n\
67TFK:02102:08478\n\
67TFK:02124:08646\n\
67TFK:02085:08687\n\
67TFK:02125:08924\n\
67TFK:02134:07968\n\
67TFK:02153:08097\n\
67TFK:02159:08084\n\
67TFK:02148:08868\n\
67TFK:02197:07817\n\
67TFK:02189:08463\n\
67TFK:02224:08684\n\
67TFK:02202:08747\n\
67TFK:02281:08470\n\
67TFK:02302:07812\n\
67TFK:02325:08049\n\
67TFK:02357:07893\n\
67TFK:02379:07926\n\
67TFK:02370:08006\n\
67TFK:02344:08482\n\
67TFK:02356:08479\n\
67TFK:02343:08937\n\
67TFK:02385:08627\n\
67TFK:02431:08693\n\
67TFK:02414:08899\n\
67TFK:02438:07946\n\
67TFK:02455:08307\n\
67TFK:02472:08621\n\
67TFK:02530:08635\n\
67TFK:02495:08802\n\
67TFK:02491:08975\n\
67TFK:02533:08047\n\
67TFK:02583:08430\n\
67TFK:02608:08597\n\
67TFK:02629:08585\n\
67TFK:02631:08749\n\
67TFK:02661:07749\n\
67TFK:02635:08753\n\
67TFK:02641:08984\n\
67TFK:01380:09028\n\
67TFK:01342:09318\n\
67TFK:01360:09392\n\
67TFK:01340:09569\n\
67TFK:01342:09737\n\
67TFK:01377:09851\n\
67TFK:01391:09059\n\
67TFK:01428:09283\n\
67TFK:01425:09448\n\
67TFK:01402:09784\n\
67TFK:01464:09074\n\
67TFK:01481:09803\n\
67TFK:01473:10204\n\
67TFK:01466:10290\n\
67TFK:01483:09048\n\
67TFK:01485:09937\n\
67TFK:01496:10183\n\
67TFK:01551:09299\n\
67TFK:01576:09424\n\
67TFK:01580:09453\n\
67TFK:01559:09655\n\
67TFK:01538:09921\n\
67TFK:01580:10055\n\
67TFK:01597:09199\n\
67TFK:01593:09598\n\
67TFK:01626:09943\n\
67TFK:01670:09148\n\
67TFK:01656:09930\n\
67TFK:01680:10263\n\
67TFK:01698:09136\n\
67TFK:01721:09664\n\
67TFK:01682:09865\n\
67TFK:01711:10069\n\
67TFK:01769:09307\n\
67TFK:01776:09835\n\
67TFK:01763:10266\n\
67TFK:01813:09453\n\
67TFK:01798:09602\n\
67TFK:01814:09771\n\
67TFK:01820:09769\n\
67TFK:01828:09997\n\
67TFK:01840:09435\n\
67TFK:01852:09450\n\
67TFK:01872:10179\n\
67TFK:01833:10244\n\
67TFK:01920:09212\n\
67TFK:01886:10012\n\
67TFK:01888:10290\n\
67TFK:01969:10243\n\
67TFK:02008:09032\n\
67TFK:02007:09334\n\
67TFK:02013:09379\n\
67TFK:01991:09490\n\
67TFK:02008:09530\n\
67TFK:01983:09641\n\
67TFK:02015:10167\n\
67TFK:01998:10299\n\
67TFK:02039:09636\n\
67TFK:02077:10085\n\
67TFK:02102:09132\n\
67TFK:02104:09877\n\
67TFK:02117:09884\n\
67TFK:02128:10099\n\
67TFK:02166:09022\n\
67TFK:02150:09445\n\
67TFK:02173:09681\n\
67TFK:02229:09305\n\
67TFK:02189:09489\n\
67TFK:02189:09559\n\
67TFK:02212:09663\n\
67TFK:02188:10194\n\
67TFK:02192:10177\n\
67TFK:02220:10207\n\
67TFK:02261:09035\n\
67TFK:02249:09234\n\
67TFK:02247:09664\n\
67TFK:02252:10070\n\
67TFK:02265:10176\n\
67TFK:02278:10225\n\
67TFK:02311:09275\n\
67TFK:02322:09406\n\
67TFK:02327:09513\n\
67TFK:02292:10207\n\
67TFK:02372:09045\n\
67TFK:02337:09155\n\
67TFK:02337:09452\n\
67TFK:02381:09883\n\
67TFK:02415:09190\n\
67TFK:02400:09687\n\
67TFK:02383:09909\n\
67TFK:02417:09875\n\
67TFK:02480:09040\n\
67TFK:02434:09815\n\
67TFK:02565:09738\n\
67TFK:02575:09819\n\
67TFK:02575:09877\n\
67TFK:02590:09260\n\
67TFK:02610:09418\n\
67TFK:02645:10003\n\
67TFK:05342:04048\n\
67TFK:05369:04406\n\
67TFK:05383:03992\n\
67TFK:05393:04423\n\
67TFK:05394:04929\n\
67TFK:05410:05086\n\
67TFK:05451:03917\n\
67TFK:05467:04770\n\
67TFK:05511:03922\n\
67TFK:05490:04433\n\
67TFK:05504:05019\n\
67TFK:05566:04077\n\
67TFK:05546:04347\n\
67TFK:05571:04427\n\
67TFK:05554:04895\n\
67TFK:05569:05056\n\
67TFK:05582:03899\n\
67TFK:05602:04000\n\
67TFK:05613:04443\n\
67TFK:05594:04480\n\
67TFK:05620:04808\n\
67TFK:05656:03936\n\
67TFK:05676:04048\n\
67TFK:05648:04199\n\
67TFK:05628:04555\n\
67TFK:05677:04997\n\
67TFK:05703:04400\n\
67TFK:05715:04457\n\
67TFK:05710:04672\n\
67TFK:05698:04774\n\
67TFK:05758:03904\n\
67TFK:05739:04113\n\
67TFK:05753:04210\n\
67TFK:05732:04236\n\
67TFK:05747:04383\n\
67TFK:05770:04511\n\
67TFK:05758:04529\n\
67TFK:05782:04326\n\
67TFK:05782:04408\n\
67TFK:05798:04425\n\
67TFK:05811:04659\n\
67TFK:05802:04731\n\
67TFK:05822:04739\n\
67TFK:05787:04889\n\
67TFK:05826:05139\n\
67TFK:05845:04818\n\
67TFK:05852:05003\n\
67TFK:05890:04736\n\
67TFK:05892:05133\n\
67TFK:05942:03999\n\
67TFK:05938:04179\n\
67TFK:05949:04635\n\
67TFK:05928:04703\n\
67TFK:05968:04666\n\
67TFK:05965:04859\n\
67TFK:05934:05107\n\
67TFK:05996:04074\n\
67TFK:05980:04350\n\
67TFK:05982:04531\n\
67TFK:05982:04660\n\
67TFK:06027:04744\n\
67TFK:06006:04906\n\
67TFK:05993:05069\n\
67TFK:06112:03883\n\
67TFK:06107:04016\n\
67TFK:06108:05075\n\
67TFK:06156:03867\n\
67TFK:06146:03933\n\
67TFK:06150:03960\n\
67TFK:06158:04171\n\
67TFK:06175:04240\n\
67TFK:06156:04720\n\
67TFK:06176:04996\n\
67TFK:06155:05039\n\
67TFK:06186:04060\n\
67TFK:06178:04068\n\
67TFK:06227:04442\n\
67TFK:06197:04557\n\
67TFK:06216:04946\n\
67TFK:06266:03876\n\
67TFK:06257:04142\n\
67TFK:06242:04799\n\
67TFK:06269:04793\n\
67TFK:06239:04946\n\
67TFK:06243:05035\n\
67TFK:06263:05103\n\
67TFK:06317:04068\n\
67TFK:06320:04147\n\
67TFK:06325:04170\n\
67TFK:06324:04288\n\
67TFK:06316:04594\n\
67TFK:06316:04662\n\
67TFK:06288:04959\n\
67TFK:06367:04110\n\
67TFK:06357:04543\n\
67TFK:06351:04833\n\
67TFK:06372:05008\n\
67TFK:06417:04041\n\
67TFK:06391:04200\n\
67TFK:06413:04165\n\
67TFK:06407:04644\n\
67TFK:06406:04860\n\
67TFK:06389:05018\n\
67TFK:06386:05122\n\
67TFK:06465:04003\n\
67TFK:06453:04291\n\
67TFK:06451:04356\n\
67TFK:06452:04325\n\
67TFK:06461:04355\n\
67TFK:06439:04496\n\
67TFK:06456:04539\n\
67TFK:06455:04871\n\
67TFK:06469:05062\n\
67TFK:06517:04079\n\
67TFK:06505:04552\n\
67TFK:06494:04686\n\
67TFK:06481:05046\n\
67TFK:06570:04156\n\
67TFK:06563:04168\n\
67TFK:06571:04206\n\
67TFK:06563:04612\n\
67TFK:06566:04671\n\
67TFK:06553:04765\n\
67TFK:06539:04875\n\
67TFK:06545:04960\n\
67TFK:06618:04159\n\
67TFK:06597:04180\n\
67TFK:06603:04353\n\
67TFK:06655:03970\n\
67TFK:06658:04310\n\
67TFK:06630:05012\n\
67TFK:09384:13290\n\
67TFK:09402:13312\n\
67TFK:09417:13326\n\
67TFK:09388:13421\n\
67TFK:09447:12881\n\
67TFK:09468:13085\n\
67TFK:09459:13659\n\
67TFK:09512:12975\n\
67TFK:09477:13217\n\
67TFK:09586:13020\n\
67TFK:09598:13288\n\
67TFK:09581:13382\n\
67TFK:09643:12923\n\
67TFK:09760:13018\n\
67TFK:09731:13197\n\
67TFK:09327:07734\n\
67TFK:09327:07736\n\
67TFK:09373:08386\n\
67TFK:09386:07778\n\
67TFK:09391:07985\n\
67TFK:09375:08563\n\
67TFK:09389:08892\n\
67TFK:09447:08364\n\
67TFK:09446:08551\n\
67TFK:09471:08795\n\
67TFK:09443:08890\n\
67TFK:09480:08111\n\
67TFK:09490:08643\n\
67TFK:09512:08770\n\
67TFK:09505:08922\n\
67TFK:09548:07931\n\
67TFK:09564:07969\n\
67TFK:09567:08371\n\
67TFK:09562:08707\n\
67TFK:09548:09006\n\
67TFK:09613:08118\n\
67TFK:09620:08142\n\
67TFK:09614:08424\n\
67TFK:09618:08525\n\
67TFK:09668:08397\n\
67TFK:09636:08725\n\
67TFK:09669:08761\n\
67TFK:09663:08860\n\
67TFK:09696:08774\n\
67TFK:09751:07742\n\
67TFK:09776:07950\n\
67TFK:09806:07971\n\
67TFK:09811:08510\n\
67TFK:09783:08601\n\
67TFK:09828:08913\n\
67TFK:09897:07816\n\
67TFK:09902:08517\n\
67TFK:09894:08942\n\
67TFK:09915:09001\n\
67TFK:09953:08148\n\
67TFK:09948:08495\n\
67TFK:09933:08871\n\
67TFK:09995:07742\n\
67TFK:09979:07891\n\
67TFK:09979:08256\n\
67TFK:10014:08372\n\
67TFK:10032:07977\n\
67TFK:10037:08082\n\
67TFK:10066:08488\n\
67TFK:10083:07922\n\
67TFK:10082:08148\n\
67TFK:10116:08580\n\
67TFK:10164:07752\n\
67TFK:10129:08187\n\
67TFK:10182:08257\n\
67TFK:10183:08823\n\
67TFK:10228:07952\n\
67TFK:10247:08116\n\
67TFK:10265:08494\n\
67TFK:10295:07808\n\
67TFK:10277:08934\n\
67TFK:10329:07823\n\
67TFK:10330:08248\n\
67TFK:10412:07746\n\
67TFK:10387:07851\n\
67TFK:10403:08405\n\
67TFK:10419:08705\n\
67TFK:10399:08746\n\
67TFK:10406:08749\n\
67TFK:10401:08902\n\
67TFK:10423:08978\n\
67TFK:10483:08810\n\
67TFK:10613:08878\n\
67TFK:09345:09154\n\
67TFK:09349:09211\n\
67TFK:09364:09558\n\
67TFK:09334:09852\n\
67TFK:09419:09441\n\
67TFK:09417:09755\n\
67TFK:09420:09884\n\
67TFK:09460:09240\n\
67TFK:09442:09616\n\
67TFK:09424:09828\n\
67TFK:09518:09697\n\
67TFK:09505:09764\n\
67TFK:09494:09813\n\
67TFK:09538:09434\n\
67TFK:09537:09542\n\
67TFK:09558:09561\n\
67TFK:09552:09799\n\
67TFK:09533:10229\n\
67TFK:09578:09802\n\
67TFK:09578:09808\n\
67TFK:09659:09987\n\
67TFK:09710:09020\n\
67TFK:09689:09243\n\
67TFK:09712:09491\n\
67TFK:09705:09928\n\
67TFK:09748:09446\n\
67TFK:09763:09603\n\
67TFK:09784:10129\n\
67TFK:09794:10121\n\
67TFK:09819:10276\n\
67TFK:09852:09327\n\
67TFK:09832:09379\n\
67TFK:09837:09400\n\
67TFK:09859:09726\n\
67TFK:09911:09085\n\
67TFK:09911:09305\n\
67TFK:09949:09692\n\
67TFK:09955:10091\n\
67TFK:09948:10202\n\
67TFK:10021:09017\n\
67TFK:09981:09842\n\
67TFK:10058:09480\n\
67TFK:10053:09830\n\
67TFK:10024:10202\n\
67TFK:10103:09052\n\
67TFK:10100:09303\n\
67TFK:10113:09503\n\
67TFK:10130:09071\n\
67TFK:10130:10078\n\
67TFK:10147:10178\n\
67TFK:10184:09210\n\
67TFK:10211:09613\n\
67TFK:10240:09178\n\
67TFK:10246:09168\n\
67TFK:10259:09500\n\
67TFK:10268:09514\n\
67TFK:10270:09826\n\
67TFK:10290:09651\n\
67TFK:10328:09064\n\
67TFK:10350:09264\n\
67TFK:10333:09324\n\
67TFK:10345:09527\n\
67TFK:10419:09174\n\
67TFK:10416:09343\n\
67TFK:10378:09623\n\
67TFK:10435:09297\n\
67TFK:10425:09526\n\
67TFK:10625:09285\n\
67TFK:09372:10525\n\
67TFK:09350:10575\n\
67TFK:09366:10597\n\
67TFK:09365:11148\n\
67TFK:09354:11541\n\
67TFK:09372:11581\n\
67TFK:09420:11072\n\
67TFK:09431:10952\n\
67TFK:09452:11525\n\
67TFK:09510:10531\n\
67TFK:09483:10716\n\
67TFK:09474:11171\n\
67TFK:09484:11561\n\
67TFK:09537:10437\n\
67TFK:09526:10633\n\
67TFK:09561:10667\n\
67TFK:09617:11389\n\
67TFK:09685:10475\n\
67TFK:09709:10601\n\
67TFK:09674:10690\n\
67TFK:09696:10811\n\
67TFK:09700:11231\n\
67TFK:09710:11243\n\
67TFK:09704:11277\n\
67TFK:09733:10442\n\
67TFK:09730:10952\n\
67TFK:09772:11474\n\
67TFK:09802:11402\n\
67TFK:09866:10335\n\
67TFK:09860:10548\n\
67TFK:09847:11212\n\
67TFK:09904:10532\n\
67TFK:09910:10569\n\
67TFK:09922:11106\n\
67TFK:09910:11397\n\
67TFK:09963:10396\n\
67TFK:09933:11012\n\
67TFK:09946:11126\n\
67TFK:09994:10419\n\
67TFK:10018:10702\n\
67TFK:10014:11338\n\
67TFK:10003:11533\n\
67TFK:10041:10818\n\
67TFK:10032:11051\n\
67TFK:10114:10381\n\
67TFK:10082:10697\n\
67TFK:10158:10328\n\
67TFK:10153:10431\n\
67TFK:10125:11197\n\
67TFK:10181:10416\n\
67TFK:10185:10646\n\
67TFK:10238:11574\n\
67TFK:10285:11420\n\
67TFK:10400:11107\n\
67TFK:10411:11124\n\
67TFK:10424:11356\n\
67TFK:10434:11539\n\
67TFK:10460:11579\n\
67TFK:10612:11501\n\
67TFK:05370:06515\n\
67TFK:05343:06579\n\
67TFK:05350:06961\n\
67TFK:05353:07214\n\
67TFK:05371:07256\n\
67TFK:05337:07359\n\
67TFK:05374:07623\n\
67TFK:05371:07668\n\
67TFK:05382:06610\n\
67TFK:05401:06625\n\
67TFK:05405:06808\n\
67TFK:05407:07369\n\
67TFK:05420:07399\n\
67TFK:05389:07583\n\
67TFK:05433:06858\n\
67TFK:05430:07150\n\
67TFK:05428:07401\n\
67TFK:05470:07469\n\
67TFK:05474:07542\n\
67TFK:05434:07693\n\
67TFK:05498:06554\n\
67TFK:05517:07074\n\
67TFK:05522:07364\n\
67TFK:05548:06565\n\
67TFK:05558:07552\n\
67TFK:05586:06496\n\
67TFK:05586:06774\n\
67TFK:05619:06746\n\
67TFK:05613:06926\n\
67TFK:05668:06899\n\
67TFK:05664:07020\n\
67TFK:05695:06566\n\
67TFK:05724:06820\n\
67TFK:05727:06937\n\
67TFK:05725:06974\n\
67TFK:05682:07311\n\
67TFK:05723:07453\n\
67TFK:05693:07535\n\
67TFK:05758:06837\n\
67TFK:05741:07259\n\
67TFK:05799:06567\n\
67TFK:05790:07519\n\
67TFK:05873:06852\n\
67TFK:05846:06917\n\
67TFK:05845:06973\n\
67TFK:05837:06999\n\
67TFK:05864:07136\n\
67TFK:05857:07220\n\
67TFK:05881:06443\n\
67TFK:05927:06622\n\
67TFK:05916:06684\n\
67TFK:05883:06719\n\
67TFK:05908:06808\n\
67TFK:05907:06903\n\
67TFK:05882:06945\n\
67TFK:05910:07317\n\
67TFK:05917:07472\n\
67TFK:05921:07484\n\
67TFK:05919:07608\n\
67TFK:05928:06607\n\
67TFK:05972:06620\n\
67TFK:05932:06650\n\
67TFK:05953:07200\n\
67TFK:05945:07440\n\
67TFK:05981:06460\n\
67TFK:06005:06531\n\
67TFK:06018:06564\n\
67TFK:06025:06689\n\
67TFK:06011:06895\n\
67TFK:06020:07120\n\
67TFK:06007:07313\n\
67TFK:05992:07709\n\
67TFK:06074:06857\n\
67TFK:06047:07017\n\
67TFK:06071:07008\n\
67TFK:06093:06912\n\
67TFK:06092:07665\n\
67TFK:06142:06621\n\
67TFK:06164:06724\n\
67TFK:06161:06754\n\
67TFK:06165:06959\n\
67TFK:06130:07561\n\
67TFK:06201:06829\n\
67TFK:06225:07351\n\
67TFK:06194:07613\n\
67TFK:06272:06443\n\
67TFK:06272:06453\n\
67TFK:06228:06883\n\
67TFK:06241:06868\n\
67TFK:06253:06972\n\
67TFK:06276:06947\n\
67TFK:06233:07025\n\
67TFK:06258:07007\n\
67TFK:06268:07060\n\
67TFK:06273:07580\n\
67TFK:06281:06490\n\
67TFK:06321:07369\n\
67TFK:06342:07247\n\
67TFK:06354:07645\n\
67TFK:06379:06609\n\
67TFK:06385:07092\n\
67TFK:06419:07443\n\
67TFK:06463:06495\n\
67TFK:06433:06556\n\
67TFK:06447:06817\n\
67TFK:06462:06834\n\
67TFK:06439:06967\n\
67TFK:06462:07097\n\
67TFK:06471:07120\n\
67TFK:06467:07157\n\
67TFK:06468:07559\n\
67TFK:06514:06671\n\
67TFK:06493:07003\n\
67TFK:06512:07445\n\
67TFK:06484:07595\n\
67TFK:06536:06512\n\
67TFK:06537:06490\n\
67TFK:06560:07449\n\
67TFK:06571:07576\n\
67TFK:06576:07685\n\
67TFK:06605:06698\n\
67TFK:06583:06976\n\
67TFK:06629:06724\n\
67TFK:06657:06976\n\
67TFK:05340:10336\n\
67TFK:05354:10548\n\
67TFK:05368:10810\n\
67TFK:05348:11290\n\
67TFK:05336:11565\n\
67TFK:05382:10593\n\
67TFK:05475:10706\n\
67TFK:05458:10775\n\
67TFK:05470:11174\n\
67TFK:05465:11343\n\
67TFK:05462:11379\n\
67TFK:05483:10403\n\
67TFK:05513:10685\n\
67TFK:05516:10756\n\
67TFK:05511:11283\n\
67TFK:05517:11496\n\
67TFK:05525:11543\n\
67TFK:05537:10516\n\
67TFK:05539:11169\n\
67TFK:05578:10431\n\
67TFK:05607:11167\n\
67TFK:05582:11415\n\
67TFK:05627:11523\n\
67TFK:05655:11021\n\
67TFK:05719:10703\n\
67TFK:05687:11090\n\
67TFK:05733:10325\n\
67TFK:05731:10429\n\
67TFK:05765:10891\n\
67TFK:05796:10820\n\
67TFK:05805:11347\n\
67TFK:05849:10515\n\
67TFK:05828:10708\n\
67TFK:05841:10876\n\
67TFK:05865:11060\n\
67TFK:05837:11523\n\
67TFK:05869:11522\n\
67TFK:05879:10794\n\
67TFK:05900:10860\n\
67TFK:05916:10859\n\
67TFK:05947:10344\n\
67TFK:05962:10312\n\
67TFK:05969:10512\n\
67TFK:05960:10808\n\
67TFK:05958:10991\n\
67TFK:05949:11576\n\
67TFK:06011:10404\n\
67TFK:06007:10762\n\
67TFK:05991:11338\n\
67TFK:05990:11545\n\
67TFK:06040:10562\n\
67TFK:06046:10843\n\
67TFK:06043:11332\n\
67TFK:06084:10318\n\
67TFK:06108:11217\n\
67TFK:06118:11553\n\
67TFK:06159:11045\n\
67TFK:06173:11316\n\
67TFK:06173:11493\n\
67TFK:06224:11233\n\
67TFK:06221:11311\n\
67TFK:06211:11391\n\
67TFK:06230:11247\n\
67TFK:06301:10620\n\
67TFK:06286:10739\n\
67TFK:06291:11048\n\
67TFK:06293:11017\n\
67TFK:06294:11271\n\
67TFK:06318:11567\n\
67TFK:06350:10329\n\
67TFK:06341:10576\n\
67TFK:06344:10891\n\
67TFK:06403:10580\n\
67TFK:06415:11219\n\
67TFK:06430:10696\n\
67TFK:06428:11201\n\
67TFK:06466:11165\n\
67TFK:06443:11553\n\
67TFK:06508:10305\n\
67TFK:06485:10616\n\
67TFK:06483:10978\n\
67TFK:06550:10443\n\
67TFK:06561:10763\n\
67TFK:06574:11080\n\
67TFK:06575:11180\n\
67TFK:06568:11559\n\
67TFK:06626:10750\n\
67TFK:06590:11134\n\
67TFK:06633:11307\n\
67TFK:06640:11404\n\
67TFK:09354:01490\n\
67TFK:09344:01574\n\
67TFK:09373:02535\n\
67TFK:09374:01288\n\
67TFK:09380:02484\n\
67TFK:09471:01506\n\
67TFK:09430:01593\n\
67TFK:09443:01679\n\
67TFK:09473:01979\n\
67TFK:09472:02422\n\
67TFK:09515:02025\n\
67TFK:09505:02162\n\
67TFK:09488:02252\n\
67TFK:09480:02356\n\
67TFK:09545:01504\n\
67TFK:09545:01593\n\
67TFK:09526:01692\n\
67TFK:09531:01721\n\
67TFK:09544:01930\n\
67TFK:09566:01925\n\
67TFK:09526:02021\n\
67TFK:09568:02026\n\
67TFK:09550:02156\n\
67TFK:09560:02164\n\
67TFK:09586:01699\n\
67TFK:09588:01791\n\
67TFK:09611:01925\n\
67TFK:09575:02009\n\
67TFK:09617:02082\n\
67TFK:09583:02235\n\
67TFK:09584:02368\n\
67TFK:09605:02423\n\
67TFK:09581:02507\n\
67TFK:09647:02504\n\
67TFK:09687:01560\n\
67TFK:09681:01723\n\
67TFK:09688:01700\n\
67TFK:09748:02320\n\
67TFK:09724:02494\n\
67TFK:09815:02068\n\
67TFK:09851:01574\n\
67TFK:09856:01976\n\
67TFK:09863:01996\n\
67TFK:09868:02127\n\
67TFK:09870:02425\n\
67TFK:09852:02494\n\
67TFK:09885:02386\n\
67TFK:09964:01711\n\
67TFK:09983:01874\n\
67TFK:09981:02211\n\
67TFK:09999:02368\n\
67TFK:09998:02415\n\
67TFK:10011:02459\n\
67TFK:09991:02517\n\
67TFK:10030:02218\n\
67TFK:10064:02320\n\
67TFK:10089:02515\n\
67TFK:10144:02264\n\
67TFK:06672:01532\n\
67TFK:06662:02232\n\
67TFK:06670:02380\n\
67TFK:06740:01949\n\
67TFK:06743:02213\n\
67TFK:06784:01351\n\
67TFK:06760:01403\n\
67TFK:06761:01433\n\
67TFK:06779:01508\n\
67TFK:06766:01567\n\
67TFK:06760:01940\n\
67TFK:06777:02008\n\
67TFK:06784:02423\n\
67TFK:06799:02397\n\
67TFK:06822:01480\n\
67TFK:06843:01659\n\
67TFK:06851:01736\n\
67TFK:06820:01964\n\
67TFK:06814:02384\n\
67TFK:06866:01916\n\
67TFK:06877:01998\n\
67TFK:06919:01589\n\
67TFK:06921:01865\n\
67TFK:06957:02088\n\
67TFK:06954:02520\n\
67TFK:06999:01516\n\
67TFK:06994:01782\n\
67TFK:07004:02075\n\
67TFK:06973:02323\n\
67TFK:07036:01788\n\
67TFK:07057:02085\n\
67TFK:07040:02125\n\
67TFK:07021:02254\n\
67TFK:07055:02239\n\
67TFK:07053:02496\n\
67TFK:07086:01335\n\
67TFK:07098:01322\n\
67TFK:07070:01366\n\
67TFK:07085:01482\n\
67TFK:07106:02423\n\
67TFK:07113:01784\n\
67TFK:07114:01983\n\
67TFK:07110:01997\n\
67TFK:07113:02087\n\
67TFK:07138:02399\n\
67TFK:07113:02506\n\
67TFK:07186:01463\n\
67TFK:07160:01811\n\
67TFK:07173:02566\n\
67TFK:07190:02559\n\
67TFK:07211:01738\n\
67TFK:07233:01865\n\
67TFK:07229:01895\n\
67TFK:07216:02285\n\
67TFK:07291:01350\n\
67TFK:07296:01401\n\
67TFK:07281:01709\n\
67TFK:07270:01739\n\
67TFK:07275:01896\n\
67TFK:07260:02043\n\
67TFK:07302:02283\n\
67TFK:07307:02281\n\
67TFK:07285:02439\n\
67TFK:07356:01536\n\
67TFK:07358:02034\n\
67TFK:07322:02067\n\
67TFK:07333:02158\n\
67TFK:07376:02319\n\
67TFK:07455:01773\n\
67TFK:07515:01540\n\
67TFK:07557:01880\n\
67TFK:07550:02004\n\
67TFK:07536:02107\n\
67TFK:07555:02108\n\
67TFK:07530:02160\n\
67TFK:07532:02143\n\
67TFK:07556:02403\n\
67TFK:07570:01578\n\
67TFK:07565:02097\n\
67TFK:07576:02088\n\
67TFK:07623:01309\n\
67TFK:07615:01466\n\
67TFK:07619:01778\n\
67TFK:07637:02114\n\
67TFK:07647:02250\n\
67TFK:07666:01331\n\
67TFK:07683:01680\n\
67TFK:07684:02028\n\
67TFK:07661:02264\n\
67TFK:07726:01465\n\
67TFK:07721:01538\n\
67TFK:07746:01571\n\
67TFK:07753:02139\n\
67TFK:07712:02224\n\
67TFK:07760:01543\n\
67TFK:07795:01565\n\
67TFK:07774:01610\n\
67TFK:07791:01611\n\
67TFK:07807:01760\n\
67TFK:07791:02551\n\
67TFK:07849:01595\n\
67TFK:07832:02146\n\
67TFK:07855:02224\n\
67TFK:07890:01529\n\
67TFK:07899:01581\n\
67TFK:07948:01386\n\
67TFK:07934:01407\n\
67TFK:07940:01836\n\
67TFK:07921:01909\n\
67TFK:07934:02392\n\
67TFK:07918:02509\n\
67TFK:07914:02563\n\
67TFK:07970:01443\n\
67TFK:07962:01716\n\
67TFK:07985:02516\n\
67TFK:06701:03927\n\
67TFK:06683:04352\n\
67TFK:06691:04421\n\
67TFK:06672:04988\n\
67TFK:06671:05149\n\
67TFK:06711:04072\n\
67TFK:06711:04182\n\
67TFK:06743:04620\n\
67TFK:06758:04987\n\
67TFK:06748:05101\n\
67TFK:06769:04086\n\
67TFK:06798:04304\n\
67TFK:06805:04548\n\
67TFK:06768:04614\n\
67TFK:06803:04647\n\
67TFK:06778:04676\n\
67TFK:06774:05023\n\
67TFK:06778:05135\n\
67TFK:06842:03891\n\
67TFK:06818:03987\n\
67TFK:06848:04555\n\
67TFK:06858:04616\n\
67TFK:06848:04921\n\
67TFK:06869:04591\n\
67TFK:06896:04763\n\
67TFK:06872:05110\n\
67TFK:06918:03987\n\
67TFK:06912:04434\n\
67TFK:06937:04430\n\
67TFK:06942:04807\n\
67TFK:07009:03939\n\
67TFK:06975:04268\n\
67TFK:06967:04367\n\
67TFK:06970:04400\n\
67TFK:07009:04415\n\
67TFK:06961:04712\n\
67TFK:06990:04723\n\
67TFK:06986:04851\n\
67TFK:06999:04852\n\
67TFK:07035:03991\n\
67TFK:07029:04014\n\
67TFK:07038:04159\n\
67TFK:07015:04837\n\
67TFK:07041:04964\n\
67TFK:07095:04041\n\
67TFK:07087:04347\n\
67TFK:07087:04936\n\
67TFK:07070:05121\n\
67TFK:07137:04202\n\
67TFK:07155:04854\n\
67TFK:07198:04108\n\
67TFK:07212:04330\n\
67TFK:07240:04391\n\
67TFK:07254:04757\n\
67TFK:07244:04960\n\
67TFK:07303:04057\n\
67TFK:07281:04138\n\
67TFK:07289:04385\n\
67TFK:07281:04466\n\
67TFK:07307:04967\n\
67TFK:07338:04076\n\
67TFK:07336:04323\n\
67TFK:07383:03871\n\
67TFK:07389:04041\n\
67TFK:07378:04366\n\
67TFK:07364:04452\n\
67TFK:07384:04492\n\
67TFK:07376:04592\n\
67TFK:07430:04226\n\
67TFK:07452:04434\n\
67TFK:07448:05137\n\
67TFK:07508:04028\n\
67TFK:07503:04330\n\
67TFK:07463:04477\n\
67TFK:07493:04951\n\
67TFK:07546:03929\n\
67TFK:07520:04112\n\
67TFK:07532:04396\n\
67TFK:07532:04519\n\
67TFK:07556:04590\n\
67TFK:07573:04003\n\
67TFK:07592:04056\n\
67TFK:07565:04155\n\
67TFK:07575:04291\n\
67TFK:07594:04413\n\
67TFK:07570:04439\n\
67TFK:07584:04434\n\
67TFK:07590:04501\n\
67TFK:07597:04682\n\
67TFK:07562:04939\n\
67TFK:07634:03928\n\
67TFK:07624:04412\n\
67TFK:07665:03944\n\
67TFK:07707:04698\n\
67TFK:07708:04879\n\
67TFK:07744:03879\n\
67TFK:07710:04050\n\
67TFK:07723:04129\n\
67TFK:07741:04245\n\
67TFK:07746:04308\n\
67TFK:07722:04603\n\
67TFK:07710:04654\n\
67TFK:07734:04822\n\
67TFK:07724:04920\n\
67TFK:07757:04964\n\
67TFK:07765:03911\n\
67TFK:07818:04527\n\
67TFK:07852:04847\n\
67TFK:07817:04992\n\
67TFK:07812:05136\n\
67TFK:07831:05132\n\
67TFK:07861:03978\n\
67TFK:07864:04103\n\
67TFK:07906:04369\n\
67TFK:07908:04685\n\
67TFK:07959:04369\n\
67TFK:07976:04255\n\
67TFK:07985:04219\n\
67TFK:07978:04483\n\
67TFK:07991:04536\n\
67TFK:07964:05031\n\
67TFK:06678:06629\n\
67TFK:06673:07022\n\
67TFK:06698:07341\n\
67TFK:06706:07630\n\
67TFK:06741:06768\n\
67TFK:06737:06999\n\
67TFK:06753:07059\n\
67TFK:06744:07138\n\
67TFK:06722:07296\n\
67TFK:06757:07605\n\
67TFK:06801:06558\n\
67TFK:06795:06824\n\
67TFK:06792:06922\n\
67TFK:06799:06921\n\
67TFK:06799:07283\n\
67TFK:06786:07337\n\
67TFK:06764:07512\n\
67TFK:06819:06584\n\
67TFK:06828:06861\n\
67TFK:06829:07167\n\
67TFK:06885:06610\n\
67TFK:06894:07102\n\
67TFK:06884:07164\n\
67TFK:06884:07468\n\
67TFK:06869:07526\n\
67TFK:06906:07592\n\
67TFK:06914:06507\n\
67TFK:06948:06572\n\
67TFK:06925:06985\n\
67TFK:06950:07060\n\
67TFK:06977:07244\n\
67TFK:06975:07689\n\
67TFK:07050:06568\n\
67TFK:07013:06919\n\
67TFK:07100:06481\n\
67TFK:07094:06804\n\
67TFK:07104:07037\n\
67TFK:07062:07621\n\
67TFK:07132:06856\n\
67TFK:07186:06603\n\
67TFK:07208:06910\n\
67TFK:07165:06987\n\
67TFK:07189:07007\n\
67TFK:07179:07060\n\
67TFK:07180:07060\n\
67TFK:07195:07218\n\
67TFK:07251:06699\n\
67TFK:07253:06876\n\
67TFK:07225:07140\n\
67TFK:07232:07225\n\
67TFK:07279:07164\n\
67TFK:07307:07172\n\
67TFK:07292:07298\n\
67TFK:07278:07554\n\
67TFK:07289:07601\n\
67TFK:07344:06702\n\
67TFK:07355:06870\n\
67TFK:07336:07189\n\
67TFK:07358:07465\n\
67TFK:07347:07662\n\
67TFK:07362:06454\n\
67TFK:07408:06561\n\
67TFK:07386:06620\n\
67TFK:07386:06733\n\
67TFK:07377:06905\n\
67TFK:07363:07039\n\
67TFK:07400:06995\n\
67TFK:07406:07369\n\
67TFK:07388:07498\n\
67TFK:07428:06931\n\
67TFK:07428:06961\n\
67TFK:07442:07316\n\
67TFK:07436:07553\n\
67TFK:07488:06446\n\
67TFK:07502:06475\n\
67TFK:07487:06977\n\
67TFK:07479:07014\n\
67TFK:07480:07309\n\
67TFK:07476:07563\n\
67TFK:07549:07607\n\
67TFK:07545:07668\n\
67TFK:07596:06764\n\
67TFK:07561:07286\n\
67TFK:07645:06504\n\
67TFK:07635:06730\n\
67TFK:07620:06847\n\
67TFK:07655:07169\n\
67TFK:07623:07261\n\
67TFK:07626:07267\n\
67TFK:07649:07483\n\
67TFK:07708:06488\n\
67TFK:07690:06801\n\
67TFK:07688:07309\n\
67TFK:07697:07506\n\
67TFK:07714:06455\n\
67TFK:07753:06516\n\
67TFK:07730:06663\n\
67TFK:07731:06815\n\
67TFK:07753:07127\n\
67TFK:07728:07167\n\
67TFK:07786:06670\n\
67TFK:07800:06671\n\
67TFK:07782:07284\n\
67TFK:07827:06818\n\
67TFK:07824:06854\n\
67TFK:07822:06915\n\
67TFK:07824:07057\n\
67TFK:07850:07201\n\
67TFK:07880:06751\n\
67TFK:07896:06911\n\
67TFK:07901:06993\n\
67TFK:07878:07356\n\
67TFK:07887:07656\n\
67TFK:07955:06526\n\
67TFK:07945:06749\n\
67TFK:07945:07480\n\
67TFK:06667:05222\n\
67TFK:06701:05242\n\
67TFK:06698:05455\n\
67TFK:06696:05693\n\
67TFK:06664:05709\n\
67TFK:06719:05230\n\
67TFK:06711:05772\n\
67TFK:06747:05924\n\
67TFK:06744:05992\n\
67TFK:06765:05209\n\
67TFK:06799:06316\n\
67TFK:06857:05733\n\
67TFK:06824:05799\n\
67TFK:06850:06059\n\
67TFK:06827:06419\n\
67TFK:06909:05190\n\
67TFK:06901:05665\n\
67TFK:06901:05722\n\
67TFK:06886:06155\n\
67TFK:06882:06337\n\
67TFK:06902:06385\n\
67TFK:06942:05352\n\
67TFK:06944:05610\n\
67TFK:06942:05788\n\
67TFK:06919:06097\n\
67TFK:06957:06397\n\
67TFK:06920:06416\n\
67TFK:06977:05221\n\
67TFK:07000:05253\n\
67TFK:07002:05393\n\
67TFK:07001:05587\n\
67TFK:06992:05704\n\
67TFK:06995:05888\n\
67TFK:07003:05900\n\
67TFK:06966:06435\n\
67TFK:07032:05278\n\
67TFK:07016:05655\n\
67TFK:07035:05677\n\
67TFK:07027:05812\n\
67TFK:07085:05290\n\
67TFK:07098:05831\n\
67TFK:07092:06313\n\
67TFK:07155:05183\n\
67TFK:07140:05431\n\
67TFK:07134:05582\n\
67TFK:07114:05642\n\
67TFK:07148:05746\n\
67TFK:07111:05833\n\
67TFK:07121:05901\n\
67TFK:07182:05461\n\
67TFK:07209:05981\n\
67TFK:07185:06015\n\
67TFK:07201:06081\n\
67TFK:07257:05226\n\
67TFK:07241:05381\n\
67TFK:07218:05746\n\
67TFK:07242:05831\n\
67TFK:07268:05206\n\
67TFK:07289:05273\n\
67TFK:07293:05377\n\
67TFK:07262:05424\n\
67TFK:07272:05476\n\
67TFK:07283:05720\n\
67TFK:07295:05802\n\
67TFK:07291:05864\n\
67TFK:07341:05164\n\
67TFK:07359:05283\n\
67TFK:07343:05331\n\
67TFK:07336:05497\n\
67TFK:07336:05698\n\
67TFK:07347:05662\n\
67TFK:07310:05827\n\
67TFK:07359:05937\n\
67TFK:07333:05979\n\
67TFK:07346:06098\n\
67TFK:07356:06133\n\
67TFK:07328:06199\n\
67TFK:07372:05236\n\
67TFK:07384:05231\n\
67TFK:07401:05938\n\
67TFK:07398:06026\n\
67TFK:07383:06297\n\
67TFK:07389:06346\n\
67TFK:07408:06332\n\
67TFK:07425:05167\n\
67TFK:07416:05362\n\
67TFK:07450:05598\n\
67TFK:07441:05665\n\
67TFK:07442:05846\n\
67TFK:07441:06412\n\
67TFK:07471:05577\n\
67TFK:07489:05982\n\
67TFK:07460:06096\n\
67TFK:07531:05227\n\
67TFK:07536:06069\n\
67TFK:07510:06340\n\
67TFK:07519:06308\n\
67TFK:07529:06325\n\
67TFK:07545:06420\n\
67TFK:07565:05400\n\
67TFK:07564:05739\n\
67TFK:07568:05884\n\
67TFK:07589:06114\n\
67TFK:07565:06166\n\
67TFK:07573:06213\n\
67TFK:07607:06302\n\
67TFK:07576:06437\n\
67TFK:07653:06062\n\
67TFK:07633:06355\n\
67TFK:07680:05450\n\
67TFK:07691:05722\n\
67TFK:07706:05938\n\
67TFK:07673:05999\n\
67TFK:07684:06071\n\
67TFK:07731:05295\n\
67TFK:07751:05770\n\
67TFK:07744:05949\n\
67TFK:07714:06132\n\
67TFK:07722:06428\n\
67TFK:07772:05416\n\
67TFK:07825:05586\n\
67TFK:07810:05781\n\
67TFK:07852:05777\n\
67TFK:07851:06301\n\
67TFK:07869:05321\n\
67TFK:07903:05315\n\
67TFK:07908:05636\n\
67TFK:07889:06195\n\
67TFK:07889:06365\n\
67TFK:07958:05465\n\
67TFK:07912:05574\n\
67TFK:07922:06007\n\
67TFK:07917:06098\n\
67TFK:07956:06241\n\
67TFK:07915:06353\n\
67TFK:07979:05477\n\
67TFK:07984:05540\n\
67TFK:07970:06100\n\
67TFK:06702:10094\n\
67TFK:06690:10211\n\
67TFK:06725:09501\n\
67TFK:06742:09884\n\
67TFK:06794:09116\n\
67TFK:06789:09200\n\
67TFK:06794:09616\n\
67TFK:06769:09998\n\
67TFK:06851:09437\n\
67TFK:06836:09661\n\
67TFK:06850:09823\n\
67TFK:06844:09872\n\
67TFK:06872:09478\n\
67TFK:06867:09567\n\
67TFK:06889:09603\n\
67TFK:06893:10075\n\
67TFK:06865:10167\n\
67TFK:06917:09336\n\
67TFK:06914:09448\n\
67TFK:06916:09586\n\
67TFK:06952:09567\n\
67TFK:06912:09946\n\
67TFK:07009:09307\n\
67TFK:06996:10046\n\
67TFK:07014:09259\n\
67TFK:07032:09883\n\
67TFK:07036:09925\n\
67TFK:07029:09966\n\
67TFK:07038:10159\n\
67TFK:07029:10169\n\
67TFK:07096:09130\n\
67TFK:07086:09692\n\
67TFK:07074:09717\n\
67TFK:07080:09854\n\
67TFK:07064:10052\n\
67TFK:07096:10283\n\
67TFK:07110:09411\n\
67TFK:07159:09742\n\
67TFK:07135:09775\n\
67TFK:07202:09157\n\
67TFK:07178:09329\n\
67TFK:07197:09715\n\
67TFK:07172:09755\n\
67TFK:07209:10205\n\
67TFK:07251:09120\n\
67TFK:07246:09202\n\
67TFK:07220:09382\n\
67TFK:07224:09413\n\
67TFK:07290:09017\n\
67TFK:07263:09946\n\
67TFK:07304:09937\n\
67TFK:07269:10281\n\
67TFK:07341:09721\n\
67TFK:07353:09977\n\
67TFK:07332:10042\n\
67TFK:07379:09658\n\
67TFK:07454:09105\n\
67TFK:07420:09748\n\
67TFK:07445:10040\n\
67TFK:07449:10166\n\
67TFK:07453:10174\n\
67TFK:07430:10260\n\
67TFK:07473:09531\n\
67TFK:07484:09648\n\
67TFK:07488:09867\n\
67TFK:07557:09079\n\
67TFK:07529:09187\n\
67TFK:07558:09385\n\
67TFK:07550:10026\n\
67TFK:07598:09307\n\
67TFK:07589:09707\n\
67TFK:07577:09809\n\
67TFK:07639:09261\n\
67TFK:07615:10012\n\
67TFK:07683:09394\n\
67TFK:07689:09619\n\
67TFK:07667:10193\n\
67TFK:07670:10202\n\
67TFK:07679:10211\n\
67TFK:07738:09132\n\
67TFK:07710:09523\n\
67TFK:07781:09159\n\
67TFK:07805:09343\n\
67TFK:07809:09644\n\
67TFK:07801:10004\n\
67TFK:07764:10120\n\
67TFK:07760:10205\n\
67TFK:07832:09821\n\
67TFK:07815:09968\n\
67TFK:07909:09077\n\
67TFK:07896:09449\n\
67TFK:07875:09487\n\
67TFK:07890:09474\n\
67TFK:07891:09745\n\
67TFK:07870:09952\n\
67TFK:07924:09452\n\
67TFK:07929:09599\n\
67TFK:07921:09736\n\
67TFK:07943:09960\n\
67TFK:07974:09344\n\
67TFK:07991:10014\n\
67TFK:07980:10064\n\
67TFK:07961:10248\n\
67TFK:06722:07848\n\
67TFK:06731:07868\n\
67TFK:06721:08301\n\
67TFK:06737:08909\n\
67TFK:06808:07915\n\
67TFK:06800:08087\n\
67TFK:06803:08198\n\
67TFK:06762:08604\n\
67TFK:06778:08646\n\
67TFK:06776:08896\n\
67TFK:06831:07766\n\
67TFK:06841:08128\n\
67TFK:06857:08269\n\
67TFK:06815:08408\n\
67TFK:06859:08470\n\
67TFK:06858:08543\n\
67TFK:06863:09012\n\
67TFK:06932:07740\n\
67TFK:06952:07894\n\
67TFK:06938:08339\n\
67TFK:06942:08663\n\
67TFK:06966:07748\n\
67TFK:06960:08160\n\
67TFK:06972:08172\n\
67TFK:06984:08273\n\
67TFK:06991:08234\n\
67TFK:06982:08538\n\
67TFK:06961:08933\n\
67TFK:07020:07762\n\
67TFK:07025:07797\n\
67TFK:07021:08204\n\
67TFK:07092:07928\n\
67TFK:07069:08043\n\
67TFK:07080:08104\n\
67TFK:07067:08504\n\
67TFK:07088:08531\n\
67TFK:07130:07830\n\
67TFK:07117:08045\n\
67TFK:07133:08777\n\
67TFK:07145:08783\n\
67TFK:07180:07792\n\
67TFK:07200:08656\n\
67TFK:07255:07877\n\
67TFK:07212:08805\n\
67TFK:07255:08800\n\
67TFK:07230:08864\n\
67TFK:07216:08960\n\
67TFK:07258:08931\n\
67TFK:07261:07827\n\
67TFK:07295:08015\n\
67TFK:07273:08303\n\
67TFK:07290:08300\n\
67TFK:07261:08626\n\
67TFK:07355:07949\n\
67TFK:07331:08081\n\
67TFK:07354:08540\n\
67TFK:07329:08682\n\
67TFK:07375:07915\n\
67TFK:07387:08217\n\
67TFK:07369:08551\n\
67TFK:07423:08027\n\
67TFK:07433:08145\n\
67TFK:07441:08821\n\
67TFK:07457:08972\n\
67TFK:07503:08074\n\
67TFK:07484:08155\n\
67TFK:07498:08704\n\
67TFK:07557:08226\n\
67TFK:07523:08640\n\
67TFK:07532:08771\n\
67TFK:07542:08773\n\
67TFK:07607:08183\n\
67TFK:07589:08322\n\
67TFK:07573:08656\n\
67TFK:07626:08124\n\
67TFK:07614:08186\n\
67TFK:07623:08192\n\
67TFK:07632:08888\n\
67TFK:07699:07853\n\
67TFK:07707:08022\n\
67TFK:07660:08191\n\
67TFK:07691:08354\n\
67TFK:07735:07799\n\
67TFK:07720:07833\n\
67TFK:07757:08190\n\
67TFK:07747:08396\n\
67TFK:07799:08904\n\
67TFK:07824:07769\n\
67TFK:07825:07871\n\
67TFK:07825:08029\n\
67TFK:07822:08143\n\
67TFK:07836:08297\n\
67TFK:07821:08478\n\
67TFK:07907:07862\n\
67TFK:07895:08981\n\
67TFK:07951:08104\n\
67TFK:07943:08219\n\
67TFK:07947:08693\n\
67TFK:07922:08884\n\
67TFK:07965:08075\n\
67TFK:07987:08304\n\
67TFK:06674:10556\n\
67TFK:06673:10661\n\
67TFK:06680:11006\n\
67TFK:06716:10602\n\
67TFK:06715:10703\n\
67TFK:06759:10689\n\
67TFK:06752:10708\n\
67TFK:06715:10755\n\
67TFK:06727:11313\n\
67TFK:06713:11447\n\
67TFK:06763:10324\n\
67TFK:06770:10349\n\
67TFK:06777:10335\n\
67TFK:06763:10961\n\
67TFK:06777:11309\n\
67TFK:06841:10333\n\
67TFK:06841:11073\n\
67TFK:06811:11161\n\
67TFK:06828:11174\n\
67TFK:06827:11327\n\
67TFK:06879:10392\n\
67TFK:06879:10694\n\
67TFK:06883:11060\n\
67TFK:06900:11056\n\
67TFK:06902:11499\n\
67TFK:06908:11544\n\
67TFK:06871:11580\n\
67TFK:06938:10737\n\
67TFK:06958:10917\n\
67TFK:06943:11224\n\
67TFK:06912:11584\n\
67TFK:06988:10653\n\
67TFK:07014:10551\n\
67TFK:07038:10959\n\
67TFK:07062:10522\n\
67TFK:07107:10615\n\
67TFK:07085:10788\n\
67TFK:07091:10984\n\
67TFK:07106:11045\n\
67TFK:07085:11222\n\
67TFK:07098:11288\n\
67TFK:07112:10650\n\
67TFK:07149:10732\n\
67TFK:07129:10857\n\
67TFK:07118:10958\n\
67TFK:07132:11049\n\
67TFK:07150:11139\n\
67TFK:07128:11316\n\
67TFK:07131:11336\n\
67TFK:07194:10310\n\
67TFK:07174:10678\n\
67TFK:07170:10741\n\
67TFK:07186:11421\n\
67TFK:07248:10580\n\
67TFK:07266:10360\n\
67TFK:07299:10900\n\
67TFK:07275:11032\n\
67TFK:07279:11160\n\
67TFK:07342:10386\n\
67TFK:07334:11548\n\
67TFK:07397:10634\n\
67TFK:07420:10986\n\
67TFK:07418:11411\n\
67TFK:07501:10882\n\
67TFK:07476:11156\n\
67TFK:07469:11217\n\
67TFK:07528:10307\n\
67TFK:07520:10831\n\
67TFK:07603:11015\n\
67TFK:07567:11567\n\
67TFK:07632:10629\n\
67TFK:07633:10656\n\
67TFK:07635:11458\n\
67TFK:07691:10587\n\
67TFK:07725:10826\n\
67TFK:07721:10972\n\
67TFK:07719:11270\n\
67TFK:07729:11366\n\
67TFK:07737:11398\n\
67TFK:07761:10628\n\
67TFK:07796:11047\n\
67TFK:07805:11334\n\
67TFK:07828:10507\n\
67TFK:07811:10581\n\
67TFK:07852:10956\n\
67TFK:07824:11147\n\
67TFK:07862:10432\n\
67TFK:07875:10771\n\
67TFK:07862:11189\n\
67TFK:07959:10384\n\
67TFK:07957:10572\n\
67TFK:00249:03627\n\
67TFK:00372:03357\n\
67TFK:00413:03825\n\
67TFK:00476:03192\n\
67TFK:00496:03432\n\
67TFK:00493:03596\n\
67TFK:00469:03775\n\
67TFK:00533:02797\n\
67TFK:00546:02825\n\
67TFK:00508:03249\n\
67TFK:00528:03761\n\
67TFK:00562:02679\n\
67TFK:00594:03307\n\
67TFK:00554:03345\n\
67TFK:00588:03588\n\
67TFK:00620:03033\n\
67TFK:00649:03536\n\
67TFK:00641:03803\n\
67TFK:00702:02894\n\
67TFK:00729:03494\n\
67TFK:00772:02993\n\
67TFK:00793:03669\n\
67TFK:00825:02637\n\
67TFK:00811:03062\n\
67TFK:00891:02831\n\
67TFK:00857:03371\n\
67TFK:00900:02811\n\
67TFK:00942:03212\n\
67TFK:00941:03275\n\
67TFK:00907:03391\n\
67TFK:00930:03449\n\
67TFK:00943:03535\n\
67TFK:00996:03348\n\
67TFK:00965:03850\n\
67TFK:01047:02638\n\
67TFK:01045:02700\n\
67TFK:01049:02787\n\
67TFK:01039:02873\n\
67TFK:01045:02929\n\
67TFK:01003:03163\n\
67TFK:01004:03742\n\
67TFK:01042:03747\n\
67TFK:01085:02867\n\
67TFK:01050:03519\n\
67TFK:01064:03704\n\
67TFK:01091:03769\n\
67TFK:01083:03786\n\
67TFK:01140:02643\n\
67TFK:01113:03180\n\
67TFK:01131:03177\n\
67TFK:01127:03267\n\
67TFK:01123:03546\n\
67TFK:01112:03733\n\
67TFK:01118:03762\n\
67TFK:01158:02765\n\
67TFK:01191:03500\n\
67TFK:01156:03755\n\
67TFK:01247:02844\n\
67TFK:01248:03483\n\
67TFK:01246:03628\n\
67TFK:01245:03685\n\
67TFK:01278:02947\n\
67TFK:01269:03208\n\
67TFK:01286:03456\n\
67TFK:01318:02825\n\
67TFK:01314:03108\n\
67TFK:01330:03216\n\
67TFK:05362:01586\n\
67TFK:05356:02357\n\
67TFK:05426:01401\n\
67TFK:05389:02093\n\
67TFK:05401:02233\n\
67TFK:05392:02291\n\
67TFK:05452:01729\n\
67TFK:05446:01891\n\
67TFK:05491:01345\n\
67TFK:05499:02063\n\
67TFK:05520:02107\n\
67TFK:05573:01743\n\
67TFK:05529:02207\n\
67TFK:05548:02269\n\
67TFK:05574:02261\n\
67TFK:05617:01907\n\
67TFK:05664:01484\n\
67TFK:05672:02103\n\
67TFK:05649:02280\n\
67TFK:05674:02279\n\
67TFK:05717:01723\n\
67TFK:05720:01812\n\
67TFK:05691:02124\n\
67TFK:05687:02472\n\
67TFK:05815:01524\n\
67TFK:05817:02104\n\
67TFK:05822:02218\n\
67TFK:05872:01675\n\
67TFK:05873:01749\n\
67TFK:05874:02134\n\
67TFK:05913:01578\n\
67TFK:05916:01670\n\
67TFK:05882:01706\n\
67TFK:05915:01776\n\
67TFK:05878:02414\n\
67TFK:05879:02520\n\
67TFK:05946:01777\n\
67TFK:05985:01459\n\
67TFK:05979:02503\n\
67TFK:06080:02448\n\
67TFK:06131:01781\n\
67TFK:06160:01907\n\
67TFK:06175:01971\n\
67TFK:06146:02176\n\
67TFK:06174:02431\n\
67TFK:06180:01534\n\
67TFK:06222:01703\n\
67TFK:06195:02016\n\
67TFK:06277:01508\n\
67TFK:06233:01655\n\
67TFK:06255:01887\n\
67TFK:06228:01970\n\
67TFK:06248:02002\n\
67TFK:06266:02140\n\
67TFK:06234:02304\n\
67TFK:06228:02400\n\
67TFK:06260:02415\n\
67TFK:06264:02454\n\
67TFK:06300:01363\n\
67TFK:06298:02276\n\
67TFK:06364:01671\n\
67TFK:06358:02179\n\
67TFK:06352:02211\n\
67TFK:06354:02242\n\
67TFK:06368:02560\n\
67TFK:06404:01352\n\
67TFK:06409:01433\n\
67TFK:06385:01907\n\
67TFK:06446:01352\n\
67TFK:06463:01354\n\
67TFK:06462:01480\n\
67TFK:06477:02042\n\
67TFK:06513:01419\n\
67TFK:06482:01464\n\
67TFK:06504:02505\n\
67TFK:06532:02008\n\
67TFK:06557:02531\n\
67TFK:06594:01367\n\
67TFK:06602:01610\n\
67TFK:06613:01592\n\
67TFK:06607:02358\n\
67TFK:06587:02476\n\
67TFK:06648:01783\n\
67TFK:06657:02186\n\
67TFK:08003:01106\n\
67TFK:08024:01224\n\
67TFK:08065:00775\n\
67TFK:08075:00754\n\
67TFK:08072:01123\n\
67TFK:08122:00522\n\
67TFK:08105:00772\n\
67TFK:08128:00757\n\
67TFK:08117:00861\n\
67TFK:08100:01005\n\
67TFK:08201:00800\n\
67TFK:08223:01047\n\
67TFK:08231:01015\n\
67TFK:08263:00987\n\
67TFK:08256:01197\n\
67TFK:08261:01161\n\
67TFK:08332:00848\n\
67TFK:08384:00959\n\
67TFK:08379:01253\n\
67TFK:08433:01061\n\
67TFK:08418:01210\n\
67TFK:08457:00891\n\
67TFK:08455:01279\n\
67TFK:08536:00930\n\
67TFK:08539:01065\n\
67TFK:08502:01225\n\
67TFK:08511:01249\n\
67TFK:08585:01184\n\
67TFK:08625:00991\n\
67TFK:08682:01187\n\
67TFK:08750:01060\n\
67TFK:08775:01129\n\
67TFK:08821:01246\n\
67TFK:08831:01239\n\
67TFK:08849:01108\n\
67TFK:08908:00901\n\
67TFK:09131:01107\n\
67TFK:09160:01267\n\
67TFK:09271:01147\n\
67TFK:09280:01123\n\
67TFK:06668:00464\n\
67TFK:06684:00690\n\
67TFK:06732:01051\n\
67TFK:06805:00532\n\
67TFK:06795:00631\n\
67TFK:06838:00887\n\
67TFK:06909:00675\n\
67TFK:06947:00862\n\
67TFK:06940:00967\n\
67TFK:06935:01135\n\
67TFK:07003:00785\n\
67TFK:06980:00900\n\
67TFK:07046:00503\n\
67TFK:07046:00682\n\
67TFK:07022:00905\n\
67TFK:07077:00999\n\
67TFK:07098:01224\n\
67TFK:07104:01282\n\
67TFK:07184:00679\n\
67TFK:07209:00717\n\
67TFK:07170:01240\n\
67TFK:07239:00845\n\
67TFK:07218:01090\n\
67TFK:07221:01167\n\
67TFK:07296:00505\n\
67TFK:07275:01031\n\
67TFK:07286:01187\n\
67TFK:07361:00856\n\
67TFK:07374:00891\n\
67TFK:07382:00925\n\
67TFK:07386:00943\n\
67TFK:07370:01146\n\
67TFK:07366:01157\n\
67TFK:07410:00687\n\
67TFK:07430:00688\n\
67TFK:07449:00751\n\
67TFK:07414:01142\n\
67TFK:07459:01200\n\
67TFK:07440:01253\n\
67TFK:07466:00392\n\
67TFK:07469:00683\n\
67TFK:07484:00655\n\
67TFK:07499:00760\n\
67TFK:07483:01175\n\
67TFK:07555:00813\n\
67TFK:07520:00858\n\
67TFK:07531:01057\n\
67TFK:07530:01126\n\
67TFK:07592:01054\n\
67TFK:07568:01148\n\
67TFK:07619:00524\n\
67TFK:07627:01251\n\
67TFK:07671:00568\n\
67TFK:07699:00836\n\
67TFK:07682:00933\n\
67TFK:07661:01285\n\
67TFK:07749:00752\n\
67TFK:07771:00516\n\
67TFK:07761:00788\n\
67TFK:07765:00967\n\
67TFK:07836:00576\n\
67TFK:07818:00645\n\
67TFK:07814:01012\n\
67TFK:07846:01148\n\
67TFK:07890:00530\n\
67TFK:07906:00745\n\
67TFK:07870:01077\n\
67TFK:07879:01237\n\
67TFK:07928:00613\n\
67TFK:07952:01197\n\
67TFK:06831:14187\n\
67TFK:06838:14184\n\
67TFK:06844:14669\n\
67TFK:06910:14592\n\
67TFK:07021:14640\n\
67TFK:07065:14642\n\
67TFK:07183:14186\n\
67TFK:07189:14337\n\
67TFK:07228:14212\n\
67TFK:07302:14471\n\
67TFK:07275:14716\n\
67TFK:07542:14518\n\
67TFK:07613:14299\n\
67TFK:07739:14210\n\
67TFK:07751:14175\n\
67TFK:07743:14280\n\
67TFK:07917:14186\n\
67TFK:08039:06592\n\
67TFK:07999:06931\n\
67TFK:08034:07107\n\
67TFK:08039:07192\n\
67TFK:08035:07342\n\
67TFK:08005:07467\n\
67TFK:08002:07602\n\
67TFK:08036:07638\n\
67TFK:08030:07695\n\
67TFK:08073:06522\n\
67TFK:08061:06719\n\
67TFK:08066:06761\n\
67TFK:08049:07419\n\
67TFK:08044:07651\n\
67TFK:08104:06560\n\
67TFK:08114:07369\n\
67TFK:08170:06959\n\
67TFK:08146:07356\n\
67TFK:08204:06975\n\
67TFK:08226:07410\n\
67TFK:08233:07483\n\
67TFK:08258:06443\n\
67TFK:08265:07585\n\
67TFK:08265:07617\n\
67TFK:08262:07652\n\
67TFK:08334:07098\n\
67TFK:08313:07170\n\
67TFK:08336:07393\n\
67TFK:08382:07041\n\
67TFK:08408:06828\n\
67TFK:08428:06919\n\
67TFK:08435:06921\n\
67TFK:08427:06960\n\
67TFK:08432:07187\n\
67TFK:08421:07347\n\
67TFK:08401:07438\n\
67TFK:08440:07687\n\
67TFK:08481:06472\n\
67TFK:08461:06864\n\
67TFK:08487:07319\n\
67TFK:08514:06458\n\
67TFK:08525:06602\n\
67TFK:08541:06862\n\
67TFK:08510:07100\n\
67TFK:08532:07137\n\
67TFK:08541:07168\n\
67TFK:08530:07435\n\
67TFK:08531:07419\n\
67TFK:08572:06567\n\
67TFK:08569:06595\n\
67TFK:08627:06526\n\
67TFK:08687:07151\n\
67TFK:08687:07260\n\
67TFK:08643:07403\n\
67TFK:08667:07560\n\
67TFK:08688:07575\n\
67TFK:08689:07614\n\
67TFK:08648:07708\n\
67TFK:08723:06575\n\
67TFK:08738:06825\n\
67TFK:08701:07288\n\
67TFK:08781:06455\n\
67TFK:08786:06805\n\
67TFK:08749:06874\n\
67TFK:08833:06534\n\
67TFK:08831:07005\n\
67TFK:08798:07123\n\
67TFK:08814:07291\n\
67TFK:08809:07648\n\
67TFK:08871:06525\n\
67TFK:08854:06595\n\
67TFK:08854:06732\n\
67TFK:08855:06998\n\
67TFK:08877:07412\n\
67TFK:08877:07571\n\
67TFK:08925:06456\n\
67TFK:08898:06569\n\
67TFK:08902:06730\n\
67TFK:08912:07662\n\
67TFK:08969:06598\n\
67TFK:08970:06591\n\
67TFK:08947:07670\n\
67TFK:08984:07688\n\
67TFK:08949:07723\n\
67TFK:08998:06535\n\
67TFK:09013:06849\n\
67TFK:09018:07703\n\
67TFK:09064:06722\n\
67TFK:09070:06785\n\
67TFK:09054:07588\n\
67TFK:09125:06526\n\
67TFK:09134:06562\n\
67TFK:09095:06668\n\
67TFK:09100:06668\n\
67TFK:09121:06746\n\
67TFK:09129:07001\n\
67TFK:09137:07048\n\
67TFK:09097:07324\n\
67TFK:09128:07359\n\
67TFK:09151:06620\n\
67TFK:09171:07210\n\
67TFK:09201:06524\n\
67TFK:09229:06528\n\
67TFK:09212:06762\n\
67TFK:09236:06967\n\
67TFK:09208:07051\n\
67TFK:09221:07323\n\
67TFK:09201:07413\n\
67TFK:09267:06793\n\
67TFK:09247:07523\n\
67TFK:09267:07576\n\
67TFK:09302:07367\n\
67TFK:09295:07423\n\
67TFK:08007:02757\n\
67TFK:08030:02795\n\
67TFK:08041:03540\n\
67TFK:08039:03807\n\
67TFK:08058:03256\n\
67TFK:08074:03253\n\
67TFK:08057:03391\n\
67TFK:08078:03414\n\
67TFK:08066:03431\n\
67TFK:08087:03535\n\
67TFK:08081:03755\n\
67TFK:08087:03732\n\
67TFK:08137:02632\n\
67TFK:08123:02680\n\
67TFK:08102:02931\n\
67TFK:08139:03391\n\
67TFK:08134:03861\n\
67TFK:08149:03064\n\
67TFK:08162:03324\n\
67TFK:08183:03497\n\
67TFK:08163:03661\n\
67TFK:08239:02730\n\
67TFK:08227:03230\n\
67TFK:08197:03488\n\
67TFK:08262:02720\n\
67TFK:08285:02768\n\
67TFK:08264:02911\n\
67TFK:08265:03349\n\
67TFK:08268:03492\n\
67TFK:08280:03742\n\
67TFK:08338:02860\n\
67TFK:08307:03267\n\
67TFK:08340:03364\n\
67TFK:08325:03696\n\
67TFK:08376:02874\n\
67TFK:08351:03067\n\
67TFK:08366:03317\n\
67TFK:08388:03300\n\
67TFK:08357:03420\n\
67TFK:08350:03582\n\
67TFK:08350:03839\n\
67TFK:08422:02747\n\
67TFK:08413:02859\n\
67TFK:08419:03052\n\
67TFK:08435:03120\n\
67TFK:08392:03180\n\
67TFK:08417:03249\n\
67TFK:08437:03313\n\
67TFK:08420:03575\n\
67TFK:08423:03527\n\
67TFK:08425:03587\n\
67TFK:08491:03269\n\
67TFK:08450:03568\n\
67TFK:08456:03791\n\
67TFK:08529:02620\n\
67TFK:08495:03084\n\
67TFK:08573:03066\n\
67TFK:08556:03330\n\
67TFK:08634:02613\n\
67TFK:08605:02648\n\
67TFK:08605:03642\n\
67TFK:08599:03808\n\
67TFK:08674:02883\n\
67TFK:08659:03001\n\
67TFK:08690:03267\n\
67TFK:08679:03341\n\
67TFK:08679:03394\n\
67TFK:08645:03755\n\
67TFK:08675:03727\n\
67TFK:08699:02786\n\
67TFK:08727:02902\n\
67TFK:08732:03424\n\
67TFK:08714:03491\n\
67TFK:08777:02998\n\
67TFK:08768:03066\n\
67TFK:08787:03677\n\
67TFK:08775:03752\n\
67TFK:08826:02911\n\
67TFK:08815:03311\n\
67TFK:08838:03843\n\
67TFK:08867:02597\n\
67TFK:08858:02775\n\
67TFK:08885:02855\n\
67TFK:08847:03506\n\
67TFK:08939:03170\n\
67TFK:08903:03223\n\
67TFK:08925:03280\n\
67TFK:08932:03298\n\
67TFK:08900:03336\n\
67TFK:08939:03494\n\
67TFK:08927:03773\n\
67TFK:08951:02724\n\
67TFK:08963:02700\n\
67TFK:08950:02779\n\
67TFK:08968:02790\n\
67TFK:08978:02834\n\
67TFK:08945:03038\n\
67TFK:08951:03067\n\
67TFK:08975:03029\n\
67TFK:08983:03608\n\
67TFK:09037:02947\n\
67TFK:09084:02593\n\
67TFK:09065:03230\n\
67TFK:09130:02787\n\
67TFK:09130:03276\n\
67TFK:09121:03423\n\
67TFK:09125:03412\n\
67TFK:09116:03671\n\
67TFK:09186:02692\n\
67TFK:09172:02866\n\
67TFK:09182:02921\n\
67TFK:09146:03278\n\
67TFK:09211:02872\n\
67TFK:09216:03124\n\
67TFK:09241:03284\n\
67TFK:09237:03678\n\
67TFK:09243:03208\n\
67TFK:09260:03219\n\
67TFK:09268:03375\n\
67TFK:09253:03782\n\
67TFK:09316:03393\n\
67TFK:09320:03487\n\
67TFK:07995:03878\n\
67TFK:08038:03947\n\
67TFK:08026:04099\n\
67TFK:08012:04119\n\
67TFK:08014:04426\n\
67TFK:08069:04057\n\
67TFK:08074:04266\n\
67TFK:08069:04718\n\
67TFK:08071:05055\n\
67TFK:08094:03961\n\
67TFK:08102:04024\n\
67TFK:08093:04657\n\
67TFK:08109:04651\n\
67TFK:08109:04709\n\
67TFK:08111:04827\n\
67TFK:08097:04915\n\
67TFK:08114:04940\n\
67TFK:08168:04002\n\
67TFK:08171:04131\n\
67TFK:08151:04276\n\
67TFK:08158:04276\n\
67TFK:08156:04366\n\
67TFK:08142:04454\n\
67TFK:08190:04998\n\
67TFK:08202:04044\n\
67TFK:08236:04292\n\
67TFK:08218:04498\n\
67TFK:08199:04812\n\
67TFK:08202:04904\n\
67TFK:08221:04902\n\
67TFK:08195:04958\n\
67TFK:08209:05036\n\
67TFK:08252:03982\n\
67TFK:08264:04112\n\
67TFK:08259:04146\n\
67TFK:08270:04222\n\
67TFK:08245:04266\n\
67TFK:08270:04731\n\
67TFK:08301:04414\n\
67TFK:08339:04651\n\
67TFK:08301:04777\n\
67TFK:08300:04902\n\
67TFK:08295:05139\n\
67TFK:08373:03965\n\
67TFK:08343:04104\n\
67TFK:08390:04527\n\
67TFK:08378:04726\n\
67TFK:08388:04874\n\
67TFK:08359:05147\n\
67TFK:08400:04012\n\
67TFK:08419:04117\n\
67TFK:08413:04215\n\
67TFK:08415:04344\n\
67TFK:08435:04356\n\
67TFK:08427:04809\n\
67TFK:08430:04798\n\
67TFK:08430:04986\n\
67TFK:08438:04992\n\
67TFK:08447:03876\n\
67TFK:08472:04441\n\
67TFK:08482:04684\n\
67TFK:08488:04844\n\
67TFK:08480:04911\n\
67TFK:08534:03968\n\
67TFK:08519:04266\n\
67TFK:08535:04287\n\
67TFK:08496:04430\n\
67TFK:08501:04597\n\
67TFK:08502:04840\n\
67TFK:08538:04940\n\
67TFK:08536:04980\n\
67TFK:08522:05127\n\
67TFK:08548:03916\n\
67TFK:08582:03922\n\
67TFK:08553:04303\n\
67TFK:08557:04362\n\
67TFK:08555:04788\n\
67TFK:08562:04842\n\
67TFK:08551:05101\n\
67TFK:08592:03899\n\
67TFK:08641:03869\n\
67TFK:08607:03943\n\
67TFK:08618:04111\n\
67TFK:08631:04133\n\
67TFK:08597:04258\n\
67TFK:08614:04712\n\
67TFK:08601:05036\n\
67TFK:08613:05024\n\
67TFK:08592:05142\n\
67TFK:08593:05132\n\
67TFK:08669:03911\n\
67TFK:08682:04081\n\
67TFK:08670:04345\n\
67TFK:08707:03917\n\
67TFK:08708:03996\n\
67TFK:08716:04581\n\
67TFK:08719:04570\n\
67TFK:08742:04531\n\
67TFK:08742:05135\n\
67TFK:08820:04153\n\
67TFK:08810:04233\n\
67TFK:08816:04390\n\
67TFK:08834:04442\n\
67TFK:08835:04558\n\
67TFK:08799:04807\n\
67TFK:08830:04874\n\
67TFK:08838:04899\n\
67TFK:08880:05092\n\
67TFK:08900:03933\n\
67TFK:08938:03988\n\
67TFK:08919:04179\n\
67TFK:08941:04587\n\
67TFK:08908:04915\n\
67TFK:08970:04190\n\
67TFK:08953:04319\n\
67TFK:08949:04555\n\
67TFK:08988:04531\n\
67TFK:08951:04785\n\
67TFK:08989:04830\n\
67TFK:08944:05130\n\
67TFK:09004:04036\n\
67TFK:09028:04064\n\
67TFK:09000:04778\n\
67TFK:09000:05069\n\
67TFK:09066:03898\n\
67TFK:09080:04285\n\
67TFK:09066:04463\n\
67TFK:09088:04740\n\
67TFK:09061:04799\n\
67TFK:09089:04978\n\
67TFK:09101:03942\n\
67TFK:09105:04097\n\
67TFK:09127:04221\n\
67TFK:09121:04441\n\
67TFK:09140:04438\n\
67TFK:09109:04842\n\
67TFK:09189:04042\n\
67TFK:09181:04543\n\
67TFK:09162:04971\n\
67TFK:09184:05079\n\
67TFK:09237:04241\n\
67TFK:09238:04780\n\
67TFK:09206:05023\n\
67TFK:09272:04036\n\
67TFK:09318:04855\n\
67TFK:08024:08646\n\
67TFK:08049:07862\n\
67TFK:08065:07853\n\
67TFK:08077:08027\n\
67TFK:08080:08432\n\
67TFK:08048:08725\n\
67TFK:08119:08387\n\
67TFK:08132:08494\n\
67TFK:08161:08367\n\
67TFK:08181:08382\n\
67TFK:08150:08655\n\
67TFK:08187:08728\n\
67TFK:08230:07743\n\
67TFK:08198:07938\n\
67TFK:08206:08361\n\
67TFK:08207:08897\n\
67TFK:08250:08011\n\
67TFK:08249:08553\n\
67TFK:08254:08761\n\
67TFK:08253:08864\n\
67TFK:08333:08036\n\
67TFK:08328:08087\n\
67TFK:08301:08327\n\
67TFK:08300:08506\n\
67TFK:08411:07731\n\
67TFK:08440:08260\n\
67TFK:08398:08332\n\
67TFK:08475:07750\n\
67TFK:08449:08323\n\
67TFK:08443:08508\n\
67TFK:08452:08544\n\
67TFK:08501:08121\n\
67TFK:08533:08348\n\
67TFK:08498:08382\n\
67TFK:08512:08420\n\
67TFK:08538:08462\n\
67TFK:08536:08845\n\
67TFK:08543:07927\n\
67TFK:08574:07952\n\
67TFK:08613:08097\n\
67TFK:08623:08240\n\
67TFK:08608:08422\n\
67TFK:08597:08983\n\
67TFK:08683:07935\n\
67TFK:08697:08004\n\
67TFK:08696:08141\n\
67TFK:08713:08919\n\
67TFK:08705:08988\n\
67TFK:08753:07729\n\
67TFK:08787:08229\n\
67TFK:08772:08445\n\
67TFK:08776:08566\n\
67TFK:08802:08051\n\
67TFK:08828:08398\n\
67TFK:08812:08696\n\
67TFK:08879:08099\n\
67TFK:08852:08218\n\
67TFK:08852:08436\n\
67TFK:08872:08553\n\
67TFK:08898:07745\n\
67TFK:08906:07771\n\
67TFK:08915:08022\n\
67TFK:08966:08502\n\
67TFK:08976:08832\n\
67TFK:09000:08164\n\
67TFK:09030:08504\n\
67TFK:09025:08849\n\
67TFK:09090:07860\n\
67TFK:09075:08882\n\
67TFK:09121:07871\n\
67TFK:09137:08230\n\
67TFK:09116:08576\n\
67TFK:09101:08851\n\
67TFK:09133:08887\n\
67TFK:09189:07769\n\
67TFK:09168:07801\n\
67TFK:09191:07880\n\
67TFK:09161:08481\n\
67TFK:09188:08511\n\
67TFK:09154:08822\n\
67TFK:09207:08298\n\
67TFK:09237:08346\n\
67TFK:09210:08871\n\
67TFK:09212:08953\n\
67TFK:09265:08356\n\
67TFK:09256:08625\n\
67TFK:09293:08036\n\
67TFK:09310:08355\n\
67TFK:08013:09068\n\
67TFK:08014:09803\n\
67TFK:08016:10240\n\
67TFK:08060:09154\n\
67TFK:08067:09398\n\
67TFK:08052:09648\n\
67TFK:08045:10165\n\
67TFK:08113:09118\n\
67TFK:08140:09665\n\
67TFK:08111:09804\n\
67TFK:08138:09843\n\
67TFK:08110:10173\n\
67TFK:08102:10289\n\
67TFK:08160:10078\n\
67TFK:08240:09084\n\
67TFK:08192:09226\n\
67TFK:08223:09259\n\
67TFK:08228:09733\n\
67TFK:08192:10147\n\
67TFK:08268:09410\n\
67TFK:08250:09527\n\
67TFK:08269:09867\n\
67TFK:08270:09915\n\
67TFK:08300:09094\n\
67TFK:08304:09654\n\
67TFK:08309:10075\n\
67TFK:08373:09845\n\
67TFK:08363:10048\n\
67TFK:08434:09288\n\
67TFK:08451:09135\n\
67TFK:08473:09188\n\
67TFK:08479:09343\n\
67TFK:08475:09480\n\
67TFK:08448:09757\n\
67TFK:08452:10161\n\
67TFK:08510:09438\n\
67TFK:08498:09477\n\
67TFK:08518:09644\n\
67TFK:08543:09200\n\
67TFK:08555:09191\n\
67TFK:08561:09242\n\
67TFK:08561:09478\n\
67TFK:08639:09554\n\
67TFK:08641:09684\n\
67TFK:08596:10205\n\
67TFK:08642:09979\n\
67TFK:08716:09404\n\
67TFK:08737:09640\n\
67TFK:08783:09823\n\
67TFK:08804:09851\n\
67TFK:08857:09157\n\
67TFK:08844:09222\n\
67TFK:08889:09630\n\
67TFK:08868:10271\n\
67TFK:08899:09171\n\
67TFK:08899:09672\n\
67TFK:08935:09728\n\
67TFK:08893:10127\n\
67TFK:08911:10165\n\
67TFK:08978:09215\n\
67TFK:08988:09712\n\
67TFK:09035:09128\n\
67TFK:09021:09191\n\
67TFK:09041:09315\n\
67TFK:08997:10150\n\
67TFK:09055:09776\n\
67TFK:09107:09406\n\
67TFK:09121:09949\n\
67TFK:09103:10033\n\
67TFK:09130:10106\n\
67TFK:09139:10150\n\
67TFK:09180:09075\n\
67TFK:09153:09170\n\
67TFK:09161:09222\n\
67TFK:09184:09685\n\
67TFK:09186:09977\n\
67TFK:09159:10173\n\
67TFK:09191:10192\n\
67TFK:09235:09239\n\
67TFK:09231:09455\n\
67TFK:09230:09557\n\
67TFK:09240:09767\n\
67TFK:09200:10008\n\
67TFK:09203:10008\n\
67TFK:09209:10208\n\
67TFK:09258:09025\n\
67TFK:09284:09073\n\
67TFK:09255:09194\n\
67TFK:09285:09177\n\
67TFK:09286:09445\n\
67TFK:09255:09477\n\
67TFK:09283:09481\n\
67TFK:09280:09788\n\
67TFK:09261:09881\n\
67TFK:09294:09636\n\
67TFK:00509:10456\n\
67TFK:00552:10380\n\
67TFK:00567:10610\n\
67TFK:00649:10604\n\
67TFK:00669:10366\n\
67TFK:00681:10813\n\
67TFK:00677:11026\n\
67TFK:00742:10381\n\
67TFK:00778:11026\n\
67TFK:00794:11169\n\
67TFK:00814:11219\n\
67TFK:00835:11424\n\
67TFK:00816:11526\n\
67TFK:00884:10537\n\
67TFK:00892:10633\n\
67TFK:00856:10822\n\
67TFK:00853:11051\n\
67TFK:00856:11026\n\
67TFK:00892:11192\n\
67TFK:00961:10370\n\
67TFK:00959:10662\n\
67TFK:00970:11287\n\
67TFK:01028:10317\n\
67TFK:01006:10473\n\
67TFK:01013:10489\n\
67TFK:01026:10679\n\
67TFK:01000:11467\n\
67TFK:01063:11297\n\
67TFK:01089:11496\n\
67TFK:01120:11479\n\
67TFK:01154:10815\n\
67TFK:01197:11126\n\
67TFK:01174:11253\n\
67TFK:01207:10601\n\
67TFK:01237:10819\n\
67TFK:01241:11151\n\
67TFK:01248:11140\n\
67TFK:01249:11269\n\
67TFK:01293:10352\n\
67TFK:01255:10513\n\
67TFK:01258:10528\n\
67TFK:01296:10517\n\
67TFK:01307:11380\n\
67TFK:06689:12662\n\
67TFK:06726:12227\n\
67TFK:06742:12380\n\
67TFK:06741:12757\n\
67TFK:06807:11662\n\
67TFK:06794:11732\n\
67TFK:06785:12621\n\
67TFK:06809:12592\n\
67TFK:06777:12685\n\
67TFK:06815:11639\n\
67TFK:06886:12025\n\
67TFK:06905:12202\n\
67TFK:06897:12564\n\
67TFK:06945:11783\n\
67TFK:06917:11947\n\
67TFK:06925:12448\n\
67TFK:06911:12570\n\
67TFK:06965:11711\n\
67TFK:07004:12286\n\
67TFK:07024:11738\n\
67TFK:07058:12050\n\
67TFK:07065:12266\n\
67TFK:07149:11952\n\
67TFK:07145:12174\n\
67TFK:07123:12726\n\
67TFK:07186:12079\n\
67TFK:07208:12230\n\
67TFK:07193:12413\n\
67TFK:07177:12697\n\
67TFK:07238:12496\n\
67TFK:07233:12865\n\
67TFK:07282:11808\n\
67TFK:07274:12069\n\
67TFK:07300:12828\n\
67TFK:07343:12452\n\
67TFK:07387:11976\n\
67TFK:07397:12300\n\
67TFK:07390:12598\n\
67TFK:07458:12218\n\
67TFK:07485:12079\n\
67TFK:07506:12332\n\
67TFK:07498:12539\n\
67TFK:07489:12649\n\
67TFK:07545:12287\n\
67TFK:07578:11639\n\
67TFK:07637:11766\n\
67TFK:07613:12588\n\
67TFK:07688:12169\n\
67TFK:07689:12163\n\
67TFK:07709:12312\n\
67TFK:07678:12596\n\
67TFK:07750:11629\n\
67TFK:07753:11830\n\
67TFK:07859:11845\n\
67TFK:07863:12434\n\
67TFK:07888:12604\n\
67TFK:07908:12676\n\
67TFK:07948:11666\n\
67TFK:07936:12029\n\
67TFK:07923:12303\n\
67TFK:07975:11790\n\
67TFK:07963:11887\n\
67TFK:04037:13189\n\
67TFK:04019:13696\n\
67TFK:04026:13845\n\
67TFK:04071:13655\n\
67TFK:04114:13223\n\
67TFK:04126:13816\n\
67TFK:04121:14020\n\
67TFK:04182:13479\n\
67TFK:04184:14155\n\
67TFK:04241:13026\n\
67TFK:04227:13783\n\
67TFK:04286:14164\n\
67TFK:04315:13020\n\
67TFK:04309:13363\n\
67TFK:04387:12938\n\
67TFK:04361:13186\n\
67TFK:04359:13383\n\
67TFK:04346:14003\n\
67TFK:04346:14069\n\
67TFK:04372:14084\n\
67TFK:04440:12945\n\
67TFK:04405:13476\n\
67TFK:04414:13521\n\
67TFK:04400:13598\n\
67TFK:04419:14066\n\
67TFK:04456:12884\n\
67TFK:04450:13191\n\
67TFK:04487:13599\n\
67TFK:04513:12965\n\
67TFK:04538:13110\n\
67TFK:04545:13319\n\
67TFK:04505:13738\n\
67TFK:04529:13792\n\
67TFK:04513:14051\n\
67TFK:04552:13155\n\
67TFK:04564:13316\n\
67TFK:04560:13401\n\
67TFK:04554:13542\n\
67TFK:04617:13907\n\
67TFK:04639:13999\n\
67TFK:04680:13276\n\
67TFK:04677:13286\n\
67TFK:04654:13411\n\
67TFK:04722:12960\n\
67TFK:04738:13437\n\
67TFK:04699:13845\n\
67TFK:04766:13916\n\
67TFK:04775:14044\n\
67TFK:04808:13007\n\
67TFK:04807:13429\n\
67TFK:04845:13398\n\
67TFK:04828:13897\n\
67TFK:04846:13095\n\
67TFK:04864:13434\n\
67TFK:04893:13637\n\
67TFK:04911:13021\n\
67TFK:04945:13031\n\
67TFK:04916:13383\n\
67TFK:04946:13375\n\
67TFK:04952:13445\n\
67TFK:05004:12984\n\
67TFK:04998:14057\n\
67TFK:05046:12935\n\
67TFK:05081:13219\n\
67TFK:05060:14070\n\
67TFK:05137:13467\n\
67TFK:05120:13667\n\
67TFK:05148:13229\n\
67TFK:05195:13788\n\
67TFK:05161:14109\n\
67TFK:05200:12927\n\
67TFK:05266:13057\n\
67TFK:05273:13696\n\
67TFK:05255:14035\n\
67TFK:05315:13593\n\
67TFK:04019:14346\n\
67TFK:04039:14911\n\
67TFK:04127:14247\n\
67TFK:04125:14603\n\
67TFK:04155:14241\n\
67TFK:04166:14904\n\
67TFK:04240:14941\n\
67TFK:04254:14760\n\
67TFK:04301:14524\n\
67TFK:04337:14835\n\
67TFK:04391:14193\n\
67TFK:04372:14489\n\
67TFK:04382:14887\n\
67TFK:04444:14375\n\
67TFK:04492:14664\n\
67TFK:04462:14897\n\
67TFK:04544:14172\n\
67TFK:04544:14319\n\
67TFK:04500:14695\n\
67TFK:04568:14462\n\
67TFK:04570:14463\n\
67TFK:04588:14885\n\
67TFK:04604:14244\n\
67TFK:04643:15000\n\
67TFK:04670:14208\n\
67TFK:04690:14201\n\
67TFK:04721:14198\n\
67TFK:04739:14413\n\
67TFK:04775:14648\n\
67TFK:04845:14445\n\
67TFK:04818:14925\n\
67TFK:04942:14264\n\
67TFK:04903:14506\n\
67TFK:04912:14885\n\
67TFK:04930:14884\n\
67TFK:05041:14223\n\
67TFK:05051:14229\n\
67TFK:04009:11701\n\
67TFK:03998:12634\n\
67TFK:04036:12769\n\
67TFK:04089:11745\n\
67TFK:04088:11853\n\
67TFK:04089:11952\n\
67TFK:04072:12216\n\
67TFK:04114:11854\n\
67TFK:04117:12447\n\
67TFK:04100:12556\n\
67TFK:04192:12200\n\
67TFK:04180:12831\n\
67TFK:04196:12211\n\
67TFK:04213:12492\n\
67TFK:04236:12553\n\
67TFK:04264:11812\n\
67TFK:04330:12124\n\
67TFK:04307:12199\n\
67TFK:04310:12651\n\
67TFK:04309:12751\n\
67TFK:04325:12785\n\
67TFK:04336:12753\n\
67TFK:04341:12795\n\
67TFK:04368:11727\n\
67TFK:04362:12202\n\
67TFK:04403:11937\n\
67TFK:04396:12319\n\
67TFK:04530:12309\n\
67TFK:04505:12372\n\
67TFK:04538:12498\n\
67TFK:04581:12403\n\
67TFK:04560:12584\n\
67TFK:04581:12640\n\
67TFK:04599:12286\n\
67TFK:04601:12660\n\
67TFK:04639:12692\n\
67TFK:04683:12705\n\
67TFK:04725:11898\n\
67TFK:04701:12394\n\
67TFK:04774:12526\n\
67TFK:04756:12772\n\
67TFK:04833:11780\n\
67TFK:04821:11975\n\
67TFK:04842:12431\n\
67TFK:04839:12588\n\
67TFK:04832:12753\n\
67TFK:04840:12823\n\
67TFK:04873:11902\n\
67TFK:04848:12422\n\
67TFK:04937:11859\n\
67TFK:04907:11962\n\
67TFK:04970:11678\n\
67TFK:04976:12345\n\
67TFK:04975:12467\n\
67TFK:04988:12860\n\
67TFK:05000:11636\n\
67TFK:05033:12011\n\
67TFK:05033:12265\n\
67TFK:05032:12617\n\
67TFK:05083:12299\n\
67TFK:05073:12421\n\
67TFK:05085:12798\n\
67TFK:05096:12162\n\
67TFK:05111:12517\n\
67TFK:05117:12778\n\
67TFK:05152:11843\n\
67TFK:05170:12126\n\
67TFK:05168:12786\n\
67TFK:05201:11890\n\
67TFK:05287:11911\n\
67TFK:05274:12267\n\
67TFK:05253:12412\n\
67TFK:05322:12148\n\
67TFK:04014:10547\n\
67TFK:04013:10769\n\
67TFK:04034:11557\n\
67TFK:04076:10396\n\
67TFK:04054:10470\n\
67TFK:04094:10939\n\
67TFK:04068:11563\n\
67TFK:04098:10314\n\
67TFK:04125:11254\n\
67TFK:04114:11518\n\
67TFK:04156:10478\n\
67TFK:04191:10792\n\
67TFK:04159:10830\n\
67TFK:04186:11254\n\
67TFK:04205:10694\n\
67TFK:04240:10903\n\
67TFK:04202:11389\n\
67TFK:04362:10679\n\
67TFK:04359:10950\n\
67TFK:04377:11155\n\
67TFK:04390:11541\n\
67TFK:04452:10787\n\
67TFK:04532:10844\n\
67TFK:04497:10888\n\
67TFK:04514:11363\n\
67TFK:04500:11482\n\
67TFK:04537:11531\n\
67TFK:04554:10419\n\
67TFK:04585:10547\n\
67TFK:04611:10439\n\
67TFK:04603:10470\n\
67TFK:04644:10871\n\
67TFK:04597:10925\n\
67TFK:04612:11421\n\
67TFK:04609:11483\n\
67TFK:04624:11547\n\
67TFK:04718:10456\n\
67TFK:04741:10648\n\
67TFK:04714:10724\n\
67TFK:04762:11033\n\
67TFK:04756:11265\n\
67TFK:04827:10365\n\
67TFK:04807:10408\n\
67TFK:04830:10618\n\
67TFK:04867:10493\n\
67TFK:04883:10676\n\
67TFK:04854:10816\n\
67TFK:04871:10813\n\
67TFK:04889:11084\n\
67TFK:04901:10396\n\
67TFK:04940:11038\n\
67TFK:04897:11573\n\
67TFK:04977:10397\n\
67TFK:04953:10733\n\
67TFK:04994:11333\n\
67TFK:04947:11361\n\
67TFK:04987:11502\n\
67TFK:05039:10843\n\
67TFK:05026:11006\n\
67TFK:05007:11235\n\
67TFK:05009:11292\n\
67TFK:05052:10721\n\
67TFK:05072:10738\n\
67TFK:05069:11339\n\
67TFK:05056:11417\n\
67TFK:05143:10380\n\
67TFK:05137:10659\n\
67TFK:05097:10944\n\
67TFK:05107:10983\n\
67TFK:05106:11016\n\
67TFK:05122:11076\n\
67TFK:05121:11370\n\
67TFK:05186:11027\n\
67TFK:05245:10657\n\
67TFK:05215:10844\n\
67TFK:05245:11033\n\
67TFK:05200:11233\n\
67TFK:05236:11399\n\
67TFK:05275:10506\n\
67TFK:05253:11155\n\
67TFK:05275:11320\n\
67TFK:05268:11474\n\
67TFK:05317:10409\n\
67TFK:05300:10516\n\
67TFK:05326:10958\n\
67TFK:04031:09141\n\
67TFK:04039:09203\n\
67TFK:04008:09394\n\
67TFK:04041:09783\n\
67TFK:04019:10077\n\
67TFK:04108:10291\n\
67TFK:04160:09265\n\
67TFK:04154:09432\n\
67TFK:04181:10139\n\
67TFK:04208:09068\n\
67TFK:04215:09090\n\
67TFK:04210:09552\n\
67TFK:04235:10001\n\
67TFK:04274:09130\n\
67TFK:04266:09348\n\
67TFK:04276:09454\n\
67TFK:04279:09448\n\
67TFK:04252:09615\n\
67TFK:04255:10261\n\
67TFK:04340:09360\n\
67TFK:04315:09383\n\
67TFK:04333:09476\n\
67TFK:04296:09546\n\
67TFK:04333:09940\n\
67TFK:04300:10085\n\
67TFK:04322:10271\n\
67TFK:04350:09067\n\
67TFK:04413:09359\n\
67TFK:04428:09404\n\
67TFK:04415:09418\n\
67TFK:04409:09823\n\
67TFK:04481:09848\n\
67TFK:04528:09370\n\
67TFK:04509:09452\n\
67TFK:04504:09796\n\
67TFK:04526:09811\n\
67TFK:04540:09902\n\
67TFK:04557:09203\n\
67TFK:04561:09235\n\
67TFK:04573:09482\n\
67TFK:04549:09691\n\
67TFK:04569:09751\n\
67TFK:04568:09799\n\
67TFK:04634:09583\n\
67TFK:04604:10277\n\
67TFK:04684:09183\n\
67TFK:04663:09474\n\
67TFK:04682:09683\n\
67TFK:04664:10244\n\
67TFK:04729:09056\n\
67TFK:04712:09438\n\
67TFK:04724:09468\n\
67TFK:04711:09607\n\
67TFK:04739:09783\n\
67TFK:04726:09822\n\
67TFK:04767:09563\n\
67TFK:04756:09576\n\
67TFK:04751:09663\n\
67TFK:04768:09625\n\
67TFK:04777:10023\n\
67TFK:04804:09516\n\
67TFK:04819:09637\n\
67TFK:04825:09764\n\
67TFK:04803:10183\n\
67TFK:04849:09294\n\
67TFK:04889:10099\n\
67TFK:04891:10112\n\
67TFK:04902:09112\n\
67TFK:04907:09236\n\
67TFK:04912:09992\n\
67TFK:04927:10066\n\
67TFK:04957:09141\n\
67TFK:04946:09227\n\
67TFK:04988:09332\n\
67TFK:04948:09744\n\
67TFK:04974:10008\n\
67TFK:04994:10281\n\
67TFK:05044:09824\n\
67TFK:05019:10255\n\
67TFK:05079:09518\n\
67TFK:05086:09662\n\
67TFK:05074:09886\n\
67TFK:05094:09878\n\
67TFK:05095:09966\n\
67TFK:05054:10164\n\
67TFK:05136:10256\n\
67TFK:05180:09911\n\
67TFK:05146:10055\n\
67TFK:05204:09073\n\
67TFK:05237:09135\n\
67TFK:05200:09785\n\
67TFK:05210:09834\n\
67TFK:05285:09051\n\
67TFK:05277:09395\n\
67TFK:05250:09860\n\
67TFK:05282:09866\n\
67TFK:05302:09032\n\
67TFK:05304:09111\n\
67TFK:05315:10124\n\
67TFK:05304:10168\n\
67TFK:04030:07864\n\
67TFK:04044:07904\n\
67TFK:04014:08467\n\
67TFK:04035:08609\n\
67TFK:04030:08727\n\
67TFK:04038:08729\n\
67TFK:04020:09007\n\
67TFK:04062:08119\n\
67TFK:04069:08387\n\
67TFK:04090:08666\n\
67TFK:04071:08967\n\
67TFK:04111:07882\n\
67TFK:04127:08055\n\
67TFK:04142:08397\n\
67TFK:04117:08629\n\
67TFK:04130:08641\n\
67TFK:04110:08764\n\
67TFK:04113:08740\n\
67TFK:04192:07833\n\
67TFK:04194:08348\n\
67TFK:04184:08396\n\
67TFK:04160:08896\n\
67TFK:04179:08954\n\
67TFK:04287:08004\n\
67TFK:04317:08011\n\
67TFK:04318:08282\n\
67TFK:04300:08472\n\
67TFK:04318:08570\n\
67TFK:04320:08632\n\
67TFK:04356:08833\n\
67TFK:04385:08856\n\
67TFK:04385:08940\n\
67TFK:04404:08246\n\
67TFK:04415:08548\n\
67TFK:04433:08743\n\
67TFK:04490:07870\n\
67TFK:04460:07998\n\
67TFK:04483:08747\n\
67TFK:04534:07959\n\
67TFK:04512:08148\n\
67TFK:04511:08665\n\
67TFK:04524:09010\n\
67TFK:04590:08027\n\
67TFK:04549:08359\n\
67TFK:04591:08369\n\
67TFK:04558:08412\n\
67TFK:04563:08976\n\
67TFK:04637:07782\n\
67TFK:04644:07848\n\
67TFK:04607:08503\n\
67TFK:04623:09007\n\
67TFK:04659:08249\n\
67TFK:04664:08295\n\
67TFK:04706:07770\n\
67TFK:04741:07875\n\
67TFK:04729:08320\n\
67TFK:04734:08576\n\
67TFK:04762:07872\n\
67TFK:04787:08017\n\
67TFK:04810:07740\n\
67TFK:04798:08803\n\
67TFK:04858:08020\n\
67TFK:04866:08048\n\
67TFK:04872:08399\n\
67TFK:04881:08567\n\
67TFK:04846:08627\n\
67TFK:04882:08666\n\
67TFK:04865:08787\n\
67TFK:04864:08857\n\
67TFK:04945:07999\n\
67TFK:04906:08117\n\
67TFK:04914:08312\n\
67TFK:04930:08312\n\
67TFK:04929:08715\n\
67TFK:04939:08715\n\
67TFK:04902:08831\n\
67TFK:04984:07852\n\
67TFK:04986:08767\n\
67TFK:05016:07756\n\
67TFK:05001:08279\n\
67TFK:05039:08460\n\
67TFK:05013:08642\n\
67TFK:05009:08807\n\
67TFK:05069:07986\n\
67TFK:05053:08360\n\
67TFK:05089:08827\n\
67TFK:05086:08978\n\
67TFK:05109:08044\n\
67TFK:05099:08252\n\
67TFK:05141:08309\n\
67TFK:05121:08676\n\
67TFK:05114:08782\n\
67TFK:05141:09012\n\
67TFK:05156:07749\n\
67TFK:05195:08160\n\
67TFK:05195:08408\n\
67TFK:05161:08791\n\
67TFK:05194:08995\n\
67TFK:05229:07777\n\
67TFK:05197:07884\n\
67TFK:05236:07895\n\
67TFK:05232:08008\n\
67TFK:05237:08058\n\
67TFK:05197:08380\n\
67TFK:05222:08499\n\
67TFK:05210:08605\n\
67TFK:05263:07844\n\
67TFK:05293:08078\n\
67TFK:05274:08521\n\
67TFK:05293:08795\n\
67TFK:05287:08934\n\
67TFK:05327:07770\n\
67TFK:05313:08439\n\
67TFK:05316:08827\n\
67TFK:05318:08843\n\
67TFK:05310:08907\n\
67TFK:04018:06657\n\
67TFK:04000:06773\n\
67TFK:04005:07122\n\
67TFK:04043:07344\n\
67TFK:04053:06622\n\
67TFK:04098:06833\n\
67TFK:04120:06928\n\
67TFK:04096:07131\n\
67TFK:04136:07583\n\
67TFK:04179:06821\n\
67TFK:04181:07227\n\
67TFK:04188:07332\n\
67TFK:04230:06739\n\
67TFK:04224:06984\n\
67TFK:04197:06992\n\
67TFK:04234:07050\n\
67TFK:04235:07264\n\
67TFK:04211:07381\n\
67TFK:04260:07122\n\
67TFK:04253:07230\n\
67TFK:04255:07485\n\
67TFK:04288:07475\n\
67TFK:04345:06481\n\
67TFK:04328:06716\n\
67TFK:04296:06972\n\
67TFK:04332:07173\n\
67TFK:04313:07236\n\
67TFK:04311:07276\n\
67TFK:04328:07365\n\
67TFK:04364:06535\n\
67TFK:04364:06629\n\
67TFK:04354:07515\n\
67TFK:04356:07665\n\
67TFK:04434:06768\n\
67TFK:04411:07234\n\
67TFK:04460:07227\n\
67TFK:04507:06901\n\
67TFK:04577:07432\n\
67TFK:04619:06611\n\
67TFK:04606:06672\n\
67TFK:04599:06722\n\
67TFK:04617:06874\n\
67TFK:04637:07195\n\
67TFK:04643:07300\n\
67TFK:04616:07462\n\
67TFK:04641:07523\n\
67TFK:04656:06457\n\
67TFK:04648:06877\n\
67TFK:04691:06868\n\
67TFK:04683:07025\n\
67TFK:04738:06785\n\
67TFK:04738:07678\n\
67TFK:04764:06695\n\
67TFK:04775:06757\n\
67TFK:04794:06935\n\
67TFK:04749:07369\n\
67TFK:04799:06885\n\
67TFK:04818:07258\n\
67TFK:04820:07691\n\
67TFK:04888:06548\n\
67TFK:04894:06891\n\
67TFK:04853:07073\n\
67TFK:04889:07417\n\
67TFK:04892:07715\n\
67TFK:04941:06740\n\
67TFK:04943:06931\n\
67TFK:04907:06943\n\
67TFK:04913:07027\n\
67TFK:04938:07553\n\
67TFK:04983:06700\n\
67TFK:04965:06742\n\
67TFK:04964:06985\n\
67TFK:04970:07302\n\
67TFK:04993:07444\n\
67TFK:04960:07582\n\
67TFK:05033:06507\n\
67TFK:05028:06997\n\
67TFK:05055:06454\n\
67TFK:05075:07059\n\
67TFK:05134:06498\n\
67TFK:05110:06729\n\
67TFK:05130:06723\n\
67TFK:05120:06801\n\
67TFK:05102:06916\n\
67TFK:05123:06909\n\
67TFK:05142:06984\n\
67TFK:05130:07473\n\
67TFK:05168:06592\n\
67TFK:05173:06934\n\
67TFK:05157:06957\n\
67TFK:05146:07096\n\
67TFK:05181:07137\n\
67TFK:05172:07369\n\
67TFK:05185:07369\n\
67TFK:05239:06617\n\
67TFK:05227:06666\n\
67TFK:05222:06696\n\
67TFK:05220:07010\n\
67TFK:05226:07081\n\
67TFK:05213:07417\n\
67TFK:05207:07446\n\
67TFK:05267:06743\n\
67TFK:05246:07423\n\
67TFK:05348:01068\n\
67TFK:05403:01098\n\
67TFK:05516:00996\n\
67TFK:05542:01095\n\
67TFK:05573:01077\n\
67TFK:05596:00789\n\
67TFK:05695:01204\n\
67TFK:05752:00918\n\
67TFK:05861:00218\n\
67TFK:05879:00660\n\
67TFK:05965:00868\n\
67TFK:06009:00244\n\
67TFK:06023:00349\n\
67TFK:06028:00699\n\
67TFK:06028:01179\n\
67TFK:06156:00604\n\
67TFK:06144:00675\n\
67TFK:06160:00702\n\
67TFK:06195:00737\n\
67TFK:06198:00810\n\
67TFK:06270:00824\n\
67TFK:06278:00661\n\
67TFK:06321:01044\n\
67TFK:06357:00280\n\
67TFK:06373:01166\n\
67TFK:06404:01023\n\
67TFK:06435:01072\n\
67TFK:06518:00714\n\
67TFK:06482:01139\n\
67TFK:06522:01182\n\
67TFK:06485:01229\n\
67TFK:06544:00350\n\
67TFK:06550:00484\n\
67TFK:06531:00577\n\
67TFK:06540:01199\n\
67TFK:06639:00489\n\
67TFK:06651:01009\n\
67TFK:04013:05845\n\
67TFK:04013:05954\n\
67TFK:04024:06079\n\
67TFK:04062:05906\n\
67TFK:04052:05963\n\
67TFK:04091:06395\n\
67TFK:04102:05152\n\
67TFK:04129:05211\n\
67TFK:04098:05307\n\
67TFK:04120:05915\n\
67TFK:04159:05281\n\
67TFK:04177:05539\n\
67TFK:04165:05554\n\
67TFK:04176:05971\n\
67TFK:04174:06054\n\
67TFK:04194:06295\n\
67TFK:04200:05503\n\
67TFK:04221:05652\n\
67TFK:04204:05820\n\
67TFK:04198:05945\n\
67TFK:04212:06265\n\
67TFK:04240:06315\n\
67TFK:04223:06383\n\
67TFK:04274:05228\n\
67TFK:04278:06083\n\
67TFK:04274:06181\n\
67TFK:04290:06331\n\
67TFK:04326:05248\n\
67TFK:04305:05329\n\
67TFK:04323:05580\n\
67TFK:04311:05802\n\
67TFK:04332:05804\n\
67TFK:04329:06075\n\
67TFK:04383:05163\n\
67TFK:04371:05243\n\
67TFK:04392:05234\n\
67TFK:04394:05357\n\
67TFK:04379:05567\n\
67TFK:04399:05300\n\
67TFK:04448:05283\n\
67TFK:04484:05263\n\
67TFK:04450:05372\n\
67TFK:04451:05419\n\
67TFK:04451:05818\n\
67TFK:04526:05458\n\
67TFK:04505:05622\n\
67TFK:04545:05896\n\
67TFK:04515:06264\n\
67TFK:04526:06260\n\
67TFK:04571:05440\n\
67TFK:04585:05470\n\
67TFK:04572:05787\n\
67TFK:04581:05900\n\
67TFK:04567:06127\n\
67TFK:04628:05395\n\
67TFK:04626:05685\n\
67TFK:04597:06043\n\
67TFK:04619:06033\n\
67TFK:04637:06147\n\
67TFK:04643:06253\n\
67TFK:04690:05206\n\
67TFK:04659:05422\n\
67TFK:04661:05531\n\
67TFK:04675:05529\n\
67TFK:04694:05571\n\
67TFK:04686:05883\n\
67TFK:04646:06309\n\
67TFK:04730:05241\n\
67TFK:04728:05543\n\
67TFK:04696:05744\n\
67TFK:04701:06181\n\
67TFK:04721:06169\n\
67TFK:04756:05207\n\
67TFK:04766:05408\n\
67TFK:04789:05939\n\
67TFK:04763:05984\n\
67TFK:04778:06057\n\
67TFK:04763:06362\n\
67TFK:04835:05324\n\
67TFK:04833:05366\n\
67TFK:04835:05896\n\
67TFK:04815:06016\n\
67TFK:04814:06182\n\
67TFK:04826:06247\n\
67TFK:04891:06272\n\
67TFK:04920:06019\n\
67TFK:04912:06151\n\
67TFK:04928:06176\n\
67TFK:04917:06236\n\
67TFK:04901:06354\n\
67TFK:04988:05283\n\
67TFK:04972:05479\n\
67TFK:04949:05847\n\
67TFK:04982:05925\n\
67TFK:04959:06041\n\
67TFK:04980:06184\n\
67TFK:05035:05658\n\
67TFK:05029:06166\n\
67TFK:05007:06343\n\
67TFK:05048:05274\n\
67TFK:05073:05595\n\
67TFK:05094:06073\n\
67TFK:05109:05811\n\
67TFK:05110:05880\n\
67TFK:05119:06001\n\
67TFK:05108:06066\n\
67TFK:05122:06067\n\
67TFK:05128:06229\n\
67TFK:05142:06205\n\
67TFK:05113:06320\n\
67TFK:05163:05485\n\
67TFK:05167:05878\n\
67TFK:05189:05984\n\
67TFK:05146:06069\n\
67TFK:05161:06297\n\
67TFK:05203:05216\n\
67TFK:05219:05384\n\
67TFK:05225:05457\n\
67TFK:05243:05527\n\
67TFK:05201:05840\n\
67TFK:05276:05208\n\
67TFK:05248:05403\n\
67TFK:05276:06087\n\
67TFK:05255:06151\n\
67TFK:05291:06249\n\
67TFK:05250:06328\n\
67TFK:05319:05741\n\
67TFK:05321:06030\n\
67TFK:05312:06275\n\
67TFK:07995:14311\n\
67TFK:08258:14244\n\
67TFK:08379:14351\n\
67TFK:08441:14365\n\
67TFK:07993:13381\n\
67TFK:08024:14136\n\
67TFK:08067:13259\n\
67TFK:08062:13614\n\
67TFK:08069:13629\n\
67TFK:08049:13772\n\
67TFK:08068:14154\n\
67TFK:08114:13103\n\
67TFK:08129:13297\n\
67TFK:08121:13612\n\
67TFK:08096:14020\n\
67TFK:08170:14075\n\
67TFK:08232:13996\n\
67TFK:08218:14108\n\
67TFK:08274:13378\n\
67TFK:08251:13807\n\
67TFK:08242:14023\n\
67TFK:08305:13336\n\
67TFK:08360:12988\n\
67TFK:08384:13240\n\
67TFK:08364:13514\n\
67TFK:08378:13517\n\
67TFK:08354:13802\n\
67TFK:08380:14136\n\
67TFK:08398:13801\n\
67TFK:08399:13976\n\
67TFK:08427:14080\n\
67TFK:08454:13927\n\
67TFK:08497:12981\n\
67TFK:08536:13672\n\
67TFK:08554:13610\n\
67TFK:08667:13372\n\
67TFK:08659:13704\n\
67TFK:08734:13065\n\
67TFK:08698:13326\n\
67TFK:08718:13796\n\
67TFK:08770:13137\n\
67TFK:08775:13289\n\
67TFK:08775:13991\n\
67TFK:08831:13128\n\
67TFK:08798:13235\n\
67TFK:08864:13327\n\
67TFK:08887:13280\n\
67TFK:08862:13349\n\
67TFK:08877:13546\n\
67TFK:08869:13772\n\
67TFK:08894:13620\n\
67TFK:08939:13678\n\
67TFK:08908:14113\n\
67TFK:08947:13127\n\
67TFK:08947:14040\n\
67TFK:09012:13180\n\
67TFK:09113:12922\n\
67TFK:09102:13130\n\
67TFK:09136:13484\n\
67TFK:09095:13584\n\
67TFK:09166:12900\n\
67TFK:09188:12901\n\
67TFK:09157:13298\n\
67TFK:09173:13349\n\
67TFK:09191:13658\n\
67TFK:09225:13093\n\
67TFK:09228:13611\n\
67TFK:09243:12974\n\
67TFK:09309:13496\n\
67TFK:08031:11843\n\
67TFK:08016:12165\n\
67TFK:08026:12369\n\
67TFK:08004:12780\n\
67TFK:08081:11768\n\
67TFK:08087:12046\n\
67TFK:08080:12623\n\
67TFK:08128:11717\n\
67TFK:08123:11868\n\
67TFK:08116:11907\n\
67TFK:08117:12124\n\
67TFK:08119:12557\n\
67TFK:08094:12629\n\
67TFK:08161:12512\n\
67TFK:08160:12673\n\
67TFK:08240:11868\n\
67TFK:08235:12218\n\
67TFK:08192:12573\n\
67TFK:08285:11935\n\
67TFK:08247:12834\n\
67TFK:08300:11909\n\
67TFK:08382:11641\n\
67TFK:08413:11730\n\
67TFK:08440:11781\n\
67TFK:08404:12202\n\
67TFK:08418:12359\n\
67TFK:08410:12411\n\
67TFK:08418:12565\n\
67TFK:08462:11599\n\
67TFK:08488:12102\n\
67TFK:08483:12213\n\
67TFK:08466:12611\n\
67TFK:08515:11765\n\
67TFK:08537:12293\n\
67TFK:08493:12676\n\
67TFK:08508:12804\n\
67TFK:08577:11712\n\
67TFK:08571:11913\n\
67TFK:08556:12317\n\
67TFK:08589:12661\n\
67TFK:08627:12544\n\
67TFK:08689:11635\n\
67TFK:08657:11849\n\
67TFK:08644:11969\n\
67TFK:08767:12544\n\
67TFK:08828:12598\n\
67TFK:08832:12734\n\
67TFK:08862:12749\n\
67TFK:08920:11635\n\
67TFK:08930:12177\n\
67TFK:08906:12351\n\
67TFK:08925:12789\n\
67TFK:08985:11721\n\
67TFK:08988:12150\n\
67TFK:08970:12292\n\
67TFK:09090:12087\n\
67TFK:09044:12810\n\
67TFK:09053:12878\n\
67TFK:09118:11768\n\
67TFK:09098:12506\n\
67TFK:09152:12286\n\
67TFK:09280:11650\n\
67TFK:09254:11804\n\
67TFK:09300:12474\n\
67TFK:05360:12982\n\
67TFK:05344:13189\n\
67TFK:05330:13481\n\
67TFK:05395:13031\n\
67TFK:05425:13572\n\
67TFK:05420:13747\n\
67TFK:05465:13659\n\
67TFK:05437:13703\n\
67TFK:05461:13817\n\
67TFK:05433:14099\n\
67TFK:05513:13352\n\
67TFK:05485:14118\n\
67TFK:05572:13880\n\
67TFK:05624:12980\n\
67TFK:05587:13915\n\
67TFK:05590:14012\n\
67TFK:05655:13804\n\
67TFK:05677:14016\n\
67TFK:05675:14085\n\
67TFK:05761:13357\n\
67TFK:05822:13264\n\
67TFK:05870:12888\n\
67TFK:05866:13148\n\
67TFK:05869:13228\n\
67TFK:05866:13259\n\
67TFK:05912:13235\n\
67TFK:05919:13280\n\
67TFK:05898:13346\n\
67TFK:05975:13148\n\
67TFK:05974:13372\n\
67TFK:06006:12895\n\
67TFK:06006:13719\n\
67TFK:06055:13311\n\
67TFK:06065:13418\n\
67TFK:06070:13516\n\
67TFK:06052:13781\n\
67TFK:06083:13177\n\
67TFK:06094:13629\n\
67TFK:06093:14091\n\
67TFK:06273:13089\n\
67TFK:06248:13967\n\
67TFK:06291:13024\n\
67TFK:06313:13364\n\
67TFK:06278:14113\n\
67TFK:06342:13202\n\
67TFK:06348:13280\n\
67TFK:06426:12893\n\
67TFK:06389:13970\n\
67TFK:06464:13701\n\
67TFK:06524:13232\n\
67TFK:06527:13581\n\
67TFK:06576:14073\n\
67TFK:06614:12902\n\
67TFK:06584:13190\n\
67TFK:06657:13804\n\
67TFK:05586:14200\n\
67TFK:05636:14708\n\
67TFK:05685:14312\n\
67TFK:05791:15047\n\
67TFK:06041:14211\n\
67TFK:06094:14623\n\
67TFK:06151:14929\n\
67TFK:06246:14910\n\
67TFK:06298:14912\n\
67TFK:06344:14491\n\
67TFK:06567:14779\n\
67TFK:06599:14683\n\
67TFK:06633:14305\n\
67TFK:06654:14301\n\
67TFK:08022:10958\n\
67TFK:08014:11523\n\
67TFK:08068:10359\n\
67TFK:08068:10789\n\
67TFK:08126:10366\n\
67TFK:08141:10728\n\
67TFK:08105:11572\n\
67TFK:08154:10429\n\
67TFK:08167:10546\n\
67TFK:08175:10508\n\
67TFK:08142:11445\n\
67TFK:08150:11587\n\
67TFK:08212:10855\n\
67TFK:08219:11410\n\
67TFK:08285:10368\n\
67TFK:08283:10846\n\
67TFK:08243:11176\n\
67TFK:08321:10379\n\
67TFK:08317:10593\n\
67TFK:08317:10659\n\
67TFK:08319:11012\n\
67TFK:08295:11553\n\
67TFK:08355:10819\n\
67TFK:08378:11287\n\
67TFK:08342:11355\n\
67TFK:08432:10543\n\
67TFK:08440:10704\n\
67TFK:08415:11273\n\
67TFK:08421:11461\n\
67TFK:08420:11538\n\
67TFK:08489:10560\n\
67TFK:08481:10642\n\
67TFK:08456:10745\n\
67TFK:08465:11495\n\
67TFK:08552:10790\n\
67TFK:08543:10836\n\
67TFK:08548:11323\n\
67TFK:08580:11378\n\
67TFK:08632:11136\n\
67TFK:08668:10307\n\
67TFK:08682:10665\n\
67TFK:08721:10792\n\
67TFK:08779:10320\n\
67TFK:08757:10708\n\
67TFK:08768:11063\n\
67TFK:08808:10429\n\
67TFK:08837:10664\n\
67TFK:08795:10791\n\
67TFK:08809:11104\n\
67TFK:08817:11253\n\
67TFK:08820:11320\n\
67TFK:08862:10428\n\
67TFK:08846:10899\n\
67TFK:08853:11003\n\
67TFK:08842:11576\n\
67TFK:08912:10335\n\
67TFK:08931:10830\n\
67TFK:08932:10837\n\
67TFK:08898:10978\n\
67TFK:08911:10987\n\
67TFK:08970:10312\n\
67TFK:08982:11048\n\
67TFK:08975:11063\n\
67TFK:08980:11138\n\
67TFK:08976:11188\n\
67TFK:08981:11274\n\
67TFK:08953:11459\n\
67TFK:09041:10659\n\
67TFK:09031:10805\n\
67TFK:09002:11554\n\
67TFK:09080:11507\n\
67TFK:09228:10791\n\
67TFK:09215:11097\n\
67TFK:09192:11518\n\
67TFK:09243:10315\n\
67TFK:09278:10825\n\
67TFK:09268:10931\n\
67TFK:09288:10964\n\
67TFK:09243:11115\n\
67TFK:09308:10311\n\
67TFK:09322:10818\n\
67TFK:04031:02653\n\
67TFK:04042:02943\n\
67TFK:03997:02999\n\
67TFK:04019:03205\n\
67TFK:04047:02577\n\
67TFK:04048:03454\n\
67TFK:04088:03467\n\
67TFK:04092:03440\n\
67TFK:04057:03608\n\
67TFK:04135:02594\n\
67TFK:04140:02827\n\
67TFK:04120:03176\n\
67TFK:04146:02887\n\
67TFK:04157:03620\n\
67TFK:04164:03703\n\
67TFK:04216:03160\n\
67TFK:04215:03205\n\
67TFK:04214:03777\n\
67TFK:04213:03842\n\
67TFK:04279:02591\n\
67TFK:04284:03661\n\
67TFK:04258:03797\n\
67TFK:04342:02899\n\
67TFK:04325:03172\n\
67TFK:04301:03345\n\
67TFK:04350:02661\n\
67TFK:04393:02770\n\
67TFK:04352:02921\n\
67TFK:04379:02959\n\
67TFK:04346:03108\n\
67TFK:04378:03452\n\
67TFK:04399:02777\n\
67TFK:04435:02779\n\
67TFK:04403:02900\n\
67TFK:04403:03160\n\
67TFK:04425:03547\n\
67TFK:04468:02652\n\
67TFK:04530:03755\n\
67TFK:04573:02763\n\
67TFK:04555:03051\n\
67TFK:04587:03162\n\
67TFK:04565:03812\n\
67TFK:04599:02699\n\
67TFK:04603:03425\n\
67TFK:04634:03644\n\
67TFK:04631:03739\n\
67TFK:04650:02724\n\
67TFK:04654:03158\n\
67TFK:04677:03136\n\
67TFK:04672:03581\n\
67TFK:04712:02972\n\
67TFK:04742:03032\n\
67TFK:04712:03213\n\
67TFK:04727:03285\n\
67TFK:04736:03336\n\
67TFK:04707:03438\n\
67TFK:04706:03682\n\
67TFK:04764:03141\n\
67TFK:04762:03239\n\
67TFK:04812:02758\n\
67TFK:04844:02800\n\
67TFK:04819:02980\n\
67TFK:04841:03157\n\
67TFK:04806:03664\n\
67TFK:04819:03707\n\
67TFK:04885:02746\n\
67TFK:04856:03132\n\
67TFK:04878:03152\n\
67TFK:04882:03303\n\
67TFK:04868:03511\n\
67TFK:04851:03628\n\
67TFK:04883:03832\n\
67TFK:04923:02688\n\
67TFK:04938:03200\n\
67TFK:04952:02655\n\
67TFK:04989:02727\n\
67TFK:04951:02958\n\
67TFK:04967:03004\n\
67TFK:04991:03002\n\
67TFK:04971:03636\n\
67TFK:04950:03695\n\
67TFK:05021:03200\n\
67TFK:05042:03243\n\
67TFK:05044:03467\n\
67TFK:05016:03750\n\
67TFK:05074:02799\n\
67TFK:05050:03007\n\
67TFK:05061:03026\n\
67TFK:05085:03102\n\
67TFK:05091:03540\n\
67TFK:05128:03351\n\
67TFK:05102:03546\n\
67TFK:05137:03623\n\
67TFK:05123:03767\n\
67TFK:05153:02619\n\
67TFK:05169:02675\n\
67TFK:05179:02703\n\
67TFK:05160:03076\n\
67TFK:05189:03421\n\
67TFK:05159:03564\n\
67TFK:05188:03760\n\
67TFK:05218:02765\n\
67TFK:05196:02806\n\
67TFK:05210:03091\n\
67TFK:05235:03300\n\
67TFK:05211:03716\n\
67TFK:05250:03095\n\
67TFK:05268:03660\n\
67TFK:05279:03702\n\
67TFK:05311:03474\n\
67TFK:05299:03512\n\
67TFK:05347:02850\n\
67TFK:05373:03212\n\
67TFK:05333:03559\n\
67TFK:05375:03567\n\
67TFK:05360:03730\n\
67TFK:05414:02580\n\
67TFK:05385:03006\n\
67TFK:05418:03619\n\
67TFK:05467:02638\n\
67TFK:05470:02704\n\
67TFK:05434:03178\n\
67TFK:05511:02795\n\
67TFK:05505:03035\n\
67TFK:05479:03422\n\
67TFK:05520:03604\n\
67TFK:05577:02832\n\
67TFK:05548:02984\n\
67TFK:05605:03006\n\
67TFK:05624:03024\n\
67TFK:05603:03074\n\
67TFK:05615:03124\n\
67TFK:05599:03154\n\
67TFK:05620:03272\n\
67TFK:05589:03651\n\
67TFK:05653:02815\n\
67TFK:05642:03035\n\
67TFK:05643:03639\n\
67TFK:05652:03674\n\
67TFK:05726:02707\n\
67TFK:05682:03107\n\
67TFK:05701:03310\n\
67TFK:05766:03008\n\
67TFK:05729:03133\n\
67TFK:05764:03514\n\
67TFK:05736:03571\n\
67TFK:05826:02955\n\
67TFK:05788:03034\n\
67TFK:05789:03271\n\
67TFK:05792:03700\n\
67TFK:05834:02694\n\
67TFK:05869:02896\n\
67TFK:05833:03087\n\
67TFK:05871:03359\n\
67TFK:05866:03462\n\
67TFK:05865:03547\n\
67TFK:05830:03792\n\
67TFK:05921:02694\n\
67TFK:05903:02839\n\
67TFK:05896:03201\n\
67TFK:05879:03315\n\
67TFK:05916:03590\n\
67TFK:05938:03287\n\
67TFK:06004:02874\n\
67TFK:05990:03599\n\
67TFK:05993:03687\n\
67TFK:06013:03737\n\
67TFK:06051:02855\n\
67TFK:06072:03246\n\
67TFK:06037:03374\n\
67TFK:06066:03459\n\
67TFK:06113:02716\n\
67TFK:06087:03092\n\
67TFK:06112:03200\n\
67TFK:06155:03468\n\
67TFK:06190:03496\n\
67TFK:06192:03512\n\
67TFK:06200:03621\n\
67TFK:06179:03839\n\
67TFK:06242:02778\n\
67TFK:06262:03214\n\
67TFK:06235:03295\n\
67TFK:06250:03318\n\
67TFK:06326:02798\n\
67TFK:06321:03164\n\
67TFK:06297:03584\n\
67TFK:06313:03627\n\
67TFK:06371:02577\n\
67TFK:06366:02643\n\
67TFK:06366:02644\n\
67TFK:06364:03049\n\
67TFK:06368:03777\n\
67TFK:06378:02822\n\
67TFK:06404:02789\n\
67TFK:06401:02963\n\
67TFK:06402:03139\n\
67TFK:06410:03503\n\
67TFK:06462:02639\n\
67TFK:06432:02845\n\
67TFK:06461:02906\n\
67TFK:06454:03468\n\
67TFK:06459:03523\n\
67TFK:06506:02688\n\
67TFK:06486:02818\n\
67TFK:06493:02920\n\
67TFK:06487:03059\n\
67TFK:06486:03750\n\
67TFK:06550:02878\n\
67TFK:06546:03084\n\
67TFK:06538:03128\n\
67TFK:06573:03640\n\
67TFK:06613:03381\n\
67TFK:06621:03739\n\
67TFK:06617:03863\n\
67TFK:06644:03404\n\
67TFK:06656:03827\n\
67TFK:05340:05190\n\
67TFK:05358:05420\n\
67TFK:05349:05812\n\
67TFK:05370:06067\n\
67TFK:05338:06240\n\
67TFK:05371:06242\n\
67TFK:05334:06407\n\
67TFK:05363:06436\n\
67TFK:05422:05491\n\
67TFK:05390:05569\n\
67TFK:05384:05687\n\
67TFK:05381:05993\n\
67TFK:05402:06058\n\
67TFK:05477:05371\n\
67TFK:05438:05548\n\
67TFK:05437:05646\n\
67TFK:05450:06151\n\
67TFK:05466:06121\n\
67TFK:05501:05277\n\
67TFK:05518:05857\n\
67TFK:05524:05922\n\
67TFK:05525:06075\n\
67TFK:05575:05156\n\
67TFK:05572:05438\n\
67TFK:05566:05571\n\
67TFK:05533:05843\n\
67TFK:05541:06173\n\
67TFK:05566:06392\n\
67TFK:05627:05449\n\
67TFK:05592:05801\n\
67TFK:05613:06111\n\
67TFK:05606:06206\n\
67TFK:05598:06273\n\
67TFK:05673:06196\n\
67TFK:05656:06245\n\
67TFK:05690:05198\n\
67TFK:05693:05784\n\
67TFK:05693:05870\n\
67TFK:05713:05996\n\
67TFK:05750:06377\n\
67TFK:05821:05239\n\
67TFK:05796:05412\n\
67TFK:05817:05747\n\
67TFK:05779:05765\n\
67TFK:05797:05888\n\
67TFK:05870:05409\n\
67TFK:05851:06031\n\
67TFK:05849:06296\n\
67TFK:05918:05216\n\
67TFK:05887:05562\n\
67TFK:05920:05694\n\
67TFK:05923:05780\n\
67TFK:05937:05397\n\
67TFK:05950:05835\n\
67TFK:05948:05877\n\
67TFK:05963:06019\n\
67TFK:05968:06044\n\
67TFK:05974:06125\n\
67TFK:05931:06375\n\
67TFK:06019:05226\n\
67TFK:06013:05461\n\
67TFK:06011:05709\n\
67TFK:06016:06037\n\
67TFK:06016:06328\n\
67TFK:06033:05637\n\
67TFK:06053:05691\n\
67TFK:06069:06315\n\
67TFK:06100:05572\n\
67TFK:06108:05580\n\
67TFK:06112:05930\n\
67TFK:06126:05977\n\
67TFK:06142:05188\n\
67TFK:06138:05336\n\
67TFK:06168:05363\n\
67TFK:06144:05410\n\
67TFK:06188:05443\n\
67TFK:06180:05486\n\
67TFK:06216:05586\n\
67TFK:06226:05646\n\
67TFK:06192:05796\n\
67TFK:06197:05806\n\
67TFK:06227:05879\n\
67TFK:06182:06047\n\
67TFK:06238:05170\n\
67TFK:06271:05284\n\
67TFK:06272:05792\n\
67TFK:06273:05907\n\
67TFK:06257:06100\n\
67TFK:06238:06307\n\
67TFK:06251:06310\n\
67TFK:06238:06386\n\
67TFK:06300:05176\n\
67TFK:06278:05359\n\
67TFK:06325:05792\n\
67TFK:06291:05840\n\
67TFK:06341:05849\n\
67TFK:06349:05882\n\
67TFK:06360:06024\n\
67TFK:06348:06077\n\
67TFK:06356:06080\n\
67TFK:06386:05620\n\
67TFK:06388:05652\n\
67TFK:06384:05877\n\
67TFK:06405:06103\n\
67TFK:06395:06427\n\
67TFK:06462:05808\n\
67TFK:06444:06221\n\
67TFK:06432:06277\n\
67TFK:06445:06376\n\
67TFK:06492:05231\n\
67TFK:06497:05651\n\
67TFK:06489:05858\n\
67TFK:06526:06067\n\
67TFK:06522:06170\n\
67TFK:06515:06426\n\
67TFK:06563:05365\n\
67TFK:06536:05524\n\
67TFK:06546:05790\n\
67TFK:06551:05936\n\
67TFK:06565:06054\n\
67TFK:06586:05165\n\
67TFK:06602:06220\n\
67TFK:06579:06403\n\
67TFK:06658:05544\n\
67TFK:06644:05768\n\
67TFK:06641:05942\n\
67TFK:04032:03865\n\
67TFK:04012:03932\n\
67TFK:04008:04180\n\
67TFK:04000:04683\n\
67TFK:04037:04976\n\
67TFK:04060:04011\n\
67TFK:04051:04266\n\
67TFK:04065:04649\n\
67TFK:04069:04984\n\
67TFK:04107:04262\n\
67TFK:04118:04317\n\
67TFK:04099:04657\n\
67TFK:04127:04711\n\
67TFK:04170:03895\n\
67TFK:04151:04193\n\
67TFK:04188:04392\n\
67TFK:04147:04636\n\
67TFK:04159:04808\n\
67TFK:04163:04913\n\
67TFK:04235:03969\n\
67TFK:04203:04205\n\
67TFK:04217:04187\n\
67TFK:04241:04245\n\
67TFK:04224:04803\n\
67TFK:04245:04884\n\
67TFK:04267:04056\n\
67TFK:04251:04129\n\
67TFK:04279:04279\n\
67TFK:04289:04527\n\
67TFK:04291:04736\n\
67TFK:04294:05021\n\
67TFK:04263:05117\n\
67TFK:04330:04491\n\
67TFK:04331:04883\n\
67TFK:04304:05057\n\
67TFK:04386:04124\n\
67TFK:04389:04238\n\
67TFK:04353:04654\n\
67TFK:04366:04791\n\
67TFK:04380:04866\n\
67TFK:04390:05115\n\
67TFK:04404:04300\n\
67TFK:04400:05128\n\
67TFK:04537:04727\n\
67TFK:04514:04969\n\
67TFK:04542:04978\n\
67TFK:04527:05113\n\
67TFK:04515:05143\n\
67TFK:04549:03865\n\
67TFK:04589:04455\n\
67TFK:04557:04509\n\
67TFK:04554:04689\n\
67TFK:04593:04925\n\
67TFK:04644:03912\n\
67TFK:04602:04013\n\
67TFK:04631:04957\n\
67TFK:04675:04122\n\
67TFK:04673:04382\n\
67TFK:04681:04615\n\
67TFK:04653:04751\n\
67TFK:04667:04940\n\
67TFK:04652:05010\n\
67TFK:04741:03871\n\
67TFK:04719:04499\n\
67TFK:04725:04672\n\
67TFK:04732:04715\n\
67TFK:04781:03900\n\
67TFK:04765:03923\n\
67TFK:04834:04135\n\
67TFK:04817:04180\n\
67TFK:04820:04532\n\
67TFK:04844:04575\n\
67TFK:04822:04859\n\
67TFK:04806:04962\n\
67TFK:04842:05013\n\
67TFK:04872:04017\n\
67TFK:04879:04066\n\
67TFK:04867:04318\n\
67TFK:04886:04397\n\
67TFK:04852:04623\n\
67TFK:04883:04786\n\
67TFK:04862:04840\n\
67TFK:04875:04832\n\
67TFK:04879:04851\n\
67TFK:04866:04904\n\
67TFK:04902:04251\n\
67TFK:04903:04365\n\
67TFK:04917:04383\n\
67TFK:04901:05116\n\
67TFK:04960:04267\n\
67TFK:04977:04355\n\
67TFK:04968:04469\n\
67TFK:04989:04620\n\
67TFK:04992:04629\n\
67TFK:04982:04989\n\
67TFK:04979:05073\n\
67TFK:04982:05086\n\
67TFK:05025:04354\n\
67TFK:05006:04409\n\
67TFK:05061:03889\n\
67TFK:05053:04245\n\
67TFK:05110:03912\n\
67TFK:05120:04126\n\
67TFK:05133:04392\n\
67TFK:05130:04453\n\
67TFK:05122:04700\n\
67TFK:05117:04807\n\
67TFK:05146:03975\n\
67TFK:05176:04447\n\
67TFK:05222:04489\n\
67TFK:05233:04757\n\
67TFK:05231:04827\n\
67TFK:05223:04980\n\
67TFK:05244:04992\n\
67TFK:05271:03880\n\
67TFK:05289:03961\n\
67TFK:05281:04269\n\
67TFK:05248:04340\n\
67TFK:05288:04408\n\
67TFK:05277:04457\n\
67TFK:05282:04470\n\
67TFK:05269:04516\n\
67TFK:05305:04076\n\
67TFK:05354:07870\n\
67TFK:05371:08531\n\
67TFK:05395:07879\n\
67TFK:05414:07919\n\
67TFK:05381:08546\n\
67TFK:05385:08638\n\
67TFK:05378:08910\n\
67TFK:05453:07996\n\
67TFK:05495:07969\n\
67TFK:05516:08557\n\
67TFK:05556:07948\n\
67TFK:05554:08006\n\
67TFK:05541:08314\n\
67TFK:05572:08674\n\
67TFK:05536:08703\n\
67TFK:05560:08786\n\
67TFK:05541:08946\n\
67TFK:05626:08029\n\
67TFK:05599:08329\n\
67TFK:05604:08420\n\
67TFK:05598:08545\n\
67TFK:05589:08636\n\
67TFK:05663:07746\n\
67TFK:05637:07870\n\
67TFK:05650:07978\n\
67TFK:05635:08483\n\
67TFK:05654:08621\n\
67TFK:05636:08702\n\
67TFK:05674:08843\n\
67TFK:05698:08761\n\
67TFK:05717:08941\n\
67TFK:05755:08719\n\
67TFK:05807:07738\n\
67TFK:05781:08055\n\
67TFK:05790:08332\n\
67TFK:05792:08506\n\
67TFK:05794:08808\n\
67TFK:05859:08211\n\
67TFK:05890:08087\n\
67TFK:05904:08083\n\
67TFK:05887:08220\n\
67TFK:05923:08190\n\
67TFK:05886:08950\n\
67TFK:05953:08108\n\
67TFK:05973:08125\n\
67TFK:05944:08167\n\
67TFK:05947:08808\n\
67TFK:05973:08779\n\
67TFK:05987:07729\n\
67TFK:06005:07755\n\
67TFK:06009:07833\n\
67TFK:06002:07878\n\
67TFK:06014:08177\n\
67TFK:06024:08358\n\
67TFK:05980:08508\n\
67TFK:06065:07760\n\
67TFK:06088:07957\n\
67TFK:06094:08268\n\
67TFK:06101:08424\n\
67TFK:06127:08487\n\
67TFK:06078:08862\n\
67TFK:06173:07772\n\
67TFK:06139:08052\n\
67TFK:06130:08825\n\
67TFK:06152:08780\n\
67TFK:06145:08853\n\
67TFK:06138:08917\n\
67TFK:06174:08915\n\
67TFK:06190:07734\n\
67TFK:06194:08355\n\
67TFK:06195:08700\n\
67TFK:06184:08887\n\
67TFK:06244:07973\n\
67TFK:06306:08341\n\
67TFK:06291:08455\n\
67TFK:06326:08896\n\
67TFK:06334:08320\n\
67TFK:06332:08646\n\
67TFK:06329:08775\n\
67TFK:06386:07747\n\
67TFK:06396:08297\n\
67TFK:06424:08322\n\
67TFK:06386:08334\n\
67TFK:06396:08610\n\
67TFK:06449:08320\n\
67TFK:06489:07847\n\
67TFK:06519:08092\n\
67TFK:06504:08148\n\
67TFK:06541:07892\n\
67TFK:06546:07908\n\
67TFK:06566:07931\n\
67TFK:06543:08790\n\
67TFK:06569:08838\n\
67TFK:06611:07887\n\
67TFK:06623:08112\n\
67TFK:06635:07852\n\
67TFK:06647:07954\n\
67TFK:06654:08375\n\
67TFK:06647:08410\n\
67TFK:05340:09257\n\
67TFK:05372:09604\n\
67TFK:05348:09693\n\
67TFK:05343:09841\n\
67TFK:05375:09832\n\
67TFK:05329:10014\n\
67TFK:05351:10031\n\
67TFK:05414:09358\n\
67TFK:05414:09616\n\
67TFK:05421:10291\n\
67TFK:05438:09248\n\
67TFK:05438:09477\n\
67TFK:05459:09500\n\
67TFK:05465:09758\n\
67TFK:05445:10061\n\
67TFK:05463:10057\n\
67TFK:05492:09560\n\
67TFK:05498:09630\n\
67TFK:05482:09692\n\
67TFK:05564:09118\n\
67TFK:05550:09462\n\
67TFK:05553:09904\n\
67TFK:05595:09271\n\
67TFK:05585:09677\n\
67TFK:05606:10162\n\
67TFK:05635:09402\n\
67TFK:05715:09240\n\
67TFK:05693:09754\n\
67TFK:05700:10224\n\
67TFK:05756:09338\n\
67TFK:05731:10088\n\
67TFK:05820:10289\n\
67TFK:05860:09648\n\
67TFK:05840:09682\n\
67TFK:05861:10128\n\
67TFK:05909:09290\n\
67TFK:05925:09504\n\
67TFK:05914:10139\n\
67TFK:05959:09244\n\
67TFK:05954:09448\n\
67TFK:05951:09564\n\
67TFK:05952:09999\n\
67TFK:05981:09146\n\
67TFK:06002:09871\n\
67TFK:06044:10288\n\
67TFK:06081:09326\n\
67TFK:06111:09324\n\
67TFK:06094:09523\n\
67TFK:06095:09929\n\
67TFK:06078:10172\n\
67TFK:06101:10188\n\
67TFK:06103:10188\n\
67TFK:06175:09439\n\
67TFK:06169:09648\n\
67TFK:06175:10220\n\
67TFK:06201:09531\n\
67TFK:06181:09616\n\
67TFK:06211:10203\n\
67TFK:06180:10263\n\
67TFK:06241:09038\n\
67TFK:06237:09684\n\
67TFK:06252:09772\n\
67TFK:06264:09832\n\
67TFK:06234:10202\n\
67TFK:06228:10268\n\
67TFK:06229:10276\n\
67TFK:06305:09065\n\
67TFK:06296:09243\n\
67TFK:06307:09371\n\
67TFK:06309:10133\n\
67TFK:06335:09225\n\
67TFK:06360:09918\n\
67TFK:06395:09237\n\
67TFK:06395:09279\n\
67TFK:06409:09622\n\
67TFK:06432:09206\n\
67TFK:06472:09183\n\
67TFK:06462:09345\n\
67TFK:06476:09556\n\
67TFK:06432:09629\n\
67TFK:06435:09879\n\
67TFK:06433:10196\n\
67TFK:06458:10284\n\
67TFK:06520:09871\n\
67TFK:06574:10104\n\
67TFK:06559:10142\n\
67TFK:06562:10156\n\
67TFK:06576:10165\n\
67TFK:06603:09895\n\
67TFK:06638:09157\n\
67TFK:06656:09279\n\
67TFK:06640:09677\n\
67TFK:06654:09870\n\
67TFK:06656:10212\n\
67TFK:05392:12276\n\
67TFK:05429:11752\n\
67TFK:05516:12132\n\
67TFK:05500:12595\n\
67TFK:05530:12251\n\
67TFK:05593:12703\n\
67TFK:05673:11839\n\
67TFK:05685:11626\n\
67TFK:05699:11668\n\
67TFK:05709:11743\n\
67TFK:05718:11753\n\
67TFK:05712:11978\n\
67TFK:05681:12852\n\
67TFK:05697:12862\n\
67TFK:05770:11667\n\
67TFK:05772:11672\n\
67TFK:05748:11965\n\
67TFK:05772:12133\n\
67TFK:05808:12368\n\
67TFK:05846:11752\n\
67TFK:05864:12003\n\
67TFK:05861:12830\n\
67TFK:05917:11807\n\
67TFK:05906:11983\n\
67TFK:05924:11979\n\
67TFK:05914:12663\n\
67TFK:05953:12256\n\
67TFK:06018:11982\n\
67TFK:06028:12272\n\
67TFK:06049:12769\n\
67TFK:06029:12865\n\
67TFK:06091:11818\n\
67TFK:06137:11829\n\
67TFK:06172:11894\n\
67TFK:06154:12072\n\
67TFK:06147:12113\n\
67TFK:06135:12295\n\
67TFK:06171:12382\n\
67TFK:06169:12664\n\
67TFK:06146:12798\n\
67TFK:06201:11631\n\
67TFK:06221:11603\n\
67TFK:06215:12462\n\
67TFK:06180:12614\n\
67TFK:06267:11860\n\
67TFK:06248:12552\n\
67TFK:06251:12753\n\
67TFK:06306:12041\n\
67TFK:06320:12335\n\
67TFK:06286:12639\n\
67TFK:06294:12695\n\
67TFK:06374:12112\n\
67TFK:06363:12563\n\
67TFK:06424:11985\n\
67TFK:06421:12187\n\
67TFK:06405:12332\n\
67TFK:06433:11933\n\
67TFK:06459:12110\n\
67TFK:06443:12575\n\
67TFK:06526:12078\n\
67TFK:06504:12718\n\
67TFK:06566:11909\n\
67TFK:06557:12065\n\
67TFK:06555:12812\n\
67TFK:06606:11921\n\
67TFK:06617:12140\n\
67TFK:06595:12146\n\
67TFK:06613:12325\n\
67TFK:06601:12500\n\
67TFK:06629:12427\n\
67TFK:06650:12487\n\
67TFK:04032:01467\n\
67TFK:04036:01583\n\
67TFK:04036:01811\n\
67TFK:04024:02045\n\
67TFK:04013:02391\n\
67TFK:04025:02469\n\
67TFK:04043:02535\n\
67TFK:04000:02543\n\
67TFK:04015:02548\n\
67TFK:04056:01495\n\
67TFK:04089:01705\n\
67TFK:04140:01820\n\
67TFK:04124:02048\n\
67TFK:04111:02422\n\
67TFK:04118:02438\n\
67TFK:04156:01547\n\
67TFK:04151:01912\n\
67TFK:04189:02143\n\
67TFK:04218:01345\n\
67TFK:04225:01906\n\
67TFK:04245:02032\n\
67TFK:04263:01427\n\
67TFK:04292:01443\n\
67TFK:04265:01845\n\
67TFK:04281:02264\n\
67TFK:04295:02314\n\
67TFK:04284:02426\n\
67TFK:04261:02544\n\
67TFK:04311:01425\n\
67TFK:04304:02263\n\
67TFK:04333:02314\n\
67TFK:04321:02423\n\
67TFK:04364:01323\n\
67TFK:04354:02292\n\
67TFK:04424:02096\n\
67TFK:04433:02216\n\
67TFK:04431:02427\n\
67TFK:04444:02429\n\
67TFK:04464:01944\n\
67TFK:04462:02269\n\
67TFK:04499:01952\n\
67TFK:04524:02499\n\
67TFK:04563:01709\n\
67TFK:04554:02057\n\
67TFK:04557:02068\n\
67TFK:04564:02503\n\
67TFK:04641:01355\n\
67TFK:04629:01632\n\
67TFK:04606:01939\n\
67TFK:04613:01944\n\
67TFK:04685:01508\n\
67TFK:04664:01831\n\
67TFK:04663:02527\n\
67TFK:04710:01916\n\
67TFK:04717:01893\n\
67TFK:04736:02014\n\
67TFK:04710:02197\n\
67TFK:04788:01468\n\
67TFK:04771:01783\n\
67TFK:04758:02116\n\
67TFK:04760:02146\n\
67TFK:04854:01795\n\
67TFK:04909:01732\n\
67TFK:04922:01899\n\
67TFK:04938:02193\n\
67TFK:04973:01740\n\
67TFK:04976:01782\n\
67TFK:04989:01744\n\
67TFK:04967:01888\n\
67TFK:04995:02053\n\
67TFK:05025:01925\n\
67TFK:05002:02106\n\
67TFK:05016:02136\n\
67TFK:05066:01499\n\
67TFK:05047:02116\n\
67TFK:05047:02140\n\
67TFK:05080:02415\n\
67TFK:05119:01322\n\
67TFK:05128:01917\n\
67TFK:05117:02426\n\
67TFK:05157:01704\n\
67TFK:05193:01733\n\
67TFK:05169:01756\n\
67TFK:05185:02404\n\
67TFK:05222:01637\n\
67TFK:05216:01700\n\
67TFK:05233:02227\n\
67TFK:05238:02285\n\
67TFK:05209:02446\n\
67TFK:05273:01652\n\
67TFK:05272:01926\n\
67TFK:05246:02041\n\
67TFK:05258:02479\n\
67TFK:02681:13936\n\
67TFK:02789:12910\n\
67TFK:02804:13259\n\
67TFK:02841:12996\n\
67TFK:02859:13239\n\
67TFK:02840:13512\n\
67TFK:02825:14148\n\
67TFK:02868:12996\n\
67TFK:02901:13142\n\
67TFK:02898:13447\n\
67TFK:02889:13611\n\
67TFK:02933:12922\n\
67TFK:02916:13918\n\
67TFK:02970:13152\n\
67TFK:03007:13236\n\
67TFK:02973:13553\n\
67TFK:03062:13041\n\
67TFK:03029:13136\n\
67TFK:03034:14048\n\
67TFK:03086:13403\n\
67TFK:03103:13513\n\
67TFK:03100:13568\n\
67TFK:03100:13729\n\
67TFK:03129:13515\n\
67TFK:03163:13892\n\
67TFK:03140:14109\n\
67TFK:03186:12896\n\
67TFK:03171:12989\n\
67TFK:03210:13603\n\
67TFK:03191:13879\n\
67TFK:03206:14030\n\
67TFK:03294:13063\n\
67TFK:03271:13572\n\
67TFK:03302:13576\n\
67TFK:03313:13927\n\
67TFK:03336:12958\n\
67TFK:03367:13368\n\
67TFK:03397:13505\n\
67TFK:03374:13545\n\
67TFK:03404:13819\n\
67TFK:03373:13910\n\
67TFK:03405:13999\n\
67TFK:03432:12954\n\
67TFK:03432:13475\n\
67TFK:03466:13131\n\
67TFK:03476:13726\n\
67TFK:03560:13866\n\
67TFK:03568:13686\n\
67TFK:03587:13860\n\
67TFK:03594:14033\n\
67TFK:03651:13482\n\
67TFK:03649:13705\n\
67TFK:03640:13778\n\
67TFK:03706:13523\n\
67TFK:03694:13573\n\
67TFK:03702:13674\n\
67TFK:03734:13102\n\
67TFK:03733:13223\n\
67TFK:03735:14011\n\
67TFK:03795:13204\n\
67TFK:03801:13221\n\
67TFK:03789:13398\n\
67TFK:03819:13936\n\
67TFK:03883:13603\n\
67TFK:03889:13973\n\
67TFK:03960:13151\n\
67TFK:03943:13880\n\
67TFK:03976:13111\n\
67TFK:03981:13422\n\
67TFK:02678:12530\n\
67TFK:02716:11753\n\
67TFK:02718:11792\n\
67TFK:02721:12027\n\
67TFK:02730:12645\n\
67TFK:02804:12201\n\
67TFK:02771:12418\n\
67TFK:02837:12230\n\
67TFK:02837:12310\n\
67TFK:02837:12312\n\
67TFK:02911:12112\n\
67TFK:02951:11828\n\
67TFK:02925:12046\n\
67TFK:02940:12114\n\
67TFK:02930:12711\n\
67TFK:02971:11600\n\
67TFK:02989:11893\n\
67TFK:02970:12084\n\
67TFK:02964:12632\n\
67TFK:02990:12629\n\
67TFK:03038:12118\n\
67TFK:03060:12304\n\
67TFK:03044:12350\n\
67TFK:03030:12482\n\
67TFK:03059:12608\n\
67TFK:03041:12699\n\
67TFK:03049:12809\n\
67TFK:03123:11731\n\
67TFK:03161:11810\n\
67TFK:03154:12481\n\
67TFK:03125:12617\n\
67TFK:03159:12647\n\
67TFK:03126:12710\n\
67TFK:03204:12063\n\
67TFK:03214:11945\n\
67TFK:03234:12371\n\
67TFK:03220:12534\n\
67TFK:03308:12515\n\
67TFK:03325:11733\n\
67TFK:03348:12831\n\
67TFK:03442:11824\n\
67TFK:03439:12168\n\
67TFK:03452:12361\n\
67TFK:03419:12403\n\
67TFK:03483:11701\n\
67TFK:03477:11920\n\
67TFK:03480:12332\n\
67TFK:03499:12398\n\
67TFK:03480:12496\n\
67TFK:03485:12868\n\
67TFK:03544:12800\n\
67TFK:03610:11595\n\
67TFK:03575:11804\n\
67TFK:03607:12157\n\
67TFK:03569:12199\n\
67TFK:03592:12727\n\
67TFK:03646:11626\n\
67TFK:03658:11731\n\
67TFK:03650:12446\n\
67TFK:03692:11698\n\
67TFK:03669:11750\n\
67TFK:03681:12120\n\
67TFK:03697:12416\n\
67TFK:03697:12495\n\
67TFK:03727:11740\n\
67TFK:03754:11868\n\
67TFK:03714:12310\n\
67TFK:03766:11953\n\
67TFK:03845:11931\n\
67TFK:03821:12097\n\
67TFK:03904:11880\n\
67TFK:03890:12103\n\
67TFK:03911:12531\n\
67TFK:03933:11748\n\
67TFK:03954:11792\n\
67TFK:03927:11885\n\
67TFK:03944:11924\n\
67TFK:03955:12053\n\
67TFK:03949:12326\n\
67TFK:03920:12759\n\
67TFK:03980:11871\n\
67TFK:03972:12577\n\
67TFK:02697:09772\n\
67TFK:02709:09795\n\
67TFK:02707:10224\n\
67TFK:02761:09024\n\
67TFK:02756:09305\n\
67TFK:02743:09327\n\
67TFK:02743:10268\n\
67TFK:02803:09270\n\
67TFK:02811:09900\n\
67TFK:02777:09916\n\
67TFK:02771:10037\n\
67TFK:02782:10127\n\
67TFK:02808:10263\n\
67TFK:02833:09314\n\
67TFK:02826:10061\n\
67TFK:02894:09126\n\
67TFK:02911:09665\n\
67TFK:02870:09933\n\
67TFK:02869:10007\n\
67TFK:02952:09665\n\
67TFK:02960:09792\n\
67TFK:02996:09996\n\
67TFK:03018:09339\n\
67TFK:03034:09814\n\
67TFK:03016:09922\n\
67TFK:03016:10040\n\
67TFK:03070:09057\n\
67TFK:03067:09271\n\
67TFK:03071:09418\n\
67TFK:03064:09720\n\
67TFK:03074:10301\n\
67TFK:03163:09021\n\
67TFK:03140:09107\n\
67TFK:03117:09121\n\
67TFK:03136:09643\n\
67TFK:03153:09714\n\
67TFK:03130:10055\n\
67TFK:03180:10078\n\
67TFK:03186:10267\n\
67TFK:03251:09127\n\
67TFK:03246:09272\n\
67TFK:03225:09478\n\
67TFK:03244:09959\n\
67TFK:03259:10251\n\
67TFK:03296:09028\n\
67TFK:03301:09126\n\
67TFK:03289:09192\n\
67TFK:03303:09198\n\
67TFK:03292:09572\n\
67TFK:03280:09704\n\
67TFK:03304:09844\n\
67TFK:03293:09998\n\
67TFK:03318:09395\n\
67TFK:03372:09110\n\
67TFK:03406:09439\n\
67TFK:03400:09515\n\
67TFK:03373:10048\n\
67TFK:03420:09280\n\
67TFK:03458:09336\n\
67TFK:03457:09443\n\
67TFK:03417:09864\n\
67TFK:03491:09243\n\
67TFK:03479:09960\n\
67TFK:03507:09987\n\
67TFK:03519:10056\n\
67TFK:03563:10219\n\
67TFK:03599:09411\n\
67TFK:03593:09980\n\
67TFK:03587:10082\n\
67TFK:03578:10295\n\
67TFK:03638:09113\n\
67TFK:03644:09214\n\
67TFK:03636:09855\n\
67TFK:03682:09238\n\
67TFK:03689:09513\n\
67TFK:03683:09600\n\
67TFK:03711:09671\n\
67TFK:03734:09533\n\
67TFK:03763:09822\n\
67TFK:03754:10302\n\
67TFK:03771:09323\n\
67TFK:03813:09404\n\
67TFK:03796:10249\n\
67TFK:03819:09035\n\
67TFK:03834:09062\n\
67TFK:03829:09180\n\
67TFK:03818:09240\n\
67TFK:03830:09371\n\
67TFK:03817:09621\n\
67TFK:03816:09752\n\
67TFK:03850:09930\n\
67TFK:03899:09384\n\
67TFK:03877:09492\n\
67TFK:03894:10082\n\
67TFK:03950:09155\n\
67TFK:03956:09271\n\
67TFK:03955:09981\n\
67TFK:03937:10090\n\
67TFK:03956:10163\n\
67TFK:03939:10240\n\
67TFK:03973:09180\n\
67TFK:03965:09382\n\
67TFK:03964:09593\n\
67TFK:02697:05474\n\
67TFK:02667:05616\n\
67TFK:02687:06037\n\
67TFK:02760:05322\n\
67TFK:02748:06224\n\
67TFK:02799:05918\n\
67TFK:02800:06249\n\
67TFK:02813:06268\n\
67TFK:02787:06382\n\
67TFK:02797:06393\n\
67TFK:02860:05221\n\
67TFK:02830:05270\n\
67TFK:02829:05842\n\
67TFK:02856:05971\n\
67TFK:02859:06344\n\
67TFK:02910:05824\n\
67TFK:02903:06001\n\
67TFK:02872:06323\n\
67TFK:02905:06357\n\
67TFK:02915:06020\n\
67TFK:02958:06123\n\
67TFK:03000:05202\n\
67TFK:02998:05272\n\
67TFK:03001:05414\n\
67TFK:02975:05638\n\
67TFK:03001:06153\n\
67TFK:03006:06273\n\
67TFK:03052:05163\n\
67TFK:03040:05337\n\
67TFK:03035:05491\n\
67TFK:03030:06342\n\
67TFK:03061:06332\n\
67TFK:03090:05692\n\
67TFK:03095:05776\n\
67TFK:03081:06144\n\
67TFK:03133:05439\n\
67TFK:03158:05480\n\
67TFK:03121:05853\n\
67TFK:03150:06141\n\
67TFK:03147:06297\n\
67TFK:03138:06405\n\
67TFK:03185:05202\n\
67TFK:03185:05451\n\
67TFK:03181:05840\n\
67TFK:03203:06122\n\
67TFK:03246:05302\n\
67TFK:03252:05720\n\
67TFK:03246:05812\n\
67TFK:03270:05182\n\
67TFK:03304:05194\n\
67TFK:03282:05472\n\
67TFK:03289:06256\n\
67TFK:03358:05240\n\
67TFK:03333:05273\n\
67TFK:03352:05486\n\
67TFK:03349:05902\n\
67TFK:03349:06064\n\
67TFK:03342:06421\n\
67TFK:03402:05180\n\
67TFK:03393:05309\n\
67TFK:03380:05484\n\
67TFK:03392:05524\n\
67TFK:03395:05517\n\
67TFK:03411:05513\n\
67TFK:03375:05565\n\
67TFK:03430:05458\n\
67TFK:03427:05556\n\
67TFK:03451:05681\n\
67TFK:03455:06207\n\
67TFK:03433:06297\n\
67TFK:03483:05296\n\
67TFK:03513:05551\n\
67TFK:03493:05979\n\
67TFK:03475:06083\n\
67TFK:03516:05184\n\
67TFK:03529:05153\n\
67TFK:03526:05208\n\
67TFK:03549:05553\n\
67TFK:03533:05702\n\
67TFK:03517:05875\n\
67TFK:03518:05893\n\
67TFK:03545:05928\n\
67TFK:03527:05957\n\
67TFK:03606:05175\n\
67TFK:03586:05242\n\
67TFK:03582:05404\n\
67TFK:03583:05419\n\
67TFK:03584:05436\n\
67TFK:03586:05408\n\
67TFK:03582:05701\n\
67TFK:03605:05716\n\
67TFK:03585:05874\n\
67TFK:03569:06039\n\
67TFK:03593:06192\n\
67TFK:03660:05392\n\
67TFK:03617:05952\n\
67TFK:03658:06095\n\
67TFK:03641:06356\n\
67TFK:03694:05327\n\
67TFK:03704:05319\n\
67TFK:03685:05687\n\
67TFK:03711:06093\n\
67TFK:03714:05376\n\
67TFK:03755:06198\n\
67TFK:03741:06274\n\
67TFK:03728:06344\n\
67TFK:03731:06406\n\
67TFK:03772:05272\n\
67TFK:03796:05410\n\
67TFK:03770:05603\n\
67TFK:03779:05753\n\
67TFK:03811:05827\n\
67TFK:03807:06122\n\
67TFK:03812:06367\n\
67TFK:03848:05773\n\
67TFK:03832:06020\n\
67TFK:03883:05207\n\
67TFK:03873:05859\n\
67TFK:03890:06056\n\
67TFK:03913:06225\n\
67TFK:03866:06256\n\
67TFK:03920:05156\n\
67TFK:03932:05524\n\
67TFK:03945:05674\n\
67TFK:03936:06057\n\
67TFK:03948:06103\n\
67TFK:03992:05371\n\
67TFK:03990:05493\n\
67TFK:03984:06151\n\
67TFK:03986:06173\n\
67TFK:03994:06417\n\
67TFK:08011:01482\n\
67TFK:08033:02416\n\
67TFK:08004:02559\n\
67TFK:08056:01508\n\
67TFK:08060:01555\n\
67TFK:08063:01703\n\
67TFK:08075:02315\n\
67TFK:08063:02485\n\
67TFK:08114:01533\n\
67TFK:08134:01656\n\
67TFK:08093:01883\n\
67TFK:08129:02006\n\
67TFK:08132:02166\n\
67TFK:08097:02233\n\
67TFK:08129:02198\n\
67TFK:08103:02287\n\
67TFK:08124:02307\n\
67TFK:08095:02531\n\
67TFK:08146:01510\n\
67TFK:08163:01707\n\
67TFK:08184:01951\n\
67TFK:08183:01993\n\
67TFK:08182:02240\n\
67TFK:08157:02465\n\
67TFK:08195:01317\n\
67TFK:08213:01292\n\
67TFK:08208:01399\n\
67TFK:08202:01682\n\
67TFK:08219:02555\n\
67TFK:08246:02189\n\
67TFK:08290:02307\n\
67TFK:08245:02524\n\
67TFK:08318:01419\n\
67TFK:08300:01729\n\
67TFK:08318:01760\n\
67TFK:08306:02197\n\
67TFK:08299:02248\n\
67TFK:08389:01296\n\
67TFK:08359:01428\n\
67TFK:08388:01607\n\
67TFK:08357:01720\n\
67TFK:08351:02156\n\
67TFK:08375:02332\n\
67TFK:08357:02444\n\
67TFK:08393:02231\n\
67TFK:08395:02301\n\
67TFK:08395:02500\n\
67TFK:08489:01552\n\
67TFK:08501:02221\n\
67TFK:08569:01672\n\
67TFK:08571:01867\n\
67TFK:08562:01901\n\
67TFK:08570:02121\n\
67TFK:08546:02436\n\
67TFK:08607:01460\n\
67TFK:08594:01519\n\
67TFK:08630:01841\n\
67TFK:08639:02094\n\
67TFK:08601:02293\n\
67TFK:08596:02431\n\
67TFK:08630:02551\n\
67TFK:08673:01603\n\
67TFK:08677:01798\n\
67TFK:08643:01911\n\
67TFK:08670:01919\n\
67TFK:08676:02373\n\
67TFK:08717:01310\n\
67TFK:08714:01587\n\
67TFK:08732:01694\n\
67TFK:08727:02077\n\
67TFK:08711:02351\n\
67TFK:08731:02455\n\
67TFK:08787:01312\n\
67TFK:08742:01557\n\
67TFK:08753:02335\n\
67TFK:08757:02487\n\
67TFK:08791:02472\n\
67TFK:08805:01382\n\
67TFK:08821:01769\n\
67TFK:08836:01877\n\
67TFK:08840:01881\n\
67TFK:08797:02332\n\
67TFK:08806:02554\n\
67TFK:08853:01778\n\
67TFK:08845:01815\n\
67TFK:08877:02535\n\
67TFK:08913:01660\n\
67TFK:08930:01671\n\
67TFK:08931:01686\n\
67TFK:08909:01931\n\
67TFK:08937:02197\n\
67TFK:08900:02529\n\
67TFK:08906:02569\n\
67TFK:08979:01326\n\
67TFK:08961:01583\n\
67TFK:08945:01830\n\
67TFK:08958:01967\n\
67TFK:08942:02432\n\
67TFK:09037:01433\n\
67TFK:08992:01444\n\
67TFK:09006:01480\n\
67TFK:09030:01974\n\
67TFK:09001:02354\n\
67TFK:09006:02371\n\
67TFK:09036:02396\n\
67TFK:09051:01461\n\
67TFK:09069:02128\n\
67TFK:09084:02494\n\
67TFK:09141:01443\n\
67TFK:09099:01518\n\
67TFK:09099:01562\n\
67TFK:09100:01807\n\
67TFK:09114:02054\n\
67TFK:09166:02414\n\
67TFK:09188:02509\n\
67TFK:09223:01329\n\
67TFK:09198:01888\n\
67TFK:09217:02436\n\
67TFK:09247:01300\n\
67TFK:09243:01371\n\
67TFK:09249:01909\n\
67TFK:09284:02212\n\
67TFK:09321:01378\n\
67TFK:09313:01632\n\
67TFK:09297:01735\n\
67TFK:09297:01876\n\
67TFK:02686:01475\n\
67TFK:02702:01968\n\
67TFK:02759:01415\n\
67TFK:02737:01806\n\
67TFK:02730:01891\n\
67TFK:02731:02040\n\
67TFK:02754:02178\n\
67TFK:02787:01434\n\
67TFK:02764:01455\n\
67TFK:02808:01642\n\
67TFK:02795:02363\n\
67TFK:02817:01624\n\
67TFK:02821:01668\n\
67TFK:02839:01646\n\
67TFK:02828:02280\n\
67TFK:02824:02317\n\
67TFK:02819:02478\n\
67TFK:02894:01466\n\
67TFK:02884:02177\n\
67TFK:02871:02557\n\
67TFK:02946:01399\n\
67TFK:02939:01536\n\
67TFK:02951:01675\n\
67TFK:02941:01803\n\
67TFK:02921:02295\n\
67TFK:02954:02362\n\
67TFK:02956:02338\n\
67TFK:02959:02347\n\
67TFK:02959:02364\n\
67TFK:02938:02420\n\
67TFK:02939:02525\n\
67TFK:02974:01367\n\
67TFK:02976:01550\n\
67TFK:02982:01729\n\
67TFK:02985:01767\n\
67TFK:03009:01753\n\
67TFK:03003:02250\n\
67TFK:02975:02356\n\
67TFK:03039:01466\n\
67TFK:03055:01475\n\
67TFK:03047:01522\n\
67TFK:03047:01841\n\
67TFK:03048:02344\n\
67TFK:03058:02437\n\
67TFK:03050:02447\n\
67TFK:03075:01312\n\
67TFK:03086:01531\n\
67TFK:03111:02126\n\
67TFK:03064:02177\n\
67TFK:03103:02145\n\
67TFK:03105:02224\n\
67TFK:03077:02398\n\
67TFK:03109:02485\n\
67TFK:03126:01371\n\
67TFK:03134:01505\n\
67TFK:03134:02065\n\
67TFK:03159:02149\n\
67TFK:03148:02318\n\
67TFK:03181:01323\n\
67TFK:03211:01648\n\
67TFK:03211:01803\n\
67TFK:03181:01922\n\
67TFK:03196:02011\n\
67TFK:03192:02374\n\
67TFK:03222:01648\n\
67TFK:03227:01715\n\
67TFK:03241:02207\n\
67TFK:03214:02283\n\
67TFK:03239:02364\n\
67TFK:03240:02441\n\
67TFK:03290:01643\n\
67TFK:03300:02476\n\
67TFK:03285:02502\n\
67TFK:03325:01872\n\
67TFK:03319:01956\n\
67TFK:03342:02458\n\
67TFK:03371:01517\n\
67TFK:03387:01952\n\
67TFK:03411:02223\n\
67TFK:03396:02423\n\
67TFK:03432:01443\n\
67TFK:03466:02005\n\
67TFK:03467:02167\n\
67TFK:03475:02233\n\
67TFK:03493:02528\n\
67TFK:03560:01397\n\
67TFK:03518:01860\n\
67TFK:03548:02030\n\
67TFK:03559:02123\n\
67TFK:03540:02361\n\
67TFK:03602:01291\n\
67TFK:03586:01525\n\
67TFK:03604:01557\n\
67TFK:03597:02242\n\
67TFK:03584:02541\n\
67TFK:03663:01352\n\
67TFK:03648:01487\n\
67TFK:03660:01462\n\
67TFK:03637:01630\n\
67TFK:03653:02358\n\
67TFK:03651:02508\n\
67TFK:03651:02516\n\
67TFK:03686:01423\n\
67TFK:03687:01517\n\
67TFK:03694:01549\n\
67TFK:03673:02292\n\
67TFK:03721:01313\n\
67TFK:03733:01311\n\
67TFK:03731:01839\n\
67TFK:03736:01968\n\
67TFK:03761:02206\n\
67TFK:03730:02252\n\
67TFK:03758:02250\n\
67TFK:03739:02350\n\
67TFK:03749:02481\n\
67TFK:03808:02007\n\
67TFK:03807:02535\n\
67TFK:03780:02575\n\
67TFK:03831:02132\n\
67TFK:03860:02282\n\
67TFK:03883:01297\n\
67TFK:03884:01315\n\
67TFK:03865:01483\n\
67TFK:03907:01756\n\
67TFK:03887:01947\n\
67TFK:03900:02161\n\
67TFK:03874:02329\n\
67TFK:03912:02425\n\
67TFK:03916:01420\n\
67TFK:03919:01416\n\
67TFK:03939:01832\n\
67TFK:03940:01796\n\
67TFK:03945:01849\n\
67TFK:03958:02258\n\
67TFK:03930:02484\n\
67TFK:03986:01330\n\
67TFK:03989:01386\n\
67TFK:03991:01582\n\
67TFK:03990:02218\n\
67TFK:03992:02422\n\
67TFK:02689:00727\n\
67TFK:02701:00911\n\
67TFK:02674:01100\n\
67TFK:02763:01075\n\
67TFK:02810:00516\n\
67TFK:02793:00981\n\
67TFK:02853:00487\n\
67TFK:02831:00920\n\
67TFK:02860:00992\n\
67TFK:02850:01096\n\
67TFK:02854:01065\n\
67TFK:02869:00839\n\
67TFK:02866:01032\n\
67TFK:02909:01027\n\
67TFK:02889:01069\n\
67TFK:02886:01174\n\
67TFK:02872:01233\n\
67TFK:02955:00741\n\
67TFK:02944:00994\n\
67TFK:02943:01094\n\
67TFK:02921:01177\n\
67TFK:03015:01070\n\
67TFK:03082:00712\n\
67TFK:03100:00933\n\
67TFK:03188:00614\n\
67TFK:03208:00606\n\
67TFK:03201:00772\n\
67TFK:03190:00915\n\
67TFK:03223:01021\n\
67TFK:03240:01018\n\
67TFK:03216:01221\n\
67TFK:03296:00687\n\
67TFK:03285:00704\n\
67TFK:03284:00761\n\
67TFK:03278:00833\n\
67TFK:03299:01285\n\
67TFK:03375:00534\n\
67TFK:03388:00605\n\
67TFK:03452:00721\n\
67TFK:03457:00948\n\
67TFK:03421:00994\n\
67TFK:03417:01077\n\
67TFK:03506:00552\n\
67TFK:03494:01225\n\
67TFK:03496:01235\n\
67TFK:03529:00409\n\
67TFK:03558:00863\n\
67TFK:03569:00821\n\
67TFK:03650:00643\n\
67TFK:03627:01004\n\
67TFK:03642:01099\n\
67TFK:03636:01100\n\
67TFK:03656:01202\n\
67TFK:03715:00455\n\
67TFK:03767:00586\n\
67TFK:03807:00603\n\
67TFK:03783:01170\n\
67TFK:03919:00494\n\
67TFK:03921:00695\n\
67TFK:03914:00880\n\
67TFK:03926:00852\n\
67TFK:03932:00874\n\
67TFK:01381:10438\n\
67TFK:01342:10520\n\
67TFK:01355:10628\n\
67TFK:01351:10943\n\
67TFK:01402:10560\n\
67TFK:01409:10622\n\
67TFK:01419:10801\n\
67TFK:01409:10840\n\
67TFK:01409:11170\n\
67TFK:01412:11330\n\
67TFK:01479:10369\n\
67TFK:01528:10522\n\
67TFK:01525:10602\n\
67TFK:01489:10920\n\
67TFK:01518:11336\n\
67TFK:01560:10784\n\
67TFK:01606:10542\n\
67TFK:01653:11049\n\
67TFK:01721:11137\n\
67TFK:01688:11562\n\
67TFK:01750:10481\n\
67TFK:01748:11199\n\
67TFK:01767:11551\n\
67TFK:01815:10713\n\
67TFK:01794:10776\n\
67TFK:01815:10983\n\
67TFK:01783:11419\n\
67TFK:01810:11585\n\
67TFK:01869:11298\n\
67TFK:01928:10420\n\
67TFK:01912:11210\n\
67TFK:01941:10779\n\
67TFK:01958:11545\n\
67TFK:01994:10558\n\
67TFK:01985:10869\n\
67TFK:02008:10996\n\
67TFK:02026:11226\n\
67TFK:01990:11315\n\
67TFK:01983:11369\n\
67TFK:02054:10962\n\
67TFK:02112:10487\n\
67TFK:02130:10776\n\
67TFK:02100:10859\n\
67TFK:02124:11216\n\
67TFK:02145:10495\n\
67TFK:02179:10727\n\
67TFK:02146:11251\n\
67TFK:02170:11541\n\
67TFK:02184:10561\n\
67TFK:02226:11366\n\
67TFK:02267:10590\n\
67TFK:02235:10611\n\
67TFK:02313:10828\n\
67TFK:02296:10940\n\
67TFK:02304:11124\n\
67TFK:02312:11156\n\
67TFK:02316:11337\n\
67TFK:02381:10600\n\
67TFK:02377:10816\n\
67TFK:02368:11101\n\
67TFK:02404:10675\n\
67TFK:02427:10697\n\
67TFK:02450:10422\n\
67TFK:02444:11372\n\
67TFK:02470:11466\n\
67TFK:02507:11084\n\
67TFK:02529:11158\n\
67TFK:02525:11428\n\
67TFK:02492:11579\n\
67TFK:02543:10499\n\
67TFK:02546:11102\n\
67TFK:02570:11479\n\
67TFK:02588:10642\n\
67TFK:02608:11014\n\
67TFK:02609:11507\n\
67TFK:02587:11571\n\
67TFK:02642:10767\n\
67TFK:02662:11003\n\
67TFK:01973:14494\n\
67TFK:02078:14576\n\
67TFK:02131:14452\n\
67TFK:02217:14292\n\
67TFK:02328:14483\n\
67TFK:02344:14521\n\
67TFK:02345:14606\n\
67TFK:02370:14798\n\
67TFK:02427:14496\n\
67TFK:02511:14613\n\
67TFK:02513:14584\n\
67TFK:02551:14593\n\
67TFK:01370:13065\n\
67TFK:01448:12915\n\
67TFK:01479:14103\n\
67TFK:01494:13266\n\
67TFK:01495:13291\n\
67TFK:01558:13010\n\
67TFK:01577:13004\n\
67TFK:01572:14049\n\
67TFK:01630:12929\n\
67TFK:01643:13714\n\
67TFK:01697:12963\n\
67TFK:01758:13143\n\
67TFK:01767:13454\n\
67TFK:01798:12937\n\
67TFK:01785:13986\n\
67TFK:01906:13240\n\
67TFK:01922:13489\n\
67TFK:01905:13747\n\
67TFK:01939:13356\n\
67TFK:02002:13077\n\
67TFK:02020:13866\n\
67TFK:02080:13008\n\
67TFK:02070:13983\n\
67TFK:02115:13569\n\
67TFK:02150:13051\n\
67TFK:02153:13209\n\
67TFK:02133:13656\n\
67TFK:02135:13946\n\
67TFK:02178:14084\n\
67TFK:02215:13168\n\
67TFK:02185:13196\n\
67TFK:02182:13582\n\
67TFK:02330:13114\n\
67TFK:02282:13780\n\
67TFK:02373:13176\n\
67TFK:02395:13212\n\
67TFK:02405:13671\n\
67TFK:02447:12885\n\
67TFK:02447:13531\n\
67TFK:02445:13589\n\
67TFK:02499:13383\n\
67TFK:02576:13861\n\
67TFK:02555:14162\n\
67TFK:02593:12917\n\
67TFK:02605:13220\n\
67TFK:02598:13287\n\
67TFK:02618:13343\n\
67TFK:02611:14154\n\
67TFK:02656:13383\n\
67TFK:02637:14007\n\
67TFK:07994:05628\n\
67TFK:08026:05708\n\
67TFK:08025:05791\n\
67TFK:08019:05916\n\
67TFK:08017:06273\n\
67TFK:08088:05304\n\
67TFK:08051:05684\n\
67TFK:08072:05844\n\
67TFK:08076:05905\n\
67TFK:08098:05823\n\
67TFK:08110:06369\n\
67TFK:08187:05209\n\
67TFK:08169:05649\n\
67TFK:08191:05635\n\
67TFK:08158:05811\n\
67TFK:08157:06064\n\
67TFK:08147:06378\n\
67TFK:08228:05165\n\
67TFK:08201:05308\n\
67TFK:08218:05369\n\
67TFK:08238:05751\n\
67TFK:08274:05653\n\
67TFK:08280:05665\n\
67TFK:08271:05877\n\
67TFK:08272:05956\n\
67TFK:08289:06022\n\
67TFK:08264:06219\n\
67TFK:08274:06369\n\
67TFK:08313:05214\n\
67TFK:08299:05390\n\
67TFK:08326:05508\n\
67TFK:08295:05614\n\
67TFK:08329:05884\n\
67TFK:08366:05248\n\
67TFK:08377:05350\n\
67TFK:08387:05473\n\
67TFK:08346:05584\n\
67TFK:08473:05370\n\
67TFK:08456:05681\n\
67TFK:08473:05796\n\
67TFK:08446:05936\n\
67TFK:08483:06042\n\
67TFK:08475:06321\n\
67TFK:08503:05636\n\
67TFK:08538:05715\n\
67TFK:08501:05920\n\
67TFK:08546:05328\n\
67TFK:08547:05570\n\
67TFK:08546:05873\n\
67TFK:08578:05955\n\
67TFK:08578:06179\n\
67TFK:08592:05224\n\
67TFK:08631:05259\n\
67TFK:08635:05803\n\
67TFK:08625:05912\n\
67TFK:08606:06079\n\
67TFK:08600:06128\n\
67TFK:08629:06337\n\
67TFK:08689:05188\n\
67TFK:08649:05382\n\
67TFK:08656:05400\n\
67TFK:08727:05432\n\
67TFK:08710:05522\n\
67TFK:08735:05536\n\
67TFK:08712:06372\n\
67TFK:08715:06408\n\
67TFK:08775:05300\n\
67TFK:08762:05354\n\
67TFK:08763:05354\n\
67TFK:08762:05468\n\
67TFK:08752:05578\n\
67TFK:08791:05989\n\
67TFK:08766:06136\n\
67TFK:08802:05297\n\
67TFK:08820:05327\n\
67TFK:08796:05390\n\
67TFK:08802:05450\n\
67TFK:08792:05892\n\
67TFK:08851:06345\n\
67TFK:08940:05229\n\
67TFK:08931:05263\n\
67TFK:08931:05339\n\
67TFK:08926:05423\n\
67TFK:08904:05504\n\
67TFK:08907:06301\n\
67TFK:08977:05260\n\
67TFK:08962:05628\n\
67TFK:08949:05724\n\
67TFK:08967:05706\n\
67TFK:08986:05950\n\
67TFK:08955:05992\n\
67TFK:08974:06056\n\
67TFK:08948:06154\n\
67TFK:08979:06342\n\
67TFK:08999:05872\n\
67TFK:09087:05227\n\
67TFK:09065:05371\n\
67TFK:09082:05912\n\
67TFK:09067:06385\n\
67TFK:09128:05632\n\
67TFK:09132:05823\n\
67TFK:09129:06115\n\
67TFK:09139:06135\n\
67TFK:09134:06294\n\
67TFK:09149:05437\n\
67TFK:09145:05645\n\
67TFK:09177:05859\n\
67TFK:09165:06296\n\
67TFK:09174:06324\n\
67TFK:09186:06370\n\
67TFK:09202:05164\n\
67TFK:09201:05282\n\
67TFK:09220:06379\n\
67TFK:09254:05201\n\
67TFK:09290:05227\n\
67TFK:09286:05271\n\
67TFK:09274:05498\n\
67TFK:09254:05571\n\
67TFK:09263:05769\n\
67TFK:09274:05769\n\
67TFK:09301:05173\n\
67TFK:09314:05416\n\
67TFK:09314:05678\n\
67TFK:09340:05287\n\
67TFK:09334:05767\n\
67TFK:09392:05319\n\
67TFK:09414:05399\n\
67TFK:09415:05639\n\
67TFK:09387:06101\n\
67TFK:09460:05214\n\
67TFK:09522:05603\n\
67TFK:09488:05822\n\
67TFK:09550:05426\n\
67TFK:09524:05584\n\
67TFK:09538:05760\n\
67TFK:09568:06067\n\
67TFK:09612:05292\n\
67TFK:09593:05638\n\
67TFK:09588:05779\n\
67TFK:09606:06279\n\
67TFK:09606:06380\n\
67TFK:09666:05296\n\
67TFK:09662:05341\n\
67TFK:09671:05347\n\
67TFK:09645:05707\n\
67TFK:09714:05734\n\
67TFK:09716:05916\n\
67TFK:09753:05214\n\
67TFK:09765:05994\n\
67TFK:09759:06107\n\
67TFK:09771:06277\n\
67TFK:09778:06369\n\
67TFK:09870:05299\n\
67TFK:09843:06097\n\
67TFK:09868:06368\n\
67TFK:09883:05316\n\
67TFK:09910:05826\n\
67TFK:09916:06377\n\
67TFK:09950:05491\n\
67TFK:09988:05220\n\
67TFK:10001:05470\n\
67TFK:10005:05459\n\
67TFK:09997:05892\n\
67TFK:10017:05957\n\
67TFK:09998:06262\n\
67TFK:10057:05868\n\
67TFK:10071:06184\n\
67TFK:10093:05595\n\
67TFK:10079:05644\n\
67TFK:10117:05695\n\
67TFK:10122:05863\n\
67TFK:10110:06279\n\
67TFK:10193:05202\n\
67TFK:10215:05997\n\
67TFK:10210:06097\n\
67TFK:10270:06099\n\
67TFK:10281:06204\n\
67TFK:10349:05359\n\
67TFK:10362:05368\n\
67TFK:10370:05356\n\
67TFK:10353:05587\n\
67TFK:10329:05787\n\
67TFK:10338:06112\n\
67TFK:10344:06400\n\
67TFK:10399:06022\n\
67TFK:10401:06405\n\
67TFK:10438:05739\n\
67TFK:06697:12977\n\
67TFK:06691:14144\n\
67TFK:06759:12880\n\
67TFK:06750:12964\n\
67TFK:06737:13861\n\
67TFK:06802:13037\n\
67TFK:06799:13422\n\
67TFK:06833:14043\n\
67TFK:06815:14103\n\
67TFK:06897:13567\n\
67TFK:06907:13565\n\
67TFK:06876:14022\n\
67TFK:06889:14096\n\
67TFK:06934:12912\n\
67TFK:06940:13867\n\
67TFK:07041:13046\n\
67TFK:07012:13376\n\
67TFK:07023:14128\n\
67TFK:07073:12886\n\
67TFK:07064:13547\n\
67TFK:07063:14096\n\
67TFK:07230:13717\n\
67TFK:07305:13390\n\
67TFK:07349:12937\n\
67TFK:07344:13788\n\
67TFK:07422:12923\n\
67TFK:07410:12969\n\
67TFK:07425:13320\n\
67TFK:07553:13063\n\
67TFK:07546:13203\n\
67TFK:07551:13993\n\
67TFK:07573:13790\n\
67TFK:07565:14025\n\
67TFK:07672:13468\n\
67TFK:07665:13719\n\
67TFK:07745:13639\n\
67TFK:07755:14039\n\
67TFK:07790:13195\n\
67TFK:07803:13403\n\
67TFK:07761:14132\n\
67TFK:07859:13693\n\
67TFK:07906:13213\n\
67TFK:07866:13385\n\
67TFK:07929:12984\n\
67TFK:07959:13259\n\
67TFK:07945:13295\n\
67TFK:07932:13920\n\
67TFK:07991:13674\n\
67TFK:07988:13748\n\
67TFK:07978:13863\n\
67TFK:07987:13883\n\
67TFK:02667:03479\n\
67TFK:02726:02914\n\
67TFK:02731:02913\n\
67TFK:02746:03022\n\
67TFK:02719:03224\n\
67TFK:02727:03250\n\
67TFK:02724:03653\n\
67TFK:02773:03066\n\
67TFK:02781:03323\n\
67TFK:02792:03748\n\
67TFK:02827:02632\n\
67TFK:02870:02614\n\
67TFK:02891:02756\n\
67TFK:02900:03278\n\
67TFK:02947:03510\n\
67TFK:02945:03664\n\
67TFK:02987:02883\n\
67TFK:03013:03220\n\
67TFK:02987:03267\n\
67TFK:02991:03311\n\
67TFK:03001:03445\n\
67TFK:03003:03752\n\
67TFK:03010:03817\n\
67TFK:03043:03213\n\
67TFK:03040:03272\n\
67TFK:03014:03461\n\
67TFK:03023:03545\n\
67TFK:03106:02729\n\
67TFK:03074:02960\n\
67TFK:03073:03132\n\
67TFK:03080:03665\n\
67TFK:03107:03655\n\
67TFK:03101:03790\n\
67TFK:03129:03004\n\
67TFK:03150:03202\n\
67TFK:03127:03267\n\
67TFK:03115:03285\n\
67TFK:03172:02952\n\
67TFK:03201:03543\n\
67TFK:03184:03684\n\
67TFK:03213:03689\n\
67TFK:03235:02788\n\
67TFK:03259:03055\n\
67TFK:03216:03104\n\
67TFK:03247:03578\n\
67TFK:03241:03756\n\
67TFK:03276:02588\n\
67TFK:03294:02724\n\
67TFK:03361:03313\n\
67TFK:03340:03357\n\
67TFK:03362:03413\n\
67TFK:03363:03571\n\
67TFK:03359:03593\n\
67TFK:03328:03642\n\
67TFK:03348:03629\n\
67TFK:03392:02840\n\
67TFK:03416:02708\n\
67TFK:03439:02704\n\
67TFK:03458:02679\n\
67TFK:03447:02727\n\
67TFK:03444:03087\n\
67TFK:03424:03742\n\
67TFK:03477:02612\n\
67TFK:03500:02630\n\
67TFK:03501:02936\n\
67TFK:03509:03231\n\
67TFK:03554:03184\n\
67TFK:03516:03531\n\
67TFK:03515:03598\n\
67TFK:03543:03579\n\
67TFK:03515:03704\n\
67TFK:03534:03684\n\
67TFK:03521:03846\n\
67TFK:03566:02680\n\
67TFK:03578:03230\n\
67TFK:03593:03385\n\
67TFK:03628:03468\n\
67TFK:03619:03598\n\
67TFK:03694:03078\n\
67TFK:03737:02808\n\
67TFK:03732:02966\n\
67TFK:03735:03461\n\
67TFK:03761:03448\n\
67TFK:03731:03509\n\
67TFK:03731:03614\n\
67TFK:03732:03719\n\
67TFK:03756:03800\n\
67TFK:03806:02705\n\
67TFK:03808:03251\n\
67TFK:03766:03442\n\
67TFK:03833:02583\n\
67TFK:03841:03601\n\
67TFK:03886:03683\n\
67TFK:03930:02853\n\
67TFK:03965:03847\n\
67TFK:02696:06532\n\
67TFK:02691:06556\n\
67TFK:02704:06781\n\
67TFK:02680:06818\n\
67TFK:02677:06867\n\
67TFK:02669:06952\n\
67TFK:02697:07546\n\
67TFK:02667:07591\n\
67TFK:02731:06732\n\
67TFK:02745:06917\n\
67TFK:02726:07616\n\
67TFK:02784:07172\n\
67TFK:02772:07529\n\
67TFK:02814:06555\n\
67TFK:02855:06656\n\
67TFK:02826:07310\n\
67TFK:02842:07607\n\
67TFK:02868:06747\n\
67TFK:02887:06846\n\
67TFK:02962:06894\n\
67TFK:02937:07248\n\
67TFK:02942:07411\n\
67TFK:02951:07673\n\
67TFK:02933:07700\n\
67TFK:02982:06883\n\
67TFK:03003:07148\n\
67TFK:03009:07301\n\
67TFK:03051:07093\n\
67TFK:03052:07556\n\
67TFK:03081:07030\n\
67TFK:03096:07089\n\
67TFK:03084:07373\n\
67TFK:03097:07644\n\
67TFK:03083:07707\n\
67TFK:03118:07093\n\
67TFK:03195:06557\n\
67TFK:03207:07197\n\
67TFK:03178:07257\n\
67TFK:03177:07609\n\
67TFK:03243:06683\n\
67TFK:03251:06687\n\
67TFK:03247:07028\n\
67TFK:03246:07151\n\
67TFK:03223:07205\n\
67TFK:03223:07268\n\
67TFK:03257:07630\n\
67TFK:03219:07660\n\
67TFK:03267:06802\n\
67TFK:03309:06988\n\
67TFK:03289:07061\n\
67TFK:03294:07066\n\
67TFK:03331:06662\n\
67TFK:03342:06702\n\
67TFK:03344:06740\n\
67TFK:03328:06823\n\
67TFK:03352:06857\n\
67TFK:03352:07391\n\
67TFK:03445:06524\n\
67TFK:03427:07281\n\
67TFK:03452:07636\n\
67TFK:03418:07659\n\
67TFK:03444:07643\n\
67TFK:03483:06651\n\
67TFK:03488:06769\n\
67TFK:03512:07114\n\
67TFK:03544:06806\n\
67TFK:03552:06964\n\
67TFK:03539:07046\n\
67TFK:03558:07227\n\
67TFK:03554:07283\n\
67TFK:03531:07351\n\
67TFK:03601:06777\n\
67TFK:03606:06803\n\
67TFK:03584:07516\n\
67TFK:03587:07682\n\
67TFK:03658:06619\n\
67TFK:03663:06614\n\
67TFK:03644:06948\n\
67TFK:03614:07159\n\
67TFK:03663:07275\n\
67TFK:03662:07455\n\
67TFK:03641:07607\n\
67TFK:03674:06627\n\
67TFK:03698:07266\n\
67TFK:03671:07381\n\
67TFK:03688:07435\n\
67TFK:03691:07695\n\
67TFK:03715:06974\n\
67TFK:03756:07051\n\
67TFK:03742:07123\n\
67TFK:03724:07176\n\
67TFK:03756:07352\n\
67TFK:03770:06826\n\
67TFK:03786:06882\n\
67TFK:03787:06841\n\
67TFK:03791:07197\n\
67TFK:03839:06683\n\
67TFK:03820:06796\n\
67TFK:03835:07276\n\
67TFK:03906:06489\n\
67TFK:03870:06609\n\
67TFK:03901:06883\n\
67TFK:03897:06997\n\
67TFK:03927:07406\n\
67TFK:03920:07636\n\
67TFK:03941:07605\n\
67TFK:03973:06811\n\
67TFK:03974:07342\n\
67TFK:04009:00604\n\
67TFK:04043:00872\n\
67TFK:04020:01169\n\
67TFK:04071:00782\n\
67TFK:04062:01123\n\
67TFK:04161:00537\n\
67TFK:04148:00818\n\
67TFK:04201:00763\n\
67TFK:04245:00953\n\
67TFK:04217:01198\n\
67TFK:04253:01032\n\
67TFK:04265:01000\n\
67TFK:04345:00891\n\
67TFK:04323:01048\n\
67TFK:04303:01051\n\
67TFK:04333:01085\n\
67TFK:04377:00687\n\
67TFK:04442:00409\n\
67TFK:04404:00798\n\
67TFK:04440:01279\n\
67TFK:04455:01287\n\
67TFK:04539:00796\n\
67TFK:04531:01084\n\
67TFK:04598:00847\n\
67TFK:04663:00972\n\
67TFK:04673:01147\n\
67TFK:04709:00307\n\
67TFK:04744:00602\n\
67TFK:04712:00742\n\
67TFK:04789:00454\n\
67TFK:04798:00353\n\
67TFK:04872:00807\n\
67TFK:04846:01012\n\
67TFK:04921:01030\n\
67TFK:04957:00748\n\
67TFK:05271:01280\n\
67TFK:02758:14765\n\
67TFK:02791:14909\n\
67TFK:02792:14895\n\
67TFK:02925:14345\n\
67TFK:02930:14546\n\
67TFK:02973:14950\n\
67TFK:03089:14222\n\
67TFK:03099:14219\n\
67TFK:03070:14493\n\
67TFK:03066:14529\n\
67TFK:03105:14614\n\
67TFK:03102:14897\n\
67TFK:03209:14354\n\
67TFK:03235:14230\n\
67TFK:03252:14808\n\
67TFK:03240:14959\n\
67TFK:03280:14187\n\
67TFK:03294:14213\n\
67TFK:03275:14865\n\
67TFK:03317:14277\n\
67TFK:03346:14926\n\
67TFK:03362:14945\n\
67TFK:03357:15004\n\
67TFK:03364:14329\n\
67TFK:03431:14417\n\
67TFK:03494:14777\n\
67TFK:03612:14534\n\
67TFK:03604:14861\n\
67TFK:03677:14626\n\
67TFK:03699:14733\n\
67TFK:03710:14995\n\
67TFK:03746:14223\n\
67TFK:03742:14612\n\
67TFK:03796:14988\n\
67TFK:03828:14355\n\
67TFK:03831:14324\n\
67TFK:03824:14514\n\
67TFK:03870:14843\n\
67TFK:03957:14430\n\
67TFK:03941:14497\n\
67TFK:03991:14205\n\
67TFK:03995:14266\n\
67TFK:03972:14863\n\
67TFK:02700:10396\n\
67TFK:02699:10798\n\
67TFK:02691:11145\n\
67TFK:02672:11230\n\
67TFK:02728:11008\n\
67TFK:02736:11529\n\
67TFK:02813:10476\n\
67TFK:02810:10562\n\
67TFK:02807:10904\n\
67TFK:02789:11458\n\
67TFK:02846:10374\n\
67TFK:02863:11009\n\
67TFK:02849:11137\n\
67TFK:02856:11223\n\
67TFK:02864:10650\n\
67TFK:02864:10712\n\
67TFK:02865:10920\n\
67TFK:02931:10673\n\
67TFK:02916:10728\n\
67TFK:02937:10973\n\
67TFK:02947:11121\n\
67TFK:02945:11273\n\
67TFK:02938:11373\n\
67TFK:02951:11469\n\
67TFK:02997:10578\n\
67TFK:02991:10857\n\
67TFK:03012:11450\n\
67TFK:03018:10676\n\
67TFK:03067:10768\n\
67TFK:03082:11268\n\
67TFK:03096:11567\n\
67TFK:03141:11518\n\
67TFK:03178:10573\n\
67TFK:03199:10956\n\
67TFK:03206:11300\n\
67TFK:03191:11586\n\
67TFK:03252:10401\n\
67TFK:03250:10446\n\
67TFK:03240:10898\n\
67TFK:03222:11288\n\
67TFK:03261:11290\n\
67TFK:03233:11582\n\
67TFK:03292:10458\n\
67TFK:03299:10701\n\
67TFK:03311:10882\n\
67TFK:03270:11132\n\
67TFK:03280:11105\n\
67TFK:03298:11182\n\
67TFK:03303:11406\n\
67TFK:03348:10776\n\
67TFK:03315:10829\n\
67TFK:03356:11055\n\
67TFK:03343:11434\n\
67TFK:03343:11526\n\
67TFK:03395:11251\n\
67TFK:03390:11331\n\
67TFK:03383:11489\n\
67TFK:03430:10447\n\
67TFK:03459:11547\n\
67TFK:03467:10899\n\
67TFK:03494:10888\n\
67TFK:03477:10933\n\
67TFK:03498:11000\n\
67TFK:03487:11389\n\
67TFK:03531:10330\n\
67TFK:03554:10434\n\
67TFK:03532:10637\n\
67TFK:03547:10709\n\
67TFK:03532:11233\n\
67TFK:03592:10524\n\
67TFK:03568:10968\n\
67TFK:03564:11009\n\
67TFK:03587:11013\n\
67TFK:03580:11324\n\
67TFK:03645:10700\n\
67TFK:03677:10353\n\
67TFK:03685:10562\n\
67TFK:03686:10831\n\
67TFK:03686:11376\n\
67TFK:03741:10520\n\
67TFK:03759:10570\n\
67TFK:03739:11400\n\
67TFK:03777:11075\n\
67TFK:03799:11554\n\
67TFK:03859:10413\n\
67TFK:03814:10517\n\
67TFK:03834:10746\n\
67TFK:03825:10807\n\
67TFK:03827:11203\n\
67TFK:03824:11320\n\
67TFK:03843:11397\n\
67TFK:03959:10421\n\
67TFK:03920:10471\n\
67TFK:03929:11053\n\
67TFK:03949:11490\n\
67TFK:03956:11560\n\
67TFK:03983:10494\n\
67TFK:03974:11408\n\
67TFK:01475:01280\n\
67TFK:01589:00912\n\
67TFK:01720:01061\n\
67TFK:01756:01039\n\
67TFK:01772:01193\n\
67TFK:01850:00812\n\
67TFK:01836:00889\n\
67TFK:01924:00743\n\
67TFK:01901:00868\n\
67TFK:01888:01040\n\
67TFK:01967:01021\n\
67TFK:02012:00704\n\
67TFK:02007:00764\n\
67TFK:02023:00756\n\
67TFK:02021:00859\n\
67TFK:01987:00966\n\
67TFK:01986:01098\n\
67TFK:02048:00867\n\
67TFK:02113:00933\n\
67TFK:02134:00670\n\
67TFK:02149:01021\n\
67TFK:02215:00890\n\
67TFK:02269:00881\n\
67TFK:02266:01170\n\
67TFK:02317:00675\n\
67TFK:02301:01126\n\
67TFK:02371:01059\n\
67TFK:02375:01153\n\
67TFK:02402:00984\n\
67TFK:02476:00768\n\
67TFK:02462:00925\n\
67TFK:02437:01056\n\
67TFK:02461:01274\n\
67TFK:02494:00956\n\
67TFK:02559:00910\n\
67TFK:02565:01255\n\
67TFK:02641:01078\n\
67TFK:02666:08441\n\
67TFK:02688:08667\n\
67TFK:02670:08723\n\
67TFK:02693:08770\n\
67TFK:02724:07988\n\
67TFK:02714:08587\n\
67TFK:02751:08870\n\
67TFK:02724:08925\n\
67TFK:02770:07759\n\
67TFK:02794:08365\n\
67TFK:02765:08489\n\
67TFK:02764:08535\n\
67TFK:02791:08867\n\
67TFK:02770:08995\n\
67TFK:02817:07795\n\
67TFK:02862:08535\n\
67TFK:02885:08119\n\
67TFK:02888:08427\n\
67TFK:02910:08709\n\
67TFK:02876:08902\n\
67TFK:02876:08983\n\
67TFK:02938:08361\n\
67TFK:02937:08461\n\
67TFK:02936:08753\n\
67TFK:03022:08096\n\
67TFK:03044:08197\n\
67TFK:03062:08221\n\
67TFK:03052:08712\n\
67TFK:03064:08324\n\
67TFK:03085:08564\n\
67TFK:03151:07948\n\
67TFK:03148:07978\n\
67TFK:03192:07953\n\
67TFK:03192:08286\n\
67TFK:03194:08354\n\
67TFK:03231:08628\n\
67TFK:03270:07766\n\
67TFK:03285:08634\n\
67TFK:03304:08869\n\
67TFK:03287:08944\n\
67TFK:03327:08203\n\
67TFK:03356:08627\n\
67TFK:03398:08032\n\
67TFK:03377:08703\n\
67TFK:03456:08273\n\
67TFK:03429:08453\n\
67TFK:03419:08685\n\
67TFK:03475:07756\n\
67TFK:03500:07960\n\
67TFK:03513:07929\n\
67TFK:03484:08007\n\
67TFK:03479:08075\n\
67TFK:03488:08414\n\
67TFK:03471:08926\n\
67TFK:03530:08230\n\
67TFK:03516:08487\n\
67TFK:03532:08549\n\
67TFK:03574:07761\n\
67TFK:03602:08098\n\
67TFK:03604:08791\n\
67TFK:03569:08883\n\
67TFK:03662:07951\n\
67TFK:03629:08651\n\
67TFK:03672:08200\n\
67TFK:03703:08312\n\
67TFK:03670:08686\n\
67TFK:03761:07734\n\
67TFK:03724:08107\n\
67TFK:03728:08080\n\
67TFK:03727:08735\n\
67TFK:03752:08935\n\
67TFK:03759:08989\n\
67TFK:03780:08256\n\
67TFK:03790:08261\n\
67TFK:03780:08645\n\
67TFK:03771:08731\n\
67TFK:03808:08754\n\
67TFK:03779:08878\n\
67TFK:03776:08941\n\
67TFK:03837:07935\n\
67TFK:03850:08155\n\
67TFK:03851:08132\n\
67TFK:03845:08211\n\
67TFK:03846:08430\n\
67TFK:03889:07921\n\
67TFK:03879:07998\n\
67TFK:03874:08049\n\
67TFK:03891:08028\n\
67TFK:03889:08101\n\
67TFK:03882:08155\n\
67TFK:03891:08164\n\
67TFK:03900:08565\n\
67TFK:03942:07848\n\
67TFK:03919:07947\n\
67TFK:03942:08218\n\
67TFK:03915:08630\n\
67TFK:03956:08723\n\
67TFK:03955:08836\n\
67TFK:03969:08796\n\
')
