# Supplementary material for: The Oxidative Metabolism of Fossil Hydrocarbons and Sulfide Minerals by the Lithobiontic Microbial Community Inhabiting Deep Subterrestrial Kupferschiefer Black Shale
Source: Front Microbiol. 2018 May 15;9:972. doi: 10.3389/fmicb.2018.00972 (PMC5962744; doi:10.3389/fmicb.2018.00972)
Supplement: Supplementary file 3 [file Presentation_1.ZIP › R19_filter-trim_BSc60_sup207_krona.html.files/node983.members.0.js]

data('67TFK:01493:12281\n\
67TFK:02310:12202\n\
67TFK:02583:12163\n\
67TFK:02826:03926\n\
67TFK:02858:04216\n\
67TFK:03000:04693\n\
67TFK:03192:04276\n\
67TFK:03591:04510\n\
67TFK:03901:04683\n\
67TFK:00852:05017\n\
67TFK:01059:04743\n\
67TFK:01187:03929\n\
67TFK:00763:01947\n\
67TFK:00874:02220\n\
67TFK:00919:01631\n\
67TFK:00953:01452\n\
67TFK:00476:09513\n\
67TFK:00892:09501\n\
67TFK:01142:09978\n\
67TFK:00110:08301\n\
67TFK:00432:08612\n\
67TFK:01288:07735\n\
67TFK:00777:06948\n\
67TFK:00933:06716\n\
67TFK:01051:06572\n\
67TFK:00326:06321\n\
67TFK:00559:05852\n\
67TFK:00892:11714\n\
67TFK:09972:07252\n\
67TFK:10057:07612\n\
67TFK:10190:07538\n\
67TFK:10234:07717\n\
67TFK:06677:03566\n\
67TFK:06880:02922\n\
67TFK:07198:03855\n\
67TFK:07392:02863\n\
67TFK:07422:02882\n\
67TFK:07420:03050\n\
67TFK:07440:03335\n\
67TFK:07420:03700\n\
67TFK:07561:02936\n\
67TFK:07649:03024\n\
67TFK:07830:03183\n\
67TFK:07915:02764\n\
67TFK:09538:04502\n\
67TFK:09561:04589\n\
67TFK:09620:04660\n\
67TFK:09883:04248\n\
67TFK:10110:04391\n\
67TFK:10441:04474\n\
67TFK:09357:03698\n\
67TFK:09414:03108\n\
67TFK:09526:03129\n\
67TFK:09679:03077\n\
67TFK:09687:03135\n\
67TFK:09756:03186\n\
67TFK:09853:02595\n\
67TFK:09868:03439\n\
67TFK:09374:12456\n\
67TFK:10282:11997\n\
67TFK:01980:03001\n\
67TFK:02036:03240\n\
67TFK:02239:03092\n\
67TFK:02408:03253\n\
67TFK:02578:03552\n\
67TFK:02277:04646\n\
67TFK:02552:04470\n\
67TFK:01490:05364\n\
67TFK:01521:05797\n\
67TFK:01634:05652\n\
67TFK:01842:05247\n\
67TFK:02386:05330\n\
67TFK:02416:06100\n\
67TFK:02563:05270\n\
67TFK:01611:06500\n\
67TFK:01934:07687\n\
67TFK:02429:06624\n\
67TFK:02404:07018\n\
67TFK:01456:02035\n\
67TFK:01703:01977\n\
67TFK:01865:02215\n\
67TFK:02212:01995\n\
67TFK:01380:08372\n\
67TFK:01411:08356\n\
67TFK:02010:08212\n\
67TFK:02090:08215\n\
67TFK:02499:08363\n\
67TFK:01937:09233\n\
67TFK:02554:09700\n\
67TFK:05690:05063\n\
67TFK:06102:04249\n\
67TFK:06143:04960\n\
67TFK:06226:05027\n\
67TFK:06310:04038\n\
67TFK:06580:04130\n\
67TFK:09721:13085\n\
67TFK:09503:08072\n\
67TFK:09811:08023\n\
67TFK:09587:09229\n\
67TFK:09815:10077\n\
67TFK:10170:09453\n\
67TFK:09720:10497\n\
67TFK:09809:10310\n\
67TFK:09883:10695\n\
67TFK:10257:11095\n\
67TFK:10520:11560\n\
67TFK:05587:06732\n\
67TFK:05928:07345\n\
67TFK:06171:07121\n\
67TFK:06193:06450\n\
67TFK:06421:06822\n\
67TFK:06537:06953\n\
67TFK:05362:11337\n\
67TFK:05494:11554\n\
67TFK:05805:11225\n\
67TFK:05947:11064\n\
67TFK:06004:10551\n\
67TFK:06031:11515\n\
67TFK:06283:10319\n\
67TFK:06324:10404\n\
67TFK:06500:10832\n\
67TFK:09327:02257\n\
67TFK:06663:01324\n\
67TFK:07274:01864\n\
67TFK:07411:02345\n\
67TFK:07670:01689\n\
67TFK:07689:02513\n\
67TFK:07795:02439\n\
67TFK:07908:01886\n\
67TFK:06831:04918\n\
67TFK:06915:04899\n\
67TFK:06966:04138\n\
67TFK:07119:04749\n\
67TFK:07588:04825\n\
67TFK:07730:03915\n\
67TFK:07751:04567\n\
67TFK:06867:07080\n\
67TFK:07056:06693\n\
67TFK:07462:07115\n\
67TFK:07776:06799\n\
67TFK:07818:07041\n\
67TFK:06795:05959\n\
67TFK:06825:06347\n\
67TFK:07107:05748\n\
67TFK:07153:05375\n\
67TFK:07244:06010\n\
67TFK:07392:05358\n\
67TFK:07606:05312\n\
67TFK:07566:06366\n\
67TFK:07632:05901\n\
67TFK:06891:09825\n\
67TFK:07277:09706\n\
67TFK:07936:09373\n\
67TFK:06798:08205\n\
67TFK:06867:08735\n\
67TFK:07206:08774\n\
67TFK:07262:08768\n\
67TFK:07812:08992\n\
67TFK:06738:11052\n\
67TFK:06983:11436\n\
67TFK:07135:10381\n\
67TFK:07147:10505\n\
67TFK:07670:11563\n\
67TFK:00596:03258\n\
67TFK:00660:02989\n\
67TFK:00679:03318\n\
67TFK:01052:03470\n\
67TFK:05384:02354\n\
67TFK:06019:01972\n\
67TFK:06189:01328\n\
67TFK:06195:02406\n\
67TFK:06231:01828\n\
67TFK:06246:02402\n\
67TFK:06407:01877\n\
67TFK:07357:00865\n\
67TFK:07401:01170\n\
67TFK:07440:00793\n\
67TFK:07477:00489\n\
67TFK:08089:06828\n\
67TFK:09076:07011\n\
67TFK:08017:03211\n\
67TFK:08148:03339\n\
67TFK:08452:03187\n\
67TFK:08471:03336\n\
67TFK:08477:03801\n\
67TFK:08893:02658\n\
67TFK:08030:03893\n\
67TFK:08109:04354\n\
67TFK:08381:04831\n\
67TFK:08436:04950\n\
67TFK:08942:04974\n\
67TFK:09157:04261\n\
67TFK:09183:04724\n\
67TFK:08078:08544\n\
67TFK:08169:08708\n\
67TFK:08218:08717\n\
67TFK:08590:08255\n\
67TFK:08556:08851\n\
67TFK:08974:08381\n\
67TFK:08132:09498\n\
67TFK:08137:09520\n\
67TFK:08250:09281\n\
67TFK:08348:09460\n\
67TFK:08352:09870\n\
67TFK:08646:09094\n\
67TFK:08853:09408\n\
67TFK:00684:11091\n\
67TFK:07119:11649\n\
67TFK:07645:11928\n\
67TFK:07804:12080\n\
67TFK:04051:13694\n\
67TFK:04174:13607\n\
67TFK:04042:14856\n\
67TFK:04062:14418\n\
67TFK:04185:14182\n\
67TFK:04232:14208\n\
67TFK:04259:14202\n\
67TFK:04540:14690\n\
67TFK:04617:14307\n\
67TFK:03997:12487\n\
67TFK:04891:12345\n\
67TFK:04876:12632\n\
67TFK:05007:11786\n\
67TFK:05072:11675\n\
67TFK:05134:12868\n\
67TFK:05211:12106\n\
67TFK:05260:11881\n\
67TFK:04214:10927\n\
67TFK:04352:10502\n\
67TFK:04553:10989\n\
67TFK:04628:10403\n\
67TFK:04805:10791\n\
67TFK:04928:10449\n\
67TFK:04937:11532\n\
67TFK:05160:10876\n\
67TFK:04098:09059\n\
67TFK:04441:09805\n\
67TFK:04450:09167\n\
67TFK:04490:09988\n\
67TFK:04513:09351\n\
67TFK:04728:09066\n\
67TFK:04744:09979\n\
67TFK:05040:09689\n\
67TFK:04037:07884\n\
67TFK:04136:08490\n\
67TFK:04577:08077\n\
67TFK:04634:08426\n\
67TFK:04615:08467\n\
67TFK:04686:07858\n\
67TFK:05276:08701\n\
67TFK:04074:07238\n\
67TFK:04122:06473\n\
67TFK:04234:07587\n\
67TFK:04236:07659\n\
67TFK:04276:07499\n\
67TFK:04506:07145\n\
67TFK:04621:07680\n\
67TFK:05212:06502\n\
67TFK:05477:01012\n\
67TFK:05490:00967\n\
67TFK:06268:00324\n\
67TFK:04045:05954\n\
67TFK:04107:05318\n\
67TFK:04151:05164\n\
67TFK:04195:06315\n\
67TFK:04230:06331\n\
67TFK:04387:06245\n\
67TFK:04583:05995\n\
67TFK:04694:06334\n\
67TFK:04701:05220\n\
67TFK:04770:05913\n\
67TFK:05023:05338\n\
67TFK:05186:06364\n\
67TFK:07999:14309\n\
67TFK:08290:13203\n\
67TFK:08317:14082\n\
67TFK:08523:13330\n\
67TFK:07993:12244\n\
67TFK:08051:11795\n\
67TFK:08418:12623\n\
67TFK:08412:12805\n\
67TFK:08960:11907\n\
67TFK:09091:11983\n\
67TFK:09281:12291\n\
67TFK:05696:13024\n\
67TFK:05715:13301\n\
67TFK:06470:12965\n\
67TFK:06143:14420\n\
67TFK:06546:14747\n\
67TFK:08023:10468\n\
67TFK:08138:10434\n\
67TFK:08557:11547\n\
67TFK:09068:10952\n\
67TFK:04009:02808\n\
67TFK:04439:03216\n\
67TFK:04491:03032\n\
67TFK:04741:02897\n\
67TFK:05025:03748\n\
67TFK:05113:02769\n\
67TFK:05156:02863\n\
67TFK:05318:02913\n\
67TFK:05300:03747\n\
67TFK:05437:02608\n\
67TFK:05450:03349\n\
67TFK:05478:03167\n\
67TFK:05720:02581\n\
67TFK:05789:02700\n\
67TFK:06288:03759\n\
67TFK:06457:02599\n\
67TFK:05462:05940\n\
67TFK:05585:05628\n\
67TFK:05719:05494\n\
67TFK:05726:05664\n\
67TFK:05950:05683\n\
67TFK:06101:05686\n\
67TFK:06085:06044\n\
67TFK:06100:06129\n\
67TFK:06327:05915\n\
67TFK:06572:05722\n\
67TFK:06544:06432\n\
67TFK:04036:04520\n\
67TFK:04192:04961\n\
67TFK:04223:04273\n\
67TFK:04244:04424\n\
67TFK:04439:04198\n\
67TFK:04479:03893\n\
67TFK:04903:04380\n\
67TFK:05140:04040\n\
67TFK:05197:04470\n\
67TFK:05825:08958\n\
67TFK:05829:08224\n\
67TFK:06089:08263\n\
67TFK:06152:08951\n\
67TFK:06248:08056\n\
67TFK:06357:08130\n\
67TFK:05409:09960\n\
67TFK:05684:09652\n\
67TFK:06155:09706\n\
67TFK:06314:09106\n\
67TFK:06385:09870\n\
67TFK:05400:12302\n\
67TFK:05386:12465\n\
67TFK:05649:12524\n\
67TFK:05879:11761\n\
67TFK:04217:01416\n\
67TFK:04310:02060\n\
67TFK:04562:01460\n\
67TFK:04672:01940\n\
67TFK:04706:02209\n\
67TFK:05116:01881\n\
67TFK:02840:13973\n\
67TFK:02898:13476\n\
67TFK:03227:13184\n\
67TFK:03492:12991\n\
67TFK:03630:13822\n\
67TFK:02727:11688\n\
67TFK:02924:12656\n\
67TFK:03463:12193\n\
67TFK:03481:12540\n\
67TFK:03746:12238\n\
67TFK:03767:11987\n\
67TFK:03900:12288\n\
67TFK:02815:09577\n\
67TFK:02964:09974\n\
67TFK:03706:09799\n\
67TFK:02876:05343\n\
67TFK:02892:05323\n\
67TFK:03081:06030\n\
67TFK:03254:05852\n\
67TFK:03474:05193\n\
67TFK:03522:05541\n\
67TFK:03588:05605\n\
67TFK:03591:06185\n\
67TFK:03856:06194\n\
67TFK:08339:02553\n\
67TFK:08465:02123\n\
67TFK:09021:01919\n\
67TFK:09294:02037\n\
67TFK:02684:02230\n\
67TFK:02938:01313\n\
67TFK:03022:02467\n\
67TFK:03097:02214\n\
67TFK:03223:01804\n\
67TFK:03362:01356\n\
67TFK:02995:00802\n\
67TFK:03310:00802\n\
67TFK:03861:01183\n\
67TFK:01689:11483\n\
67TFK:02156:11183\n\
67TFK:02348:10562\n\
67TFK:02397:11140\n\
67TFK:02484:10349\n\
67TFK:01824:14180\n\
67TFK:01375:13726\n\
67TFK:01610:13674\n\
67TFK:02584:13066\n\
67TFK:07999:05341\n\
67TFK:08200:06028\n\
67TFK:08249:05929\n\
67TFK:08731:05864\n\
67TFK:08825:06078\n\
67TFK:08940:05543\n\
67TFK:09177:06043\n\
67TFK:09232:05470\n\
67TFK:09265:06382\n\
67TFK:09643:06009\n\
67TFK:09835:05655\n\
67TFK:06806:13055\n\
67TFK:07144:13482\n\
67TFK:07153:13511\n\
67TFK:07450:14010\n\
67TFK:07811:13031\n\
67TFK:02872:02647\n\
67TFK:03567:03528\n\
67TFK:03601:03725\n\
67TFK:03648:02747\n\
67TFK:03615:02998\n\
67TFK:03942:02741\n\
67TFK:02825:07120\n\
67TFK:02950:06972\n\
67TFK:03251:06927\n\
67TFK:03265:06871\n\
67TFK:03685:07546\n\
67TFK:03858:06511\n\
67TFK:03277:14832\n\
67TFK:03453:14235\n\
67TFK:02781:10304\n\
67TFK:02880:10477\n\
67TFK:02993:11068\n\
67TFK:03035:10996\n\
67TFK:03209:10982\n\
67TFK:03536:11007\n\
67TFK:01873:00842\n\
67TFK:01998:00989\n\
67TFK:02170:00985\n\
67TFK:02286:01275\n\
67TFK:02558:00869\n\
67TFK:02577:00889\n\
67TFK:02701:09010\n\
67TFK:02947:08809\n\
67TFK:03077:08063\n\
67TFK:03358:08676\n\
67TFK:03435:08667\n\
67TFK:03421:08850\n\
67TFK:03557:08487\n\
67TFK:03916:08185\n\
67TFK:03936:08387\n\
')
