# Supplementary material for: The Oxidative Metabolism of Fossil Hydrocarbons and Sulfide Minerals by the Lithobiontic Microbial Community Inhabiting Deep Subterrestrial Kupferschiefer Black Shale
Source: Front Microbiol. 2018 May 15;9:972. doi: 10.3389/fmicb.2018.00972 (PMC5962744; doi:10.3389/fmicb.2018.00972)
Supplement: Supplementary file 3 [file Presentation_1.ZIP › R19_filter-trim_BSc60_sup207_krona.html.files/node1784.members.0.js]

data('67TFK:01440:12282\n\
67TFK:02270:12027\n\
67TFK:02402:12155\n\
67TFK:03394:04765\n\
67TFK:03602:03899\n\
67TFK:00695:04040\n\
67TFK:00846:04234\n\
67TFK:01312:04046\n\
67TFK:00876:01891\n\
67TFK:01273:09649\n\
67TFK:00992:08030\n\
67TFK:00461:05729\n\
67TFK:00818:06182\n\
67TFK:00711:11979\n\
67TFK:01085:12856\n\
67TFK:09871:07656\n\
67TFK:09931:07450\n\
67TFK:07353:03063\n\
67TFK:07926:03549\n\
67TFK:09434:04969\n\
67TFK:09698:04908\n\
67TFK:10210:04929\n\
67TFK:09437:03447\n\
67TFK:10178:03855\n\
67TFK:10345:03406\n\
67TFK:01602:06116\n\
67TFK:02108:05662\n\
67TFK:02223:05348\n\
67TFK:01859:07560\n\
67TFK:01466:02009\n\
67TFK:01357:08194\n\
67TFK:02010:07829\n\
67TFK:02468:09168\n\
67TFK:02448:09836\n\
67TFK:09560:08332\n\
67TFK:10051:08736\n\
67TFK:10421:08419\n\
67TFK:09404:09319\n\
67TFK:09585:10275\n\
67TFK:10399:11165\n\
67TFK:09495:01406\n\
67TFK:07490:01335\n\
67TFK:07588:01523\n\
67TFK:07878:01567\n\
67TFK:07887:02495\n\
67TFK:06760:04180\n\
67TFK:07676:03873\n\
67TFK:07275:06813\n\
67TFK:07379:06713\n\
67TFK:07398:07351\n\
67TFK:06705:05797\n\
67TFK:06987:05600\n\
67TFK:07732:06398\n\
67TFK:06707:10047\n\
67TFK:07075:09142\n\
67TFK:07761:09638\n\
67TFK:06726:07782\n\
67TFK:06966:08108\n\
67TFK:06988:08927\n\
67TFK:07586:07843\n\
67TFK:07146:10419\n\
67TFK:00974:02779\n\
67TFK:01008:03330\n\
67TFK:01316:03233\n\
67TFK:05337:02309\n\
67TFK:06238:01480\n\
67TFK:06403:01807\n\
67TFK:08070:00640\n\
67TFK:08505:01250\n\
67TFK:07016:01265\n\
67TFK:07367:00792\n\
67TFK:08115:07393\n\
67TFK:08380:06563\n\
67TFK:08569:07297\n\
67TFK:08928:03441\n\
67TFK:08096:04388\n\
67TFK:08148:05119\n\
67TFK:09278:04966\n\
67TFK:01202:10551\n\
67TFK:07297:11943\n\
67TFK:05139:13772\n\
67TFK:04643:14315\n\
67TFK:04110:11222\n\
67TFK:04108:06796\n\
67TFK:05071:06524\n\
67TFK:08157:13315\n\
67TFK:08712:13791\n\
67TFK:08466:12392\n\
67TFK:08952:11828\n\
67TFK:05605:12908\n\
67TFK:05968:14607\n\
67TFK:08084:10366\n\
67TFK:08101:11360\n\
67TFK:08596:10420\n\
67TFK:08977:10732\n\
67TFK:04261:03392\n\
67TFK:04363:03265\n\
67TFK:04619:02628\n\
67TFK:04720:02654\n\
67TFK:05064:02876\n\
67TFK:05625:03179\n\
67TFK:05651:03083\n\
67TFK:05753:06232\n\
67TFK:05809:05612\n\
67TFK:06457:06383\n\
67TFK:06532:06428\n\
67TFK:06373:08044\n\
67TFK:06060:09848\n\
67TFK:06287:09188\n\
67TFK:05805:12427\n\
67TFK:05894:12095\n\
67TFK:04087:01715\n\
67TFK:04527:02014\n\
67TFK:04817:02496\n\
67TFK:05037:01634\n\
67TFK:03808:11876\n\
67TFK:02701:05167\n\
67TFK:02973:05684\n\
67TFK:09137:01513\n\
67TFK:02956:02109\n\
67TFK:01480:11266\n\
67TFK:02572:13941\n\
67TFK:08119:05964\n\
67TFK:06742:13734\n\
67TFK:07536:13898\n\
67TFK:07804:13536\n\
67TFK:03277:02919\n\
67TFK:04369:00501\n\
67TFK:02961:10628\n\
67TFK:03585:11506\n\
67TFK:03949:11106\n\
67TFK:01704:00958\n\
67TFK:02403:00722\n\
67TFK:02657:00950\n\
67TFK:02865:08983\n\
67TFK:03603:08821\n\
67TFK:03957:08504\n\
')
