# Supplementary material for: The Oxidative Metabolism of Fossil Hydrocarbons and Sulfide Minerals by the Lithobiontic Microbial Community Inhabiting Deep Subterrestrial Kupferschiefer Black Shale
Source: Front Microbiol. 2018 May 15;9:972. doi: 10.3389/fmicb.2018.00972 (PMC5962744; doi:10.3389/fmicb.2018.00972)
Supplement: Supplementary file 3 [file Presentation_1.ZIP › R19_filter-trim_BSc60_sup207_krona.html.files/node981.members.0.js]

data('67TFK:01370:12364\n\
67TFK:01332:12664\n\
67TFK:01536:12019\n\
67TFK:01708:11869\n\
67TFK:01818:11724\n\
67TFK:01843:11745\n\
67TFK:02034:11824\n\
67TFK:02102:12484\n\
67TFK:02462:12212\n\
67TFK:02578:12495\n\
67TFK:02579:12614\n\
67TFK:02617:11832\n\
67TFK:02937:04976\n\
67TFK:02966:04057\n\
67TFK:02985:04159\n\
67TFK:03051:04142\n\
67TFK:03094:04821\n\
67TFK:03143:04339\n\
67TFK:03151:04839\n\
67TFK:03179:04735\n\
67TFK:03240:04358\n\
67TFK:03285:04061\n\
67TFK:03278:04893\n\
67TFK:03438:03923\n\
67TFK:03428:04437\n\
67TFK:03503:04399\n\
67TFK:03513:05126\n\
67TFK:03518:04214\n\
67TFK:03591:04082\n\
67TFK:03601:05033\n\
67TFK:03620:04881\n\
67TFK:03740:04471\n\
67TFK:03738:04725\n\
67TFK:03797:05087\n\
67TFK:03844:05052\n\
67TFK:03872:04221\n\
67TFK:03922:04577\n\
67TFK:03944:05128\n\
67TFK:03993:04583\n\
67TFK:00303:04544\n\
67TFK:00466:04305\n\
67TFK:00481:04546\n\
67TFK:00598:04613\n\
67TFK:00605:04247\n\
67TFK:00733:03887\n\
67TFK:00739:04401\n\
67TFK:00792:03869\n\
67TFK:00920:04667\n\
67TFK:01205:03959\n\
67TFK:01235:04305\n\
67TFK:00859:02367\n\
67TFK:01034:01315\n\
67TFK:01047:01667\n\
67TFK:01310:01898\n\
67TFK:00489:09242\n\
67TFK:01081:09747\n\
67TFK:01133:09432\n\
67TFK:01129:10281\n\
67TFK:01326:09873\n\
67TFK:00075:08259\n\
67TFK:00241:08121\n\
67TFK:00423:07954\n\
67TFK:00542:07850\n\
67TFK:00549:07987\n\
67TFK:00681:08761\n\
67TFK:00711:08419\n\
67TFK:00772:07926\n\
67TFK:01095:07843\n\
67TFK:01073:08509\n\
67TFK:01200:08864\n\
67TFK:01281:07823\n\
67TFK:00627:06880\n\
67TFK:00638:07057\n\
67TFK:00931:06815\n\
67TFK:00939:07559\n\
67TFK:00936:07708\n\
67TFK:01012:07245\n\
67TFK:01053:06605\n\
67TFK:01193:06707\n\
67TFK:00324:05916\n\
67TFK:00385:05370\n\
67TFK:00454:05648\n\
67TFK:00765:05731\n\
67TFK:00809:06068\n\
67TFK:00925:05832\n\
67TFK:00914:06214\n\
67TFK:00972:05406\n\
67TFK:00992:05441\n\
67TFK:01120:05344\n\
67TFK:01236:05590\n\
67TFK:01287:05544\n\
67TFK:01115:12025\n\
67TFK:01169:12021\n\
67TFK:01166:12765\n\
67TFK:01321:11724\n\
67TFK:09559:07564\n\
67TFK:09617:06578\n\
67TFK:09735:07605\n\
67TFK:09811:07125\n\
67TFK:10170:06524\n\
67TFK:06707:02752\n\
67TFK:06798:03575\n\
67TFK:06817:03692\n\
67TFK:06903:02736\n\
67TFK:06951:02987\n\
67TFK:06934:03828\n\
67TFK:07088:03654\n\
67TFK:07129:03834\n\
67TFK:07218:03281\n\
67TFK:07275:02679\n\
67TFK:07302:03139\n\
67TFK:07389:02713\n\
67TFK:07710:03774\n\
67TFK:09345:04776\n\
67TFK:09403:03883\n\
67TFK:09489:04248\n\
67TFK:09651:05092\n\
67TFK:09759:04194\n\
67TFK:09729:04510\n\
67TFK:09852:04230\n\
67TFK:09969:04460\n\
67TFK:09987:04373\n\
67TFK:10121:04459\n\
67TFK:10126:03980\n\
67TFK:10144:04782\n\
67TFK:10367:04478\n\
67TFK:10414:04873\n\
67TFK:09395:02702\n\
67TFK:09550:03649\n\
67TFK:09634:02676\n\
67TFK:09625:03543\n\
67TFK:09714:02783\n\
67TFK:09752:03457\n\
67TFK:09757:03448\n\
67TFK:09781:02702\n\
67TFK:09814:03347\n\
67TFK:09780:03602\n\
67TFK:09848:03249\n\
67TFK:09878:03582\n\
67TFK:10018:02942\n\
67TFK:09980:03552\n\
67TFK:10281:02785\n\
67TFK:10355:03575\n\
67TFK:10397:03352\n\
67TFK:09507:12304\n\
67TFK:09595:12166\n\
67TFK:10028:12605\n\
67TFK:01377:03016\n\
67TFK:01409:03319\n\
67TFK:01408:03337\n\
67TFK:01590:02832\n\
67TFK:01594:03116\n\
67TFK:01594:03296\n\
67TFK:01624:03619\n\
67TFK:01584:03715\n\
67TFK:01635:03460\n\
67TFK:01765:03816\n\
67TFK:01810:03030\n\
67TFK:01828:03323\n\
67TFK:02147:02729\n\
67TFK:02488:03366\n\
67TFK:02595:03019\n\
67TFK:01364:03999\n\
67TFK:01468:04933\n\
67TFK:01529:04851\n\
67TFK:01578:04719\n\
67TFK:01594:04534\n\
67TFK:01622:05031\n\
67TFK:01902:04866\n\
67TFK:02071:04031\n\
67TFK:02104:03918\n\
67TFK:02200:04204\n\
67TFK:02285:04442\n\
67TFK:02319:04582\n\
67TFK:02352:04435\n\
67TFK:02355:04848\n\
67TFK:02457:04224\n\
67TFK:02598:04853\n\
67TFK:02648:04152\n\
67TFK:01416:06356\n\
67TFK:01463:06316\n\
67TFK:01567:05361\n\
67TFK:01793:05338\n\
67TFK:01853:05923\n\
67TFK:01976:05308\n\
67TFK:01967:05805\n\
67TFK:01976:06256\n\
67TFK:02458:05960\n\
67TFK:02645:05585\n\
67TFK:01417:07105\n\
67TFK:01603:06823\n\
67TFK:01690:07696\n\
67TFK:01994:07298\n\
67TFK:01990:07716\n\
67TFK:02154:06630\n\
67TFK:02160:07002\n\
67TFK:02210:07314\n\
67TFK:02203:07583\n\
67TFK:02499:07711\n\
67TFK:01398:02032\n\
67TFK:01417:02265\n\
67TFK:01476:01979\n\
67TFK:01541:02322\n\
67TFK:01699:01852\n\
67TFK:01700:02263\n\
67TFK:01778:02297\n\
67TFK:01791:01701\n\
67TFK:01963:01828\n\
67TFK:02000:02121\n\
67TFK:02044:01322\n\
67TFK:02131:02475\n\
67TFK:02149:02323\n\
67TFK:02174:02315\n\
67TFK:02258:01402\n\
67TFK:02282:01601\n\
67TFK:02351:01538\n\
67TFK:02453:01675\n\
67TFK:02487:02419\n\
67TFK:02534:02305\n\
67TFK:02584:01432\n\
67TFK:02622:01577\n\
67TFK:02661:01969\n\
67TFK:01344:08100\n\
67TFK:01342:08423\n\
67TFK:01428:08435\n\
67TFK:01538:07747\n\
67TFK:01545:08932\n\
67TFK:01695:08989\n\
67TFK:01706:08980\n\
67TFK:01904:07771\n\
67TFK:01931:08441\n\
67TFK:02270:08873\n\
67TFK:02333:08992\n\
67TFK:02518:08995\n\
67TFK:02635:07808\n\
67TFK:01350:09770\n\
67TFK:01340:09860\n\
67TFK:01442:09702\n\
67TFK:01465:10091\n\
67TFK:01535:09832\n\
67TFK:01571:09839\n\
67TFK:01771:10051\n\
67TFK:01757:10172\n\
67TFK:01848:10048\n\
67TFK:01972:10224\n\
67TFK:02068:09296\n\
67TFK:02048:09619\n\
67TFK:02276:09864\n\
67TFK:02499:09280\n\
67TFK:05456:04366\n\
67TFK:05489:03991\n\
67TFK:05681:04519\n\
67TFK:05757:03943\n\
67TFK:05755:04730\n\
67TFK:05783:04168\n\
67TFK:05996:04498\n\
67TFK:06348:04975\n\
67TFK:06469:04172\n\
67TFK:06441:04898\n\
67TFK:06489:04291\n\
67TFK:06522:04839\n\
67TFK:09729:13001\n\
67TFK:09383:08505\n\
67TFK:09463:08149\n\
67TFK:09631:08501\n\
67TFK:09825:08789\n\
67TFK:09979:08212\n\
67TFK:10048:07862\n\
67TFK:10143:08234\n\
67TFK:10162:08288\n\
67TFK:10214:08495\n\
67TFK:10220:08571\n\
67TFK:09363:09181\n\
67TFK:09405:09324\n\
67TFK:09384:09627\n\
67TFK:10025:10296\n\
67TFK:09394:10967\n\
67TFK:09619:10404\n\
67TFK:09585:10861\n\
67TFK:09654:10435\n\
67TFK:09706:11244\n\
67TFK:09941:10499\n\
67TFK:09924:11394\n\
67TFK:10016:10855\n\
67TFK:05343:07723\n\
67TFK:05713:06561\n\
67TFK:05870:07713\n\
67TFK:05948:06682\n\
67TFK:05980:06863\n\
67TFK:06073:06641\n\
67TFK:06327:07231\n\
67TFK:06528:07465\n\
67TFK:06630:06893\n\
67TFK:05779:11302\n\
67TFK:06009:10404\n\
67TFK:06248:10838\n\
67TFK:06366:10706\n\
67TFK:06446:11465\n\
67TFK:06483:10879\n\
67TFK:09377:01876\n\
67TFK:09480:02117\n\
67TFK:09652:02435\n\
67TFK:09756:01730\n\
67TFK:09835:02313\n\
67TFK:10228:02411\n\
67TFK:10357:02566\n\
67TFK:06866:02187\n\
67TFK:06987:02126\n\
67TFK:07021:01308\n\
67TFK:07045:02192\n\
67TFK:07190:01379\n\
67TFK:07198:01812\n\
67TFK:07281:01912\n\
67TFK:07409:01765\n\
67TFK:07669:01820\n\
67TFK:07737:02470\n\
67TFK:07832:02237\n\
67TFK:06876:04623\n\
67TFK:06996:04450\n\
67TFK:07169:04436\n\
67TFK:07394:04700\n\
67TFK:07367:04924\n\
67TFK:07410:04931\n\
67TFK:07523:04470\n\
67TFK:07626:04182\n\
67TFK:07734:05131\n\
67TFK:07797:04235\n\
67TFK:07782:04400\n\
67TFK:07900:03972\n\
67TFK:06685:06750\n\
67TFK:06768:06489\n\
67TFK:06975:07006\n\
67TFK:07140:06993\n\
67TFK:07371:06731\n\
67TFK:07450:07184\n\
67TFK:07519:07167\n\
67TFK:07562:06465\n\
67TFK:07637:06631\n\
67TFK:07770:06826\n\
67TFK:07931:06985\n\
67TFK:07977:06683\n\
67TFK:07982:07047\n\
67TFK:06929:05874\n\
67TFK:06995:05716\n\
67TFK:06976:06415\n\
67TFK:07022:05185\n\
67TFK:07021:05272\n\
67TFK:07135:05439\n\
67TFK:07151:06344\n\
67TFK:07233:06167\n\
67TFK:07285:05352\n\
67TFK:07527:05475\n\
67TFK:07564:05774\n\
67TFK:07658:05413\n\
67TFK:07622:05722\n\
67TFK:07635:05869\n\
67TFK:07759:05839\n\
67TFK:07795:06423\n\
67TFK:07859:06432\n\
67TFK:07871:05478\n\
67TFK:07886:06321\n\
67TFK:06766:09708\n\
67TFK:06909:09570\n\
67TFK:06926:09346\n\
67TFK:07079:10057\n\
67TFK:07226:09623\n\
67TFK:07391:09100\n\
67TFK:07396:09312\n\
67TFK:07659:09297\n\
67TFK:07708:09136\n\
67TFK:07692:09684\n\
67TFK:07890:10119\n\
67TFK:06904:08258\n\
67TFK:06949:08773\n\
67TFK:06926:08803\n\
67TFK:07273:08066\n\
67TFK:07575:08154\n\
67TFK:07585:08353\n\
67TFK:07735:08079\n\
67TFK:07830:07920\n\
67TFK:07811:08635\n\
67TFK:07861:08665\n\
67TFK:07983:07747\n\
67TFK:06732:11225\n\
67TFK:06846:11322\n\
67TFK:07248:10656\n\
67TFK:07236:10929\n\
67TFK:07293:10896\n\
67TFK:07320:10334\n\
67TFK:07445:10643\n\
67TFK:07452:11244\n\
67TFK:07537:11338\n\
67TFK:07596:10384\n\
67TFK:07599:11431\n\
67TFK:07687:10518\n\
67TFK:07860:10944\n\
67TFK:07978:11405\n\
67TFK:00291:03849\n\
67TFK:00567:02948\n\
67TFK:00852:03707\n\
67TFK:00950:02959\n\
67TFK:01021:02611\n\
67TFK:01012:02707\n\
67TFK:01044:03116\n\
67TFK:01001:03613\n\
67TFK:01198:02800\n\
67TFK:05431:02520\n\
67TFK:05565:01696\n\
67TFK:05615:02300\n\
67TFK:05641:02565\n\
67TFK:05756:02488\n\
67TFK:05835:01786\n\
67TFK:05976:01339\n\
67TFK:06038:01984\n\
67TFK:06107:02045\n\
67TFK:06253:02206\n\
67TFK:06581:02163\n\
67TFK:08123:01135\n\
67TFK:08268:01066\n\
67TFK:08358:00865\n\
67TFK:09063:01186\n\
67TFK:09300:01036\n\
67TFK:06762:01110\n\
67TFK:06837:01021\n\
67TFK:06881:01219\n\
67TFK:06941:00781\n\
67TFK:07356:00852\n\
67TFK:07500:01122\n\
67TFK:07518:00791\n\
67TFK:07611:00974\n\
67TFK:07661:00735\n\
67TFK:07660:00806\n\
67TFK:07752:00565\n\
67TFK:07749:01033\n\
67TFK:07830:00851\n\
67TFK:07833:00932\n\
67TFK:06968:14607\n\
67TFK:07022:14309\n\
67TFK:08139:07291\n\
67TFK:08170:07563\n\
67TFK:08198:07247\n\
67TFK:08330:06959\n\
67TFK:08331:06991\n\
67TFK:08373:06847\n\
67TFK:08408:07433\n\
67TFK:08545:07694\n\
67TFK:08649:06830\n\
67TFK:08718:07200\n\
67TFK:08751:07551\n\
67TFK:08802:06747\n\
67TFK:09090:07412\n\
67TFK:09136:07135\n\
67TFK:09255:06488\n\
67TFK:08046:02865\n\
67TFK:08043:03063\n\
67TFK:08112:03063\n\
67TFK:08140:03345\n\
67TFK:08159:02740\n\
67TFK:08221:02917\n\
67TFK:08212:03307\n\
67TFK:08309:03121\n\
67TFK:08298:03575\n\
67TFK:08505:03688\n\
67TFK:08587:02771\n\
67TFK:08557:02952\n\
67TFK:08748:03532\n\
67TFK:08846:03754\n\
67TFK:09171:02828\n\
67TFK:09250:03316\n\
67TFK:09263:03296\n\
67TFK:08038:04839\n\
67TFK:08043:04280\n\
67TFK:08191:04812\n\
67TFK:08304:05036\n\
67TFK:08400:04304\n\
67TFK:08403:04927\n\
67TFK:08562:04112\n\
67TFK:08568:04398\n\
67TFK:08734:04628\n\
67TFK:08768:04951\n\
67TFK:08825:04229\n\
67TFK:08968:04071\n\
67TFK:08958:04496\n\
67TFK:08946:05100\n\
67TFK:09041:04781\n\
67TFK:09069:04623\n\
67TFK:09103:04959\n\
67TFK:09193:04398\n\
67TFK:08062:08287\n\
67TFK:08458:08928\n\
67TFK:08492:07736\n\
67TFK:08638:08992\n\
67TFK:09123:08832\n\
67TFK:09278:08215\n\
67TFK:08011:09997\n\
67TFK:08099:09387\n\
67TFK:08357:10057\n\
67TFK:08496:09553\n\
67TFK:08526:10245\n\
67TFK:08583:09308\n\
67TFK:08578:09711\n\
67TFK:08673:10007\n\
67TFK:08714:09856\n\
67TFK:08762:10269\n\
67TFK:08827:09524\n\
67TFK:08864:09161\n\
67TFK:08971:09617\n\
67TFK:09016:09967\n\
67TFK:09219:10056\n\
67TFK:00693:10820\n\
67TFK:00803:11403\n\
67TFK:01018:11457\n\
67TFK:01095:10685\n\
67TFK:06973:12590\n\
67TFK:06973:12650\n\
67TFK:07108:12788\n\
67TFK:07115:12165\n\
67TFK:07293:12817\n\
67TFK:07390:12527\n\
67TFK:07555:11605\n\
67TFK:07666:12301\n\
67TFK:07717:11974\n\
67TFK:07719:12415\n\
67TFK:07731:12625\n\
67TFK:07840:12204\n\
67TFK:07981:12231\n\
67TFK:04159:13485\n\
67TFK:04257:14068\n\
67TFK:04341:14140\n\
67TFK:04413:13671\n\
67TFK:04427:13632\n\
67TFK:04427:13850\n\
67TFK:04515:13090\n\
67TFK:04788:12957\n\
67TFK:04869:13318\n\
67TFK:04949:12894\n\
67TFK:04157:14549\n\
67TFK:04382:14584\n\
67TFK:04421:14637\n\
67TFK:04554:14234\n\
67TFK:04944:14257\n\
67TFK:04308:12272\n\
67TFK:04481:12562\n\
67TFK:04702:12457\n\
67TFK:04842:11806\n\
67TFK:04857:12328\n\
67TFK:05127:12181\n\
67TFK:05169:11802\n\
67TFK:04076:11103\n\
67TFK:04116:10547\n\
67TFK:04605:10741\n\
67TFK:04656:10972\n\
67TFK:04790:11387\n\
67TFK:04840:10429\n\
67TFK:04803:11414\n\
67TFK:05325:11099\n\
67TFK:05310:11156\n\
67TFK:04060:09048\n\
67TFK:04135:09509\n\
67TFK:04275:09706\n\
67TFK:04453:09609\n\
67TFK:04571:09543\n\
67TFK:04688:10167\n\
67TFK:04787:10079\n\
67TFK:04796:09652\n\
67TFK:04854:09610\n\
67TFK:04899:09663\n\
67TFK:04939:10000\n\
67TFK:05094:09715\n\
67TFK:05231:09023\n\
67TFK:05244:09378\n\
67TFK:05260:09152\n\
67TFK:05274:10009\n\
67TFK:05312:09078\n\
67TFK:04087:07810\n\
67TFK:04174:08062\n\
67TFK:04385:08139\n\
67TFK:04381:08205\n\
67TFK:04565:08012\n\
67TFK:04681:08741\n\
67TFK:04775:08307\n\
67TFK:04830:07986\n\
67TFK:04878:08090\n\
67TFK:04994:07873\n\
67TFK:04977:08891\n\
67TFK:05113:08483\n\
67TFK:04043:07327\n\
67TFK:04047:07400\n\
67TFK:04114:06572\n\
67TFK:04166:06476\n\
67TFK:04286:06793\n\
67TFK:04377:06703\n\
67TFK:04356:06807\n\
67TFK:04362:07556\n\
67TFK:04441:07267\n\
67TFK:04524:06790\n\
67TFK:04629:06695\n\
67TFK:04804:06923\n\
67TFK:04815:07272\n\
67TFK:05127:06576\n\
67TFK:05178:06766\n\
67TFK:05223:07268\n\
67TFK:05247:07278\n\
67TFK:05314:06911\n\
67TFK:05451:00892\n\
67TFK:05429:01108\n\
67TFK:06050:01035\n\
67TFK:06318:00311\n\
67TFK:06488:00867\n\
67TFK:06609:01230\n\
67TFK:04093:05442\n\
67TFK:04117:06218\n\
67TFK:04173:05725\n\
67TFK:04158:05999\n\
67TFK:04216:05320\n\
67TFK:04226:05844\n\
67TFK:04209:06146\n\
67TFK:04377:05539\n\
67TFK:04390:06090\n\
67TFK:04375:06173\n\
67TFK:04524:06128\n\
67TFK:04718:05197\n\
67TFK:04724:05362\n\
67TFK:04929:05458\n\
67TFK:04942:06151\n\
67TFK:04975:05396\n\
67TFK:05009:05168\n\
67TFK:05036:05524\n\
67TFK:05045:05791\n\
67TFK:05163:05568\n\
67TFK:05209:06359\n\
67TFK:05263:05859\n\
67TFK:05310:05649\n\
67TFK:08016:13356\n\
67TFK:08222:12986\n\
67TFK:08478:12915\n\
67TFK:08629:12969\n\
67TFK:08865:13343\n\
67TFK:08945:13538\n\
67TFK:08946:13629\n\
67TFK:08023:11715\n\
67TFK:08087:12267\n\
67TFK:08189:12046\n\
67TFK:08566:11722\n\
67TFK:08561:12127\n\
67TFK:08673:11651\n\
67TFK:08891:11672\n\
67TFK:08990:12739\n\
67TFK:09034:12562\n\
67TFK:09052:11932\n\
67TFK:09159:12579\n\
67TFK:09221:11759\n\
67TFK:05422:13679\n\
67TFK:05469:13350\n\
67TFK:05713:12920\n\
67TFK:05693:13949\n\
67TFK:05785:13323\n\
67TFK:05912:12941\n\
67TFK:05882:14012\n\
67TFK:06241:13121\n\
67TFK:06329:13999\n\
67TFK:05918:14900\n\
67TFK:06374:14479\n\
67TFK:06515:14723\n\
67TFK:08017:11208\n\
67TFK:08024:11352\n\
67TFK:08174:11422\n\
67TFK:08274:10444\n\
67TFK:08275:11408\n\
67TFK:08328:10466\n\
67TFK:08433:10801\n\
67TFK:08517:11303\n\
67TFK:08665:10320\n\
67TFK:08855:11392\n\
67TFK:09178:10605\n\
67TFK:09247:10826\n\
67TFK:03998:03326\n\
67TFK:04022:03521\n\
67TFK:04067:03106\n\
67TFK:04047:03367\n\
67TFK:04106:03113\n\
67TFK:04308:03153\n\
67TFK:04325:03311\n\
67TFK:04672:02858\n\
67TFK:04716:02887\n\
67TFK:04856:02942\n\
67TFK:04896:02749\n\
67TFK:04896:02963\n\
67TFK:05072:02803\n\
67TFK:05317:03123\n\
67TFK:05303:03785\n\
67TFK:05358:03313\n\
67TFK:05525:02862\n\
67TFK:05644:03714\n\
67TFK:05851:03130\n\
67TFK:06185:03199\n\
67TFK:06299:03716\n\
67TFK:06368:03341\n\
67TFK:06457:03179\n\
67TFK:06523:03751\n\
67TFK:06653:02644\n\
67TFK:06653:02719\n\
67TFK:05469:05883\n\
67TFK:05481:06328\n\
67TFK:05667:05367\n\
67TFK:05746:05568\n\
67TFK:05837:06274\n\
67TFK:05958:05379\n\
67TFK:06005:05155\n\
67TFK:05997:05258\n\
67TFK:05998:06211\n\
67TFK:06029:05342\n\
67TFK:06107:05162\n\
67TFK:06100:05662\n\
67TFK:06137:05556\n\
67TFK:06201:05790\n\
67TFK:06322:05919\n\
67TFK:06360:05327\n\
67TFK:06358:05356\n\
67TFK:06391:06369\n\
67TFK:04118:04483\n\
67TFK:04204:04701\n\
67TFK:04576:04322\n\
67TFK:04801:03970\n\
67TFK:04875:04014\n\
67TFK:05109:04329\n\
67TFK:05106:04697\n\
67TFK:05212:03974\n\
67TFK:05268:03956\n\
67TFK:05295:04311\n\
67TFK:05587:08077\n\
67TFK:05792:08248\n\
67TFK:05929:08079\n\
67TFK:05967:08249\n\
67TFK:06229:08957\n\
67TFK:06457:08277\n\
67TFK:06453:08615\n\
67TFK:06519:07969\n\
67TFK:06521:08525\n\
67TFK:06552:08088\n\
67TFK:05335:10127\n\
67TFK:05557:09206\n\
67TFK:05568:10267\n\
67TFK:05686:09035\n\
67TFK:05684:09373\n\
67TFK:05720:10019\n\
67TFK:05726:10184\n\
67TFK:05975:09593\n\
67TFK:06036:09780\n\
67TFK:06204:09124\n\
67TFK:06423:09561\n\
67TFK:06425:10037\n\
67TFK:06494:09255\n\
67TFK:06608:09450\n\
67TFK:05513:11787\n\
67TFK:05559:11778\n\
67TFK:05673:12612\n\
67TFK:05770:11637\n\
67TFK:05740:12514\n\
67TFK:05826:12119\n\
67TFK:05823:12493\n\
67TFK:05840:11918\n\
67TFK:06299:12723\n\
67TFK:06423:12157\n\
67TFK:06617:11777\n\
67TFK:04122:01927\n\
67TFK:04181:02161\n\
67TFK:04198:02355\n\
67TFK:04222:02357\n\
67TFK:04322:01451\n\
67TFK:04386:02352\n\
67TFK:04528:01354\n\
67TFK:04501:01591\n\
67TFK:04683:01624\n\
67TFK:04822:01813\n\
67TFK:04894:01744\n\
67TFK:04847:01891\n\
67TFK:04901:01551\n\
67TFK:04920:01889\n\
67TFK:05128:02255\n\
67TFK:02691:14124\n\
67TFK:02754:13108\n\
67TFK:02883:13614\n\
67TFK:03107:13770\n\
67TFK:03304:13695\n\
67TFK:03386:13202\n\
67TFK:03384:13662\n\
67TFK:03504:13281\n\
67TFK:03572:14048\n\
67TFK:03777:13676\n\
67TFK:02708:12518\n\
67TFK:03098:11626\n\
67TFK:03113:12091\n\
67TFK:03238:12036\n\
67TFK:03267:12234\n\
67TFK:03292:12420\n\
67TFK:03322:12475\n\
67TFK:03459:11640\n\
67TFK:03459:11912\n\
67TFK:03457:12038\n\
67TFK:03526:12058\n\
67TFK:03688:12164\n\
67TFK:03741:12124\n\
67TFK:03771:11672\n\
67TFK:03878:11742\n\
67TFK:03939:12164\n\
67TFK:02726:10003\n\
67TFK:02784:09239\n\
67TFK:02841:09980\n\
67TFK:03129:09748\n\
67TFK:03203:09278\n\
67TFK:03252:10236\n\
67TFK:03305:09737\n\
67TFK:03386:09479\n\
67TFK:03504:09430\n\
67TFK:03505:09464\n\
67TFK:03547:10237\n\
67TFK:03647:10296\n\
67TFK:03719:09602\n\
67TFK:03773:09597\n\
67TFK:03864:09536\n\
67TFK:03920:09675\n\
67TFK:02671:05698\n\
67TFK:02862:06015\n\
67TFK:02927:05924\n\
67TFK:02927:06379\n\
67TFK:02932:06361\n\
67TFK:02974:05897\n\
67TFK:03088:05305\n\
67TFK:03152:06255\n\
67TFK:03246:05554\n\
67TFK:03252:05864\n\
67TFK:03223:06191\n\
67TFK:03266:05613\n\
67TFK:03272:06335\n\
67TFK:03703:05840\n\
67TFK:03865:05251\n\
67TFK:03886:05209\n\
67TFK:03920:05703\n\
67TFK:08074:01902\n\
67TFK:08059:02256\n\
67TFK:08094:02078\n\
67TFK:08212:02245\n\
67TFK:08339:01779\n\
67TFK:08351:01859\n\
67TFK:08489:01771\n\
67TFK:08657:01380\n\
67TFK:08650:02136\n\
67TFK:08655:02423\n\
67TFK:08817:02206\n\
67TFK:08884:01817\n\
67TFK:09303:01730\n\
67TFK:09309:02289\n\
67TFK:03072:01598\n\
67TFK:03112:02319\n\
67TFK:03349:02403\n\
67TFK:03460:01766\n\
67TFK:03596:01421\n\
67TFK:03621:02487\n\
67TFK:03666:01482\n\
67TFK:03691:01462\n\
67TFK:03702:01485\n\
67TFK:03777:01950\n\
67TFK:03925:02296\n\
67TFK:03968:01970\n\
67TFK:02693:00631\n\
67TFK:02772:01265\n\
67TFK:02945:00575\n\
67TFK:02933:01017\n\
67TFK:03108:01057\n\
67TFK:03298:01041\n\
67TFK:03303:01245\n\
67TFK:03430:00493\n\
67TFK:03498:00422\n\
67TFK:03693:01256\n\
67TFK:03831:00836\n\
67TFK:03884:01145\n\
67TFK:03971:00775\n\
67TFK:01404:10788\n\
67TFK:01613:10749\n\
67TFK:01820:10643\n\
67TFK:02317:10804\n\
67TFK:02377:10591\n\
67TFK:02339:10886\n\
67TFK:02370:11310\n\
67TFK:02423:10409\n\
67TFK:02525:11054\n\
67TFK:02616:10836\n\
67TFK:02144:14506\n\
67TFK:02357:14307\n\
67TFK:01471:14136\n\
67TFK:01708:13141\n\
67TFK:01811:13539\n\
67TFK:01820:13639\n\
67TFK:01881:13944\n\
67TFK:01918:13586\n\
67TFK:01920:14034\n\
67TFK:02180:13943\n\
67TFK:08192:05418\n\
67TFK:08209:06341\n\
67TFK:08295:05583\n\
67TFK:08849:05576\n\
67TFK:08988:06114\n\
67TFK:09327:05990\n\
67TFK:09449:06408\n\
67TFK:09626:06342\n\
67TFK:09706:05623\n\
67TFK:10177:05451\n\
67TFK:10371:05898\n\
67TFK:10397:05390\n\
67TFK:06687:14032\n\
67TFK:06715:14038\n\
67TFK:06916:12951\n\
67TFK:07218:13412\n\
67TFK:07400:14163\n\
67TFK:07547:13870\n\
67TFK:07869:13588\n\
67TFK:02718:02892\n\
67TFK:02796:03548\n\
67TFK:03092:02917\n\
67TFK:03145:03159\n\
67TFK:03402:02725\n\
67TFK:03432:03061\n\
67TFK:03560:02721\n\
67TFK:03529:03241\n\
67TFK:03569:03504\n\
67TFK:03589:03491\n\
67TFK:03992:02766\n\
67TFK:02853:06541\n\
67TFK:02844:06659\n\
67TFK:02989:07289\n\
67TFK:02995:07599\n\
67TFK:03028:06880\n\
67TFK:03093:07086\n\
67TFK:03187:06999\n\
67TFK:03292:07610\n\
67TFK:03383:06510\n\
67TFK:03384:06528\n\
67TFK:03379:06974\n\
67TFK:03640:07327\n\
67TFK:03614:07673\n\
67TFK:03705:06660\n\
67TFK:03694:07148\n\
67TFK:03731:07569\n\
67TFK:03804:06577\n\
67TFK:03985:07291\n\
67TFK:04326:00970\n\
67TFK:04384:00543\n\
67TFK:04649:00259\n\
67TFK:05050:00929\n\
67TFK:02856:14230\n\
67TFK:03120:14305\n\
67TFK:03699:14441\n\
67TFK:02709:10449\n\
67TFK:02706:11320\n\
67TFK:02748:11043\n\
67TFK:03048:10688\n\
67TFK:03038:11444\n\
67TFK:03015:11503\n\
67TFK:03065:10501\n\
67TFK:03106:10763\n\
67TFK:03254:10784\n\
67TFK:03653:10328\n\
67TFK:03706:10993\n\
67TFK:03745:10652\n\
67TFK:03714:11362\n\
67TFK:03810:10703\n\
67TFK:03813:11433\n\
67TFK:03875:10585\n\
67TFK:03938:10514\n\
67TFK:03948:10951\n\
67TFK:01618:00950\n\
67TFK:01775:00887\n\
67TFK:01827:00919\n\
67TFK:01818:01101\n\
67TFK:01994:01012\n\
67TFK:02276:01043\n\
67TFK:02303:00914\n\
67TFK:02751:07903\n\
67TFK:02852:07786\n\
67TFK:02821:08203\n\
67TFK:02873:08779\n\
67TFK:03212:08572\n\
67TFK:03348:08115\n\
67TFK:03363:08517\n\
67TFK:03481:08279\n\
67TFK:03532:08355\n\
67TFK:03516:08395\n\
67TFK:03615:07923\n\
67TFK:03655:07959\n\
67TFK:03704:08569\n\
67TFK:03746:08349\n\
67TFK:03733:08625\n\
67TFK:03715:08999\n\
67TFK:03929:07736\n\
67TFK:03916:08299\n\
')
