# Supplementary material for: The Oxidative Metabolism of Fossil Hydrocarbons and Sulfide Minerals by the Lithobiontic Microbial Community Inhabiting Deep Subterrestrial Kupferschiefer Black Shale
Source: Front Microbiol. 2018 May 15;9:972. doi: 10.3389/fmicb.2018.00972 (PMC5962744; doi:10.3389/fmicb.2018.00972)
Supplement: Supplementary file 3 [file Presentation_1.ZIP › R19_filter-trim_BSc60_sup207_krona.html.files/node1245.members.0.js]

data('67TFK:00124:08608\n\
67TFK:09599:04303\n\
67TFK:01508:03983\n\
67TFK:06441:07556\n\
67TFK:00512:02622\n\
67TFK:08282:09848\n\
67TFK:05260:05349\n\
67TFK:05752:06425\n\
67TFK:04612:04728\n\
67TFK:03115:05160\n\
67TFK:08424:02052\n\
67TFK:01439:10544\n\
67TFK:03785:08470\n\
')
