# Supplementary material for: The Oxidative Metabolism of Fossil Hydrocarbons and Sulfide Minerals by the Lithobiontic Microbial Community Inhabiting Deep Subterrestrial Kupferschiefer Black Shale
Source: Front Microbiol. 2018 May 15;9:972. doi: 10.3389/fmicb.2018.00972 (PMC5962744; doi:10.3389/fmicb.2018.00972)
Supplement: Supplementary file 3 [file Presentation_1.ZIP › R19_filter-trim_BSc60_sup207_krona.html.files/node1045.members.0.js]

data('67TFK:01976:12742\n\
67TFK:02044:11962\n\
67TFK:02230:12403\n\
67TFK:02430:11773\n\
67TFK:02578:12093\n\
67TFK:02532:12301\n\
67TFK:02978:04643\n\
67TFK:02983:04889\n\
67TFK:03027:04322\n\
67TFK:03111:04001\n\
67TFK:03148:04143\n\
67TFK:03170:04750\n\
67TFK:03223:04733\n\
67TFK:03360:04769\n\
67TFK:03617:04958\n\
67TFK:03708:04624\n\
67TFK:03720:04067\n\
67TFK:00369:05014\n\
67TFK:00650:04723\n\
67TFK:01011:05143\n\
67TFK:01095:04729\n\
67TFK:01146:03869\n\
67TFK:01169:04255\n\
67TFK:01192:05013\n\
67TFK:01327:03899\n\
67TFK:01308:04154\n\
67TFK:01323:04575\n\
67TFK:01235:02383\n\
67TFK:01261:01778\n\
67TFK:01323:01572\n\
67TFK:01313:02082\n\
67TFK:00542:09350\n\
67TFK:00643:09986\n\
67TFK:00768:09211\n\
67TFK:00878:09418\n\
67TFK:01109:09038\n\
67TFK:00429:08271\n\
67TFK:01152:08573\n\
67TFK:00234:07410\n\
67TFK:00305:06570\n\
67TFK:00372:06668\n\
67TFK:00977:07265\n\
67TFK:01201:07717\n\
67TFK:01289:06490\n\
67TFK:00651:05432\n\
67TFK:01281:05368\n\
67TFK:00796:11801\n\
67TFK:01306:12050\n\
67TFK:09403:07264\n\
67TFK:09571:07352\n\
67TFK:09982:07131\n\
67TFK:10033:07193\n\
67TFK:06751:02901\n\
67TFK:06952:03115\n\
67TFK:07052:03169\n\
67TFK:07052:03584\n\
67TFK:07249:02835\n\
67TFK:07485:03333\n\
67TFK:07467:03513\n\
67TFK:07624:02798\n\
67TFK:07713:03751\n\
67TFK:07892:03100\n\
67TFK:09417:04565\n\
67TFK:09423:05032\n\
67TFK:09653:05125\n\
67TFK:09958:03966\n\
67TFK:09949:04406\n\
67TFK:10204:04534\n\
67TFK:10350:05119\n\
67TFK:09347:03124\n\
67TFK:09482:03745\n\
67TFK:09799:02695\n\
67TFK:09810:03533\n\
67TFK:09826:03103\n\
67TFK:09906:03863\n\
67TFK:10182:02856\n\
67TFK:10262:02844\n\
67TFK:09523:12616\n\
67TFK:09550:12274\n\
67TFK:09614:12457\n\
67TFK:09870:11755\n\
67TFK:10357:11864\n\
67TFK:10364:12120\n\
67TFK:01143:13165\n\
67TFK:01350:03812\n\
67TFK:01403:02969\n\
67TFK:01523:02824\n\
67TFK:01586:02721\n\
67TFK:01872:03063\n\
67TFK:01886:03328\n\
67TFK:01987:03755\n\
67TFK:02550:02908\n\
67TFK:01375:04537\n\
67TFK:01486:04687\n\
67TFK:01621:03948\n\
67TFK:01635:04456\n\
67TFK:01731:04587\n\
67TFK:01733:04253\n\
67TFK:01878:04941\n\
67TFK:02107:04177\n\
67TFK:02096:04252\n\
67TFK:02178:04569\n\
67TFK:02242:05020\n\
67TFK:02414:04327\n\
67TFK:02394:04408\n\
67TFK:02593:04780\n\
67TFK:01437:05351\n\
67TFK:01671:06134\n\
67TFK:01745:06209\n\
67TFK:02204:05942\n\
67TFK:02341:05697\n\
67TFK:02536:05839\n\
67TFK:01723:07342\n\
67TFK:01812:07335\n\
67TFK:01865:06626\n\
67TFK:02108:07429\n\
67TFK:02234:06716\n\
67TFK:02356:07271\n\
67TFK:02413:06907\n\
67TFK:02527:06559\n\
67TFK:02649:07354\n\
67TFK:01496:01946\n\
67TFK:01952:01332\n\
67TFK:02102:02310\n\
67TFK:02207:01897\n\
67TFK:02370:02359\n\
67TFK:02393:02379\n\
67TFK:02550:02143\n\
67TFK:01351:08017\n\
67TFK:01470:08664\n\
67TFK:01486:08462\n\
67TFK:01614:08432\n\
67TFK:01893:08777\n\
67TFK:02392:08367\n\
67TFK:02423:08756\n\
67TFK:02510:08758\n\
67TFK:02572:08835\n\
67TFK:01531:09320\n\
67TFK:01556:09292\n\
67TFK:02040:09310\n\
67TFK:02292:09803\n\
67TFK:02580:09263\n\
67TFK:02641:09066\n\
67TFK:05709:04011\n\
67TFK:05756:04651\n\
67TFK:06119:03872\n\
67TFK:06096:04520\n\
67TFK:06395:04418\n\
67TFK:06426:04582\n\
67TFK:06394:04732\n\
67TFK:06478:04845\n\
67TFK:06628:04202\n\
67TFK:09333:08542\n\
67TFK:10122:08044\n\
67TFK:10083:08293\n\
67TFK:10164:07909\n\
67TFK:10525:08459\n\
67TFK:09364:10244\n\
67TFK:09401:09493\n\
67TFK:09679:09928\n\
67TFK:09962:09633\n\
67TFK:10094:09941\n\
67TFK:10279:09723\n\
67TFK:09486:11121\n\
67TFK:09668:10801\n\
67TFK:09789:11588\n\
67TFK:09867:11247\n\
67TFK:10130:10809\n\
67TFK:10271:11375\n\
67TFK:05375:06703\n\
67TFK:05577:07500\n\
67TFK:05817:07421\n\
67TFK:05840:07052\n\
67TFK:05985:07596\n\
67TFK:06129:06646\n\
67TFK:06405:06825\n\
67TFK:05339:10635\n\
67TFK:05376:10640\n\
67TFK:05600:10320\n\
67TFK:05654:11039\n\
67TFK:05685:11484\n\
67TFK:05771:10653\n\
67TFK:05915:10814\n\
67TFK:06071:11460\n\
67TFK:06087:11409\n\
67TFK:06208:10909\n\
67TFK:06334:11274\n\
67TFK:06447:11276\n\
67TFK:06539:10618\n\
67TFK:09408:01928\n\
67TFK:09421:02455\n\
67TFK:09850:02280\n\
67TFK:10131:02568\n\
67TFK:06712:01428\n\
67TFK:07182:02186\n\
67TFK:07311:02193\n\
67TFK:07408:02435\n\
67TFK:07439:01637\n\
67TFK:07514:02181\n\
67TFK:07599:01424\n\
67TFK:07693:02394\n\
67TFK:07856:02017\n\
67TFK:06711:03977\n\
67TFK:06819:04458\n\
67TFK:07330:03868\n\
67TFK:07486:04389\n\
67TFK:07600:04798\n\
67TFK:07705:04587\n\
67TFK:07763:04164\n\
67TFK:07829:04092\n\
67TFK:07877:03868\n\
67TFK:07886:04043\n\
67TFK:07924:04267\n\
67TFK:06683:07393\n\
67TFK:07107:06761\n\
67TFK:07138:06937\n\
67TFK:07152:07557\n\
67TFK:07186:06937\n\
67TFK:07247:07556\n\
67TFK:07317:06862\n\
67TFK:07884:06564\n\
67TFK:07860:07093\n\
67TFK:06666:06372\n\
67TFK:06743:05307\n\
67TFK:06760:05843\n\
67TFK:06863:05610\n\
67TFK:07246:05889\n\
67TFK:07384:06379\n\
67TFK:07465:05712\n\
67TFK:07513:05383\n\
67TFK:07567:05476\n\
67TFK:07697:05842\n\
67TFK:07875:05297\n\
67TFK:07864:06020\n\
67TFK:07888:06195\n\
67TFK:07918:05869\n\
67TFK:06745:10022\n\
67TFK:06818:09442\n\
67TFK:07584:09084\n\
67TFK:07562:09280\n\
67TFK:07891:09182\n\
67TFK:07960:10233\n\
67TFK:06768:08402\n\
67TFK:06857:08020\n\
67TFK:07330:07979\n\
67TFK:07383:08227\n\
67TFK:07453:07923\n\
67TFK:07467:07967\n\
67TFK:07505:08259\n\
67TFK:07838:07843\n\
67TFK:07941:08729\n\
67TFK:06839:11448\n\
67TFK:07004:10357\n\
67TFK:07282:11368\n\
67TFK:07432:10559\n\
67TFK:07581:11433\n\
67TFK:07867:10480\n\
67TFK:00365:03381\n\
67TFK:01026:03256\n\
67TFK:01192:02632\n\
67TFK:05359:02158\n\
67TFK:05456:01678\n\
67TFK:05471:02014\n\
67TFK:05613:02038\n\
67TFK:05747:01768\n\
67TFK:05819:02443\n\
67TFK:06089:02293\n\
67TFK:06253:01493\n\
67TFK:06371:01408\n\
67TFK:06465:01745\n\
67TFK:08045:00483\n\
67TFK:08130:01224\n\
67TFK:08853:00949\n\
67TFK:07330:01087\n\
67TFK:07680:00419\n\
67TFK:06998:14656\n\
67TFK:07192:14181\n\
67TFK:08035:06546\n\
67TFK:08065:07086\n\
67TFK:08411:07705\n\
67TFK:08544:07094\n\
67TFK:08669:07356\n\
67TFK:08719:06898\n\
67TFK:08986:06970\n\
67TFK:09158:06895\n\
67TFK:09242:07574\n\
67TFK:08128:03462\n\
67TFK:08580:03004\n\
67TFK:08601:02799\n\
67TFK:08667:03057\n\
67TFK:08737:03497\n\
67TFK:08903:03620\n\
67TFK:09239:02988\n\
67TFK:08067:04881\n\
67TFK:08844:05092\n\
67TFK:08895:04260\n\
67TFK:09173:04651\n\
67TFK:08341:07978\n\
67TFK:08312:08507\n\
67TFK:08367:08653\n\
67TFK:08470:08432\n\
67TFK:08678:08324\n\
67TFK:08691:08284\n\
67TFK:08896:08482\n\
67TFK:08948:08461\n\
67TFK:08067:09200\n\
67TFK:08134:09680\n\
67TFK:08286:09141\n\
67TFK:08262:09445\n\
67TFK:08247:10196\n\
67TFK:08342:09878\n\
67TFK:08592:09421\n\
67TFK:08968:09253\n\
67TFK:09174:09456\n\
67TFK:01278:10665\n\
67TFK:04272:13024\n\
67TFK:04316:14031\n\
67TFK:04385:13316\n\
67TFK:04558:14100\n\
67TFK:05098:13418\n\
67TFK:04088:14699\n\
67TFK:04388:14428\n\
67TFK:04207:12770\n\
67TFK:04295:12291\n\
67TFK:04721:12740\n\
67TFK:04960:11853\n\
67TFK:05057:12835\n\
67TFK:05138:12690\n\
67TFK:05306:12455\n\
67TFK:04225:10698\n\
67TFK:04371:11054\n\
67TFK:04566:11132\n\
67TFK:04744:10950\n\
67TFK:04792:10924\n\
67TFK:05221:11390\n\
67TFK:04602:09623\n\
67TFK:04719:10196\n\
67TFK:04939:09402\n\
67TFK:05044:10077\n\
67TFK:05078:10270\n\
67TFK:05139:09581\n\
67TFK:05183:09886\n\
67TFK:05316:09941\n\
67TFK:04017:08420\n\
67TFK:04387:08160\n\
67TFK:04351:08420\n\
67TFK:04492:08472\n\
67TFK:04562:07850\n\
67TFK:04556:08279\n\
67TFK:04838:07757\n\
67TFK:04853:08027\n\
67TFK:05051:08948\n\
67TFK:04087:07555\n\
67TFK:04393:06580\n\
67TFK:04480:07490\n\
67TFK:04537:06979\n\
67TFK:04560:07564\n\
67TFK:04988:06616\n\
67TFK:04995:06657\n\
67TFK:05093:06858\n\
67TFK:05138:06508\n\
67TFK:05166:06556\n\
67TFK:05158:07588\n\
67TFK:05315:06943\n\
67TFK:06303:01245\n\
67TFK:06546:00692\n\
67TFK:06576:01164\n\
67TFK:04339:05545\n\
67TFK:04678:05419\n\
67TFK:04700:05283\n\
67TFK:04822:06072\n\
67TFK:04878:05409\n\
67TFK:05238:06147\n\
67TFK:05245:06435\n\
67TFK:08586:14287\n\
67TFK:08110:13728\n\
67TFK:08213:13728\n\
67TFK:08346:13148\n\
67TFK:08358:13341\n\
67TFK:08742:13796\n\
67TFK:08836:13209\n\
67TFK:09161:12759\n\
67TFK:09232:12384\n\
67TFK:09241:12402\n\
67TFK:05494:14031\n\
67TFK:05670:13771\n\
67TFK:06191:13933\n\
67TFK:06295:13939\n\
67TFK:06406:13315\n\
67TFK:06404:13584\n\
67TFK:06331:14448\n\
67TFK:06413:15011\n\
67TFK:08542:10385\n\
67TFK:04062:02818\n\
67TFK:04073:03712\n\
67TFK:04724:03778\n\
67TFK:04754:02624\n\
67TFK:04866:02786\n\
67TFK:05137:03016\n\
67TFK:05097:03476\n\
67TFK:05222:02933\n\
67TFK:05347:02695\n\
67TFK:05468:02704\n\
67TFK:05953:02893\n\
67TFK:06103:02909\n\
67TFK:06114:03479\n\
67TFK:06163:02838\n\
67TFK:06226:02660\n\
67TFK:06252:03766\n\
67TFK:06410:03783\n\
67TFK:06509:03012\n\
67TFK:05413:05809\n\
67TFK:05381:06059\n\
67TFK:05497:06332\n\
67TFK:05616:05467\n\
67TFK:05645:05576\n\
67TFK:05806:06286\n\
67TFK:05998:06094\n\
67TFK:06355:06255\n\
67TFK:06426:06001\n\
67TFK:06441:05612\n\
67TFK:06476:06014\n\
67TFK:06538:05377\n\
67TFK:06567:05703\n\
67TFK:06659:05532\n\
67TFK:04184:04479\n\
67TFK:04314:04202\n\
67TFK:04388:05088\n\
67TFK:04543:05151\n\
67TFK:04565:04544\n\
67TFK:04833:04603\n\
67TFK:04883:04586\n\
67TFK:04912:04143\n\
67TFK:05080:03888\n\
67TFK:05085:05000\n\
67TFK:05235:03964\n\
67TFK:05416:08976\n\
67TFK:05485:08886\n\
67TFK:05563:08181\n\
67TFK:05598:08139\n\
67TFK:05819:08794\n\
67TFK:06276:07764\n\
67TFK:06342:08915\n\
67TFK:05431:09370\n\
67TFK:05578:09034\n\
67TFK:05580:09303\n\
67TFK:05924:10147\n\
67TFK:05929:09672\n\
67TFK:06169:09923\n\
67TFK:06210:09285\n\
67TFK:06180:10123\n\
67TFK:06239:09086\n\
67TFK:06357:09787\n\
67TFK:05548:11736\n\
67TFK:05608:11600\n\
67TFK:06243:11932\n\
67TFK:06450:11997\n\
67TFK:04010:01476\n\
67TFK:04029:01996\n\
67TFK:04178:02220\n\
67TFK:04266:01663\n\
67TFK:04326:01980\n\
67TFK:04553:01436\n\
67TFK:04645:01653\n\
67TFK:04939:01529\n\
67TFK:02688:13736\n\
67TFK:02933:13947\n\
67TFK:03180:13633\n\
67TFK:03292:14031\n\
67TFK:02683:12854\n\
67TFK:03147:12225\n\
67TFK:03123:12635\n\
67TFK:03283:12327\n\
67TFK:03282:12391\n\
67TFK:03510:11632\n\
67TFK:03514:12121\n\
67TFK:03579:12013\n\
67TFK:03653:11960\n\
67TFK:03848:12092\n\
67TFK:02669:09659\n\
67TFK:02702:10091\n\
67TFK:02719:09781\n\
67TFK:02919:09735\n\
67TFK:03360:09314\n\
67TFK:03395:10100\n\
67TFK:03700:09221\n\
67TFK:03825:09312\n\
67TFK:03924:10069\n\
67TFK:03987:09481\n\
67TFK:03005:05377\n\
67TFK:03026:06388\n\
67TFK:03186:06315\n\
67TFK:03223:06067\n\
67TFK:03372:06110\n\
67TFK:03453:06010\n\
67TFK:03548:05894\n\
67TFK:03688:05876\n\
67TFK:03749:05657\n\
67TFK:08004:02296\n\
67TFK:08155:01414\n\
67TFK:08176:01819\n\
67TFK:08214:01896\n\
67TFK:08402:01312\n\
67TFK:08457:01756\n\
67TFK:08450:02379\n\
67TFK:08569:02248\n\
67TFK:08670:01486\n\
67TFK:08739:01799\n\
67TFK:08700:02124\n\
67TFK:08709:02543\n\
67TFK:08836:02504\n\
67TFK:08863:01910\n\
67TFK:02734:01917\n\
67TFK:02757:02428\n\
67TFK:02777:01707\n\
67TFK:02898:02551\n\
67TFK:02983:01771\n\
67TFK:02966:02542\n\
67TFK:03079:01998\n\
67TFK:03249:01698\n\
67TFK:03351:02374\n\
67TFK:03375:01572\n\
67TFK:03394:02388\n\
67TFK:03531:02008\n\
67TFK:03556:02216\n\
67TFK:03648:01339\n\
67TFK:03749:02333\n\
67TFK:03773:01590\n\
67TFK:03775:01864\n\
67TFK:03836:01290\n\
67TFK:02765:00678\n\
67TFK:03205:01118\n\
67TFK:03645:00416\n\
67TFK:03975:00343\n\
67TFK:01793:10557\n\
67TFK:01925:10684\n\
67TFK:02035:10652\n\
67TFK:02070:10831\n\
67TFK:02169:10571\n\
67TFK:02242:10799\n\
67TFK:02591:10760\n\
67TFK:02582:11175\n\
67TFK:02585:14284\n\
67TFK:01764:14080\n\
67TFK:02037:13133\n\
67TFK:02426:13106\n\
67TFK:02462:13783\n\
67TFK:02510:14108\n\
67TFK:08055:05382\n\
67TFK:08196:05441\n\
67TFK:08257:05625\n\
67TFK:08522:05845\n\
67TFK:08567:05402\n\
67TFK:08546:06106\n\
67TFK:08629:05690\n\
67TFK:08734:05370\n\
67TFK:09098:05924\n\
67TFK:09680:05838\n\
67TFK:09707:06184\n\
67TFK:09906:05559\n\
67TFK:09978:06286\n\
67TFK:06745:13663\n\
67TFK:06855:13254\n\
67TFK:06902:13491\n\
67TFK:07098:13524\n\
67TFK:07562:13260\n\
67TFK:07650:13604\n\
67TFK:07800:13925\n\
67TFK:02739:02792\n\
67TFK:02735:03345\n\
67TFK:02758:03709\n\
67TFK:02917:02955\n\
67TFK:02917:03591\n\
67TFK:03000:02592\n\
67TFK:02973:03609\n\
67TFK:03093:02799\n\
67TFK:03098:02862\n\
67TFK:03210:03397\n\
67TFK:03231:02892\n\
67TFK:03253:03023\n\
67TFK:03669:03653\n\
67TFK:03715:03299\n\
67TFK:03899:02604\n\
67TFK:02717:07649\n\
67TFK:03301:07300\n\
67TFK:03343:07538\n\
67TFK:03520:07270\n\
67TFK:03755:07240\n\
67TFK:04715:00689\n\
67TFK:05279:01082\n\
67TFK:03000:14370\n\
67TFK:03046:14207\n\
67TFK:03229:14281\n\
67TFK:03389:14300\n\
67TFK:03551:14387\n\
67TFK:03537:14661\n\
67TFK:02846:11426\n\
67TFK:03957:11065\n\
67TFK:03993:11149\n\
67TFK:01485:01132\n\
67TFK:01783:01034\n\
67TFK:02026:00711\n\
67TFK:02055:01085\n\
67TFK:02037:01265\n\
67TFK:02406:00832\n\
67TFK:02553:00988\n\
67TFK:02555:00994\n\
67TFK:02937:08155\n\
67TFK:02914:08987\n\
67TFK:02966:08007\n\
67TFK:03209:08695\n\
67TFK:03299:07952\n\
67TFK:03481:08861\n\
67TFK:03575:08351\n\
67TFK:03757:08851\n\
')
