# Supplementary material for: The Oxidative Metabolism of Fossil Hydrocarbons and Sulfide Minerals by the Lithobiontic Microbial Community Inhabiting Deep Subterrestrial Kupferschiefer Black Shale
Source: Front Microbiol. 2018 May 15;9:972. doi: 10.3389/fmicb.2018.00972 (PMC5962744; doi:10.3389/fmicb.2018.00972)
Supplement: Supplementary file 3 [file Presentation_1.ZIP › R19_filter-trim_BSc60_sup207_krona.html.files/node1686.members.0.js]

data('67TFK:01447:11705\n\
67TFK:01491:11670\n\
67TFK:01658:11855\n\
67TFK:01653:12107\n\
67TFK:01672:12365\n\
67TFK:01802:11750\n\
67TFK:02675:04085\n\
67TFK:02695:04217\n\
67TFK:02742:04639\n\
67TFK:02927:04072\n\
67TFK:03159:04548\n\
67TFK:03176:04825\n\
67TFK:03371:03908\n\
67TFK:03411:04160\n\
67TFK:03513:04839\n\
67TFK:03621:04267\n\
67TFK:03616:04640\n\
67TFK:03671:04551\n\
67TFK:03779:04652\n\
67TFK:03992:05010\n\
67TFK:00448:04224\n\
67TFK:00539:04234\n\
67TFK:00747:05037\n\
67TFK:00774:03931\n\
67TFK:00763:04210\n\
67TFK:00987:04282\n\
67TFK:01021:04815\n\
67TFK:01063:05065\n\
67TFK:01223:04876\n\
67TFK:01270:05082\n\
67TFK:00473:02288\n\
67TFK:00541:02207\n\
67TFK:00883:01848\n\
67TFK:01015:01373\n\
67TFK:01138:01569\n\
67TFK:01130:02379\n\
67TFK:00623:09159\n\
67TFK:00803:09257\n\
67TFK:00885:10108\n\
67TFK:00938:09450\n\
67TFK:01017:09262\n\
67TFK:01261:09092\n\
67TFK:00123:08474\n\
67TFK:00344:08803\n\
67TFK:00507:08590\n\
67TFK:00684:08835\n\
67TFK:00704:08730\n\
67TFK:00791:08591\n\
67TFK:01140:08958\n\
67TFK:00541:07640\n\
67TFK:00652:06728\n\
67TFK:00763:07076\n\
67TFK:00825:07127\n\
67TFK:00916:06941\n\
67TFK:01017:06562\n\
67TFK:01062:06744\n\
67TFK:01082:07225\n\
67TFK:00543:05820\n\
67TFK:00586:06131\n\
67TFK:00683:05527\n\
67TFK:00660:06117\n\
67TFK:00888:06082\n\
67TFK:00900:05161\n\
67TFK:00917:05788\n\
67TFK:01103:06279\n\
67TFK:00758:12014\n\
67TFK:01310:11673\n\
67TFK:01326:12270\n\
67TFK:09432:06996\n\
67TFK:09496:06783\n\
67TFK:09542:07725\n\
67TFK:09602:06958\n\
67TFK:10015:06573\n\
67TFK:10415:06727\n\
67TFK:06691:03054\n\
67TFK:06732:03259\n\
67TFK:06867:03039\n\
67TFK:07197:02756\n\
67TFK:07207:03656\n\
67TFK:07275:03702\n\
67TFK:07383:02886\n\
67TFK:07524:02689\n\
67TFK:07549:03259\n\
67TFK:07545:03683\n\
67TFK:07735:03151\n\
67TFK:07894:02731\n\
67TFK:09403:04922\n\
67TFK:09430:04455\n\
67TFK:09509:04375\n\
67TFK:09650:04034\n\
67TFK:09636:04351\n\
67TFK:09862:05120\n\
67TFK:09914:04995\n\
67TFK:09931:04830\n\
67TFK:09982:04251\n\
67TFK:10285:04945\n\
67TFK:09501:02778\n\
67TFK:09609:02853\n\
67TFK:09738:03018\n\
67TFK:09843:02907\n\
67TFK:10016:03219\n\
67TFK:10000:03455\n\
67TFK:10070:02911\n\
67TFK:01535:03336\n\
67TFK:01593:03629\n\
67TFK:02211:02828\n\
67TFK:02462:02900\n\
67TFK:02456:03759\n\
67TFK:02578:03827\n\
67TFK:02584:03536\n\
67TFK:02642:03017\n\
67TFK:01721:04963\n\
67TFK:01781:04816\n\
67TFK:01829:04330\n\
67TFK:01993:04590\n\
67TFK:02035:05021\n\
67TFK:02116:04499\n\
67TFK:02515:04806\n\
67TFK:02566:04731\n\
67TFK:01513:06119\n\
67TFK:01557:05325\n\
67TFK:01709:05352\n\
67TFK:01741:05200\n\
67TFK:01733:05228\n\
67TFK:02106:05688\n\
67TFK:02561:05810\n\
67TFK:01545:06575\n\
67TFK:01657:07168\n\
67TFK:01740:06933\n\
67TFK:01815:06902\n\
67TFK:02009:07715\n\
67TFK:02127:06745\n\
67TFK:02250:07110\n\
67TFK:02285:07707\n\
67TFK:02547:07299\n\
67TFK:02580:07300\n\
67TFK:01731:02565\n\
67TFK:01825:02444\n\
67TFK:01841:01952\n\
67TFK:01942:02287\n\
67TFK:02354:01552\n\
67TFK:02367:02129\n\
67TFK:02430:01831\n\
67TFK:02422:01845\n\
67TFK:02528:02001\n\
67TFK:02569:02545\n\
67TFK:01489:08955\n\
67TFK:01598:08320\n\
67TFK:01725:07980\n\
67TFK:01722:08389\n\
67TFK:01828:08382\n\
67TFK:02076:08340\n\
67TFK:02103:07761\n\
67TFK:02089:07952\n\
67TFK:02364:07741\n\
67TFK:02365:07974\n\
67TFK:02455:08632\n\
67TFK:02477:08645\n\
67TFK:02558:08325\n\
67TFK:02642:07852\n\
67TFK:01366:10196\n\
67TFK:01681:09712\n\
67TFK:02053:09723\n\
67TFK:02059:09957\n\
67TFK:02176:10031\n\
67TFK:02457:09265\n\
67TFK:02626:10042\n\
67TFK:05343:04179\n\
67TFK:05420:04463\n\
67TFK:05608:04469\n\
67TFK:05614:04988\n\
67TFK:05830:03864\n\
67TFK:05846:04149\n\
67TFK:05895:04141\n\
67TFK:05922:04910\n\
67TFK:05946:04504\n\
67TFK:06059:04680\n\
67TFK:06098:03912\n\
67TFK:06220:04041\n\
67TFK:06321:05110\n\
67TFK:06355:04718\n\
67TFK:06492:04548\n\
67TFK:06526:04962\n\
67TFK:06570:05135\n\
67TFK:09464:13426\n\
67TFK:09623:12881\n\
67TFK:09684:08513\n\
67TFK:09742:08412\n\
67TFK:09859:08636\n\
67TFK:09974:07841\n\
67TFK:09977:07922\n\
67TFK:10409:08928\n\
67TFK:10428:07990\n\
67TFK:10540:08869\n\
67TFK:09485:09882\n\
67TFK:09625:10288\n\
67TFK:09970:09450\n\
67TFK:09987:09289\n\
67TFK:10115:09678\n\
67TFK:10140:10198\n\
67TFK:10231:09339\n\
67TFK:09331:10484\n\
67TFK:09334:10888\n\
67TFK:09786:11455\n\
67TFK:09831:10427\n\
67TFK:09869:10847\n\
67TFK:10083:10566\n\
67TFK:10153:10412\n\
67TFK:10175:10770\n\
67TFK:10341:10720\n\
67TFK:10574:11204\n\
67TFK:05396:07427\n\
67TFK:05399:07625\n\
67TFK:05458:06908\n\
67TFK:05807:06446\n\
67TFK:05806:06783\n\
67TFK:05785:07228\n\
67TFK:05967:06461\n\
67TFK:05986:07210\n\
67TFK:06006:07559\n\
67TFK:06045:07328\n\
67TFK:06047:07679\n\
67TFK:06470:06971\n\
67TFK:06438:07394\n\
67TFK:06435:07708\n\
67TFK:06540:07231\n\
67TFK:05402:10547\n\
67TFK:05487:11285\n\
67TFK:05751:11063\n\
67TFK:06344:11369\n\
67TFK:06433:11386\n\
67TFK:09339:02161\n\
67TFK:09476:01507\n\
67TFK:09535:02380\n\
67TFK:09577:01781\n\
67TFK:09818:01643\n\
67TFK:09784:01737\n\
67TFK:09877:01951\n\
67TFK:09900:02178\n\
67TFK:09966:02558\n\
67TFK:10348:02423\n\
67TFK:06954:02264\n\
67TFK:07368:02303\n\
67TFK:07660:01710\n\
67TFK:07773:02436\n\
67TFK:07836:01392\n\
67TFK:07953:02476\n\
67TFK:06747:04668\n\
67TFK:06716:05038\n\
67TFK:06980:04037\n\
67TFK:06994:04367\n\
67TFK:06996:04888\n\
67TFK:07029:05147\n\
67TFK:07193:04839\n\
67TFK:07552:04200\n\
67TFK:07558:05134\n\
67TFK:07738:03948\n\
67TFK:07741:04152\n\
67TFK:07765:04128\n\
67TFK:07884:04873\n\
67TFK:07918:04324\n\
67TFK:07965:04295\n\
67TFK:06664:06642\n\
67TFK:06679:07503\n\
67TFK:06876:07393\n\
67TFK:07125:06576\n\
67TFK:07126:07664\n\
67TFK:07161:06971\n\
67TFK:07631:06997\n\
67TFK:07926:07593\n\
67TFK:06821:06101\n\
67TFK:06992:05644\n\
67TFK:07025:06277\n\
67TFK:07098:05296\n\
67TFK:07082:06015\n\
67TFK:07089:06235\n\
67TFK:07172:05578\n\
67TFK:07336:05366\n\
67TFK:07689:05941\n\
67TFK:07858:06258\n\
67TFK:07920:05404\n\
67TFK:07969:05464\n\
67TFK:06694:09315\n\
67TFK:06734:09084\n\
67TFK:06824:09073\n\
67TFK:06830:10199\n\
67TFK:06879:09484\n\
67TFK:06933:09189\n\
67TFK:07003:09744\n\
67TFK:07099:09188\n\
67TFK:07063:09268\n\
67TFK:07097:09290\n\
67TFK:07108:10103\n\
67TFK:07144:09218\n\
67TFK:07125:10081\n\
67TFK:07231:10096\n\
67TFK:07544:09481\n\
67TFK:07831:09676\n\
67TFK:07825:09976\n\
67TFK:07902:09016\n\
67TFK:07912:09158\n\
67TFK:06735:07781\n\
67TFK:06850:08047\n\
67TFK:07038:07991\n\
67TFK:07362:08085\n\
67TFK:07812:08148\n\
67TFK:06891:10548\n\
67TFK:06900:10622\n\
67TFK:07131:10549\n\
67TFK:07243:11565\n\
67TFK:07276:10365\n\
67TFK:07768:11196\n\
67TFK:07784:11261\n\
67TFK:07839:10859\n\
67TFK:07898:11544\n\
67TFK:00568:03784\n\
67TFK:00635:03781\n\
67TFK:00694:02600\n\
67TFK:00701:03548\n\
67TFK:00837:02613\n\
67TFK:00896:03035\n\
67TFK:01074:03261\n\
67TFK:01214:03170\n\
67TFK:01326:03321\n\
67TFK:01313:03504\n\
67TFK:05509:01999\n\
67TFK:05602:02223\n\
67TFK:05652:02361\n\
67TFK:05930:01660\n\
67TFK:06167:02572\n\
67TFK:06197:02071\n\
67TFK:06207:02099\n\
67TFK:06272:02336\n\
67TFK:06317:01360\n\
67TFK:06416:01354\n\
67TFK:06434:01731\n\
67TFK:06549:01993\n\
67TFK:08209:00977\n\
67TFK:08406:01146\n\
67TFK:09114:01139\n\
67TFK:06693:00927\n\
67TFK:06750:00722\n\
67TFK:06821:00640\n\
67TFK:06928:00696\n\
67TFK:06956:00959\n\
67TFK:06980:00387\n\
67TFK:06999:01036\n\
67TFK:07122:01070\n\
67TFK:07296:00885\n\
67TFK:07438:00684\n\
67TFK:07469:01151\n\
67TFK:07511:01099\n\
67TFK:07598:00724\n\
67TFK:07624:00815\n\
67TFK:07699:01005\n\
67TFK:07855:01059\n\
67TFK:08096:06975\n\
67TFK:08222:06540\n\
67TFK:08358:07529\n\
67TFK:08534:07630\n\
67TFK:08740:06442\n\
67TFK:09203:06512\n\
67TFK:09237:06775\n\
67TFK:09285:06452\n\
67TFK:09278:06720\n\
67TFK:09245:06955\n\
67TFK:08291:02985\n\
67TFK:08568:02931\n\
67TFK:08578:03374\n\
67TFK:08638:03753\n\
67TFK:08774:03524\n\
67TFK:08859:03096\n\
67TFK:08864:03141\n\
67TFK:08890:03705\n\
67TFK:08998:03183\n\
67TFK:09287:03157\n\
67TFK:08064:04469\n\
67TFK:08245:04769\n\
67TFK:08327:04376\n\
67TFK:08492:04217\n\
67TFK:08647:04321\n\
67TFK:08814:04958\n\
67TFK:09055:04242\n\
67TFK:09237:04464\n\
67TFK:08017:08201\n\
67TFK:08085:08479\n\
67TFK:08172:08287\n\
67TFK:08163:08676\n\
67TFK:08204:08336\n\
67TFK:08465:07978\n\
67TFK:08444:08126\n\
67TFK:08527:08070\n\
67TFK:08952:07772\n\
67TFK:08963:08790\n\
67TFK:08033:09853\n\
67TFK:08057:09026\n\
67TFK:08100:09776\n\
67TFK:08156:09475\n\
67TFK:08282:09772\n\
67TFK:08442:10150\n\
67TFK:08868:09376\n\
67TFK:09014:09931\n\
67TFK:09186:09711\n\
67TFK:00821:10589\n\
67TFK:01219:10807\n\
67TFK:01220:11055\n\
67TFK:06718:11664\n\
67TFK:06769:12517\n\
67TFK:07058:12117\n\
67TFK:07445:12452\n\
67TFK:07491:11609\n\
67TFK:07466:12315\n\
67TFK:07786:12282\n\
67TFK:07951:12303\n\
67TFK:04273:13078\n\
67TFK:04391:13564\n\
67TFK:04513:14065\n\
67TFK:04719:12913\n\
67TFK:04803:13084\n\
67TFK:04976:13859\n\
67TFK:04497:14245\n\
67TFK:04934:14208\n\
67TFK:04211:12596\n\
67TFK:04246:12487\n\
67TFK:04499:12599\n\
67TFK:04601:12080\n\
67TFK:04704:12446\n\
67TFK:04939:12634\n\
67TFK:04974:12158\n\
67TFK:04407:11342\n\
67TFK:04741:10835\n\
67TFK:04971:10530\n\
67TFK:05146:11368\n\
67TFK:04174:10128\n\
67TFK:04271:09758\n\
67TFK:04316:09059\n\
67TFK:04779:09460\n\
67TFK:04803:10259\n\
67TFK:05127:09941\n\
67TFK:05104:10296\n\
67TFK:05173:10257\n\
67TFK:05268:09868\n\
67TFK:04196:08836\n\
67TFK:04261:08182\n\
67TFK:04398:07904\n\
67TFK:04546:08648\n\
67TFK:04783:08964\n\
67TFK:05065:08059\n\
67TFK:04301:06577\n\
67TFK:04632:06767\n\
67TFK:04851:07726\n\
67TFK:05185:07548\n\
67TFK:05292:07495\n\
67TFK:05746:00956\n\
67TFK:06178:01173\n\
67TFK:06439:00761\n\
67TFK:06566:00513\n\
67TFK:04198:05988\n\
67TFK:04205:06082\n\
67TFK:04366:06435\n\
67TFK:04551:05763\n\
67TFK:04627:05283\n\
67TFK:04625:05778\n\
67TFK:04828:05731\n\
67TFK:04937:06130\n\
67TFK:05082:05179\n\
67TFK:08064:13795\n\
67TFK:08468:13331\n\
67TFK:08764:13857\n\
67TFK:08232:11849\n\
67TFK:08226:12169\n\
67TFK:08340:11830\n\
67TFK:08331:12183\n\
67TFK:08384:12879\n\
67TFK:08438:12198\n\
67TFK:08947:11690\n\
67TFK:09320:12824\n\
67TFK:05404:13086\n\
67TFK:05417:13441\n\
67TFK:05658:13192\n\
67TFK:05742:12962\n\
67TFK:06504:12998\n\
67TFK:06002:14500\n\
67TFK:06017:14829\n\
67TFK:06282:15099\n\
67TFK:08022:10897\n\
67TFK:08143:11259\n\
67TFK:08283:10998\n\
67TFK:08676:11138\n\
67TFK:08848:10731\n\
67TFK:09101:11222\n\
67TFK:04077:03002\n\
67TFK:04294:02764\n\
67TFK:04552:03045\n\
67TFK:05104:03248\n\
67TFK:05272:03611\n\
67TFK:05356:02710\n\
67TFK:05422:02904\n\
67TFK:05503:02628\n\
67TFK:05552:03353\n\
67TFK:05682:03226\n\
67TFK:05746:03850\n\
67TFK:06038:02747\n\
67TFK:06117:02685\n\
67TFK:06101:03254\n\
67TFK:06375:02637\n\
67TFK:06333:03222\n\
67TFK:06506:03853\n\
67TFK:06027:05945\n\
67TFK:06051:05443\n\
67TFK:06142:06272\n\
67TFK:06506:06110\n\
67TFK:06597:05317\n\
67TFK:04335:03980\n\
67TFK:04469:04438\n\
67TFK:04729:04866\n\
67TFK:04772:05117\n\
67TFK:04852:03919\n\
67TFK:05298:03908\n\
67TFK:05320:04424\n\
67TFK:05570:08867\n\
67TFK:05705:08196\n\
67TFK:05738:08989\n\
67TFK:05783:08456\n\
67TFK:05961:08010\n\
67TFK:06170:08533\n\
67TFK:06317:07972\n\
67TFK:06330:07970\n\
67TFK:06503:07865\n\
67TFK:05662:09315\n\
67TFK:05743:10092\n\
67TFK:05984:09635\n\
67TFK:06416:09808\n\
67TFK:06530:09772\n\
67TFK:06631:09478\n\
67TFK:05717:12132\n\
67TFK:06450:12863\n\
67TFK:06481:12305\n\
67TFK:04043:02083\n\
67TFK:04122:01915\n\
67TFK:04219:02330\n\
67TFK:04246:01712\n\
67TFK:04415:01422\n\
67TFK:04402:02260\n\
67TFK:04978:02490\n\
67TFK:05057:01639\n\
67TFK:05173:02139\n\
67TFK:02696:13961\n\
67TFK:02731:13120\n\
67TFK:02876:14002\n\
67TFK:03231:12897\n\
67TFK:03452:13803\n\
67TFK:03565:13999\n\
67TFK:03649:12892\n\
67TFK:02712:11759\n\
67TFK:03017:11664\n\
67TFK:03022:12275\n\
67TFK:03123:11689\n\
67TFK:03127:12411\n\
67TFK:03454:12826\n\
67TFK:03476:11909\n\
67TFK:03470:12839\n\
67TFK:03696:12007\n\
67TFK:03761:11652\n\
67TFK:03910:12121\n\
67TFK:02920:09948\n\
67TFK:03156:09848\n\
67TFK:03443:09657\n\
67TFK:03868:09061\n\
67TFK:03000:05164\n\
67TFK:02979:06213\n\
67TFK:03031:05424\n\
67TFK:03243:05433\n\
67TFK:03537:05539\n\
67TFK:03573:05474\n\
67TFK:03875:05681\n\
67TFK:03937:05527\n\
67TFK:08073:01314\n\
67TFK:08110:01778\n\
67TFK:08233:02366\n\
67TFK:08334:01735\n\
67TFK:08385:01556\n\
67TFK:09011:01554\n\
67TFK:09006:02232\n\
67TFK:09087:02437\n\
67TFK:02845:02366\n\
67TFK:03195:01833\n\
67TFK:03255:01373\n\
67TFK:03320:02037\n\
67TFK:03497:01469\n\
67TFK:03467:02187\n\
67TFK:03571:02456\n\
67TFK:03725:01856\n\
67TFK:03744:01873\n\
67TFK:03804:01852\n\
67TFK:03911:01483\n\
67TFK:03889:01868\n\
67TFK:03108:00714\n\
67TFK:03114:00613\n\
67TFK:03445:01095\n\
67TFK:01348:10807\n\
67TFK:01376:11172\n\
67TFK:01677:11288\n\
67TFK:01878:10664\n\
67TFK:01983:10645\n\
67TFK:02089:11338\n\
67TFK:02597:10434\n\
67TFK:02254:14639\n\
67TFK:01493:13406\n\
67TFK:01978:13008\n\
67TFK:02139:13817\n\
67TFK:02243:13436\n\
67TFK:02367:13266\n\
67TFK:08032:05580\n\
67TFK:08046:05486\n\
67TFK:08083:06223\n\
67TFK:08208:05185\n\
67TFK:08258:06122\n\
67TFK:08342:05856\n\
67TFK:08765:05884\n\
67TFK:08995:05193\n\
67TFK:09037:05255\n\
67TFK:09296:05311\n\
67TFK:09421:05648\n\
67TFK:09641:05570\n\
67TFK:09925:06412\n\
67TFK:10005:05903\n\
67TFK:10388:05828\n\
67TFK:06908:13388\n\
67TFK:06960:13598\n\
67TFK:07080:13370\n\
67TFK:07175:13206\n\
67TFK:07208:13455\n\
67TFK:07472:13288\n\
67TFK:07857:13439\n\
67TFK:02791:03113\n\
67TFK:02828:02712\n\
67TFK:03153:02760\n\
67TFK:03136:03678\n\
67TFK:03327:03481\n\
67TFK:03509:03243\n\
67TFK:03517:03633\n\
67TFK:03617:03037\n\
67TFK:03632:03256\n\
67TFK:03668:02687\n\
67TFK:03869:03739\n\
67TFK:03959:03231\n\
67TFK:02685:07383\n\
67TFK:02920:07194\n\
67TFK:02972:07186\n\
67TFK:03093:06851\n\
67TFK:03122:07378\n\
67TFK:03214:06899\n\
67TFK:03442:06923\n\
67TFK:03515:06952\n\
67TFK:03547:07228\n\
67TFK:04170:00955\n\
67TFK:04371:00970\n\
67TFK:04564:01209\n\
67TFK:04609:01278\n\
67TFK:02716:14555\n\
67TFK:02883:14572\n\
67TFK:02977:14365\n\
67TFK:03422:14444\n\
67TFK:03640:14406\n\
67TFK:03261:10456\n\
67TFK:03419:10942\n\
67TFK:03471:11009\n\
67TFK:03688:10788\n\
67TFK:01450:01256\n\
67TFK:01552:01098\n\
67TFK:02172:00716\n\
67TFK:02264:00772\n\
67TFK:02379:01079\n\
67TFK:02688:07761\n\
67TFK:03117:07788\n\
67TFK:03293:08774\n\
67TFK:03467:08171\n\
67TFK:03516:08711\n\
67TFK:03658:08157\n\
67TFK:03689:08168\n\
67TFK:01452:12372\n\
67TFK:01476:12475\n\
67TFK:02437:12367\n\
67TFK:02571:12492\n\
67TFK:02891:05098\n\
67TFK:02936:04036\n\
67TFK:03012:03907\n\
67TFK:03247:04217\n\
67TFK:03228:04496\n\
67TFK:03222:04635\n\
67TFK:03393:04341\n\
67TFK:03480:04997\n\
67TFK:03523:04348\n\
67TFK:03670:04061\n\
67TFK:03744:04239\n\
67TFK:03955:04117\n\
67TFK:00282:04436\n\
67TFK:00313:04478\n\
67TFK:00597:04216\n\
67TFK:01146:04832\n\
67TFK:01121:05103\n\
67TFK:01177:04208\n\
67TFK:01158:04277\n\
67TFK:00240:08701\n\
67TFK:01011:08812\n\
67TFK:01099:08065\n\
67TFK:01300:08171\n\
67TFK:00250:07512\n\
67TFK:00915:06880\n\
67TFK:01047:06452\n\
67TFK:01148:07326\n\
67TFK:01220:07157\n\
67TFK:00743:06306\n\
67TFK:01257:05539\n\
67TFK:01311:05878\n\
67TFK:09644:07560\n\
67TFK:09632:07723\n\
67TFK:09698:06480\n\
67TFK:10212:07456\n\
67TFK:10360:06562\n\
67TFK:10442:06772\n\
67TFK:06834:03862\n\
67TFK:07367:03251\n\
67TFK:09359:04019\n\
67TFK:09406:03919\n\
67TFK:09987:04884\n\
67TFK:10048:04205\n\
67TFK:09440:03470\n\
67TFK:09648:02593\n\
67TFK:09647:03389\n\
67TFK:09793:03564\n\
67TFK:10109:02908\n\
67TFK:10355:02730\n\
67TFK:09744:12305\n\
67TFK:09852:11823\n\
67TFK:01038:13034\n\
67TFK:01511:02778\n\
67TFK:01808:02849\n\
67TFK:01945:03483\n\
67TFK:02096:02687\n\
67TFK:02294:03840\n\
67TFK:02453:02683\n\
67TFK:02444:03562\n\
67TFK:02229:04066\n\
67TFK:02247:04170\n\
67TFK:02254:04899\n\
67TFK:02290:03944\n\
67TFK:02325:04510\n\
67TFK:01524:05611\n\
67TFK:01656:05161\n\
67TFK:02299:06153\n\
67TFK:02423:05301\n\
67TFK:02383:05782\n\
67TFK:02566:05612\n\
67TFK:01360:07514\n\
67TFK:01624:06995\n\
67TFK:01630:07525\n\
67TFK:01787:07458\n\
67TFK:02261:07567\n\
67TFK:02371:07220\n\
67TFK:02411:07330\n\
67TFK:02512:07596\n\
67TFK:01556:01486\n\
67TFK:01761:01762\n\
67TFK:01792:01935\n\
67TFK:01505:07927\n\
67TFK:01866:08146\n\
67TFK:02010:08527\n\
67TFK:02002:08773\n\
67TFK:02173:08680\n\
67TFK:02200:08735\n\
67TFK:02301:08779\n\
67TFK:02405:08325\n\
67TFK:01466:09140\n\
67TFK:01523:09646\n\
67TFK:01522:10287\n\
67TFK:01922:09071\n\
67TFK:01913:09500\n\
67TFK:01977:09539\n\
67TFK:02111:10020\n\
67TFK:02237:10253\n\
67TFK:02400:09385\n\
67TFK:05755:04506\n\
67TFK:05816:04602\n\
67TFK:06485:04016\n\
67TFK:06627:03919\n\
67TFK:06614:03991\n\
67TFK:06617:04386\n\
67TFK:09365:12933\n\
67TFK:09795:08467\n\
67TFK:10077:08200\n\
67TFK:10134:07994\n\
67TFK:09588:09765\n\
67TFK:09997:09488\n\
67TFK:10216:10071\n\
67TFK:10275:09557\n\
67TFK:09451:10535\n\
67TFK:09783:11571\n\
67TFK:09930:11051\n\
67TFK:10354:11158\n\
67TFK:05426:06744\n\
67TFK:05618:06952\n\
67TFK:05756:07268\n\
67TFK:05835:07458\n\
67TFK:06030:07088\n\
67TFK:06276:07715\n\
67TFK:06362:07479\n\
67TFK:06510:06542\n\
67TFK:06599:06559\n\
67TFK:06601:07181\n\
67TFK:06658:07094\n\
67TFK:05630:11215\n\
67TFK:05710:10865\n\
67TFK:06067:10778\n\
67TFK:06846:01936\n\
67TFK:07679:01946\n\
67TFK:06702:04628\n\
67TFK:07179:03882\n\
67TFK:07281:03940\n\
67TFK:07569:04663\n\
67TFK:07705:04141\n\
67TFK:07707:04640\n\
67TFK:07751:05027\n\
67TFK:07809:03988\n\
67TFK:07877:04314\n\
67TFK:07436:06677\n\
67TFK:07613:07118\n\
67TFK:07886:07448\n\
67TFK:07168:06218\n\
67TFK:07358:06418\n\
67TFK:07734:06094\n\
67TFK:07783:05214\n\
67TFK:07846:05360\n\
67TFK:06774:09762\n\
67TFK:07497:10055\n\
67TFK:07528:10199\n\
67TFK:07656:09768\n\
67TFK:07660:09853\n\
67TFK:07696:09821\n\
67TFK:07840:09505\n\
67TFK:06699:08549\n\
67TFK:06746:07847\n\
67TFK:07046:08471\n\
67TFK:07064:07867\n\
67TFK:07128:08255\n\
67TFK:07966:07960\n\
67TFK:06677:10944\n\
67TFK:06799:10702\n\
67TFK:07352:10435\n\
67TFK:07503:10437\n\
67TFK:07815:11411\n\
67TFK:00740:03676\n\
67TFK:00721:03861\n\
67TFK:01062:02915\n\
67TFK:01272:03625\n\
67TFK:05698:01964\n\
67TFK:05740:01368\n\
67TFK:06076:01388\n\
67TFK:06187:01743\n\
67TFK:06389:01816\n\
67TFK:08226:01188\n\
67TFK:08807:00892\n\
67TFK:06914:01195\n\
67TFK:07450:00695\n\
67TFK:07422:01234\n\
67TFK:06975:14661\n\
67TFK:07936:14245\n\
67TFK:08002:06862\n\
67TFK:08443:06696\n\
67TFK:08840:06626\n\
67TFK:08997:06440\n\
67TFK:09189:07250\n\
67TFK:09283:07176\n\
67TFK:08293:03300\n\
67TFK:08327:03824\n\
67TFK:08426:02775\n\
67TFK:08610:03739\n\
67TFK:08865:02866\n\
67TFK:09208:03097\n\
67TFK:08082:04396\n\
67TFK:08160:04282\n\
67TFK:08498:04208\n\
67TFK:08657:04574\n\
67TFK:08653:04779\n\
67TFK:08871:04192\n\
67TFK:08319:08259\n\
67TFK:09189:08923\n\
67TFK:09272:09002\n\
67TFK:08066:09280\n\
67TFK:08118:10286\n\
67TFK:08420:10281\n\
67TFK:08532:09687\n\
67TFK:08640:09345\n\
67TFK:08692:09863\n\
67TFK:09035:10088\n\
67TFK:07563:11866\n\
67TFK:07836:12434\n\
67TFK:07974:12199\n\
67TFK:04163:13603\n\
67TFK:04234:13218\n\
67TFK:05092:13167\n\
67TFK:04442:14655\n\
67TFK:04633:11715\n\
67TFK:04836:12364\n\
67TFK:04977:11744\n\
67TFK:04946:12391\n\
67TFK:05238:11758\n\
67TFK:04052:10313\n\
67TFK:04176:10803\n\
67TFK:04155:11455\n\
67TFK:04394:11023\n\
67TFK:04775:10536\n\
67TFK:04125:09036\n\
67TFK:04284:09444\n\
67TFK:04345:09778\n\
67TFK:04898:10256\n\
67TFK:05007:09420\n\
67TFK:05003:09646\n\
67TFK:05256:09221\n\
67TFK:04112:08675\n\
67TFK:04445:08314\n\
67TFK:04429:08963\n\
67TFK:04741:08946\n\
67TFK:04760:07925\n\
67TFK:05086:08406\n\
67TFK:05171:08429\n\
67TFK:04007:07511\n\
67TFK:04255:07408\n\
67TFK:04368:07272\n\
67TFK:04604:07068\n\
67TFK:04934:06448\n\
67TFK:05007:06948\n\
67TFK:05850:00961\n\
67TFK:06546:00657\n\
67TFK:04420:05169\n\
67TFK:04517:06396\n\
67TFK:04826:05951\n\
67TFK:04925:06369\n\
67TFK:04995:05240\n\
67TFK:05043:05853\n\
67TFK:05053:05558\n\
67TFK:05088:05680\n\
67TFK:05086:05940\n\
67TFK:05166:06028\n\
67TFK:05275:06135\n\
67TFK:08068:13739\n\
67TFK:08550:13263\n\
67TFK:08706:13571\n\
67TFK:09222:13726\n\
67TFK:09251:13460\n\
67TFK:08020:12447\n\
67TFK:08434:12570\n\
67TFK:08539:11792\n\
67TFK:09252:11669\n\
67TFK:05424:13033\n\
67TFK:05513:13003\n\
67TFK:06223:13764\n\
67TFK:06069:14549\n\
67TFK:08170:10982\n\
67TFK:08193:10803\n\
67TFK:08798:11183\n\
67TFK:09099:10360\n\
67TFK:09269:10760\n\
67TFK:09288:11146\n\
67TFK:04301:03527\n\
67TFK:05096:03311\n\
67TFK:05113:03779\n\
67TFK:05319:03769\n\
67TFK:05605:02819\n\
67TFK:05901:03382\n\
67TFK:06207:03118\n\
67TFK:06461:02875\n\
67TFK:06551:03047\n\
67TFK:06633:03591\n\
67TFK:05413:05226\n\
67TFK:05433:06053\n\
67TFK:05530:05297\n\
67TFK:05693:05806\n\
67TFK:06007:05973\n\
67TFK:06297:05408\n\
67TFK:06420:05293\n\
67TFK:06485:05522\n\
67TFK:04155:04865\n\
67TFK:04333:04214\n\
67TFK:04808:04792\n\
67TFK:04976:04667\n\
67TFK:05541:08820\n\
67TFK:05698:07779\n\
67TFK:05681:07877\n\
67TFK:05747:07762\n\
67TFK:05931:08972\n\
67TFK:05986:08306\n\
67TFK:06068:07952\n\
67TFK:06600:08422\n\
67TFK:05437:09834\n\
67TFK:06016:10070\n\
67TFK:06068:10204\n\
67TFK:06507:10117\n\
67TFK:06570:10115\n\
67TFK:05769:11774\n\
67TFK:05772:12312\n\
67TFK:05868:12838\n\
67TFK:06071:12422\n\
67TFK:06296:12113\n\
67TFK:06456:11909\n\
67TFK:04064:01805\n\
67TFK:04302:02272\n\
67TFK:04419:02370\n\
67TFK:04794:01642\n\
67TFK:05004:02304\n\
67TFK:05120:02404\n\
67TFK:03360:13285\n\
67TFK:03552:13248\n\
67TFK:03674:13930\n\
67TFK:03910:13357\n\
67TFK:03257:12464\n\
67TFK:03281:12336\n\
67TFK:03503:12495\n\
67TFK:03611:12499\n\
67TFK:03907:12453\n\
67TFK:03872:12599\n\
67TFK:03388:10296\n\
67TFK:02875:06285\n\
67TFK:03073:05610\n\
67TFK:03101:05860\n\
67TFK:03195:05693\n\
67TFK:03340:05579\n\
67TFK:03448:06022\n\
67TFK:03586:06025\n\
67TFK:03900:06349\n\
67TFK:03973:05439\n\
67TFK:07996:02330\n\
67TFK:08006:02463\n\
67TFK:08055:01640\n\
67TFK:08107:01971\n\
67TFK:08738:01455\n\
67TFK:02742:01707\n\
67TFK:02828:01764\n\
67TFK:02890:01981\n\
67TFK:02867:02424\n\
67TFK:03219:01879\n\
67TFK:03227:02216\n\
67TFK:03824:02204\n\
67TFK:03867:01765\n\
67TFK:02994:00611\n\
67TFK:03761:00973\n\
67TFK:01860:10425\n\
67TFK:02585:10898\n\
67TFK:01638:13702\n\
67TFK:02050:13622\n\
67TFK:02284:13263\n\
67TFK:02291:14116\n\
67TFK:02504:13449\n\
67TFK:02654:13178\n\
67TFK:08201:05387\n\
67TFK:08205:05769\n\
67TFK:08248:05181\n\
67TFK:08795:06336\n\
67TFK:09091:06359\n\
67TFK:09497:05451\n\
67TFK:09597:05935\n\
67TFK:09995:05240\n\
67TFK:10105:05416\n\
67TFK:10122:05573\n\
67TFK:10160:05241\n\
67TFK:10131:05343\n\
67TFK:10229:05644\n\
67TFK:07041:12927\n\
67TFK:07674:13682\n\
67TFK:07881:13607\n\
67TFK:02669:02642\n\
67TFK:02679:02969\n\
67TFK:02730:03074\n\
67TFK:02796:02686\n\
67TFK:03309:02768\n\
67TFK:03287:03513\n\
67TFK:03762:03837\n\
67TFK:03940:02654\n\
67TFK:02926:06697\n\
67TFK:02971:06564\n\
67TFK:03185:07131\n\
67TFK:03269:06597\n\
67TFK:03570:07609\n\
67TFK:03914:07510\n\
67TFK:04159:00926\n\
67TFK:04275:01286\n\
67TFK:04332:00934\n\
67TFK:04333:00920\n\
67TFK:04405:01139\n\
67TFK:04844:00873\n\
67TFK:03868:14823\n\
67TFK:03063:11000\n\
67TFK:03449:10816\n\
67TFK:03495:10903\n\
67TFK:03535:10607\n\
67TFK:01909:00898\n\
67TFK:02675:07968\n\
67TFK:02771:08912\n\
67TFK:03460:08489\n\
67TFK:03822:08245\n\
67TFK:03948:08963\n\
')
