# Supplementary material for: The Oxidative Metabolism of Fossil Hydrocarbons and Sulfide Minerals by the Lithobiontic Microbial Community Inhabiting Deep Subterrestrial Kupferschiefer Black Shale
Source: Front Microbiol. 2018 May 15;9:972. doi: 10.3389/fmicb.2018.00972 (PMC5962744; doi:10.3389/fmicb.2018.00972)
Supplement: Supplementary file 3 [file Presentation_1.ZIP › R19_filter-trim_BSc60_sup207_krona.html.files/node1043.members.0.js]

data('67TFK:01429:12297\n\
67TFK:03001:04672\n\
67TFK:03197:04098\n\
67TFK:03455:04350\n\
67TFK:03909:05025\n\
67TFK:03899:05140\n\
67TFK:03924:04829\n\
67TFK:00479:04401\n\
67TFK:00963:04161\n\
67TFK:01037:04602\n\
67TFK:01085:04118\n\
67TFK:01095:04247\n\
67TFK:00757:02122\n\
67TFK:01314:01316\n\
67TFK:00809:09957\n\
67TFK:00893:09273\n\
67TFK:01043:09853\n\
67TFK:00493:08020\n\
67TFK:00763:07819\n\
67TFK:00277:07135\n\
67TFK:01159:06765\n\
67TFK:00769:05360\n\
67TFK:01099:05962\n\
67TFK:01325:05302\n\
67TFK:01292:12031\n\
67TFK:09342:06618\n\
67TFK:09365:07568\n\
67TFK:09457:06467\n\
67TFK:09999:07270\n\
67TFK:06828:02650\n\
67TFK:06998:02619\n\
67TFK:07047:03526\n\
67TFK:07594:03545\n\
67TFK:09334:04546\n\
67TFK:09465:04281\n\
67TFK:09796:05146\n\
67TFK:09859:05075\n\
67TFK:09770:02880\n\
67TFK:09873:03726\n\
67TFK:09977:02685\n\
67TFK:10036:02620\n\
67TFK:10062:03258\n\
67TFK:10261:12227\n\
67TFK:01476:03829\n\
67TFK:02137:02779\n\
67TFK:01448:04430\n\
67TFK:01579:04119\n\
67TFK:01928:04730\n\
67TFK:02024:04735\n\
67TFK:02616:04390\n\
67TFK:02225:05664\n\
67TFK:01497:06956\n\
67TFK:02142:06805\n\
67TFK:02222:06636\n\
67TFK:01376:02545\n\
67TFK:01713:01636\n\
67TFK:02352:02115\n\
67TFK:01449:08393\n\
67TFK:01722:08048\n\
67TFK:01836:08940\n\
67TFK:02063:08333\n\
67TFK:02137:08842\n\
67TFK:02506:07743\n\
67TFK:01537:09712\n\
67TFK:02078:10160\n\
67TFK:06481:04465\n\
67TFK:09698:13267\n\
67TFK:09678:07751\n\
67TFK:09360:09345\n\
67TFK:09415:10168\n\
67TFK:09431:09020\n\
67TFK:09428:09626\n\
67TFK:09732:09440\n\
67TFK:09989:09700\n\
67TFK:10426:09147\n\
67TFK:09706:11393\n\
67TFK:09933:11506\n\
67TFK:10500:11315\n\
67TFK:10608:11505\n\
67TFK:05719:06671\n\
67TFK:06630:06738\n\
67TFK:06035:11224\n\
67TFK:06301:11371\n\
67TFK:06379:11106\n\
67TFK:06408:11320\n\
67TFK:06447:10952\n\
67TFK:09353:01531\n\
67TFK:09747:01748\n\
67TFK:07129:01953\n\
67TFK:07370:02517\n\
67TFK:07555:01759\n\
67TFK:07602:01407\n\
67TFK:07860:01618\n\
67TFK:06960:04724\n\
67TFK:07106:04985\n\
67TFK:07144:04144\n\
67TFK:07934:04876\n\
67TFK:07034:06762\n\
67TFK:07232:06928\n\
67TFK:07351:06625\n\
67TFK:07546:07722\n\
67TFK:07592:06620\n\
67TFK:06662:06413\n\
67TFK:06905:05702\n\
67TFK:06970:05238\n\
67TFK:07120:05204\n\
67TFK:07641:05870\n\
67TFK:06719:10041\n\
67TFK:07171:08075\n\
67TFK:07171:08094\n\
67TFK:07239:08065\n\
67TFK:07273:08554\n\
67TFK:07321:07992\n\
67TFK:07488:08536\n\
67TFK:07530:08912\n\
67TFK:07971:08296\n\
67TFK:07642:11224\n\
67TFK:07739:11533\n\
67TFK:00759:03524\n\
67TFK:05643:01690\n\
67TFK:05945:02394\n\
67TFK:06272:01426\n\
67TFK:06486:01388\n\
67TFK:08127:01159\n\
67TFK:08451:00942\n\
67TFK:09070:01101\n\
67TFK:07104:00952\n\
67TFK:07110:00627\n\
67TFK:06688:14318\n\
67TFK:07898:14264\n\
67TFK:07902:14389\n\
67TFK:08220:07384\n\
67TFK:09186:06941\n\
67TFK:09270:07013\n\
67TFK:08133:03277\n\
67TFK:08408:03343\n\
67TFK:08564:03422\n\
67TFK:08828:02847\n\
67TFK:09018:03743\n\
67TFK:09283:03042\n\
67TFK:08371:04268\n\
67TFK:08456:04552\n\
67TFK:08412:08020\n\
67TFK:08681:07777\n\
67TFK:09188:08374\n\
67TFK:08091:09524\n\
67TFK:08326:10078\n\
67TFK:08708:09933\n\
67TFK:09166:09535\n\
67TFK:00807:11090\n\
67TFK:00893:10742\n\
67TFK:01147:11211\n\
67TFK:07325:11927\n\
67TFK:07587:12744\n\
67TFK:07893:11829\n\
67TFK:04356:14053\n\
67TFK:04567:13496\n\
67TFK:04128:14693\n\
67TFK:04851:14173\n\
67TFK:04539:12852\n\
67TFK:04153:11417\n\
67TFK:04301:09760\n\
67TFK:04658:09189\n\
67TFK:04891:10064\n\
67TFK:04712:08763\n\
67TFK:04796:08798\n\
67TFK:04964:08845\n\
67TFK:04043:07474\n\
67TFK:04311:06687\n\
67TFK:04337:06655\n\
67TFK:05807:01256\n\
67TFK:06532:01237\n\
67TFK:04312:06124\n\
67TFK:04455:05171\n\
67TFK:05049:05406\n\
67TFK:05124:05648\n\
67TFK:08003:13163\n\
67TFK:08019:14033\n\
67TFK:08114:12892\n\
67TFK:08240:13635\n\
67TFK:08510:13009\n\
67TFK:09202:13143\n\
67TFK:08061:12567\n\
67TFK:08078:12693\n\
67TFK:08411:12284\n\
67TFK:08576:11744\n\
67TFK:05916:13762\n\
67TFK:06272:13700\n\
67TFK:08554:10856\n\
67TFK:08846:10312\n\
67TFK:08969:10803\n\
67TFK:04202:02873\n\
67TFK:04302:03487\n\
67TFK:04601:03421\n\
67TFK:05723:03829\n\
67TFK:05985:03418\n\
67TFK:06295:03851\n\
67TFK:05370:05186\n\
67TFK:05407:06187\n\
67TFK:05528:06014\n\
67TFK:05545:06245\n\
67TFK:05704:06408\n\
67TFK:05860:05578\n\
67TFK:06204:05236\n\
67TFK:06403:06043\n\
67TFK:06400:06187\n\
67TFK:04037:05132\n\
67TFK:04333:04508\n\
67TFK:04818:04369\n\
67TFK:04860:04998\n\
67TFK:04923:04448\n\
67TFK:05850:07870\n\
67TFK:06035:07956\n\
67TFK:06330:08980\n\
67TFK:05449:09188\n\
67TFK:05501:09661\n\
67TFK:05754:09400\n\
67TFK:05932:09723\n\
67TFK:06622:09104\n\
67TFK:05390:12528\n\
67TFK:06038:12378\n\
67TFK:06191:12814\n\
67TFK:04093:02151\n\
67TFK:04215:02351\n\
67TFK:04648:01371\n\
67TFK:04813:02347\n\
67TFK:05221:02249\n\
67TFK:05312:01937\n\
67TFK:03417:12893\n\
67TFK:03464:13725\n\
67TFK:03830:13172\n\
67TFK:03075:12726\n\
67TFK:03622:11888\n\
67TFK:03793:12209\n\
67TFK:02853:10155\n\
67TFK:03094:09019\n\
67TFK:03624:09842\n\
67TFK:03814:09912\n\
67TFK:03944:10079\n\
67TFK:03992:09515\n\
67TFK:02735:05876\n\
67TFK:02917:06274\n\
67TFK:03238:06283\n\
67TFK:03708:05956\n\
67TFK:03802:05651\n\
67TFK:03793:06436\n\
67TFK:08009:02514\n\
67TFK:08703:02135\n\
67TFK:09160:01984\n\
67TFK:02794:01747\n\
67TFK:03037:01764\n\
67TFK:03797:02023\n\
67TFK:01932:10341\n\
67TFK:02551:11555\n\
67TFK:02041:14556\n\
67TFK:01602:12885\n\
67TFK:02178:12987\n\
67TFK:02563:13515\n\
67TFK:08074:05468\n\
67TFK:09096:06385\n\
67TFK:09316:05983\n\
67TFK:09587:05556\n\
67TFK:07212:12905\n\
67TFK:02824:03033\n\
67TFK:02701:07276\n\
67TFK:02938:06834\n\
67TFK:03178:06512\n\
67TFK:03800:07491\n\
67TFK:03905:07102\n\
67TFK:03928:06454\n\
67TFK:02918:14828\n\
67TFK:03596:14548\n\
67TFK:03888:11065\n\
67TFK:03985:11375\n\
67TFK:01409:01285\n\
67TFK:01987:01173\n\
67TFK:03585:07820\n\
67TFK:03656:08401\n\
67TFK:03867:07873\n\
')
