# Supplementary material for: The Oxidative Metabolism of Fossil Hydrocarbons and Sulfide Minerals by the Lithobiontic Microbial Community Inhabiting Deep Subterrestrial Kupferschiefer Black Shale
Source: Front Microbiol. 2018 May 15;9:972. doi: 10.3389/fmicb.2018.00972 (PMC5962744; doi:10.3389/fmicb.2018.00972)
Supplement: Supplementary file 3 [file Presentation_1.ZIP › R19_filter-trim_BSc60_sup207_krona.html.files/node1524.members.0.js]

data('67TFK:01375:11717\n\
67TFK:01382:12514\n\
67TFK:01436:11808\n\
67TFK:01469:11842\n\
67TFK:01461:11970\n\
67TFK:01514:11635\n\
67TFK:01899:11963\n\
67TFK:01950:11824\n\
67TFK:01966:11834\n\
67TFK:01984:11713\n\
67TFK:02022:11974\n\
67TFK:02020:12576\n\
67TFK:01993:12688\n\
67TFK:02005:12691\n\
67TFK:02036:12213\n\
67TFK:02128:12621\n\
67TFK:02115:12688\n\
67TFK:02354:11974\n\
67TFK:02355:12026\n\
67TFK:02380:12068\n\
67TFK:02408:12115\n\
67TFK:02697:04819\n\
67TFK:02670:05058\n\
67TFK:02760:04862\n\
67TFK:02788:04349\n\
67TFK:02861:04096\n\
67TFK:02868:03946\n\
67TFK:02989:04013\n\
67TFK:03013:04877\n\
67TFK:03018:03876\n\
67TFK:03023:04570\n\
67TFK:03065:04756\n\
67TFK:03153:04247\n\
67TFK:03120:05082\n\
67TFK:03184:04104\n\
67TFK:03189:04628\n\
67TFK:03253:04872\n\
67TFK:03283:04514\n\
67TFK:03272:04809\n\
67TFK:03360:04075\n\
67TFK:03364:04324\n\
67TFK:03410:05068\n\
67TFK:03483:04309\n\
67TFK:03492:04406\n\
67TFK:03472:04774\n\
67TFK:03498:05021\n\
67TFK:03541:04296\n\
67TFK:03516:04534\n\
67TFK:03548:04680\n\
67TFK:03599:04116\n\
67TFK:03589:04644\n\
67TFK:03654:04091\n\
67TFK:03689:03901\n\
67TFK:03708:04114\n\
67TFK:03759:04546\n\
67TFK:03734:04666\n\
67TFK:03764:04055\n\
67TFK:03807:04979\n\
67TFK:03960:03947\n\
67TFK:03944:04544\n\
67TFK:03953:05090\n\
67TFK:03995:04811\n\
67TFK:00235:04169\n\
67TFK:00329:04454\n\
67TFK:00333:05023\n\
67TFK:00392:04227\n\
67TFK:00360:04614\n\
67TFK:00409:05075\n\
67TFK:00453:04548\n\
67TFK:00529:04000\n\
67TFK:00513:04331\n\
67TFK:00632:04494\n\
67TFK:00623:05038\n\
67TFK:00664:04349\n\
67TFK:00678:04512\n\
67TFK:00782:04263\n\
67TFK:00766:04857\n\
67TFK:00773:04921\n\
67TFK:00830:04284\n\
67TFK:00880:04317\n\
67TFK:00877:04468\n\
67TFK:00895:04835\n\
67TFK:00941:03986\n\
67TFK:01006:04883\n\
67TFK:01163:03923\n\
67TFK:01222:04786\n\
67TFK:01293:04885\n\
67TFK:01309:03955\n\
67TFK:01312:04108\n\
67TFK:00698:01802\n\
67TFK:00845:01890\n\
67TFK:00926:02108\n\
67TFK:00923:02398\n\
67TFK:00954:02225\n\
67TFK:00957:02190\n\
67TFK:00977:02483\n\
67TFK:01134:01592\n\
67TFK:01139:01626\n\
67TFK:01155:01886\n\
67TFK:01158:01861\n\
67TFK:01183:02163\n\
67TFK:01186:02274\n\
67TFK:01215:01428\n\
67TFK:01224:01681\n\
67TFK:01268:01511\n\
67TFK:01294:02031\n\
67TFK:00357:09087\n\
67TFK:00545:09734\n\
67TFK:00610:09260\n\
67TFK:00693:09809\n\
67TFK:00671:10275\n\
67TFK:00719:09128\n\
67TFK:00798:09338\n\
67TFK:00894:09273\n\
67TFK:00872:09410\n\
67TFK:01056:09532\n\
67TFK:01323:09537\n\
67TFK:01327:10301\n\
67TFK:00270:08032\n\
67TFK:00261:08131\n\
67TFK:00415:07798\n\
67TFK:00437:08443\n\
67TFK:00421:08813\n\
67TFK:00486:08350\n\
67TFK:00497:08466\n\
67TFK:00511:08384\n\
67TFK:00550:08315\n\
67TFK:00667:08361\n\
67TFK:00670:08334\n\
67TFK:00698:08395\n\
67TFK:00740:07809\n\
67TFK:00709:08514\n\
67TFK:00717:08987\n\
67TFK:00761:08224\n\
67TFK:00847:07902\n\
67TFK:00870:07778\n\
67TFK:00997:08665\n\
67TFK:01010:07729\n\
67TFK:01037:07872\n\
67TFK:01005:08728\n\
67TFK:01051:08379\n\
67TFK:01099:08485\n\
67TFK:01089:08675\n\
67TFK:01098:08806\n\
67TFK:01172:08416\n\
67TFK:01189:08906\n\
67TFK:01291:08434\n\
67TFK:01327:08439\n\
67TFK:00296:06917\n\
67TFK:00393:06489\n\
67TFK:00401:06763\n\
67TFK:00421:06813\n\
67TFK:00432:07380\n\
67TFK:00469:07563\n\
67TFK:00533:07661\n\
67TFK:00573:07554\n\
67TFK:00573:07719\n\
67TFK:00647:06476\n\
67TFK:00644:07046\n\
67TFK:00673:07586\n\
67TFK:00862:06457\n\
67TFK:00936:07502\n\
67TFK:00988:07037\n\
67TFK:00959:07372\n\
67TFK:00963:07692\n\
67TFK:01088:06851\n\
67TFK:01102:06798\n\
67TFK:01181:06546\n\
67TFK:01195:06819\n\
67TFK:01213:06791\n\
67TFK:01230:06863\n\
67TFK:01249:07423\n\
67TFK:01231:07549\n\
67TFK:01269:07062\n\
67TFK:00236:05203\n\
67TFK:00241:05443\n\
67TFK:00290:05269\n\
67TFK:00321:05184\n\
67TFK:00330:05274\n\
67TFK:00308:05819\n\
67TFK:00385:05944\n\
67TFK:00517:05820\n\
67TFK:00649:06293\n\
67TFK:00671:05920\n\
67TFK:00738:06330\n\
67TFK:00715:06413\n\
67TFK:00750:06376\n\
67TFK:00814:05789\n\
67TFK:00833:06076\n\
67TFK:00933:05217\n\
67TFK:00938:06306\n\
67TFK:00969:05192\n\
67TFK:00962:05785\n\
67TFK:01125:05349\n\
67TFK:01112:05661\n\
67TFK:01137:05927\n\
67TFK:01193:06033\n\
67TFK:01212:06312\n\
67TFK:01247:06430\n\
67TFK:01265:05720\n\
67TFK:01277:05919\n\
67TFK:00788:12139\n\
67TFK:00967:11955\n\
67TFK:01051:11802\n\
67TFK:01206:12027\n\
67TFK:01288:12751\n\
67TFK:09354:06598\n\
67TFK:09402:07459\n\
67TFK:09527:07577\n\
67TFK:09587:07155\n\
67TFK:09605:07483\n\
67TFK:09655:07311\n\
67TFK:09665:07498\n\
67TFK:09767:06728\n\
67TFK:09736:07095\n\
67TFK:09798:06639\n\
67TFK:09794:06779\n\
67TFK:09852:07296\n\
67TFK:09862:07605\n\
67TFK:09874:07674\n\
67TFK:09954:06840\n\
67TFK:09983:07323\n\
67TFK:10065:06657\n\
67TFK:10061:06981\n\
67TFK:10080:06843\n\
67TFK:10080:07060\n\
67TFK:10167:06449\n\
67TFK:10136:06768\n\
67TFK:10132:07024\n\
67TFK:10135:07129\n\
67TFK:10126:07234\n\
67TFK:10177:07093\n\
67TFK:10234:06446\n\
67TFK:10227:06590\n\
67TFK:10249:07648\n\
67TFK:10350:06907\n\
67TFK:10398:06911\n\
67TFK:10561:06915\n\
67TFK:06692:02648\n\
67TFK:06695:03596\n\
67TFK:06751:02987\n\
67TFK:06747:03240\n\
67TFK:06747:03516\n\
67TFK:06794:02614\n\
67TFK:06769:03510\n\
67TFK:06810:03720\n\
67TFK:06879:02744\n\
67TFK:06903:02872\n\
67TFK:06928:02889\n\
67TFK:06949:03340\n\
67TFK:06978:02599\n\
67TFK:06961:03197\n\
67TFK:06993:03570\n\
67TFK:07015:03772\n\
67TFK:07101:02783\n\
67TFK:07064:02955\n\
67TFK:07085:03065\n\
67TFK:07133:02632\n\
67TFK:07257:03711\n\
67TFK:07280:02875\n\
67TFK:07308:02905\n\
67TFK:07298:03519\n\
67TFK:07272:03538\n\
67TFK:07265:03699\n\
67TFK:07334:02667\n\
67TFK:07342:02911\n\
67TFK:07334:03194\n\
67TFK:07332:03823\n\
67TFK:07392:03039\n\
67TFK:07390:03631\n\
67TFK:07383:03727\n\
67TFK:07384:03786\n\
67TFK:07420:02668\n\
67TFK:07439:02907\n\
67TFK:07449:03588\n\
67TFK:07504:02957\n\
67TFK:07606:02870\n\
67TFK:07608:03139\n\
67TFK:07642:03122\n\
67TFK:07662:03320\n\
67TFK:07703:03413\n\
67TFK:07757:03050\n\
67TFK:07737:03435\n\
67TFK:07769:02776\n\
67TFK:07797:03168\n\
67TFK:07773:03360\n\
67TFK:07780:03649\n\
67TFK:07814:02643\n\
67TFK:07898:03061\n\
67TFK:07861:03500\n\
67TFK:07902:03673\n\
67TFK:07911:03473\n\
67TFK:07915:03711\n\
67TFK:07974:03440\n\
67TFK:07963:03765\n\
67TFK:09351:04802\n\
67TFK:09417:04010\n\
67TFK:09392:04015\n\
67TFK:09491:05082\n\
67TFK:09530:04818\n\
67TFK:09546:04955\n\
67TFK:09648:03877\n\
67TFK:09693:03869\n\
67TFK:09698:04432\n\
67TFK:09690:04654\n\
67TFK:09773:05083\n\
67TFK:09805:04119\n\
67TFK:09817:04162\n\
67TFK:09844:04043\n\
67TFK:09832:04311\n\
67TFK:09920:04481\n\
67TFK:09900:04564\n\
67TFK:09959:04175\n\
67TFK:09936:04501\n\
67TFK:09935:04894\n\
67TFK:09947:04981\n\
67TFK:09981:04008\n\
67TFK:09995:05004\n\
67TFK:10067:03936\n\
67TFK:10047:05107\n\
67TFK:10151:04273\n\
67TFK:10145:05112\n\
67TFK:10421:04238\n\
67TFK:09371:02855\n\
67TFK:09358:03048\n\
67TFK:09454:03505\n\
67TFK:09482:03065\n\
67TFK:09546:03145\n\
67TFK:09556:03587\n\
67TFK:09577:03050\n\
67TFK:09622:03198\n\
67TFK:09623:03228\n\
67TFK:09663:02998\n\
67TFK:09672:03834\n\
67TFK:09720:03532\n\
67TFK:09685:03732\n\
67TFK:09755:03230\n\
67TFK:09754:03717\n\
67TFK:09803:03368\n\
67TFK:09902:03682\n\
67TFK:09970:02800\n\
67TFK:10020:03399\n\
67TFK:10038:02855\n\
67TFK:10051:03690\n\
67TFK:10083:02629\n\
67TFK:10114:03580\n\
67TFK:10133:02607\n\
67TFK:10221:03184\n\
67TFK:10212:03832\n\
67TFK:10271:02924\n\
67TFK:10315:02648\n\
67TFK:10274:03373\n\
67TFK:10411:03064\n\
67TFK:10407:03082\n\
67TFK:10417:03138\n\
67TFK:10423:03144\n\
67TFK:09337:11687\n\
67TFK:09443:11896\n\
67TFK:09507:12032\n\
67TFK:09535:11841\n\
67TFK:09705:12794\n\
67TFK:09775:12414\n\
67TFK:10042:11954\n\
67TFK:10088:12293\n\
67TFK:10160:11986\n\
67TFK:10291:12062\n\
67TFK:10395:11869\n\
67TFK:01336:02771\n\
67TFK:01353:03757\n\
67TFK:01413:03019\n\
67TFK:01392:03862\n\
67TFK:01469:02886\n\
67TFK:01513:02853\n\
67TFK:01497:03160\n\
67TFK:01517:03361\n\
67TFK:01516:03605\n\
67TFK:01571:02856\n\
67TFK:01601:03280\n\
67TFK:01643:03475\n\
67TFK:01726:02683\n\
67TFK:01769:02915\n\
67TFK:01919:03248\n\
67TFK:01961:02724\n\
67TFK:02001:02865\n\
67TFK:01983:03259\n\
67TFK:01998:03583\n\
67TFK:02039:03426\n\
67TFK:02052:03521\n\
67TFK:02058:03742\n\
67TFK:02082:03049\n\
67TFK:02124:03033\n\
67TFK:02131:03705\n\
67TFK:02104:03813\n\
67TFK:02147:03272\n\
67TFK:02180:03505\n\
67TFK:02240:02694\n\
67TFK:02267:03339\n\
67TFK:02283:02706\n\
67TFK:02286:02734\n\
67TFK:02294:03036\n\
67TFK:02327:03270\n\
67TFK:02343:03031\n\
67TFK:02353:03078\n\
67TFK:02332:03135\n\
67TFK:02438:03734\n\
67TFK:02504:02855\n\
67TFK:02558:03537\n\
67TFK:02592:03717\n\
67TFK:01449:03893\n\
67TFK:01432:03938\n\
67TFK:01447:04316\n\
67TFK:01439:04665\n\
67TFK:01532:04678\n\
67TFK:01608:04636\n\
67TFK:01681:03869\n\
67TFK:01656:04416\n\
67TFK:01659:04459\n\
67TFK:01705:03923\n\
67TFK:01689:04898\n\
67TFK:01736:04276\n\
67TFK:01746:04285\n\
67TFK:01758:04772\n\
67TFK:01820:04428\n\
67TFK:01865:04133\n\
67TFK:01849:04535\n\
67TFK:01949:04341\n\
67TFK:02065:04117\n\
67TFK:02107:04039\n\
67TFK:02148:03921\n\
67TFK:02165:04172\n\
67TFK:02137:05141\n\
67TFK:02230:04252\n\
67TFK:02224:04792\n\
67TFK:02449:03999\n\
67TFK:02490:03998\n\
67TFK:02516:03980\n\
67TFK:02556:05068\n\
67TFK:02599:04602\n\
67TFK:01348:05285\n\
67TFK:01441:05699\n\
67TFK:01564:06070\n\
67TFK:01578:06058\n\
67TFK:01601:06019\n\
67TFK:01629:06176\n\
67TFK:01632:05777\n\
67TFK:01724:05331\n\
67TFK:01697:06363\n\
67TFK:01745:05191\n\
67TFK:01754:06322\n\
67TFK:01799:05971\n\
67TFK:01837:05304\n\
67TFK:01913:05737\n\
67TFK:01976:05608\n\
67TFK:01964:06103\n\
67TFK:01955:06366\n\
67TFK:02012:05273\n\
67TFK:02094:06183\n\
67TFK:02163:05922\n\
67TFK:02181:06291\n\
67TFK:02195:05368\n\
67TFK:02201:05612\n\
67TFK:02196:05884\n\
67TFK:02277:05168\n\
67TFK:02238:05754\n\
67TFK:02244:06200\n\
67TFK:02301:05976\n\
67TFK:02292:06141\n\
67TFK:02350:05531\n\
67TFK:02332:06403\n\
67TFK:02397:05547\n\
67TFK:02388:05624\n\
67TFK:02506:05856\n\
67TFK:02493:06073\n\
67TFK:02576:05323\n\
67TFK:02560:05450\n\
67TFK:02550:05682\n\
67TFK:02572:05736\n\
67TFK:02576:05832\n\
67TFK:02595:05304\n\
67TFK:01345:07683\n\
67TFK:01427:07077\n\
67TFK:01516:06729\n\
67TFK:01530:07392\n\
67TFK:01581:07076\n\
67TFK:01592:06499\n\
67TFK:01698:06578\n\
67TFK:01808:07233\n\
67TFK:01931:07239\n\
67TFK:01932:06795\n\
67TFK:01979:07196\n\
67TFK:02064:06481\n\
67TFK:02079:07474\n\
67TFK:02078:07559\n\
67TFK:02129:07617\n\
67TFK:02159:06845\n\
67TFK:02158:07031\n\
67TFK:02232:07138\n\
67TFK:02300:06514\n\
67TFK:02296:06780\n\
67TFK:02312:07540\n\
67TFK:02374:06498\n\
67TFK:02357:06825\n\
67TFK:02373:06930\n\
67TFK:02363:07070\n\
67TFK:02388:06472\n\
67TFK:02451:07280\n\
67TFK:02521:06793\n\
67TFK:02571:06540\n\
67TFK:02537:07129\n\
67TFK:01418:02350\n\
67TFK:01471:01762\n\
67TFK:01464:01791\n\
67TFK:01463:02040\n\
67TFK:01483:02397\n\
67TFK:01508:02446\n\
67TFK:01536:01766\n\
67TFK:01541:01966\n\
67TFK:01594:01311\n\
67TFK:01679:01494\n\
67TFK:01655:01607\n\
67TFK:01678:02040\n\
67TFK:01700:01771\n\
67TFK:01683:01855\n\
67TFK:01728:01870\n\
67TFK:01809:01476\n\
67TFK:01846:01911\n\
67TFK:01922:01679\n\
67TFK:01895:01832\n\
67TFK:01925:01819\n\
67TFK:01913:02147\n\
67TFK:01948:01762\n\
67TFK:02002:01331\n\
67TFK:01984:01803\n\
67TFK:02018:02315\n\
67TFK:02047:02043\n\
67TFK:02067:02120\n\
67TFK:02061:02513\n\
67TFK:02169:01320\n\
67TFK:02189:02284\n\
67TFK:02327:01458\n\
67TFK:02404:01894\n\
67TFK:02453:01655\n\
67TFK:02453:02393\n\
67TFK:02499:01653\n\
67TFK:02490:01801\n\
67TFK:02502:01795\n\
67TFK:02494:02087\n\
67TFK:02533:01846\n\
67TFK:02594:02107\n\
67TFK:02599:02518\n\
67TFK:02652:01548\n\
67TFK:01359:07793\n\
67TFK:01419:07956\n\
67TFK:01455:08446\n\
67TFK:01436:08876\n\
67TFK:01576:08167\n\
67TFK:01597:08480\n\
67TFK:01638:07928\n\
67TFK:01659:09011\n\
67TFK:01768:08247\n\
67TFK:01770:08965\n\
67TFK:01787:07886\n\
67TFK:01867:08762\n\
67TFK:01859:08951\n\
67TFK:01897:08934\n\
67TFK:01978:07880\n\
67TFK:01989:08334\n\
67TFK:02105:08244\n\
67TFK:02121:08231\n\
67TFK:02157:07812\n\
67TFK:02149:07956\n\
67TFK:02167:08440\n\
67TFK:02193:08273\n\
67TFK:02210:08434\n\
67TFK:02195:08889\n\
67TFK:02277:08470\n\
67TFK:02375:07864\n\
67TFK:02360:08455\n\
67TFK:02451:08498\n\
67TFK:02606:07820\n\
67TFK:02619:08051\n\
67TFK:02649:08678\n\
67TFK:01366:09625\n\
67TFK:01347:09996\n\
67TFK:01455:10093\n\
67TFK:01502:09984\n\
67TFK:01549:09660\n\
67TFK:01651:09138\n\
67TFK:01820:09181\n\
67TFK:01859:09595\n\
67TFK:01881:09923\n\
67TFK:01917:09052\n\
67TFK:01921:09499\n\
67TFK:01893:10252\n\
67TFK:02001:09217\n\
67TFK:02013:09719\n\
67TFK:01986:09918\n\
67TFK:02068:09727\n\
67TFK:02062:09898\n\
67TFK:02135:09553\n\
67TFK:02172:10232\n\
67TFK:02212:10042\n\
67TFK:02263:09776\n\
67TFK:02237:09945\n\
67TFK:02247:09943\n\
67TFK:02312:09619\n\
67TFK:02313:10290\n\
67TFK:02375:09932\n\
67TFK:02446:10094\n\
67TFK:02450:10231\n\
67TFK:02565:09709\n\
67TFK:02619:09076\n\
67TFK:02627:09330\n\
67TFK:05439:04688\n\
67TFK:05465:04926\n\
67TFK:05500:04348\n\
67TFK:05516:04755\n\
67TFK:05546:04689\n\
67TFK:05554:05038\n\
67TFK:05609:04892\n\
67TFK:05677:03947\n\
67TFK:05637:04704\n\
67TFK:05724:04381\n\
67TFK:05681:04965\n\
67TFK:05745:04277\n\
67TFK:05746:04711\n\
67TFK:05785:04505\n\
67TFK:05789:04586\n\
67TFK:05877:04307\n\
67TFK:05838:04643\n\
67TFK:05911:04273\n\
67TFK:05897:04388\n\
67TFK:05886:04807\n\
67TFK:05944:03986\n\
67TFK:06012:04041\n\
67TFK:06007:04164\n\
67TFK:06019:04321\n\
67TFK:05978:04442\n\
67TFK:06087:04258\n\
67TFK:06105:04760\n\
67TFK:06247:04063\n\
67TFK:06237:04523\n\
67TFK:06246:05095\n\
67TFK:06276:05081\n\
67TFK:06299:04370\n\
67TFK:06304:04925\n\
67TFK:06336:04196\n\
67TFK:06357:04319\n\
67TFK:06359:04374\n\
67TFK:06347:05076\n\
67TFK:06396:03968\n\
67TFK:06402:04625\n\
67TFK:06400:04860\n\
67TFK:06394:04969\n\
67TFK:06426:04992\n\
67TFK:06406:05036\n\
67TFK:06476:04373\n\
67TFK:06436:04600\n\
67TFK:06482:03895\n\
67TFK:06527:04479\n\
67TFK:06513:05064\n\
67TFK:06568:05109\n\
67TFK:06595:04418\n\
67TFK:06601:04483\n\
67TFK:06597:04559\n\
67TFK:09464:13012\n\
67TFK:09527:13431\n\
67TFK:09589:12998\n\
67TFK:09327:08955\n\
67TFK:09418:08240\n\
67TFK:09462:07954\n\
67TFK:09463:08304\n\
67TFK:09492:08724\n\
67TFK:09651:08246\n\
67TFK:09721:08406\n\
67TFK:09732:07917\n\
67TFK:09804:08236\n\
67TFK:09819:08290\n\
67TFK:09793:08344\n\
67TFK:09804:08431\n\
67TFK:09923:07840\n\
67TFK:09907:08102\n\
67TFK:09884:09003\n\
67TFK:10021:08094\n\
67TFK:10088:08135\n\
67TFK:10121:08772\n\
67TFK:10110:08885\n\
67TFK:10153:07759\n\
67TFK:10190:07848\n\
67TFK:10508:08198\n\
67TFK:09340:10294\n\
67TFK:09389:09128\n\
67TFK:09414:09331\n\
67TFK:09387:09368\n\
67TFK:09457:09420\n\
67TFK:09431:09732\n\
67TFK:09451:09734\n\
67TFK:09498:09070\n\
67TFK:09487:09792\n\
67TFK:09643:09203\n\
67TFK:09647:09352\n\
67TFK:09639:09821\n\
67TFK:09662:09970\n\
67TFK:09664:10139\n\
67TFK:09680:09839\n\
67TFK:09822:09474\n\
67TFK:09842:09764\n\
67TFK:09911:10077\n\
67TFK:10069:09032\n\
67TFK:10072:09586\n\
67TFK:10101:09025\n\
67TFK:10103:09216\n\
67TFK:10098:09695\n\
67TFK:10100:10139\n\
67TFK:10143:09227\n\
67TFK:10150:09996\n\
67TFK:10151:10177\n\
67TFK:10273:09097\n\
67TFK:10340:09856\n\
67TFK:10506:09058\n\
67TFK:09481:11095\n\
67TFK:09570:11196\n\
67TFK:09582:10346\n\
67TFK:09606:11173\n\
67TFK:09657:10621\n\
67TFK:09624:11116\n\
67TFK:09806:11423\n\
67TFK:09794:11457\n\
67TFK:09882:11043\n\
67TFK:09961:11261\n\
67TFK:09999:10841\n\
67TFK:10069:10722\n\
67TFK:10205:11100\n\
67TFK:10236:10688\n\
67TFK:10271:10966\n\
67TFK:10594:11439\n\
67TFK:05377:06999\n\
67TFK:05362:07674\n\
67TFK:05404:06607\n\
67TFK:05380:06987\n\
67TFK:05386:07516\n\
67TFK:05447:07179\n\
67TFK:05482:07250\n\
67TFK:05576:06637\n\
67TFK:05571:07245\n\
67TFK:05627:07275\n\
67TFK:05630:06511\n\
67TFK:05682:06582\n\
67TFK:05711:07425\n\
67TFK:05748:07045\n\
67TFK:05786:07203\n\
67TFK:05823:07534\n\
67TFK:05848:06573\n\
67TFK:05881:07225\n\
67TFK:05891:07652\n\
67TFK:05948:06669\n\
67TFK:05956:07107\n\
67TFK:05951:07232\n\
67TFK:05950:07465\n\
67TFK:05966:07534\n\
67TFK:06068:06693\n\
67TFK:06049:06754\n\
67TFK:06056:06788\n\
67TFK:06058:06808\n\
67TFK:06042:07500\n\
67TFK:06078:06732\n\
67TFK:06080:06924\n\
67TFK:06096:07629\n\
67TFK:06194:06684\n\
67TFK:06182:07282\n\
67TFK:06275:07010\n\
67TFK:06282:07102\n\
67TFK:06303:07580\n\
67TFK:06417:07168\n\
67TFK:06435:06536\n\
67TFK:06470:06544\n\
67TFK:06487:07084\n\
67TFK:06526:07054\n\
67TFK:06501:07199\n\
67TFK:06487:07654\n\
67TFK:06540:07067\n\
67TFK:06612:07358\n\
67TFK:06634:06569\n\
67TFK:05344:10535\n\
67TFK:05418:11091\n\
67TFK:05382:11163\n\
67TFK:05440:10575\n\
67TFK:05502:10396\n\
67TFK:05520:11268\n\
67TFK:05562:10806\n\
67TFK:05674:10676\n\
67TFK:05645:10717\n\
67TFK:05649:11258\n\
67TFK:05715:10389\n\
67TFK:05718:11449\n\
67TFK:05787:10495\n\
67TFK:05804:10846\n\
67TFK:05847:10327\n\
67TFK:05849:10810\n\
67TFK:05907:11040\n\
67TFK:05988:11009\n\
67TFK:05990:11443\n\
67TFK:06098:11072\n\
67TFK:06195:11053\n\
67TFK:06239:10741\n\
67TFK:06285:10308\n\
67TFK:06305:10514\n\
67TFK:06342:10544\n\
67TFK:06398:10417\n\
67TFK:06379:11265\n\
67TFK:06449:10831\n\
67TFK:06585:10307\n\
67TFK:06621:11284\n\
67TFK:09377:01608\n\
67TFK:09461:01852\n\
67TFK:09501:01995\n\
67TFK:09489:02251\n\
67TFK:09539:01489\n\
67TFK:09555:01765\n\
67TFK:09556:01860\n\
67TFK:09602:01313\n\
67TFK:09613:02476\n\
67TFK:09664:01338\n\
67TFK:09701:02199\n\
67TFK:09803:01741\n\
67TFK:09781:02110\n\
67TFK:09802:02267\n\
67TFK:09884:01806\n\
67TFK:09911:01904\n\
67TFK:09992:02230\n\
67TFK:09998:02524\n\
67TFK:10095:02372\n\
67TFK:10082:02507\n\
67TFK:06661:01479\n\
67TFK:06714:01753\n\
67TFK:06730:01786\n\
67TFK:06774:01398\n\
67TFK:06804:01883\n\
67TFK:06762:02032\n\
67TFK:06787:02382\n\
67TFK:06814:02239\n\
67TFK:06824:02320\n\
67TFK:06885:01329\n\
67TFK:07047:02261\n\
67TFK:07081:02071\n\
67TFK:07119:01919\n\
67TFK:07129:02472\n\
67TFK:07173:01672\n\
67TFK:07181:02350\n\
67TFK:07252:01584\n\
67TFK:07296:01593\n\
67TFK:07263:02015\n\
67TFK:07340:01308\n\
67TFK:07336:02535\n\
67TFK:07386:01894\n\
67TFK:07551:01516\n\
67TFK:07553:01923\n\
67TFK:07577:01684\n\
67TFK:07593:01914\n\
67TFK:07688:01489\n\
67TFK:07677:02130\n\
67TFK:07741:02177\n\
67TFK:07717:02297\n\
67TFK:07759:02383\n\
67TFK:07743:02434\n\
67TFK:07803:01642\n\
67TFK:07767:01750\n\
67TFK:07858:02171\n\
67TFK:07884:01848\n\
67TFK:07956:01295\n\
67TFK:07956:01615\n\
67TFK:07962:01579\n\
67TFK:06719:04102\n\
67TFK:06790:04547\n\
67TFK:06847:04237\n\
67TFK:06836:04676\n\
67TFK:06854:05066\n\
67TFK:06990:04669\n\
67TFK:06985:04884\n\
67TFK:06990:04954\n\
67TFK:06961:05065\n\
67TFK:07031:04864\n\
67TFK:07101:04155\n\
67TFK:07090:04688\n\
67TFK:07087:04786\n\
67TFK:07150:05118\n\
67TFK:07175:04816\n\
67TFK:07249:04710\n\
67TFK:07282:04208\n\
67TFK:07278:04562\n\
67TFK:07297:04686\n\
67TFK:07300:05032\n\
67TFK:07315:04258\n\
67TFK:07402:03890\n\
67TFK:07396:04354\n\
67TFK:07456:04074\n\
67TFK:07443:05133\n\
67TFK:07487:03962\n\
67TFK:07489:04228\n\
67TFK:07528:04727\n\
67TFK:07579:04957\n\
67TFK:07690:04561\n\
67TFK:07785:04301\n\
67TFK:07853:04413\n\
67TFK:07902:04388\n\
67TFK:07864:04897\n\
67TFK:07888:04939\n\
67TFK:07944:03910\n\
67TFK:07941:04311\n\
67TFK:07961:03877\n\
67TFK:07962:04405\n\
67TFK:06702:07302\n\
67TFK:06689:07635\n\
67TFK:06714:07250\n\
67TFK:06802:07541\n\
67TFK:06850:06530\n\
67TFK:06812:06859\n\
67TFK:06826:07119\n\
67TFK:06814:07245\n\
67TFK:06869:07332\n\
67TFK:07016:06896\n\
67TFK:07056:07115\n\
67TFK:07106:06799\n\
67TFK:07094:07407\n\
67TFK:07126:07009\n\
67TFK:07156:07032\n\
67TFK:07185:07164\n\
67TFK:07272:06627\n\
67TFK:07298:06598\n\
67TFK:07265:07264\n\
67TFK:07303:07609\n\
67TFK:07319:06751\n\
67TFK:07318:07515\n\
67TFK:07441:06880\n\
67TFK:07434:07333\n\
67TFK:07422:07429\n\
67TFK:07499:07524\n\
67TFK:07499:07529\n\
67TFK:07554:06634\n\
67TFK:07587:06891\n\
67TFK:07568:07456\n\
67TFK:07647:07215\n\
67TFK:07697:06566\n\
67TFK:07681:07705\n\
67TFK:07763:07040\n\
67TFK:07760:07326\n\
67TFK:07855:06916\n\
67TFK:07854:07377\n\
67TFK:07862:07055\n\
67TFK:07890:07080\n\
67TFK:07923:07122\n\
67TFK:06748:05587\n\
67TFK:06742:05822\n\
67TFK:06787:05964\n\
67TFK:06851:06083\n\
67TFK:06901:05526\n\
67TFK:06907:06051\n\
67TFK:06984:05818\n\
67TFK:06963:06052\n\
67TFK:07067:05340\n\
67TFK:07088:06333\n\
67TFK:07197:05573\n\
67TFK:07299:06224\n\
67TFK:07319:06232\n\
67TFK:07332:06423\n\
67TFK:07366:05577\n\
67TFK:07518:05853\n\
67TFK:07574:05202\n\
67TFK:07562:05359\n\
67TFK:07590:05903\n\
67TFK:07578:05994\n\
67TFK:07648:05971\n\
67TFK:07693:05381\n\
67TFK:07670:05555\n\
67TFK:07694:05647\n\
67TFK:07739:05199\n\
67TFK:07739:05295\n\
67TFK:07746:05808\n\
67TFK:07834:05175\n\
67TFK:07834:05456\n\
67TFK:07856:05583\n\
67TFK:07893:05167\n\
67TFK:07942:05764\n\
67TFK:07917:05893\n\
67TFK:07981:06105\n\
67TFK:07990:06102\n\
67TFK:06774:09464\n\
67TFK:06799:10031\n\
67TFK:06846:09542\n\
67TFK:06881:09692\n\
67TFK:06870:09961\n\
67TFK:06940:09071\n\
67TFK:07040:09078\n\
67TFK:07032:10219\n\
67TFK:07146:09269\n\
67TFK:07121:10220\n\
67TFK:07126:10267\n\
67TFK:07164:09284\n\
67TFK:07235:09060\n\
67TFK:07241:09081\n\
67TFK:07308:09271\n\
67TFK:07275:10157\n\
67TFK:07386:09235\n\
67TFK:07439:09048\n\
67TFK:07450:09689\n\
67TFK:07482:10148\n\
67TFK:07550:09218\n\
67TFK:07557:09312\n\
67TFK:07635:09087\n\
67TFK:07669:09182\n\
67TFK:07685:10160\n\
67TFK:07733:09797\n\
67TFK:07746:09977\n\
67TFK:07803:09158\n\
67TFK:07882:09885\n\
67TFK:07922:09333\n\
67TFK:07944:10018\n\
67TFK:06699:07806\n\
67TFK:06683:08265\n\
67TFK:06683:08416\n\
67TFK:06746:07782\n\
67TFK:06730:08306\n\
67TFK:06720:08789\n\
67TFK:06769:07921\n\
67TFK:06771:08248\n\
67TFK:06862:08002\n\
67TFK:07159:08326\n\
67TFK:07214:08064\n\
67TFK:07230:08610\n\
67TFK:07234:08857\n\
67TFK:07301:08039\n\
67TFK:07274:08098\n\
67TFK:07271:08353\n\
67TFK:07294:08756\n\
67TFK:07271:08885\n\
67TFK:07340:08112\n\
67TFK:07340:08120\n\
67TFK:07328:08972\n\
67TFK:07369:08128\n\
67TFK:07411:07802\n\
67TFK:07442:08431\n\
67TFK:07491:07747\n\
67TFK:07604:08185\n\
67TFK:07576:08364\n\
67TFK:07627:08551\n\
67TFK:07686:07772\n\
67TFK:07661:08678\n\
67TFK:07747:07850\n\
67TFK:07748:08284\n\
67TFK:07852:08138\n\
67TFK:07815:08740\n\
67TFK:06782:10378\n\
67TFK:06774:11505\n\
67TFK:06777:11587\n\
67TFK:06878:10545\n\
67TFK:06878:10601\n\
67TFK:06866:10714\n\
67TFK:06939:10385\n\
67TFK:06931:10751\n\
67TFK:07038:10753\n\
67TFK:07050:11340\n\
67TFK:07083:11055\n\
67TFK:07065:11404\n\
67TFK:07144:10724\n\
67TFK:07120:10816\n\
67TFK:07124:10993\n\
67TFK:07150:11354\n\
67TFK:07253:10863\n\
67TFK:07359:10649\n\
67TFK:07374:10682\n\
67TFK:07455:11151\n\
67TFK:07421:11538\n\
67TFK:07438:11506\n\
67TFK:07554:10554\n\
67TFK:07625:10797\n\
67TFK:07667:11008\n\
67TFK:07799:10560\n\
67TFK:07879:10634\n\
67TFK:07867:10975\n\
67TFK:07896:11487\n\
67TFK:07949:11215\n\
67TFK:07981:10872\n\
67TFK:07971:11061\n\
67TFK:07971:11330\n\
67TFK:00274:03257\n\
67TFK:00273:03703\n\
67TFK:00408:03727\n\
67TFK:00458:02982\n\
67TFK:00661:02723\n\
67TFK:00675:02717\n\
67TFK:00727:03399\n\
67TFK:00779:02861\n\
67TFK:00756:03402\n\
67TFK:00815:02856\n\
67TFK:00898:02913\n\
67TFK:00896:03091\n\
67TFK:00897:03107\n\
67TFK:00873:03284\n\
67TFK:00921:03591\n\
67TFK:00918:03826\n\
67TFK:01042:02687\n\
67TFK:01091:02708\n\
67TFK:01069:02730\n\
67TFK:01079:02831\n\
67TFK:01079:03484\n\
67TFK:01140:02629\n\
67TFK:01145:03462\n\
67TFK:01162:03535\n\
67TFK:01247:03465\n\
67TFK:01200:03568\n\
67TFK:01297:03159\n\
67TFK:01312:02621\n\
67TFK:05420:01935\n\
67TFK:05387:02049\n\
67TFK:05421:02173\n\
67TFK:05389:02286\n\
67TFK:05445:01626\n\
67TFK:05507:02242\n\
67TFK:05555:02186\n\
67TFK:05532:02217\n\
67TFK:05607:01557\n\
67TFK:05693:01300\n\
67TFK:05697:01532\n\
67TFK:05710:02019\n\
67TFK:05722:02299\n\
67TFK:05827:01680\n\
67TFK:05942:01368\n\
67TFK:06016:01308\n\
67TFK:06022:02304\n\
67TFK:06064:02392\n\
67TFK:06031:02451\n\
67TFK:06071:02521\n\
67TFK:06169:01474\n\
67TFK:06180:02340\n\
67TFK:06232:01478\n\
67TFK:06349:01557\n\
67TFK:06407:01393\n\
67TFK:06397:02497\n\
67TFK:06509:02098\n\
67TFK:06557:01612\n\
67TFK:06561:01972\n\
67TFK:06571:02206\n\
67TFK:07994:00689\n\
67TFK:08026:00910\n\
67TFK:08055:00683\n\
67TFK:08121:00962\n\
67TFK:08154:00802\n\
67TFK:08319:01115\n\
67TFK:08476:01033\n\
67TFK:08485:01245\n\
67TFK:08539:00963\n\
67TFK:08645:00988\n\
67TFK:08773:01190\n\
67TFK:08911:00865\n\
67TFK:08984:01027\n\
67TFK:06717:01151\n\
67TFK:06825:00464\n\
67TFK:06909:00400\n\
67TFK:06863:00720\n\
67TFK:06952:00986\n\
67TFK:07053:00483\n\
67TFK:07149:00831\n\
67TFK:07193:00769\n\
67TFK:07287:00803\n\
67TFK:07326:00508\n\
67TFK:07385:01201\n\
67TFK:07495:00887\n\
67TFK:07463:00929\n\
67TFK:07524:00454\n\
67TFK:07512:00625\n\
67TFK:07680:01234\n\
67TFK:07728:00805\n\
67TFK:07752:01051\n\
67TFK:07765:01030\n\
67TFK:07834:01103\n\
67TFK:06672:14346\n\
67TFK:06709:14765\n\
67TFK:06741:14763\n\
67TFK:06719:14784\n\
67TFK:06778:14607\n\
67TFK:07101:14497\n\
67TFK:07157:14368\n\
67TFK:07334:14701\n\
67TFK:07754:14175\n\
67TFK:07920:14258\n\
67TFK:08086:06774\n\
67TFK:08048:07246\n\
67TFK:08181:06460\n\
67TFK:08161:07026\n\
67TFK:08203:06664\n\
67TFK:08220:07231\n\
67TFK:08193:07509\n\
67TFK:08286:07302\n\
67TFK:08303:07697\n\
67TFK:08363:07201\n\
67TFK:08369:07256\n\
67TFK:08395:06804\n\
67TFK:08408:06932\n\
67TFK:08427:07043\n\
67TFK:08451:06754\n\
67TFK:08444:07435\n\
67TFK:08522:07261\n\
67TFK:08591:06713\n\
67TFK:08553:07439\n\
67TFK:08667:06700\n\
67TFK:08648:07235\n\
67TFK:08694:07721\n\
67TFK:08747:07503\n\
67TFK:08841:07400\n\
67TFK:08861:07593\n\
67TFK:09074:06975\n\
67TFK:09052:07330\n\
67TFK:09096:06696\n\
67TFK:09183:06627\n\
67TFK:09190:07052\n\
67TFK:09281:06464\n\
67TFK:09259:06846\n\
67TFK:08079:03511\n\
67TFK:08122:02698\n\
67TFK:08141:03611\n\
67TFK:08174:02941\n\
67TFK:08146:03127\n\
67TFK:08198:03523\n\
67TFK:08291:02884\n\
67TFK:08308:03019\n\
67TFK:08400:03816\n\
67TFK:08469:02686\n\
67TFK:08458:02806\n\
67TFK:08487:03097\n\
67TFK:08522:03434\n\
67TFK:08694:02610\n\
67TFK:08720:03044\n\
67TFK:08727:03305\n\
67TFK:08757:03271\n\
67TFK:08768:03862\n\
67TFK:08800:03149\n\
67TFK:08820:03786\n\
67TFK:08881:02736\n\
67TFK:08872:02979\n\
67TFK:08955:02829\n\
67TFK:08961:03702\n\
67TFK:09005:02701\n\
67TFK:09035:03149\n\
67TFK:09085:03484\n\
67TFK:09074:03775\n\
67TFK:09093:03213\n\
67TFK:09168:03190\n\
67TFK:09269:03319\n\
67TFK:09321:03147\n\
67TFK:07994:04218\n\
67TFK:08034:05082\n\
67TFK:08067:04824\n\
67TFK:08092:03935\n\
67TFK:08103:04016\n\
67TFK:08217:03888\n\
67TFK:08230:04257\n\
67TFK:08228:04399\n\
67TFK:08238:04834\n\
67TFK:08250:04506\n\
67TFK:08255:04972\n\
67TFK:08256:05036\n\
67TFK:08339:04231\n\
67TFK:08321:04391\n\
67TFK:08369:04271\n\
67TFK:08364:04701\n\
67TFK:08378:05075\n\
67TFK:08417:03888\n\
67TFK:08405:04040\n\
67TFK:08461:04054\n\
67TFK:08527:04444\n\
67TFK:08511:04962\n\
67TFK:08588:04290\n\
67TFK:08562:04511\n\
67TFK:08572:04943\n\
67TFK:08628:04444\n\
67TFK:08618:04910\n\
67TFK:08643:04307\n\
67TFK:08737:04288\n\
67TFK:08823:04098\n\
67TFK:09076:03909\n\
67TFK:09065:04123\n\
67TFK:09103:04037\n\
67TFK:09180:05102\n\
67TFK:09219:04846\n\
67TFK:09223:05042\n\
67TFK:09244:04139\n\
67TFK:09298:03869\n\
67TFK:09306:04970\n\
67TFK:08035:07900\n\
67TFK:08025:08261\n\
67TFK:08061:08155\n\
67TFK:08046:08360\n\
67TFK:08132:08215\n\
67TFK:08271:08077\n\
67TFK:08343:07853\n\
67TFK:08373:08555\n\
67TFK:08398:08232\n\
67TFK:08471:07817\n\
67TFK:08551:07875\n\
67TFK:08559:08909\n\
67TFK:08617:07760\n\
67TFK:08603:07822\n\
67TFK:08604:08150\n\
67TFK:08653:07743\n\
67TFK:08721:08085\n\
67TFK:08778:07839\n\
67TFK:08839:07781\n\
67TFK:08882:08167\n\
67TFK:08867:08425\n\
67TFK:08862:08869\n\
67TFK:08893:08677\n\
67TFK:08955:07810\n\
67TFK:08965:08377\n\
67TFK:09015:08289\n\
67TFK:09040:08291\n\
67TFK:09021:08445\n\
67TFK:09039:08748\n\
67TFK:09043:07996\n\
67TFK:09125:08051\n\
67TFK:09133:08702\n\
67TFK:09159:08975\n\
67TFK:09245:08609\n\
67TFK:09311:08679\n\
67TFK:08032:09234\n\
67TFK:07994:09397\n\
67TFK:08015:10256\n\
67TFK:08076:09947\n\
67TFK:08113:09440\n\
67TFK:08094:09606\n\
67TFK:08125:09706\n\
67TFK:08145:10175\n\
67TFK:08219:09213\n\
67TFK:08260:09288\n\
67TFK:08256:09361\n\
67TFK:08319:09448\n\
67TFK:08340:09424\n\
67TFK:08386:09211\n\
67TFK:08344:09621\n\
67TFK:08443:09389\n\
67TFK:08453:10001\n\
67TFK:08562:09462\n\
67TFK:08599:09461\n\
67TFK:08637:09825\n\
67TFK:08612:09912\n\
67TFK:08677:09489\n\
67TFK:08656:10132\n\
67TFK:08786:10007\n\
67TFK:08833:09506\n\
67TFK:08835:10145\n\
67TFK:08857:09169\n\
67TFK:08871:10156\n\
67TFK:08908:09229\n\
67TFK:09125:09453\n\
67TFK:09182:09084\n\
67TFK:09181:09518\n\
67TFK:09249:09588\n\
67TFK:09253:10151\n\
67TFK:09287:10288\n\
67TFK:00593:10639\n\
67TFK:00727:10963\n\
67TFK:00742:11402\n\
67TFK:00787:10493\n\
67TFK:00873:11192\n\
67TFK:00911:10686\n\
67TFK:00968:11417\n\
67TFK:01034:11467\n\
67TFK:01093:10954\n\
67TFK:01097:11349\n\
67TFK:01213:11147\n\
67TFK:01275:11200\n\
67TFK:01315:10304\n\
67TFK:06707:11900\n\
67TFK:06808:12750\n\
67TFK:06851:11840\n\
67TFK:06829:12404\n\
67TFK:06881:11695\n\
67TFK:06883:11784\n\
67TFK:06879:11845\n\
67TFK:06876:12651\n\
67TFK:06919:12235\n\
67TFK:07019:11817\n\
67TFK:07042:11984\n\
67TFK:07071:12578\n\
67TFK:07142:12017\n\
67TFK:07221:11677\n\
67TFK:07324:11612\n\
67TFK:07312:11925\n\
67TFK:07347:12613\n\
67TFK:07408:11948\n\
67TFK:07432:11973\n\
67TFK:07632:12276\n\
67TFK:07649:12443\n\
67TFK:07698:11839\n\
67TFK:07737:11734\n\
67TFK:07794:12218\n\
67TFK:07846:12843\n\
67TFK:04052:13065\n\
67TFK:04057:13830\n\
67TFK:04233:13101\n\
67TFK:04265:12883\n\
67TFK:04264:13308\n\
67TFK:04496:13739\n\
67TFK:04524:13819\n\
67TFK:04602:13539\n\
67TFK:04657:13778\n\
67TFK:04733:13239\n\
67TFK:04710:13432\n\
67TFK:04711:13847\n\
67TFK:04838:12992\n\
67TFK:04816:13850\n\
67TFK:04873:13314\n\
67TFK:04857:13434\n\
67TFK:04913:13683\n\
67TFK:04968:12995\n\
67TFK:04975:13235\n\
67TFK:05042:13729\n\
67TFK:05093:13931\n\
67TFK:05241:13036\n\
67TFK:04017:14750\n\
67TFK:04223:14292\n\
67TFK:04207:14616\n\
67TFK:04296:14237\n\
67TFK:04399:14413\n\
67TFK:04399:14931\n\
67TFK:04038:12831\n\
67TFK:04217:11602\n\
67TFK:04210:11860\n\
67TFK:04263:12311\n\
67TFK:04296:12420\n\
67TFK:04486:12570\n\
67TFK:04527:12040\n\
67TFK:04604:11627\n\
67TFK:04598:12874\n\
67TFK:04705:11747\n\
67TFK:04741:12641\n\
67TFK:04809:12809\n\
67TFK:05071:12287\n\
67TFK:05097:11668\n\
67TFK:05107:12387\n\
67TFK:05238:11995\n\
67TFK:03997:10882\n\
67TFK:04025:11232\n\
67TFK:04046:10866\n\
67TFK:04115:10545\n\
67TFK:04134:11039\n\
67TFK:04158:10928\n\
67TFK:04160:11224\n\
67TFK:04243:11346\n\
67TFK:04255:10314\n\
67TFK:04321:11314\n\
67TFK:04479:10518\n\
67TFK:04580:10741\n\
67TFK:04632:10604\n\
67TFK:04632:10893\n\
67TFK:04635:11211\n\
67TFK:04616:11263\n\
67TFK:04687:10322\n\
67TFK:04668:10549\n\
67TFK:04672:11438\n\
67TFK:04728:10818\n\
67TFK:04839:10875\n\
67TFK:04799:11041\n\
67TFK:04869:10644\n\
67TFK:04956:11312\n\
67TFK:05045:10895\n\
67TFK:05038:11277\n\
67TFK:05186:10478\n\
67TFK:05188:10572\n\
67TFK:05194:11461\n\
67TFK:05223:10859\n\
67TFK:05302:11399\n\
67TFK:04031:09248\n\
67TFK:04052:09753\n\
67TFK:04100:09976\n\
67TFK:04191:09079\n\
67TFK:04189:09272\n\
67TFK:04195:09467\n\
67TFK:04286:09828\n\
67TFK:04300:09061\n\
67TFK:04333:09304\n\
67TFK:04346:09168\n\
67TFK:04372:09755\n\
67TFK:04347:09961\n\
67TFK:04408:09582\n\
67TFK:04422:10029\n\
67TFK:04482:09320\n\
67TFK:04516:09367\n\
67TFK:04594:10214\n\
67TFK:04644:09473\n\
67TFK:04635:09626\n\
67TFK:04612:10000\n\
67TFK:04610:10177\n\
67TFK:04768:10297\n\
67TFK:04820:09556\n\
67TFK:04838:10116\n\
67TFK:04861:09298\n\
67TFK:04860:09658\n\
67TFK:04932:09389\n\
67TFK:04914:10103\n\
67TFK:04990:09187\n\
67TFK:04954:10058\n\
67TFK:05074:09343\n\
67TFK:05053:09539\n\
67TFK:05056:10176\n\
67TFK:05096:10191\n\
67TFK:05215:10123\n\
67TFK:04060:08101\n\
67TFK:04053:08267\n\
67TFK:04255:08138\n\
67TFK:04274:08707\n\
67TFK:04396:08235\n\
67TFK:04401:08343\n\
67TFK:04460:08302\n\
67TFK:04667:08384\n\
67TFK:04682:08642\n\
67TFK:04733:08175\n\
67TFK:04732:08642\n\
67TFK:04700:08820\n\
67TFK:04837:08060\n\
67TFK:04876:08524\n\
67TFK:04875:08676\n\
67TFK:04939:07841\n\
67TFK:04930:08265\n\
67TFK:04960:08641\n\
67TFK:04974:08810\n\
67TFK:05004:08819\n\
67TFK:05081:08464\n\
67TFK:05167:08994\n\
67TFK:05229:07855\n\
67TFK:05206:07963\n\
67TFK:05245:08807\n\
67TFK:05260:08097\n\
67TFK:05273:08595\n\
67TFK:05301:08876\n\
67TFK:04012:06882\n\
67TFK:04122:06958\n\
67TFK:04174:07170\n\
67TFK:04159:07700\n\
67TFK:04255:06517\n\
67TFK:04247:06928\n\
67TFK:04260:07245\n\
67TFK:04320:07470\n\
67TFK:04362:06946\n\
67TFK:04365:07156\n\
67TFK:04471:07529\n\
67TFK:04526:06494\n\
67TFK:04538:07232\n\
67TFK:04499:07445\n\
67TFK:04563:06637\n\
67TFK:04570:06595\n\
67TFK:04567:06744\n\
67TFK:04688:06667\n\
67TFK:04683:07009\n\
67TFK:04675:07235\n\
67TFK:04741:07246\n\
67TFK:04743:07563\n\
67TFK:04758:06785\n\
67TFK:04781:07400\n\
67TFK:04838:06563\n\
67TFK:04824:07019\n\
67TFK:04889:06525\n\
67TFK:04936:06841\n\
67TFK:04897:07692\n\
67TFK:04995:06658\n\
67TFK:04975:07172\n\
67TFK:04986:07626\n\
67TFK:05043:06517\n\
67TFK:05020:07020\n\
67TFK:05033:07438\n\
67TFK:05094:07479\n\
67TFK:05109:06815\n\
67TFK:05117:07427\n\
67TFK:05103:07599\n\
67TFK:05153:07087\n\
67TFK:05156:07632\n\
67TFK:05216:07132\n\
67TFK:05290:07420\n\
67TFK:05303:07019\n\
67TFK:05506:01124\n\
67TFK:05908:00289\n\
67TFK:05907:01210\n\
67TFK:05945:00358\n\
67TFK:06011:00880\n\
67TFK:05986:01096\n\
67TFK:06007:01274\n\
67TFK:06055:00664\n\
67TFK:06046:01215\n\
67TFK:06159:00300\n\
67TFK:06143:00545\n\
67TFK:06275:01166\n\
67TFK:06324:00852\n\
67TFK:06329:00494\n\
67TFK:06446:00942\n\
67TFK:06461:01059\n\
67TFK:06525:01248\n\
67TFK:04134:05924\n\
67TFK:04136:06285\n\
67TFK:04231:06372\n\
67TFK:04281:05726\n\
67TFK:04253:06234\n\
67TFK:04367:05589\n\
67TFK:04368:05631\n\
67TFK:04354:05723\n\
67TFK:04388:06166\n\
67TFK:04396:05820\n\
67TFK:04489:05466\n\
67TFK:04519:05316\n\
67TFK:04502:06269\n\
67TFK:04587:05920\n\
67TFK:04644:05194\n\
67TFK:04633:05734\n\
67TFK:04633:05804\n\
67TFK:04702:05161\n\
67TFK:04722:05167\n\
67TFK:04705:05598\n\
67TFK:04785:05472\n\
67TFK:04754:05739\n\
67TFK:04856:06012\n\
67TFK:04913:05224\n\
67TFK:04927:05425\n\
67TFK:04901:05770\n\
67TFK:04921:06409\n\
67TFK:04967:06289\n\
67TFK:04950:06367\n\
67TFK:05050:06359\n\
67TFK:05104:05293\n\
67TFK:05201:05249\n\
67TFK:05204:05851\n\
67TFK:05325:06422\n\
67TFK:08057:13364\n\
67TFK:08106:13937\n\
67TFK:08332:13849\n\
67TFK:08320:14117\n\
67TFK:08330:14093\n\
67TFK:08471:12989\n\
67TFK:08466:13429\n\
67TFK:08517:13150\n\
67TFK:08533:13292\n\
67TFK:08596:13500\n\
67TFK:08691:13947\n\
67TFK:08785:12969\n\
67TFK:09009:13195\n\
67TFK:09214:13677\n\
67TFK:09239:13730\n\
67TFK:08090:12023\n\
67TFK:08074:12525\n\
67TFK:08113:12342\n\
67TFK:08125:12393\n\
67TFK:08228:11633\n\
67TFK:08319:11896\n\
67TFK:08365:11906\n\
67TFK:08363:11987\n\
67TFK:08415:12323\n\
67TFK:08444:12670\n\
67TFK:08512:12234\n\
67TFK:08501:12459\n\
67TFK:08554:12735\n\
67TFK:08542:12792\n\
67TFK:08592:11979\n\
67TFK:08619:12141\n\
67TFK:08686:12629\n\
67TFK:08731:12860\n\
67TFK:08781:12674\n\
67TFK:08864:12223\n\
67TFK:08864:12716\n\
67TFK:08993:11734\n\
67TFK:08998:11964\n\
67TFK:09233:11996\n\
67TFK:09201:12625\n\
67TFK:05337:13330\n\
67TFK:05358:14042\n\
67TFK:05453:13377\n\
67TFK:05453:13566\n\
67TFK:05473:13795\n\
67TFK:05493:13599\n\
67TFK:05557:13173\n\
67TFK:05550:13899\n\
67TFK:05607:14099\n\
67TFK:05644:13152\n\
67TFK:05731:13330\n\
67TFK:05740:13852\n\
67TFK:05817:12906\n\
67TFK:05794:13812\n\
67TFK:05909:13859\n\
67TFK:05978:13763\n\
67TFK:06073:13496\n\
67TFK:06039:14136\n\
67TFK:06085:12983\n\
67TFK:06113:13718\n\
67TFK:06240:13092\n\
67TFK:06296:12909\n\
67TFK:06279:13035\n\
67TFK:06284:13701\n\
67TFK:06340:13515\n\
67TFK:06358:13535\n\
67TFK:06422:14140\n\
67TFK:06441:13977\n\
67TFK:06500:12887\n\
67TFK:06613:13272\n\
67TFK:06038:14177\n\
67TFK:06076:14450\n\
67TFK:06089:14800\n\
67TFK:06317:14795\n\
67TFK:06367:14457\n\
67TFK:06416:14487\n\
67TFK:06617:14311\n\
67TFK:07999:11075\n\
67TFK:08077:11004\n\
67TFK:08064:11104\n\
67TFK:08073:11199\n\
67TFK:08277:11394\n\
67TFK:08333:10531\n\
67TFK:08296:11244\n\
67TFK:08304:11356\n\
67TFK:08479:10853\n\
67TFK:08443:11520\n\
67TFK:08510:10443\n\
67TFK:08515:10778\n\
67TFK:08618:11058\n\
67TFK:08623:11347\n\
67TFK:08650:10439\n\
67TFK:08699:10817\n\
67TFK:08754:11387\n\
67TFK:08808:10331\n\
67TFK:08872:10411\n\
67TFK:08985:10490\n\
67TFK:08983:11165\n\
67TFK:09057:10964\n\
67TFK:09076:11554\n\
67TFK:09122:10456\n\
67TFK:09126:10560\n\
67TFK:09113:10945\n\
67TFK:09129:11431\n\
67TFK:09149:11174\n\
67TFK:09142:11490\n\
67TFK:04007:02713\n\
67TFK:04018:03774\n\
67TFK:04064:03311\n\
67TFK:04132:02590\n\
67TFK:04107:03732\n\
67TFK:04150:03225\n\
67TFK:04173:03372\n\
67TFK:04223:03288\n\
67TFK:04275:02693\n\
67TFK:04289:03523\n\
67TFK:04275:03817\n\
67TFK:04327:02678\n\
67TFK:04327:03432\n\
67TFK:04312:03602\n\
67TFK:04368:03483\n\
67TFK:04355:03661\n\
67TFK:04403:03639\n\
67TFK:04454:03765\n\
67TFK:04537:03243\n\
67TFK:04554:03380\n\
67TFK:04563:03441\n\
67TFK:04629:03814\n\
67TFK:04707:03325\n\
67TFK:04760:02893\n\
67TFK:04817:03206\n\
67TFK:04844:03284\n\
67TFK:04827:03491\n\
67TFK:04886:03281\n\
67TFK:04895:03413\n\
67TFK:04860:03764\n\
67TFK:04942:02630\n\
67TFK:04927:03255\n\
67TFK:04918:03308\n\
67TFK:04963:02636\n\
67TFK:04984:03192\n\
67TFK:05042:02701\n\
67TFK:05001:03460\n\
67TFK:05068:02944\n\
67TFK:05092:03192\n\
67TFK:05212:02684\n\
67TFK:05210:03223\n\
67TFK:05294:02936\n\
67TFK:05273:03188\n\
67TFK:05291:03651\n\
67TFK:05319:03236\n\
67TFK:05374:03044\n\
67TFK:05380:03409\n\
67TFK:05414:03623\n\
67TFK:05389:03767\n\
67TFK:05413:03834\n\
67TFK:05506:03448\n\
67TFK:05494:03667\n\
67TFK:05522:03639\n\
67TFK:05534:03165\n\
67TFK:05575:03228\n\
67TFK:05560:03300\n\
67TFK:05599:02703\n\
67TFK:05630:02675\n\
67TFK:05676:02755\n\
67TFK:05644:03378\n\
67TFK:05642:03786\n\
67TFK:05803:02684\n\
67TFK:05779:02804\n\
67TFK:05824:02864\n\
67TFK:05801:03729\n\
67TFK:05877:03600\n\
67TFK:05937:03402\n\
67TFK:06054:03335\n\
67TFK:06060:03726\n\
67TFK:06113:03137\n\
67TFK:06156:02704\n\
67TFK:06141:02792\n\
67TFK:06131:03202\n\
67TFK:06171:03670\n\
67TFK:06209:02683\n\
67TFK:06210:03378\n\
67TFK:06276:03207\n\
67TFK:06252:03266\n\
67TFK:06261:03856\n\
67TFK:06284:02724\n\
67TFK:06455:02631\n\
67TFK:06470:03706\n\
67TFK:06486:02582\n\
67TFK:06536:03134\n\
67TFK:06574:03608\n\
67TFK:06611:03781\n\
67TFK:06653:02839\n\
67TFK:05420:05763\n\
67TFK:05555:06105\n\
67TFK:05583:05384\n\
67TFK:05593:05453\n\
67TFK:05658:05158\n\
67TFK:05662:05944\n\
67TFK:05629:06335\n\
67TFK:05678:05617\n\
67TFK:05711:05692\n\
67TFK:05715:05724\n\
67TFK:05693:06225\n\
67TFK:05756:05419\n\
67TFK:05769:06200\n\
67TFK:05815:05251\n\
67TFK:05811:05657\n\
67TFK:05806:06000\n\
67TFK:05869:05176\n\
67TFK:05886:05662\n\
67TFK:05922:06131\n\
67TFK:05904:06341\n\
67TFK:06027:05714\n\
67TFK:06126:05403\n\
67TFK:06106:05910\n\
67TFK:06169:05772\n\
67TFK:06142:06095\n\
67TFK:06166:06101\n\
67TFK:06138:06427\n\
67TFK:06206:05906\n\
67TFK:06298:05179\n\
67TFK:06310:05352\n\
67TFK:06360:05411\n\
67TFK:06351:05544\n\
67TFK:06417:05479\n\
67TFK:06407:05962\n\
67TFK:06381:06050\n\
67TFK:06412:06136\n\
67TFK:06384:06272\n\
67TFK:06425:06423\n\
67TFK:06454:05494\n\
67TFK:06442:05993\n\
67TFK:06449:06226\n\
67TFK:06540:05236\n\
67TFK:06543:05330\n\
67TFK:06538:05644\n\
67TFK:06627:05504\n\
67TFK:06615:05611\n\
67TFK:06619:05931\n\
67TFK:06621:06418\n\
67TFK:06653:06375\n\
67TFK:04030:04244\n\
67TFK:04098:04916\n\
67TFK:04172:03970\n\
67TFK:04215:04081\n\
67TFK:04196:04457\n\
67TFK:04266:03948\n\
67TFK:04247:03994\n\
67TFK:04274:04356\n\
67TFK:04337:03893\n\
67TFK:04338:03916\n\
67TFK:04324:04195\n\
67TFK:04378:04377\n\
67TFK:04352:04801\n\
67TFK:04347:04831\n\
67TFK:04423:03867\n\
67TFK:04410:04309\n\
67TFK:04402:04548\n\
67TFK:04446:04264\n\
67TFK:04462:05083\n\
67TFK:04505:04735\n\
67TFK:04593:03904\n\
67TFK:04571:04710\n\
67TFK:04593:04882\n\
67TFK:04568:05084\n\
67TFK:04647:04223\n\
67TFK:04697:04467\n\
67TFK:04841:04070\n\
67TFK:04800:04859\n\
67TFK:04813:05127\n\
67TFK:04868:03869\n\
67TFK:04930:04034\n\
67TFK:04966:04185\n\
67TFK:04974:04583\n\
67TFK:05039:03904\n\
67TFK:04997:04037\n\
67TFK:05067:04004\n\
67TFK:05085:04383\n\
67TFK:05127:03959\n\
67TFK:05214:03964\n\
67TFK:05212:05067\n\
67TFK:05349:07970\n\
67TFK:05329:08255\n\
67TFK:05423:07867\n\
67TFK:05452:07870\n\
67TFK:05507:08124\n\
67TFK:05506:08696\n\
67TFK:05535:07828\n\
67TFK:05596:07976\n\
67TFK:05584:08109\n\
67TFK:05609:08859\n\
67TFK:05579:09008\n\
67TFK:05628:08723\n\
67TFK:05678:08392\n\
67TFK:05723:08857\n\
67TFK:05743:08913\n\
67TFK:05786:08461\n\
67TFK:05850:08163\n\
67TFK:05926:08312\n\
67TFK:05909:08891\n\
67TFK:05948:08685\n\
67TFK:06021:07860\n\
67TFK:05981:08970\n\
67TFK:06060:07882\n\
67TFK:06032:07933\n\
67TFK:06071:08184\n\
67TFK:06043:08272\n\
67TFK:06036:08281\n\
67TFK:06103:07911\n\
67TFK:06107:08557\n\
67TFK:06128:08014\n\
67TFK:06168:08712\n\
67TFK:06224:08219\n\
67TFK:06190:08370\n\
67TFK:06270:07744\n\
67TFK:06238:08747\n\
67TFK:06366:08243\n\
67TFK:06522:08198\n\
67TFK:06489:08798\n\
67TFK:06531:07869\n\
67TFK:06529:08827\n\
67TFK:06565:08909\n\
67TFK:06595:08127\n\
67TFK:05409:10078\n\
67TFK:05429:09385\n\
67TFK:05529:09149\n\
67TFK:05538:09258\n\
67TFK:05749:09353\n\
67TFK:05758:09675\n\
67TFK:05778:09731\n\
67TFK:05807:09728\n\
67TFK:05843:09058\n\
67TFK:05863:09736\n\
67TFK:05887:09384\n\
67TFK:05951:09790\n\
67TFK:05982:09085\n\
67TFK:06109:09209\n\
67TFK:06138:09656\n\
67TFK:06162:10012\n\
67TFK:06196:09550\n\
67TFK:06183:10004\n\
67TFK:06284:09683\n\
67TFK:06394:09837\n\
67TFK:06450:09032\n\
67TFK:06507:09913\n\
67TFK:06569:09864\n\
67TFK:06586:09491\n\
67TFK:05401:12740\n\
67TFK:05504:12752\n\
67TFK:05608:11646\n\
67TFK:05690:12550\n\
67TFK:05841:12275\n\
67TFK:05881:12674\n\
67TFK:05983:12510\n\
67TFK:06034:12692\n\
67TFK:06171:12631\n\
67TFK:06271:12359\n\
67TFK:06316:12319\n\
67TFK:06314:12473\n\
67TFK:06327:12495\n\
67TFK:06409:12092\n\
67TFK:06448:12060\n\
67TFK:06484:11891\n\
67TFK:06506:12054\n\
67TFK:06545:11742\n\
67TFK:03998:01551\n\
67TFK:04073:02189\n\
67TFK:04073:02543\n\
67TFK:04127:01418\n\
67TFK:04177:02150\n\
67TFK:04231:01312\n\
67TFK:04328:01975\n\
67TFK:04299:02265\n\
67TFK:04390:02189\n\
67TFK:04483:01485\n\
67TFK:04470:02403\n\
67TFK:04461:02523\n\
67TFK:04523:01863\n\
67TFK:04567:01776\n\
67TFK:04576:01743\n\
67TFK:04554:02420\n\
67TFK:04621:01610\n\
67TFK:04631:01653\n\
67TFK:04646:02418\n\
67TFK:04726:02132\n\
67TFK:04729:02450\n\
67TFK:04769:01960\n\
67TFK:04880:02046\n\
67TFK:04865:02259\n\
67TFK:04952:01555\n\
67TFK:04954:02176\n\
67TFK:05012:02390\n\
67TFK:05049:01522\n\
67TFK:05117:02343\n\
67TFK:05218:01899\n\
67TFK:02774:13183\n\
67TFK:03032:12999\n\
67TFK:03037:13712\n\
67TFK:03149:13363\n\
67TFK:03114:13560\n\
67TFK:03195:13055\n\
67TFK:03310:12886\n\
67TFK:03357:13239\n\
67TFK:03383:13099\n\
67TFK:03383:13222\n\
67TFK:03370:13415\n\
67TFK:03438:13024\n\
67TFK:03447:13999\n\
67TFK:03534:14157\n\
67TFK:03660:13209\n\
67TFK:03671:13554\n\
67TFK:03677:13599\n\
67TFK:03846:13185\n\
67TFK:03838:13684\n\
67TFK:03898:13628\n\
67TFK:02665:12673\n\
67TFK:02795:11723\n\
67TFK:02808:12259\n\
67TFK:02768:12659\n\
67TFK:02802:12780\n\
67TFK:02839:12617\n\
67TFK:02853:12854\n\
67TFK:02863:12853\n\
67TFK:03104:11899\n\
67TFK:03073:12110\n\
67TFK:03067:12199\n\
67TFK:03106:12327\n\
67TFK:03133:12673\n\
67TFK:03196:11711\n\
67TFK:03244:11916\n\
67TFK:03249:12257\n\
67TFK:03281:11740\n\
67TFK:03277:12015\n\
67TFK:03314:11711\n\
67TFK:03334:12557\n\
67TFK:03489:11714\n\
67TFK:03552:12214\n\
67TFK:03514:12340\n\
67TFK:03626:11867\n\
67TFK:03697:12647\n\
67TFK:03779:11868\n\
67TFK:03847:12443\n\
67TFK:03866:11876\n\
67TFK:02699:09440\n\
67TFK:02740:10264\n\
67TFK:02802:09503\n\
67TFK:02768:10186\n\
67TFK:02818:09492\n\
67TFK:02844:09929\n\
67TFK:02814:09984\n\
67TFK:02825:10099\n\
67TFK:02855:10208\n\
67TFK:02891:09189\n\
67TFK:02884:09792\n\
67TFK:02882:09835\n\
67TFK:02954:09402\n\
67TFK:02973:09835\n\
67TFK:03062:09280\n\
67TFK:03082:10235\n\
67TFK:03154:09646\n\
67TFK:03204:10093\n\
67TFK:03210:10288\n\
67TFK:03232:09580\n\
67TFK:03406:09475\n\
67TFK:03372:09529\n\
67TFK:03376:09556\n\
67TFK:03383:10185\n\
67TFK:03449:09038\n\
67TFK:03436:09304\n\
67TFK:03474:09045\n\
67TFK:03527:09655\n\
67TFK:03564:10142\n\
67TFK:03813:09441\n\
67TFK:03798:09731\n\
67TFK:03842:09144\n\
67TFK:03902:09895\n\
67TFK:03899:09959\n\
67TFK:03983:09114\n\
67TFK:02671:05805\n\
67TFK:02734:05211\n\
67TFK:02722:05734\n\
67TFK:02756:05828\n\
67TFK:02745:06207\n\
67TFK:02803:05466\n\
67TFK:02838:05255\n\
67TFK:02850:05887\n\
67TFK:02921:05216\n\
67TFK:02919:06054\n\
67TFK:02936:06217\n\
67TFK:03001:05191\n\
67TFK:02989:05688\n\
67TFK:02966:06097\n\
67TFK:02996:06114\n\
67TFK:03042:05199\n\
67TFK:03038:05770\n\
67TFK:03087:05312\n\
67TFK:03095:05369\n\
67TFK:03098:05500\n\
67TFK:03106:05520\n\
67TFK:03081:06039\n\
67TFK:03103:06023\n\
67TFK:03153:05686\n\
67TFK:03147:06167\n\
67TFK:03151:06157\n\
67TFK:03193:05475\n\
67TFK:03194:05931\n\
67TFK:03239:05895\n\
67TFK:03227:05986\n\
67TFK:03230:05955\n\
67TFK:03278:06154\n\
67TFK:03444:06346\n\
67TFK:03462:06401\n\
67TFK:03505:05978\n\
67TFK:03510:06071\n\
67TFK:03528:05286\n\
67TFK:03536:05258\n\
67TFK:03537:05522\n\
67TFK:03529:06185\n\
67TFK:03633:06261\n\
67TFK:03704:05765\n\
67TFK:03676:06257\n\
67TFK:03733:06046\n\
67TFK:03789:05572\n\
67TFK:03789:05607\n\
67TFK:03765:05749\n\
67TFK:03811:06112\n\
67TFK:03858:06084\n\
67TFK:03901:05612\n\
67TFK:03868:06282\n\
67TFK:03891:06367\n\
67TFK:08035:01757\n\
67TFK:08079:02220\n\
67TFK:08107:01721\n\
67TFK:08136:02460\n\
67TFK:08153:01996\n\
67TFK:08225:01992\n\
67TFK:08234:02530\n\
67TFK:08261:01381\n\
67TFK:08391:01333\n\
67TFK:08346:01496\n\
67TFK:08361:01936\n\
67TFK:08397:01552\n\
67TFK:08398:02436\n\
67TFK:08430:02498\n\
67TFK:08444:01878\n\
67TFK:08464:02526\n\
67TFK:08527:01469\n\
67TFK:08537:01621\n\
67TFK:08735:01306\n\
67TFK:08736:01585\n\
67TFK:08692:01657\n\
67TFK:08730:02530\n\
67TFK:08778:01292\n\
67TFK:08868:01579\n\
67TFK:08865:01649\n\
67TFK:08852:02142\n\
67TFK:08910:01507\n\
67TFK:08937:02449\n\
67TFK:09011:01682\n\
67TFK:09138:02179\n\
67TFK:09226:01494\n\
67TFK:02700:02377\n\
67TFK:02745:02120\n\
67TFK:02737:02477\n\
67TFK:02813:02124\n\
67TFK:02781:02395\n\
67TFK:02821:01662\n\
67TFK:02912:01647\n\
67TFK:02944:01558\n\
67TFK:02958:01985\n\
67TFK:02993:01820\n\
67TFK:03011:02026\n\
67TFK:02965:02490\n\
67TFK:03033:02051\n\
67TFK:03049:02375\n\
67TFK:03033:02555\n\
67TFK:03089:01567\n\
67TFK:03096:01876\n\
67TFK:03106:02379\n\
67TFK:03096:02498\n\
67TFK:03155:02460\n\
67TFK:03195:01651\n\
67TFK:03222:02427\n\
67TFK:03274:02141\n\
67TFK:03270:02241\n\
67TFK:03343:01704\n\
67TFK:03410:01723\n\
67TFK:03447:01309\n\
67TFK:03428:02107\n\
67TFK:03506:02514\n\
67TFK:03602:02241\n\
67TFK:03674:01571\n\
67TFK:03700:01640\n\
67TFK:03708:01704\n\
67TFK:03770:01789\n\
67TFK:03852:01584\n\
67TFK:03873:01839\n\
67TFK:03865:01968\n\
67TFK:03967:02015\n\
67TFK:02701:00599\n\
67TFK:02686:01149\n\
67TFK:02806:00544\n\
67TFK:02836:00474\n\
67TFK:02831:00768\n\
67TFK:03040:01071\n\
67TFK:03242:01184\n\
67TFK:03289:00937\n\
67TFK:03274:01015\n\
67TFK:03354:00375\n\
67TFK:03382:00635\n\
67TFK:03391:01181\n\
67TFK:03592:00982\n\
67TFK:03630:00519\n\
67TFK:03628:00607\n\
67TFK:03661:00848\n\
67TFK:03748:00794\n\
67TFK:03731:01043\n\
67TFK:03812:00667\n\
67TFK:03866:00984\n\
67TFK:03970:01096\n\
67TFK:01453:10559\n\
67TFK:01494:10409\n\
67TFK:01558:10553\n\
67TFK:01583:10368\n\
67TFK:01629:11087\n\
67TFK:01631:11164\n\
67TFK:01728:11258\n\
67TFK:01716:11360\n\
67TFK:01750:10769\n\
67TFK:01793:11398\n\
67TFK:01902:10541\n\
67TFK:01917:11418\n\
67TFK:01961:10386\n\
67TFK:02001:10336\n\
67TFK:02125:10768\n\
67TFK:02230:10315\n\
67TFK:02186:10756\n\
67TFK:02254:10319\n\
67TFK:02256:10511\n\
67TFK:02321:11173\n\
67TFK:02342:10599\n\
67TFK:02385:11430\n\
67TFK:02446:10344\n\
67TFK:02504:10613\n\
67TFK:02533:10781\n\
67TFK:02542:10787\n\
67TFK:02629:11496\n\
67TFK:02027:14654\n\
67TFK:02117:14267\n\
67TFK:02358:14238\n\
67TFK:01384:12963\n\
67TFK:01443:13702\n\
67TFK:01494:13178\n\
67TFK:01630:13384\n\
67TFK:01609:13978\n\
67TFK:01744:13021\n\
67TFK:01752:14017\n\
67TFK:01858:13104\n\
67TFK:01848:13158\n\
67TFK:01870:13130\n\
67TFK:01837:13466\n\
67TFK:01848:13994\n\
67TFK:01908:13989\n\
67TFK:01935:13605\n\
67TFK:01935:13890\n\
67TFK:01997:13639\n\
67TFK:02103:12985\n\
67TFK:02133:12992\n\
67TFK:02221:13552\n\
67TFK:02190:13641\n\
67TFK:02279:13324\n\
67TFK:02351:12923\n\
67TFK:02335:13444\n\
67TFK:02364:13900\n\
67TFK:02476:13719\n\
67TFK:02519:13529\n\
67TFK:02514:14023\n\
67TFK:02547:13341\n\
67TFK:02568:13753\n\
67TFK:02647:13389\n\
67TFK:07993:05769\n\
67TFK:08134:06045\n\
67TFK:08153:05489\n\
67TFK:08154:05568\n\
67TFK:08164:06028\n\
67TFK:08258:05363\n\
67TFK:08262:05711\n\
67TFK:08350:06439\n\
67TFK:08426:05504\n\
67TFK:08424:06059\n\
67TFK:08485:05164\n\
67TFK:08479:05208\n\
67TFK:08479:05301\n\
67TFK:08553:06185\n\
67TFK:08629:05902\n\
67TFK:08661:06182\n\
67TFK:08715:05898\n\
67TFK:08730:05865\n\
67TFK:08729:06127\n\
67TFK:08719:06233\n\
67TFK:08869:05603\n\
67TFK:08880:05875\n\
67TFK:08881:06289\n\
67TFK:08917:05722\n\
67TFK:08991:05155\n\
67TFK:08942:05412\n\
67TFK:09010:06250\n\
67TFK:09113:05330\n\
67TFK:09118:05333\n\
67TFK:09114:05583\n\
67TFK:09140:06205\n\
67TFK:09248:05646\n\
67TFK:09284:05971\n\
67TFK:09361:05446\n\
67TFK:09378:05461\n\
67TFK:09507:06295\n\
67TFK:09550:06013\n\
67TFK:09610:05586\n\
67TFK:09597:05816\n\
67TFK:09580:06231\n\
67TFK:09711:06116\n\
67TFK:09744:05267\n\
67TFK:09923:05158\n\
67TFK:09987:05192\n\
67TFK:09996:05335\n\
67TFK:10040:05871\n\
67TFK:10089:05917\n\
67TFK:10139:05282\n\
67TFK:10132:06407\n\
67TFK:10188:05261\n\
67TFK:10195:06308\n\
67TFK:10239:05678\n\
67TFK:10263:05812\n\
67TFK:10275:06048\n\
67TFK:10364:05250\n\
67TFK:10366:05765\n\
67TFK:10364:05883\n\
67TFK:10333:06151\n\
67TFK:06746:13178\n\
67TFK:06763:13486\n\
67TFK:06821:13711\n\
67TFK:07137:13240\n\
67TFK:07209:12953\n\
67TFK:07198:13835\n\
67TFK:07298:13893\n\
67TFK:07262:14160\n\
67TFK:07320:13051\n\
67TFK:07351:13621\n\
67TFK:07333:14141\n\
67TFK:07411:13505\n\
67TFK:07620:13036\n\
67TFK:07618:13158\n\
67TFK:07711:13309\n\
67TFK:07791:13674\n\
67TFK:07813:13407\n\
67TFK:07832:13546\n\
67TFK:07819:13884\n\
67TFK:07963:13386\n\
67TFK:02683:02879\n\
67TFK:02674:03809\n\
67TFK:02800:03104\n\
67TFK:02790:03792\n\
67TFK:02911:03448\n\
67TFK:02926:03708\n\
67TFK:02977:03221\n\
67TFK:03033:02698\n\
67TFK:03014:03250\n\
67TFK:03042:03241\n\
67TFK:03025:03727\n\
67TFK:03069:02736\n\
67TFK:03141:02640\n\
67TFK:03114:03298\n\
67TFK:03179:03341\n\
67TFK:03242:03575\n\
67TFK:03285:03755\n\
67TFK:03365:02579\n\
67TFK:03399:03323\n\
67TFK:03374:03373\n\
67TFK:03404:03767\n\
67TFK:03463:02749\n\
67TFK:03453:03479\n\
67TFK:03466:02985\n\
67TFK:03530:03353\n\
67TFK:03565:03133\n\
67TFK:03649:02638\n\
67TFK:03719:03527\n\
67TFK:03841:02633\n\
67TFK:03839:02747\n\
67TFK:03843:03299\n\
67TFK:03825:03363\n\
67TFK:03850:03511\n\
67TFK:03909:03645\n\
67TFK:03916:03229\n\
67TFK:03932:03612\n\
67TFK:03929:03656\n\
67TFK:03973:02609\n\
67TFK:03990:03215\n\
67TFK:03992:03733\n\
67TFK:02706:06808\n\
67TFK:02698:07430\n\
67TFK:02750:06537\n\
67TFK:02727:07048\n\
67TFK:02722:07334\n\
67TFK:02733:07636\n\
67TFK:02769:07586\n\
67TFK:02848:06996\n\
67TFK:02815:07358\n\
67TFK:02818:07424\n\
67TFK:02931:06957\n\
67TFK:02977:06776\n\
67TFK:03061:06816\n\
67TFK:03030:07029\n\
67TFK:03031:07479\n\
67TFK:03104:06640\n\
67TFK:03071:06764\n\
67TFK:03095:07182\n\
67TFK:03080:07375\n\
67TFK:03140:06512\n\
67TFK:03156:07267\n\
67TFK:03207:07425\n\
67TFK:03302:06742\n\
67TFK:03279:07353\n\
67TFK:03369:07113\n\
67TFK:03408:07245\n\
67TFK:03367:07533\n\
67TFK:03475:06586\n\
67TFK:03508:07225\n\
67TFK:03499:07259\n\
67TFK:03528:07371\n\
67TFK:03594:06711\n\
67TFK:03582:07044\n\
67TFK:03653:06568\n\
67TFK:03659:07541\n\
67TFK:03698:06777\n\
67TFK:03759:07457\n\
67TFK:03799:07046\n\
67TFK:03830:06702\n\
67TFK:03868:07131\n\
67TFK:03911:07618\n\
67TFK:03933:06591\n\
67TFK:03938:07241\n\
67TFK:04011:00857\n\
67TFK:04067:00386\n\
67TFK:04069:00562\n\
67TFK:04077:00797\n\
67TFK:04127:00835\n\
67TFK:04117:00851\n\
67TFK:04145:01026\n\
67TFK:04209:01287\n\
67TFK:04308:00659\n\
67TFK:04308:00922\n\
67TFK:04340:00919\n\
67TFK:04359:00485\n\
67TFK:04383:01280\n\
67TFK:04441:00690\n\
67TFK:04588:01024\n\
67TFK:04569:01118\n\
67TFK:05174:00988\n\
67TFK:02796:14745\n\
67TFK:02840:14450\n\
67TFK:02948:14186\n\
67TFK:03025:14725\n\
67TFK:03278:14198\n\
67TFK:03328:14272\n\
67TFK:03441:14420\n\
67TFK:03648:14201\n\
67TFK:03745:14741\n\
67TFK:03823:14719\n\
67TFK:03892:14565\n\
67TFK:03937:14265\n\
67TFK:02731:11195\n\
67TFK:02766:10886\n\
67TFK:02854:10804\n\
67TFK:02879:11167\n\
67TFK:03006:10522\n\
67TFK:03020:10832\n\
67TFK:03103:10649\n\
67TFK:03096:10709\n\
67TFK:03136:10799\n\
67TFK:03131:10977\n\
67TFK:03252:10922\n\
67TFK:03273:10622\n\
67TFK:03279:11495\n\
67TFK:03349:11415\n\
67TFK:03388:11079\n\
67TFK:03487:10645\n\
67TFK:03482:10739\n\
67TFK:03511:10821\n\
67TFK:03520:10564\n\
67TFK:03591:10425\n\
67TFK:03568:10738\n\
67TFK:03718:10488\n\
67TFK:03875:10325\n\
67TFK:03881:10353\n\
67TFK:03888:10463\n\
67TFK:03867:10635\n\
67TFK:03906:11075\n\
67TFK:03941:10405\n\
67TFK:01729:01157\n\
67TFK:01793:00983\n\
67TFK:01827:01133\n\
67TFK:02047:00770\n\
67TFK:02080:01172\n\
67TFK:02163:01118\n\
67TFK:02222:00856\n\
67TFK:02221:01132\n\
67TFK:02394:00746\n\
67TFK:02707:07841\n\
67TFK:02708:08158\n\
67TFK:02703:08220\n\
67TFK:02686:08877\n\
67TFK:02793:08302\n\
67TFK:02915:07977\n\
67TFK:02928:08292\n\
67TFK:02976:08438\n\
67TFK:02997:08865\n\
67TFK:03030:08552\n\
67TFK:03128:07924\n\
67TFK:03151:08556\n\
67TFK:03204:08240\n\
67TFK:03234:07975\n\
67TFK:03214:08407\n\
67TFK:03234:08684\n\
67TFK:03306:08119\n\
67TFK:03311:08309\n\
67TFK:03293:08468\n\
67TFK:03280:08864\n\
67TFK:03315:07869\n\
67TFK:03377:07757\n\
67TFK:03365:08176\n\
67TFK:03385:08320\n\
67TFK:03436:08149\n\
67TFK:03455:08886\n\
67TFK:03464:07894\n\
67TFK:03470:07956\n\
67TFK:03535:08931\n\
67TFK:03658:08325\n\
67TFK:03658:08832\n\
67TFK:03696:07737\n\
67TFK:03704:08229\n\
67TFK:03728:08043\n\
67TFK:03735:08279\n\
67TFK:03777:08148\n\
67TFK:03861:08750\n\
67TFK:03888:08969\n\
67TFK:03985:07876\n\
')
