# Supplementary material for: The Oxidative Metabolism of Fossil Hydrocarbons and Sulfide Minerals by the Lithobiontic Microbial Community Inhabiting Deep Subterrestrial Kupferschiefer Black Shale
Source: Front Microbiol. 2018 May 15;9:972. doi: 10.3389/fmicb.2018.00972 (PMC5962744; doi:10.3389/fmicb.2018.00972)
Supplement: Supplementary file 3 [file Presentation_1.ZIP › R19_filter-trim_BSc60_sup207_krona.html.files/node1089.members.0.js]

data('67TFK:01805:12084\n\
67TFK:02111:12061\n\
67TFK:02557:12469\n\
67TFK:03036:04892\n\
67TFK:03079:04944\n\
67TFK:03430:04511\n\
67TFK:03546:03931\n\
67TFK:03977:04182\n\
67TFK:00314:04732\n\
67TFK:00561:05048\n\
67TFK:00729:04474\n\
67TFK:01231:04687\n\
67TFK:00784:01896\n\
67TFK:00985:01638\n\
67TFK:01200:01367\n\
67TFK:01205:02206\n\
67TFK:00778:10246\n\
67TFK:01239:09744\n\
67TFK:01269:09152\n\
67TFK:00094:07983\n\
67TFK:00094:08046\n\
67TFK:00722:08222\n\
67TFK:00385:07390\n\
67TFK:00783:06936\n\
67TFK:00974:07356\n\
67TFK:00925:06030\n\
67TFK:00710:11768\n\
67TFK:09655:07594\n\
67TFK:10012:06716\n\
67TFK:10031:07379\n\
67TFK:10427:07497\n\
67TFK:06974:02640\n\
67TFK:07559:03209\n\
67TFK:07904:03808\n\
67TFK:09898:04178\n\
67TFK:10167:04726\n\
67TFK:09347:03391\n\
67TFK:09468:02947\n\
67TFK:09758:03206\n\
67TFK:10360:02581\n\
67TFK:09796:11984\n\
67TFK:09926:12065\n\
67TFK:01355:03130\n\
67TFK:01550:02865\n\
67TFK:01691:03296\n\
67TFK:01527:04674\n\
67TFK:01641:04965\n\
67TFK:01839:03932\n\
67TFK:02296:05150\n\
67TFK:02513:04466\n\
67TFK:02508:04599\n\
67TFK:02662:05011\n\
67TFK:01733:06280\n\
67TFK:01956:05269\n\
67TFK:02230:05756\n\
67TFK:02469:05383\n\
67TFK:01718:06772\n\
67TFK:02208:07055\n\
67TFK:01459:01976\n\
67TFK:01482:01447\n\
67TFK:01797:01567\n\
67TFK:02134:01951\n\
67TFK:02571:01442\n\
67TFK:02620:02312\n\
67TFK:01495:08873\n\
67TFK:01630:08536\n\
67TFK:02417:07970\n\
67TFK:01347:09555\n\
67TFK:01334:10060\n\
67TFK:01494:09532\n\
67TFK:01640:09266\n\
67TFK:01689:09202\n\
67TFK:01906:09985\n\
67TFK:02298:09536\n\
67TFK:05469:04888\n\
67TFK:06160:04725\n\
67TFK:06468:04845\n\
67TFK:09522:08549\n\
67TFK:09353:10227\n\
67TFK:05890:06473\n\
67TFK:06251:06742\n\
67TFK:06293:06760\n\
67TFK:06541:06736\n\
67TFK:05692:10651\n\
67TFK:06042:10495\n\
67TFK:06142:10634\n\
67TFK:09622:02414\n\
67TFK:07068:02332\n\
67TFK:07142:01503\n\
67TFK:07209:01481\n\
67TFK:07440:01469\n\
67TFK:07556:02088\n\
67TFK:07602:02263\n\
67TFK:07612:01861\n\
67TFK:07777:01490\n\
67TFK:07918:01846\n\
67TFK:07221:04975\n\
67TFK:07781:04016\n\
67TFK:07771:04154\n\
67TFK:06982:07275\n\
67TFK:07701:06465\n\
67TFK:07843:07296\n\
67TFK:07261:06196\n\
67TFK:07503:05994\n\
67TFK:07569:05959\n\
67TFK:07835:06434\n\
67TFK:06892:10129\n\
67TFK:06961:09869\n\
67TFK:07229:08584\n\
67TFK:07813:08432\n\
67TFK:00796:02934\n\
67TFK:00949:03034\n\
67TFK:01324:02993\n\
67TFK:05396:01901\n\
67TFK:06433:01938\n\
67TFK:06493:01680\n\
67TFK:08075:00972\n\
67TFK:08312:00865\n\
67TFK:08630:00979\n\
67TFK:06931:00718\n\
67TFK:07264:01083\n\
67TFK:07812:01233\n\
67TFK:07866:00492\n\
67TFK:07874:00928\n\
67TFK:07453:14431\n\
67TFK:07759:14297\n\
67TFK:08952:07675\n\
67TFK:08354:03651\n\
67TFK:08607:02771\n\
67TFK:09096:03524\n\
67TFK:09272:02955\n\
67TFK:09316:03474\n\
67TFK:08186:04327\n\
67TFK:08325:04966\n\
67TFK:08348:04814\n\
67TFK:08992:04660\n\
67TFK:08228:08973\n\
67TFK:08479:08812\n\
67TFK:08588:08039\n\
67TFK:08786:08256\n\
67TFK:08171:09579\n\
67TFK:09130:09027\n\
67TFK:00759:11295\n\
67TFK:01167:11194\n\
67TFK:07380:12012\n\
67TFK:07455:11981\n\
67TFK:07907:11720\n\
67TFK:04440:13250\n\
67TFK:04806:13190\n\
67TFK:04152:14364\n\
67TFK:04876:14364\n\
67TFK:04887:14435\n\
67TFK:04994:11880\n\
67TFK:04045:10545\n\
67TFK:04277:11063\n\
67TFK:04363:10956\n\
67TFK:04347:11563\n\
67TFK:04439:10377\n\
67TFK:04465:10638\n\
67TFK:04554:10552\n\
67TFK:04880:11400\n\
67TFK:05322:11084\n\
67TFK:04193:10085\n\
67TFK:04817:09101\n\
67TFK:05081:09587\n\
67TFK:04877:07745\n\
67TFK:05223:07816\n\
67TFK:05210:07954\n\
67TFK:04359:07389\n\
67TFK:04699:06729\n\
67TFK:05031:07158\n\
67TFK:05091:07037\n\
67TFK:05062:07716\n\
67TFK:05154:07309\n\
67TFK:06291:00944\n\
67TFK:06452:00466\n\
67TFK:04114:05910\n\
67TFK:04112:06329\n\
67TFK:04670:05182\n\
67TFK:05039:05363\n\
67TFK:08603:14328\n\
67TFK:08125:13383\n\
67TFK:08768:13109\n\
67TFK:09138:13552\n\
67TFK:08297:12676\n\
67TFK:08770:12787\n\
67TFK:05347:13141\n\
67TFK:08474:10669\n\
67TFK:09022:11477\n\
67TFK:04081:03455\n\
67TFK:04750:03336\n\
67TFK:05910:03146\n\
67TFK:06102:02938\n\
67TFK:06108:03778\n\
67TFK:06191:02800\n\
67TFK:06300:02751\n\
67TFK:06401:02784\n\
67TFK:06388:03038\n\
67TFK:06404:03127\n\
67TFK:06466:02696\n\
67TFK:06513:03438\n\
67TFK:06600:02665\n\
67TFK:05714:06157\n\
67TFK:05871:05390\n\
67TFK:06068:05196\n\
67TFK:06200:05426\n\
67TFK:04271:04771\n\
67TFK:04913:04251\n\
67TFK:05494:08519\n\
67TFK:05578:08472\n\
67TFK:06125:08394\n\
67TFK:06231:08871\n\
67TFK:06285:08102\n\
67TFK:05448:09554\n\
67TFK:05586:09053\n\
67TFK:05593:09635\n\
67TFK:05928:09821\n\
67TFK:06144:09430\n\
67TFK:06521:09616\n\
67TFK:06485:10091\n\
67TFK:06563:09631\n\
67TFK:05868:12156\n\
67TFK:04136:02284\n\
67TFK:04632:01600\n\
67TFK:04600:02168\n\
67TFK:04731:02108\n\
67TFK:03186:13135\n\
67TFK:03475:13466\n\
67TFK:02885:10152\n\
67TFK:03044:09716\n\
67TFK:03267:09291\n\
67TFK:03902:06374\n\
67TFK:08076:01409\n\
67TFK:08635:02328\n\
67TFK:09001:01657\n\
67TFK:09178:01510\n\
67TFK:02739:02551\n\
67TFK:02774:02112\n\
67TFK:02905:01786\n\
67TFK:03019:01335\n\
67TFK:03423:01521\n\
67TFK:03939:01861\n\
67TFK:03562:00474\n\
67TFK:01747:10777\n\
67TFK:02283:10793\n\
67TFK:02552:10560\n\
67TFK:08571:05197\n\
67TFK:08624:05384\n\
67TFK:08724:06324\n\
67TFK:08895:05416\n\
67TFK:09255:05373\n\
67TFK:09281:06166\n\
67TFK:09306:05237\n\
67TFK:09465:05197\n\
67TFK:07164:13471\n\
67TFK:07841:13777\n\
67TFK:02952:02811\n\
67TFK:02976:03091\n\
67TFK:02975:03189\n\
67TFK:03435:02770\n\
67TFK:03771:03606\n\
67TFK:02860:14893\n\
67TFK:03147:14630\n\
67TFK:03946:14996\n\
67TFK:02700:10649\n\
67TFK:02990:11289\n\
67TFK:03884:10752\n\
67TFK:03982:11231\n\
67TFK:01675:00948\n\
67TFK:02139:00762\n\
67TFK:02394:01223\n\
67TFK:02715:08828\n\
67TFK:02887:08811\n\
67TFK:03016:08032\n\
67TFK:03965:07920\n\
')
