# Supplementary material for: The Oxidative Metabolism of Fossil Hydrocarbons and Sulfide Minerals by the Lithobiontic Microbial Community Inhabiting Deep Subterrestrial Kupferschiefer Black Shale
Source: Front Microbiol. 2018 May 15;9:972. doi: 10.3389/fmicb.2018.00972 (PMC5962744; doi:10.3389/fmicb.2018.00972)
Supplement: Supplementary file 3 [file Presentation_1.ZIP › R19_filter-trim_BSc60_sup207_krona.html.files/node130.members.0.js]

data('67TFK:01623:12097\n\
67TFK:03748:04167\n\
67TFK:01189:02216\n\
67TFK:00973:09766\n\
67TFK:01186:08948\n\
67TFK:09427:03164\n\
67TFK:01528:03076\n\
67TFK:02000:04897\n\
67TFK:10254:08358\n\
67TFK:05818:06975\n\
67TFK:05588:10529\n\
67TFK:07031:01828\n\
67TFK:07360:06972\n\
67TFK:06845:11531\n\
67TFK:09043:04885\n\
67TFK:06863:11966\n\
67TFK:04231:11777\n\
67TFK:04613:06033\n\
67TFK:05102:05186\n\
67TFK:09244:12943\n\
67TFK:09236:11221\n\
67TFK:04676:04495\n\
67TFK:04413:02040\n\
67TFK:03367:13404\n\
67TFK:03721:12436\n\
67TFK:03023:06309\n\
67TFK:08200:01808\n\
67TFK:08383:01458\n\
67TFK:03854:00919\n\
67TFK:03455:07844\n\
')
