# Supplementary material for: The Oxidative Metabolism of Fossil Hydrocarbons and Sulfide Minerals by the Lithobiontic Microbial Community Inhabiting Deep Subterrestrial Kupferschiefer Black Shale
Source: Front Microbiol. 2018 May 15;9:972. doi: 10.3389/fmicb.2018.00972 (PMC5962744; doi:10.3389/fmicb.2018.00972)
Supplement: Supplementary file 3 [file Presentation_1.ZIP › R19_filter-trim_BSc60_sup207_krona.html.files/node1217.members.0.js]

data('67TFK:03903:04495\n\
67TFK:01055:04911\n\
67TFK:00587:02259\n\
67TFK:00980:02189\n\
67TFK:01061:02227\n\
67TFK:00836:09508\n\
67TFK:00811:09885\n\
67TFK:00470:08673\n\
67TFK:00457:08750\n\
67TFK:00616:08526\n\
67TFK:00284:06941\n\
67TFK:00837:06859\n\
67TFK:01330:07154\n\
67TFK:00688:05853\n\
67TFK:09409:07452\n\
67TFK:09509:07177\n\
67TFK:09569:06708\n\
67TFK:09933:07547\n\
67TFK:07946:03591\n\
67TFK:09972:04372\n\
67TFK:10153:03961\n\
67TFK:09446:12594\n\
67TFK:01659:02839\n\
67TFK:02032:03467\n\
67TFK:02057:04508\n\
67TFK:01462:06833\n\
67TFK:02077:06683\n\
67TFK:02232:06486\n\
67TFK:02306:06643\n\
67TFK:02483:01745\n\
67TFK:02089:09729\n\
67TFK:05565:04972\n\
67TFK:06573:05095\n\
67TFK:09714:08368\n\
67TFK:09784:07955\n\
67TFK:10134:08706\n\
67TFK:06389:06683\n\
67TFK:06231:11063\n\
67TFK:07167:02292\n\
67TFK:07334:02092\n\
67TFK:06735:04536\n\
67TFK:06998:04035\n\
67TFK:07557:04580\n\
67TFK:07670:04236\n\
67TFK:07683:04380\n\
67TFK:06825:07272\n\
67TFK:07725:07264\n\
67TFK:07785:06981\n\
67TFK:07667:06420\n\
67TFK:06890:08630\n\
67TFK:07012:08292\n\
67TFK:06776:11039\n\
67TFK:06765:11068\n\
67TFK:06818:10479\n\
67TFK:01225:03369\n\
67TFK:05640:01372\n\
67TFK:06567:01466\n\
67TFK:07038:00727\n\
67TFK:07162:01173\n\
67TFK:07762:00609\n\
67TFK:07100:14359\n\
67TFK:08701:07352\n\
67TFK:08088:03325\n\
67TFK:08880:02871\n\
67TFK:09072:03775\n\
67TFK:09103:02673\n\
67TFK:09173:03168\n\
67TFK:09292:03411\n\
67TFK:08004:08611\n\
67TFK:08097:07867\n\
67TFK:08473:09895\n\
67TFK:08837:10099\n\
67TFK:04233:13880\n\
67TFK:04571:13821\n\
67TFK:04702:14036\n\
67TFK:04878:12959\n\
67TFK:05222:14126\n\
67TFK:05241:14327\n\
67TFK:04076:11881\n\
67TFK:04446:12615\n\
67TFK:04507:11863\n\
67TFK:04859:11622\n\
67TFK:04855:11740\n\
67TFK:04387:11568\n\
67TFK:05084:10427\n\
67TFK:04074:09585\n\
67TFK:04478:08814\n\
67TFK:06090:00363\n\
67TFK:06159:00379\n\
67TFK:06574:00536\n\
67TFK:04723:05989\n\
67TFK:05046:06129\n\
67TFK:08720:12196\n\
67TFK:08863:11784\n\
67TFK:08927:11687\n\
67TFK:05933:13128\n\
67TFK:06302:13847\n\
67TFK:06605:14524\n\
67TFK:08221:10647\n\
67TFK:04413:02873\n\
67TFK:04555:03354\n\
67TFK:04601:03701\n\
67TFK:04999:03154\n\
67TFK:05150:03010\n\
67TFK:06294:03216\n\
67TFK:05525:06168\n\
67TFK:04024:04719\n\
67TFK:04384:03938\n\
67TFK:05067:05067\n\
67TFK:05150:03898\n\
67TFK:05320:04447\n\
67TFK:05808:08892\n\
67TFK:05549:09195\n\
67TFK:06072:09885\n\
67TFK:06112:09843\n\
67TFK:05855:12014\n\
67TFK:06516:11760\n\
67TFK:06568:12453\n\
67TFK:04102:02407\n\
67TFK:04452:01541\n\
67TFK:05023:02248\n\
67TFK:05312:02034\n\
67TFK:03597:12376\n\
67TFK:03857:11937\n\
67TFK:08881:01538\n\
67TFK:02733:02435\n\
67TFK:03485:02418\n\
67TFK:03140:01018\n\
67TFK:02400:10908\n\
67TFK:02007:13680\n\
67TFK:02501:13425\n\
67TFK:08160:05350\n\
67TFK:06835:13062\n\
67TFK:07719:13753\n\
67TFK:07782:12974\n\
67TFK:03420:06951\n\
67TFK:04396:00598\n\
67TFK:04804:00846\n\
67TFK:02895:10744\n\
67TFK:03366:08732\n\
67TFK:01845:12662\n\
67TFK:02165:12491\n\
67TFK:02748:04169\n\
67TFK:02849:04319\n\
67TFK:02893:04666\n\
67TFK:00538:05059\n\
67TFK:00831:05014\n\
67TFK:01149:04862\n\
67TFK:01302:04321\n\
67TFK:00505:02430\n\
67TFK:01047:01913\n\
67TFK:01093:01892\n\
67TFK:01104:02292\n\
67TFK:00566:09732\n\
67TFK:00640:09367\n\
67TFK:00855:09864\n\
67TFK:01030:09793\n\
67TFK:01272:09595\n\
67TFK:00492:08160\n\
67TFK:00473:08966\n\
67TFK:00564:08821\n\
67TFK:00777:08560\n\
67TFK:01002:07267\n\
67TFK:01296:07041\n\
67TFK:00537:05628\n\
67TFK:00589:05508\n\
67TFK:00844:06065\n\
67TFK:01196:05755\n\
67TFK:01222:06062\n\
67TFK:01250:06355\n\
67TFK:09415:06900\n\
67TFK:10050:06732\n\
67TFK:07644:02826\n\
67TFK:07640:03118\n\
67TFK:09361:04525\n\
67TFK:09576:04380\n\
67TFK:09918:04411\n\
67TFK:09950:04451\n\
67TFK:10083:04043\n\
67TFK:10174:04632\n\
67TFK:09485:02823\n\
67TFK:09512:12792\n\
67TFK:10151:12547\n\
67TFK:01707:03107\n\
67TFK:01899:02768\n\
67TFK:02509:04782\n\
67TFK:02527:06281\n\
67TFK:01335:06549\n\
67TFK:01827:07200\n\
67TFK:02346:01956\n\
67TFK:02577:02366\n\
67TFK:02611:01809\n\
67TFK:01412:08052\n\
67TFK:01776:07929\n\
67TFK:01823:08179\n\
67TFK:02528:08454\n\
67TFK:06514:04661\n\
67TFK:09655:13164\n\
67TFK:09693:08873\n\
67TFK:10176:08837\n\
67TFK:09664:10184\n\
67TFK:09890:09956\n\
67TFK:10017:10196\n\
67TFK:09493:11170\n\
67TFK:09712:11088\n\
67TFK:05459:06491\n\
67TFK:05432:06713\n\
67TFK:05454:06725\n\
67TFK:05809:06787\n\
67TFK:05892:07264\n\
67TFK:06594:07136\n\
67TFK:06645:06483\n\
67TFK:06659:06967\n\
67TFK:06108:10997\n\
67TFK:06194:10734\n\
67TFK:09435:01836\n\
67TFK:06744:02496\n\
67TFK:07570:02012\n\
67TFK:06729:04556\n\
67TFK:07055:03935\n\
67TFK:06935:07564\n\
67TFK:07410:05228\n\
67TFK:07711:06179\n\
67TFK:07707:09715\n\
67TFK:06946:08711\n\
67TFK:07278:08414\n\
67TFK:07881:08353\n\
67TFK:07974:08368\n\
67TFK:07662:10440\n\
67TFK:07985:10670\n\
67TFK:00630:03548\n\
67TFK:01326:03620\n\
67TFK:07234:00979\n\
67TFK:08141:06922\n\
67TFK:08189:06840\n\
67TFK:08559:07213\n\
67TFK:08674:06808\n\
67TFK:08923:07096\n\
67TFK:08985:06675\n\
67TFK:09018:06976\n\
67TFK:07993:03353\n\
67TFK:08185:02905\n\
67TFK:08524:02584\n\
67TFK:08035:04412\n\
67TFK:08074:04015\n\
67TFK:08995:04495\n\
67TFK:08822:07818\n\
67TFK:09245:08338\n\
67TFK:08477:10028\n\
67TFK:08943:09212\n\
67TFK:09083:09996\n\
67TFK:09248:09315\n\
67TFK:00833:10363\n\
67TFK:06959:12589\n\
67TFK:04461:12921\n\
67TFK:04636:13720\n\
67TFK:05321:13978\n\
67TFK:04373:10428\n\
67TFK:04426:09203\n\
67TFK:04918:10112\n\
67TFK:04083:08453\n\
67TFK:04167:08447\n\
67TFK:04324:08052\n\
67TFK:04826:08531\n\
67TFK:04552:06641\n\
67TFK:04874:06884\n\
67TFK:05961:01108\n\
67TFK:04640:05358\n\
67TFK:04777:05772\n\
67TFK:08181:13423\n\
67TFK:08413:14038\n\
67TFK:08518:11748\n\
67TFK:08583:11659\n\
67TFK:09284:12432\n\
67TFK:06074:13855\n\
67TFK:06475:14116\n\
67TFK:05637:14275\n\
67TFK:08153:10668\n\
67TFK:09288:10438\n\
67TFK:04350:03283\n\
67TFK:04381:03480\n\
67TFK:04462:03447\n\
67TFK:04831:02885\n\
67TFK:05303:03009\n\
67TFK:05653:02882\n\
67TFK:06412:03357\n\
67TFK:05447:05930\n\
67TFK:05686:05607\n\
67TFK:05786:06287\n\
67TFK:06002:06223\n\
67TFK:04048:04022\n\
67TFK:04542:04683\n\
67TFK:04644:04703\n\
67TFK:05465:07863\n\
67TFK:05858:08556\n\
67TFK:06173:08764\n\
67TFK:06650:08402\n\
67TFK:06242:09923\n\
67TFK:05913:12122\n\
67TFK:06572:12835\n\
67TFK:02905:13745\n\
67TFK:03260:13913\n\
67TFK:03664:13080\n\
67TFK:02937:12561\n\
67TFK:02682:10106\n\
67TFK:03034:09165\n\
67TFK:03140:09281\n\
67TFK:03241:09051\n\
67TFK:03427:10033\n\
67TFK:02782:05421\n\
67TFK:02924:05406\n\
67TFK:03265:05261\n\
67TFK:03845:06140\n\
67TFK:08064:01365\n\
67TFK:08776:01951\n\
67TFK:08933:02201\n\
67TFK:03300:01734\n\
67TFK:03357:02347\n\
67TFK:03617:01570\n\
67TFK:03836:01208\n\
67TFK:02089:14281\n\
67TFK:01924:13584\n\
67TFK:02175:13073\n\
67TFK:08569:05494\n\
67TFK:09010:05347\n\
67TFK:09186:06015\n\
67TFK:09195:06438\n\
67TFK:06847:13876\n\
67TFK:07559:13045\n\
67TFK:03287:02865\n\
67TFK:03626:03370\n\
67TFK:04209:01255\n\
67TFK:03365:14419\n\
67TFK:03245:11170\n\
67TFK:03415:11407\n\
67TFK:03839:11247\n\
67TFK:03981:10600\n\
67TFK:03869:08516\n\
')
