# Supplementary material for: The Oxidative Metabolism of Fossil Hydrocarbons and Sulfide Minerals by the Lithobiontic Microbial Community Inhabiting Deep Subterrestrial Kupferschiefer Black Shale
Source: Front Microbiol. 2018 May 15;9:972. doi: 10.3389/fmicb.2018.00972 (PMC5962744; doi:10.3389/fmicb.2018.00972)
Supplement: Supplementary file 3 [file Presentation_1.ZIP › R19_filter-trim_BSc60_sup207_krona.html.files/node828.members.0.js]

data('67TFK:01462:12032\n\
67TFK:01943:12416\n\
67TFK:02332:12339\n\
67TFK:02597:12782\n\
67TFK:02982:04448\n\
67TFK:03103:03874\n\
67TFK:03085:04076\n\
67TFK:03335:04624\n\
67TFK:03390:03881\n\
67TFK:03549:04082\n\
67TFK:00634:04915\n\
67TFK:00693:05068\n\
67TFK:00835:04518\n\
67TFK:00853:04814\n\
67TFK:01049:04018\n\
67TFK:01244:04436\n\
67TFK:01274:05136\n\
67TFK:00793:02201\n\
67TFK:00765:02283\n\
67TFK:01216:02130\n\
67TFK:00660:09491\n\
67TFK:00679:09475\n\
67TFK:00804:09679\n\
67TFK:00974:09454\n\
67TFK:01270:09985\n\
67TFK:00269:08821\n\
67TFK:00432:08178\n\
67TFK:00709:07770\n\
67TFK:00813:08256\n\
67TFK:01250:08301\n\
67TFK:00228:07518\n\
67TFK:00489:07411\n\
67TFK:00558:07402\n\
67TFK:00905:07503\n\
67TFK:01100:06601\n\
67TFK:01181:07613\n\
67TFK:01220:07398\n\
67TFK:00291:05324\n\
67TFK:00595:05161\n\
67TFK:00587:06187\n\
67TFK:00624:06353\n\
67TFK:00839:05607\n\
67TFK:01132:05252\n\
67TFK:01145:05421\n\
67TFK:00950:11970\n\
67TFK:09376:07108\n\
67TFK:09658:07375\n\
67TFK:09735:06554\n\
67TFK:09773:07572\n\
67TFK:09966:07439\n\
67TFK:10256:06712\n\
67TFK:06923:03373\n\
67TFK:07142:02765\n\
67TFK:07171:03522\n\
67TFK:07310:03564\n\
67TFK:07429:03514\n\
67TFK:07559:03371\n\
67TFK:07638:03382\n\
67TFK:07677:02588\n\
67TFK:09335:04715\n\
67TFK:09762:04468\n\
67TFK:10253:04548\n\
67TFK:09350:03033\n\
67TFK:09452:02657\n\
67TFK:09534:03744\n\
67TFK:09733:02721\n\
67TFK:09758:03229\n\
67TFK:10059:03179\n\
67TFK:10210:02977\n\
67TFK:10343:03111\n\
67TFK:10410:03393\n\
67TFK:10411:03581\n\
67TFK:10511:02940\n\
67TFK:09860:12668\n\
67TFK:10055:12790\n\
67TFK:01030:12893\n\
67TFK:01471:03707\n\
67TFK:01571:02624\n\
67TFK:01570:03350\n\
67TFK:02073:02770\n\
67TFK:02225:03024\n\
67TFK:02223:03411\n\
67TFK:02271:02592\n\
67TFK:02256:03141\n\
67TFK:02503:03339\n\
67TFK:02522:03521\n\
67TFK:02568:02635\n\
67TFK:01401:04435\n\
67TFK:01869:04724\n\
67TFK:01891:04394\n\
67TFK:02012:04594\n\
67TFK:02269:04372\n\
67TFK:02528:03991\n\
67TFK:01416:05390\n\
67TFK:01391:06168\n\
67TFK:01688:06256\n\
67TFK:01820:06173\n\
67TFK:01912:06064\n\
67TFK:02202:05296\n\
67TFK:02508:06048\n\
67TFK:02564:05498\n\
67TFK:01391:07513\n\
67TFK:01834:07049\n\
67TFK:02587:07122\n\
67TFK:02636:07516\n\
67TFK:01354:02201\n\
67TFK:01551:02072\n\
67TFK:01695:01311\n\
67TFK:01803:01701\n\
67TFK:02509:01944\n\
67TFK:01914:08632\n\
67TFK:02050:08309\n\
67TFK:02290:07915\n\
67TFK:02348:08988\n\
67TFK:02454:08397\n\
67TFK:01821:09066\n\
67TFK:02121:09243\n\
67TFK:02218:09309\n\
67TFK:02430:10148\n\
67TFK:02597:09243\n\
67TFK:02656:09553\n\
67TFK:05615:04789\n\
67TFK:05845:04919\n\
67TFK:05972:04480\n\
67TFK:05976:04469\n\
67TFK:06087:04121\n\
67TFK:06272:04471\n\
67TFK:06246:04565\n\
67TFK:06396:04240\n\
67TFK:06545:04439\n\
67TFK:06575:05017\n\
67TFK:09328:12893\n\
67TFK:09357:13236\n\
67TFK:09428:13058\n\
67TFK:09416:08656\n\
67TFK:09418:08683\n\
67TFK:09557:08428\n\
67TFK:09588:08406\n\
67TFK:09722:08703\n\
67TFK:09793:07736\n\
67TFK:09816:07995\n\
67TFK:10224:08824\n\
67TFK:10274:08793\n\
67TFK:10569:09005\n\
67TFK:09326:10249\n\
67TFK:09402:09400\n\
67TFK:09858:10156\n\
67TFK:10203:09531\n\
67TFK:09868:11229\n\
67TFK:10003:10448\n\
67TFK:05575:06722\n\
67TFK:05952:06676\n\
67TFK:06105:07070\n\
67TFK:06211:06871\n\
67TFK:06200:07528\n\
67TFK:06267:06625\n\
67TFK:06379:07327\n\
67TFK:06577:06602\n\
67TFK:06560:06809\n\
67TFK:06647:06755\n\
67TFK:05780:11021\n\
67TFK:05836:10437\n\
67TFK:06029:10675\n\
67TFK:06389:11271\n\
67TFK:06511:10672\n\
67TFK:09407:01502\n\
67TFK:09383:01992\n\
67TFK:09532:01987\n\
67TFK:09626:02396\n\
67TFK:06859:02476\n\
67TFK:07130:02279\n\
67TFK:07130:02451\n\
67TFK:07198:01773\n\
67TFK:07378:01323\n\
67TFK:07461:01712\n\
67TFK:07577:01303\n\
67TFK:07696:01749\n\
67TFK:07893:01813\n\
67TFK:07920:02572\n\
67TFK:07538:04429\n\
67TFK:07724:04285\n\
67TFK:07796:04973\n\
67TFK:07818:03936\n\
67TFK:07849:04281\n\
67TFK:07871:04770\n\
67TFK:07961:05000\n\
67TFK:06767:06993\n\
67TFK:06765:07490\n\
67TFK:06949:07557\n\
67TFK:07137:06774\n\
67TFK:07164:07569\n\
67TFK:07246:06787\n\
67TFK:07462:07222\n\
67TFK:07635:07592\n\
67TFK:06952:05941\n\
67TFK:07528:05386\n\
67TFK:07517:05450\n\
67TFK:07638:06048\n\
67TFK:07695:05875\n\
67TFK:07798:05328\n\
67TFK:07807:05306\n\
67TFK:07950:06326\n\
67TFK:06805:09407\n\
67TFK:06846:09328\n\
67TFK:06837:09679\n\
67TFK:06877:09909\n\
67TFK:06944:09552\n\
67TFK:07033:09678\n\
67TFK:07218:09384\n\
67TFK:07270:10023\n\
67TFK:07618:09909\n\
67TFK:06795:07854\n\
67TFK:06836:08983\n\
67TFK:07134:08846\n\
67TFK:07385:08836\n\
67TFK:07487:08137\n\
67TFK:07563:07908\n\
67TFK:07625:08257\n\
67TFK:07725:08951\n\
67TFK:07425:11169\n\
67TFK:07575:11511\n\
67TFK:07614:10751\n\
67TFK:07625:11383\n\
67TFK:07723:10577\n\
67TFK:07860:10381\n\
67TFK:07926:11070\n\
67TFK:00427:03761\n\
67TFK:00482:03211\n\
67TFK:00752:02800\n\
67TFK:00782:03583\n\
67TFK:00784:03631\n\
67TFK:05458:01348\n\
67TFK:05460:02070\n\
67TFK:05482:01419\n\
67TFK:05664:01311\n\
67TFK:05936:02056\n\
67TFK:05998:01413\n\
67TFK:06052:01684\n\
67TFK:06052:02274\n\
67TFK:06293:01461\n\
67TFK:06367:02367\n\
67TFK:06371:02441\n\
67TFK:08018:01028\n\
67TFK:08109:00547\n\
67TFK:08380:01223\n\
67TFK:08823:01092\n\
67TFK:08968:01217\n\
67TFK:06663:00446\n\
67TFK:06754:00451\n\
67TFK:07084:01186\n\
67TFK:07232:01259\n\
67TFK:07288:01090\n\
67TFK:07659:00576\n\
67TFK:07789:00652\n\
67TFK:07839:00490\n\
67TFK:06770:14635\n\
67TFK:06926:14292\n\
67TFK:08170:06869\n\
67TFK:08366:07031\n\
67TFK:08347:07464\n\
67TFK:08388:07513\n\
67TFK:08613:06828\n\
67TFK:08629:06904\n\
67TFK:08921:06444\n\
67TFK:09024:07430\n\
67TFK:09191:07415\n\
67TFK:08125:03863\n\
67TFK:08325:03687\n\
67TFK:08441:03316\n\
67TFK:08486:03839\n\
67TFK:08521:02863\n\
67TFK:08501:03843\n\
67TFK:08683:03224\n\
67TFK:08908:03829\n\
67TFK:08946:03726\n\
67TFK:09186:02611\n\
67TFK:08150:04036\n\
67TFK:08241:04486\n\
67TFK:08288:04033\n\
67TFK:08265:04279\n\
67TFK:08320:05045\n\
67TFK:08377:04955\n\
67TFK:08430:04234\n\
67TFK:08566:03868\n\
67TFK:08586:04799\n\
67TFK:08612:04795\n\
67TFK:08639:05029\n\
67TFK:08699:03886\n\
67TFK:08760:04983\n\
67TFK:08794:03960\n\
67TFK:08792:04344\n\
67TFK:08973:04097\n\
67TFK:09164:04868\n\
67TFK:09145:04962\n\
67TFK:09263:04130\n\
67TFK:08326:08847\n\
67TFK:08594:08724\n\
67TFK:08621:08991\n\
67TFK:08960:07883\n\
67TFK:08991:08495\n\
67TFK:08968:08598\n\
67TFK:09226:08270\n\
67TFK:08341:09886\n\
67TFK:00779:10911\n\
67TFK:00775:11101\n\
67TFK:00937:11215\n\
67TFK:01124:10827\n\
67TFK:06696:12048\n\
67TFK:06741:11798\n\
67TFK:07252:11852\n\
67TFK:07272:11835\n\
67TFK:07834:12238\n\
67TFK:04041:12930\n\
67TFK:04036:13481\n\
67TFK:04074:13114\n\
67TFK:04165:13320\n\
67TFK:04495:13953\n\
67TFK:04797:13279\n\
67TFK:04552:14694\n\
67TFK:05156:14249\n\
67TFK:04445:11882\n\
67TFK:04457:12472\n\
67TFK:04375:11267\n\
67TFK:04468:10992\n\
67TFK:04640:11529\n\
67TFK:04772:10481\n\
67TFK:05050:10707\n\
67TFK:05153:11052\n\
67TFK:04089:09657\n\
67TFK:04101:09855\n\
67TFK:04222:09303\n\
67TFK:04217:09703\n\
67TFK:04418:09365\n\
67TFK:04464:10054\n\
67TFK:04784:09389\n\
67TFK:04877:09262\n\
67TFK:04911:09192\n\
67TFK:05271:09322\n\
67TFK:04008:08917\n\
67TFK:04065:08774\n\
67TFK:04150:08175\n\
67TFK:04302:07795\n\
67TFK:04450:08117\n\
67TFK:04579:08086\n\
67TFK:04611:08737\n\
67TFK:04651:07937\n\
67TFK:04661:08435\n\
67TFK:04704:07852\n\
67TFK:04728:07957\n\
67TFK:04976:08922\n\
67TFK:05204:07797\n\
67TFK:05277:07912\n\
67TFK:04287:06516\n\
67TFK:04470:06468\n\
67TFK:04637:06608\n\
67TFK:04622:07682\n\
67TFK:04678:06568\n\
67TFK:04880:07216\n\
67TFK:05230:06556\n\
67TFK:05259:06535\n\
67TFK:05279:07027\n\
67TFK:06037:00917\n\
67TFK:06103:01154\n\
67TFK:06162:00252\n\
67TFK:06442:01172\n\
67TFK:04458:05986\n\
67TFK:04627:05381\n\
67TFK:04650:05676\n\
67TFK:04856:05222\n\
67TFK:04861:06228\n\
67TFK:05190:05411\n\
67TFK:08011:13804\n\
67TFK:08294:13380\n\
67TFK:08311:13964\n\
67TFK:08776:13683\n\
67TFK:09307:12919\n\
67TFK:08027:12841\n\
67TFK:08088:12522\n\
67TFK:08566:12108\n\
67TFK:09188:11872\n\
67TFK:09238:12663\n\
67TFK:05663:13732\n\
67TFK:05716:12937\n\
67TFK:05683:13849\n\
67TFK:05757:13915\n\
67TFK:06014:13501\n\
67TFK:06023:13512\n\
67TFK:05998:13912\n\
67TFK:06193:13264\n\
67TFK:06531:13432\n\
67TFK:06006:14203\n\
67TFK:06525:14741\n\
67TFK:06643:14493\n\
67TFK:08038:10681\n\
67TFK:08107:11587\n\
67TFK:08242:10396\n\
67TFK:08297:10499\n\
67TFK:08457:11357\n\
67TFK:08493:11405\n\
67TFK:08571:10700\n\
67TFK:08627:11377\n\
67TFK:08772:11323\n\
67TFK:08805:11045\n\
67TFK:09204:11385\n\
67TFK:04056:03714\n\
67TFK:04215:03164\n\
67TFK:04344:02732\n\
67TFK:04416:03429\n\
67TFK:04560:03214\n\
67TFK:04631:03694\n\
67TFK:04821:03312\n\
67TFK:05203:03116\n\
67TFK:05291:03423\n\
67TFK:05318:03808\n\
67TFK:05332:03169\n\
67TFK:05526:03148\n\
67TFK:05573:03808\n\
67TFK:05586:02671\n\
67TFK:05802:02841\n\
67TFK:05845:02914\n\
67TFK:05897:03083\n\
67TFK:06018:03412\n\
67TFK:06037:02791\n\
67TFK:06060:02872\n\
67TFK:06170:03320\n\
67TFK:06513:02838\n\
67TFK:06483:03731\n\
67TFK:05364:06285\n\
67TFK:05431:05543\n\
67TFK:05681:06375\n\
67TFK:06033:06099\n\
67TFK:06099:05963\n\
67TFK:06143:05989\n\
67TFK:06185:05847\n\
67TFK:06280:05843\n\
67TFK:06498:05983\n\
67TFK:04188:04431\n\
67TFK:04457:04349\n\
67TFK:04486:04755\n\
67TFK:04595:05100\n\
67TFK:04669:04268\n\
67TFK:04812:04159\n\
67TFK:04816:04411\n\
67TFK:04878:04048\n\
67TFK:04919:04576\n\
67TFK:04950:05147\n\
67TFK:05147:03994\n\
67TFK:05241:04896\n\
67TFK:05375:08032\n\
67TFK:05722:08386\n\
67TFK:05815:08601\n\
67TFK:05918:08955\n\
67TFK:06080:08437\n\
67TFK:06611:07868\n\
67TFK:05421:09438\n\
67TFK:05517:10223\n\
67TFK:05595:10015\n\
67TFK:05714:09926\n\
67TFK:05753:09624\n\
67TFK:05871:09019\n\
67TFK:05829:10290\n\
67TFK:05901:09698\n\
67TFK:05893:10193\n\
67TFK:05941:09897\n\
67TFK:06047:10008\n\
67TFK:06337:10004\n\
67TFK:05488:11964\n\
67TFK:05544:11684\n\
67TFK:05585:12402\n\
67TFK:05629:11924\n\
67TFK:05833:12665\n\
67TFK:06563:11753\n\
67TFK:06550:12322\n\
67TFK:04303:02540\n\
67TFK:04434:02037\n\
67TFK:04485:01966\n\
67TFK:04636:01888\n\
67TFK:04704:01743\n\
67TFK:04821:02511\n\
67TFK:04973:01556\n\
67TFK:05052:01446\n\
67TFK:02693:12951\n\
67TFK:02727:13803\n\
67TFK:03016:12952\n\
67TFK:03076:13474\n\
67TFK:03192:13099\n\
67TFK:03358:14048\n\
67TFK:03653:13224\n\
67TFK:03667:12975\n\
67TFK:03700:14088\n\
67TFK:03918:13247\n\
67TFK:02823:11965\n\
67TFK:02853:12729\n\
67TFK:03102:11767\n\
67TFK:03069:11977\n\
67TFK:03378:12225\n\
67TFK:03756:12242\n\
67TFK:02735:09379\n\
67TFK:02774:10197\n\
67TFK:02855:09296\n\
67TFK:03094:09707\n\
67TFK:03167:09585\n\
67TFK:03230:10060\n\
67TFK:03310:09798\n\
67TFK:03620:09044\n\
67TFK:03683:09607\n\
67TFK:02732:05706\n\
67TFK:02733:05855\n\
67TFK:02743:06216\n\
67TFK:02813:05688\n\
67TFK:02887:06280\n\
67TFK:03269:05326\n\
67TFK:03287:05927\n\
67TFK:03449:05164\n\
67TFK:03514:05191\n\
67TFK:03521:05950\n\
67TFK:03740:06133\n\
67TFK:03819:05681\n\
67TFK:08027:02099\n\
67TFK:08065:01387\n\
67TFK:08144:01367\n\
67TFK:08274:01764\n\
67TFK:08254:02264\n\
67TFK:08401:02088\n\
67TFK:08581:01459\n\
67TFK:08653:01463\n\
67TFK:08697:02557\n\
67TFK:08865:01718\n\
67TFK:09054:02179\n\
67TFK:09174:02074\n\
67TFK:09250:02161\n\
67TFK:02700:02559\n\
67TFK:02812:02002\n\
67TFK:02884:01693\n\
67TFK:02959:02357\n\
67TFK:03275:02494\n\
67TFK:03781:02015\n\
67TFK:03848:02155\n\
67TFK:02865:00790\n\
67TFK:02959:00702\n\
67TFK:02946:01013\n\
67TFK:02935:01184\n\
67TFK:03673:01212\n\
67TFK:01974:10798\n\
67TFK:02279:10379\n\
67TFK:02301:10544\n\
67TFK:02337:10726\n\
67TFK:02466:10547\n\
67TFK:02097:14472\n\
67TFK:01456:12965\n\
67TFK:01536:13552\n\
67TFK:01599:13428\n\
67TFK:08030:05223\n\
67TFK:08109:06036\n\
67TFK:08110:06013\n\
67TFK:08112:06264\n\
67TFK:08418:06108\n\
67TFK:08460:06066\n\
67TFK:08466:06202\n\
67TFK:08504:05558\n\
67TFK:08586:05275\n\
67TFK:08544:06019\n\
67TFK:08720:05583\n\
67TFK:08747:06257\n\
67TFK:08761:06408\n\
67TFK:08939:05281\n\
67TFK:08903:05856\n\
67TFK:09044:05677\n\
67TFK:09107:05247\n\
67TFK:09392:06275\n\
67TFK:09581:05888\n\
67TFK:09584:06143\n\
67TFK:09745:06324\n\
67TFK:09790:05618\n\
67TFK:09870:05737\n\
67TFK:09874:05917\n\
67TFK:10087:05908\n\
67TFK:10147:06289\n\
67TFK:10263:05604\n\
67TFK:06745:12928\n\
67TFK:06733:13073\n\
67TFK:06810:13745\n\
67TFK:06876:13487\n\
67TFK:07105:13144\n\
67TFK:07268:13458\n\
67TFK:07272:13566\n\
67TFK:07679:13395\n\
67TFK:02669:03326\n\
67TFK:02755:03599\n\
67TFK:02991:03712\n\
67TFK:02993:03704\n\
67TFK:03056:03835\n\
67TFK:03130:03249\n\
67TFK:03249:02836\n\
67TFK:03368:02689\n\
67TFK:03436:02906\n\
67TFK:02774:06774\n\
67TFK:03032:07207\n\
67TFK:03132:07268\n\
67TFK:03656:07611\n\
67TFK:03850:07359\n\
67TFK:03894:07626\n\
67TFK:03977:06966\n\
67TFK:04012:00753\n\
67TFK:04386:01090\n\
67TFK:04436:00988\n\
67TFK:04786:00560\n\
67TFK:02795:14845\n\
67TFK:02821:14523\n\
67TFK:03045:14320\n\
67TFK:03395:14882\n\
67TFK:02830:10369\n\
67TFK:03369:10920\n\
67TFK:03565:10592\n\
67TFK:03697:10612\n\
67TFK:01461:01069\n\
67TFK:01920:00897\n\
67TFK:02255:00671\n\
67TFK:02725:08487\n\
67TFK:03017:08633\n\
67TFK:03068:08246\n\
67TFK:03206:08152\n\
67TFK:03285:08329\n\
67TFK:03730:08697\n\
67TFK:03810:07885\n\
')
