# Supplementary material for: The Oxidative Metabolism of Fossil Hydrocarbons and Sulfide Minerals by the Lithobiontic Microbial Community Inhabiting Deep Subterrestrial Kupferschiefer Black Shale
Source: Front Microbiol. 2018 May 15;9:972. doi: 10.3389/fmicb.2018.00972 (PMC5962744; doi:10.3389/fmicb.2018.00972)
Supplement: Supplementary file 3 [file Presentation_1.ZIP › R19_filter-trim_BSc60_sup207_krona.html.files/node997.members.0.js]

data('67TFK:02158:12732\n\
67TFK:02325:11624\n\
67TFK:02459:12051\n\
67TFK:02671:04183\n\
67TFK:02856:04535\n\
67TFK:02933:04971\n\
67TFK:02972:04009\n\
67TFK:03434:04044\n\
67TFK:03660:04478\n\
67TFK:00227:04029\n\
67TFK:00784:04975\n\
67TFK:01015:04799\n\
67TFK:01129:04690\n\
67TFK:01069:02247\n\
67TFK:00780:09645\n\
67TFK:00180:07948\n\
67TFK:00345:08855\n\
67TFK:00688:08961\n\
67TFK:00806:08250\n\
67TFK:00808:08980\n\
67TFK:00386:05707\n\
67TFK:00447:05559\n\
67TFK:00797:05964\n\
67TFK:01195:05696\n\
67TFK:09370:06854\n\
67TFK:06722:03431\n\
67TFK:06897:03194\n\
67TFK:07016:03774\n\
67TFK:07156:03515\n\
67TFK:07810:02948\n\
67TFK:09392:04172\n\
67TFK:09532:04444\n\
67TFK:09910:05135\n\
67TFK:09935:12611\n\
67TFK:10011:11820\n\
67TFK:10031:12432\n\
67TFK:10246:11666\n\
67TFK:01785:03714\n\
67TFK:01859:03340\n\
67TFK:01911:03655\n\
67TFK:02543:03400\n\
67TFK:02605:02644\n\
67TFK:01512:04297\n\
67TFK:01991:04414\n\
67TFK:02074:04976\n\
67TFK:02181:04169\n\
67TFK:02153:04556\n\
67TFK:01792:05439\n\
67TFK:01883:05462\n\
67TFK:02458:06165\n\
67TFK:02562:05460\n\
67TFK:01872:06850\n\
67TFK:02620:07604\n\
67TFK:01692:01428\n\
67TFK:02128:02393\n\
67TFK:02148:02359\n\
67TFK:02316:02425\n\
67TFK:02381:02316\n\
67TFK:01795:08197\n\
67TFK:02037:08118\n\
67TFK:01966:09480\n\
67TFK:02332:09523\n\
67TFK:02616:10272\n\
67TFK:05601:05039\n\
67TFK:05903:04712\n\
67TFK:06222:04423\n\
67TFK:09330:07877\n\
67TFK:09480:07876\n\
67TFK:09761:08282\n\
67TFK:09384:10298\n\
67TFK:09537:10103\n\
67TFK:09895:09753\n\
67TFK:09416:11048\n\
67TFK:09410:11091\n\
67TFK:10035:11025\n\
67TFK:10399:11348\n\
67TFK:05528:07020\n\
67TFK:06549:06806\n\
67TFK:06302:10570\n\
67TFK:06532:10792\n\
67TFK:07175:02199\n\
67TFK:07629:02510\n\
67TFK:07944:02283\n\
67TFK:07456:05077\n\
67TFK:07668:04490\n\
67TFK:07683:04634\n\
67TFK:07846:04538\n\
67TFK:07131:07021\n\
67TFK:07209:06522\n\
67TFK:07377:06625\n\
67TFK:07732:07021\n\
67TFK:07026:05284\n\
67TFK:07259:05862\n\
67TFK:07345:06015\n\
67TFK:06907:10126\n\
67TFK:06986:10236\n\
67TFK:07829:09026\n\
67TFK:06748:08036\n\
67TFK:07264:08663\n\
67TFK:07354:08798\n\
67TFK:07542:08080\n\
67TFK:06894:10764\n\
67TFK:07410:11115\n\
67TFK:07927:10320\n\
67TFK:00335:03689\n\
67TFK:01163:03112\n\
67TFK:05335:02543\n\
67TFK:05420:01830\n\
67TFK:05828:02341\n\
67TFK:06206:01607\n\
67TFK:06248:01556\n\
67TFK:06564:01836\n\
67TFK:06541:02392\n\
67TFK:06734:00927\n\
67TFK:07891:01096\n\
67TFK:06895:14398\n\
67TFK:08097:02887\n\
67TFK:08132:02998\n\
67TFK:08805:03361\n\
67TFK:08884:02624\n\
67TFK:08958:03021\n\
67TFK:08488:05044\n\
67TFK:08553:03927\n\
67TFK:08618:04956\n\
67TFK:08734:04053\n\
67TFK:09046:04667\n\
67TFK:09117:05044\n\
67TFK:09153:04700\n\
67TFK:09236:03903\n\
67TFK:09257:04120\n\
67TFK:08070:07754\n\
67TFK:08303:08899\n\
67TFK:09231:08165\n\
67TFK:08339:09199\n\
67TFK:08577:09779\n\
67TFK:09076:09121\n\
67TFK:01059:11407\n\
67TFK:06873:11994\n\
67TFK:06921:11816\n\
67TFK:07275:11747\n\
67TFK:07547:12024\n\
67TFK:04316:13705\n\
67TFK:04828:13111\n\
67TFK:04872:13969\n\
67TFK:04790:11960\n\
67TFK:04850:12401\n\
67TFK:04264:11452\n\
67TFK:05078:10477\n\
67TFK:05074:11011\n\
67TFK:05099:10767\n\
67TFK:04539:09900\n\
67TFK:04036:07815\n\
67TFK:04159:08414\n\
67TFK:04722:07858\n\
67TFK:05039:08988\n\
67TFK:05051:07802\n\
67TFK:05127:08294\n\
67TFK:04012:07703\n\
67TFK:04532:06825\n\
67TFK:06525:01286\n\
67TFK:06633:00515\n\
67TFK:04325:05304\n\
67TFK:04846:05688\n\
67TFK:05065:05199\n\
67TFK:05186:05309\n\
67TFK:05228:05727\n\
67TFK:05298:05614\n\
67TFK:08633:13696\n\
67TFK:08228:12286\n\
67TFK:09017:12005\n\
67TFK:06301:12989\n\
67TFK:06535:13009\n\
67TFK:06543:15093\n\
67TFK:09256:11396\n\
67TFK:04077:03315\n\
67TFK:04301:03166\n\
67TFK:04341:03327\n\
67TFK:04771:02848\n\
67TFK:05021:02924\n\
67TFK:05527:03667\n\
67TFK:05645:03583\n\
67TFK:05777:03187\n\
67TFK:05839:03117\n\
67TFK:06019:03094\n\
67TFK:06244:03284\n\
67TFK:06246:03710\n\
67TFK:06385:03536\n\
67TFK:05474:05652\n\
67TFK:05500:05304\n\
67TFK:06571:05467\n\
67TFK:04135:04027\n\
67TFK:04262:04112\n\
67TFK:04868:04112\n\
67TFK:05166:04349\n\
67TFK:05344:08527\n\
67TFK:05899:08611\n\
67TFK:05993:08109\n\
67TFK:06439:08168\n\
67TFK:05339:09070\n\
67TFK:05511:09084\n\
67TFK:05717:10196\n\
67TFK:05844:09386\n\
67TFK:06033:10027\n\
67TFK:06117:09296\n\
67TFK:06214:09915\n\
67TFK:06436:09283\n\
67TFK:05419:11762\n\
67TFK:05474:11592\n\
67TFK:06209:12267\n\
67TFK:04161:01867\n\
67TFK:04488:02152\n\
67TFK:02933:13019\n\
67TFK:03327:13932\n\
67TFK:03415:12962\n\
67TFK:03639:12919\n\
67TFK:02681:12175\n\
67TFK:03229:11826\n\
67TFK:03558:11628\n\
67TFK:02703:09977\n\
67TFK:03630:09031\n\
67TFK:03964:10142\n\
67TFK:03416:05372\n\
67TFK:03487:05341\n\
67TFK:03721:06153\n\
67TFK:08487:01607\n\
67TFK:08461:02219\n\
67TFK:09150:01863\n\
67TFK:02713:01562\n\
67TFK:02669:01596\n\
67TFK:02887:01646\n\
67TFK:02925:01502\n\
67TFK:02947:01923\n\
67TFK:03634:02051\n\
67TFK:01654:10442\n\
67TFK:02288:10967\n\
67TFK:02033:14596\n\
67TFK:01597:13658\n\
67TFK:08285:05514\n\
67TFK:08324:05833\n\
67TFK:09325:06175\n\
67TFK:09869:06138\n\
67TFK:10262:06234\n\
67TFK:07654:14011\n\
67TFK:03093:02806\n\
67TFK:03238:02709\n\
67TFK:03719:07630\n\
67TFK:04113:00727\n\
67TFK:03245:14281\n\
67TFK:03769:14749\n\
67TFK:03953:14275\n\
67TFK:03037:11523\n\
67TFK:01919:00819\n\
67TFK:03266:08744\n\
67TFK:03461:08328\n\
67TFK:03806:07804\n\
67TFK:03943:08739\n\
')
