# Supplementary material for: The Oxidative Metabolism of Fossil Hydrocarbons and Sulfide Minerals by the Lithobiontic Microbial Community Inhabiting Deep Subterrestrial Kupferschiefer Black Shale
Source: Front Microbiol. 2018 May 15;9:972. doi: 10.3389/fmicb.2018.00972 (PMC5962744; doi:10.3389/fmicb.2018.00972)
Supplement: Supplementary file 3 [file Presentation_1.ZIP › R19_filter-trim_BSc60_sup207_krona.html.files/node1351.members.0.js]

data('67TFK:01566:12508\n\
67TFK:02150:12477\n\
67TFK:02572:12817\n\
67TFK:02695:03899\n\
67TFK:02795:04213\n\
67TFK:02977:05101\n\
67TFK:03982:03995\n\
67TFK:03992:04614\n\
67TFK:00689:04386\n\
67TFK:00597:02485\n\
67TFK:01176:01400\n\
67TFK:01234:01503\n\
67TFK:00556:09128\n\
67TFK:00233:08379\n\
67TFK:00368:07859\n\
67TFK:00604:08728\n\
67TFK:01127:08543\n\
67TFK:00275:07572\n\
67TFK:00473:06628\n\
67TFK:01052:07393\n\
67TFK:00891:05988\n\
67TFK:01197:06012\n\
67TFK:09588:07259\n\
67TFK:09634:07676\n\
67TFK:10308:06643\n\
67TFK:07507:02906\n\
67TFK:07621:03244\n\
67TFK:07911:02932\n\
67TFK:10205:03968\n\
67TFK:09367:03848\n\
67TFK:09708:11593\n\
67TFK:09826:12665\n\
67TFK:01470:03488\n\
67TFK:01561:03111\n\
67TFK:02505:03006\n\
67TFK:01564:04255\n\
67TFK:01473:06008\n\
67TFK:01564:05590\n\
67TFK:01642:05938\n\
67TFK:01975:05392\n\
67TFK:02061:05377\n\
67TFK:02278:06359\n\
67TFK:01406:06568\n\
67TFK:02019:07682\n\
67TFK:02172:07629\n\
67TFK:01407:01516\n\
67TFK:01673:01906\n\
67TFK:01986:02378\n\
67TFK:02086:01334\n\
67TFK:02039:08971\n\
67TFK:02140:07759\n\
67TFK:02298:08854\n\
67TFK:02352:08064\n\
67TFK:01447:09294\n\
67TFK:01553:09542\n\
67TFK:02409:09223\n\
67TFK:02421:10111\n\
67TFK:05587:04989\n\
67TFK:05696:05041\n\
67TFK:05970:04900\n\
67TFK:05992:05043\n\
67TFK:09354:07985\n\
67TFK:09781:07757\n\
67TFK:10634:08686\n\
67TFK:09809:09025\n\
67TFK:09387:11411\n\
67TFK:09802:11380\n\
67TFK:09971:11216\n\
67TFK:05390:06984\n\
67TFK:05482:07694\n\
67TFK:05770:07161\n\
67TFK:06060:06836\n\
67TFK:06188:06954\n\
67TFK:06272:07464\n\
67TFK:06639:07286\n\
67TFK:05666:11128\n\
67TFK:05643:11199\n\
67TFK:06010:11489\n\
67TFK:06192:11074\n\
67TFK:06605:11236\n\
67TFK:06863:02298\n\
67TFK:06964:02463\n\
67TFK:07146:02353\n\
67TFK:07463:02549\n\
67TFK:07600:02507\n\
67TFK:07490:04466\n\
67TFK:07641:04928\n\
67TFK:06724:07606\n\
67TFK:07122:06815\n\
67TFK:07325:06474\n\
67TFK:07701:06953\n\
67TFK:07900:07036\n\
67TFK:06969:05326\n\
67TFK:07207:05737\n\
67TFK:07273:09926\n\
67TFK:07951:09504\n\
67TFK:06726:08003\n\
67TFK:06720:08571\n\
67TFK:06690:11299\n\
67TFK:07342:10510\n\
67TFK:07972:10696\n\
67TFK:00419:03103\n\
67TFK:00881:02603\n\
67TFK:01073:02715\n\
67TFK:05332:01834\n\
67TFK:05780:02108\n\
67TFK:08896:00920\n\
67TFK:09061:07687\n\
67TFK:08628:03749\n\
67TFK:08611:03845\n\
67TFK:09192:03763\n\
67TFK:08867:04450\n\
67TFK:08923:04593\n\
67TFK:08936:04588\n\
67TFK:08927:08068\n\
67TFK:08470:10080\n\
67TFK:08703:09350\n\
67TFK:01256:11526\n\
67TFK:06668:11788\n\
67TFK:07167:11884\n\
67TFK:07806:12823\n\
67TFK:04605:12910\n\
67TFK:04813:13438\n\
67TFK:04880:13029\n\
67TFK:04865:14030\n\
67TFK:04437:14896\n\
67TFK:04693:12517\n\
67TFK:04881:11804\n\
67TFK:04901:12393\n\
67TFK:04242:11260\n\
67TFK:04456:10821\n\
67TFK:04621:10639\n\
67TFK:05025:10511\n\
67TFK:04010:09571\n\
67TFK:04492:09191\n\
67TFK:04507:09852\n\
67TFK:04950:09863\n\
67TFK:04789:08864\n\
67TFK:05144:08827\n\
67TFK:05211:07736\n\
67TFK:05249:07967\n\
67TFK:06163:00666\n\
67TFK:06379:00550\n\
67TFK:04173:06299\n\
67TFK:04239:05305\n\
67TFK:04720:05487\n\
67TFK:05290:06096\n\
67TFK:05300:05640\n\
67TFK:08518:12337\n\
67TFK:08935:12102\n\
67TFK:08916:12548\n\
67TFK:06088:13184\n\
67TFK:06354:12909\n\
67TFK:08283:10411\n\
67TFK:04147:03144\n\
67TFK:04471:03322\n\
67TFK:04815:03534\n\
67TFK:05290:02609\n\
67TFK:05249:03352\n\
67TFK:05508:02700\n\
67TFK:05834:03497\n\
67TFK:05895:03208\n\
67TFK:06155:03593\n\
67TFK:06402:03434\n\
67TFK:06522:03159\n\
67TFK:05557:05377\n\
67TFK:05613:05235\n\
67TFK:05979:06272\n\
67TFK:06358:06039\n\
67TFK:04275:04175\n\
67TFK:04290:04497\n\
67TFK:04428:03919\n\
67TFK:04642:04958\n\
67TFK:04654:04758\n\
67TFK:05422:08730\n\
67TFK:05436:08204\n\
67TFK:05919:08335\n\
67TFK:06038:08373\n\
67TFK:06135:07758\n\
67TFK:06400:08171\n\
67TFK:05345:11891\n\
67TFK:06118:11830\n\
67TFK:04730:02356\n\
67TFK:03194:13682\n\
67TFK:03673:13227\n\
67TFK:03226:12517\n\
67TFK:03288:11700\n\
67TFK:03448:11860\n\
67TFK:03634:12098\n\
67TFK:03621:12379\n\
67TFK:03835:11781\n\
67TFK:03326:06030\n\
67TFK:03604:06439\n\
67TFK:03637:05202\n\
67TFK:03707:05915\n\
67TFK:03715:05476\n\
67TFK:03802:05422\n\
67TFK:03858:06061\n\
67TFK:08017:02022\n\
67TFK:08052:02434\n\
67TFK:08516:01645\n\
67TFK:08953:01632\n\
67TFK:03063:02123\n\
67TFK:03734:01390\n\
67TFK:03204:00816\n\
67TFK:03447:00921\n\
67TFK:03790:01194\n\
67TFK:01410:10486\n\
67TFK:01819:11547\n\
67TFK:01907:10794\n\
67TFK:02407:10330\n\
67TFK:02284:13614\n\
67TFK:08402:05306\n\
67TFK:08643:05388\n\
67TFK:08699:05951\n\
67TFK:09015:05453\n\
67TFK:09490:05295\n\
67TFK:09525:05569\n\
67TFK:09602:05324\n\
67TFK:09916:05706\n\
67TFK:10160:05161\n\
67TFK:02721:03340\n\
67TFK:02867:03399\n\
67TFK:03079:03713\n\
67TFK:03251:03816\n\
67TFK:03407:02980\n\
67TFK:03487:03115\n\
67TFK:03939:03124\n\
67TFK:03947:07569\n\
67TFK:01975:00998\n\
67TFK:01962:01099\n\
67TFK:02903:07834\n\
67TFK:02959:08007\n\
67TFK:03228:07757\n\
67TFK:03925:08403\n\
')
