# Supplementary material for: The Oxidative Metabolism of Fossil Hydrocarbons and Sulfide Minerals by the Lithobiontic Microbial Community Inhabiting Deep Subterrestrial Kupferschiefer Black Shale
Source: Front Microbiol. 2018 May 15;9:972. doi: 10.3389/fmicb.2018.00972 (PMC5962744; doi:10.3389/fmicb.2018.00972)
Supplement: Supplementary file 3 [file Presentation_1.ZIP › R19_filter-trim_BSc60_sup207_krona.html.files/node1508.members.0.js]

data('67TFK:01334:11885\n\
67TFK:03519:04932\n\
67TFK:03524:04946\n\
67TFK:03862:04768\n\
67TFK:03871:04063\n\
67TFK:00862:04921\n\
67TFK:00906:04445\n\
67TFK:01273:04582\n\
67TFK:01274:04879\n\
67TFK:00961:01835\n\
67TFK:01038:01953\n\
67TFK:01299:02490\n\
67TFK:01159:10277\n\
67TFK:01272:09268\n\
67TFK:01280:09476\n\
67TFK:01093:07729\n\
67TFK:01093:07777\n\
67TFK:01075:07874\n\
67TFK:00617:07528\n\
67TFK:01113:07461\n\
67TFK:01306:06103\n\
67TFK:09758:07075\n\
67TFK:09944:06543\n\
67TFK:07198:03038\n\
67TFK:07640:03371\n\
67TFK:07644:03782\n\
67TFK:07806:03258\n\
67TFK:09426:04966\n\
67TFK:09657:04575\n\
67TFK:09759:04546\n\
67TFK:09783:04975\n\
67TFK:09698:03072\n\
67TFK:09682:03248\n\
67TFK:10440:03147\n\
67TFK:01202:13223\n\
67TFK:01385:02945\n\
67TFK:01624:03816\n\
67TFK:01634:02815\n\
67TFK:02006:02618\n\
67TFK:02055:03106\n\
67TFK:02153:03070\n\
67TFK:02205:02851\n\
67TFK:02374:03812\n\
67TFK:02383:02612\n\
67TFK:02539:02707\n\
67TFK:01938:04971\n\
67TFK:02047:04422\n\
67TFK:02216:04478\n\
67TFK:02568:05074\n\
67TFK:02604:05143\n\
67TFK:01545:05491\n\
67TFK:01850:05799\n\
67TFK:02272:05755\n\
67TFK:01428:06772\n\
67TFK:01509:07266\n\
67TFK:01612:06572\n\
67TFK:01684:06697\n\
67TFK:02080:07148\n\
67TFK:02269:07581\n\
67TFK:01479:01646\n\
67TFK:01582:01901\n\
67TFK:01748:01938\n\
67TFK:02333:01565\n\
67TFK:02383:01985\n\
67TFK:01824:08076\n\
67TFK:02011:08543\n\
67TFK:02175:07920\n\
67TFK:02288:08429\n\
67TFK:02624:07860\n\
67TFK:01677:09371\n\
67TFK:01676:10196\n\
67TFK:02554:09543\n\
67TFK:05438:04037\n\
67TFK:05883:04330\n\
67TFK:06039:04846\n\
67TFK:06089:04095\n\
67TFK:06190:04986\n\
67TFK:06229:04352\n\
67TFK:09489:12917\n\
67TFK:09403:07922\n\
67TFK:09942:08395\n\
67TFK:10050:08280\n\
67TFK:10094:07876\n\
67TFK:10319:08260\n\
67TFK:09863:09892\n\
67TFK:09450:10626\n\
67TFK:05757:06667\n\
67TFK:05962:07136\n\
67TFK:06611:06558\n\
67TFK:05529:11564\n\
67TFK:05962:10841\n\
67TFK:09451:02288\n\
67TFK:09536:02272\n\
67TFK:09803:01807\n\
67TFK:09905:01835\n\
67TFK:10145:02277\n\
67TFK:10160:02414\n\
67TFK:07195:02472\n\
67TFK:07723:02422\n\
67TFK:07824:02271\n\
67TFK:07562:04371\n\
67TFK:07535:06718\n\
67TFK:06688:05327\n\
67TFK:06694:05351\n\
67TFK:06675:05651\n\
67TFK:07109:06204\n\
67TFK:07563:06017\n\
67TFK:07816:06264\n\
67TFK:06724:10185\n\
67TFK:07249:10104\n\
67TFK:07419:09575\n\
67TFK:07772:09996\n\
67TFK:06693:07760\n\
67TFK:07897:08136\n\
67TFK:07005:11590\n\
67TFK:07131:10981\n\
67TFK:07357:11464\n\
67TFK:07377:11280\n\
67TFK:05631:02003\n\
67TFK:05643:02353\n\
67TFK:05943:01473\n\
67TFK:06238:01537\n\
67TFK:06258:01588\n\
67TFK:08197:00693\n\
67TFK:08650:01152\n\
67TFK:08868:00986\n\
67TFK:08951:01144\n\
67TFK:06755:01191\n\
67TFK:07402:00985\n\
67TFK:07424:00944\n\
67TFK:07592:01059\n\
67TFK:08045:03000\n\
67TFK:08158:03691\n\
67TFK:08637:03042\n\
67TFK:08728:03573\n\
67TFK:09168:02608\n\
67TFK:09287:03772\n\
67TFK:08477:04808\n\
67TFK:08536:03913\n\
67TFK:08539:04056\n\
67TFK:08697:05137\n\
67TFK:08784:04049\n\
67TFK:09226:05034\n\
67TFK:08237:08682\n\
67TFK:08284:07882\n\
67TFK:08452:08146\n\
67TFK:08354:09094\n\
67TFK:08967:09705\n\
67TFK:09159:10221\n\
67TFK:09288:09407\n\
67TFK:00719:10929\n\
67TFK:00760:10458\n\
67TFK:00952:11176\n\
67TFK:00951:11296\n\
67TFK:07869:12331\n\
67TFK:04361:14544\n\
67TFK:04064:12499\n\
67TFK:04080:12592\n\
67TFK:04561:12059\n\
67TFK:04763:12514\n\
67TFK:05148:10346\n\
67TFK:04471:09596\n\
67TFK:05322:09543\n\
67TFK:04070:08179\n\
67TFK:04112:07924\n\
67TFK:04272:07757\n\
67TFK:04544:08587\n\
67TFK:04617:08155\n\
67TFK:04658:08888\n\
67TFK:04762:08601\n\
67TFK:04016:06574\n\
67TFK:04228:07059\n\
67TFK:04364:06473\n\
67TFK:04847:07069\n\
67TFK:05206:07697\n\
67TFK:06509:00711\n\
67TFK:04439:05304\n\
67TFK:04666:05335\n\
67TFK:04800:05779\n\
67TFK:05012:05338\n\
67TFK:05191:06118\n\
67TFK:05313:06246\n\
67TFK:08561:13565\n\
67TFK:08574:14140\n\
67TFK:08419:11639\n\
67TFK:08647:12156\n\
67TFK:08759:12079\n\
67TFK:09167:11932\n\
67TFK:06152:14737\n\
67TFK:06478:14391\n\
67TFK:08054:11234\n\
67TFK:08117:11248\n\
67TFK:08421:10945\n\
67TFK:08613:11094\n\
67TFK:08628:11107\n\
67TFK:09103:10584\n\
67TFK:04297:02687\n\
67TFK:04586:03162\n\
67TFK:04683:03301\n\
67TFK:04859:03022\n\
67TFK:04910:02770\n\
67TFK:05252:03846\n\
67TFK:05452:02740\n\
67TFK:05566:02603\n\
67TFK:05570:03627\n\
67TFK:06293:03271\n\
67TFK:05458:05346\n\
67TFK:05625:05616\n\
67TFK:06031:06141\n\
67TFK:06075:06120\n\
67TFK:06196:06169\n\
67TFK:06414:05287\n\
67TFK:06379:05471\n\
67TFK:06566:05637\n\
67TFK:04367:04654\n\
67TFK:04596:04144\n\
67TFK:04659:05064\n\
67TFK:04726:03897\n\
67TFK:05584:08145\n\
67TFK:05994:07779\n\
67TFK:06635:08552\n\
67TFK:05934:09277\n\
67TFK:05931:10271\n\
67TFK:06312:09165\n\
67TFK:06338:09846\n\
67TFK:06605:10218\n\
67TFK:05844:12849\n\
67TFK:06049:11701\n\
67TFK:04319:02216\n\
67TFK:04573:01586\n\
67TFK:04686:01575\n\
67TFK:04836:02019\n\
67TFK:04866:01909\n\
67TFK:03101:13765\n\
67TFK:03592:13207\n\
67TFK:03980:13732\n\
67TFK:03976:14104\n\
67TFK:03351:12126\n\
67TFK:03476:11852\n\
67TFK:03577:11616\n\
67TFK:03802:11980\n\
67TFK:03171:10238\n\
67TFK:03263:09737\n\
67TFK:03554:09066\n\
67TFK:03696:09240\n\
67TFK:02966:05164\n\
67TFK:03576:05630\n\
67TFK:03790:05937\n\
67TFK:08284:02563\n\
67TFK:08322:02284\n\
67TFK:08553:01314\n\
67TFK:08631:01391\n\
67TFK:08742:01291\n\
67TFK:09036:01836\n\
67TFK:09063:01723\n\
67TFK:09312:01599\n\
67TFK:02859:01790\n\
67TFK:03048:02340\n\
67TFK:03433:01728\n\
67TFK:03415:01827\n\
67TFK:03913:00824\n\
67TFK:01581:10349\n\
67TFK:01685:13970\n\
67TFK:02159:13438\n\
67TFK:08565:05891\n\
67TFK:08631:06076\n\
67TFK:09100:05895\n\
67TFK:09383:06213\n\
67TFK:09639:05680\n\
67TFK:09819:06140\n\
67TFK:09968:05351\n\
67TFK:10338:05943\n\
67TFK:07252:13890\n\
67TFK:07691:13803\n\
67TFK:07735:13538\n\
67TFK:02729:03549\n\
67TFK:02863:02602\n\
67TFK:02851:03836\n\
67TFK:02985:02985\n\
67TFK:03096:03417\n\
67TFK:03131:03145\n\
67TFK:03137:03658\n\
67TFK:03593:02668\n\
67TFK:03639:02991\n\
67TFK:02793:06673\n\
67TFK:03198:07244\n\
67TFK:03468:07478\n\
67TFK:03702:07051\n\
67TFK:03742:07671\n\
67TFK:04085:00902\n\
67TFK:04419:01264\n\
67TFK:03387:14411\n\
67TFK:02696:10735\n\
67TFK:03328:10360\n\
67TFK:01786:00953\n\
67TFK:02085:00818\n\
67TFK:03343:08610\n\
67TFK:03473:08133\n\
67TFK:03919:08211\n\
')
