# Supplementary material for: The Oxidative Metabolism of Fossil Hydrocarbons and Sulfide Minerals by the Lithobiontic Microbial Community Inhabiting Deep Subterrestrial Kupferschiefer Black Shale
Source: Front Microbiol. 2018 May 15;9:972. doi: 10.3389/fmicb.2018.00972 (PMC5962744; doi:10.3389/fmicb.2018.00972)
Supplement: Supplementary file 3 [file Presentation_1.ZIP › R19_filter-trim_BSc60_sup207_krona.html.files/node1247.members.0.js]

data('67TFK:01979:12116\n\
67TFK:02289:11998\n\
67TFK:02793:04516\n\
67TFK:02840:04326\n\
67TFK:02997:04326\n\
67TFK:03256:04439\n\
67TFK:03578:04708\n\
67TFK:03671:04356\n\
67TFK:03935:04199\n\
67TFK:00774:04180\n\
67TFK:00681:02035\n\
67TFK:01117:02538\n\
67TFK:01211:01114\n\
67TFK:00515:09437\n\
67TFK:00682:09476\n\
67TFK:01209:09699\n\
67TFK:00065:08776\n\
67TFK:00668:08527\n\
67TFK:00838:08455\n\
67TFK:01167:07817\n\
67TFK:00360:07673\n\
67TFK:00942:06703\n\
67TFK:01202:06503\n\
67TFK:00308:06123\n\
67TFK:00356:05368\n\
67TFK:00504:05158\n\
67TFK:00525:05854\n\
67TFK:00749:05301\n\
67TFK:00733:06053\n\
67TFK:00875:06079\n\
67TFK:00990:12776\n\
67TFK:09357:06598\n\
67TFK:10102:06997\n\
67TFK:10236:06684\n\
67TFK:06750:02755\n\
67TFK:07031:03136\n\
67TFK:07232:03318\n\
67TFK:07260:03843\n\
67TFK:07449:03560\n\
67TFK:07537:03550\n\
67TFK:07680:03644\n\
67TFK:07822:03154\n\
67TFK:07852:03816\n\
67TFK:07870:03671\n\
67TFK:09429:04225\n\
67TFK:09905:04077\n\
67TFK:09917:04405\n\
67TFK:10126:04409\n\
67TFK:09689:02685\n\
67TFK:09689:02936\n\
67TFK:09676:03396\n\
67TFK:09802:03104\n\
67TFK:09811:03646\n\
67TFK:10100:03387\n\
67TFK:10311:03024\n\
67TFK:10407:03336\n\
67TFK:09765:12523\n\
67TFK:09999:12683\n\
67TFK:01430:03527\n\
67TFK:01434:03134\n\
67TFK:01557:03617\n\
67TFK:01770:02989\n\
67TFK:01791:03561\n\
67TFK:01430:04634\n\
67TFK:01694:04551\n\
67TFK:02326:04444\n\
67TFK:01462:05270\n\
67TFK:01442:06280\n\
67TFK:01685:05665\n\
67TFK:01941:05595\n\
67TFK:02379:05407\n\
67TFK:02623:06229\n\
67TFK:01680:07383\n\
67TFK:01911:07251\n\
67TFK:01952:06761\n\
67TFK:02621:06543\n\
67TFK:01770:01416\n\
67TFK:01839:01735\n\
67TFK:02235:01977\n\
67TFK:02525:02076\n\
67TFK:01376:08450\n\
67TFK:02269:08323\n\
67TFK:02359:08994\n\
67TFK:02173:09349\n\
67TFK:05538:04363\n\
67TFK:05717:04128\n\
67TFK:05770:04214\n\
67TFK:05958:04139\n\
67TFK:06045:04114\n\
67TFK:09603:13047\n\
67TFK:09872:07764\n\
67TFK:10172:08128\n\
67TFK:09386:10027\n\
67TFK:09620:10147\n\
67TFK:09796:10221\n\
67TFK:09869:09188\n\
67TFK:10000:09121\n\
67TFK:09525:10892\n\
67TFK:09618:11322\n\
67TFK:09811:11152\n\
67TFK:05446:06892\n\
67TFK:05536:06960\n\
67TFK:05783:06967\n\
67TFK:05913:07131\n\
67TFK:06401:07265\n\
67TFK:06620:07674\n\
67TFK:05358:10900\n\
67TFK:05560:10581\n\
67TFK:06137:10545\n\
67TFK:06350:10679\n\
67TFK:06507:10584\n\
67TFK:06601:10719\n\
67TFK:09447:01350\n\
67TFK:09651:02183\n\
67TFK:10016:02487\n\
67TFK:06915:01748\n\
67TFK:07084:01346\n\
67TFK:07188:01663\n\
67TFK:07259:01601\n\
67TFK:07404:01293\n\
67TFK:07461:01526\n\
67TFK:07571:01899\n\
67TFK:07658:02405\n\
67TFK:07132:04124\n\
67TFK:07297:04221\n\
67TFK:07311:04837\n\
67TFK:07316:04821\n\
67TFK:07516:04849\n\
67TFK:07704:04559\n\
67TFK:06859:06570\n\
67TFK:06853:07230\n\
67TFK:07142:07715\n\
67TFK:07227:06704\n\
67TFK:07325:06642\n\
67TFK:07549:07060\n\
67TFK:07859:07314\n\
67TFK:07971:07636\n\
67TFK:06804:05380\n\
67TFK:06882:05669\n\
67TFK:06992:05222\n\
67TFK:06980:05306\n\
67TFK:06993:05548\n\
67TFK:07059:05354\n\
67TFK:07496:05324\n\
67TFK:07507:05435\n\
67TFK:07562:06131\n\
67TFK:07698:06376\n\
67TFK:07871:06234\n\
67TFK:06732:09508\n\
67TFK:06875:09590\n\
67TFK:07528:10022\n\
67TFK:07671:10256\n\
67TFK:07800:09479\n\
67TFK:07927:09955\n\
67TFK:07478:08670\n\
67TFK:06869:10787\n\
67TFK:06876:11125\n\
67TFK:06956:10474\n\
67TFK:07033:10667\n\
67TFK:07333:11122\n\
67TFK:00666:03855\n\
67TFK:00804:03007\n\
67TFK:00800:03076\n\
67TFK:00885:02733\n\
67TFK:01010:02762\n\
67TFK:01233:03195\n\
67TFK:05351:01700\n\
67TFK:05949:02325\n\
67TFK:06016:02395\n\
67TFK:06543:01845\n\
67TFK:06539:01902\n\
67TFK:08107:01073\n\
67TFK:08918:01186\n\
67TFK:07348:00603\n\
67TFK:07392:00492\n\
67TFK:07627:00823\n\
67TFK:08619:07618\n\
67TFK:08847:07716\n\
67TFK:08967:06604\n\
67TFK:09136:07248\n\
67TFK:08872:03410\n\
67TFK:08945:03768\n\
67TFK:09115:02910\n\
67TFK:08236:04653\n\
67TFK:08382:04848\n\
67TFK:08383:05144\n\
67TFK:08584:03982\n\
67TFK:08248:08532\n\
67TFK:08290:08968\n\
67TFK:08676:08741\n\
67TFK:08915:07837\n\
67TFK:09002:08517\n\
67TFK:08225:09211\n\
67TFK:08583:09942\n\
67TFK:09166:10250\n\
67TFK:09250:09711\n\
67TFK:09250:10107\n\
67TFK:09292:09746\n\
67TFK:06888:11636\n\
67TFK:04049:14021\n\
67TFK:04133:14043\n\
67TFK:04252:13033\n\
67TFK:04621:14701\n\
67TFK:04103:11764\n\
67TFK:04309:12551\n\
67TFK:04107:11128\n\
67TFK:04125:11235\n\
67TFK:04352:10321\n\
67TFK:04478:10605\n\
67TFK:04663:10554\n\
67TFK:05248:11456\n\
67TFK:04063:09072\n\
67TFK:04111:09849\n\
67TFK:04302:09049\n\
67TFK:04550:09243\n\
67TFK:04546:10001\n\
67TFK:04728:09787\n\
67TFK:05204:09899\n\
67TFK:04071:07949\n\
67TFK:04065:08941\n\
67TFK:04115:07839\n\
67TFK:04684:08500\n\
67TFK:04696:07936\n\
67TFK:04928:08413\n\
67TFK:05008:08363\n\
67TFK:05003:08453\n\
67TFK:05175:07912\n\
67TFK:04331:07129\n\
67TFK:04323:07451\n\
67TFK:04362:07312\n\
67TFK:04486:06688\n\
67TFK:04962:06530\n\
67TFK:05200:06659\n\
67TFK:05254:07300\n\
67TFK:04148:06031\n\
67TFK:04249:05621\n\
67TFK:04381:05542\n\
67TFK:04572:05839\n\
67TFK:08242:14288\n\
67TFK:08804:13989\n\
67TFK:08853:12967\n\
67TFK:09024:13336\n\
67TFK:09019:13391\n\
67TFK:08285:11817\n\
67TFK:08322:12452\n\
67TFK:08366:12478\n\
67TFK:08578:12516\n\
67TFK:08658:11928\n\
67TFK:08668:12232\n\
67TFK:08916:11805\n\
67TFK:09222:12325\n\
67TFK:05792:13377\n\
67TFK:06204:13721\n\
67TFK:06342:14085\n\
67TFK:06483:13996\n\
67TFK:06540:13594\n\
67TFK:08606:11513\n\
67TFK:08766:10481\n\
67TFK:08867:10317\n\
67TFK:08892:10724\n\
67TFK:09278:11279\n\
67TFK:04467:03177\n\
67TFK:05128:03314\n\
67TFK:05101:03455\n\
67TFK:05412:03395\n\
67TFK:05457:02615\n\
67TFK:05456:03145\n\
67TFK:05742:02745\n\
67TFK:05961:02874\n\
67TFK:06222:02963\n\
67TFK:05512:05656\n\
67TFK:05686:05703\n\
67TFK:05846:05641\n\
67TFK:05991:05834\n\
67TFK:06138:05378\n\
67TFK:04219:04454\n\
67TFK:04387:04930\n\
67TFK:04436:04251\n\
67TFK:04569:03942\n\
67TFK:04803:04688\n\
67TFK:05135:04603\n\
67TFK:05207:04128\n\
67TFK:05218:05102\n\
67TFK:05375:08841\n\
67TFK:05599:08831\n\
67TFK:05715:08438\n\
67TFK:05954:08855\n\
67TFK:06332:08244\n\
67TFK:06239:10238\n\
67TFK:06428:09765\n\
67TFK:05423:11609\n\
67TFK:05855:12312\n\
67TFK:06163:11952\n\
67TFK:04401:02223\n\
67TFK:04552:01747\n\
67TFK:04583:01850\n\
67TFK:04716:02256\n\
67TFK:03823:13504\n\
67TFK:03916:13824\n\
67TFK:03956:14059\n\
67TFK:02717:12083\n\
67TFK:02716:12624\n\
67TFK:03028:12663\n\
67TFK:03411:11730\n\
67TFK:03590:12520\n\
67TFK:03590:12545\n\
67TFK:03794:12495\n\
67TFK:03948:12838\n\
67TFK:02953:09303\n\
67TFK:03608:09943\n\
67TFK:03922:09016\n\
67TFK:02705:05239\n\
67TFK:02924:05518\n\
67TFK:03030:05575\n\
67TFK:03187:05756\n\
67TFK:03567:06281\n\
67TFK:08033:02118\n\
67TFK:09124:02495\n\
67TFK:09236:01660\n\
67TFK:02675:01420\n\
67TFK:02903:02481\n\
67TFK:03199:02366\n\
67TFK:03336:01500\n\
67TFK:03445:01478\n\
67TFK:03820:01986\n\
67TFK:02889:00844\n\
67TFK:03333:01065\n\
67TFK:01965:11356\n\
67TFK:02548:11121\n\
67TFK:02220:14539\n\
67TFK:02524:14368\n\
67TFK:01440:14071\n\
67TFK:01813:12910\n\
67TFK:01901:12913\n\
67TFK:01953:12953\n\
67TFK:02206:13870\n\
67TFK:02383:13515\n\
67TFK:02631:14056\n\
67TFK:08147:05717\n\
67TFK:08227:05194\n\
67TFK:08404:05644\n\
67TFK:08610:05267\n\
67TFK:08823:05220\n\
67TFK:08803:05411\n\
67TFK:08944:05289\n\
67TFK:09002:05910\n\
67TFK:09508:06414\n\
67TFK:09626:05596\n\
67TFK:09693:06166\n\
67TFK:09759:05560\n\
67TFK:10062:05514\n\
67TFK:10087:06088\n\
67TFK:10179:06227\n\
67TFK:06966:12964\n\
67TFK:07592:13621\n\
67TFK:02709:03846\n\
67TFK:02759:02597\n\
67TFK:02743:03449\n\
67TFK:02672:06477\n\
67TFK:03354:07690\n\
67TFK:03434:06739\n\
67TFK:03427:06745\n\
67TFK:03823:07620\n\
67TFK:03885:07561\n\
67TFK:04127:00960\n\
67TFK:04322:00690\n\
67TFK:04405:00334\n\
67TFK:04489:00668\n\
67TFK:04554:00682\n\
67TFK:02722:14226\n\
67TFK:03142:14962\n\
67TFK:03675:14343\n\
67TFK:03055:11448\n\
67TFK:03076:10800\n\
67TFK:03430:11464\n\
67TFK:03500:11136\n\
67TFK:03921:11300\n\
67TFK:02449:01263\n\
67TFK:02797:08772\n\
67TFK:02928:08418\n\
67TFK:03225:07762\n\
67TFK:03738:07978\n\
')
