# Supplementary material for: The Oxidative Metabolism of Fossil Hydrocarbons and Sulfide Minerals by the Lithobiontic Microbial Community Inhabiting Deep Subterrestrial Kupferschiefer Black Shale
Source: Front Microbiol. 2018 May 15;9:972. doi: 10.3389/fmicb.2018.00972 (PMC5962744; doi:10.3389/fmicb.2018.00972)
Supplement: Supplementary file 3 [file Presentation_1.ZIP › R19_filter-trim_BSc60_sup207_krona.html.files/node305.members.0.js]

data('67TFK:01640:12496\n\
67TFK:02083:11862\n\
67TFK:03397:04764\n\
67TFK:03517:04672\n\
67TFK:00683:04094\n\
67TFK:00798:04415\n\
67TFK:00895:04272\n\
67TFK:00586:10132\n\
67TFK:01303:09267\n\
67TFK:00474:07970\n\
67TFK:00728:08195\n\
67TFK:00896:08356\n\
67TFK:01134:08698\n\
67TFK:01166:08810\n\
67TFK:00891:07123\n\
67TFK:00296:05854\n\
67TFK:00378:06078\n\
67TFK:00423:05954\n\
67TFK:00920:05215\n\
67TFK:01283:05630\n\
67TFK:00865:11864\n\
67TFK:01094:11751\n\
67TFK:09367:06860\n\
67TFK:09413:07083\n\
67TFK:09571:07605\n\
67TFK:10080:07403\n\
67TFK:10133:06569\n\
67TFK:10201:06488\n\
67TFK:10319:06573\n\
67TFK:10393:07219\n\
67TFK:07545:02887\n\
67TFK:07781:03445\n\
67TFK:07829:02722\n\
67TFK:07865:03165\n\
67TFK:07937:03539\n\
67TFK:09590:05061\n\
67TFK:09604:03257\n\
67TFK:09835:03201\n\
67TFK:09428:12570\n\
67TFK:09757:12374\n\
67TFK:09983:11793\n\
67TFK:10243:11643\n\
67TFK:10390:11809\n\
67TFK:01438:03652\n\
67TFK:01629:03649\n\
67TFK:01868:03543\n\
67TFK:02010:03718\n\
67TFK:02363:02925\n\
67TFK:01375:04540\n\
67TFK:02394:04333\n\
67TFK:01566:05408\n\
67TFK:01545:05547\n\
67TFK:02423:05995\n\
67TFK:01466:06824\n\
67TFK:01437:07448\n\
67TFK:01599:07419\n\
67TFK:01914:07146\n\
67TFK:01938:07526\n\
67TFK:02078:06774\n\
67TFK:02343:06696\n\
67TFK:02482:07076\n\
67TFK:01660:01669\n\
67TFK:02223:02232\n\
67TFK:02321:01446\n\
67TFK:02588:01465\n\
67TFK:02643:02570\n\
67TFK:01479:08582\n\
67TFK:01782:09008\n\
67TFK:01951:07839\n\
67TFK:01953:07901\n\
67TFK:01972:08651\n\
67TFK:02254:07739\n\
67TFK:02237:08301\n\
67TFK:02601:08210\n\
67TFK:02018:09642\n\
67TFK:02207:09601\n\
67TFK:05695:03884\n\
67TFK:05824:04577\n\
67TFK:06261:04943\n\
67TFK:06531:05148\n\
67TFK:06656:04210\n\
67TFK:09726:13365\n\
67TFK:09350:08793\n\
67TFK:09400:08768\n\
67TFK:09481:08530\n\
67TFK:09727:08047\n\
67TFK:09784:08184\n\
67TFK:09961:09045\n\
67TFK:10128:10288\n\
67TFK:10266:09251\n\
67TFK:10268:09660\n\
67TFK:05404:06674\n\
67TFK:05683:07076\n\
67TFK:05753:07335\n\
67TFK:06137:07571\n\
67TFK:06464:06672\n\
67TFK:06461:06981\n\
67TFK:05671:10304\n\
67TFK:05890:10663\n\
67TFK:06456:11589\n\
67TFK:06654:11432\n\
67TFK:06835:01853\n\
67TFK:06979:01575\n\
67TFK:07067:02056\n\
67TFK:07985:01827\n\
67TFK:06899:04403\n\
67TFK:07477:04247\n\
67TFK:07725:04888\n\
67TFK:07010:06511\n\
67TFK:07015:06630\n\
67TFK:07141:07421\n\
67TFK:07215:07617\n\
67TFK:07548:07185\n\
67TFK:06865:05330\n\
67TFK:06934:06251\n\
67TFK:07559:06019\n\
67TFK:07825:05431\n\
67TFK:07832:05667\n\
67TFK:07974:05225\n\
67TFK:07145:10092\n\
67TFK:07916:09575\n\
67TFK:06919:07820\n\
67TFK:07007:08368\n\
67TFK:07141:08195\n\
67TFK:07275:08199\n\
67TFK:07318:08101\n\
67TFK:07704:08765\n\
67TFK:07749:08076\n\
67TFK:07146:11112\n\
67TFK:07474:11328\n\
67TFK:07668:10814\n\
67TFK:07842:11493\n\
67TFK:01096:03205\n\
67TFK:06191:01524\n\
67TFK:06188:02166\n\
67TFK:06399:02573\n\
67TFK:08048:01228\n\
67TFK:08763:01281\n\
67TFK:07552:00433\n\
67TFK:07732:00796\n\
67TFK:06859:14748\n\
67TFK:08497:07407\n\
67TFK:08905:06695\n\
67TFK:08914:06993\n\
67TFK:09203:06609\n\
67TFK:08803:02632\n\
67TFK:08938:03411\n\
67TFK:08974:02709\n\
67TFK:08193:04523\n\
67TFK:08448:04212\n\
67TFK:08807:04253\n\
67TFK:08981:04735\n\
67TFK:09019:04288\n\
67TFK:09265:07816\n\
67TFK:08602:09523\n\
67TFK:08724:10008\n\
67TFK:01227:10956\n\
67TFK:06874:12281\n\
67TFK:07127:12108\n\
67TFK:07680:12474\n\
67TFK:07878:11693\n\
67TFK:04002:13120\n\
67TFK:04200:11827\n\
67TFK:04472:11604\n\
67TFK:04709:11912\n\
67TFK:05000:12402\n\
67TFK:04428:10412\n\
67TFK:04639:10617\n\
67TFK:04003:09770\n\
67TFK:04231:10044\n\
67TFK:04340:09573\n\
67TFK:04460:09648\n\
67TFK:04564:09774\n\
67TFK:04824:09581\n\
67TFK:05172:09460\n\
67TFK:04284:08951\n\
67TFK:04833:08398\n\
67TFK:05262:08918\n\
67TFK:04334:07709\n\
67TFK:04421:07170\n\
67TFK:04741:07140\n\
67TFK:04784:06955\n\
67TFK:04864:06507\n\
67TFK:05041:06987\n\
67TFK:06467:01098\n\
67TFK:04164:05823\n\
67TFK:04276:05171\n\
67TFK:04258:05406\n\
67TFK:04601:05398\n\
67TFK:04604:06130\n\
67TFK:08594:13508\n\
67TFK:08832:11661\n\
67TFK:08946:11888\n\
67TFK:09239:12624\n\
67TFK:05604:13039\n\
67TFK:05607:13493\n\
67TFK:06315:12935\n\
67TFK:06407:13220\n\
67TFK:06593:13436\n\
67TFK:05577:14300\n\
67TFK:06599:14973\n\
67TFK:08891:11423\n\
67TFK:04339:03106\n\
67TFK:04578:03368\n\
67TFK:04701:03739\n\
67TFK:05030:02681\n\
67TFK:05118:03094\n\
67TFK:05131:03460\n\
67TFK:05412:02859\n\
67TFK:05499:05265\n\
67TFK:05608:05515\n\
67TFK:05652:06371\n\
67TFK:06128:06236\n\
67TFK:04527:04119\n\
67TFK:04809:05051\n\
67TFK:04930:04898\n\
67TFK:04984:03944\n\
67TFK:05215:04280\n\
67TFK:05848:08522\n\
67TFK:06026:08064\n\
67TFK:06472:08906\n\
67TFK:05337:09083\n\
67TFK:06226:09201\n\
67TFK:06193:09450\n\
67TFK:06482:09831\n\
67TFK:06596:09016\n\
67TFK:04118:01825\n\
67TFK:04200:01411\n\
67TFK:04287:02238\n\
67TFK:04253:02407\n\
67TFK:04727:02204\n\
67TFK:04793:02127\n\
67TFK:05194:01958\n\
67TFK:05274:01995\n\
67TFK:03384:13635\n\
67TFK:03454:13189\n\
67TFK:02909:12295\n\
67TFK:03439:12279\n\
67TFK:03519:12107\n\
67TFK:03673:12746\n\
67TFK:03885:12610\n\
67TFK:02983:09184\n\
67TFK:03361:09241\n\
67TFK:03391:09021\n\
67TFK:03397:09106\n\
67TFK:03473:09089\n\
67TFK:03991:10140\n\
67TFK:02702:05532\n\
67TFK:02779:05248\n\
67TFK:02768:05783\n\
67TFK:03071:05172\n\
67TFK:03127:05568\n\
67TFK:03624:05232\n\
67TFK:03795:05479\n\
67TFK:03779:06192\n\
67TFK:08020:01642\n\
67TFK:08255:01323\n\
67TFK:08422:02267\n\
67TFK:08749:02256\n\
67TFK:02695:01947\n\
67TFK:02804:02324\n\
67TFK:02897:02115\n\
67TFK:03391:02091\n\
67TFK:03437:02327\n\
67TFK:02931:00994\n\
67TFK:03317:00927\n\
67TFK:03428:00556\n\
67TFK:02471:11296\n\
67TFK:02326:14214\n\
67TFK:02599:12901\n\
67TFK:08680:06143\n\
67TFK:08697:05755\n\
67TFK:08996:05647\n\
67TFK:09108:06214\n\
67TFK:06932:13663\n\
67TFK:07224:12984\n\
67TFK:07284:13156\n\
67TFK:02883:02638\n\
67TFK:03318:06820\n\
67TFK:03684:06990\n\
67TFK:03982:07705\n\
67TFK:04240:01225\n\
67TFK:04447:00251\n\
67TFK:04449:00885\n\
67TFK:02971:14291\n\
67TFK:03098:14241\n\
67TFK:03045:10379\n\
67TFK:03400:11351\n\
67TFK:02015:00926\n\
67TFK:02062:00961\n\
67TFK:02101:01057\n\
67TFK:03388:08540\n\
67TFK:03666:07873\n\
')
