# Supplementary material for: The Oxidative Metabolism of Fossil Hydrocarbons and Sulfide Minerals by the Lithobiontic Microbial Community Inhabiting Deep Subterrestrial Kupferschiefer Black Shale
Source: Front Microbiol. 2018 May 15;9:972. doi: 10.3389/fmicb.2018.00972 (PMC5962744; doi:10.3389/fmicb.2018.00972)
Supplement: Supplementary file 3 [file Presentation_1.ZIP › R19_filter-trim_BSc60_sup207_krona.html.files/node877.members.0.js]

data('67TFK:01658:11668\n\
67TFK:02592:11592\n\
67TFK:02760:04822\n\
67TFK:02995:04316\n\
67TFK:00582:04108\n\
67TFK:00841:04626\n\
67TFK:01150:04686\n\
67TFK:01119:01240\n\
67TFK:00775:09737\n\
67TFK:00890:10284\n\
67TFK:01157:10114\n\
67TFK:00174:08313\n\
67TFK:00602:08663\n\
67TFK:00261:07712\n\
67TFK:00475:06479\n\
67TFK:00570:06926\n\
67TFK:00670:07107\n\
67TFK:01192:06535\n\
67TFK:00342:05382\n\
67TFK:01236:12612\n\
67TFK:07050:02775\n\
67TFK:07109:02597\n\
67TFK:07493:03196\n\
67TFK:07462:03262\n\
67TFK:07624:03564\n\
67TFK:07721:02650\n\
67TFK:07749:02720\n\
67TFK:07907:03743\n\
67TFK:07914:02950\n\
67TFK:07972:02611\n\
67TFK:09369:04035\n\
67TFK:09559:04033\n\
67TFK:09537:04426\n\
67TFK:09334:02585\n\
67TFK:09695:03343\n\
67TFK:09834:03776\n\
67TFK:09445:12614\n\
67TFK:09841:11603\n\
67TFK:09959:11962\n\
67TFK:01613:03377\n\
67TFK:01754:02741\n\
67TFK:02090:03713\n\
67TFK:01423:03968\n\
67TFK:01424:04935\n\
67TFK:01457:04042\n\
67TFK:01519:04951\n\
67TFK:01754:04857\n\
67TFK:01802:04544\n\
67TFK:02216:04579\n\
67TFK:01476:05203\n\
67TFK:01619:05927\n\
67TFK:01644:05581\n\
67TFK:01930:05182\n\
67TFK:02300:05168\n\
67TFK:02009:06587\n\
67TFK:02010:06639\n\
67TFK:01990:06754\n\
67TFK:02134:07392\n\
67TFK:02210:07089\n\
67TFK:01494:01658\n\
67TFK:01809:08925\n\
67TFK:01906:08283\n\
67TFK:01968:08239\n\
67TFK:02188:08469\n\
67TFK:02265:08989\n\
67TFK:02476:08344\n\
67TFK:02542:07957\n\
67TFK:02534:08083\n\
67TFK:01602:09858\n\
67TFK:02331:09593\n\
67TFK:02385:09456\n\
67TFK:02425:09602\n\
67TFK:02626:09570\n\
67TFK:05401:04891\n\
67TFK:05528:04813\n\
67TFK:06067:04590\n\
67TFK:06136:04973\n\
67TFK:09511:13644\n\
67TFK:09632:08816\n\
67TFK:09531:09047\n\
67TFK:09723:09203\n\
67TFK:09949:09744\n\
67TFK:10144:09696\n\
67TFK:09604:10387\n\
67TFK:05445:07511\n\
67TFK:05535:07559\n\
67TFK:06013:07394\n\
67TFK:06123:06974\n\
67TFK:06223:06967\n\
67TFK:06287:06737\n\
67TFK:06319:06713\n\
67TFK:06395:07667\n\
67TFK:05773:10665\n\
67TFK:06150:11540\n\
67TFK:06547:10943\n\
67TFK:06646:10375\n\
67TFK:09368:01712\n\
67TFK:09609:01941\n\
67TFK:09747:01754\n\
67TFK:09923:02035\n\
67TFK:07024:02337\n\
67TFK:07064:02384\n\
67TFK:07251:01756\n\
67TFK:07347:01335\n\
67TFK:07447:01329\n\
67TFK:07641:02287\n\
67TFK:07849:02060\n\
67TFK:07232:04139\n\
67TFK:07439:04330\n\
67TFK:07800:04272\n\
67TFK:07861:04008\n\
67TFK:07937:04679\n\
67TFK:06942:07183\n\
67TFK:07156:07418\n\
67TFK:07146:07695\n\
67TFK:07414:06916\n\
67TFK:07473:06637\n\
67TFK:07619:07436\n\
67TFK:07670:06548\n\
67TFK:07214:06347\n\
67TFK:07865:05668\n\
67TFK:06971:09958\n\
67TFK:07049:10118\n\
67TFK:07785:09871\n\
67TFK:07441:08458\n\
67TFK:07588:08271\n\
67TFK:07960:07761\n\
67TFK:06914:11516\n\
67TFK:07216:10687\n\
67TFK:07454:10898\n\
67TFK:07451:11329\n\
67TFK:00702:03101\n\
67TFK:00918:02886\n\
67TFK:00910:03600\n\
67TFK:00961:02632\n\
67TFK:05448:02309\n\
67TFK:05588:01433\n\
67TFK:05825:01821\n\
67TFK:05893:02527\n\
67TFK:06098:01534\n\
67TFK:06526:01952\n\
67TFK:06990:14530\n\
67TFK:08409:07150\n\
67TFK:08437:07273\n\
67TFK:08567:06573\n\
67TFK:08599:06704\n\
67TFK:08660:07013\n\
67TFK:08740:07117\n\
67TFK:08920:07264\n\
67TFK:09172:07508\n\
67TFK:09264:06568\n\
67TFK:09278:07331\n\
67TFK:08063:03530\n\
67TFK:08376:03375\n\
67TFK:08786:03294\n\
67TFK:08852:02581\n\
67TFK:09019:03374\n\
67TFK:08094:04727\n\
67TFK:08398:04284\n\
67TFK:08900:04033\n\
67TFK:08905:04089\n\
67TFK:08980:04385\n\
67TFK:09179:04914\n\
67TFK:08022:08143\n\
67TFK:09294:08946\n\
67TFK:08259:10211\n\
67TFK:08954:09376\n\
67TFK:09199:09176\n\
67TFK:09201:09730\n\
67TFK:01058:11272\n\
67TFK:01066:11584\n\
67TFK:04180:14581\n\
67TFK:04063:11851\n\
67TFK:04595:12182\n\
67TFK:05204:12168\n\
67TFK:04434:11146\n\
67TFK:04015:10146\n\
67TFK:04993:09360\n\
67TFK:04523:08281\n\
67TFK:04508:08500\n\
67TFK:04588:08333\n\
67TFK:04763:08987\n\
67TFK:04918:08025\n\
67TFK:05115:08555\n\
67TFK:05100:08590\n\
67TFK:05203:08963\n\
67TFK:05274:08373\n\
67TFK:04296:06720\n\
67TFK:04343:07071\n\
67TFK:04496:06670\n\
67TFK:04565:06529\n\
67TFK:04743:06790\n\
67TFK:05138:06664\n\
67TFK:05141:07517\n\
67TFK:05279:07104\n\
67TFK:04019:05562\n\
67TFK:04211:05171\n\
67TFK:04531:05611\n\
67TFK:04704:05210\n\
67TFK:05073:05359\n\
67TFK:08291:14732\n\
67TFK:08807:14079\n\
67TFK:08341:12041\n\
67TFK:08435:12251\n\
67TFK:09251:12661\n\
67TFK:05519:12928\n\
67TFK:05814:12904\n\
67TFK:05827:13675\n\
67TFK:08108:10503\n\
67TFK:08163:11456\n\
67TFK:08359:10469\n\
67TFK:08536:10749\n\
67TFK:08689:11294\n\
67TFK:08871:10614\n\
67TFK:04158:02830\n\
67TFK:04269:03292\n\
67TFK:04348:03436\n\
67TFK:04725:03808\n\
67TFK:04796:03435\n\
67TFK:05190:03835\n\
67TFK:05647:02847\n\
67TFK:05651:03375\n\
67TFK:05957:03819\n\
67TFK:06012:03472\n\
67TFK:06645:02619\n\
67TFK:05423:05214\n\
67TFK:05991:06243\n\
67TFK:06202:05446\n\
67TFK:06259:05962\n\
67TFK:06245:06048\n\
67TFK:06278:05267\n\
67TFK:06523:06239\n\
67TFK:04893:04619\n\
67TFK:04930:04495\n\
67TFK:04911:04559\n\
67TFK:05347:08612\n\
67TFK:05632:08311\n\
67TFK:05889:08370\n\
67TFK:06540:08633\n\
67TFK:06594:08949\n\
67TFK:05336:09738\n\
67TFK:05468:09516\n\
67TFK:05515:09835\n\
67TFK:05995:10031\n\
67TFK:06057:10107\n\
67TFK:06131:09853\n\
67TFK:06156:10192\n\
67TFK:06421:10281\n\
67TFK:06005:11935\n\
67TFK:06104:11788\n\
67TFK:06281:12653\n\
67TFK:04630:01397\n\
67TFK:04631:01780\n\
67TFK:05174:02475\n\
67TFK:02952:12917\n\
67TFK:03499:13818\n\
67TFK:03663:13744\n\
67TFK:03794:13997\n\
67TFK:03058:12557\n\
67TFK:03202:12822\n\
67TFK:03741:12208\n\
67TFK:03754:12248\n\
67TFK:02736:10129\n\
67TFK:03203:09737\n\
67TFK:03414:09667\n\
67TFK:03529:09055\n\
67TFK:03650:09180\n\
67TFK:03629:09540\n\
67TFK:03658:09799\n\
67TFK:03636:09828\n\
67TFK:03673:09430\n\
67TFK:03898:05238\n\
67TFK:03919:06010\n\
67TFK:08289:01975\n\
67TFK:08499:02196\n\
67TFK:08533:02190\n\
67TFK:08641:01299\n\
67TFK:08697:01687\n\
67TFK:08895:01716\n\
67TFK:09044:01435\n\
67TFK:09083:02282\n\
67TFK:09105:01427\n\
67TFK:09211:01446\n\
67TFK:03126:01499\n\
67TFK:03206:02416\n\
67TFK:03257:02392\n\
67TFK:03436:01362\n\
67TFK:03784:01739\n\
67TFK:02967:00960\n\
67TFK:03993:00418\n\
67TFK:01405:10524\n\
67TFK:02026:10989\n\
67TFK:02347:10616\n\
67TFK:02429:14334\n\
67TFK:08027:06094\n\
67TFK:08107:05251\n\
67TFK:08386:05648\n\
67TFK:09123:05712\n\
67TFK:09434:06348\n\
67TFK:09940:06351\n\
67TFK:09990:05330\n\
67TFK:10187:05299\n\
67TFK:10342:06406\n\
67TFK:06660:13061\n\
67TFK:06694:13491\n\
67TFK:07402:13074\n\
67TFK:07467:13151\n\
67TFK:07814:13876\n\
67TFK:02720:02621\n\
67TFK:02913:03567\n\
67TFK:03330:03606\n\
67TFK:03600:03711\n\
67TFK:03687:02691\n\
67TFK:03796:03440\n\
67TFK:03821:03228\n\
67TFK:03829:06635\n\
67TFK:03956:06765\n\
67TFK:04133:00946\n\
67TFK:04695:01149\n\
67TFK:02969:14496\n\
67TFK:02923:10793\n\
67TFK:03071:10994\n\
67TFK:03150:10562\n\
67TFK:03254:10581\n\
67TFK:03396:10956\n\
67TFK:03546:10859\n\
67TFK:03751:11381\n\
67TFK:03875:11516\n\
67TFK:03950:10404\n\
67TFK:01880:00901\n\
67TFK:02337:00882\n\
67TFK:02955:08484\n\
67TFK:03935:07797\n\
')
