# Supplementary material for: The Oxidative Metabolism of Fossil Hydrocarbons and Sulfide Minerals by the Lithobiontic Microbial Community Inhabiting Deep Subterrestrial Kupferschiefer Black Shale
Source: Front Microbiol. 2018 May 15;9:972. doi: 10.3389/fmicb.2018.00972 (PMC5962744; doi:10.3389/fmicb.2018.00972)
Supplement: Supplementary file 3 [file Presentation_1.ZIP › R19_filter-trim_BSc60_sup207_krona.html.files/node242.members.0.js]

data('67TFK:02060:12203\n\
67TFK:02503:12185\n\
67TFK:02633:12401\n\
67TFK:02674:04851\n\
67TFK:02759:04923\n\
67TFK:02802:03923\n\
67TFK:03032:04810\n\
67TFK:03239:05091\n\
67TFK:03486:04592\n\
67TFK:03708:05037\n\
67TFK:03727:04242\n\
67TFK:03783:04462\n\
67TFK:03871:04388\n\
67TFK:03919:04988\n\
67TFK:03986:04131\n\
67TFK:00472:05041\n\
67TFK:00859:04082\n\
67TFK:01078:04006\n\
67TFK:01056:04472\n\
67TFK:01141:05026\n\
67TFK:01176:04584\n\
67TFK:01199:05117\n\
67TFK:00500:02420\n\
67TFK:00794:02536\n\
67TFK:00980:01964\n\
67TFK:01205:02028\n\
67TFK:01284:02496\n\
67TFK:00776:09031\n\
67TFK:01043:10005\n\
67TFK:01227:09123\n\
67TFK:00195:08562\n\
67TFK:00219:08564\n\
67TFK:00502:08372\n\
67TFK:00593:08094\n\
67TFK:00595:08595\n\
67TFK:00931:08272\n\
67TFK:01103:08378\n\
67TFK:01185:07790\n\
67TFK:00286:07497\n\
67TFK:00859:07215\n\
67TFK:00936:07089\n\
67TFK:00950:07253\n\
67TFK:01169:06967\n\
67TFK:01241:07487\n\
67TFK:00467:05683\n\
67TFK:00512:05234\n\
67TFK:00536:06375\n\
67TFK:00681:05422\n\
67TFK:01268:05192\n\
67TFK:01279:06282\n\
67TFK:00782:11757\n\
67TFK:01237:11784\n\
67TFK:01303:12318\n\
67TFK:09473:07149\n\
67TFK:09573:07124\n\
67TFK:09879:06823\n\
67TFK:09912:07704\n\
67TFK:10129:06468\n\
67TFK:10128:07072\n\
67TFK:07200:03336\n\
67TFK:07279:03798\n\
67TFK:07485:03850\n\
67TFK:07548:02722\n\
67TFK:07898:03092\n\
67TFK:07872:03574\n\
67TFK:07953:03304\n\
67TFK:09530:04550\n\
67TFK:09741:04634\n\
67TFK:09971:04852\n\
67TFK:10171:04164\n\
67TFK:10192:04112\n\
67TFK:09690:02816\n\
67TFK:09745:03218\n\
67TFK:09845:03860\n\
67TFK:10126:03198\n\
67TFK:09585:11658\n\
67TFK:09609:12264\n\
67TFK:09856:12609\n\
67TFK:10107:12317\n\
67TFK:10557:11849\n\
67TFK:01607:03021\n\
67TFK:01681:03252\n\
67TFK:01732:03081\n\
67TFK:02116:03751\n\
67TFK:02193:03132\n\
67TFK:02628:03483\n\
67TFK:01386:04604\n\
67TFK:01589:04257\n\
67TFK:01708:04094\n\
67TFK:01740:04102\n\
67TFK:01756:04187\n\
67TFK:01827:04968\n\
67TFK:01832:04273\n\
67TFK:01856:04300\n\
67TFK:01875:05118\n\
67TFK:01927:04088\n\
67TFK:02082:04008\n\
67TFK:02193:04091\n\
67TFK:02390:04439\n\
67TFK:02421:04851\n\
67TFK:02608:04689\n\
67TFK:01665:06266\n\
67TFK:01725:05430\n\
67TFK:01766:05569\n\
67TFK:02169:05900\n\
67TFK:02144:06342\n\
67TFK:02284:05422\n\
67TFK:02349:06358\n\
67TFK:02550:05738\n\
67TFK:01342:06532\n\
67TFK:01721:06622\n\
67TFK:01723:07422\n\
67TFK:01795:07298\n\
67TFK:02049:07513\n\
67TFK:02192:07337\n\
67TFK:02439:07600\n\
67TFK:01383:01634\n\
67TFK:01565:01587\n\
67TFK:01920:02276\n\
67TFK:02528:01793\n\
67TFK:02158:07734\n\
67TFK:02408:08688\n\
67TFK:02434:08891\n\
67TFK:02525:08111\n\
67TFK:01979:10122\n\
67TFK:02075:09131\n\
67TFK:02461:10268\n\
67TFK:02605:10245\n\
67TFK:05782:03936\n\
67TFK:05816:04887\n\
67TFK:05906:04961\n\
67TFK:06044:05094\n\
67TFK:06108:04114\n\
67TFK:06207:04479\n\
67TFK:06271:04743\n\
67TFK:06325:04775\n\
67TFK:06573:03869\n\
67TFK:06568:04897\n\
67TFK:09530:13106\n\
67TFK:09413:08379\n\
67TFK:10256:08687\n\
67TFK:09474:09130\n\
67TFK:09582:10036\n\
67TFK:09761:09771\n\
67TFK:10269:09142\n\
67TFK:10419:09524\n\
67TFK:09351:10374\n\
67TFK:09665:10440\n\
67TFK:09646:10727\n\
67TFK:10170:11396\n\
67TFK:10327:10615\n\
67TFK:05435:06788\n\
67TFK:05577:06755\n\
67TFK:05613:06445\n\
67TFK:05644:06538\n\
67TFK:05744:06663\n\
67TFK:05806:06994\n\
67TFK:06066:07086\n\
67TFK:06202:06522\n\
67TFK:06394:06907\n\
67TFK:06479:07706\n\
67TFK:06529:06469\n\
67TFK:06570:06773\n\
67TFK:06595:06595\n\
67TFK:05587:11123\n\
67TFK:05649:11145\n\
67TFK:05966:10638\n\
67TFK:05997:10959\n\
67TFK:06008:11035\n\
67TFK:06425:10702\n\
67TFK:06551:10396\n\
67TFK:09348:01777\n\
67TFK:09663:01751\n\
67TFK:09926:01969\n\
67TFK:07247:01885\n\
67TFK:07340:01559\n\
67TFK:07403:01491\n\
67TFK:07439:01940\n\
67TFK:07572:01777\n\
67TFK:07651:02456\n\
67TFK:07754:02241\n\
67TFK:07777:02215\n\
67TFK:07827:01807\n\
67TFK:06766:04387\n\
67TFK:07069:05084\n\
67TFK:07314:04656\n\
67TFK:07383:04231\n\
67TFK:07550:04334\n\
67TFK:06884:06552\n\
67TFK:06869:07049\n\
67TFK:07017:07076\n\
67TFK:07063:07387\n\
67TFK:07466:06568\n\
67TFK:07674:06485\n\
67TFK:07700:07334\n\
67TFK:07727:06974\n\
67TFK:07743:06947\n\
67TFK:07838:07609\n\
67TFK:07895:07363\n\
67TFK:06771:06407\n\
67TFK:06911:05693\n\
67TFK:07129:05275\n\
67TFK:07214:06057\n\
67TFK:07307:06345\n\
67TFK:07748:05154\n\
67TFK:07957:06114\n\
67TFK:06729:09429\n\
67TFK:07122:09730\n\
67TFK:07336:10054\n\
67TFK:07531:09881\n\
67TFK:07590:09189\n\
67TFK:06760:08084\n\
67TFK:06936:08689\n\
67TFK:06986:08676\n\
67TFK:07115:08323\n\
67TFK:07215:07977\n\
67TFK:07296:08884\n\
67TFK:07346:08920\n\
67TFK:07329:08970\n\
67TFK:07708:08012\n\
67TFK:07730:08281\n\
67TFK:07909:08268\n\
67TFK:07940:07861\n\
67TFK:07937:08310\n\
67TFK:06802:10381\n\
67TFK:06884:11281\n\
67TFK:07124:10318\n\
67TFK:07170:10563\n\
67TFK:00349:03691\n\
67TFK:00487:03064\n\
67TFK:00621:02640\n\
67TFK:00674:02694\n\
67TFK:00846:03098\n\
67TFK:00989:03061\n\
67TFK:01070:03431\n\
67TFK:01112:03210\n\
67TFK:01124:03595\n\
67TFK:05370:02186\n\
67TFK:05458:02000\n\
67TFK:05851:01547\n\
67TFK:06005:02230\n\
67TFK:06110:01505\n\
67TFK:06200:01524\n\
67TFK:06642:02225\n\
67TFK:08014:01219\n\
67TFK:08241:00959\n\
67TFK:08647:01050\n\
67TFK:08668:01081\n\
67TFK:09014:01089\n\
67TFK:06752:00909\n\
67TFK:06965:01190\n\
67TFK:07083:00780\n\
67TFK:07158:00933\n\
67TFK:07321:01143\n\
67TFK:07396:01140\n\
67TFK:07904:00930\n\
67TFK:06773:14213\n\
67TFK:06983:14545\n\
67TFK:07239:14263\n\
67TFK:07221:14673\n\
67TFK:07486:14170\n\
67TFK:07996:07116\n\
67TFK:08055:07413\n\
67TFK:08114:07163\n\
67TFK:08319:06954\n\
67TFK:08766:06837\n\
67TFK:09104:07218\n\
67TFK:08135:03179\n\
67TFK:08160:03659\n\
67TFK:08259:03468\n\
67TFK:08328:02754\n\
67TFK:08460:03021\n\
67TFK:08577:03072\n\
67TFK:08551:03231\n\
67TFK:08692:03109\n\
67TFK:08766:03093\n\
67TFK:09062:03178\n\
67TFK:08045:04189\n\
67TFK:08125:04818\n\
67TFK:08258:04585\n\
67TFK:08380:04635\n\
67TFK:08391:04788\n\
67TFK:08442:05068\n\
67TFK:08750:05148\n\
67TFK:08881:04733\n\
67TFK:09273:03881\n\
67TFK:08156:08023\n\
67TFK:08252:08079\n\
67TFK:08368:07799\n\
67TFK:08499:08029\n\
67TFK:08582:08659\n\
67TFK:08850:08536\n\
67TFK:08935:07734\n\
67TFK:08979:07938\n\
67TFK:09241:08497\n\
67TFK:08071:10193\n\
67TFK:08139:09452\n\
67TFK:08107:10211\n\
67TFK:08354:09167\n\
67TFK:08485:09647\n\
67TFK:08707:09202\n\
67TFK:09046:09460\n\
67TFK:09113:09965\n\
67TFK:00805:10919\n\
67TFK:00977:11423\n\
67TFK:01043:10323\n\
67TFK:01201:10338\n\
67TFK:01301:10932\n\
67TFK:06845:11729\n\
67TFK:06835:11880\n\
67TFK:07587:11798\n\
67TFK:07829:12814\n\
67TFK:07903:12185\n\
67TFK:07950:12260\n\
67TFK:04478:14043\n\
67TFK:04565:13853\n\
67TFK:04556:14013\n\
67TFK:04780:13304\n\
67TFK:05005:13072\n\
67TFK:04067:14596\n\
67TFK:04079:12256\n\
67TFK:04518:11645\n\
67TFK:04593:11754\n\
67TFK:04860:12244\n\
67TFK:04943:12052\n\
67TFK:04979:12235\n\
67TFK:05093:11708\n\
67TFK:05165:12332\n\
67TFK:04596:11394\n\
67TFK:05293:11519\n\
67TFK:04176:09588\n\
67TFK:04639:09756\n\
67TFK:04771:10156\n\
67TFK:04858:09427\n\
67TFK:04934:09562\n\
67TFK:04960:09392\n\
67TFK:05189:09060\n\
67TFK:05166:09275\n\
67TFK:05192:09649\n\
67TFK:04093:08132\n\
67TFK:04184:08786\n\
67TFK:04209:08287\n\
67TFK:04291:08149\n\
67TFK:04288:08713\n\
67TFK:04689:08663\n\
67TFK:04851:08340\n\
67TFK:05239:08769\n\
67TFK:04188:07522\n\
67TFK:04202:07100\n\
67TFK:04260:07492\n\
67TFK:04450:07527\n\
67TFK:04687:06491\n\
67TFK:04671:06715\n\
67TFK:05050:07127\n\
67TFK:05223:06682\n\
67TFK:05962:01253\n\
67TFK:06609:00977\n\
67TFK:04002:06006\n\
67TFK:04067:05361\n\
67TFK:04080:05560\n\
67TFK:04086:05912\n\
67TFK:04503:05979\n\
67TFK:04725:05531\n\
67TFK:04816:06298\n\
67TFK:04979:05236\n\
67TFK:05181:05754\n\
67TFK:05217:06046\n\
67TFK:05311:05207\n\
67TFK:08013:13190\n\
67TFK:08326:13253\n\
67TFK:09122:13662\n\
67TFK:08159:12272\n\
67TFK:08407:12015\n\
67TFK:08972:12739\n\
67TFK:09319:12768\n\
67TFK:05562:13619\n\
67TFK:05595:12906\n\
67TFK:05754:13794\n\
67TFK:06056:14478\n\
67TFK:08238:10569\n\
67TFK:08271:10941\n\
67TFK:08345:11173\n\
67TFK:08657:10684\n\
67TFK:08795:10416\n\
67TFK:04584:02629\n\
67TFK:04761:03491\n\
67TFK:04875:03784\n\
67TFK:04901:03681\n\
67TFK:05075:03492\n\
67TFK:05202:02779\n\
67TFK:05277:03440\n\
67TFK:05391:03544\n\
67TFK:05820:03851\n\
67TFK:06139:03704\n\
67TFK:06242:03029\n\
67TFK:06278:02841\n\
67TFK:06383:03840\n\
67TFK:06579:03823\n\
67TFK:05539:05356\n\
67TFK:05610:05267\n\
67TFK:05685:06397\n\
67TFK:05848:05460\n\
67TFK:05963:05928\n\
67TFK:06071:05572\n\
67TFK:06063:05741\n\
67TFK:06135:05837\n\
67TFK:06414:05592\n\
67TFK:06444:05993\n\
67TFK:06548:05437\n\
67TFK:06610:05304\n\
67TFK:06652:05716\n\
67TFK:04252:04440\n\
67TFK:04344:04586\n\
67TFK:04476:04107\n\
67TFK:04507:04989\n\
67TFK:04593:04995\n\
67TFK:05177:04054\n\
67TFK:05254:03990\n\
67TFK:05598:08768\n\
67TFK:05882:07792\n\
67TFK:06015:08667\n\
67TFK:06104:08265\n\
67TFK:06217:08036\n\
67TFK:06238:08341\n\
67TFK:05540:09862\n\
67TFK:06078:09834\n\
67TFK:06256:09436\n\
67TFK:06278:09158\n\
67TFK:06414:09931\n\
67TFK:06576:09726\n\
67TFK:05423:12499\n\
67TFK:06029:11887\n\
67TFK:04158:02186\n\
67TFK:04396:02398\n\
67TFK:04559:01553\n\
67TFK:04612:01381\n\
67TFK:04603:01510\n\
67TFK:04841:01530\n\
67TFK:04853:02033\n\
67TFK:04959:02421\n\
67TFK:05029:02011\n\
67TFK:05082:01953\n\
67TFK:03213:13354\n\
67TFK:03303:13396\n\
67TFK:03471:13427\n\
67TFK:02757:11824\n\
67TFK:03106:12145\n\
67TFK:03240:12419\n\
67TFK:03898:12277\n\
67TFK:02927:09874\n\
67TFK:03058:09860\n\
67TFK:03064:09585\n\
67TFK:03354:09838\n\
67TFK:03524:09066\n\
67TFK:03550:09365\n\
67TFK:03546:09655\n\
67TFK:03642:09742\n\
67TFK:03717:09385\n\
67TFK:03787:09026\n\
67TFK:02704:05831\n\
67TFK:02705:06370\n\
67TFK:03092:05829\n\
67TFK:03097:05946\n\
67TFK:03833:06143\n\
67TFK:03869:06244\n\
67TFK:03865:06299\n\
67TFK:03953:06255\n\
67TFK:07993:02558\n\
67TFK:08127:01808\n\
67TFK:08261:02409\n\
67TFK:08471:01874\n\
67TFK:08467:02281\n\
67TFK:08674:02279\n\
67TFK:08843:01575\n\
67TFK:09276:01910\n\
67TFK:09310:02455\n\
67TFK:02694:01898\n\
67TFK:02836:01371\n\
67TFK:02894:01936\n\
67TFK:03021:02287\n\
67TFK:03185:01371\n\
67TFK:03270:01461\n\
67TFK:03318:02124\n\
67TFK:03564:02298\n\
67TFK:03640:02215\n\
67TFK:03775:02367\n\
67TFK:03873:01745\n\
67TFK:02681:00980\n\
67TFK:03207:00533\n\
67TFK:03383:01213\n\
67TFK:01466:10634\n\
67TFK:01684:10862\n\
67TFK:01728:10907\n\
67TFK:01787:10377\n\
67TFK:01901:11324\n\
67TFK:01954:10919\n\
67TFK:01964:11488\n\
67TFK:02173:14312\n\
67TFK:02457:14311\n\
67TFK:02551:14299\n\
67TFK:01960:13464\n\
67TFK:02102:13492\n\
67TFK:02209:13905\n\
67TFK:02427:13888\n\
67TFK:08055:06195\n\
67TFK:08169:05344\n\
67TFK:08226:06048\n\
67TFK:08321:05206\n\
67TFK:08564:05529\n\
67TFK:08998:05952\n\
67TFK:09187:05540\n\
67TFK:09184:05612\n\
67TFK:09175:05781\n\
67TFK:09434:05423\n\
67TFK:09963:05317\n\
67TFK:10117:05277\n\
67TFK:10119:05381\n\
67TFK:10148:05324\n\
67TFK:10136:05779\n\
67TFK:10162:06148\n\
67TFK:10252:05371\n\
67TFK:06827:13626\n\
67TFK:07606:13101\n\
67TFK:07757:13810\n\
67TFK:02752:02842\n\
67TFK:03012:02701\n\
67TFK:02988:03205\n\
67TFK:03037:03228\n\
67TFK:03073:02943\n\
67TFK:03073:03058\n\
67TFK:03158:03491\n\
67TFK:03525:02579\n\
67TFK:03594:02946\n\
67TFK:03938:03592\n\
67TFK:03973:03252\n\
67TFK:03362:07282\n\
67TFK:03457:07132\n\
67TFK:03954:06739\n\
67TFK:04129:00392\n\
67TFK:04204:00570\n\
67TFK:04224:00911\n\
67TFK:04567:00846\n\
67TFK:04818:00845\n\
67TFK:03377:14931\n\
67TFK:03518:14917\n\
67TFK:02836:10335\n\
67TFK:03004:10528\n\
67TFK:03160:11444\n\
67TFK:03170:11133\n\
67TFK:03204:11507\n\
67TFK:03572:10709\n\
67TFK:03792:10345\n\
67TFK:03781:10446\n\
67TFK:03938:11452\n\
67TFK:02176:00652\n\
67TFK:02590:01131\n\
67TFK:02637:01073\n\
67TFK:03061:07940\n\
67TFK:03129:08208\n\
67TFK:03538:08030\n\
67TFK:03585:08649\n\
67TFK:03744:08754\n\
67TFK:03828:08202\n\
')
