# Supplementary material for: The Oxidative Metabolism of Fossil Hydrocarbons and Sulfide Minerals by the Lithobiontic Microbial Community Inhabiting Deep Subterrestrial Kupferschiefer Black Shale
Source: Front Microbiol. 2018 May 15;9:972. doi: 10.3389/fmicb.2018.00972 (PMC5962744; doi:10.3389/fmicb.2018.00972)
Supplement: Supplementary file 3 [file Presentation_1.ZIP › R19_filter-trim_BSc60_sup207_krona.html.files/node1592.members.0.js]

data('67TFK:01634:11599\n\
67TFK:01671:12604\n\
67TFK:01758:11751\n\
67TFK:02686:04429\n\
67TFK:03130:05019\n\
67TFK:03487:04670\n\
67TFK:00784:04398\n\
67TFK:00784:04462\n\
67TFK:00964:02034\n\
67TFK:01256:01539\n\
67TFK:00488:09208\n\
67TFK:00546:08609\n\
67TFK:00648:08402\n\
67TFK:00784:07102\n\
67TFK:01152:07387\n\
67TFK:01288:06635\n\
67TFK:01305:06933\n\
67TFK:00556:05828\n\
67TFK:00671:05868\n\
67TFK:01259:06411\n\
67TFK:09573:07724\n\
67TFK:07166:02846\n\
67TFK:07976:02790\n\
67TFK:09458:05123\n\
67TFK:09643:04251\n\
67TFK:09558:03209\n\
67TFK:09945:03091\n\
67TFK:10024:02580\n\
67TFK:09587:12308\n\
67TFK:09629:11703\n\
67TFK:09987:12462\n\
67TFK:01829:02907\n\
67TFK:01876:03205\n\
67TFK:02366:03617\n\
67TFK:01752:04455\n\
67TFK:02180:05023\n\
67TFK:02358:04403\n\
67TFK:02484:04259\n\
67TFK:01952:06129\n\
67TFK:02030:05971\n\
67TFK:02588:05595\n\
67TFK:01543:06547\n\
67TFK:01614:07492\n\
67TFK:02623:07264\n\
67TFK:01453:01556\n\
67TFK:01557:02226\n\
67TFK:01614:01306\n\
67TFK:01636:01740\n\
67TFK:01335:07823\n\
67TFK:01569:07918\n\
67TFK:01707:08999\n\
67TFK:01844:08027\n\
67TFK:01951:08436\n\
67TFK:02596:08744\n\
67TFK:01739:09957\n\
67TFK:01817:09593\n\
67TFK:06215:03915\n\
67TFK:06196:04115\n\
67TFK:09492:13292\n\
67TFK:09751:08729\n\
67TFK:10306:08951\n\
67TFK:09751:09021\n\
67TFK:10269:09391\n\
67TFK:09691:11480\n\
67TFK:10468:11036\n\
67TFK:05657:07131\n\
67TFK:05744:07133\n\
67TFK:05822:07323\n\
67TFK:05867:07065\n\
67TFK:05897:07553\n\
67TFK:05932:06990\n\
67TFK:06295:07603\n\
67TFK:05616:10970\n\
67TFK:09471:02566\n\
67TFK:09977:02301\n\
67TFK:06689:02529\n\
67TFK:06864:01552\n\
67TFK:07078:01398\n\
67TFK:07455:01524\n\
67TFK:06699:04606\n\
67TFK:06863:04555\n\
67TFK:07013:03925\n\
67TFK:07596:04856\n\
67TFK:07662:04341\n\
67TFK:06783:07049\n\
67TFK:06829:06890\n\
67TFK:06879:06596\n\
67TFK:07484:07208\n\
67TFK:07539:07424\n\
67TFK:07845:06888\n\
67TFK:06873:05163\n\
67TFK:07141:05609\n\
67TFK:07358:05223\n\
67TFK:07388:06403\n\
67TFK:07801:05488\n\
67TFK:07883:05970\n\
67TFK:07426:10067\n\
67TFK:07606:09089\n\
67TFK:07593:09608\n\
67TFK:07930:09159\n\
67TFK:06743:07972\n\
67TFK:07351:08864\n\
67TFK:06903:11449\n\
67TFK:01077:03362\n\
67TFK:06088:01493\n\
67TFK:06267:01690\n\
67TFK:06358:02104\n\
67TFK:06372:02432\n\
67TFK:06595:01974\n\
67TFK:08391:01211\n\
67TFK:08898:00897\n\
67TFK:06877:01088\n\
67TFK:06909:01265\n\
67TFK:06939:00894\n\
67TFK:07104:01028\n\
67TFK:08096:06741\n\
67TFK:08561:06716\n\
67TFK:08744:07160\n\
67TFK:08005:03530\n\
67TFK:08695:03496\n\
67TFK:08321:03986\n\
67TFK:08433:04618\n\
67TFK:08711:04480\n\
67TFK:08715:04614\n\
67TFK:08541:08094\n\
67TFK:08933:08076\n\
67TFK:09105:08411\n\
67TFK:08053:09900\n\
67TFK:08689:09076\n\
67TFK:09313:09974\n\
67TFK:01059:10741\n\
67TFK:01202:11075\n\
67TFK:01300:10799\n\
67TFK:07475:11628\n\
67TFK:04169:13703\n\
67TFK:04260:13815\n\
67TFK:05246:14078\n\
67TFK:04012:14799\n\
67TFK:04442:14699\n\
67TFK:04419:14987\n\
67TFK:04084:11956\n\
67TFK:04260:12761\n\
67TFK:05221:12751\n\
67TFK:04124:10979\n\
67TFK:04231:09230\n\
67TFK:04242:09744\n\
67TFK:04475:09617\n\
67TFK:04562:09632\n\
67TFK:05091:09060\n\
67TFK:04230:08693\n\
67TFK:04775:08374\n\
67TFK:04023:06556\n\
67TFK:04038:07674\n\
67TFK:04090:07269\n\
67TFK:04342:07158\n\
67TFK:04779:07053\n\
67TFK:05073:07444\n\
67TFK:06170:00766\n\
67TFK:06283:01245\n\
67TFK:06634:00581\n\
67TFK:04094:05787\n\
67TFK:04106:05663\n\
67TFK:04458:05461\n\
67TFK:05205:05153\n\
67TFK:05240:06118\n\
67TFK:08224:12061\n\
67TFK:05399:13224\n\
67TFK:06178:13639\n\
67TFK:06025:14519\n\
67TFK:08156:10952\n\
67TFK:08637:10375\n\
67TFK:08950:10870\n\
67TFK:04680:03512\n\
67TFK:04835:03822\n\
67TFK:05200:03147\n\
67TFK:05534:03779\n\
67TFK:05624:03328\n\
67TFK:05623:03742\n\
67TFK:05778:03664\n\
67TFK:06132:03096\n\
67TFK:06274:03164\n\
67TFK:06575:03119\n\
67TFK:06538:03780\n\
67TFK:06603:02865\n\
67TFK:05506:06298\n\
67TFK:05555:05686\n\
67TFK:06103:05237\n\
67TFK:06141:06191\n\
67TFK:06376:05687\n\
67TFK:04124:04428\n\
67TFK:04205:04870\n\
67TFK:04310:04384\n\
67TFK:04400:04788\n\
67TFK:05030:04859\n\
67TFK:05563:08124\n\
67TFK:06007:08090\n\
67TFK:06080:08309\n\
67TFK:06227:08698\n\
67TFK:06261:07780\n\
67TFK:06316:08295\n\
67TFK:06563:07891\n\
67TFK:06581:07744\n\
67TFK:05584:09365\n\
67TFK:05752:09553\n\
67TFK:06106:09063\n\
67TFK:06129:10035\n\
67TFK:06462:12543\n\
67TFK:04601:02220\n\
67TFK:04665:02484\n\
67TFK:04720:02215\n\
67TFK:04779:02235\n\
67TFK:04822:01940\n\
67TFK:02708:13032\n\
67TFK:02994:13996\n\
67TFK:03253:14011\n\
67TFK:03637:13128\n\
67TFK:03921:13083\n\
67TFK:02942:09170\n\
67TFK:03230:09043\n\
67TFK:03333:09252\n\
67TFK:03839:09808\n\
67TFK:03061:06417\n\
67TFK:03087:06401\n\
67TFK:03724:05771\n\
67TFK:08238:02036\n\
67TFK:08555:02069\n\
67TFK:08883:02362\n\
67TFK:03030:02185\n\
67TFK:03411:02499\n\
67TFK:03330:01214\n\
67TFK:03686:01063\n\
67TFK:02595:10414\n\
67TFK:01332:12995\n\
67TFK:01795:12977\n\
67TFK:02416:13560\n\
67TFK:08203:05410\n\
67TFK:09626:05674\n\
67TFK:10429:05725\n\
67TFK:06767:14059\n\
67TFK:07924:13595\n\
67TFK:02806:03632\n\
67TFK:02882:03148\n\
67TFK:02945:02655\n\
67TFK:02921:07468\n\
67TFK:03115:07457\n\
67TFK:03181:07475\n\
67TFK:03498:07067\n\
67TFK:04153:01100\n\
67TFK:02866:14208\n\
67TFK:03665:14743\n\
67TFK:02790:10940\n\
67TFK:03152:10858\n\
67TFK:03185:11322\n\
67TFK:03462:11082\n\
67TFK:02196:01069\n\
67TFK:02958:07993\n\
67TFK:02952:08622\n\
67TFK:03279:08057\n\
67TFK:03756:07841\n\
')
