# Supplementary material for: The Oxidative Metabolism of Fossil Hydrocarbons and Sulfide Minerals by the Lithobiontic Microbial Community Inhabiting Deep Subterrestrial Kupferschiefer Black Shale
Source: Front Microbiol. 2018 May 15;9:972. doi: 10.3389/fmicb.2018.00972 (PMC5962744; doi:10.3389/fmicb.2018.00972)
Supplement: Supplementary file 3 [file Presentation_1.ZIP › R19_filter-trim_BSc60_sup207_krona.html.files/node1707.members.0.js]

data('67TFK:01361:12466\n\
67TFK:01851:11816\n\
67TFK:02998:03870\n\
67TFK:03163:04492\n\
67TFK:01066:01587\n\
67TFK:01151:01466\n\
67TFK:01207:02350\n\
67TFK:01227:02526\n\
67TFK:01236:02562\n\
67TFK:01308:01654\n\
67TFK:00599:09111\n\
67TFK:00968:10055\n\
67TFK:00793:07461\n\
67TFK:01010:05175\n\
67TFK:01282:11597\n\
67TFK:09459:07540\n\
67TFK:09541:06867\n\
67TFK:06911:03306\n\
67TFK:06947:03625\n\
67TFK:07852:03241\n\
67TFK:09446:12627\n\
67TFK:01481:03606\n\
67TFK:01621:03435\n\
67TFK:01820:03353\n\
67TFK:01810:03435\n\
67TFK:01358:04435\n\
67TFK:01803:04461\n\
67TFK:01907:05018\n\
67TFK:02055:04114\n\
67TFK:02386:04205\n\
67TFK:02296:05851\n\
67TFK:02381:05937\n\
67TFK:01370:06774\n\
67TFK:02298:06943\n\
67TFK:02339:07269\n\
67TFK:02397:07385\n\
67TFK:02511:06709\n\
67TFK:02590:07386\n\
67TFK:02502:01517\n\
67TFK:02584:02196\n\
67TFK:01503:08803\n\
67TFK:01742:07897\n\
67TFK:01861:08088\n\
67TFK:02399:08038\n\
67TFK:01695:09920\n\
67TFK:05717:04499\n\
67TFK:09699:08846\n\
67TFK:09785:09956\n\
67TFK:09350:10940\n\
67TFK:09395:11440\n\
67TFK:09648:10310\n\
67TFK:09761:10328\n\
67TFK:09939:10869\n\
67TFK:05823:06448\n\
67TFK:06046:07083\n\
67TFK:06033:07162\n\
67TFK:06050:07519\n\
67TFK:06202:06502\n\
67TFK:06227:07201\n\
67TFK:05494:11488\n\
67TFK:06371:11400\n\
67TFK:09586:01560\n\
67TFK:07102:01791\n\
67TFK:07176:01335\n\
67TFK:07567:01404\n\
67TFK:07361:06474\n\
67TFK:07929:07577\n\
67TFK:06749:06148\n\
67TFK:06868:05460\n\
67TFK:06927:05529\n\
67TFK:07035:05934\n\
67TFK:07032:06428\n\
67TFK:06911:09270\n\
67TFK:07353:10109\n\
67TFK:07762:09635\n\
67TFK:06699:08388\n\
67TFK:07215:08748\n\
67TFK:07350:07911\n\
67TFK:07449:10370\n\
67TFK:07679:11547\n\
67TFK:00637:02735\n\
67TFK:00784:03691\n\
67TFK:01095:02922\n\
67TFK:05509:01539\n\
67TFK:05855:01777\n\
67TFK:06125:01407\n\
67TFK:07401:00696\n\
67TFK:09062:06625\n\
67TFK:09076:06721\n\
67TFK:08025:03118\n\
67TFK:08135:03762\n\
67TFK:08184:03583\n\
67TFK:08267:03025\n\
67TFK:08513:03054\n\
67TFK:09089:03414\n\
67TFK:09072:03732\n\
67TFK:09296:02601\n\
67TFK:07994:04403\n\
67TFK:08252:04984\n\
67TFK:08799:04649\n\
67TFK:09140:04967\n\
67TFK:09168:04847\n\
67TFK:08954:08547\n\
67TFK:08273:09862\n\
67TFK:08550:09337\n\
67TFK:08596:09700\n\
67TFK:09051:09960\n\
67TFK:09210:09850\n\
67TFK:01142:10355\n\
67TFK:06964:12427\n\
67TFK:07148:12323\n\
67TFK:04319:13735\n\
67TFK:05324:14151\n\
67TFK:04833:14748\n\
67TFK:04675:12455\n\
67TFK:04353:09786\n\
67TFK:04577:09651\n\
67TFK:05167:09081\n\
67TFK:04720:08078\n\
67TFK:04156:07584\n\
67TFK:04555:07536\n\
67TFK:05061:06887\n\
67TFK:06305:00964\n\
67TFK:06561:00947\n\
67TFK:04288:06331\n\
67TFK:08229:13550\n\
67TFK:08633:13736\n\
67TFK:08059:12518\n\
67TFK:08183:12453\n\
67TFK:09316:11956\n\
67TFK:06250:13752\n\
67TFK:08547:10486\n\
67TFK:08617:10564\n\
67TFK:08737:11215\n\
67TFK:09177:10337\n\
67TFK:04096:02971\n\
67TFK:04139:03436\n\
67TFK:04679:02889\n\
67TFK:05559:02907\n\
67TFK:05641:03171\n\
67TFK:05785:03100\n\
67TFK:06043:03446\n\
67TFK:06061:03859\n\
67TFK:06284:02798\n\
67TFK:05345:05910\n\
67TFK:06657:05305\n\
67TFK:04896:04184\n\
67TFK:05017:04771\n\
67TFK:05453:08708\n\
67TFK:05918:08172\n\
67TFK:06361:08257\n\
67TFK:06643:08490\n\
67TFK:05428:09987\n\
67TFK:05746:09958\n\
67TFK:05927:09302\n\
67TFK:04900:02512\n\
67TFK:02784:13732\n\
67TFK:03170:13107\n\
67TFK:03844:13162\n\
67TFK:02744:12511\n\
67TFK:03175:12355\n\
67TFK:02846:05495\n\
67TFK:03086:06110\n\
67TFK:03756:06252\n\
67TFK:08004:02234\n\
67TFK:08433:01620\n\
67TFK:08489:01636\n\
67TFK:08900:01643\n\
67TFK:09144:01467\n\
67TFK:02387:10449\n\
67TFK:08000:06200\n\
67TFK:08227:05586\n\
67TFK:08266:05391\n\
67TFK:08367:05354\n\
67TFK:09114:05572\n\
67TFK:09283:05279\n\
67TFK:09277:06264\n\
67TFK:09476:05651\n\
67TFK:10353:05697\n\
67TFK:07072:13845\n\
67TFK:03741:03666\n\
67TFK:03957:03198\n\
67TFK:03386:07497\n\
67TFK:03511:07384\n\
67TFK:03881:06611\n\
67TFK:04022:00861\n\
67TFK:04454:01164\n\
67TFK:04551:00588\n\
67TFK:03198:10592\n\
67TFK:02724:08111\n\
67TFK:02858:08495\n\
67TFK:03108:08568\n\
67TFK:03659:08920\n\
67TFK:03930:08818\n\
')
