# Supplementary material for: The Oxidative Metabolism of Fossil Hydrocarbons and Sulfide Minerals by the Lithobiontic Microbial Community Inhabiting Deep Subterrestrial Kupferschiefer Black Shale
Source: Front Microbiol. 2018 May 15;9:972. doi: 10.3389/fmicb.2018.00972 (PMC5962744; doi:10.3389/fmicb.2018.00972)
Supplement: Supplementary file 3 [file Presentation_1.ZIP › R19_filter-trim_BSc60_sup207_krona.html.files/node1579.members.0.js]

data('67TFK:01698:12487\n\
67TFK:02024:12618\n\
67TFK:02450:12407\n\
67TFK:02446:12637\n\
67TFK:02539:12088\n\
67TFK:02568:12358\n\
67TFK:02671:04724\n\
67TFK:03091:04324\n\
67TFK:03290:03928\n\
67TFK:03303:05044\n\
67TFK:03408:04700\n\
67TFK:03400:05068\n\
67TFK:00361:05112\n\
67TFK:00479:04433\n\
67TFK:00891:04246\n\
67TFK:00769:02221\n\
67TFK:00914:02203\n\
67TFK:00450:09238\n\
67TFK:00468:09622\n\
67TFK:00553:10289\n\
67TFK:01317:09562\n\
67TFK:00674:08756\n\
67TFK:00793:08153\n\
67TFK:00805:08443\n\
67TFK:00895:08178\n\
67TFK:01034:07935\n\
67TFK:01048:08624\n\
67TFK:00417:07391\n\
67TFK:00777:07395\n\
67TFK:00360:06394\n\
67TFK:00552:05881\n\
67TFK:00873:05667\n\
67TFK:00905:05155\n\
67TFK:01139:05204\n\
67TFK:09395:06587\n\
67TFK:09380:07239\n\
67TFK:09391:07192\n\
67TFK:09503:07438\n\
67TFK:10335:07336\n\
67TFK:06861:03115\n\
67TFK:07175:02714\n\
67TFK:07166:03789\n\
67TFK:07212:02900\n\
67TFK:07427:03817\n\
67TFK:07487:03277\n\
67TFK:07701:02966\n\
67TFK:07766:03584\n\
67TFK:07886:02695\n\
67TFK:07892:03067\n\
67TFK:07874:03176\n\
67TFK:09518:04883\n\
67TFK:09734:03985\n\
67TFK:10293:04084\n\
67TFK:09698:03672\n\
67TFK:09831:03526\n\
67TFK:10079:02985\n\
67TFK:10252:02590\n\
67TFK:09364:11939\n\
67TFK:09428:11949\n\
67TFK:01356:03259\n\
67TFK:01574:02843\n\
67TFK:01640:02780\n\
67TFK:02379:02782\n\
67TFK:01337:04535\n\
67TFK:01677:04087\n\
67TFK:01868:04289\n\
67TFK:01867:04746\n\
67TFK:01836:05092\n\
67TFK:01920:04510\n\
67TFK:01946:04717\n\
67TFK:02135:04501\n\
67TFK:01349:05424\n\
67TFK:01633:05823\n\
67TFK:01825:05632\n\
67TFK:02252:06219\n\
67TFK:02256:06228\n\
67TFK:02359:06150\n\
67TFK:02442:06407\n\
67TFK:01641:06801\n\
67TFK:01792:06718\n\
67TFK:01808:07151\n\
67TFK:02043:07623\n\
67TFK:02187:06501\n\
67TFK:02347:07661\n\
67TFK:01719:02422\n\
67TFK:01995:02314\n\
67TFK:02526:01306\n\
67TFK:01806:08268\n\
67TFK:01899:08391\n\
67TFK:02038:08064\n\
67TFK:02452:08815\n\
67TFK:02492:08879\n\
67TFK:02217:10130\n\
67TFK:02312:09816\n\
67TFK:02507:09029\n\
67TFK:02514:09855\n\
67TFK:02549:10058\n\
67TFK:05395:04827\n\
67TFK:05706:04928\n\
67TFK:06076:04892\n\
67TFK:06418:03989\n\
67TFK:09720:08439\n\
67TFK:10355:08376\n\
67TFK:09427:09466\n\
67TFK:09526:10040\n\
67TFK:10138:09119\n\
67TFK:09440:11447\n\
67TFK:05441:07622\n\
67TFK:05826:06509\n\
67TFK:05954:07583\n\
67TFK:06038:06930\n\
67TFK:06210:07155\n\
67TFK:06343:06824\n\
67TFK:06381:06795\n\
67TFK:06400:07702\n\
67TFK:06450:06942\n\
67TFK:05328:10663\n\
67TFK:06462:11203\n\
67TFK:09492:01435\n\
67TFK:06837:01716\n\
67TFK:06914:02153\n\
67TFK:07014:01812\n\
67TFK:07160:01292\n\
67TFK:07658:02544\n\
67TFK:06957:04701\n\
67TFK:07040:05072\n\
67TFK:07096:04762\n\
67TFK:07506:04344\n\
67TFK:07606:03865\n\
67TFK:06694:07414\n\
67TFK:06853:07349\n\
67TFK:06872:07337\n\
67TFK:07576:06689\n\
67TFK:07612:07637\n\
67TFK:07793:06940\n\
67TFK:06774:05186\n\
67TFK:06858:05772\n\
67TFK:07119:05206\n\
67TFK:07129:05507\n\
67TFK:07195:05291\n\
67TFK:07432:05835\n\
67TFK:07537:05338\n\
67TFK:07779:06063\n\
67TFK:06998:09123\n\
67TFK:07711:10101\n\
67TFK:07918:10068\n\
67TFK:06985:08417\n\
67TFK:07112:08365\n\
67TFK:07546:08321\n\
67TFK:07630:08441\n\
67TFK:07677:08736\n\
67TFK:06821:10315\n\
67TFK:07273:10574\n\
67TFK:07955:11081\n\
67TFK:00670:03521\n\
67TFK:01009:02643\n\
67TFK:01026:03826\n\
67TFK:01158:02648\n\
67TFK:01205:03607\n\
67TFK:01258:03386\n\
67TFK:05970:02450\n\
67TFK:06342:01612\n\
67TFK:08330:01103\n\
67TFK:07195:00992\n\
67TFK:08188:07317\n\
67TFK:08724:06616\n\
67TFK:09040:07295\n\
67TFK:09100:06753\n\
67TFK:09159:07328\n\
67TFK:08219:03243\n\
67TFK:08220:03627\n\
67TFK:08590:03696\n\
67TFK:08645:03806\n\
67TFK:08753:03839\n\
67TFK:08803:02938\n\
67TFK:08878:03821\n\
67TFK:08910:02755\n\
67TFK:09111:02652\n\
67TFK:09286:03265\n\
67TFK:08003:04523\n\
67TFK:08403:04574\n\
67TFK:08493:04289\n\
67TFK:08545:04866\n\
67TFK:08726:04836\n\
67TFK:08843:04213\n\
67TFK:08877:04579\n\
67TFK:09244:04284\n\
67TFK:08251:07749\n\
67TFK:08615:08666\n\
67TFK:08941:08340\n\
67TFK:08998:08638\n\
67TFK:08205:09369\n\
67TFK:08994:09241\n\
67TFK:09182:09256\n\
67TFK:09319:09711\n\
67TFK:07073:11853\n\
67TFK:07360:12061\n\
67TFK:04990:13560\n\
67TFK:05137:13485\n\
67TFK:05295:13196\n\
67TFK:04802:14303\n\
67TFK:04373:12538\n\
67TFK:04585:12555\n\
67TFK:05043:11974\n\
67TFK:04404:10975\n\
67TFK:04977:10703\n\
67TFK:04245:09882\n\
67TFK:04695:10144\n\
67TFK:04785:09722\n\
67TFK:04939:09965\n\
67TFK:05128:10055\n\
67TFK:04436:07880\n\
67TFK:04598:08577\n\
67TFK:04721:08128\n\
67TFK:04828:08729\n\
67TFK:04056:07168\n\
67TFK:04263:07007\n\
67TFK:04629:07259\n\
67TFK:04826:06945\n\
67TFK:05035:06785\n\
67TFK:05064:07633\n\
67TFK:06348:01232\n\
67TFK:04019:06033\n\
67TFK:04020:06241\n\
67TFK:04680:06312\n\
67TFK:04904:06174\n\
67TFK:05024:06410\n\
67TFK:08154:14157\n\
67TFK:08339:14114\n\
67TFK:09285:12926\n\
67TFK:08792:12456\n\
67TFK:09011:11790\n\
67TFK:09038:12720\n\
67TFK:09124:12135\n\
67TFK:05354:13472\n\
67TFK:05666:13794\n\
67TFK:06221:13556\n\
67TFK:05516:14191\n\
67TFK:05947:14720\n\
67TFK:08400:10436\n\
67TFK:08425:11157\n\
67TFK:04074:02950\n\
67TFK:05005:03647\n\
67TFK:06410:02711\n\
67TFK:06513:03077\n\
67TFK:05819:05546\n\
67TFK:05951:05529\n\
67TFK:05951:06409\n\
67TFK:06315:06030\n\
67TFK:06320:06365\n\
67TFK:06585:05832\n\
67TFK:04066:04155\n\
67TFK:04609:03906\n\
67TFK:04951:03898\n\
67TFK:05275:04007\n\
67TFK:05350:07982\n\
67TFK:05655:08121\n\
67TFK:05794:08471\n\
67TFK:06022:08257\n\
67TFK:06016:08482\n\
67TFK:06139:08612\n\
67TFK:06566:08763\n\
67TFK:06659:07821\n\
67TFK:05654:09466\n\
67TFK:05408:11746\n\
67TFK:05834:11934\n\
67TFK:06223:12612\n\
67TFK:06295:12360\n\
67TFK:06434:12618\n\
67TFK:04406:01464\n\
67TFK:04835:01372\n\
67TFK:04955:02149\n\
67TFK:02994:13617\n\
67TFK:03578:13363\n\
67TFK:02969:12745\n\
67TFK:03135:12650\n\
67TFK:03917:11976\n\
67TFK:02801:10022\n\
67TFK:03162:09654\n\
67TFK:03135:09761\n\
67TFK:03179:09790\n\
67TFK:03253:10113\n\
67TFK:03406:10003\n\
67TFK:03941:09980\n\
67TFK:03834:05384\n\
67TFK:03858:06188\n\
67TFK:03925:05772\n\
67TFK:08019:02078\n\
67TFK:08167:01300\n\
67TFK:08272:02238\n\
67TFK:08398:02062\n\
67TFK:08775:02246\n\
67TFK:08823:01601\n\
67TFK:09160:01516\n\
67TFK:09168:02177\n\
67TFK:09252:01935\n\
67TFK:02725:02422\n\
67TFK:03387:01634\n\
67TFK:03521:02024\n\
67TFK:03964:02458\n\
67TFK:02943:01121\n\
67TFK:03340:00919\n\
67TFK:03591:01194\n\
67TFK:01401:11333\n\
67TFK:01405:11519\n\
67TFK:02524:11528\n\
67TFK:02628:11523\n\
67TFK:01681:12931\n\
67TFK:01652:13216\n\
67TFK:01649:13339\n\
67TFK:02124:13686\n\
67TFK:02269:13941\n\
67TFK:02491:13282\n\
67TFK:08222:05759\n\
67TFK:08544:06304\n\
67TFK:09089:05819\n\
67TFK:09533:05896\n\
67TFK:09709:05959\n\
67TFK:09767:05568\n\
67TFK:10219:05861\n\
67TFK:07283:13083\n\
67TFK:07933:13793\n\
67TFK:02703:02896\n\
67TFK:02965:02589\n\
67TFK:03100:03646\n\
67TFK:03423:02610\n\
67TFK:03866:02784\n\
67TFK:03174:06857\n\
67TFK:03204:07587\n\
67TFK:03639:07163\n\
67TFK:03666:07217\n\
67TFK:03908:06522\n\
67TFK:04471:01061\n\
67TFK:03596:14736\n\
67TFK:02755:10331\n\
67TFK:03685:11283\n\
67TFK:03779:10679\n\
67TFK:02113:01138\n\
67TFK:02674:08640\n\
67TFK:02769:08616\n\
67TFK:03192:08852\n\
67TFK:03252:07944\n\
67TFK:03784:07970\n\
67TFK:03805:08304\n\
')
