# Supplementary material for: The Oxidative Metabolism of Fossil Hydrocarbons and Sulfide Minerals by the Lithobiontic Microbial Community Inhabiting Deep Subterrestrial Kupferschiefer Black Shale
Source: Front Microbiol. 2018 May 15;9:972. doi: 10.3389/fmicb.2018.00972 (PMC5962744; doi:10.3389/fmicb.2018.00972)
Supplement: Supplementary file 3 [file Presentation_1.ZIP › R19_filter-trim_BSc60_sup207_krona.html.files/node685.members.0.js]

data('67TFK:01390:12262\n\
67TFK:01866:12373\n\
67TFK:02126:11823\n\
67TFK:02143:12316\n\
67TFK:02580:11890\n\
67TFK:02677:05029\n\
67TFK:02723:04115\n\
67TFK:02811:04353\n\
67TFK:02793:04383\n\
67TFK:03059:04599\n\
67TFK:03079:04406\n\
67TFK:03107:04742\n\
67TFK:03214:05091\n\
67TFK:03302:04174\n\
67TFK:03604:03866\n\
67TFK:03611:03949\n\
67TFK:03866:04428\n\
67TFK:03883:05072\n\
67TFK:03936:04949\n\
67TFK:00308:04027\n\
67TFK:00580:04819\n\
67TFK:00583:05140\n\
67TFK:00733:04680\n\
67TFK:00834:04750\n\
67TFK:01032:04868\n\
67TFK:00842:01993\n\
67TFK:01095:01779\n\
67TFK:00676:10086\n\
67TFK:00704:09578\n\
67TFK:00705:09994\n\
67TFK:00825:09900\n\
67TFK:01210:10002\n\
67TFK:00132:07978\n\
67TFK:00277:07814\n\
67TFK:00579:07947\n\
67TFK:00607:07864\n\
67TFK:00664:07987\n\
67TFK:01139:08849\n\
67TFK:01303:08675\n\
67TFK:00332:07452\n\
67TFK:00772:07386\n\
67TFK:01023:07091\n\
67TFK:00745:06297\n\
67TFK:00829:05632\n\
67TFK:00860:06027\n\
67TFK:00974:05706\n\
67TFK:01060:05320\n\
67TFK:00999:12191\n\
67TFK:09418:06887\n\
67TFK:09492:07140\n\
67TFK:09494:07236\n\
67TFK:09743:07213\n\
67TFK:10314:06716\n\
67TFK:10387:06904\n\
67TFK:06730:02863\n\
67TFK:07009:03565\n\
67TFK:07100:03514\n\
67TFK:07071:03562\n\
67TFK:07148:02646\n\
67TFK:07224:03180\n\
67TFK:07377:03507\n\
67TFK:07470:03343\n\
67TFK:07474:03474\n\
67TFK:07600:03069\n\
67TFK:09991:04199\n\
67TFK:10061:04718\n\
67TFK:09344:03307\n\
67TFK:09447:03347\n\
67TFK:09612:02968\n\
67TFK:10335:03525\n\
67TFK:10406:03218\n\
67TFK:10379:03244\n\
67TFK:09351:12151\n\
67TFK:09567:11803\n\
67TFK:09770:12259\n\
67TFK:09873:11790\n\
67TFK:01435:03123\n\
67TFK:01723:02888\n\
67TFK:01719:03009\n\
67TFK:01716:03810\n\
67TFK:01746:03652\n\
67TFK:01770:03698\n\
67TFK:01925:03808\n\
67TFK:02130:03615\n\
67TFK:02234:03261\n\
67TFK:02351:03618\n\
67TFK:02507:02766\n\
67TFK:02549:03062\n\
67TFK:02618:03201\n\
67TFK:01367:04268\n\
67TFK:01454:03948\n\
67TFK:01519:04318\n\
67TFK:01588:04964\n\
67TFK:01796:04299\n\
67TFK:01885:04882\n\
67TFK:02214:04352\n\
67TFK:02242:04644\n\
67TFK:02234:05061\n\
67TFK:02362:03931\n\
67TFK:02523:04261\n\
67TFK:02615:05059\n\
67TFK:01402:05550\n\
67TFK:01699:05333\n\
67TFK:01717:06045\n\
67TFK:01912:05993\n\
67TFK:01905:06035\n\
67TFK:01991:06354\n\
67TFK:02126:05641\n\
67TFK:02185:06387\n\
67TFK:02278:06387\n\
67TFK:02440:06109\n\
67TFK:01351:07526\n\
67TFK:01575:06809\n\
67TFK:01740:06581\n\
67TFK:01862:07151\n\
67TFK:01883:07200\n\
67TFK:01902:07409\n\
67TFK:01974:06715\n\
67TFK:02085:06453\n\
67TFK:02135:07338\n\
67TFK:02342:07662\n\
67TFK:02429:06612\n\
67TFK:02493:07256\n\
67TFK:02599:06602\n\
67TFK:02615:06692\n\
67TFK:02625:07391\n\
67TFK:02632:07541\n\
67TFK:01577:01753\n\
67TFK:01722:01736\n\
67TFK:01764:01906\n\
67TFK:01820:01516\n\
67TFK:01800:01985\n\
67TFK:01833:01638\n\
67TFK:01931:01324\n\
67TFK:02008:01645\n\
67TFK:02073:01368\n\
67TFK:02175:02392\n\
67TFK:02206:02040\n\
67TFK:01368:08883\n\
67TFK:01706:07777\n\
67TFK:01682:08344\n\
67TFK:01696:08904\n\
67TFK:01819:07832\n\
67TFK:02250:08035\n\
67TFK:02298:08047\n\
67TFK:02297:08084\n\
67TFK:02317:08114\n\
67TFK:02298:08915\n\
67TFK:02519:07855\n\
67TFK:02482:07884\n\
67TFK:01850:09410\n\
67TFK:01997:09440\n\
67TFK:02033:09464\n\
67TFK:02109:09110\n\
67TFK:02302:10273\n\
67TFK:02498:09430\n\
67TFK:05458:04149\n\
67TFK:05648:04120\n\
67TFK:05790:04093\n\
67TFK:05877:04616\n\
67TFK:05913:04847\n\
67TFK:06347:04012\n\
67TFK:09345:12932\n\
67TFK:09599:08329\n\
67TFK:09903:08497\n\
67TFK:10439:08404\n\
67TFK:10492:08949\n\
67TFK:09368:09275\n\
67TFK:09639:09957\n\
67TFK:09793:10104\n\
67TFK:10105:09366\n\
67TFK:09460:10795\n\
67TFK:09618:10967\n\
67TFK:09868:11404\n\
67TFK:09874:10438\n\
67TFK:09915:10413\n\
67TFK:10278:11207\n\
67TFK:10618:11031\n\
67TFK:05558:07612\n\
67TFK:05716:07656\n\
67TFK:05908:07256\n\
67TFK:06030:07474\n\
67TFK:06120:07037\n\
67TFK:06152:07345\n\
67TFK:06188:06655\n\
67TFK:06396:06844\n\
67TFK:05934:10935\n\
67TFK:05949:10990\n\
67TFK:06075:10340\n\
67TFK:06222:11429\n\
67TFK:09554:02565\n\
67TFK:09769:02145\n\
67TFK:10210:02452\n\
67TFK:06742:02081\n\
67TFK:06837:02349\n\
67TFK:06898:02515\n\
67TFK:06917:01551\n\
67TFK:06935:01803\n\
67TFK:07021:01744\n\
67TFK:07252:01879\n\
67TFK:07460:01548\n\
67TFK:07554:02246\n\
67TFK:07632:02253\n\
67TFK:07899:01292\n\
67TFK:07886:01519\n\
67TFK:07946:01638\n\
67TFK:06724:04524\n\
67TFK:06790:04188\n\
67TFK:06760:04683\n\
67TFK:06809:04688\n\
67TFK:07178:04472\n\
67TFK:07318:03974\n\
67TFK:07371:04121\n\
67TFK:07508:04644\n\
67TFK:07864:04413\n\
67TFK:06782:07470\n\
67TFK:07035:07260\n\
67TFK:07251:07297\n\
67TFK:06801:05841\n\
67TFK:07000:05808\n\
67TFK:07069:06247\n\
67TFK:07296:05468\n\
67TFK:07713:05366\n\
67TFK:07710:05583\n\
67TFK:07739:06158\n\
67TFK:07799:05358\n\
67TFK:07777:06133\n\
67TFK:07978:05684\n\
67TFK:07341:09959\n\
67TFK:07602:09422\n\
67TFK:07649:09727\n\
67TFK:07621:10157\n\
67TFK:07861:09684\n\
67TFK:07933:09492\n\
67TFK:06669:08083\n\
67TFK:06971:08071\n\
67TFK:07000:08819\n\
67TFK:07330:07775\n\
67TFK:07391:08685\n\
67TFK:07437:08283\n\
67TFK:07478:08499\n\
67TFK:07622:08859\n\
67TFK:07781:08543\n\
67TFK:07914:08759\n\
67TFK:06691:10858\n\
67TFK:06693:11491\n\
67TFK:06903:10758\n\
67TFK:06934:10811\n\
67TFK:07220:10603\n\
67TFK:07310:11059\n\
67TFK:07372:10310\n\
67TFK:07496:10632\n\
67TFK:07615:11073\n\
67TFK:07633:11458\n\
67TFK:07900:11212\n\
67TFK:00359:03529\n\
67TFK:00586:03597\n\
67TFK:01133:03085\n\
67TFK:05490:01976\n\
67TFK:05627:01895\n\
67TFK:05645:01697\n\
67TFK:05724:02492\n\
67TFK:05731:02337\n\
67TFK:05992:02004\n\
67TFK:06163:02530\n\
67TFK:06275:01650\n\
67TFK:06457:01426\n\
67TFK:08046:01208\n\
67TFK:08388:01109\n\
67TFK:07051:00601\n\
67TFK:07036:00771\n\
67TFK:07474:00884\n\
67TFK:06754:14533\n\
67TFK:07416:14542\n\
67TFK:08036:06689\n\
67TFK:08173:06894\n\
67TFK:08486:06703\n\
67TFK:08581:07027\n\
67TFK:08730:06472\n\
67TFK:08791:06527\n\
67TFK:09131:07614\n\
67TFK:07993:02636\n\
67TFK:08078:03196\n\
67TFK:08087:03802\n\
67TFK:08115:03352\n\
67TFK:08388:03286\n\
67TFK:08509:02890\n\
67TFK:08551:03627\n\
67TFK:08816:02928\n\
67TFK:09006:03703\n\
67TFK:09175:03665\n\
67TFK:09286:02784\n\
67TFK:09278:03483\n\
67TFK:07992:04519\n\
67TFK:08111:04969\n\
67TFK:08158:04036\n\
67TFK:08287:04634\n\
67TFK:08829:04071\n\
67TFK:09025:04347\n\
67TFK:08473:07826\n\
67TFK:08803:07796\n\
67TFK:08956:08923\n\
67TFK:09036:08181\n\
67TFK:09161:09001\n\
67TFK:09312:08981\n\
67TFK:08278:09924\n\
67TFK:08806:09929\n\
67TFK:08800:10223\n\
67TFK:09029:09506\n\
67TFK:00926:11566\n\
67TFK:07062:12616\n\
67TFK:07165:12310\n\
67TFK:07175:12737\n\
67TFK:07690:11975\n\
67TFK:07794:12254\n\
67TFK:04155:13029\n\
67TFK:04314:13720\n\
67TFK:04641:13122\n\
67TFK:04478:14851\n\
67TFK:04568:14770\n\
67TFK:05203:11691\n\
67TFK:05236:12872\n\
67TFK:05260:12168\n\
67TFK:05297:12505\n\
67TFK:04123:10388\n\
67TFK:04205:11421\n\
67TFK:04661:11167\n\
67TFK:04931:10547\n\
67TFK:05079:11541\n\
67TFK:05172:11048\n\
67TFK:04459:09474\n\
67TFK:04575:09198\n\
67TFK:04710:10149\n\
67TFK:04993:09716\n\
67TFK:05204:09204\n\
67TFK:04271:08496\n\
67TFK:04364:08380\n\
67TFK:04363:08439\n\
67TFK:04875:08674\n\
67TFK:05078:08336\n\
67TFK:05113:08174\n\
67TFK:05181:08974\n\
67TFK:05310:07760\n\
67TFK:04205:07439\n\
67TFK:04481:06896\n\
67TFK:04535:06960\n\
67TFK:04739:07293\n\
67TFK:04826:06786\n\
67TFK:04877:07628\n\
67TFK:04918:07560\n\
67TFK:05027:06979\n\
67TFK:06102:01186\n\
67TFK:06462:00988\n\
67TFK:06625:00688\n\
67TFK:04409:05787\n\
67TFK:04452:05511\n\
67TFK:04480:06276\n\
67TFK:04507:05153\n\
67TFK:05129:05982\n\
67TFK:05293:05401\n\
67TFK:08545:13489\n\
67TFK:08565:13493\n\
67TFK:08641:13651\n\
67TFK:08774:14095\n\
67TFK:08218:12034\n\
67TFK:08502:12680\n\
67TFK:08944:12626\n\
67TFK:05412:13416\n\
67TFK:05586:14017\n\
67TFK:05728:13873\n\
67TFK:05950:13119\n\
67TFK:06453:12981\n\
67TFK:06086:15123\n\
67TFK:08194:11177\n\
67TFK:08338:11166\n\
67TFK:08345:10989\n\
67TFK:08521:11035\n\
67TFK:08615:10621\n\
67TFK:08993:11016\n\
67TFK:09070:11412\n\
67TFK:04472:02597\n\
67TFK:04479:03684\n\
67TFK:04938:02747\n\
67TFK:04901:03117\n\
67TFK:05127:03649\n\
67TFK:05147:02631\n\
67TFK:05189:03309\n\
67TFK:05283:03778\n\
67TFK:05389:03317\n\
67TFK:05458:03163\n\
67TFK:05481:02775\n\
67TFK:05495:03527\n\
67TFK:05548:03301\n\
67TFK:05799:03823\n\
67TFK:05957:03529\n\
67TFK:06495:03387\n\
67TFK:05506:05940\n\
67TFK:05644:05809\n\
67TFK:05677:06197\n\
67TFK:05896:05655\n\
67TFK:05879:06149\n\
67TFK:06235:05569\n\
67TFK:06232:05911\n\
67TFK:06366:05655\n\
67TFK:06609:05235\n\
67TFK:06634:05400\n\
67TFK:04005:03872\n\
67TFK:04211:04698\n\
67TFK:04327:04100\n\
67TFK:04379:04398\n\
67TFK:04404:04566\n\
67TFK:04416:04694\n\
67TFK:04632:04473\n\
67TFK:04715:04717\n\
67TFK:04708:05120\n\
67TFK:04827:05093\n\
67TFK:05025:04433\n\
67TFK:05000:05049\n\
67TFK:05122:03983\n\
67TFK:05376:07847\n\
67TFK:05550:08262\n\
67TFK:06417:08880\n\
67TFK:06617:08857\n\
67TFK:05342:09394\n\
67TFK:05401:09371\n\
67TFK:05395:09957\n\
67TFK:05475:09283\n\
67TFK:05467:09787\n\
67TFK:06100:09620\n\
67TFK:06305:10054\n\
67TFK:05428:12123\n\
67TFK:05492:12501\n\
67TFK:05565:11687\n\
67TFK:05861:11678\n\
67TFK:06075:11808\n\
67TFK:06321:11773\n\
67TFK:06418:11626\n\
67TFK:06427:12802\n\
67TFK:06609:12269\n\
67TFK:03997:02175\n\
67TFK:04162:01565\n\
67TFK:04308:01929\n\
67TFK:04415:01483\n\
67TFK:04927:02169\n\
67TFK:05086:01676\n\
67TFK:05058:02232\n\
67TFK:05289:01928\n\
67TFK:02672:13190\n\
67TFK:02725:13901\n\
67TFK:02901:13685\n\
67TFK:03023:12901\n\
67TFK:03142:13166\n\
67TFK:03123:14080\n\
67TFK:03358:13495\n\
67TFK:03464:13096\n\
67TFK:03632:13715\n\
67TFK:03668:13110\n\
67TFK:03137:12008\n\
67TFK:03338:12127\n\
67TFK:03325:12642\n\
67TFK:03428:12843\n\
67TFK:03573:12431\n\
67TFK:03842:12040\n\
67TFK:03530:09497\n\
67TFK:02798:06173\n\
67TFK:03104:05550\n\
67TFK:03081:06154\n\
67TFK:03310:05304\n\
67TFK:03880:05212\n\
67TFK:03935:05795\n\
67TFK:08228:01666\n\
67TFK:08209:01871\n\
67TFK:08411:01961\n\
67TFK:08483:01971\n\
67TFK:08643:02271\n\
67TFK:08736:01984\n\
67TFK:08807:02173\n\
67TFK:08884:02105\n\
67TFK:09017:02567\n\
67TFK:09070:01389\n\
67TFK:09226:01834\n\
67TFK:03033:01876\n\
67TFK:03483:01787\n\
67TFK:03492:02543\n\
67TFK:03568:01307\n\
67TFK:03617:01522\n\
67TFK:03850:01340\n\
67TFK:03943:02146\n\
67TFK:01339:10984\n\
67TFK:02455:11282\n\
67TFK:01688:13644\n\
67TFK:01849:13387\n\
67TFK:01841:13476\n\
67TFK:01941:13552\n\
67TFK:02432:13585\n\
67TFK:02526:13843\n\
67TFK:08193:06027\n\
67TFK:08351:05514\n\
67TFK:08475:05565\n\
67TFK:08612:05718\n\
67TFK:08685:05562\n\
67TFK:08718:05851\n\
67TFK:09024:05691\n\
67TFK:09244:05305\n\
67TFK:09508:05271\n\
67TFK:09686:06381\n\
67TFK:09771:05391\n\
67TFK:10393:05683\n\
67TFK:07909:13166\n\
67TFK:02946:03069\n\
67TFK:03183:02778\n\
67TFK:03277:02620\n\
67TFK:03406:03131\n\
67TFK:03525:03311\n\
67TFK:03552:03509\n\
67TFK:03579:02706\n\
67TFK:03584:03310\n\
67TFK:03675:02813\n\
67TFK:03848:02956\n\
67TFK:03837:03597\n\
67TFK:03880:03485\n\
67TFK:02704:07193\n\
67TFK:03603:07707\n\
67TFK:03691:06544\n\
67TFK:03671:07359\n\
67TFK:04178:00523\n\
67TFK:04206:00580\n\
67TFK:04340:00834\n\
67TFK:04578:00681\n\
67TFK:04567:00925\n\
67TFK:03113:14183\n\
67TFK:03301:14494\n\
67TFK:02664:10855\n\
67TFK:03351:10795\n\
67TFK:03423:10433\n\
67TFK:03437:10841\n\
67TFK:03470:10444\n\
67TFK:03755:11175\n\
67TFK:01851:01226\n\
67TFK:02302:01195\n\
67TFK:02507:01028\n\
67TFK:02900:08465\n\
67TFK:03006:08629\n\
67TFK:03160:08464\n\
67TFK:03559:07845\n\
67TFK:03742:08937\n\
67TFK:03845:08632\n\
')
