# Supplementary material for: The Oxidative Metabolism of Fossil Hydrocarbons and Sulfide Minerals by the Lithobiontic Microbial Community Inhabiting Deep Subterrestrial Kupferschiefer Black Shale
Source: Front Microbiol. 2018 May 15;9:972. doi: 10.3389/fmicb.2018.00972 (PMC5962744; doi:10.3389/fmicb.2018.00972)
Supplement: Supplementary file 3 [file Presentation_1.ZIP › R19_filter-trim_BSc60_sup207_krona.html.files/node381.members.0.js]

data('67TFK:01373:12226\n\
67TFK:01334:12266\n\
67TFK:01373:12340\n\
67TFK:01342:12410\n\
67TFK:01348:12453\n\
67TFK:01354:12839\n\
67TFK:01395:12413\n\
67TFK:01393:12758\n\
67TFK:01471:12226\n\
67TFK:01464:12353\n\
67TFK:01472:12486\n\
67TFK:01469:12508\n\
67TFK:01450:12617\n\
67TFK:01519:11628\n\
67TFK:01505:11993\n\
67TFK:01526:12145\n\
67TFK:01531:12585\n\
67TFK:01526:12814\n\
67TFK:01558:11827\n\
67TFK:01579:12251\n\
67TFK:01548:12383\n\
67TFK:01557:12421\n\
67TFK:01578:12569\n\
67TFK:01550:12854\n\
67TFK:01595:11669\n\
67TFK:01603:11713\n\
67TFK:01617:11727\n\
67TFK:01597:12015\n\
67TFK:01615:12177\n\
67TFK:01624:12162\n\
67TFK:01670:11611\n\
67TFK:01673:11655\n\
67TFK:01637:11827\n\
67TFK:01639:12301\n\
67TFK:01681:12404\n\
67TFK:01640:12526\n\
67TFK:01642:12520\n\
67TFK:01652:12504\n\
67TFK:01678:12531\n\
67TFK:01647:12840\n\
67TFK:01711:11636\n\
67TFK:01719:11877\n\
67TFK:01694:11986\n\
67TFK:01706:11995\n\
67TFK:01706:12329\n\
67TFK:01712:12420\n\
67TFK:01706:12592\n\
67TFK:01725:12633\n\
67TFK:01711:12769\n\
67TFK:01753:11663\n\
67TFK:01766:11879\n\
67TFK:01776:12020\n\
67TFK:01751:12481\n\
67TFK:01820:11619\n\
67TFK:01798:12202\n\
67TFK:01805:12255\n\
67TFK:01783:12559\n\
67TFK:01830:12711\n\
67TFK:01785:12879\n\
67TFK:01855:11903\n\
67TFK:01857:11948\n\
67TFK:01868:12511\n\
67TFK:01868:12642\n\
67TFK:01846:12810\n\
67TFK:01883:11642\n\
67TFK:01913:11724\n\
67TFK:01926:11713\n\
67TFK:01917:11875\n\
67TFK:01922:11967\n\
67TFK:01903:12715\n\
67TFK:01963:11612\n\
67TFK:01944:11740\n\
67TFK:01944:11780\n\
67TFK:01937:12039\n\
67TFK:01970:12010\n\
67TFK:01940:12171\n\
67TFK:01979:12409\n\
67TFK:01968:12647\n\
67TFK:01933:12741\n\
67TFK:01938:12823\n\
67TFK:02010:11887\n\
67TFK:02012:12172\n\
67TFK:01997:12505\n\
67TFK:02010:12584\n\
67TFK:02037:11756\n\
67TFK:02045:11838\n\
67TFK:02078:11926\n\
67TFK:02081:12787\n\
67TFK:02113:11750\n\
67TFK:02106:11839\n\
67TFK:02090:11891\n\
67TFK:02114:12122\n\
67TFK:02083:12186\n\
67TFK:02128:12700\n\
67TFK:02163:11731\n\
67TFK:02132:11940\n\
67TFK:02146:11991\n\
67TFK:02167:12026\n\
67TFK:02144:12264\n\
67TFK:02177:12723\n\
67TFK:02140:12771\n\
67TFK:02213:11657\n\
67TFK:02196:11942\n\
67TFK:02229:12247\n\
67TFK:02230:12325\n\
67TFK:02231:12294\n\
67TFK:02224:12371\n\
67TFK:02190:12643\n\
67TFK:02267:11886\n\
67TFK:02264:12046\n\
67TFK:02276:12337\n\
67TFK:02232:12461\n\
67TFK:02263:12708\n\
67TFK:02273:12773\n\
67TFK:02263:12828\n\
67TFK:02290:11843\n\
67TFK:02286:11943\n\
67TFK:02329:12389\n\
67TFK:02303:12415\n\
67TFK:02287:12764\n\
67TFK:02369:11599\n\
67TFK:02377:11608\n\
67TFK:02366:11730\n\
67TFK:02332:11796\n\
67TFK:02359:11828\n\
67TFK:02334:12072\n\
67TFK:02341:12175\n\
67TFK:02366:12511\n\
67TFK:02370:12719\n\
67TFK:02420:12080\n\
67TFK:02429:12138\n\
67TFK:02390:12468\n\
67TFK:02403:12472\n\
67TFK:02421:12470\n\
67TFK:02417:12541\n\
67TFK:02418:12708\n\
67TFK:02421:12876\n\
67TFK:02479:11657\n\
67TFK:02437:11814\n\
67TFK:02434:11871\n\
67TFK:02435:11909\n\
67TFK:02441:12573\n\
67TFK:02518:11612\n\
67TFK:02528:11703\n\
67TFK:02501:11971\n\
67TFK:02522:12014\n\
67TFK:02486:12404\n\
67TFK:02521:12565\n\
67TFK:02496:12820\n\
67TFK:02482:12847\n\
67TFK:02542:11795\n\
67TFK:02547:11869\n\
67TFK:02538:11935\n\
67TFK:02536:12061\n\
67TFK:02568:12785\n\
67TFK:02627:11647\n\
67TFK:02631:11816\n\
67TFK:02586:12628\n\
67TFK:02605:12596\n\
67TFK:02658:11631\n\
67TFK:02662:11816\n\
67TFK:02638:11858\n\
67TFK:02640:12341\n\
67TFK:02709:04066\n\
67TFK:02667:04203\n\
67TFK:02667:04301\n\
67TFK:02685:04524\n\
67TFK:02709:04611\n\
67TFK:02701:04817\n\
67TFK:02671:05118\n\
67TFK:02723:04001\n\
67TFK:02758:04069\n\
67TFK:02723:04719\n\
67TFK:02754:04909\n\
67TFK:02717:05036\n\
67TFK:02728:05047\n\
67TFK:02739:05111\n\
67TFK:02798:03981\n\
67TFK:02767:04047\n\
67TFK:02790:04205\n\
67TFK:02777:04261\n\
67TFK:02804:04347\n\
67TFK:02769:04425\n\
67TFK:02781:04509\n\
67TFK:02805:04475\n\
67TFK:02812:04559\n\
67TFK:02812:04649\n\
67TFK:02782:04743\n\
67TFK:02777:04798\n\
67TFK:02794:04908\n\
67TFK:02790:05039\n\
67TFK:02842:04131\n\
67TFK:02856:04160\n\
67TFK:02842:04233\n\
67TFK:02850:04376\n\
67TFK:02825:04588\n\
67TFK:02819:04658\n\
67TFK:02843:04769\n\
67TFK:02844:04845\n\
67TFK:02832:05115\n\
67TFK:02900:04016\n\
67TFK:02892:04100\n\
67TFK:02886:04189\n\
67TFK:02892:04181\n\
67TFK:02873:04385\n\
67TFK:02877:04373\n\
67TFK:02881:04400\n\
67TFK:02901:04453\n\
67TFK:02884:04682\n\
67TFK:02906:04678\n\
67TFK:02899:04720\n\
67TFK:02899:04743\n\
67TFK:02905:04737\n\
67TFK:02881:04788\n\
67TFK:02871:04880\n\
67TFK:02888:05066\n\
67TFK:02897:05115\n\
67TFK:02933:03888\n\
67TFK:02960:03875\n\
67TFK:02922:04071\n\
67TFK:02926:04151\n\
67TFK:02956:04280\n\
67TFK:02941:04406\n\
67TFK:02939:04420\n\
67TFK:02927:04634\n\
67TFK:02917:04809\n\
67TFK:02946:04831\n\
67TFK:02945:05001\n\
67TFK:02940:05028\n\
67TFK:02982:04063\n\
67TFK:02982:04186\n\
67TFK:02972:04489\n\
67TFK:02998:04484\n\
67TFK:02995:04528\n\
67TFK:02966:04570\n\
67TFK:02973:04655\n\
67TFK:02992:04632\n\
67TFK:03010:04701\n\
67TFK:02985:04722\n\
67TFK:02991:04975\n\
67TFK:02999:04970\n\
67TFK:03011:05009\n\
67TFK:02977:05021\n\
67TFK:02982:05058\n\
67TFK:02987:05041\n\
67TFK:03041:03889\n\
67TFK:03059:03964\n\
67TFK:03029:04052\n\
67TFK:03038:04063\n\
67TFK:03022:04275\n\
67TFK:03038:04471\n\
67TFK:03055:04484\n\
67TFK:03045:04579\n\
67TFK:03037:04790\n\
67TFK:03034:05007\n\
67TFK:03020:05111\n\
67TFK:03102:03864\n\
67TFK:03091:03933\n\
67TFK:03066:04028\n\
67TFK:03070:04065\n\
67TFK:03070:04069\n\
67TFK:03094:04096\n\
67TFK:03085:04154\n\
67TFK:03081:04406\n\
67TFK:03086:04403\n\
67TFK:03112:04608\n\
67TFK:03089:04632\n\
67TFK:03104:04756\n\
67TFK:03090:05048\n\
67TFK:03152:03913\n\
67TFK:03154:03892\n\
67TFK:03161:04008\n\
67TFK:03163:04092\n\
67TFK:03117:04194\n\
67TFK:03123:04447\n\
67TFK:03159:04559\n\
67TFK:03149:04583\n\
67TFK:03142:04620\n\
67TFK:03154:04643\n\
67TFK:03160:04747\n\
67TFK:03162:04809\n\
67TFK:03161:04862\n\
67TFK:03154:04870\n\
67TFK:03122:04927\n\
67TFK:03136:05028\n\
67TFK:03186:03878\n\
67TFK:03193:03980\n\
67TFK:03185:04084\n\
67TFK:03212:04081\n\
67TFK:03183:04237\n\
67TFK:03169:04340\n\
67TFK:03204:04475\n\
67TFK:03205:04495\n\
67TFK:03188:04532\n\
67TFK:03190:04704\n\
67TFK:03182:04872\n\
67TFK:03202:04876\n\
67TFK:03181:04914\n\
67TFK:03168:05003\n\
67TFK:03175:05048\n\
67TFK:03213:05128\n\
67TFK:03260:03927\n\
67TFK:03237:04163\n\
67TFK:03252:04331\n\
67TFK:03233:04475\n\
67TFK:03223:04528\n\
67TFK:03227:04653\n\
67TFK:03228:04649\n\
67TFK:03232:04729\n\
67TFK:03257:04769\n\
67TFK:03245:04882\n\
67TFK:03249:05044\n\
67TFK:03265:03875\n\
67TFK:03279:03972\n\
67TFK:03271:04368\n\
67TFK:03265:04495\n\
67TFK:03296:04594\n\
67TFK:03270:04625\n\
67TFK:03303:04754\n\
67TFK:03292:04851\n\
67TFK:03300:04826\n\
67TFK:03271:04865\n\
67TFK:03273:05146\n\
67TFK:03326:03898\n\
67TFK:03340:03995\n\
67TFK:03353:04079\n\
67TFK:03322:04159\n\
67TFK:03326:04208\n\
67TFK:03340:04520\n\
67TFK:03320:04824\n\
67TFK:03345:04854\n\
67TFK:03346:04817\n\
67TFK:03326:04885\n\
67TFK:03374:03867\n\
67TFK:03378:03988\n\
67TFK:03387:04053\n\
67TFK:03371:04064\n\
67TFK:03390:04164\n\
67TFK:03404:04310\n\
67TFK:03366:04344\n\
67TFK:03376:04335\n\
67TFK:03411:04316\n\
67TFK:03382:04388\n\
67TFK:03410:04603\n\
67TFK:03390:05056\n\
67TFK:03406:05059\n\
67TFK:03444:03867\n\
67TFK:03433:03994\n\
67TFK:03458:04199\n\
67TFK:03426:04414\n\
67TFK:03431:04517\n\
67TFK:03460:04913\n\
67TFK:03420:05142\n\
67TFK:03471:03961\n\
67TFK:03467:03993\n\
67TFK:03469:04013\n\
67TFK:03477:03983\n\
67TFK:03478:04109\n\
67TFK:03476:04123\n\
67TFK:03487:04193\n\
67TFK:03493:04443\n\
67TFK:03508:04535\n\
67TFK:03502:04598\n\
67TFK:03468:04851\n\
67TFK:03472:04953\n\
67TFK:03504:05137\n\
67TFK:03560:03953\n\
67TFK:03561:04029\n\
67TFK:03540:04091\n\
67TFK:03515:04267\n\
67TFK:03521:04656\n\
67TFK:03514:05109\n\
67TFK:03551:05090\n\
67TFK:03563:05097\n\
67TFK:03587:04084\n\
67TFK:03601:04104\n\
67TFK:03606:04111\n\
67TFK:03570:04168\n\
67TFK:03582:04382\n\
67TFK:03610:04716\n\
67TFK:03611:04736\n\
67TFK:03612:04959\n\
67TFK:03603:04985\n\
67TFK:03571:05084\n\
67TFK:03580:05105\n\
67TFK:03581:05144\n\
67TFK:03624:04121\n\
67TFK:03638:04166\n\
67TFK:03637:04263\n\
67TFK:03619:04401\n\
67TFK:03653:04421\n\
67TFK:03616:04743\n\
67TFK:03630:04726\n\
67TFK:03660:04962\n\
67TFK:03618:05003\n\
67TFK:03706:03896\n\
67TFK:03706:04168\n\
67TFK:03692:04396\n\
67TFK:03705:04423\n\
67TFK:03713:04676\n\
67TFK:03696:04778\n\
67TFK:03676:05021\n\
67TFK:03665:05138\n\
67TFK:03667:05137\n\
67TFK:03724:03946\n\
67TFK:03758:03928\n\
67TFK:03728:04303\n\
67TFK:03729:04347\n\
67TFK:03758:04511\n\
67TFK:03742:04572\n\
67TFK:03753:04699\n\
67TFK:03753:04739\n\
67TFK:03750:04810\n\
67TFK:03734:04835\n\
67TFK:03716:05031\n\
67TFK:03761:05119\n\
67TFK:03765:03870\n\
67TFK:03776:04084\n\
67TFK:03772:04268\n\
67TFK:03791:04303\n\
67TFK:03783:04330\n\
67TFK:03765:04380\n\
67TFK:03784:04500\n\
67TFK:03810:04533\n\
67TFK:03804:04807\n\
67TFK:03810:04851\n\
67TFK:03847:03900\n\
67TFK:03857:03890\n\
67TFK:03848:04246\n\
67TFK:03816:04405\n\
67TFK:03845:04364\n\
67TFK:03843:04523\n\
67TFK:03840:04635\n\
67TFK:03831:04681\n\
67TFK:03844:04775\n\
67TFK:03824:04909\n\
67TFK:03818:04961\n\
67TFK:03861:04997\n\
67TFK:03872:03921\n\
67TFK:03877:03959\n\
67TFK:03882:04179\n\
67TFK:03901:04277\n\
67TFK:03872:04381\n\
67TFK:03875:04701\n\
67TFK:03895:04722\n\
67TFK:03876:04904\n\
67TFK:03904:04912\n\
67TFK:03912:04936\n\
67TFK:03875:04990\n\
67TFK:03876:04975\n\
67TFK:03962:04027\n\
67TFK:03920:04238\n\
67TFK:03949:04486\n\
67TFK:03915:04519\n\
67TFK:03954:04522\n\
67TFK:03961:04834\n\
67TFK:03937:04962\n\
67TFK:03939:05005\n\
67TFK:03945:05126\n\
67TFK:03970:03877\n\
67TFK:03975:04077\n\
67TFK:03993:04142\n\
67TFK:03983:04222\n\
67TFK:03979:04408\n\
67TFK:03988:04467\n\
67TFK:03975:04516\n\
67TFK:03985:04526\n\
67TFK:03986:04675\n\
67TFK:03978:05061\n\
67TFK:00249:04100\n\
67TFK:00249:04206\n\
67TFK:00247:05081\n\
67TFK:00262:03902\n\
67TFK:00290:04001\n\
67TFK:00268:04157\n\
67TFK:00268:04589\n\
67TFK:00297:04736\n\
67TFK:00257:04860\n\
67TFK:00268:05027\n\
67TFK:00274:05054\n\
67TFK:00309:03939\n\
67TFK:00309:04242\n\
67TFK:00345:04569\n\
67TFK:00326:04951\n\
67TFK:00381:04220\n\
67TFK:00350:04601\n\
67TFK:00354:04601\n\
67TFK:00382:04635\n\
67TFK:00351:04751\n\
67TFK:00364:04985\n\
67TFK:00361:05025\n\
67TFK:00444:04388\n\
67TFK:00444:04402\n\
67TFK:00440:04601\n\
67TFK:00449:04862\n\
67TFK:00433:04922\n\
67TFK:00423:05062\n\
67TFK:00430:05056\n\
67TFK:00475:03928\n\
67TFK:00483:03927\n\
67TFK:00464:04128\n\
67TFK:00493:04386\n\
67TFK:00466:04445\n\
67TFK:00453:04512\n\
67TFK:00458:04483\n\
67TFK:00479:04536\n\
67TFK:00468:04749\n\
67TFK:00472:04752\n\
67TFK:00456:04971\n\
67TFK:00457:04964\n\
67TFK:00500:04249\n\
67TFK:00512:04234\n\
67TFK:00533:04224\n\
67TFK:00527:04310\n\
67TFK:00500:04368\n\
67TFK:00527:04426\n\
67TFK:00527:04743\n\
67TFK:00527:04951\n\
67TFK:00569:03909\n\
67TFK:00559:04083\n\
67TFK:00554:04338\n\
67TFK:00599:04340\n\
67TFK:00588:04404\n\
67TFK:00599:04748\n\
67TFK:00551:04957\n\
67TFK:00550:05012\n\
67TFK:00588:04972\n\
67TFK:00571:05036\n\
67TFK:00642:04117\n\
67TFK:00628:04279\n\
67TFK:00629:04507\n\
67TFK:00648:04677\n\
67TFK:00669:03930\n\
67TFK:00698:03969\n\
67TFK:00670:04094\n\
67TFK:00660:04206\n\
67TFK:00651:04324\n\
67TFK:00653:04396\n\
67TFK:00698:04499\n\
67TFK:00685:04580\n\
67TFK:00672:04765\n\
67TFK:00658:04823\n\
67TFK:00699:04881\n\
67TFK:00668:04993\n\
67TFK:00660:05050\n\
67TFK:00678:05034\n\
67TFK:00696:05035\n\
67TFK:00689:05083\n\
67TFK:00692:05100\n\
67TFK:00737:03897\n\
67TFK:00702:04029\n\
67TFK:00729:04106\n\
67TFK:00722:04118\n\
67TFK:00735:04181\n\
67TFK:00748:04195\n\
67TFK:00707:04232\n\
67TFK:00705:04351\n\
67TFK:00706:04520\n\
67TFK:00745:04628\n\
67TFK:00745:04673\n\
67TFK:00715:04760\n\
67TFK:00744:04716\n\
67TFK:00718:04831\n\
67TFK:00727:04871\n\
67TFK:00711:04920\n\
67TFK:00711:04968\n\
67TFK:00713:05007\n\
67TFK:00728:04979\n\
67TFK:00770:03876\n\
67TFK:00778:03912\n\
67TFK:00794:03899\n\
67TFK:00794:03973\n\
67TFK:00781:04029\n\
67TFK:00750:04367\n\
67TFK:00754:04424\n\
67TFK:00779:04452\n\
67TFK:00759:04687\n\
67TFK:00777:04901\n\
67TFK:00765:05045\n\
67TFK:00802:04053\n\
67TFK:00806:04204\n\
67TFK:00833:04490\n\
67TFK:00831:04540\n\
67TFK:00826:04729\n\
67TFK:00838:04888\n\
67TFK:00832:04935\n\
67TFK:00893:04012\n\
67TFK:00897:04101\n\
67TFK:00893:04180\n\
67TFK:00894:04318\n\
67TFK:00873:04452\n\
67TFK:00855:04638\n\
67TFK:00863:04758\n\
67TFK:00870:04839\n\
67TFK:00878:04948\n\
67TFK:00878:05121\n\
67TFK:00944:03972\n\
67TFK:00902:04236\n\
67TFK:00912:04254\n\
67TFK:00922:04242\n\
67TFK:00905:04267\n\
67TFK:00948:04350\n\
67TFK:00905:04558\n\
67TFK:00906:04602\n\
67TFK:00910:04588\n\
67TFK:00937:04583\n\
67TFK:00902:04617\n\
67TFK:00903:04703\n\
67TFK:00904:04756\n\
67TFK:00926:04734\n\
67TFK:00918:04794\n\
67TFK:00924:04837\n\
67TFK:00911:04869\n\
67TFK:00926:04896\n\
67TFK:00907:05057\n\
67TFK:00934:05061\n\
67TFK:00961:04128\n\
67TFK:00995:04152\n\
67TFK:00966:04316\n\
67TFK:00961:04378\n\
67TFK:00962:04403\n\
67TFK:00960:04512\n\
67TFK:00997:04676\n\
67TFK:00955:04839\n\
67TFK:00987:04816\n\
67TFK:00968:04991\n\
67TFK:01016:04092\n\
67TFK:01034:04114\n\
67TFK:01041:04201\n\
67TFK:01041:04224\n\
67TFK:01032:04433\n\
67TFK:01031:04698\n\
67TFK:01003:04756\n\
67TFK:01006:04851\n\
67TFK:01038:05043\n\
67TFK:01001:05110\n\
67TFK:01025:05095\n\
67TFK:01058:03942\n\
67TFK:01087:03967\n\
67TFK:01053:04412\n\
67TFK:01096:04445\n\
67TFK:01086:04564\n\
67TFK:01087:04652\n\
67TFK:01061:04969\n\
67TFK:01067:05067\n\
67TFK:01070:05103\n\
67TFK:01096:05075\n\
67TFK:01148:03884\n\
67TFK:01104:04013\n\
67TFK:01142:04056\n\
67TFK:01116:04087\n\
67TFK:01130:04092\n\
67TFK:01148:04086\n\
67TFK:01126:04283\n\
67TFK:01100:04387\n\
67TFK:01137:04452\n\
67TFK:01117:04497\n\
67TFK:01125:04472\n\
67TFK:01145:04492\n\
67TFK:01148:04515\n\
67TFK:01133:04691\n\
67TFK:01142:04670\n\
67TFK:01147:04681\n\
67TFK:01121:04755\n\
67TFK:01149:04747\n\
67TFK:01100:04834\n\
67TFK:01146:04860\n\
67TFK:01116:05063\n\
67TFK:01144:05053\n\
67TFK:01174:03944\n\
67TFK:01188:04041\n\
67TFK:01170:04135\n\
67TFK:01176:04134\n\
67TFK:01178:04207\n\
67TFK:01196:04167\n\
67TFK:01180:04427\n\
67TFK:01154:04537\n\
67TFK:01163:04999\n\
67TFK:01192:05015\n\
67TFK:01202:03943\n\
67TFK:01247:03961\n\
67TFK:01232:03982\n\
67TFK:01242:04091\n\
67TFK:01243:04149\n\
67TFK:01232:04229\n\
67TFK:01211:04996\n\
67TFK:01217:04977\n\
67TFK:01256:03951\n\
67TFK:01286:04121\n\
67TFK:01293:04250\n\
67TFK:01271:04445\n\
67TFK:01296:04548\n\
67TFK:01275:04758\n\
67TFK:01292:04770\n\
67TFK:01266:04871\n\
67TFK:01262:04990\n\
67TFK:01292:04984\n\
67TFK:01258:05018\n\
67TFK:01317:04371\n\
67TFK:01329:04366\n\
67TFK:01310:04951\n\
67TFK:00477:02192\n\
67TFK:00457:02307\n\
67TFK:00483:02438\n\
67TFK:00522:01955\n\
67TFK:00500:02042\n\
67TFK:00512:02159\n\
67TFK:00501:02410\n\
67TFK:00595:02036\n\
67TFK:00583:02189\n\
67TFK:00595:02218\n\
67TFK:00569:02250\n\
67TFK:00580:02258\n\
67TFK:00577:02393\n\
67TFK:00578:02567\n\
67TFK:00597:02550\n\
67TFK:00603:02215\n\
67TFK:00639:02249\n\
67TFK:00607:02349\n\
67TFK:00678:01858\n\
67TFK:00687:01932\n\
67TFK:00672:02001\n\
67TFK:00692:02087\n\
67TFK:00651:02294\n\
67TFK:00663:02335\n\
67TFK:00657:02393\n\
67TFK:00659:02463\n\
67TFK:00704:01895\n\
67TFK:00700:02082\n\
67TFK:00702:02083\n\
67TFK:00735:02158\n\
67TFK:00739:02317\n\
67TFK:00722:02391\n\
67TFK:00731:02536\n\
67TFK:00757:01753\n\
67TFK:00762:01820\n\
67TFK:00755:01871\n\
67TFK:00775:01902\n\
67TFK:00755:02003\n\
67TFK:00797:02037\n\
67TFK:00753:02045\n\
67TFK:00760:02195\n\
67TFK:00777:02231\n\
67TFK:00784:02384\n\
67TFK:00789:02465\n\
67TFK:00777:02553\n\
67TFK:00829:01689\n\
67TFK:00800:01789\n\
67TFK:00806:02164\n\
67TFK:00819:02269\n\
67TFK:00821:02539\n\
67TFK:00874:01494\n\
67TFK:00889:01527\n\
67TFK:00885:01604\n\
67TFK:00899:01646\n\
67TFK:00877:01783\n\
67TFK:00888:01784\n\
67TFK:00851:01930\n\
67TFK:00858:02106\n\
67TFK:00877:02175\n\
67TFK:00880:02256\n\
67TFK:00878:02400\n\
67TFK:00855:02540\n\
67TFK:00901:01900\n\
67TFK:00943:01898\n\
67TFK:00906:01942\n\
67TFK:00919:01975\n\
67TFK:00910:02179\n\
67TFK:00900:02255\n\
67TFK:00913:02247\n\
67TFK:00911:02515\n\
67TFK:00935:02508\n\
67TFK:00942:02538\n\
67TFK:00964:01535\n\
67TFK:00994:01523\n\
67TFK:00953:01546\n\
67TFK:00976:01576\n\
67TFK:00963:01945\n\
67TFK:00950:02225\n\
67TFK:00965:02216\n\
67TFK:00963:02257\n\
67TFK:00976:02490\n\
67TFK:01048:01589\n\
67TFK:01002:01741\n\
67TFK:01040:01771\n\
67TFK:01002:01796\n\
67TFK:01008:01815\n\
67TFK:01015:01941\n\
67TFK:01017:02243\n\
67TFK:01030:02267\n\
67TFK:01034:02403\n\
67TFK:01012:02524\n\
67TFK:01058:01311\n\
67TFK:01099:01407\n\
67TFK:01065:01581\n\
67TFK:01073:01695\n\
67TFK:01079:01729\n\
67TFK:01085:02371\n\
67TFK:01100:01304\n\
67TFK:01148:01592\n\
67TFK:01135:01851\n\
67TFK:01122:01941\n\
67TFK:01134:02036\n\
67TFK:01106:02406\n\
67TFK:01111:02458\n\
67TFK:01127:02532\n\
67TFK:01110:02567\n\
67TFK:01187:01514\n\
67TFK:01156:01575\n\
67TFK:01172:01552\n\
67TFK:01156:01671\n\
67TFK:01177:01663\n\
67TFK:01151:01693\n\
67TFK:01150:01792\n\
67TFK:01154:01844\n\
67TFK:01164:01843\n\
67TFK:01199:01867\n\
67TFK:01158:01984\n\
67TFK:01160:02043\n\
67TFK:01151:02089\n\
67TFK:01154:02230\n\
67TFK:01184:02276\n\
67TFK:01180:02362\n\
67TFK:01196:02455\n\
67TFK:01178:02575\n\
67TFK:01230:01298\n\
67TFK:01240:01367\n\
67TFK:01209:01431\n\
67TFK:01221:01470\n\
67TFK:01245:01616\n\
67TFK:01231:01935\n\
67TFK:01223:01941\n\
67TFK:01247:01940\n\
67TFK:01241:02288\n\
67TFK:01222:02402\n\
67TFK:01244:02452\n\
67TFK:01275:01537\n\
67TFK:01273:01606\n\
67TFK:01284:01654\n\
67TFK:01284:01664\n\
67TFK:01261:01820\n\
67TFK:01293:01828\n\
67TFK:01269:01859\n\
67TFK:01285:01844\n\
67TFK:01293:01910\n\
67TFK:01284:01947\n\
67TFK:01293:01971\n\
67TFK:01295:02539\n\
67TFK:01318:01388\n\
67TFK:01312:01489\n\
67TFK:01312:01585\n\
67TFK:01301:01772\n\
67TFK:01306:02226\n\
67TFK:01315:02254\n\
67TFK:01321:02324\n\
67TFK:01304:02390\n\
67TFK:01169:01112\n\
67TFK:01157:01211\n\
67TFK:01297:01220\n\
67TFK:01331:01105\n\
67TFK:00295:09040\n\
67TFK:00323:09040\n\
67TFK:00372:09148\n\
67TFK:00471:09427\n\
67TFK:00459:09557\n\
67TFK:00478:09883\n\
67TFK:00495:09922\n\
67TFK:00502:09192\n\
67TFK:00509:09280\n\
67TFK:00516:09334\n\
67TFK:00521:09471\n\
67TFK:00509:09552\n\
67TFK:00539:09665\n\
67TFK:00522:09874\n\
67TFK:00557:09170\n\
67TFK:00550:09240\n\
67TFK:00560:09245\n\
67TFK:00579:09250\n\
67TFK:00598:09436\n\
67TFK:00617:09023\n\
67TFK:00608:09083\n\
67TFK:00619:09154\n\
67TFK:00623:09234\n\
67TFK:00622:09400\n\
67TFK:00601:09595\n\
67TFK:00618:09911\n\
67TFK:00653:09045\n\
67TFK:00675:09134\n\
67TFK:00653:09429\n\
67TFK:00652:09755\n\
67TFK:00687:09995\n\
67TFK:00747:09024\n\
67TFK:00723:09199\n\
67TFK:00721:09516\n\
67TFK:00738:09963\n\
67TFK:00742:10093\n\
67TFK:00724:10150\n\
67TFK:00786:09037\n\
67TFK:00755:09377\n\
67TFK:00770:09550\n\
67TFK:00758:09644\n\
67TFK:00780:09716\n\
67TFK:00779:10139\n\
67TFK:00846:09476\n\
67TFK:00856:09112\n\
67TFK:00881:09336\n\
67TFK:00893:09333\n\
67TFK:00896:09543\n\
67TFK:00882:09724\n\
67TFK:00872:09914\n\
67TFK:00893:10264\n\
67TFK:00902:09021\n\
67TFK:00910:09249\n\
67TFK:00919:09313\n\
67TFK:00909:09392\n\
67TFK:00939:09620\n\
67TFK:00941:10160\n\
67TFK:00914:10202\n\
67TFK:00988:09026\n\
67TFK:00998:09039\n\
67TFK:00997:09178\n\
67TFK:00999:09184\n\
67TFK:00958:09232\n\
67TFK:00981:09311\n\
67TFK:00982:09282\n\
67TFK:00952:09503\n\
67TFK:00976:09507\n\
67TFK:00950:09627\n\
67TFK:00965:09633\n\
67TFK:00964:09867\n\
67TFK:00984:10199\n\
67TFK:01011:09128\n\
67TFK:01019:09195\n\
67TFK:01016:09271\n\
67TFK:01049:09294\n\
67TFK:01024:09350\n\
67TFK:01009:09492\n\
67TFK:01046:09641\n\
67TFK:01000:09703\n\
67TFK:01002:09692\n\
67TFK:01043:09943\n\
67TFK:01004:10023\n\
67TFK:01006:10283\n\
67TFK:01065:09160\n\
67TFK:01082:09263\n\
67TFK:01088:09493\n\
67TFK:01092:09775\n\
67TFK:01059:09839\n\
67TFK:01059:10197\n\
67TFK:01072:10195\n\
67TFK:01137:09095\n\
67TFK:01121:09194\n\
67TFK:01149:09211\n\
67TFK:01105:09247\n\
67TFK:01136:09472\n\
67TFK:01110:09590\n\
67TFK:01110:10084\n\
67TFK:01156:09040\n\
67TFK:01160:09025\n\
67TFK:01169:09468\n\
67TFK:01174:09590\n\
67TFK:01194:09673\n\
67TFK:01172:09925\n\
67TFK:01172:09927\n\
67TFK:01180:10181\n\
67TFK:01187:10226\n\
67TFK:01214:09159\n\
67TFK:01245:09332\n\
67TFK:01241:09380\n\
67TFK:01204:09518\n\
67TFK:01223:09938\n\
67TFK:01232:10098\n\
67TFK:01240:10160\n\
67TFK:01243:10229\n\
67TFK:01282:09123\n\
67TFK:01298:09248\n\
67TFK:01255:09670\n\
67TFK:01267:09705\n\
67TFK:01268:09802\n\
67TFK:01320:09408\n\
67TFK:01320:09469\n\
67TFK:01304:09787\n\
67TFK:00061:07854\n\
67TFK:00094:08255\n\
67TFK:00052:08451\n\
67TFK:00071:08430\n\
67TFK:00093:08447\n\
67TFK:00090:08510\n\
67TFK:00110:08492\n\
67TFK:00109:08724\n\
67TFK:00171:07858\n\
67TFK:00192:08570\n\
67TFK:00174:08651\n\
67TFK:00224:08462\n\
67TFK:00239:08561\n\
67TFK:00234:08616\n\
67TFK:00231:08778\n\
67TFK:00234:08991\n\
67TFK:00253:07763\n\
67TFK:00296:07733\n\
67TFK:00274:08036\n\
67TFK:00297:08164\n\
67TFK:00290:08491\n\
67TFK:00276:08548\n\
67TFK:00261:08664\n\
67TFK:00298:08689\n\
67TFK:00297:08830\n\
67TFK:00309:08330\n\
67TFK:00341:08351\n\
67TFK:00347:08673\n\
67TFK:00348:08655\n\
67TFK:00315:08742\n\
67TFK:00377:07737\n\
67TFK:00359:07793\n\
67TFK:00397:07787\n\
67TFK:00354:08040\n\
67TFK:00383:08616\n\
67TFK:00381:08742\n\
67TFK:00350:08891\n\
67TFK:00443:08442\n\
67TFK:00401:08537\n\
67TFK:00415:08625\n\
67TFK:00462:07919\n\
67TFK:00493:08015\n\
67TFK:00485:08122\n\
67TFK:00498:08106\n\
67TFK:00491:08187\n\
67TFK:00458:08243\n\
67TFK:00486:08228\n\
67TFK:00468:08316\n\
67TFK:00456:08416\n\
67TFK:00486:08437\n\
67TFK:00496:08472\n\
67TFK:00451:08595\n\
67TFK:00471:08650\n\
67TFK:00489:08803\n\
67TFK:00497:08864\n\
67TFK:00465:08929\n\
67TFK:00465:08934\n\
67TFK:00505:07742\n\
67TFK:00536:08026\n\
67TFK:00511:08119\n\
67TFK:00514:08333\n\
67TFK:00534:08362\n\
67TFK:00531:08564\n\
67TFK:00540:08583\n\
67TFK:00592:07843\n\
67TFK:00566:08175\n\
67TFK:00579:08387\n\
67TFK:00592:08479\n\
67TFK:00567:08575\n\
67TFK:00594:08664\n\
67TFK:00552:08956\n\
67TFK:00607:07827\n\
67TFK:00637:07801\n\
67TFK:00636:07939\n\
67TFK:00640:07960\n\
67TFK:00612:07981\n\
67TFK:00624:08031\n\
67TFK:00608:08349\n\
67TFK:00647:08382\n\
67TFK:00630:08518\n\
67TFK:00623:08576\n\
67TFK:00645:08610\n\
67TFK:00648:08712\n\
67TFK:00645:08761\n\
67TFK:00617:08897\n\
67TFK:00670:07993\n\
67TFK:00661:08235\n\
67TFK:00664:08335\n\
67TFK:00675:08447\n\
67TFK:00692:08793\n\
67TFK:00705:08147\n\
67TFK:00731:08203\n\
67TFK:00724:08264\n\
67TFK:00733:08281\n\
67TFK:00705:08488\n\
67TFK:00787:07847\n\
67TFK:00781:08126\n\
67TFK:00795:08088\n\
67TFK:00760:08330\n\
67TFK:00782:08555\n\
67TFK:00778:08701\n\
67TFK:00784:08981\n\
67TFK:00818:07804\n\
67TFK:00805:07974\n\
67TFK:00816:07945\n\
67TFK:00840:08054\n\
67TFK:00805:08091\n\
67TFK:00842:08534\n\
67TFK:00834:08662\n\
67TFK:00833:08961\n\
67TFK:00868:07844\n\
67TFK:00863:07889\n\
67TFK:00882:07903\n\
67TFK:00863:07967\n\
67TFK:00887:08233\n\
67TFK:00862:08380\n\
67TFK:00879:08668\n\
67TFK:00925:07791\n\
67TFK:00930:07890\n\
67TFK:00933:07892\n\
67TFK:00930:08008\n\
67TFK:00913:08074\n\
67TFK:00939:08555\n\
67TFK:00918:08710\n\
67TFK:00974:07928\n\
67TFK:00987:07996\n\
67TFK:00953:08115\n\
67TFK:00987:08430\n\
67TFK:00969:08557\n\
67TFK:00995:08704\n\
67TFK:00987:08755\n\
67TFK:00996:08872\n\
67TFK:01020:07796\n\
67TFK:01005:08026\n\
67TFK:01049:08024\n\
67TFK:01026:08099\n\
67TFK:01042:08160\n\
67TFK:01009:08459\n\
67TFK:01000:08670\n\
67TFK:01084:07949\n\
67TFK:01087:07963\n\
67TFK:01092:08103\n\
67TFK:01056:08311\n\
67TFK:01070:08469\n\
67TFK:01075:08500\n\
67TFK:01082:08507\n\
67TFK:01095:08665\n\
67TFK:01130:07770\n\
67TFK:01142:07828\n\
67TFK:01140:08223\n\
67TFK:01146:08547\n\
67TFK:01113:08610\n\
67TFK:01113:08676\n\
67TFK:01112:08737\n\
67TFK:01117:08750\n\
67TFK:01189:07781\n\
67TFK:01195:07852\n\
67TFK:01157:07974\n\
67TFK:01168:08150\n\
67TFK:01170:08147\n\
67TFK:01180:08213\n\
67TFK:01160:08513\n\
67TFK:01152:08590\n\
67TFK:01160:08916\n\
67TFK:01170:08953\n\
67TFK:01225:07965\n\
67TFK:01215:08387\n\
67TFK:01242:08899\n\
67TFK:01207:08955\n\
67TFK:01240:09007\n\
67TFK:01270:07887\n\
67TFK:01258:08032\n\
67TFK:01256:08165\n\
67TFK:01257:08177\n\
67TFK:01279:08249\n\
67TFK:01256:08318\n\
67TFK:01289:08464\n\
67TFK:01261:08611\n\
67TFK:01299:08863\n\
67TFK:01283:09003\n\
67TFK:01315:07760\n\
67TFK:01318:07900\n\
67TFK:01309:08191\n\
67TFK:01305:08357\n\
67TFK:01319:08723\n\
67TFK:01302:08838\n\
67TFK:00233:07415\n\
67TFK:00237:07474\n\
67TFK:00264:07449\n\
67TFK:00266:07528\n\
67TFK:00267:07550\n\
67TFK:00337:06677\n\
67TFK:00310:06719\n\
67TFK:00331:06709\n\
67TFK:00321:06805\n\
67TFK:00338:06909\n\
67TFK:00308:07154\n\
67TFK:00345:07187\n\
67TFK:00378:06469\n\
67TFK:00387:06449\n\
67TFK:00371:06533\n\
67TFK:00391:06668\n\
67TFK:00378:06697\n\
67TFK:00389:06915\n\
67TFK:00397:07322\n\
67TFK:00377:07361\n\
67TFK:00370:07626\n\
67TFK:00373:07661\n\
67TFK:00425:06619\n\
67TFK:00428:06627\n\
67TFK:00435:06724\n\
67TFK:00445:06913\n\
67TFK:00410:07128\n\
67TFK:00421:07315\n\
67TFK:00445:07351\n\
67TFK:00472:06621\n\
67TFK:00453:06702\n\
67TFK:00499:06763\n\
67TFK:00465:06971\n\
67TFK:00498:07530\n\
67TFK:00451:07604\n\
67TFK:00543:06478\n\
67TFK:00519:06729\n\
67TFK:00543:06783\n\
67TFK:00512:06813\n\
67TFK:00531:06832\n\
67TFK:00530:06899\n\
67TFK:00535:06967\n\
67TFK:00526:07056\n\
67TFK:00547:07217\n\
67TFK:00503:07249\n\
67TFK:00500:07335\n\
67TFK:00526:07292\n\
67TFK:00530:07662\n\
67TFK:00578:06852\n\
67TFK:00579:06868\n\
67TFK:00585:07115\n\
67TFK:00585:07321\n\
67TFK:00550:07366\n\
67TFK:00554:07439\n\
67TFK:00561:07511\n\
67TFK:00573:07680\n\
67TFK:00623:06558\n\
67TFK:00643:07420\n\
67TFK:00624:07512\n\
67TFK:00676:06445\n\
67TFK:00699:06571\n\
67TFK:00676:06754\n\
67TFK:00654:07011\n\
67TFK:00656:07204\n\
67TFK:00696:07567\n\
67TFK:00714:06581\n\
67TFK:00736:06858\n\
67TFK:00710:07237\n\
67TFK:00751:06695\n\
67TFK:00772:06787\n\
67TFK:00772:06959\n\
67TFK:00780:07023\n\
67TFK:00778:07250\n\
67TFK:00756:07651\n\
67TFK:00799:07724\n\
67TFK:00826:06463\n\
67TFK:00847:06717\n\
67TFK:00806:06758\n\
67TFK:00802:07130\n\
67TFK:00823:07192\n\
67TFK:00817:07475\n\
67TFK:00825:07612\n\
67TFK:00872:06539\n\
67TFK:00866:06567\n\
67TFK:00852:06787\n\
67TFK:00861:06763\n\
67TFK:00894:06748\n\
67TFK:00896:06773\n\
67TFK:00894:06969\n\
67TFK:00884:07051\n\
67TFK:00898:07180\n\
67TFK:00875:07234\n\
67TFK:00910:06470\n\
67TFK:00949:06479\n\
67TFK:00920:06634\n\
67TFK:00919:06773\n\
67TFK:00906:06834\n\
67TFK:00916:06832\n\
67TFK:00948:06810\n\
67TFK:00941:07180\n\
67TFK:00918:07350\n\
67TFK:00917:07463\n\
67TFK:00901:07505\n\
67TFK:00904:07607\n\
67TFK:00999:06458\n\
67TFK:00989:06554\n\
67TFK:00953:06634\n\
67TFK:00971:06854\n\
67TFK:00954:06984\n\
67TFK:00982:07109\n\
67TFK:00969:07404\n\
67TFK:00996:07480\n\
67TFK:00993:07678\n\
67TFK:01038:06908\n\
67TFK:01043:07347\n\
67TFK:01020:07414\n\
67TFK:01028:07444\n\
67TFK:01027:07528\n\
67TFK:01070:06446\n\
67TFK:01065:06501\n\
67TFK:01099:06527\n\
67TFK:01070:06940\n\
67TFK:01066:07122\n\
67TFK:01084:07465\n\
67TFK:01092:07486\n\
67TFK:01056:07521\n\
67TFK:01058:07646\n\
67TFK:01085:07667\n\
67TFK:01083:07696\n\
67TFK:01114:06891\n\
67TFK:01138:07190\n\
67TFK:01114:07394\n\
67TFK:01143:07503\n\
67TFK:01117:07595\n\
67TFK:01163:06457\n\
67TFK:01192:06555\n\
67TFK:01191:07069\n\
67TFK:01155:07092\n\
67TFK:01165:07098\n\
67TFK:01177:07137\n\
67TFK:01196:07217\n\
67TFK:01179:07288\n\
67TFK:01190:07546\n\
67TFK:01168:07672\n\
67TFK:01174:07690\n\
67TFK:01225:06442\n\
67TFK:01215:06536\n\
67TFK:01248:06501\n\
67TFK:01234:06563\n\
67TFK:01212:06687\n\
67TFK:01206:06695\n\
67TFK:01229:06755\n\
67TFK:01245:07007\n\
67TFK:01234:07161\n\
67TFK:01238:07476\n\
67TFK:01226:07606\n\
67TFK:01230:07655\n\
67TFK:01294:06446\n\
67TFK:01273:06706\n\
67TFK:01260:06839\n\
67TFK:01262:06804\n\
67TFK:01296:07281\n\
67TFK:01257:07467\n\
67TFK:01268:07448\n\
67TFK:01277:07459\n\
67TFK:01290:07500\n\
67TFK:01321:06476\n\
67TFK:01305:07081\n\
67TFK:01302:07100\n\
67TFK:01330:07126\n\
67TFK:00249:05186\n\
67TFK:00239:05729\n\
67TFK:00273:05198\n\
67TFK:00284:05179\n\
67TFK:00260:05228\n\
67TFK:00265:05363\n\
67TFK:00268:05467\n\
67TFK:00270:05551\n\
67TFK:00297:05520\n\
67TFK:00275:05657\n\
67TFK:00294:05655\n\
67TFK:00299:05693\n\
67TFK:00252:05800\n\
67TFK:00253:05803\n\
67TFK:00269:05932\n\
67TFK:00279:06096\n\
67TFK:00344:05204\n\
67TFK:00304:05416\n\
67TFK:00337:05435\n\
67TFK:00320:05518\n\
67TFK:00325:05534\n\
67TFK:00344:05545\n\
67TFK:00310:05552\n\
67TFK:00347:05712\n\
67TFK:00310:05934\n\
67TFK:00330:06026\n\
67TFK:00345:06180\n\
67TFK:00329:06261\n\
67TFK:00311:06321\n\
67TFK:00376:05478\n\
67TFK:00396:05637\n\
67TFK:00354:05667\n\
67TFK:00373:05667\n\
67TFK:00370:05884\n\
67TFK:00379:05921\n\
67TFK:00353:06207\n\
67TFK:00424:05798\n\
67TFK:00438:05791\n\
67TFK:00446:05784\n\
67TFK:00427:05874\n\
67TFK:00404:06044\n\
67TFK:00464:05305\n\
67TFK:00454:05569\n\
67TFK:00457:05616\n\
67TFK:00454:05745\n\
67TFK:00498:05778\n\
67TFK:00466:05924\n\
67TFK:00489:05967\n\
67TFK:00452:06011\n\
67TFK:00491:06051\n\
67TFK:00452:06205\n\
67TFK:00481:06216\n\
67TFK:00491:06416\n\
67TFK:00543:05247\n\
67TFK:00514:05316\n\
67TFK:00512:05374\n\
67TFK:00509:05494\n\
67TFK:00515:05594\n\
67TFK:00514:05612\n\
67TFK:00523:05759\n\
67TFK:00532:05765\n\
67TFK:00545:05836\n\
67TFK:00548:05828\n\
67TFK:00504:05880\n\
67TFK:00505:06021\n\
67TFK:00546:06082\n\
67TFK:00527:06222\n\
67TFK:00543:06215\n\
67TFK:00519:06361\n\
67TFK:00568:05252\n\
67TFK:00591:05547\n\
67TFK:00571:06113\n\
67TFK:00576:06276\n\
67TFK:00560:06351\n\
67TFK:00584:06320\n\
67TFK:00586:06360\n\
67TFK:00645:05412\n\
67TFK:00628:05667\n\
67TFK:00622:05729\n\
67TFK:00602:06174\n\
67TFK:00609:06198\n\
67TFK:00627:06208\n\
67TFK:00621:06377\n\
67TFK:00602:06412\n\
67TFK:00623:06439\n\
67TFK:00699:05329\n\
67TFK:00650:05368\n\
67TFK:00654:05360\n\
67TFK:00657:05553\n\
67TFK:00669:05595\n\
67TFK:00675:05679\n\
67TFK:00683:05731\n\
67TFK:00689:05822\n\
67TFK:00699:06133\n\
67TFK:00699:06400\n\
67TFK:00740:05391\n\
67TFK:00742:05397\n\
67TFK:00714:05590\n\
67TFK:00740:05809\n\
67TFK:00721:05930\n\
67TFK:00716:05967\n\
67TFK:00708:06193\n\
67TFK:00717:06203\n\
67TFK:00745:06373\n\
67TFK:00713:06423\n\
67TFK:00770:05225\n\
67TFK:00788:05502\n\
67TFK:00754:05890\n\
67TFK:00769:05947\n\
67TFK:00771:06034\n\
67TFK:00769:06120\n\
67TFK:00750:06224\n\
67TFK:00758:06377\n\
67TFK:00811:05319\n\
67TFK:00841:05350\n\
67TFK:00807:05524\n\
67TFK:00846:05906\n\
67TFK:00845:06113\n\
67TFK:00817:06438\n\
67TFK:00885:05190\n\
67TFK:00893:05385\n\
67TFK:00875:05435\n\
67TFK:00890:05412\n\
67TFK:00891:05436\n\
67TFK:00851:05503\n\
67TFK:00854:05926\n\
67TFK:00861:05928\n\
67TFK:00862:06112\n\
67TFK:00879:06193\n\
67TFK:00878:06378\n\
67TFK:00942:05246\n\
67TFK:00913:05300\n\
67TFK:00918:05433\n\
67TFK:00934:05770\n\
67TFK:00922:05844\n\
67TFK:00901:05894\n\
67TFK:00916:05856\n\
67TFK:00932:05928\n\
67TFK:00922:06002\n\
67TFK:00945:06101\n\
67TFK:00946:06179\n\
67TFK:00927:06257\n\
67TFK:00910:06342\n\
67TFK:00922:06338\n\
67TFK:00920:06367\n\
67TFK:00908:06410\n\
67TFK:00977:05213\n\
67TFK:00968:05593\n\
67TFK:00988:05628\n\
67TFK:00956:05909\n\
67TFK:00992:05988\n\
67TFK:00967:06208\n\
67TFK:00995:06291\n\
67TFK:00979:06400\n\
67TFK:00994:06420\n\
67TFK:01037:05301\n\
67TFK:01015:05827\n\
67TFK:01020:05844\n\
67TFK:01039:05806\n\
67TFK:01026:05867\n\
67TFK:01005:05943\n\
67TFK:01012:05955\n\
67TFK:01002:06052\n\
67TFK:01024:06065\n\
67TFK:01015:06240\n\
67TFK:01067:05183\n\
67TFK:01096:05381\n\
67TFK:01055:05433\n\
67TFK:01095:05488\n\
67TFK:01074:05552\n\
67TFK:01099:05755\n\
67TFK:01071:05959\n\
67TFK:01058:06298\n\
67TFK:01079:06356\n\
67TFK:01093:06353\n\
67TFK:01089:06409\n\
67TFK:01117:05838\n\
67TFK:01149:05872\n\
67TFK:01101:06037\n\
67TFK:01136:06013\n\
67TFK:01100:06103\n\
67TFK:01106:06192\n\
67TFK:01122:06424\n\
67TFK:01157:05198\n\
67TFK:01181:05195\n\
67TFK:01193:05350\n\
67TFK:01163:05362\n\
67TFK:01173:05391\n\
67TFK:01161:05561\n\
67TFK:01168:05841\n\
67TFK:01194:05941\n\
67TFK:01168:05989\n\
67TFK:01157:06180\n\
67TFK:01174:06208\n\
67TFK:01151:06320\n\
67TFK:01173:06402\n\
67TFK:01243:05471\n\
67TFK:01203:05530\n\
67TFK:01221:05607\n\
67TFK:01220:05723\n\
67TFK:01222:05732\n\
67TFK:01214:05863\n\
67TFK:01209:05968\n\
67TFK:01201:06150\n\
67TFK:01208:06230\n\
67TFK:01232:06379\n\
67TFK:01256:05166\n\
67TFK:01252:05289\n\
67TFK:01276:05552\n\
67TFK:01261:05634\n\
67TFK:01286:05650\n\
67TFK:01263:05948\n\
67TFK:01282:06102\n\
67TFK:01292:06121\n\
67TFK:01266:06241\n\
67TFK:01250:06295\n\
67TFK:01325:05171\n\
67TFK:01328:05217\n\
67TFK:01320:05446\n\
67TFK:01329:05422\n\
67TFK:01311:05489\n\
67TFK:01322:06079\n\
67TFK:01314:06220\n\
67TFK:00740:11710\n\
67TFK:00752:11593\n\
67TFK:00795:12268\n\
67TFK:00796:12360\n\
67TFK:00810:11663\n\
67TFK:00899:11992\n\
67TFK:00927:11746\n\
67TFK:00907:11818\n\
67TFK:00943:11963\n\
67TFK:00936:12000\n\
67TFK:00925:12082\n\
67TFK:00903:12300\n\
67TFK:00964:11724\n\
67TFK:00987:11798\n\
67TFK:00982:11955\n\
67TFK:00965:12529\n\
67TFK:00992:12816\n\
67TFK:01008:11895\n\
67TFK:01026:12030\n\
67TFK:01005:12070\n\
67TFK:01021:12630\n\
67TFK:01023:12592\n\
67TFK:01006:12763\n\
67TFK:01034:12774\n\
67TFK:01089:11654\n\
67TFK:01065:12218\n\
67TFK:01052:12311\n\
67TFK:01063:12342\n\
67TFK:01121:11691\n\
67TFK:01129:11765\n\
67TFK:01121:12127\n\
67TFK:01108:12281\n\
67TFK:01100:12300\n\
67TFK:01118:12426\n\
67TFK:01108:12651\n\
67TFK:01140:12746\n\
67TFK:01130:12844\n\
67TFK:01181:11799\n\
67TFK:01152:12153\n\
67TFK:01159:12669\n\
67TFK:01210:12084\n\
67TFK:01242:12147\n\
67TFK:01213:12281\n\
67TFK:01220:12308\n\
67TFK:01223:12592\n\
67TFK:01299:11692\n\
67TFK:01295:11805\n\
67TFK:01252:11983\n\
67TFK:01288:11972\n\
67TFK:01279:12044\n\
67TFK:01273:12204\n\
67TFK:01271:12507\n\
67TFK:01307:11888\n\
67TFK:01308:12046\n\
67TFK:01323:12156\n\
67TFK:01300:12259\n\
67TFK:01320:12628\n\
67TFK:09336:06479\n\
67TFK:09327:06559\n\
67TFK:09367:06583\n\
67TFK:09363:06874\n\
67TFK:09348:07052\n\
67TFK:09358:07053\n\
67TFK:09351:07445\n\
67TFK:09348:07503\n\
67TFK:09375:06485\n\
67TFK:09417:06552\n\
67TFK:09420:06566\n\
67TFK:09375:06612\n\
67TFK:09402:06669\n\
67TFK:09397:06787\n\
67TFK:09391:06988\n\
67TFK:09408:06983\n\
67TFK:09423:07268\n\
67TFK:09381:07315\n\
67TFK:09439:06582\n\
67TFK:09442:06857\n\
67TFK:09452:06881\n\
67TFK:09454:06971\n\
67TFK:09456:06965\n\
67TFK:09463:06985\n\
67TFK:09441:07040\n\
67TFK:09425:07252\n\
67TFK:09425:07317\n\
67TFK:09457:07494\n\
67TFK:09432:07591\n\
67TFK:09519:06684\n\
67TFK:09485:06743\n\
67TFK:09518:07070\n\
67TFK:09490:07162\n\
67TFK:09520:07248\n\
67TFK:09501:07335\n\
67TFK:09498:07346\n\
67TFK:09493:07482\n\
67TFK:09517:07518\n\
67TFK:09478:07680\n\
67TFK:09540:06487\n\
67TFK:09564:06489\n\
67TFK:09525:06569\n\
67TFK:09550:06545\n\
67TFK:09543:06731\n\
67TFK:09559:06788\n\
67TFK:09553:07127\n\
67TFK:09569:07572\n\
67TFK:09559:07626\n\
67TFK:09618:06906\n\
67TFK:09619:06947\n\
67TFK:09581:07017\n\
67TFK:09608:07178\n\
67TFK:09579:07252\n\
67TFK:09577:07344\n\
67TFK:09591:07373\n\
67TFK:09606:07507\n\
67TFK:09604:07550\n\
67TFK:09666:06460\n\
67TFK:09626:06530\n\
67TFK:09626:06533\n\
67TFK:09641:06540\n\
67TFK:09646:06582\n\
67TFK:09636:06617\n\
67TFK:09657:06700\n\
67TFK:09631:07042\n\
67TFK:09637:07183\n\
67TFK:09662:07373\n\
67TFK:09628:07624\n\
67TFK:09644:07643\n\
67TFK:09689:06477\n\
67TFK:09713:06475\n\
67TFK:09714:06554\n\
67TFK:09684:06631\n\
67TFK:09713:06715\n\
67TFK:09680:07022\n\
67TFK:09693:07095\n\
67TFK:09718:07119\n\
67TFK:09681:07339\n\
67TFK:09711:07610\n\
67TFK:09674:07660\n\
67TFK:09721:07649\n\
67TFK:09749:06725\n\
67TFK:09738:07106\n\
67TFK:09729:07316\n\
67TFK:09772:07636\n\
67TFK:09813:06453\n\
67TFK:09823:06514\n\
67TFK:09819:06564\n\
67TFK:09808:07039\n\
67TFK:09775:07154\n\
67TFK:09819:07248\n\
67TFK:09807:07715\n\
67TFK:09833:06497\n\
67TFK:09829:06711\n\
67TFK:09851:06727\n\
67TFK:09856:06814\n\
67TFK:09867:06824\n\
67TFK:09847:06983\n\
67TFK:09837:07438\n\
67TFK:09845:07592\n\
67TFK:09849:07631\n\
67TFK:09841:07723\n\
67TFK:09923:06471\n\
67TFK:09876:06730\n\
67TFK:09884:06807\n\
67TFK:09894:07189\n\
67TFK:09917:07619\n\
67TFK:09900:07651\n\
67TFK:09953:06488\n\
67TFK:09965:06812\n\
67TFK:09965:06825\n\
67TFK:09942:06902\n\
67TFK:09952:06918\n\
67TFK:09968:06904\n\
67TFK:09932:07252\n\
67TFK:09944:07633\n\
67TFK:09942:07660\n\
67TFK:10010:06501\n\
67TFK:10017:06511\n\
67TFK:09987:06569\n\
67TFK:10001:06691\n\
67TFK:10017:06932\n\
67TFK:10002:07003\n\
67TFK:09998:07115\n\
67TFK:09978:07263\n\
67TFK:09997:07284\n\
67TFK:09991:07398\n\
67TFK:10013:07495\n\
67TFK:10026:06480\n\
67TFK:10049:06552\n\
67TFK:10024:06945\n\
67TFK:10064:07204\n\
67TFK:10025:07359\n\
67TFK:10048:07633\n\
67TFK:10055:07695\n\
67TFK:10103:06461\n\
67TFK:10122:06707\n\
67TFK:10089:06786\n\
67TFK:10111:06807\n\
67TFK:10084:06849\n\
67TFK:10079:06923\n\
67TFK:10104:07667\n\
67TFK:10077:07706\n\
67TFK:10153:06723\n\
67TFK:10132:06740\n\
67TFK:10129:07129\n\
67TFK:10135:07649\n\
67TFK:10176:06533\n\
67TFK:10174:06745\n\
67TFK:10209:06969\n\
67TFK:10214:07080\n\
67TFK:10208:07118\n\
67TFK:10218:07520\n\
67TFK:10188:07555\n\
67TFK:10251:06551\n\
67TFK:10262:06571\n\
67TFK:10231:07011\n\
67TFK:10246:07099\n\
67TFK:10269:07120\n\
67TFK:10236:07488\n\
67TFK:10286:06681\n\
67TFK:10293:07273\n\
67TFK:10289:07682\n\
67TFK:10329:06729\n\
67TFK:10360:07364\n\
67TFK:10337:07588\n\
67TFK:10369:07725\n\
67TFK:10377:06444\n\
67TFK:10384:06545\n\
67TFK:10394:06798\n\
67TFK:10376:07011\n\
67TFK:10412:07708\n\
67TFK:10433:06451\n\
67TFK:06703:02588\n\
67TFK:06677:02651\n\
67TFK:06660:02893\n\
67TFK:06694:02916\n\
67TFK:06680:02935\n\
67TFK:06677:03043\n\
67TFK:06701:03094\n\
67TFK:06692:03137\n\
67TFK:06687:03449\n\
67TFK:06698:03445\n\
67TFK:06666:03519\n\
67TFK:06693:03592\n\
67TFK:06704:03646\n\
67TFK:06663:03836\n\
67TFK:06752:02606\n\
67TFK:06758:02627\n\
67TFK:06716:02789\n\
67TFK:06733:02839\n\
67TFK:06738:02951\n\
67TFK:06726:02977\n\
67TFK:06735:02984\n\
67TFK:06753:03009\n\
67TFK:06754:03116\n\
67TFK:06712:03470\n\
67TFK:06759:03427\n\
67TFK:06719:03566\n\
67TFK:06726:03669\n\
67TFK:06741:03662\n\
67TFK:06721:03724\n\
67TFK:06743:03746\n\
67TFK:06710:03823\n\
67TFK:06721:03777\n\
67TFK:06783:02726\n\
67TFK:06795:02866\n\
67TFK:06806:03132\n\
67TFK:06777:03278\n\
67TFK:06789:03394\n\
67TFK:06790:03755\n\
67TFK:06780:03809\n\
67TFK:06778:03852\n\
67TFK:06790:03839\n\
67TFK:06828:02665\n\
67TFK:06846:02722\n\
67TFK:06812:02761\n\
67TFK:06835:02847\n\
67TFK:06814:02984\n\
67TFK:06831:03454\n\
67TFK:06847:03451\n\
67TFK:06836:03640\n\
67TFK:06814:03835\n\
67TFK:06867:02711\n\
67TFK:06879:02906\n\
67TFK:06873:02979\n\
67TFK:06864:03319\n\
67TFK:06899:03339\n\
67TFK:06898:03380\n\
67TFK:06907:03401\n\
67TFK:06866:03469\n\
67TFK:06903:03465\n\
67TFK:06873:03601\n\
67TFK:06895:03693\n\
67TFK:06952:02616\n\
67TFK:06941:02703\n\
67TFK:06938:02790\n\
67TFK:06947:02780\n\
67TFK:06915:02862\n\
67TFK:06912:03208\n\
67TFK:06940:03303\n\
67TFK:06910:03360\n\
67TFK:06933:03519\n\
67TFK:06947:03520\n\
67TFK:06942:03616\n\
67TFK:06924:03672\n\
67TFK:06913:03731\n\
67TFK:06942:03786\n\
67TFK:06972:02717\n\
67TFK:06987:02807\n\
67TFK:06994:02823\n\
67TFK:06976:03121\n\
67TFK:06980:03104\n\
67TFK:07009:03123\n\
67TFK:06982:03132\n\
67TFK:06962:03241\n\
67TFK:06971:03421\n\
67TFK:06984:03401\n\
67TFK:06996:03382\n\
67TFK:06960:03498\n\
67TFK:06963:03545\n\
67TFK:06967:03745\n\
67TFK:07039:02688\n\
67TFK:07048:02726\n\
67TFK:07029:02791\n\
67TFK:07055:02813\n\
67TFK:07031:02989\n\
67TFK:07018:03062\n\
67TFK:07038:03221\n\
67TFK:07059:03205\n\
67TFK:07048:03272\n\
67TFK:07053:03244\n\
67TFK:07023:03511\n\
67TFK:07032:03606\n\
67TFK:07032:03612\n\
67TFK:07035:03671\n\
67TFK:07039:03862\n\
67TFK:07061:02729\n\
67TFK:07077:02731\n\
67TFK:07082:02781\n\
67TFK:07093:02828\n\
67TFK:07074:03067\n\
67TFK:07105:03033\n\
67TFK:07065:03081\n\
67TFK:07108:03120\n\
67TFK:07069:03134\n\
67TFK:07103:03148\n\
67TFK:07104:03166\n\
67TFK:07075:03219\n\
67TFK:07081:03751\n\
67TFK:07064:03797\n\
67TFK:07089:03823\n\
67TFK:07116:03107\n\
67TFK:07141:03171\n\
67TFK:07117:03255\n\
67TFK:07139:03380\n\
67TFK:07155:03470\n\
67TFK:07135:03583\n\
67TFK:07121:03701\n\
67TFK:07154:03691\n\
67TFK:07175:02618\n\
67TFK:07184:02651\n\
67TFK:07186:02866\n\
67TFK:07204:02936\n\
67TFK:07195:03055\n\
67TFK:07208:03026\n\
67TFK:07177:03233\n\
67TFK:07166:03283\n\
67TFK:07192:03350\n\
67TFK:07190:03589\n\
67TFK:07230:02630\n\
67TFK:07241:02629\n\
67TFK:07244:02641\n\
67TFK:07211:03029\n\
67TFK:07218:03028\n\
67TFK:07228:03300\n\
67TFK:07240:03310\n\
67TFK:07249:03319\n\
67TFK:07235:03381\n\
67TFK:07249:03648\n\
67TFK:07258:03772\n\
67TFK:07217:03808\n\
67TFK:07302:02835\n\
67TFK:07269:03000\n\
67TFK:07292:03043\n\
67TFK:07285:03113\n\
67TFK:07266:03166\n\
67TFK:07264:03232\n\
67TFK:07270:03300\n\
67TFK:07298:03351\n\
67TFK:07261:03813\n\
67TFK:07305:03797\n\
67TFK:07338:02611\n\
67TFK:07338:02635\n\
67TFK:07318:03104\n\
67TFK:07329:03172\n\
67TFK:07336:03175\n\
67TFK:07338:03209\n\
67TFK:07351:03178\n\
67TFK:07320:03332\n\
67TFK:07335:03344\n\
67TFK:07334:03536\n\
67TFK:07335:03553\n\
67TFK:07322:03587\n\
67TFK:07332:03615\n\
67TFK:07342:03645\n\
67TFK:07378:02633\n\
67TFK:07407:02627\n\
67TFK:07372:02809\n\
67TFK:07366:02939\n\
67TFK:07402:03052\n\
67TFK:07383:03114\n\
67TFK:07390:03230\n\
67TFK:07373:03447\n\
67TFK:07384:03691\n\
67TFK:07434:02764\n\
67TFK:07439:03066\n\
67TFK:07430:03666\n\
67TFK:07458:03707\n\
67TFK:07414:03751\n\
67TFK:07488:02607\n\
67TFK:07468:02874\n\
67TFK:07472:02833\n\
67TFK:07470:02992\n\
67TFK:07489:03076\n\
67TFK:07462:03137\n\
67TFK:07494:03196\n\
67TFK:07504:03218\n\
67TFK:07461:03273\n\
67TFK:07461:03277\n\
67TFK:07487:03396\n\
67TFK:07489:03847\n\
67TFK:07510:02625\n\
67TFK:07516:02580\n\
67TFK:07552:02683\n\
67TFK:07537:02744\n\
67TFK:07543:02765\n\
67TFK:07547:02941\n\
67TFK:07534:03083\n\
67TFK:07524:03224\n\
67TFK:07515:03388\n\
67TFK:07538:03447\n\
67TFK:07535:03524\n\
67TFK:07546:03502\n\
67TFK:07528:03685\n\
67TFK:07531:03683\n\
67TFK:07604:02629\n\
67TFK:07601:02936\n\
67TFK:07580:03136\n\
67TFK:07581:03262\n\
67TFK:07594:03663\n\
67TFK:07575:03725\n\
67TFK:07571:03836\n\
67TFK:07648:02660\n\
67TFK:07641:02802\n\
67TFK:07634:02912\n\
67TFK:07659:02904\n\
67TFK:07634:02990\n\
67TFK:07635:03443\n\
67TFK:07611:03485\n\
67TFK:07616:03478\n\
67TFK:07635:03613\n\
67TFK:07689:02656\n\
67TFK:07674:02841\n\
67TFK:07665:03132\n\
67TFK:07672:03293\n\
67TFK:07683:03309\n\
67TFK:07692:03423\n\
67TFK:07706:03394\n\
67TFK:07698:03467\n\
67TFK:07691:03848\n\
67TFK:07751:02713\n\
67TFK:07725:02824\n\
67TFK:07751:02932\n\
67TFK:07729:03120\n\
67TFK:07755:03168\n\
67TFK:07734:03234\n\
67TFK:07757:03247\n\
67TFK:07720:03392\n\
67TFK:07716:03496\n\
67TFK:07736:03592\n\
67TFK:07727:03644\n\
67TFK:07733:03754\n\
67TFK:07769:02580\n\
67TFK:07760:02717\n\
67TFK:07797:02741\n\
67TFK:07761:02847\n\
67TFK:07806:02875\n\
67TFK:07766:02955\n\
67TFK:07762:03153\n\
67TFK:07786:03160\n\
67TFK:07769:03256\n\
67TFK:07775:03393\n\
67TFK:07770:03447\n\
67TFK:07768:03525\n\
67TFK:07783:03634\n\
67TFK:07778:03834\n\
67TFK:07855:02667\n\
67TFK:07817:02712\n\
67TFK:07822:02709\n\
67TFK:07840:02828\n\
67TFK:07814:02940\n\
67TFK:07814:02975\n\
67TFK:07844:03170\n\
67TFK:07825:03215\n\
67TFK:07829:03206\n\
67TFK:07814:03255\n\
67TFK:07821:03446\n\
67TFK:07811:03520\n\
67TFK:07846:03616\n\
67TFK:07846:03660\n\
67TFK:07833:03686\n\
67TFK:07834:03692\n\
67TFK:07859:03709\n\
67TFK:07902:02906\n\
67TFK:07876:03172\n\
67TFK:07877:03225\n\
67TFK:07890:03569\n\
67TFK:07862:03698\n\
67TFK:07911:02596\n\
67TFK:07928:02591\n\
67TFK:07911:02772\n\
67TFK:07929:02834\n\
67TFK:07952:02866\n\
67TFK:07922:02935\n\
67TFK:07919:02979\n\
67TFK:07941:03042\n\
67TFK:07919:03248\n\
67TFK:07924:03268\n\
67TFK:07939:03769\n\
67TFK:07937:03810\n\
67TFK:07978:02619\n\
67TFK:07967:02710\n\
67TFK:07980:02724\n\
67TFK:07987:02774\n\
67TFK:07973:02886\n\
67TFK:07988:02895\n\
67TFK:07965:03266\n\
67TFK:07990:03290\n\
67TFK:07978:03474\n\
67TFK:07987:03475\n\
67TFK:09353:03886\n\
67TFK:09358:03901\n\
67TFK:09366:04002\n\
67TFK:09328:04022\n\
67TFK:09345:04225\n\
67TFK:09342:04401\n\
67TFK:09371:04609\n\
67TFK:09335:04641\n\
67TFK:09370:04655\n\
67TFK:09327:04702\n\
67TFK:09334:04835\n\
67TFK:09368:05151\n\
67TFK:09418:03951\n\
67TFK:09401:04094\n\
67TFK:09390:04198\n\
67TFK:09402:04177\n\
67TFK:09406:04184\n\
67TFK:09416:04256\n\
67TFK:09386:04340\n\
67TFK:09375:04695\n\
67TFK:09398:04714\n\
67TFK:09409:04853\n\
67TFK:09471:03989\n\
67TFK:09463:04025\n\
67TFK:09431:04105\n\
67TFK:09441:04149\n\
67TFK:09471:04457\n\
67TFK:09463:04567\n\
67TFK:09443:04787\n\
67TFK:09458:05068\n\
67TFK:09507:03956\n\
67TFK:09484:04043\n\
67TFK:09489:04032\n\
67TFK:09502:04376\n\
67TFK:09500:04473\n\
67TFK:09514:04721\n\
67TFK:09517:04841\n\
67TFK:09512:04908\n\
67TFK:09478:04938\n\
67TFK:09480:04927\n\
67TFK:09493:04932\n\
67TFK:09513:05108\n\
67TFK:09483:05147\n\
67TFK:09559:03886\n\
67TFK:09539:04027\n\
67TFK:09549:04021\n\
67TFK:09529:04176\n\
67TFK:09551:04274\n\
67TFK:09573:04389\n\
67TFK:09544:05075\n\
67TFK:09579:03888\n\
67TFK:09614:03938\n\
67TFK:09622:04001\n\
67TFK:09605:04583\n\
67TFK:09614:04660\n\
67TFK:09616:04660\n\
67TFK:09580:04711\n\
67TFK:09590:04850\n\
67TFK:09632:04469\n\
67TFK:09672:04934\n\
67TFK:09672:05072\n\
67TFK:09660:05149\n\
67TFK:09703:03886\n\
67TFK:09695:03944\n\
67TFK:09683:04121\n\
67TFK:09695:04199\n\
67TFK:09717:04824\n\
67TFK:09683:05032\n\
67TFK:09674:05100\n\
67TFK:09736:03891\n\
67TFK:09745:03867\n\
67TFK:09751:03910\n\
67TFK:09745:03920\n\
67TFK:09769:04112\n\
67TFK:09752:04204\n\
67TFK:09737:04215\n\
67TFK:09740:04526\n\
67TFK:09769:04590\n\
67TFK:09766:04622\n\
67TFK:09767:04724\n\
67TFK:09762:04899\n\
67TFK:09738:04980\n\
67TFK:09729:05106\n\
67TFK:09798:04183\n\
67TFK:09808:04206\n\
67TFK:09813:04305\n\
67TFK:09790:04471\n\
67TFK:09796:04572\n\
67TFK:09810:04643\n\
67TFK:09782:04758\n\
67TFK:09803:04905\n\
67TFK:09812:04870\n\
67TFK:09821:04879\n\
67TFK:09778:04980\n\
67TFK:09859:04185\n\
67TFK:09829:04262\n\
67TFK:09830:04245\n\
67TFK:09825:04266\n\
67TFK:09857:04292\n\
67TFK:09838:04504\n\
67TFK:09824:04515\n\
67TFK:09859:04645\n\
67TFK:09870:04721\n\
67TFK:09837:04862\n\
67TFK:09854:04881\n\
67TFK:09868:05100\n\
67TFK:09881:04215\n\
67TFK:09916:04221\n\
67TFK:09876:04556\n\
67TFK:09901:04725\n\
67TFK:09886:04875\n\
67TFK:09896:04886\n\
67TFK:09898:04888\n\
67TFK:09890:04976\n\
67TFK:09905:05042\n\
67TFK:09894:05097\n\
67TFK:09929:04006\n\
67TFK:09946:04057\n\
67TFK:09963:04184\n\
67TFK:09944:04240\n\
67TFK:09927:04475\n\
67TFK:09955:04581\n\
67TFK:09936:04668\n\
67TFK:09941:04694\n\
67TFK:09924:04740\n\
67TFK:09951:04961\n\
67TFK:09936:05013\n\
67TFK:09952:05016\n\
67TFK:09964:05060\n\
67TFK:09950:05071\n\
67TFK:09954:05102\n\
67TFK:09927:05130\n\
67TFK:09979:03903\n\
67TFK:10009:03901\n\
67TFK:10022:03865\n\
67TFK:09981:03933\n\
67TFK:09980:03991\n\
67TFK:10002:03973\n\
67TFK:10017:04031\n\
67TFK:09995:04649\n\
67TFK:10011:04668\n\
67TFK:10015:04951\n\
67TFK:10042:03893\n\
67TFK:10037:04064\n\
67TFK:10027:04184\n\
67TFK:10051:04703\n\
67TFK:10030:04841\n\
67TFK:10039:04815\n\
67TFK:10024:04884\n\
67TFK:10039:05068\n\
67TFK:10090:03903\n\
67TFK:10103:04255\n\
67TFK:10105:04347\n\
67TFK:10121:04659\n\
67TFK:10083:04747\n\
67TFK:10082:04980\n\
67TFK:10087:04974\n\
67TFK:10110:05003\n\
67TFK:10130:04119\n\
67TFK:10163:04282\n\
67TFK:10171:04302\n\
67TFK:10168:04340\n\
67TFK:10145:04413\n\
67TFK:10152:04457\n\
67TFK:10126:04659\n\
67TFK:10172:04643\n\
67TFK:10139:05004\n\
67TFK:10147:05031\n\
67TFK:10180:04072\n\
67TFK:10182:04313\n\
67TFK:10222:04307\n\
67TFK:10220:04354\n\
67TFK:10180:04396\n\
67TFK:10197:04463\n\
67TFK:10174:04471\n\
67TFK:10211:04723\n\
67TFK:10197:04798\n\
67TFK:10177:04901\n\
67TFK:10216:05109\n\
67TFK:10248:04195\n\
67TFK:10252:04204\n\
67TFK:10272:04388\n\
67TFK:10237:04603\n\
67TFK:10271:04782\n\
67TFK:10225:05015\n\
67TFK:10319:04085\n\
67TFK:10292:04505\n\
67TFK:10287:04534\n\
67TFK:10298:04703\n\
67TFK:10290:04726\n\
67TFK:10322:04878\n\
67TFK:10305:05140\n\
67TFK:10363:04473\n\
67TFK:10372:04658\n\
67TFK:10352:05055\n\
67TFK:10325:05107\n\
67TFK:10388:04652\n\
67TFK:10404:04690\n\
67TFK:10400:04716\n\
67TFK:10420:04982\n\
67TFK:10382:05031\n\
67TFK:10435:04257\n\
67TFK:10433:04528\n\
67TFK:10427:04671\n\
67TFK:09346:02664\n\
67TFK:09347:02675\n\
67TFK:09324:02812\n\
67TFK:09328:02964\n\
67TFK:09337:02973\n\
67TFK:09327:03005\n\
67TFK:09367:03032\n\
67TFK:09337:03210\n\
67TFK:09350:03216\n\
67TFK:09360:03214\n\
67TFK:09333:03269\n\
67TFK:09362:03259\n\
67TFK:09335:03381\n\
67TFK:09338:03560\n\
67TFK:09351:03613\n\
67TFK:09342:03736\n\
67TFK:09340:03842\n\
67TFK:09380:02708\n\
67TFK:09383:02684\n\
67TFK:09379:02735\n\
67TFK:09423:02781\n\
67TFK:09410:02870\n\
67TFK:09395:02975\n\
67TFK:09412:03205\n\
67TFK:09406:03506\n\
67TFK:09374:03556\n\
67TFK:09432:02695\n\
67TFK:09459:02895\n\
67TFK:09462:02948\n\
67TFK:09427:03054\n\
67TFK:09437:03117\n\
67TFK:09449:03124\n\
67TFK:09440:03161\n\
67TFK:09455:03127\n\
67TFK:09439:03231\n\
67TFK:09450:03280\n\
67TFK:09446:03358\n\
67TFK:09470:03439\n\
67TFK:09504:02648\n\
67TFK:09486:02736\n\
67TFK:09522:02733\n\
67TFK:09492:02911\n\
67TFK:09504:03107\n\
67TFK:09498:03360\n\
67TFK:09509:03352\n\
67TFK:09518:03430\n\
67TFK:09478:03575\n\
67TFK:09496:03568\n\
67TFK:09511:03741\n\
67TFK:09512:03794\n\
67TFK:09555:02578\n\
67TFK:09561:02588\n\
67TFK:09525:03002\n\
67TFK:09525:03400\n\
67TFK:09537:03451\n\
67TFK:09566:03624\n\
67TFK:09566:03751\n\
67TFK:09552:03823\n\
67TFK:09564:03836\n\
67TFK:09583:02617\n\
67TFK:09614:02610\n\
67TFK:09590:02766\n\
67TFK:09597:02928\n\
67TFK:09609:03322\n\
67TFK:09595:03485\n\
67TFK:09616:03717\n\
67TFK:09579:03740\n\
67TFK:09584:03733\n\
67TFK:09602:03779\n\
67TFK:09635:02680\n\
67TFK:09673:02729\n\
67TFK:09626:02781\n\
67TFK:09667:02888\n\
67TFK:09644:03294\n\
67TFK:09635:03525\n\
67TFK:09643:03489\n\
67TFK:09662:03612\n\
67TFK:09665:03631\n\
67TFK:09665:03727\n\
67TFK:09668:03747\n\
67TFK:09646:03787\n\
67TFK:09677:02749\n\
67TFK:09718:02924\n\
67TFK:09722:02962\n\
67TFK:09682:03027\n\
67TFK:09720:03027\n\
67TFK:09701:03105\n\
67TFK:09683:03192\n\
67TFK:09683:03515\n\
67TFK:09712:03511\n\
67TFK:09714:03657\n\
67TFK:09749:02600\n\
67TFK:09750:02608\n\
67TFK:09757:02651\n\
67TFK:09750:03056\n\
67TFK:09743:03118\n\
67TFK:09727:03201\n\
67TFK:09761:03215\n\
67TFK:09731:03274\n\
67TFK:09769:03377\n\
67TFK:09738:03523\n\
67TFK:09758:03511\n\
67TFK:09773:03568\n\
67TFK:09764:03708\n\
67TFK:09821:02679\n\
67TFK:09777:02980\n\
67TFK:09811:03113\n\
67TFK:09805:03290\n\
67TFK:09787:03337\n\
67TFK:09821:03353\n\
67TFK:09787:03497\n\
67TFK:09818:03777\n\
67TFK:09831:02711\n\
67TFK:09849:02923\n\
67TFK:09830:03077\n\
67TFK:09834:03121\n\
67TFK:09851:03165\n\
67TFK:09850:03483\n\
67TFK:09898:02580\n\
67TFK:09902:02651\n\
67TFK:09903:02632\n\
67TFK:09878:02677\n\
67TFK:09919:02753\n\
67TFK:09884:03286\n\
67TFK:09882:03358\n\
67TFK:09921:03330\n\
67TFK:09910:03650\n\
67TFK:09874:03737\n\
67TFK:09951:02654\n\
67TFK:09946:02690\n\
67TFK:09928:02922\n\
67TFK:09943:02893\n\
67TFK:09962:03179\n\
67TFK:09951:03232\n\
67TFK:09941:03290\n\
67TFK:09934:03394\n\
67TFK:09963:03414\n\
67TFK:09946:03529\n\
67TFK:09931:03816\n\
67TFK:09998:02756\n\
67TFK:09990:03053\n\
67TFK:09993:03062\n\
67TFK:09976:03130\n\
67TFK:09989:03213\n\
67TFK:10013:03500\n\
67TFK:09998:03541\n\
67TFK:10052:02701\n\
67TFK:10057:02939\n\
67TFK:10030:03505\n\
67TFK:10037:03823\n\
67TFK:10076:02771\n\
67TFK:10098:03279\n\
67TFK:10116:03379\n\
67TFK:10109:03468\n\
67TFK:10082:03485\n\
67TFK:10123:03532\n\
67TFK:10104:03632\n\
67TFK:10111:03648\n\
67TFK:10111:03794\n\
67TFK:10171:02799\n\
67TFK:10165:03057\n\
67TFK:10169:03188\n\
67TFK:10157:03329\n\
67TFK:10124:03440\n\
67TFK:10145:03479\n\
67TFK:10208:02627\n\
67TFK:10215:02961\n\
67TFK:10176:03090\n\
67TFK:10219:03160\n\
67TFK:10217:03215\n\
67TFK:10185:03381\n\
67TFK:10174:03430\n\
67TFK:10179:03519\n\
67TFK:10210:03548\n\
67TFK:10177:03586\n\
67TFK:10174:03759\n\
67TFK:10226:02671\n\
67TFK:10227:02783\n\
67TFK:10268:02786\n\
67TFK:10255:02888\n\
67TFK:10234:03109\n\
67TFK:10246:03161\n\
67TFK:10251:03161\n\
67TFK:10267:03337\n\
67TFK:10227:03406\n\
67TFK:10238:03570\n\
67TFK:10275:03180\n\
67TFK:10289:03267\n\
67TFK:10305:03392\n\
67TFK:10346:02689\n\
67TFK:10366:02957\n\
67TFK:10348:03316\n\
67TFK:10330:03405\n\
67TFK:10360:03377\n\
67TFK:10338:03458\n\
67TFK:10412:02688\n\
67TFK:10408:03019\n\
67TFK:10381:03161\n\
67TFK:10402:03220\n\
67TFK:10393:03544\n\
67TFK:10436:02665\n\
67TFK:10468:02659\n\
67TFK:10440:03154\n\
67TFK:10425:03531\n\
67TFK:09459:01278\n\
67TFK:09349:11848\n\
67TFK:09362:11894\n\
67TFK:09358:12109\n\
67TFK:09337:12235\n\
67TFK:09366:12268\n\
67TFK:09328:12306\n\
67TFK:09348:12862\n\
67TFK:09399:11872\n\
67TFK:09377:11940\n\
67TFK:09382:12191\n\
67TFK:09375:12620\n\
67TFK:09472:11614\n\
67TFK:09463:11676\n\
67TFK:09453:11695\n\
67TFK:09446:12233\n\
67TFK:09466:12517\n\
67TFK:09472:12839\n\
67TFK:09480:11648\n\
67TFK:09490:11723\n\
67TFK:09521:11703\n\
67TFK:09487:11765\n\
67TFK:09500:11827\n\
67TFK:09508:11902\n\
67TFK:09522:11924\n\
67TFK:09480:12227\n\
67TFK:09491:12556\n\
67TFK:09502:12806\n\
67TFK:09520:12844\n\
67TFK:09568:11620\n\
67TFK:09558:11961\n\
67TFK:09540:12170\n\
67TFK:09538:12446\n\
67TFK:09588:11598\n\
67TFK:09617:11742\n\
67TFK:09609:11945\n\
67TFK:09612:12019\n\
67TFK:09591:12148\n\
67TFK:09620:12193\n\
67TFK:09593:12492\n\
67TFK:09651:12000\n\
67TFK:09626:12136\n\
67TFK:09632:12246\n\
67TFK:09641:12395\n\
67TFK:09630:12461\n\
67TFK:09638:12456\n\
67TFK:09637:12615\n\
67TFK:09665:12875\n\
67TFK:09721:12227\n\
67TFK:09693:12457\n\
67TFK:09712:12776\n\
67TFK:09742:11828\n\
67TFK:09748:11792\n\
67TFK:09764:11933\n\
67TFK:09759:12131\n\
67TFK:09758:12267\n\
67TFK:09755:12314\n\
67TFK:09763:12303\n\
67TFK:09725:12491\n\
67TFK:09738:12490\n\
67TFK:09742:12508\n\
67TFK:09805:11631\n\
67TFK:09808:11696\n\
67TFK:09783:12228\n\
67TFK:09778:12613\n\
67TFK:09799:12680\n\
67TFK:09796:12699\n\
67TFK:09815:12741\n\
67TFK:09806:12847\n\
67TFK:09838:11614\n\
67TFK:09847:11893\n\
67TFK:09849:12156\n\
67TFK:09825:12586\n\
67TFK:09882:11787\n\
67TFK:09907:11932\n\
67TFK:09921:11903\n\
67TFK:09880:12094\n\
67TFK:09881:12149\n\
67TFK:09887:12210\n\
67TFK:09905:12767\n\
67TFK:09922:12865\n\
67TFK:09930:11639\n\
67TFK:09935:11883\n\
67TFK:09959:12037\n\
67TFK:09938:12182\n\
67TFK:09963:12350\n\
67TFK:09947:12640\n\
67TFK:09993:11773\n\
67TFK:09997:11752\n\
67TFK:10019:12356\n\
67TFK:09978:12546\n\
67TFK:10031:11686\n\
67TFK:10067:11825\n\
67TFK:10045:11948\n\
67TFK:10059:12042\n\
67TFK:10087:11692\n\
67TFK:10094:11773\n\
67TFK:10090:12016\n\
67TFK:10095:12191\n\
67TFK:10102:12253\n\
67TFK:10096:12765\n\
67TFK:10124:11869\n\
67TFK:10145:11877\n\
67TFK:10131:12085\n\
67TFK:10131:12334\n\
67TFK:10208:11766\n\
67TFK:10177:12037\n\
67TFK:10192:12118\n\
67TFK:10244:11693\n\
67TFK:10270:11695\n\
67TFK:10229:11764\n\
67TFK:10272:11824\n\
67TFK:10266:11939\n\
67TFK:10249:12380\n\
67TFK:10318:11627\n\
67TFK:10291:12052\n\
67TFK:10306:12267\n\
67TFK:10337:11633\n\
67TFK:10377:11892\n\
67TFK:10381:11986\n\
67TFK:10407:12053\n\
67TFK:10418:12245\n\
67TFK:10434:11668\n\
67TFK:10434:11683\n\
67TFK:10430:11727\n\
67TFK:10426:11876\n\
67TFK:10461:11844\n\
67TFK:10435:12236\n\
67TFK:10503:11723\n\
67TFK:10484:12028\n\
67TFK:10563:11762\n\
67TFK:10611:11609\n\
67TFK:10582:11653\n\
67TFK:00801:13243\n\
67TFK:01043:13042\n\
67TFK:01143:13423\n\
67TFK:01170:13074\n\
67TFK:01186:13259\n\
67TFK:01244:13908\n\
67TFK:01278:13241\n\
67TFK:01261:13346\n\
67TFK:01266:13408\n\
67TFK:01368:02783\n\
67TFK:01375:02832\n\
67TFK:01334:02889\n\
67TFK:01347:02912\n\
67TFK:01357:02964\n\
67TFK:01345:03043\n\
67TFK:01339:03076\n\
67TFK:01333:03174\n\
67TFK:01349:03142\n\
67TFK:01380:03204\n\
67TFK:01362:03320\n\
67TFK:01369:03543\n\
67TFK:01350:03799\n\
67TFK:01392:02903\n\
67TFK:01424:02876\n\
67TFK:01387:02947\n\
67TFK:01390:03163\n\
67TFK:01428:03365\n\
67TFK:01404:03380\n\
67TFK:01412:03505\n\
67TFK:01421:03573\n\
67TFK:01424:03557\n\
67TFK:01411:03599\n\
67TFK:01428:03742\n\
67TFK:01442:02635\n\
67TFK:01450:02792\n\
67TFK:01466:03240\n\
67TFK:01474:03310\n\
67TFK:01463:03335\n\
67TFK:01451:03478\n\
67TFK:01441:03744\n\
67TFK:01460:03793\n\
67TFK:01518:02579\n\
67TFK:01527:02613\n\
67TFK:01528:02846\n\
67TFK:01485:03037\n\
67TFK:01529:03075\n\
67TFK:01531:03030\n\
67TFK:01517:03089\n\
67TFK:01526:03789\n\
67TFK:01537:02595\n\
67TFK:01541:02634\n\
67TFK:01569:02650\n\
67TFK:01576:02745\n\
67TFK:01532:02812\n\
67TFK:01533:02862\n\
67TFK:01538:02998\n\
67TFK:01578:03636\n\
67TFK:01550:03838\n\
67TFK:01606:02632\n\
67TFK:01603:02825\n\
67TFK:01625:02845\n\
67TFK:01617:02942\n\
67TFK:01619:02927\n\
67TFK:01591:03256\n\
67TFK:01593:03536\n\
67TFK:01631:03717\n\
67TFK:01677:02951\n\
67TFK:01677:03021\n\
67TFK:01657:03105\n\
67TFK:01632:03140\n\
67TFK:01657:03196\n\
67TFK:01680:03304\n\
67TFK:01639:03405\n\
67TFK:01649:03406\n\
67TFK:01632:03564\n\
67TFK:01645:03582\n\
67TFK:01669:03593\n\
67TFK:01656:03711\n\
67TFK:01688:02749\n\
67TFK:01709:02755\n\
67TFK:01693:02873\n\
67TFK:01703:02880\n\
67TFK:01731:03168\n\
67TFK:01703:03181\n\
67TFK:01712:03207\n\
67TFK:01728:03197\n\
67TFK:01690:03339\n\
67TFK:01701:03351\n\
67TFK:01716:03480\n\
67TFK:01709:03584\n\
67TFK:01741:02723\n\
67TFK:01749:02682\n\
67TFK:01750:02863\n\
67TFK:01762:02850\n\
67TFK:01739:02989\n\
67TFK:01756:03052\n\
67TFK:01746:03216\n\
67TFK:01765:03313\n\
67TFK:01766:03403\n\
67TFK:01776:03535\n\
67TFK:01745:03657\n\
67TFK:01760:03857\n\
67TFK:01827:02773\n\
67TFK:01817:02804\n\
67TFK:01817:02932\n\
67TFK:01828:03225\n\
67TFK:01796:03319\n\
67TFK:01831:03539\n\
67TFK:01829:03653\n\
67TFK:01814:03752\n\
67TFK:01842:02598\n\
67TFK:01862:02697\n\
67TFK:01862:02701\n\
67TFK:01861:02760\n\
67TFK:01845:03009\n\
67TFK:01881:02981\n\
67TFK:01860:03165\n\
67TFK:01848:03190\n\
67TFK:01847:03231\n\
67TFK:01880:03240\n\
67TFK:01849:03519\n\
67TFK:01869:03487\n\
67TFK:01871:03479\n\
67TFK:01881:03483\n\
67TFK:01832:03579\n\
67TFK:01857:03786\n\
67TFK:01850:03839\n\
67TFK:01898:03010\n\
67TFK:01912:03074\n\
67TFK:01895:03096\n\
67TFK:01882:03234\n\
67TFK:01892:03254\n\
67TFK:01906:03711\n\
67TFK:01901:03849\n\
67TFK:01946:02697\n\
67TFK:01935:02962\n\
67TFK:01970:03019\n\
67TFK:01943:03032\n\
67TFK:01977:03216\n\
67TFK:01971:03249\n\
67TFK:01975:03250\n\
67TFK:01961:03541\n\
67TFK:01954:03680\n\
67TFK:01997:02578\n\
67TFK:02008:02660\n\
67TFK:02013:02710\n\
67TFK:02024:02693\n\
67TFK:02001:02875\n\
67TFK:02026:02872\n\
67TFK:01988:02944\n\
67TFK:02004:03054\n\
67TFK:01986:03123\n\
67TFK:02003:03244\n\
67TFK:02028:03477\n\
67TFK:02042:02659\n\
67TFK:02053:02771\n\
67TFK:02077:02771\n\
67TFK:02033:02853\n\
67TFK:02057:02838\n\
67TFK:02061:02868\n\
67TFK:02052:02934\n\
67TFK:02073:02927\n\
67TFK:02043:02983\n\
67TFK:02052:03167\n\
67TFK:02039:03189\n\
67TFK:02060:03188\n\
67TFK:02075:03348\n\
67TFK:02062:03385\n\
67TFK:02075:03379\n\
67TFK:02043:03523\n\
67TFK:02035:03592\n\
67TFK:02072:03597\n\
67TFK:02051:03629\n\
67TFK:02071:03640\n\
67TFK:02033:03693\n\
67TFK:02068:03677\n\
67TFK:02075:03771\n\
67TFK:02095:02665\n\
67TFK:02101:02960\n\
67TFK:02107:03160\n\
67TFK:02085:03432\n\
67TFK:02101:03561\n\
67TFK:02134:02589\n\
67TFK:02169:02743\n\
67TFK:02162:02875\n\
67TFK:02163:02863\n\
67TFK:02170:03088\n\
67TFK:02178:03106\n\
67TFK:02142:03746\n\
67TFK:02201:02674\n\
67TFK:02220:02719\n\
67TFK:02185:02761\n\
67TFK:02183:02946\n\
67TFK:02210:03038\n\
67TFK:02213:03190\n\
67TFK:02231:03209\n\
67TFK:02201:03259\n\
67TFK:02214:03359\n\
67TFK:02186:03385\n\
67TFK:02187:03472\n\
67TFK:02212:03439\n\
67TFK:02217:03552\n\
67TFK:02222:03645\n\
67TFK:02188:03802\n\
67TFK:02189:03802\n\
67TFK:02255:02664\n\
67TFK:02265:02690\n\
67TFK:02247:02909\n\
67TFK:02276:02963\n\
67TFK:02239:03116\n\
67TFK:02246:03150\n\
67TFK:02264:03142\n\
67TFK:02264:03412\n\
67TFK:02260:03446\n\
67TFK:02267:03520\n\
67TFK:02276:03715\n\
67TFK:02277:03731\n\
67TFK:02253:03800\n\
67TFK:02284:02628\n\
67TFK:02317:02648\n\
67TFK:02296:02687\n\
67TFK:02302:02697\n\
67TFK:02320:02811\n\
67TFK:02289:03034\n\
67TFK:02283:03113\n\
67TFK:02287:03198\n\
67TFK:02296:03401\n\
67TFK:02316:03478\n\
67TFK:02322:03511\n\
67TFK:02304:03640\n\
67TFK:02329:03660\n\
67TFK:02293:03789\n\
67TFK:02325:03815\n\
67TFK:02315:03852\n\
67TFK:02351:02693\n\
67TFK:02351:02725\n\
67TFK:02375:02997\n\
67TFK:02364:03076\n\
67TFK:02367:03324\n\
67TFK:02374:03370\n\
67TFK:02335:03475\n\
67TFK:02337:03521\n\
67TFK:02355:03504\n\
67TFK:02373:03727\n\
67TFK:02373:03755\n\
67TFK:02396:02646\n\
67TFK:02384:02898\n\
67TFK:02405:02930\n\
67TFK:02392:03143\n\
67TFK:02396:03264\n\
67TFK:02416:03352\n\
67TFK:02431:03388\n\
67TFK:02413:03527\n\
67TFK:02414:03647\n\
67TFK:02448:02579\n\
67TFK:02478:02656\n\
67TFK:02434:02763\n\
67TFK:02448:02759\n\
67TFK:02450:02750\n\
67TFK:02466:03073\n\
67TFK:02452:03172\n\
67TFK:02476:03268\n\
67TFK:02433:03351\n\
67TFK:02434:03423\n\
67TFK:02454:03386\n\
67TFK:02458:03395\n\
67TFK:02474:03461\n\
67TFK:02441:03581\n\
67TFK:02475:03588\n\
67TFK:02450:03676\n\
67TFK:02459:03770\n\
67TFK:02487:02580\n\
67TFK:02525:02613\n\
67TFK:02501:02653\n\
67TFK:02518:02626\n\
67TFK:02515:02711\n\
67TFK:02517:02710\n\
67TFK:02510:02759\n\
67TFK:02507:02785\n\
67TFK:02525:02979\n\
67TFK:02508:03030\n\
67TFK:02511:03184\n\
67TFK:02531:03282\n\
67TFK:02505:03464\n\
67TFK:02526:03521\n\
67TFK:02528:03511\n\
67TFK:02520:03534\n\
67TFK:02574:02696\n\
67TFK:02575:02711\n\
67TFK:02551:02749\n\
67TFK:02544:02857\n\
67TFK:02546:02841\n\
67TFK:02581:02867\n\
67TFK:02553:03012\n\
67TFK:02538:03122\n\
67TFK:02544:03118\n\
67TFK:02562:03106\n\
67TFK:02566:03082\n\
67TFK:02579:03260\n\
67TFK:02579:03270\n\
67TFK:02564:03356\n\
67TFK:02540:03379\n\
67TFK:02569:03662\n\
67TFK:02607:02583\n\
67TFK:02594:02882\n\
67TFK:02582:02965\n\
67TFK:02606:02949\n\
67TFK:02624:02992\n\
67TFK:02630:03137\n\
67TFK:02589:03294\n\
67TFK:02606:03312\n\
67TFK:02611:03339\n\
67TFK:02624:03573\n\
67TFK:02586:03606\n\
67TFK:02604:03620\n\
67TFK:02621:03735\n\
67TFK:02636:02621\n\
67TFK:02662:02619\n\
67TFK:02655:02695\n\
67TFK:02643:02743\n\
67TFK:02651:02794\n\
67TFK:02647:03216\n\
67TFK:02645:03261\n\
67TFK:02637:03283\n\
67TFK:02652:03307\n\
67TFK:02663:03701\n\
67TFK:01332:04072\n\
67TFK:01352:04177\n\
67TFK:01357:04218\n\
67TFK:01381:04219\n\
67TFK:01361:04300\n\
67TFK:01375:04306\n\
67TFK:01348:04394\n\
67TFK:01376:04367\n\
67TFK:01376:04631\n\
67TFK:01332:04771\n\
67TFK:01347:04804\n\
67TFK:01372:04883\n\
67TFK:01340:04946\n\
67TFK:01375:05029\n\
67TFK:01342:05073\n\
67TFK:01395:03979\n\
67TFK:01427:04041\n\
67TFK:01400:04142\n\
67TFK:01428:04130\n\
67TFK:01395:04372\n\
67TFK:01401:04464\n\
67TFK:01416:04556\n\
67TFK:01430:04586\n\
67TFK:01403:04641\n\
67TFK:01386:05051\n\
67TFK:01471:04276\n\
67TFK:01434:04409\n\
67TFK:01437:04449\n\
67TFK:01474:04469\n\
67TFK:01481:04631\n\
67TFK:01436:04874\n\
67TFK:01459:04868\n\
67TFK:01448:04926\n\
67TFK:01448:04956\n\
67TFK:01441:04992\n\
67TFK:01473:04977\n\
67TFK:01520:03948\n\
67TFK:01501:03975\n\
67TFK:01490:04028\n\
67TFK:01496:04186\n\
67TFK:01488:04464\n\
67TFK:01499:04472\n\
67TFK:01509:04539\n\
67TFK:01506:04663\n\
67TFK:01498:04762\n\
67TFK:01496:04972\n\
67TFK:01487:05017\n\
67TFK:01548:03984\n\
67TFK:01541:04208\n\
67TFK:01564:04199\n\
67TFK:01564:04462\n\
67TFK:01575:04441\n\
67TFK:01548:04499\n\
67TFK:01548:04547\n\
67TFK:01547:04745\n\
67TFK:01564:04739\n\
67TFK:01567:04777\n\
67TFK:01559:05066\n\
67TFK:01626:04397\n\
67TFK:01595:04470\n\
67TFK:01625:04494\n\
67TFK:01605:04526\n\
67TFK:01617:04551\n\
67TFK:01615:04596\n\
67TFK:01597:04718\n\
67TFK:01587:04828\n\
67TFK:01619:04919\n\
67TFK:01594:04972\n\
67TFK:01620:05006\n\
67TFK:01583:05085\n\
67TFK:01584:05106\n\
67TFK:01628:05134\n\
67TFK:01643:03952\n\
67TFK:01651:04143\n\
67TFK:01646:04442\n\
67TFK:01673:04470\n\
67TFK:01641:04704\n\
67TFK:01635:04900\n\
67TFK:01638:04899\n\
67TFK:01667:04896\n\
67TFK:01664:04999\n\
67TFK:01678:05079\n\
67TFK:01678:05100\n\
67TFK:01709:03940\n\
67TFK:01686:04132\n\
67TFK:01701:04443\n\
67TFK:01725:04421\n\
67TFK:01729:04434\n\
67TFK:01689:04496\n\
67TFK:01690:04506\n\
67TFK:01720:04479\n\
67TFK:01682:04831\n\
67TFK:01686:04827\n\
67TFK:01704:05017\n\
67TFK:01721:05015\n\
67TFK:01773:03970\n\
67TFK:01778:04016\n\
67TFK:01738:04091\n\
67TFK:01774:04259\n\
67TFK:01760:04277\n\
67TFK:01769:04501\n\
67TFK:01745:04684\n\
67TFK:01766:04844\n\
67TFK:01736:04912\n\
67TFK:01757:04914\n\
67TFK:01751:05105\n\
67TFK:01827:03943\n\
67TFK:01784:04112\n\
67TFK:01820:04100\n\
67TFK:01815:04179\n\
67TFK:01806:04394\n\
67TFK:01815:04774\n\
67TFK:01807:04903\n\
67TFK:01805:05060\n\
67TFK:01852:04047\n\
67TFK:01867:04041\n\
67TFK:01865:04189\n\
67TFK:01835:04318\n\
67TFK:01840:04399\n\
67TFK:01844:04495\n\
67TFK:01859:04838\n\
67TFK:01847:04870\n\
67TFK:01865:05060\n\
67TFK:01839:05084\n\
67TFK:01931:03892\n\
67TFK:01912:03925\n\
67TFK:01917:04086\n\
67TFK:01926:04165\n\
67TFK:01886:04291\n\
67TFK:01891:04344\n\
67TFK:01904:04368\n\
67TFK:01897:04583\n\
67TFK:01908:04604\n\
67TFK:01913:04612\n\
67TFK:01902:04846\n\
67TFK:01908:04820\n\
67TFK:01929:04918\n\
67TFK:01887:05137\n\
67TFK:01980:03973\n\
67TFK:01979:04141\n\
67TFK:01933:04757\n\
67TFK:01944:05043\n\
67TFK:02016:03886\n\
67TFK:02014:04058\n\
67TFK:02021:04045\n\
67TFK:01997:04085\n\
67TFK:02024:04219\n\
67TFK:02021:04596\n\
67TFK:01987:04645\n\
67TFK:02008:04691\n\
67TFK:02015:04710\n\
67TFK:01987:04767\n\
67TFK:02026:04809\n\
67TFK:02031:04843\n\
67TFK:01983:04906\n\
67TFK:02002:04946\n\
67TFK:02021:05081\n\
67TFK:02028:05143\n\
67TFK:02033:03864\n\
67TFK:02034:04059\n\
67TFK:02046:04075\n\
67TFK:02050:04104\n\
67TFK:02040:04139\n\
67TFK:02032:04226\n\
67TFK:02057:04667\n\
67TFK:02046:04735\n\
67TFK:02074:04717\n\
67TFK:02065:04862\n\
67TFK:02074:04838\n\
67TFK:02039:04951\n\
67TFK:02050:04999\n\
67TFK:02117:04040\n\
67TFK:02106:04105\n\
67TFK:02123:04261\n\
67TFK:02090:04320\n\
67TFK:02102:04341\n\
67TFK:02116:04358\n\
67TFK:02128:04319\n\
67TFK:02116:04657\n\
67TFK:02092:04681\n\
67TFK:02108:04813\n\
67TFK:02096:04830\n\
67TFK:02110:04892\n\
67TFK:02124:04905\n\
67TFK:02101:05111\n\
67TFK:02130:05117\n\
67TFK:02159:04002\n\
67TFK:02170:03998\n\
67TFK:02139:04047\n\
67TFK:02132:04119\n\
67TFK:02143:04132\n\
67TFK:02173:04154\n\
67TFK:02175:04328\n\
67TFK:02148:04437\n\
67TFK:02141:04738\n\
67TFK:02171:04740\n\
67TFK:02147:04857\n\
67TFK:02148:04980\n\
67TFK:02181:05036\n\
67TFK:02209:03898\n\
67TFK:02182:03937\n\
67TFK:02207:04081\n\
67TFK:02185:04119\n\
67TFK:02224:04395\n\
67TFK:02184:04592\n\
67TFK:02213:04584\n\
67TFK:02188:04680\n\
67TFK:02190:04793\n\
67TFK:02204:04779\n\
67TFK:02231:04839\n\
67TFK:02193:04989\n\
67TFK:02183:05052\n\
67TFK:02229:05067\n\
67TFK:02199:05127\n\
67TFK:02201:05149\n\
67TFK:02220:05131\n\
67TFK:02236:03914\n\
67TFK:02277:03939\n\
67TFK:02274:04036\n\
67TFK:02255:04083\n\
67TFK:02257:04115\n\
67TFK:02246:04275\n\
67TFK:02257:04291\n\
67TFK:02277:04405\n\
67TFK:02236:04439\n\
67TFK:02244:04545\n\
67TFK:02274:04674\n\
67TFK:02251:04909\n\
67TFK:02274:04894\n\
67TFK:02290:03928\n\
67TFK:02299:04146\n\
67TFK:02326:04313\n\
67TFK:02329:04299\n\
67TFK:02318:04603\n\
67TFK:02326:04596\n\
67TFK:02325:04637\n\
67TFK:02322:04694\n\
67TFK:02322:04702\n\
67TFK:02290:04909\n\
67TFK:02283:04918\n\
67TFK:02301:05008\n\
67TFK:02314:05084\n\
67TFK:02378:03908\n\
67TFK:02362:04093\n\
67TFK:02380:04111\n\
67TFK:02345:04412\n\
67TFK:02340:04460\n\
67TFK:02364:04951\n\
67TFK:02381:04955\n\
67TFK:02381:05049\n\
67TFK:02342:05125\n\
67TFK:02395:04019\n\
67TFK:02420:04209\n\
67TFK:02401:04472\n\
67TFK:02424:04575\n\
67TFK:02384:04781\n\
67TFK:02409:04899\n\
67TFK:02402:04950\n\
67TFK:02439:03919\n\
67TFK:02454:04139\n\
67TFK:02440:04305\n\
67TFK:02480:04272\n\
67TFK:02474:04509\n\
67TFK:02469:04546\n\
67TFK:02470:04847\n\
67TFK:02462:04926\n\
67TFK:02528:03975\n\
67TFK:02488:04092\n\
67TFK:02505:04102\n\
67TFK:02507:04199\n\
67TFK:02496:04285\n\
67TFK:02528:04443\n\
67TFK:02489:04537\n\
67TFK:02531:04669\n\
67TFK:02511:05092\n\
67TFK:02554:04207\n\
67TFK:02564:04208\n\
67TFK:02581:04166\n\
67TFK:02549:04438\n\
67TFK:02534:04480\n\
67TFK:02545:04525\n\
67TFK:02579:04806\n\
67TFK:02533:04853\n\
67TFK:02535:05012\n\
67TFK:02555:05151\n\
67TFK:02570:05128\n\
67TFK:02573:05149\n\
67TFK:02624:04099\n\
67TFK:02629:04307\n\
67TFK:02624:04491\n\
67TFK:02605:04652\n\
67TFK:02607:04650\n\
67TFK:02607:04792\n\
67TFK:02622:05070\n\
67TFK:02653:04115\n\
67TFK:02633:04234\n\
67TFK:02641:04312\n\
67TFK:02633:04457\n\
67TFK:02647:04753\n\
67TFK:02654:05005\n\
67TFK:02633:05076\n\
67TFK:02651:05118\n\
67TFK:01375:05237\n\
67TFK:01345:05293\n\
67TFK:01380:05434\n\
67TFK:01366:06167\n\
67TFK:01333:06396\n\
67TFK:01369:06387\n\
67TFK:01374:06411\n\
67TFK:01385:05396\n\
67TFK:01421:05874\n\
67TFK:01387:06018\n\
67TFK:01448:05203\n\
67TFK:01451:05389\n\
67TFK:01434:05434\n\
67TFK:01481:05421\n\
67TFK:01456:05464\n\
67TFK:01470:05506\n\
67TFK:01455:05737\n\
67TFK:01475:05707\n\
67TFK:01436:05755\n\
67TFK:01464:05776\n\
67TFK:01450:05894\n\
67TFK:01472:06032\n\
67TFK:01448:06091\n\
67TFK:01441:06115\n\
67TFK:01440:06307\n\
67TFK:01446:06349\n\
67TFK:01465:06399\n\
67TFK:01487:05286\n\
67TFK:01529:05835\n\
67TFK:01484:05951\n\
67TFK:01515:06227\n\
67TFK:01522:06311\n\
67TFK:01548:05253\n\
67TFK:01576:05319\n\
67TFK:01543:05354\n\
67TFK:01581:05370\n\
67TFK:01569:05430\n\
67TFK:01536:05610\n\
67TFK:01551:05602\n\
67TFK:01532:05654\n\
67TFK:01557:05663\n\
67TFK:01578:05710\n\
67TFK:01543:06250\n\
67TFK:01559:06263\n\
67TFK:01549:06341\n\
67TFK:01558:06320\n\
67TFK:01554:06410\n\
67TFK:01598:05209\n\
67TFK:01622:05233\n\
67TFK:01586:05279\n\
67TFK:01594:05252\n\
67TFK:01630:05352\n\
67TFK:01600:05692\n\
67TFK:01587:05852\n\
67TFK:01606:05962\n\
67TFK:01669:05236\n\
67TFK:01654:05328\n\
67TFK:01662:05323\n\
67TFK:01638:05440\n\
67TFK:01668:05436\n\
67TFK:01639:05712\n\
67TFK:01679:05935\n\
67TFK:01650:06026\n\
67TFK:01669:06046\n\
67TFK:01649:06224\n\
67TFK:01721:05965\n\
67TFK:01723:05954\n\
67TFK:01747:05399\n\
67TFK:01769:05612\n\
67TFK:01776:05626\n\
67TFK:01746:05886\n\
67TFK:01735:05979\n\
67TFK:01778:06234\n\
67TFK:01742:06272\n\
67TFK:01754:06259\n\
67TFK:01741:06427\n\
67TFK:01794:05521\n\
67TFK:01801:05537\n\
67TFK:01822:05619\n\
67TFK:01790:05738\n\
67TFK:01815:05747\n\
67TFK:01824:05820\n\
67TFK:01817:05926\n\
67TFK:01819:06328\n\
67TFK:01840:05227\n\
67TFK:01865:05212\n\
67TFK:01858:05380\n\
67TFK:01873:05367\n\
67TFK:01881:05397\n\
67TFK:01879:05695\n\
67TFK:01849:05717\n\
67TFK:01860:05849\n\
67TFK:01879:05933\n\
67TFK:01832:06031\n\
67TFK:01839:06254\n\
67TFK:01860:06256\n\
67TFK:01918:05174\n\
67TFK:01922:05493\n\
67TFK:01903:05534\n\
67TFK:01929:05526\n\
67TFK:01885:05858\n\
67TFK:01925:06227\n\
67TFK:01904:06310\n\
67TFK:01957:05240\n\
67TFK:01952:06404\n\
67TFK:01988:05349\n\
67TFK:02001:05318\n\
67TFK:01983:05414\n\
67TFK:02005:05432\n\
67TFK:02013:05849\n\
67TFK:02013:05866\n\
67TFK:01986:05924\n\
67TFK:02005:06066\n\
67TFK:02043:05240\n\
67TFK:02066:05231\n\
67TFK:02061:05347\n\
67TFK:02048:05416\n\
67TFK:02044:05481\n\
67TFK:02066:05550\n\
67TFK:02045:05927\n\
67TFK:02059:05911\n\
67TFK:02062:06197\n\
67TFK:02059:06248\n\
67TFK:02109:05337\n\
67TFK:02117:05335\n\
67TFK:02125:05399\n\
67TFK:02120:05536\n\
67TFK:02120:05545\n\
67TFK:02123:05751\n\
67TFK:02125:05923\n\
67TFK:02114:06099\n\
67TFK:02114:06293\n\
67TFK:02091:06387\n\
67TFK:02119:06369\n\
67TFK:02150:05254\n\
67TFK:02138:05330\n\
67TFK:02140:05441\n\
67TFK:02174:05580\n\
67TFK:02168:05623\n\
67TFK:02157:05773\n\
67TFK:02175:05796\n\
67TFK:02161:05814\n\
67TFK:02136:05899\n\
67TFK:02139:05914\n\
67TFK:02177:06082\n\
67TFK:02166:06124\n\
67TFK:02165:06249\n\
67TFK:02148:06276\n\
67TFK:02168:06306\n\
67TFK:02190:05159\n\
67TFK:02197:05260\n\
67TFK:02197:05407\n\
67TFK:02216:05551\n\
67TFK:02183:05728\n\
67TFK:02215:05773\n\
67TFK:02215:06188\n\
67TFK:02231:06195\n\
67TFK:02207:06217\n\
67TFK:02274:05178\n\
67TFK:02253:05204\n\
67TFK:02246:05258\n\
67TFK:02246:05347\n\
67TFK:02233:05356\n\
67TFK:02248:05381\n\
67TFK:02273:05375\n\
67TFK:02272:05574\n\
67TFK:02279:05583\n\
67TFK:02238:05633\n\
67TFK:02269:05707\n\
67TFK:02265:05759\n\
67TFK:02256:05835\n\
67TFK:02235:05863\n\
67TFK:02252:05954\n\
67TFK:02256:05997\n\
67TFK:02259:05955\n\
67TFK:02251:06007\n\
67TFK:02243:06128\n\
67TFK:02267:06136\n\
67TFK:02285:05155\n\
67TFK:02305:05424\n\
67TFK:02295:05581\n\
67TFK:02310:05571\n\
67TFK:02291:05632\n\
67TFK:02301:05676\n\
67TFK:02318:05654\n\
67TFK:02310:05736\n\
67TFK:02306:05850\n\
67TFK:02322:05847\n\
67TFK:02302:05875\n\
67TFK:02309:06013\n\
67TFK:02324:06221\n\
67TFK:02324:06299\n\
67TFK:02297:06335\n\
67TFK:02370:05155\n\
67TFK:02343:05346\n\
67TFK:02375:05473\n\
67TFK:02377:05508\n\
67TFK:02338:05583\n\
67TFK:02356:05559\n\
67TFK:02372:05746\n\
67TFK:02358:05855\n\
67TFK:02354:06166\n\
67TFK:02366:06308\n\
67TFK:02368:06370\n\
67TFK:02390:05166\n\
67TFK:02385:05212\n\
67TFK:02405:05404\n\
67TFK:02384:05631\n\
67TFK:02386:05614\n\
67TFK:02429:05843\n\
67TFK:02429:05888\n\
67TFK:02403:06019\n\
67TFK:02422:06021\n\
67TFK:02427:06230\n\
67TFK:02391:06256\n\
67TFK:02397:06253\n\
67TFK:02455:05389\n\
67TFK:02438:05424\n\
67TFK:02443:05406\n\
67TFK:02446:05439\n\
67TFK:02465:05404\n\
67TFK:02462:05549\n\
67TFK:02436:05966\n\
67TFK:02462:05953\n\
67TFK:02455:06076\n\
67TFK:02461:06146\n\
67TFK:02433:06190\n\
67TFK:02441:06166\n\
67TFK:02447:06372\n\
67TFK:02462:06422\n\
67TFK:02530:05167\n\
67TFK:02517:05207\n\
67TFK:02494:05468\n\
67TFK:02483:05708\n\
67TFK:02522:06048\n\
67TFK:02519:06084\n\
67TFK:02485:06103\n\
67TFK:02562:05198\n\
67TFK:02579:05287\n\
67TFK:02558:05752\n\
67TFK:02563:05853\n\
67TFK:02552:05960\n\
67TFK:02559:05958\n\
67TFK:02577:05972\n\
67TFK:02567:06026\n\
67TFK:02555:06198\n\
67TFK:02542:06287\n\
67TFK:02532:06354\n\
67TFK:02578:06433\n\
67TFK:02624:05311\n\
67TFK:02594:05498\n\
67TFK:02631:05485\n\
67TFK:02612:05547\n\
67TFK:02585:05586\n\
67TFK:02623:05811\n\
67TFK:02615:05941\n\
67TFK:02601:05973\n\
67TFK:02582:06036\n\
67TFK:02611:06151\n\
67TFK:02627:06157\n\
67TFK:02585:06213\n\
67TFK:02592:06230\n\
67TFK:02640:05247\n\
67TFK:02653:05213\n\
67TFK:02659:05223\n\
67TFK:02643:05910\n\
67TFK:02637:06115\n\
67TFK:02657:06275\n\
67TFK:02647:06359\n\
67TFK:01335:06442\n\
67TFK:01339:06477\n\
67TFK:01351:06479\n\
67TFK:01380:06461\n\
67TFK:01368:06714\n\
67TFK:01334:06741\n\
67TFK:01347:06746\n\
67TFK:01361:07161\n\
67TFK:01377:07219\n\
67TFK:01352:07275\n\
67TFK:01335:07307\n\
67TFK:01356:07418\n\
67TFK:01380:07457\n\
67TFK:01345:07529\n\
67TFK:01377:07556\n\
67TFK:01342:07593\n\
67TFK:01373:07615\n\
67TFK:01389:06462\n\
67TFK:01402:06634\n\
67TFK:01386:06999\n\
67TFK:01392:07245\n\
67TFK:01463:06549\n\
67TFK:01471:06642\n\
67TFK:01445:07165\n\
67TFK:01469:07212\n\
67TFK:01490:06532\n\
67TFK:01519:06655\n\
67TFK:01484:07071\n\
67TFK:01496:07099\n\
67TFK:01520:07123\n\
67TFK:01484:07185\n\
67TFK:01529:07167\n\
67TFK:01509:07571\n\
67TFK:01503:07608\n\
67TFK:01567:06552\n\
67TFK:01546:06720\n\
67TFK:01579:06717\n\
67TFK:01571:06813\n\
67TFK:01535:06971\n\
67TFK:01556:06980\n\
67TFK:01542:07028\n\
67TFK:01560:07080\n\
67TFK:01547:07484\n\
67TFK:01555:07443\n\
67TFK:01544:07589\n\
67TFK:01549:07649\n\
67TFK:01618:06578\n\
67TFK:01602:06699\n\
67TFK:01609:06698\n\
67TFK:01599:06923\n\
67TFK:01594:07253\n\
67TFK:01616:07334\n\
67TFK:01648:06521\n\
67TFK:01669:06602\n\
67TFK:01657:06687\n\
67TFK:01663:06725\n\
67TFK:01670:06792\n\
67TFK:01674:06813\n\
67TFK:01676:06829\n\
67TFK:01678:07235\n\
67TFK:01634:07244\n\
67TFK:01643:07283\n\
67TFK:01651:07494\n\
67TFK:01655:07612\n\
67TFK:01643:07723\n\
67TFK:01727:06654\n\
67TFK:01693:06781\n\
67TFK:01715:06789\n\
67TFK:01691:06849\n\
67TFK:01696:06952\n\
67TFK:01717:07433\n\
67TFK:01713:07552\n\
67TFK:01696:07600\n\
67TFK:01753:06529\n\
67TFK:01767:06708\n\
67TFK:01750:06763\n\
67TFK:01770:06875\n\
67TFK:01776:06984\n\
67TFK:01777:07137\n\
67TFK:01754:07149\n\
67TFK:01738:07281\n\
67TFK:01746:07450\n\
67TFK:01733:07584\n\
67TFK:01805:06482\n\
67TFK:01824:06502\n\
67TFK:01803:06564\n\
67TFK:01822:06570\n\
67TFK:01813:06711\n\
67TFK:01815:06774\n\
67TFK:01805:06796\n\
67TFK:01793:06874\n\
67TFK:01782:06941\n\
67TFK:01783:07021\n\
67TFK:01792:06992\n\
67TFK:01795:07184\n\
67TFK:01824:07181\n\
67TFK:01819:07270\n\
67TFK:01830:07442\n\
67TFK:01862:06581\n\
67TFK:01841:06636\n\
67TFK:01865:06767\n\
67TFK:01875:07289\n\
67TFK:01866:07359\n\
67TFK:01844:07537\n\
67TFK:01850:07632\n\
67TFK:01902:06705\n\
67TFK:01910:06864\n\
67TFK:01929:06990\n\
67TFK:01916:07180\n\
67TFK:01910:07474\n\
67TFK:01895:07495\n\
67TFK:01882:07612\n\
67TFK:01894:07712\n\
67TFK:01942:06473\n\
67TFK:01973:06685\n\
67TFK:01947:06714\n\
67TFK:01965:06721\n\
67TFK:01977:06881\n\
67TFK:01950:07364\n\
67TFK:01936:07579\n\
67TFK:01961:07592\n\
67TFK:01991:06489\n\
67TFK:02002:06451\n\
67TFK:02009:06462\n\
67TFK:02003:06542\n\
67TFK:02004:06605\n\
67TFK:02025:06684\n\
67TFK:02013:06750\n\
67TFK:02015:06819\n\
67TFK:02028:07060\n\
67TFK:01992:07231\n\
67TFK:01986:07297\n\
67TFK:02025:07408\n\
67TFK:01985:07441\n\
67TFK:01994:07506\n\
67TFK:02030:07514\n\
67TFK:02049:06502\n\
67TFK:02039:06656\n\
67TFK:02058:06660\n\
67TFK:02032:06693\n\
67TFK:02078:06717\n\
67TFK:02072:06957\n\
67TFK:02059:07179\n\
67TFK:02073:07279\n\
67TFK:02081:07266\n\
67TFK:02077:07663\n\
67TFK:02092:06490\n\
67TFK:02104:06508\n\
67TFK:02130:07111\n\
67TFK:02120:07155\n\
67TFK:02100:07209\n\
67TFK:02093:07263\n\
67TFK:02113:07242\n\
67TFK:02111:07444\n\
67TFK:02122:07448\n\
67TFK:02162:06495\n\
67TFK:02163:06569\n\
67TFK:02141:06629\n\
67TFK:02171:06764\n\
67TFK:02162:06903\n\
67TFK:02152:07086\n\
67TFK:02180:07149\n\
67TFK:02158:07218\n\
67TFK:02176:07368\n\
67TFK:02169:07549\n\
67TFK:02187:06452\n\
67TFK:02186:06511\n\
67TFK:02224:06537\n\
67TFK:02183:06611\n\
67TFK:02226:06676\n\
67TFK:02184:06715\n\
67TFK:02221:06833\n\
67TFK:02207:06889\n\
67TFK:02207:07101\n\
67TFK:02227:07335\n\
67TFK:02223:07416\n\
67TFK:02239:06720\n\
67TFK:02232:06785\n\
67TFK:02267:06956\n\
67TFK:02250:07010\n\
67TFK:02261:07054\n\
67TFK:02279:07192\n\
67TFK:02241:07280\n\
67TFK:02232:07417\n\
67TFK:02249:07584\n\
67TFK:02266:07724\n\
67TFK:02285:06533\n\
67TFK:02289:06531\n\
67TFK:02297:06620\n\
67TFK:02300:06593\n\
67TFK:02302:06595\n\
67TFK:02283:06905\n\
67TFK:02309:06898\n\
67TFK:02331:07035\n\
67TFK:02328:07043\n\
67TFK:02321:07172\n\
67TFK:02289:07250\n\
67TFK:02304:07552\n\
67TFK:02311:07624\n\
67TFK:02360:06465\n\
67TFK:02348:06726\n\
67TFK:02364:06732\n\
67TFK:02355:06929\n\
67TFK:02368:06906\n\
67TFK:02333:07287\n\
67TFK:02380:07243\n\
67TFK:02374:07631\n\
67TFK:02372:07712\n\
67TFK:02411:06714\n\
67TFK:02399:06783\n\
67TFK:02407:06788\n\
67TFK:02396:07338\n\
67TFK:02465:06648\n\
67TFK:02446:06919\n\
67TFK:02481:06966\n\
67TFK:02474:07552\n\
67TFK:02464:07615\n\
67TFK:02433:07715\n\
67TFK:02486:06535\n\
67TFK:02517:06644\n\
67TFK:02492:06708\n\
67TFK:02496:06853\n\
67TFK:02495:06910\n\
67TFK:02493:07315\n\
67TFK:02506:07317\n\
67TFK:02485:07580\n\
67TFK:02500:07620\n\
67TFK:02522:07599\n\
67TFK:02551:06492\n\
67TFK:02533:06939\n\
67TFK:02572:06960\n\
67TFK:02537:07026\n\
67TFK:02575:06994\n\
67TFK:02581:06997\n\
67TFK:02546:07065\n\
67TFK:02544:07111\n\
67TFK:02570:07149\n\
67TFK:02570:07170\n\
67TFK:02576:07348\n\
67TFK:02590:06744\n\
67TFK:02598:07034\n\
67TFK:02617:07059\n\
67TFK:02609:07411\n\
67TFK:02584:07480\n\
67TFK:02652:06737\n\
67TFK:02636:06880\n\
67TFK:02637:07175\n\
67TFK:02643:07328\n\
67TFK:02651:07413\n\
67TFK:01337:01615\n\
67TFK:01356:01858\n\
67TFK:01381:01913\n\
67TFK:01332:02054\n\
67TFK:01347:02236\n\
67TFK:01375:02271\n\
67TFK:01377:02381\n\
67TFK:01378:02423\n\
67TFK:01378:02463\n\
67TFK:01427:01294\n\
67TFK:01384:02004\n\
67TFK:01394:02021\n\
67TFK:01408:02057\n\
67TFK:01419:02119\n\
67TFK:01383:02322\n\
67TFK:01383:02395\n\
67TFK:01418:02429\n\
67TFK:01463:01358\n\
67TFK:01477:01427\n\
67TFK:01456:01551\n\
67TFK:01453:02014\n\
67TFK:01465:02027\n\
67TFK:01443:02134\n\
67TFK:01444:02150\n\
67TFK:01453:02158\n\
67TFK:01442:02326\n\
67TFK:01480:02384\n\
67TFK:01437:02555\n\
67TFK:01530:01357\n\
67TFK:01518:01510\n\
67TFK:01490:01642\n\
67TFK:01490:02040\n\
67TFK:01501:02137\n\
67TFK:01505:02140\n\
67TFK:01484:02277\n\
67TFK:01511:02272\n\
67TFK:01511:02313\n\
67TFK:01515:02444\n\
67TFK:01542:01340\n\
67TFK:01573:01445\n\
67TFK:01561:01907\n\
67TFK:01543:01967\n\
67TFK:01557:02077\n\
67TFK:01533:02121\n\
67TFK:01549:02103\n\
67TFK:01579:02378\n\
67TFK:01571:02512\n\
67TFK:01599:01503\n\
67TFK:01594:01687\n\
67TFK:01588:01767\n\
67TFK:01608:01887\n\
67TFK:01599:02036\n\
67TFK:01625:02039\n\
67TFK:01608:02404\n\
67TFK:01627:02394\n\
67TFK:01646:01381\n\
67TFK:01666:01373\n\
67TFK:01679:01435\n\
67TFK:01677:01463\n\
67TFK:01653:01702\n\
67TFK:01634:01933\n\
67TFK:01679:01932\n\
67TFK:01652:02027\n\
67TFK:01634:02356\n\
67TFK:01633:02449\n\
67TFK:01662:02514\n\
67TFK:01674:02529\n\
67TFK:01711:01521\n\
67TFK:01716:02274\n\
67TFK:01683:02341\n\
67TFK:01692:02513\n\
67TFK:01752:01351\n\
67TFK:01766:01584\n\
67TFK:01742:01593\n\
67TFK:01750:01717\n\
67TFK:01772:01853\n\
67TFK:01767:02008\n\
67TFK:01739:02095\n\
67TFK:01767:02159\n\
67TFK:01768:02149\n\
67TFK:01736:02202\n\
67TFK:01765:02265\n\
67TFK:01759:02382\n\
67TFK:01767:02446\n\
67TFK:01739:02552\n\
67TFK:01769:02543\n\
67TFK:01823:01428\n\
67TFK:01794:01452\n\
67TFK:01803:01559\n\
67TFK:01820:01609\n\
67TFK:01782:01766\n\
67TFK:01819:01764\n\
67TFK:01803:01850\n\
67TFK:01791:02158\n\
67TFK:01830:02265\n\
67TFK:01813:02389\n\
67TFK:01820:02475\n\
67TFK:01876:01308\n\
67TFK:01877:01292\n\
67TFK:01876:01493\n\
67TFK:01856:01684\n\
67TFK:01861:01831\n\
67TFK:01849:02204\n\
67TFK:01852:02236\n\
67TFK:01860:02278\n\
67TFK:01863:02306\n\
67TFK:01867:02306\n\
67TFK:01905:01535\n\
67TFK:01882:01686\n\
67TFK:01904:01640\n\
67TFK:01908:01661\n\
67TFK:01912:01707\n\
67TFK:01924:01776\n\
67TFK:01921:01917\n\
67TFK:01882:01994\n\
67TFK:01906:02006\n\
67TFK:01910:02031\n\
67TFK:01891:02332\n\
67TFK:01943:01659\n\
67TFK:01972:01660\n\
67TFK:01967:01709\n\
67TFK:01933:01778\n\
67TFK:01957:01829\n\
67TFK:01945:01857\n\
67TFK:01971:01869\n\
67TFK:01972:01841\n\
67TFK:01934:01985\n\
67TFK:01967:02056\n\
67TFK:01944:02408\n\
67TFK:01935:02445\n\
67TFK:01933:02491\n\
67TFK:01985:01300\n\
67TFK:01995:01302\n\
67TFK:02004:01357\n\
67TFK:02012:01414\n\
67TFK:02000:01523\n\
67TFK:02004:01674\n\
67TFK:01997:01729\n\
67TFK:01998:01740\n\
67TFK:02021:01919\n\
67TFK:01996:01966\n\
67TFK:02000:02057\n\
67TFK:01997:02176\n\
67TFK:02004:02511\n\
67TFK:01998:02547\n\
67TFK:02043:01519\n\
67TFK:02041:01563\n\
67TFK:02062:01604\n\
67TFK:02058:01893\n\
67TFK:02055:01997\n\
67TFK:02072:02006\n\
67TFK:02046:02079\n\
67TFK:02042:02182\n\
67TFK:02035:02226\n\
67TFK:02075:02275\n\
67TFK:02034:02330\n\
67TFK:02066:02526\n\
67TFK:02125:01341\n\
67TFK:02099:01457\n\
67TFK:02112:01656\n\
67TFK:02093:01778\n\
67TFK:02088:01810\n\
67TFK:02113:01795\n\
67TFK:02100:01867\n\
67TFK:02106:01855\n\
67TFK:02113:01896\n\
67TFK:02102:02021\n\
67TFK:02126:02105\n\
67TFK:02083:02173\n\
67TFK:02108:02474\n\
67TFK:02128:02470\n\
67TFK:02130:02479\n\
67TFK:02101:02488\n\
67TFK:02128:02536\n\
67TFK:02147:01303\n\
67TFK:02159:01471\n\
67TFK:02174:01577\n\
67TFK:02172:01899\n\
67TFK:02172:02028\n\
67TFK:02144:02251\n\
67TFK:02168:02364\n\
67TFK:02176:02350\n\
67TFK:02139:02492\n\
67TFK:02191:01556\n\
67TFK:02214:01755\n\
67TFK:02207:01943\n\
67TFK:02223:02144\n\
67TFK:02202:02493\n\
67TFK:02226:02549\n\
67TFK:02271:01378\n\
67TFK:02242:01409\n\
67TFK:02277:01546\n\
67TFK:02234:01596\n\
67TFK:02261:01657\n\
67TFK:02276:01660\n\
67TFK:02250:01731\n\
67TFK:02241:02016\n\
67TFK:02234:02437\n\
67TFK:02248:02449\n\
67TFK:02306:01288\n\
67TFK:02291:01358\n\
67TFK:02317:01599\n\
67TFK:02323:01863\n\
67TFK:02324:02009\n\
67TFK:02284:02116\n\
67TFK:02326:02114\n\
67TFK:02305:02249\n\
67TFK:02314:02374\n\
67TFK:02316:02423\n\
67TFK:02319:02436\n\
67TFK:02332:01303\n\
67TFK:02342:01315\n\
67TFK:02358:01379\n\
67TFK:02365:01684\n\
67TFK:02353:01989\n\
67TFK:02354:02171\n\
67TFK:02366:02381\n\
67TFK:02352:02410\n\
67TFK:02356:02420\n\
67TFK:02337:02445\n\
67TFK:02358:02502\n\
67TFK:02399:01382\n\
67TFK:02391:01418\n\
67TFK:02416:01571\n\
67TFK:02399:01819\n\
67TFK:02412:02313\n\
67TFK:02427:02374\n\
67TFK:02402:02420\n\
67TFK:02423:02432\n\
67TFK:02417:02555\n\
67TFK:02455:01348\n\
67TFK:02455:01350\n\
67TFK:02476:01451\n\
67TFK:02465:01498\n\
67TFK:02471:01634\n\
67TFK:02441:01915\n\
67TFK:02468:01905\n\
67TFK:02438:02003\n\
67TFK:02436:02286\n\
67TFK:02445:02291\n\
67TFK:02451:02393\n\
67TFK:02480:02461\n\
67TFK:02496:01373\n\
67TFK:02502:01369\n\
67TFK:02529:01521\n\
67TFK:02531:01533\n\
67TFK:02486:01560\n\
67TFK:02503:01561\n\
67TFK:02517:01595\n\
67TFK:02514:01756\n\
67TFK:02529:01825\n\
67TFK:02494:01858\n\
67TFK:02521:01914\n\
67TFK:02488:01984\n\
67TFK:02501:02235\n\
67TFK:02490:02288\n\
67TFK:02528:02289\n\
67TFK:02485:02353\n\
67TFK:02549:01758\n\
67TFK:02556:01755\n\
67TFK:02553:01869\n\
67TFK:02534:02057\n\
67TFK:02543:02112\n\
67TFK:02574:02347\n\
67TFK:02557:02404\n\
67TFK:02599:01337\n\
67TFK:02629:01465\n\
67TFK:02600:01495\n\
67TFK:02620:01641\n\
67TFK:02593:01754\n\
67TFK:02602:01852\n\
67TFK:02624:02156\n\
67TFK:02605:02320\n\
67TFK:02601:02350\n\
67TFK:02627:02515\n\
67TFK:02604:02555\n\
67TFK:02654:01340\n\
67TFK:02656:01744\n\
67TFK:02635:01874\n\
67TFK:02663:01868\n\
67TFK:02646:02308\n\
67TFK:02633:02538\n\
67TFK:01364:07901\n\
67TFK:01333:08436\n\
67TFK:01355:08472\n\
67TFK:01339:08596\n\
67TFK:01367:08618\n\
67TFK:01336:08672\n\
67TFK:01351:08844\n\
67TFK:01377:08905\n\
67TFK:01405:07870\n\
67TFK:01406:07876\n\
67TFK:01397:07996\n\
67TFK:01429:08015\n\
67TFK:01414:08160\n\
67TFK:01390:08474\n\
67TFK:01404:08584\n\
67TFK:01386:08717\n\
67TFK:01431:09002\n\
67TFK:01443:07802\n\
67TFK:01459:07806\n\
67TFK:01442:08308\n\
67TFK:01446:08512\n\
67TFK:01443:08658\n\
67TFK:01456:08656\n\
67TFK:01441:08774\n\
67TFK:01475:08815\n\
67TFK:01518:07751\n\
67TFK:01482:07806\n\
67TFK:01505:08064\n\
67TFK:01531:08051\n\
67TFK:01493:08260\n\
67TFK:01498:08317\n\
67TFK:01494:08437\n\
67TFK:01494:08786\n\
67TFK:01580:07774\n\
67TFK:01570:07820\n\
67TFK:01540:07828\n\
67TFK:01545:07845\n\
67TFK:01539:07929\n\
67TFK:01581:08010\n\
67TFK:01538:08059\n\
67TFK:01553:08061\n\
67TFK:01560:08280\n\
67TFK:01534:08791\n\
67TFK:01571:08797\n\
67TFK:01593:08044\n\
67TFK:01614:08134\n\
67TFK:01618:08167\n\
67TFK:01596:08219\n\
67TFK:01613:08470\n\
67TFK:01611:08648\n\
67TFK:01659:07988\n\
67TFK:01666:08247\n\
67TFK:01637:08323\n\
67TFK:01653:08762\n\
67TFK:01648:08868\n\
67TFK:01668:08883\n\
67TFK:01677:08904\n\
67TFK:01676:08999\n\
67TFK:01718:07835\n\
67TFK:01715:07916\n\
67TFK:01725:07970\n\
67TFK:01695:08169\n\
67TFK:01685:08180\n\
67TFK:01725:08490\n\
67TFK:01714:08538\n\
67TFK:01698:08721\n\
67TFK:01699:08684\n\
67TFK:01688:08743\n\
67TFK:01722:08803\n\
67TFK:01723:08792\n\
67TFK:01700:08895\n\
67TFK:01712:08923\n\
67TFK:01740:08023\n\
67TFK:01758:08421\n\
67TFK:01732:08536\n\
67TFK:01759:08734\n\
67TFK:01737:08835\n\
67TFK:01811:07880\n\
67TFK:01813:07964\n\
67TFK:01797:08116\n\
67TFK:01797:08429\n\
67TFK:01795:08890\n\
67TFK:01852:07921\n\
67TFK:01853:07893\n\
67TFK:01856:08079\n\
67TFK:01871:08340\n\
67TFK:01858:08444\n\
67TFK:01834:08535\n\
67TFK:01865:08700\n\
67TFK:01838:08963\n\
67TFK:01879:09013\n\
67TFK:01920:08268\n\
67TFK:01894:08283\n\
67TFK:01905:08460\n\
67TFK:01893:08795\n\
67TFK:01947:07965\n\
67TFK:01959:07973\n\
67TFK:01950:08051\n\
67TFK:01948:08382\n\
67TFK:01936:08473\n\
67TFK:01938:08573\n\
67TFK:01953:08936\n\
67TFK:01978:08952\n\
67TFK:02030:07979\n\
67TFK:02010:08049\n\
67TFK:02026:08138\n\
67TFK:01982:08481\n\
67TFK:01983:08751\n\
67TFK:01984:08748\n\
67TFK:02029:08760\n\
67TFK:02015:08878\n\
67TFK:01995:08966\n\
67TFK:02056:07728\n\
67TFK:02050:08071\n\
67TFK:02080:08204\n\
67TFK:02051:08359\n\
67TFK:02075:08526\n\
67TFK:02058:08533\n\
67TFK:02060:08923\n\
67TFK:02122:07763\n\
67TFK:02104:08539\n\
67TFK:02109:08620\n\
67TFK:02101:08631\n\
67TFK:02118:08852\n\
67TFK:02130:08960\n\
67TFK:02178:07809\n\
67TFK:02179:07899\n\
67TFK:02141:07928\n\
67TFK:02166:08204\n\
67TFK:02134:08348\n\
67TFK:02171:08331\n\
67TFK:02175:08438\n\
67TFK:02178:08517\n\
67TFK:02154:08550\n\
67TFK:02171:08568\n\
67TFK:02132:08634\n\
67TFK:02162:08698\n\
67TFK:02167:08817\n\
67TFK:02180:08863\n\
67TFK:02231:07899\n\
67TFK:02214:08459\n\
67TFK:02186:08792\n\
67TFK:02198:08816\n\
67TFK:02231:08889\n\
67TFK:02193:09013\n\
67TFK:02277:07741\n\
67TFK:02258:07883\n\
67TFK:02243:08555\n\
67TFK:02234:08648\n\
67TFK:02259:08762\n\
67TFK:02237:08781\n\
67TFK:02257:09011\n\
67TFK:02303:07774\n\
67TFK:02328:07745\n\
67TFK:02293:07846\n\
67TFK:02307:07956\n\
67TFK:02301:08150\n\
67TFK:02292:08261\n\
67TFK:02296:08262\n\
67TFK:02292:08448\n\
67TFK:02283:08546\n\
67TFK:02323:08677\n\
67TFK:02313:08799\n\
67TFK:02313:08812\n\
67TFK:02359:07765\n\
67TFK:02363:07747\n\
67TFK:02335:07805\n\
67TFK:02333:07899\n\
67TFK:02352:07899\n\
67TFK:02345:07972\n\
67TFK:02357:08012\n\
67TFK:02346:08145\n\
67TFK:02341:08222\n\
67TFK:02372:08243\n\
67TFK:02348:08438\n\
67TFK:02376:08463\n\
67TFK:02332:08603\n\
67TFK:02337:08612\n\
67TFK:02355:08670\n\
67TFK:02373:08670\n\
67TFK:02336:08769\n\
67TFK:02365:08751\n\
67TFK:02394:07873\n\
67TFK:02385:07902\n\
67TFK:02430:07966\n\
67TFK:02399:08063\n\
67TFK:02399:08438\n\
67TFK:02417:08632\n\
67TFK:02423:08731\n\
67TFK:02464:07779\n\
67TFK:02442:07832\n\
67TFK:02463:07899\n\
67TFK:02445:08134\n\
67TFK:02455:08235\n\
67TFK:02473:08391\n\
67TFK:02460:08565\n\
67TFK:02438:08832\n\
67TFK:02458:08829\n\
67TFK:02446:08983\n\
67TFK:02506:07776\n\
67TFK:02508:07860\n\
67TFK:02493:07994\n\
67TFK:02530:08003\n\
67TFK:02499:08039\n\
67TFK:02499:08053\n\
67TFK:02484:08274\n\
67TFK:02526:08468\n\
67TFK:02511:08505\n\
67TFK:02515:08669\n\
67TFK:02521:08662\n\
67TFK:02502:08967\n\
67TFK:02523:09001\n\
67TFK:02571:07912\n\
67TFK:02578:08016\n\
67TFK:02534:08045\n\
67TFK:02537:08170\n\
67TFK:02537:08302\n\
67TFK:02546:08295\n\
67TFK:02538:08421\n\
67TFK:02544:08422\n\
67TFK:02576:08525\n\
67TFK:02546:08603\n\
67TFK:02560:08663\n\
67TFK:02555:08705\n\
67TFK:02578:08689\n\
67TFK:02549:08769\n\
67TFK:02550:08809\n\
67TFK:02584:07752\n\
67TFK:02601:07753\n\
67TFK:02583:07846\n\
67TFK:02587:08096\n\
67TFK:02595:08284\n\
67TFK:02612:08479\n\
67TFK:02615:08484\n\
67TFK:02611:08664\n\
67TFK:02617:08777\n\
67TFK:02615:08859\n\
67TFK:02638:08014\n\
67TFK:02635:08246\n\
67TFK:02645:08563\n\
67TFK:02645:08729\n\
67TFK:02661:08910\n\
67TFK:01372:09092\n\
67TFK:01374:09113\n\
67TFK:01362:09133\n\
67TFK:01347:09170\n\
67TFK:01356:09436\n\
67TFK:01373:09527\n\
67TFK:01360:10157\n\
67TFK:01344:10212\n\
67TFK:01361:10168\n\
67TFK:01426:09157\n\
67TFK:01425:09254\n\
67TFK:01419:09270\n\
67TFK:01421:09508\n\
67TFK:01431:09563\n\
67TFK:01400:09675\n\
67TFK:01417:09718\n\
67TFK:01382:09855\n\
67TFK:01428:10097\n\
67TFK:01399:10161\n\
67TFK:01403:10209\n\
67TFK:01441:09439\n\
67TFK:01455:09507\n\
67TFK:01443:09527\n\
67TFK:01444:09524\n\
67TFK:01468:09799\n\
67TFK:01456:10007\n\
67TFK:01452:10043\n\
67TFK:01478:10241\n\
67TFK:01526:09093\n\
67TFK:01514:09393\n\
67TFK:01529:09558\n\
67TFK:01488:09603\n\
67TFK:01520:09657\n\
67TFK:01513:10119\n\
67TFK:01529:10203\n\
67TFK:01550:09136\n\
67TFK:01540:09280\n\
67TFK:01557:09622\n\
67TFK:01563:09797\n\
67TFK:01552:09875\n\
67TFK:01574:10103\n\
67TFK:01593:09122\n\
67TFK:01624:09213\n\
67TFK:01587:09329\n\
67TFK:01625:09589\n\
67TFK:01606:09620\n\
67TFK:01628:09715\n\
67TFK:01615:10052\n\
67TFK:01595:10067\n\
67TFK:01613:10107\n\
67TFK:01625:10184\n\
67TFK:01681:09079\n\
67TFK:01662:09140\n\
67TFK:01655:09287\n\
67TFK:01632:09675\n\
67TFK:01651:09976\n\
67TFK:01726:09024\n\
67TFK:01702:09444\n\
67TFK:01683:09878\n\
67TFK:01729:09952\n\
67TFK:01690:10169\n\
67TFK:01706:10217\n\
67TFK:01773:09069\n\
67TFK:01738:09158\n\
67TFK:01733:09792\n\
67TFK:01779:09905\n\
67TFK:01742:10103\n\
67TFK:01734:10206\n\
67TFK:01754:10279\n\
67TFK:01811:09121\n\
67TFK:01784:09475\n\
67TFK:01793:09495\n\
67TFK:01813:09860\n\
67TFK:01878:09591\n\
67TFK:01832:09749\n\
67TFK:01874:10197\n\
67TFK:01877:10296\n\
67TFK:01896:09065\n\
67TFK:01890:09462\n\
67TFK:01921:09753\n\
67TFK:01897:09957\n\
67TFK:01905:10026\n\
67TFK:01925:10157\n\
67TFK:01961:09398\n\
67TFK:01963:09564\n\
67TFK:01953:09752\n\
67TFK:01937:09800\n\
67TFK:01939:09870\n\
67TFK:01958:10055\n\
67TFK:01957:10093\n\
67TFK:01940:10283\n\
67TFK:02011:09239\n\
67TFK:01998:09308\n\
67TFK:02029:09371\n\
67TFK:01997:09558\n\
67TFK:02011:09792\n\
67TFK:01997:09973\n\
67TFK:02006:09984\n\
67TFK:02055:09079\n\
67TFK:02072:09231\n\
67TFK:02073:09365\n\
67TFK:02075:09553\n\
67TFK:02066:09639\n\
67TFK:02037:09767\n\
67TFK:02081:09789\n\
67TFK:02052:09914\n\
67TFK:02066:09878\n\
67TFK:02036:10028\n\
67TFK:02039:10135\n\
67TFK:02042:10181\n\
67TFK:02097:09193\n\
67TFK:02096:09345\n\
67TFK:02108:09539\n\
67TFK:02112:09562\n\
67TFK:02128:09579\n\
67TFK:02104:09986\n\
67TFK:02115:10210\n\
67TFK:02147:09086\n\
67TFK:02152:09105\n\
67TFK:02137:09116\n\
67TFK:02160:09164\n\
67TFK:02167:09244\n\
67TFK:02159:09291\n\
67TFK:02148:09545\n\
67TFK:02155:09524\n\
67TFK:02152:09587\n\
67TFK:02143:10085\n\
67TFK:02176:10112\n\
67TFK:02199:09254\n\
67TFK:02225:09339\n\
67TFK:02212:09377\n\
67TFK:02212:09544\n\
67TFK:02219:09839\n\
67TFK:02193:09920\n\
67TFK:02196:09956\n\
67TFK:02199:09922\n\
67TFK:02192:10117\n\
67TFK:02271:09127\n\
67TFK:02248:09182\n\
67TFK:02275:09315\n\
67TFK:02263:09449\n\
67TFK:02236:09734\n\
67TFK:02259:09816\n\
67TFK:02269:10052\n\
67TFK:02251:10211\n\
67TFK:02313:09243\n\
67TFK:02320:09352\n\
67TFK:02319:09476\n\
67TFK:02295:09765\n\
67TFK:02309:09871\n\
67TFK:02297:10134\n\
67TFK:02355:09172\n\
67TFK:02342:09742\n\
67TFK:02371:09943\n\
67TFK:02408:09310\n\
67TFK:02391:09804\n\
67TFK:02382:10091\n\
67TFK:02422:10107\n\
67TFK:02424:10273\n\
67TFK:02434:09161\n\
67TFK:02436:09216\n\
67TFK:02480:09391\n\
67TFK:02436:09472\n\
67TFK:02444:09511\n\
67TFK:02432:09641\n\
67TFK:02455:09632\n\
67TFK:02449:09733\n\
67TFK:02456:09716\n\
67TFK:02449:09941\n\
67TFK:02466:10237\n\
67TFK:02501:09188\n\
67TFK:02504:09228\n\
67TFK:02494:09445\n\
67TFK:02519:09591\n\
67TFK:02493:09697\n\
67TFK:02491:09718\n\
67TFK:02521:09739\n\
67TFK:02526:09793\n\
67TFK:02499:09849\n\
67TFK:02485:10175\n\
67TFK:02525:10242\n\
67TFK:02541:09029\n\
67TFK:02540:09090\n\
67TFK:02569:09791\n\
67TFK:02544:09888\n\
67TFK:02543:09941\n\
67TFK:02552:09965\n\
67TFK:02572:10006\n\
67TFK:02559:10140\n\
67TFK:02532:10225\n\
67TFK:02624:09110\n\
67TFK:02617:09208\n\
67TFK:02627:09300\n\
67TFK:02595:09486\n\
67TFK:02629:09559\n\
67TFK:02605:09739\n\
67TFK:02599:10240\n\
67TFK:02601:10223\n\
67TFK:02637:09068\n\
67TFK:02654:09251\n\
67TFK:02647:09564\n\
67TFK:02660:09534\n\
67TFK:02644:09899\n\
67TFK:02633:09943\n\
67TFK:02652:10143\n\
67TFK:02653:10155\n\
67TFK:02635:10194\n\
67TFK:05345:03982\n\
67TFK:05341:04156\n\
67TFK:05331:04295\n\
67TFK:05337:04453\n\
67TFK:05360:04575\n\
67TFK:05338:04771\n\
67TFK:05336:04866\n\
67TFK:05336:04943\n\
67TFK:05372:05033\n\
67TFK:05372:05109\n\
67TFK:05425:04078\n\
67TFK:05401:04128\n\
67TFK:05427:04144\n\
67TFK:05394:04195\n\
67TFK:05422:04245\n\
67TFK:05389:04392\n\
67TFK:05410:04475\n\
67TFK:05424:04505\n\
67TFK:05380:04733\n\
67TFK:05413:04791\n\
67TFK:05443:04022\n\
67TFK:05430:04288\n\
67TFK:05469:04309\n\
67TFK:05463:04423\n\
67TFK:05435:04556\n\
67TFK:05440:04557\n\
67TFK:05474:04536\n\
67TFK:05428:04604\n\
67TFK:05450:04857\n\
67TFK:05443:05012\n\
67TFK:05490:04043\n\
67TFK:05525:04277\n\
67TFK:05503:04431\n\
67TFK:05501:04507\n\
67TFK:05483:04609\n\
67TFK:05521:04706\n\
67TFK:05481:04882\n\
67TFK:05497:04953\n\
67TFK:05570:03932\n\
67TFK:05531:04002\n\
67TFK:05575:04203\n\
67TFK:05550:04396\n\
67TFK:05565:04488\n\
67TFK:05533:04521\n\
67TFK:05557:04546\n\
67TFK:05545:04566\n\
67TFK:05536:04652\n\
67TFK:05529:04704\n\
67TFK:05534:04835\n\
67TFK:05530:04963\n\
67TFK:05573:05083\n\
67TFK:05624:04262\n\
67TFK:05597:04306\n\
67TFK:05582:04356\n\
67TFK:05591:04361\n\
67TFK:05596:04438\n\
67TFK:05610:04505\n\
67TFK:05599:04644\n\
67TFK:05593:04993\n\
67TFK:05581:05020\n\
67TFK:05606:05119\n\
67TFK:05637:03901\n\
67TFK:05630:04141\n\
67TFK:05649:04148\n\
67TFK:05659:04227\n\
67TFK:05640:04343\n\
67TFK:05668:04408\n\
67TFK:05634:04447\n\
67TFK:05655:04497\n\
67TFK:05630:04588\n\
67TFK:05651:04798\n\
67TFK:05628:04842\n\
67TFK:05657:04828\n\
67TFK:05684:04186\n\
67TFK:05717:04330\n\
67TFK:05712:04663\n\
67TFK:05725:04692\n\
67TFK:05722:04900\n\
67TFK:05728:03906\n\
67TFK:05754:03891\n\
67TFK:05764:03932\n\
67TFK:05775:04478\n\
67TFK:05759:04614\n\
67TFK:05777:04634\n\
67TFK:05728:04668\n\
67TFK:05728:04703\n\
67TFK:05740:04748\n\
67TFK:05777:04760\n\
67TFK:05768:04768\n\
67TFK:05732:04845\n\
67TFK:05733:04832\n\
67TFK:05732:04892\n\
67TFK:05774:04992\n\
67TFK:05742:05037\n\
67TFK:05789:03886\n\
67TFK:05784:03942\n\
67TFK:05810:04058\n\
67TFK:05806:04093\n\
67TFK:05792:04146\n\
67TFK:05795:04117\n\
67TFK:05798:04155\n\
67TFK:05806:04163\n\
67TFK:05823:04296\n\
67TFK:05800:04418\n\
67TFK:05804:04430\n\
67TFK:05810:04455\n\
67TFK:05785:04494\n\
67TFK:05807:04534\n\
67TFK:05821:04534\n\
67TFK:05794:04593\n\
67TFK:05803:04758\n\
67TFK:05794:04886\n\
67TFK:05807:04951\n\
67TFK:05818:04947\n\
67TFK:05790:05031\n\
67TFK:05793:05151\n\
67TFK:05859:04001\n\
67TFK:05854:04078\n\
67TFK:05855:04104\n\
67TFK:05856:04132\n\
67TFK:05845:04239\n\
67TFK:05876:04298\n\
67TFK:05869:04371\n\
67TFK:05852:04496\n\
67TFK:05870:04526\n\
67TFK:05857:04577\n\
67TFK:05875:04566\n\
67TFK:05875:04580\n\
67TFK:05830:04738\n\
67TFK:05853:04844\n\
67TFK:05872:04839\n\
67TFK:05843:04908\n\
67TFK:05847:04996\n\
67TFK:05921:04199\n\
67TFK:05913:04249\n\
67TFK:05904:04487\n\
67TFK:05916:04580\n\
67TFK:05908:04734\n\
67TFK:05923:04731\n\
67TFK:05897:04906\n\
67TFK:05956:03898\n\
67TFK:05959:04319\n\
67TFK:05931:04443\n\
67TFK:05950:04447\n\
67TFK:05929:04542\n\
67TFK:05954:04521\n\
67TFK:05930:04797\n\
67TFK:05960:04914\n\
67TFK:05966:05070\n\
67TFK:05969:05073\n\
67TFK:06020:03960\n\
67TFK:05987:04669\n\
67TFK:05987:04710\n\
67TFK:05980:04763\n\
67TFK:06004:05004\n\
67TFK:06019:05041\n\
67TFK:06071:03968\n\
67TFK:06053:04018\n\
67TFK:06058:04033\n\
67TFK:06057:04082\n\
67TFK:06062:04614\n\
67TFK:06033:04674\n\
67TFK:06033:04713\n\
67TFK:06057:04736\n\
67TFK:06109:04052\n\
67TFK:06111:04095\n\
67TFK:06088:04145\n\
67TFK:06088:04205\n\
67TFK:06097:04303\n\
67TFK:06091:04510\n\
67TFK:06090:04563\n\
67TFK:06084:04608\n\
67TFK:06106:04607\n\
67TFK:06108:04875\n\
67TFK:06123:05005\n\
67TFK:06082:05104\n\
67TFK:06168:03881\n\
67TFK:06135:03931\n\
67TFK:06162:04067\n\
67TFK:06155:04582\n\
67TFK:06145:04695\n\
67TFK:06173:04694\n\
67TFK:06162:04737\n\
67TFK:06172:04883\n\
67TFK:06177:04875\n\
67TFK:06148:04997\n\
67TFK:06136:05090\n\
67TFK:06212:04101\n\
67TFK:06186:04384\n\
67TFK:06222:04499\n\
67TFK:06192:04551\n\
67TFK:06222:04763\n\
67TFK:06192:04797\n\
67TFK:06222:04832\n\
67TFK:06204:04865\n\
67TFK:06228:04281\n\
67TFK:06260:04657\n\
67TFK:06243:04681\n\
67TFK:06232:04762\n\
67TFK:06249:04891\n\
67TFK:06257:05042\n\
67TFK:06284:04044\n\
67TFK:06317:04143\n\
67TFK:06279:04178\n\
67TFK:06291:04188\n\
67TFK:06315:04379\n\
67TFK:06315:04399\n\
67TFK:06279:04448\n\
67TFK:06295:04452\n\
67TFK:06323:04459\n\
67TFK:06325:04471\n\
67TFK:06322:04567\n\
67TFK:06283:04623\n\
67TFK:06309:04681\n\
67TFK:06306:04786\n\
67TFK:06279:04906\n\
67TFK:06288:04921\n\
67TFK:06279:04987\n\
67TFK:06349:03880\n\
67TFK:06354:03871\n\
67TFK:06354:03923\n\
67TFK:06334:04014\n\
67TFK:06332:04333\n\
67TFK:06346:04355\n\
67TFK:06370:04377\n\
67TFK:06338:04488\n\
67TFK:06337:04596\n\
67TFK:06361:04578\n\
67TFK:06365:04578\n\
67TFK:06339:04629\n\
67TFK:06329:04771\n\
67TFK:06334:05038\n\
67TFK:06419:03962\n\
67TFK:06425:04035\n\
67TFK:06403:04188\n\
67TFK:06392:04257\n\
67TFK:06383:04699\n\
67TFK:06381:04748\n\
67TFK:06386:04864\n\
67TFK:06422:04911\n\
67TFK:06417:05008\n\
67TFK:06407:05123\n\
67TFK:06470:03892\n\
67TFK:06459:03966\n\
67TFK:06439:04192\n\
67TFK:06451:04171\n\
67TFK:06443:04796\n\
67TFK:06431:04898\n\
67TFK:06471:04898\n\
67TFK:06479:04022\n\
67TFK:06481:04229\n\
67TFK:06484:04484\n\
67TFK:06518:04708\n\
67TFK:06483:04744\n\
67TFK:06512:04887\n\
67TFK:06521:05082\n\
67TFK:06541:03866\n\
67TFK:06530:04025\n\
67TFK:06543:04045\n\
67TFK:06545:04208\n\
67TFK:06563:04560\n\
67TFK:06539:04751\n\
67TFK:06562:04753\n\
67TFK:06554:04778\n\
67TFK:06557:04819\n\
67TFK:06549:04924\n\
67TFK:06588:03886\n\
67TFK:06600:03928\n\
67TFK:06623:04119\n\
67TFK:06610:04186\n\
67TFK:06611:04203\n\
67TFK:06579:04231\n\
67TFK:06627:04548\n\
67TFK:06617:04571\n\
67TFK:06584:04669\n\
67TFK:06589:04717\n\
67TFK:06610:04814\n\
67TFK:06617:05095\n\
67TFK:06649:03911\n\
67TFK:06658:04009\n\
67TFK:06651:04410\n\
67TFK:06635:04452\n\
67TFK:06631:05020\n\
67TFK:06649:05135\n\
67TFK:09329:13018\n\
67TFK:09353:13047\n\
67TFK:09343:13160\n\
67TFK:09340:13432\n\
67TFK:09386:12994\n\
67TFK:09417:12982\n\
67TFK:09391:13205\n\
67TFK:09407:13191\n\
67TFK:09394:13303\n\
67TFK:09381:13526\n\
67TFK:09393:13683\n\
67TFK:09444:13138\n\
67TFK:09432:13409\n\
67TFK:09442:13668\n\
67TFK:09517:13169\n\
67TFK:09522:13609\n\
67TFK:09527:13146\n\
67TFK:09585:12921\n\
67TFK:09585:13156\n\
67TFK:09653:12937\n\
67TFK:09625:12991\n\
67TFK:09656:12999\n\
67TFK:09627:13031\n\
67TFK:09628:13031\n\
67TFK:09687:13043\n\
67TFK:09694:13298\n\
67TFK:09736:13367\n\
67TFK:09815:12990\n\
67TFK:09888:12959\n\
67TFK:09931:12931\n\
67TFK:09367:07762\n\
67TFK:09344:07812\n\
67TFK:09332:08133\n\
67TFK:09360:08192\n\
67TFK:09341:08272\n\
67TFK:09372:08247\n\
67TFK:09332:08306\n\
67TFK:09348:08378\n\
67TFK:09348:08485\n\
67TFK:09344:08561\n\
67TFK:09330:08746\n\
67TFK:09342:08758\n\
67TFK:09383:07967\n\
67TFK:09384:07951\n\
67TFK:09390:08097\n\
67TFK:09417:08374\n\
67TFK:09418:08530\n\
67TFK:09377:08804\n\
67TFK:09448:08142\n\
67TFK:09449:08157\n\
67TFK:09464:08261\n\
67TFK:09454:08296\n\
67TFK:09463:08676\n\
67TFK:09444:08733\n\
67TFK:09450:08811\n\
67TFK:09433:08879\n\
67TFK:09492:07897\n\
67TFK:09495:07915\n\
67TFK:09511:08148\n\
67TFK:09515:08166\n\
67TFK:09505:08239\n\
67TFK:09488:08336\n\
67TFK:09490:08522\n\
67TFK:09503:08704\n\
67TFK:09567:07931\n\
67TFK:09565:08068\n\
67TFK:09555:08848\n\
67TFK:09587:07801\n\
67TFK:09581:08000\n\
67TFK:09621:08265\n\
67TFK:09576:08693\n\
67TFK:09606:08717\n\
67TFK:09610:08700\n\
67TFK:09634:07871\n\
67TFK:09641:08206\n\
67TFK:09655:08244\n\
67TFK:09647:08391\n\
67TFK:09648:08421\n\
67TFK:09664:08474\n\
67TFK:09666:08806\n\
67TFK:09685:07972\n\
67TFK:09692:07960\n\
67TFK:09698:08019\n\
67TFK:09717:08031\n\
67TFK:09723:08068\n\
67TFK:09682:08131\n\
67TFK:09692:08213\n\
67TFK:09677:08359\n\
67TFK:09707:08388\n\
67TFK:09717:08477\n\
67TFK:09695:08627\n\
67TFK:09709:08613\n\
67TFK:09714:08858\n\
67TFK:09732:07783\n\
67TFK:09764:07998\n\
67TFK:09761:08073\n\
67TFK:09732:08312\n\
67TFK:09773:08485\n\
67TFK:09730:08655\n\
67TFK:09734:08759\n\
67TFK:09769:08784\n\
67TFK:09754:08887\n\
67TFK:09810:08022\n\
67TFK:09788:08093\n\
67TFK:09788:08114\n\
67TFK:09819:08291\n\
67TFK:09793:08659\n\
67TFK:09805:08765\n\
67TFK:09836:08027\n\
67TFK:09867:08004\n\
67TFK:09828:08054\n\
67TFK:09829:08048\n\
67TFK:09867:08299\n\
67TFK:09846:08672\n\
67TFK:09906:07954\n\
67TFK:09882:08119\n\
67TFK:09878:08223\n\
67TFK:09875:08352\n\
67TFK:09892:08356\n\
67TFK:09906:08460\n\
67TFK:09897:08876\n\
67TFK:09966:07848\n\
67TFK:09955:07878\n\
67TFK:09950:07986\n\
67TFK:09961:08005\n\
67TFK:09943:08114\n\
67TFK:09954:08119\n\
67TFK:09956:08348\n\
67TFK:09932:08617\n\
67TFK:09963:08758\n\
67TFK:09965:08936\n\
67TFK:09974:07791\n\
67TFK:09976:08269\n\
67TFK:09977:08451\n\
67TFK:10008:08479\n\
67TFK:09996:08826\n\
67TFK:09986:08884\n\
67TFK:10010:08882\n\
67TFK:10030:07906\n\
67TFK:10033:07971\n\
67TFK:10049:08174\n\
67TFK:10053:08184\n\
67TFK:10031:08317\n\
67TFK:10058:08335\n\
67TFK:10025:08394\n\
67TFK:10044:08395\n\
67TFK:10062:08431\n\
67TFK:10031:08635\n\
67TFK:10067:08688\n\
67TFK:10063:08917\n\
67TFK:10094:07771\n\
67TFK:10090:07781\n\
67TFK:10106:07798\n\
67TFK:10088:08010\n\
67TFK:10086:08330\n\
67TFK:10114:08412\n\
67TFK:10121:08392\n\
67TFK:10100:08665\n\
67TFK:10103:08659\n\
67TFK:10074:08815\n\
67TFK:10100:08960\n\
67TFK:10103:08981\n\
67TFK:10147:08159\n\
67TFK:10171:08222\n\
67TFK:10163:08485\n\
67TFK:10162:08778\n\
67TFK:10137:08919\n\
67TFK:10168:08880\n\
67TFK:10197:08441\n\
67TFK:10211:08478\n\
67TFK:10223:08823\n\
67TFK:10214:08991\n\
67TFK:10240:07780\n\
67TFK:10229:07905\n\
67TFK:10250:08246\n\
67TFK:10256:08259\n\
67TFK:10265:08230\n\
67TFK:10228:08502\n\
67TFK:10263:08494\n\
67TFK:10256:08543\n\
67TFK:10257:08894\n\
67TFK:10286:07749\n\
67TFK:10283:08020\n\
67TFK:10307:08024\n\
67TFK:10309:08013\n\
67TFK:10295:08326\n\
67TFK:10306:08367\n\
67TFK:10315:08472\n\
67TFK:10282:08756\n\
67TFK:10299:08883\n\
67TFK:10309:08947\n\
67TFK:10366:07802\n\
67TFK:10372:08308\n\
67TFK:10329:08598\n\
67TFK:10345:08642\n\
67TFK:10341:08722\n\
67TFK:10359:08762\n\
67TFK:10351:08930\n\
67TFK:10374:07964\n\
67TFK:10419:08315\n\
67TFK:10404:08928\n\
67TFK:10388:09014\n\
67TFK:10424:08052\n\
67TFK:10427:08486\n\
67TFK:10440:08687\n\
67TFK:10432:08912\n\
67TFK:10486:08674\n\
67TFK:10517:08825\n\
67TFK:10536:07864\n\
67TFK:10543:08557\n\
67TFK:10545:08619\n\
67TFK:10613:07768\n\
67TFK:10610:07828\n\
67TFK:09363:09036\n\
67TFK:09365:09028\n\
67TFK:09343:09171\n\
67TFK:09327:09474\n\
67TFK:09328:09492\n\
67TFK:09339:09811\n\
67TFK:09330:09891\n\
67TFK:09354:09924\n\
67TFK:09334:09973\n\
67TFK:09389:09087\n\
67TFK:09387:09231\n\
67TFK:09422:09357\n\
67TFK:09394:09387\n\
67TFK:09417:09464\n\
67TFK:09419:09444\n\
67TFK:09386:09569\n\
67TFK:09393:09570\n\
67TFK:09381:09860\n\
67TFK:09395:09857\n\
67TFK:09422:09860\n\
67TFK:09421:09937\n\
67TFK:09415:10110\n\
67TFK:09390:10226\n\
67TFK:09382:10303\n\
67TFK:09423:10270\n\
67TFK:09439:09120\n\
67TFK:09446:09328\n\
67TFK:09449:09459\n\
67TFK:09464:09454\n\
67TFK:09451:09565\n\
67TFK:09444:09729\n\
67TFK:09454:09828\n\
67TFK:09424:09878\n\
67TFK:09433:09867\n\
67TFK:09460:10046\n\
67TFK:09471:10079\n\
67TFK:09430:10136\n\
67TFK:09428:10212\n\
67TFK:09467:10267\n\
67TFK:09479:09190\n\
67TFK:09482:09204\n\
67TFK:09503:09445\n\
67TFK:09512:09487\n\
67TFK:09512:09708\n\
67TFK:09499:09971\n\
67TFK:09508:10084\n\
67TFK:09545:09019\n\
67TFK:09543:09262\n\
67TFK:09554:09407\n\
67TFK:09544:09450\n\
67TFK:09620:09079\n\
67TFK:09584:09220\n\
67TFK:09605:09508\n\
67TFK:09574:09603\n\
67TFK:09612:09636\n\
67TFK:09620:09724\n\
67TFK:09596:09843\n\
67TFK:09590:09896\n\
67TFK:09612:10195\n\
67TFK:09581:10235\n\
67TFK:09591:10301\n\
67TFK:09652:09087\n\
67TFK:09625:09279\n\
67TFK:09647:09373\n\
67TFK:09663:09451\n\
67TFK:09648:09499\n\
67TFK:09639:09553\n\
67TFK:09650:09549\n\
67TFK:09667:09814\n\
67TFK:09645:09842\n\
67TFK:09660:09930\n\
67TFK:09655:10006\n\
67TFK:09662:09992\n\
67TFK:09649:10156\n\
67TFK:09664:10300\n\
67TFK:09717:09066\n\
67TFK:09683:09137\n\
67TFK:09689:10126\n\
67TFK:09703:10163\n\
67TFK:09720:10205\n\
67TFK:09742:09109\n\
67TFK:09735:09257\n\
67TFK:09737:09263\n\
67TFK:09763:09464\n\
67TFK:09741:09515\n\
67TFK:09765:09595\n\
67TFK:09769:09623\n\
67TFK:09726:09777\n\
67TFK:09753:10220\n\
67TFK:09807:09057\n\
67TFK:09807:09151\n\
67TFK:09815:09247\n\
67TFK:09816:09472\n\
67TFK:09791:09743\n\
67TFK:09791:09750\n\
67TFK:09788:10174\n\
67TFK:09796:10200\n\
67TFK:09803:10199\n\
67TFK:09800:10223\n\
67TFK:09831:09091\n\
67TFK:09839:09164\n\
67TFK:09848:09164\n\
67TFK:09837:09171\n\
67TFK:09835:09246\n\
67TFK:09860:09449\n\
67TFK:09826:09664\n\
67TFK:09858:09719\n\
67TFK:09850:10055\n\
67TFK:09837:10175\n\
67TFK:09895:09021\n\
67TFK:09913:09223\n\
67TFK:09890:09284\n\
67TFK:09897:09584\n\
67TFK:09901:09665\n\
67TFK:09893:09857\n\
67TFK:09894:09946\n\
67TFK:09877:10038\n\
67TFK:09895:10260\n\
67TFK:09942:09217\n\
67TFK:09963:09279\n\
67TFK:09965:09637\n\
67TFK:09929:09785\n\
67TFK:09945:09847\n\
67TFK:09948:09959\n\
67TFK:09971:10113\n\
67TFK:09945:10261\n\
67TFK:09988:09025\n\
67TFK:10015:09172\n\
67TFK:10019:09373\n\
67TFK:10006:09503\n\
67TFK:10013:09600\n\
67TFK:10000:09834\n\
67TFK:10000:09983\n\
67TFK:10031:09245\n\
67TFK:10029:09336\n\
67TFK:10054:09432\n\
67TFK:10054:09844\n\
67TFK:10057:10057\n\
67TFK:10060:10184\n\
67TFK:10054:10271\n\
67TFK:10065:10270\n\
67TFK:10111:09062\n\
67TFK:10079:09107\n\
67TFK:10111:09102\n\
67TFK:10118:09362\n\
67TFK:10117:09392\n\
67TFK:10111:09506\n\
67TFK:10103:09571\n\
67TFK:10095:09948\n\
67TFK:10104:09958\n\
67TFK:10112:10074\n\
67TFK:10106:10150\n\
67TFK:10090:10300\n\
67TFK:10169:09261\n\
67TFK:10153:09314\n\
67TFK:10167:09310\n\
67TFK:10143:09536\n\
67TFK:10153:09789\n\
67TFK:10146:09887\n\
67TFK:10170:09992\n\
67TFK:10168:10122\n\
67TFK:10126:10297\n\
67TFK:10205:09272\n\
67TFK:10174:09463\n\
67TFK:10184:09476\n\
67TFK:10219:09605\n\
67TFK:10174:09738\n\
67TFK:10180:09739\n\
67TFK:10208:09842\n\
67TFK:10209:09868\n\
67TFK:10181:09964\n\
67TFK:10218:09958\n\
67TFK:10206:09973\n\
67TFK:10211:09967\n\
67TFK:10195:10090\n\
67TFK:10224:09125\n\
67TFK:10264:09122\n\
67TFK:10239:09384\n\
67TFK:10299:09118\n\
67TFK:10305:09564\n\
67TFK:10353:09693\n\
67TFK:10414:09043\n\
67TFK:10382:10205\n\
67TFK:10464:09090\n\
67TFK:10467:09420\n\
67TFK:10428:09582\n\
67TFK:10508:09220\n\
67TFK:10545:09099\n\
67TFK:09365:10381\n\
67TFK:09341:10431\n\
67TFK:09342:10739\n\
67TFK:09341:10828\n\
67TFK:09370:10880\n\
67TFK:09332:11034\n\
67TFK:09370:11063\n\
67TFK:09346:11235\n\
67TFK:09324:11433\n\
67TFK:09339:11424\n\
67TFK:09346:11420\n\
67TFK:09374:11104\n\
67TFK:09403:11242\n\
67TFK:09383:11307\n\
67TFK:09377:11355\n\
67TFK:09442:11007\n\
67TFK:09462:11210\n\
67TFK:09452:11306\n\
67TFK:09452:11502\n\
67TFK:09516:10632\n\
67TFK:09522:11088\n\
67TFK:09491:11481\n\
67TFK:09498:11499\n\
67TFK:09559:10963\n\
67TFK:09563:11183\n\
67TFK:09552:11264\n\
67TFK:09567:11272\n\
67TFK:09536:11338\n\
67TFK:09537:11382\n\
67TFK:09606:10413\n\
67TFK:09616:10469\n\
67TFK:09579:10517\n\
67TFK:09600:10653\n\
67TFK:09602:10685\n\
67TFK:09621:10841\n\
67TFK:09610:10952\n\
67TFK:09618:11102\n\
67TFK:09608:11308\n\
67TFK:09576:11498\n\
67TFK:09604:11584\n\
67TFK:09637:10312\n\
67TFK:09632:10521\n\
67TFK:09632:10689\n\
67TFK:09629:10843\n\
67TFK:09654:10985\n\
67TFK:09666:10959\n\
67TFK:09630:11262\n\
67TFK:09640:11439\n\
67TFK:09697:10691\n\
67TFK:09714:10767\n\
67TFK:09717:10998\n\
67TFK:09689:11057\n\
67TFK:09717:11430\n\
67TFK:09763:10492\n\
67TFK:09750:10541\n\
67TFK:09758:10639\n\
67TFK:09739:10740\n\
67TFK:09731:10768\n\
67TFK:09764:10843\n\
67TFK:09762:11083\n\
67TFK:09726:11148\n\
67TFK:09758:11140\n\
67TFK:09771:11243\n\
67TFK:09749:11267\n\
67TFK:09756:11453\n\
67TFK:09786:10361\n\
67TFK:09782:10583\n\
67TFK:09790:10687\n\
67TFK:09815:10809\n\
67TFK:09774:10983\n\
67TFK:09818:11110\n\
67TFK:09787:11187\n\
67TFK:09813:11182\n\
67TFK:09776:11365\n\
67TFK:09785:11501\n\
67TFK:09796:11525\n\
67TFK:09847:10385\n\
67TFK:09825:10669\n\
67TFK:09839:10708\n\
67TFK:09848:10707\n\
67TFK:09833:10803\n\
67TFK:09873:11230\n\
67TFK:09856:11382\n\
67TFK:09849:11407\n\
67TFK:09852:11468\n\
67TFK:09906:10464\n\
67TFK:09881:10599\n\
67TFK:09918:10740\n\
67TFK:09901:10760\n\
67TFK:09875:10889\n\
67TFK:09895:10883\n\
67TFK:09877:10920\n\
67TFK:09906:10951\n\
67TFK:09887:11174\n\
67TFK:09902:11276\n\
67TFK:09902:11388\n\
67TFK:09954:10403\n\
67TFK:09927:10739\n\
67TFK:09958:10785\n\
67TFK:09943:10921\n\
67TFK:09969:11105\n\
67TFK:09962:11182\n\
67TFK:09946:11230\n\
67TFK:09965:11218\n\
67TFK:09952:11449\n\
67TFK:09952:11450\n\
67TFK:09967:11466\n\
67TFK:09977:10437\n\
67TFK:09985:10856\n\
67TFK:09989:10901\n\
67TFK:10010:10919\n\
67TFK:09978:11086\n\
67TFK:09993:11152\n\
67TFK:09975:11414\n\
67TFK:09991:11529\n\
67TFK:10039:10427\n\
67TFK:10045:10485\n\
67TFK:10054:10777\n\
67TFK:10038:10850\n\
67TFK:10052:10995\n\
67TFK:10048:11081\n\
67TFK:10040:11208\n\
67TFK:10064:11358\n\
67TFK:10099:10625\n\
67TFK:10101:10661\n\
67TFK:10121:10822\n\
67TFK:10104:10863\n\
67TFK:10105:10916\n\
67TFK:10089:11267\n\
67TFK:10129:10390\n\
67TFK:10147:10593\n\
67TFK:10144:10699\n\
67TFK:10132:10870\n\
67TFK:10140:10994\n\
67TFK:10169:11279\n\
67TFK:10204:10442\n\
67TFK:10177:10476\n\
67TFK:10192:10499\n\
67TFK:10176:10545\n\
67TFK:10193:10812\n\
67TFK:10223:11496\n\
67TFK:10219:11576\n\
67TFK:10255:11186\n\
67TFK:10267:11232\n\
67TFK:10269:11232\n\
67TFK:10321:11059\n\
67TFK:10283:11354\n\
67TFK:10340:10547\n\
67TFK:10363:10603\n\
67TFK:10349:10936\n\
67TFK:10334:11042\n\
67TFK:10373:11010\n\
67TFK:10333:11089\n\
67TFK:10355:11170\n\
67TFK:10326:11291\n\
67TFK:10353:11363\n\
67TFK:10332:11553\n\
67TFK:10400:10673\n\
67TFK:10417:10707\n\
67TFK:10377:11168\n\
67TFK:10389:11271\n\
67TFK:10376:11334\n\
67TFK:10421:11543\n\
67TFK:10439:10669\n\
67TFK:10435:10970\n\
67TFK:10470:11219\n\
67TFK:10514:10757\n\
67TFK:10556:11266\n\
67TFK:10565:11374\n\
67TFK:10572:11500\n\
67TFK:10580:11294\n\
67TFK:10586:11494\n\
67TFK:10638:11346\n\
67TFK:05376:06546\n\
67TFK:05353:06654\n\
67TFK:05361:06653\n\
67TFK:05358:06708\n\
67TFK:05374:06780\n\
67TFK:05340:06912\n\
67TFK:05343:06966\n\
67TFK:05360:07019\n\
67TFK:05361:07213\n\
67TFK:05346:07418\n\
67TFK:05346:07600\n\
67TFK:05353:07667\n\
67TFK:05380:06529\n\
67TFK:05408:06758\n\
67TFK:05403:06833\n\
67TFK:05411:07031\n\
67TFK:05423:07128\n\
67TFK:05385:07176\n\
67TFK:05427:07220\n\
67TFK:05416:07310\n\
67TFK:05381:07349\n\
67TFK:05398:07378\n\
67TFK:05396:07462\n\
67TFK:05386:07620\n\
67TFK:05393:07709\n\
67TFK:05467:06557\n\
67TFK:05451:06683\n\
67TFK:05472:06681\n\
67TFK:05449:06927\n\
67TFK:05432:07071\n\
67TFK:05438:07406\n\
67TFK:05519:06626\n\
67TFK:05483:06776\n\
67TFK:05508:06773\n\
67TFK:05519:06887\n\
67TFK:05484:07014\n\
67TFK:05526:07073\n\
67TFK:05488:07188\n\
67TFK:05513:07454\n\
67TFK:05510:07570\n\
67TFK:05569:06548\n\
67TFK:05544:06887\n\
67TFK:05537:07027\n\
67TFK:05569:07012\n\
67TFK:05567:07085\n\
67TFK:05553:07132\n\
67TFK:05555:07145\n\
67TFK:05541:07500\n\
67TFK:05605:07290\n\
67TFK:05616:07506\n\
67TFK:05606:07727\n\
67TFK:05667:06447\n\
67TFK:05635:06709\n\
67TFK:05637:06711\n\
67TFK:05630:06928\n\
67TFK:05647:07084\n\
67TFK:05672:07087\n\
67TFK:05641:07114\n\
67TFK:05666:07333\n\
67TFK:05628:07471\n\
67TFK:05674:07484\n\
67TFK:05637:07591\n\
67TFK:05641:07593\n\
67TFK:05664:07723\n\
67TFK:05722:06557\n\
67TFK:05724:06568\n\
67TFK:05707:06593\n\
67TFK:05717:06852\n\
67TFK:05707:07233\n\
67TFK:05683:07305\n\
67TFK:05710:07350\n\
67TFK:05697:07435\n\
67TFK:05716:07493\n\
67TFK:05722:07548\n\
67TFK:05770:06652\n\
67TFK:05732:06724\n\
67TFK:05769:06755\n\
67TFK:05753:06896\n\
67TFK:05750:06968\n\
67TFK:05748:07361\n\
67TFK:05762:07372\n\
67TFK:05772:07510\n\
67TFK:05806:06449\n\
67TFK:05818:06551\n\
67TFK:05812:06593\n\
67TFK:05824:06929\n\
67TFK:05794:07224\n\
67TFK:05800:07241\n\
67TFK:05794:07303\n\
67TFK:05815:07393\n\
67TFK:05808:07470\n\
67TFK:05778:07511\n\
67TFK:05814:07546\n\
67TFK:05779:07701\n\
67TFK:05814:07708\n\
67TFK:05864:06440\n\
67TFK:05868:06457\n\
67TFK:05831:06585\n\
67TFK:05834:06752\n\
67TFK:05846:07058\n\
67TFK:05860:07376\n\
67TFK:05830:07528\n\
67TFK:05835:07508\n\
67TFK:05831:07609\n\
67TFK:05836:07632\n\
67TFK:05872:07592\n\
67TFK:05911:06527\n\
67TFK:05890:06638\n\
67TFK:05913:06624\n\
67TFK:05907:06657\n\
67TFK:05927:06829\n\
67TFK:05898:06869\n\
67TFK:05917:07114\n\
67TFK:05914:07215\n\
67TFK:05926:07242\n\
67TFK:05927:07404\n\
67TFK:05921:07610\n\
67TFK:05881:07675\n\
67TFK:05932:06516\n\
67TFK:05960:06521\n\
67TFK:05971:06534\n\
67TFK:05975:06797\n\
67TFK:05935:06875\n\
67TFK:05973:06989\n\
67TFK:05974:06980\n\
67TFK:05977:07160\n\
67TFK:05942:07194\n\
67TFK:05953:07320\n\
67TFK:05968:07347\n\
67TFK:05959:07459\n\
67TFK:05932:07596\n\
67TFK:05939:07590\n\
67TFK:06016:06515\n\
67TFK:05980:06832\n\
67TFK:05984:06860\n\
67TFK:06017:06871\n\
67TFK:06023:07035\n\
67TFK:06014:07055\n\
67TFK:06017:07185\n\
67TFK:05990:07266\n\
67TFK:06003:07658\n\
67TFK:06070:06617\n\
67TFK:06068:07264\n\
67TFK:06065:07438\n\
67TFK:06050:07480\n\
67TFK:06040:07615\n\
67TFK:06086:06488\n\
67TFK:06096:06633\n\
67TFK:06092:06928\n\
67TFK:06115:06987\n\
67TFK:06081:06996\n\
67TFK:06113:07316\n\
67TFK:06095:07387\n\
67TFK:06090:07432\n\
67TFK:06094:07399\n\
67TFK:06128:06883\n\
67TFK:06146:07073\n\
67TFK:06155:07046\n\
67TFK:06172:07187\n\
67TFK:06143:07226\n\
67TFK:06128:07244\n\
67TFK:06139:07573\n\
67TFK:06144:07653\n\
67TFK:06199:06538\n\
67TFK:06216:06568\n\
67TFK:06190:06719\n\
67TFK:06199:06757\n\
67TFK:06216:06855\n\
67TFK:06201:07081\n\
67TFK:06216:07108\n\
67TFK:06188:07255\n\
67TFK:06199:07295\n\
67TFK:06218:07294\n\
67TFK:06203:07550\n\
67TFK:06264:06473\n\
67TFK:06265:06465\n\
67TFK:06268:06501\n\
67TFK:06274:06559\n\
67TFK:06267:06765\n\
67TFK:06234:06795\n\
67TFK:06273:06815\n\
67TFK:06273:06861\n\
67TFK:06230:06962\n\
67TFK:06246:07446\n\
67TFK:06272:07688\n\
67TFK:06263:07719\n\
67TFK:06318:06516\n\
67TFK:06302:06884\n\
67TFK:06287:06926\n\
67TFK:06320:07029\n\
67TFK:06320:07139\n\
67TFK:06308:07213\n\
67TFK:06309:07294\n\
67TFK:06322:07388\n\
67TFK:06310:07536\n\
67TFK:06327:07660\n\
67TFK:06335:06607\n\
67TFK:06350:06730\n\
67TFK:06368:06732\n\
67TFK:06355:06901\n\
67TFK:06360:07118\n\
67TFK:06329:07175\n\
67TFK:06336:07684\n\
67TFK:06367:07679\n\
67TFK:06338:07715\n\
67TFK:06386:06440\n\
67TFK:06405:06668\n\
67TFK:06422:06739\n\
67TFK:06415:06759\n\
67TFK:06410:06935\n\
67TFK:06412:06954\n\
67TFK:06390:07151\n\
67TFK:06408:07244\n\
67TFK:06425:07291\n\
67TFK:06392:07437\n\
67TFK:06477:06450\n\
67TFK:06447:06550\n\
67TFK:06471:06687\n\
67TFK:06474:06823\n\
67TFK:06454:06898\n\
67TFK:06439:07051\n\
67TFK:06445:07052\n\
67TFK:06476:07061\n\
67TFK:06443:07156\n\
67TFK:06435:07190\n\
67TFK:06442:07236\n\
67TFK:06446:07268\n\
67TFK:06465:07249\n\
67TFK:06445:07384\n\
67TFK:06436:07474\n\
67TFK:06483:06760\n\
67TFK:06508:06748\n\
67TFK:06524:07031\n\
67TFK:06526:07021\n\
67TFK:06507:07167\n\
67TFK:06488:07603\n\
67TFK:06500:07655\n\
67TFK:06525:07685\n\
67TFK:06550:06768\n\
67TFK:06563:07008\n\
67TFK:06568:07122\n\
67TFK:06530:07177\n\
67TFK:06539:07225\n\
67TFK:06557:07302\n\
67TFK:06574:07377\n\
67TFK:06571:07418\n\
67TFK:06541:07567\n\
67TFK:06593:06503\n\
67TFK:06604:06497\n\
67TFK:06584:06675\n\
67TFK:06612:06715\n\
67TFK:06616:06737\n\
67TFK:06578:06825\n\
67TFK:06588:07015\n\
67TFK:06620:07078\n\
67TFK:06622:07115\n\
67TFK:06619:07143\n\
67TFK:06578:07334\n\
67TFK:06585:07324\n\
67TFK:06613:07368\n\
67TFK:06588:07431\n\
67TFK:06598:07642\n\
67TFK:06638:06531\n\
67TFK:06637:06919\n\
67TFK:06629:07034\n\
67TFK:06650:07043\n\
67TFK:06653:07479\n\
67TFK:06648:07527\n\
67TFK:06640:07650\n\
67TFK:05361:10979\n\
67TFK:05369:10971\n\
67TFK:05337:11131\n\
67TFK:05358:11134\n\
67TFK:05361:11136\n\
67TFK:05339:11231\n\
67TFK:05416:11213\n\
67TFK:05422:11572\n\
67TFK:05468:10736\n\
67TFK:05467:10842\n\
67TFK:05437:11033\n\
67TFK:05439:11091\n\
67TFK:05468:11189\n\
67TFK:05439:11215\n\
67TFK:05429:11259\n\
67TFK:05458:11418\n\
67TFK:05460:11580\n\
67TFK:05493:10854\n\
67TFK:05494:10888\n\
67TFK:05509:11119\n\
67TFK:05520:11269\n\
67TFK:05497:11417\n\
67TFK:05518:11569\n\
67TFK:05540:10449\n\
67TFK:05541:10689\n\
67TFK:05545:10861\n\
67TFK:05546:10878\n\
67TFK:05531:11368\n\
67TFK:05555:11381\n\
67TFK:05597:10432\n\
67TFK:05608:10696\n\
67TFK:05616:10694\n\
67TFK:05604:10851\n\
67TFK:05588:11146\n\
67TFK:05596:11135\n\
67TFK:05604:11249\n\
67TFK:05610:11441\n\
67TFK:05595:11520\n\
67TFK:05649:10328\n\
67TFK:05644:10471\n\
67TFK:05641:10511\n\
67TFK:05667:11182\n\
67TFK:05672:11156\n\
67TFK:05673:11183\n\
67TFK:05636:11339\n\
67TFK:05685:10326\n\
67TFK:05697:11055\n\
67TFK:05694:11399\n\
67TFK:05683:11465\n\
67TFK:05775:10339\n\
67TFK:05742:10443\n\
67TFK:05742:10444\n\
67TFK:05772:10615\n\
67TFK:05754:10843\n\
67TFK:05775:10813\n\
67TFK:05777:10911\n\
67TFK:05737:10957\n\
67TFK:05738:11060\n\
67TFK:05771:11083\n\
67TFK:05768:11165\n\
67TFK:05760:11442\n\
67TFK:05786:10411\n\
67TFK:05812:10557\n\
67TFK:05820:10603\n\
67TFK:05803:10700\n\
67TFK:05786:10855\n\
67TFK:05817:11075\n\
67TFK:05802:11207\n\
67TFK:05795:11261\n\
67TFK:05790:11589\n\
67TFK:05876:10540\n\
67TFK:05876:10597\n\
67TFK:05869:10615\n\
67TFK:05834:10868\n\
67TFK:05839:10887\n\
67TFK:05863:10857\n\
67TFK:05870:11209\n\
67TFK:05850:11463\n\
67TFK:05868:11464\n\
67TFK:05898:10380\n\
67TFK:05879:10449\n\
67TFK:05883:10446\n\
67TFK:05884:10595\n\
67TFK:05925:10629\n\
67TFK:05906:10784\n\
67TFK:05917:11099\n\
67TFK:05881:11558\n\
67TFK:05935:10387\n\
67TFK:05932:10547\n\
67TFK:05957:11046\n\
67TFK:05959:11243\n\
67TFK:05957:11281\n\
67TFK:05942:11375\n\
67TFK:05928:11508\n\
67TFK:05929:11517\n\
67TFK:06019:10965\n\
67TFK:05998:11434\n\
67TFK:06047:10456\n\
67TFK:06051:10571\n\
67TFK:06044:10841\n\
67TFK:06055:11070\n\
67TFK:06118:10620\n\
67TFK:06120:10685\n\
67TFK:06080:11035\n\
67TFK:06123:11310\n\
67TFK:06092:11561\n\
67TFK:06095:11558\n\
67TFK:06137:10457\n\
67TFK:06157:10691\n\
67TFK:06153:10969\n\
67TFK:06141:11429\n\
67TFK:06159:11588\n\
67TFK:06198:10370\n\
67TFK:06178:10485\n\
67TFK:06213:10471\n\
67TFK:06193:10715\n\
67TFK:06210:10743\n\
67TFK:06207:10953\n\
67TFK:06213:11168\n\
67TFK:06221:11411\n\
67TFK:06189:11476\n\
67TFK:06271:10379\n\
67TFK:06268:10417\n\
67TFK:06241:10507\n\
67TFK:06257:10731\n\
67TFK:06236:10957\n\
67TFK:06240:11110\n\
67TFK:06274:11196\n\
67TFK:06256:11218\n\
67TFK:06297:10521\n\
67TFK:06309:10630\n\
67TFK:06318:10798\n\
67TFK:06284:10897\n\
67TFK:06318:10908\n\
67TFK:06318:11150\n\
67TFK:06305:11495\n\
67TFK:06321:11579\n\
67TFK:06359:10340\n\
67TFK:06364:10495\n\
67TFK:06339:10800\n\
67TFK:06329:10809\n\
67TFK:06338:10980\n\
67TFK:06373:11003\n\
67TFK:06330:11048\n\
67TFK:06340:11258\n\
67TFK:06408:10589\n\
67TFK:06412:10618\n\
67TFK:06383:10836\n\
67TFK:06403:10959\n\
67TFK:06410:10964\n\
67TFK:06404:11526\n\
67TFK:06468:10698\n\
67TFK:06468:10843\n\
67TFK:06433:10931\n\
67TFK:06496:10565\n\
67TFK:06501:10580\n\
67TFK:06510:10886\n\
67TFK:06504:11130\n\
67TFK:06520:11175\n\
67TFK:06507:11246\n\
67TFK:06521:11241\n\
67TFK:06526:11320\n\
67TFK:06526:11326\n\
67TFK:06574:10304\n\
67TFK:06537:10652\n\
67TFK:06571:10853\n\
67TFK:06540:10875\n\
67TFK:06542:11133\n\
67TFK:06551:11223\n\
67TFK:06544:11273\n\
67TFK:06560:11321\n\
67TFK:06548:11392\n\
67TFK:06593:10476\n\
67TFK:06582:10592\n\
67TFK:06578:10763\n\
67TFK:06589:10920\n\
67TFK:06616:11168\n\
67TFK:06618:11292\n\
67TFK:06578:11565\n\
67TFK:06641:10697\n\
67TFK:06650:10655\n\
67TFK:06641:11154\n\
67TFK:06644:11468\n\
67TFK:06646:11483\n\
67TFK:09359:01291\n\
67TFK:09336:01354\n\
67TFK:09338:01483\n\
67TFK:09336:01488\n\
67TFK:09352:01584\n\
67TFK:09345:01593\n\
67TFK:09346:01697\n\
67TFK:09340:01996\n\
67TFK:09353:02085\n\
67TFK:09332:02089\n\
67TFK:09329:02253\n\
67TFK:09369:02354\n\
67TFK:09336:02507\n\
67TFK:09347:02490\n\
67TFK:09351:02510\n\
67TFK:09364:02541\n\
67TFK:09380:01621\n\
67TFK:09396:01615\n\
67TFK:09396:01648\n\
67TFK:09411:01656\n\
67TFK:09378:01700\n\
67TFK:09393:01917\n\
67TFK:09395:01952\n\
67TFK:09400:02055\n\
67TFK:09376:02155\n\
67TFK:09383:02253\n\
67TFK:09399:02474\n\
67TFK:09462:02311\n\
67TFK:09424:02356\n\
67TFK:09440:02361\n\
67TFK:09449:02377\n\
67TFK:09453:02365\n\
67TFK:09463:02458\n\
67TFK:09459:02504\n\
67TFK:09449:02540\n\
67TFK:09477:01440\n\
67TFK:09478:01477\n\
67TFK:09509:01454\n\
67TFK:09513:01468\n\
67TFK:09519:01624\n\
67TFK:09499:01717\n\
67TFK:09496:01931\n\
67TFK:09484:01960\n\
67TFK:09482:02164\n\
67TFK:09492:02276\n\
67TFK:09497:02345\n\
67TFK:09495:02396\n\
67TFK:09523:02499\n\
67TFK:09536:01312\n\
67TFK:09538:01310\n\
67TFK:09559:01370\n\
67TFK:09566:01620\n\
67TFK:09545:01709\n\
67TFK:09559:01874\n\
67TFK:09564:02137\n\
67TFK:09526:02187\n\
67TFK:09542:02173\n\
67TFK:09559:02260\n\
67TFK:09533:02303\n\
67TFK:09530:02378\n\
67TFK:09547:02380\n\
67TFK:09547:02410\n\
67TFK:09556:02448\n\
67TFK:09573:02529\n\
67TFK:09576:01644\n\
67TFK:09598:02115\n\
67TFK:09580:02236\n\
67TFK:09593:02232\n\
67TFK:09577:02282\n\
67TFK:09578:02397\n\
67TFK:09574:02442\n\
67TFK:09671:01458\n\
67TFK:09634:01524\n\
67TFK:09643:01510\n\
67TFK:09639:01875\n\
67TFK:09668:01915\n\
67TFK:09669:02141\n\
67TFK:09651:02242\n\
67TFK:09669:02256\n\
67TFK:09651:02442\n\
67TFK:09685:01642\n\
67TFK:09718:01783\n\
67TFK:09707:01809\n\
67TFK:09708:01919\n\
67TFK:09675:02234\n\
67TFK:09714:02236\n\
67TFK:09714:02314\n\
67TFK:09719:02306\n\
67TFK:09682:02519\n\
67TFK:09683:02560\n\
67TFK:09745:01610\n\
67TFK:09732:01723\n\
67TFK:09768:01877\n\
67TFK:09733:02057\n\
67TFK:09745:02119\n\
67TFK:09728:02203\n\
67TFK:09756:02341\n\
67TFK:09769:02362\n\
67TFK:09770:02367\n\
67TFK:09754:02485\n\
67TFK:09773:02496\n\
67TFK:09797:01542\n\
67TFK:09776:01836\n\
67TFK:09809:01927\n\
67TFK:09814:01926\n\
67TFK:09802:02099\n\
67TFK:09789:02235\n\
67TFK:09782:02475\n\
67TFK:09837:01866\n\
67TFK:09856:01988\n\
67TFK:09846:02069\n\
67TFK:09849:02180\n\
67TFK:09869:02165\n\
67TFK:09852:02242\n\
67TFK:09837:02334\n\
67TFK:09827:02372\n\
67TFK:09858:02477\n\
67TFK:09880:01633\n\
67TFK:09876:01748\n\
67TFK:09879:02160\n\
67TFK:09886:02197\n\
67TFK:09912:02248\n\
67TFK:09880:02353\n\
67TFK:09936:01821\n\
67TFK:09939:01838\n\
67TFK:09945:02234\n\
67TFK:09959:02334\n\
67TFK:09946:02428\n\
67TFK:10004:01806\n\
67TFK:09977:01889\n\
67TFK:09974:01958\n\
67TFK:09984:01979\n\
67TFK:10017:02011\n\
67TFK:09979:02140\n\
67TFK:10049:01926\n\
67TFK:10049:02328\n\
67TFK:10036:02411\n\
67TFK:10045:02499\n\
67TFK:10053:02531\n\
67TFK:10072:02523\n\
67TFK:10033:02555\n\
67TFK:10097:02070\n\
67TFK:10088:02205\n\
67TFK:10120:02237\n\
67TFK:10079:02463\n\
67TFK:10094:02516\n\
67TFK:10162:02123\n\
67TFK:10137:02365\n\
67TFK:10154:02508\n\
67TFK:10174:02151\n\
67TFK:10182:02231\n\
67TFK:10232:02318\n\
67TFK:10247:02425\n\
67TFK:10315:02427\n\
67TFK:10322:02475\n\
67TFK:06705:01343\n\
67TFK:06664:01473\n\
67TFK:06681:01439\n\
67TFK:06689:01636\n\
67TFK:06678:01687\n\
67TFK:06666:01726\n\
67TFK:06684:01737\n\
67TFK:06706:02109\n\
67TFK:06679:02153\n\
67TFK:06700:02249\n\
67TFK:06708:02320\n\
67TFK:06663:02442\n\
67TFK:06714:01306\n\
67TFK:06710:01580\n\
67TFK:06752:01616\n\
67TFK:06724:01655\n\
67TFK:06750:01759\n\
67TFK:06757:01872\n\
67TFK:06721:02112\n\
67TFK:06728:02118\n\
67TFK:06744:02356\n\
67TFK:06725:02435\n\
67TFK:06721:02517\n\
67TFK:06722:02505\n\
67TFK:06727:02536\n\
67TFK:06758:02520\n\
67TFK:06779:01424\n\
67TFK:06800:01424\n\
67TFK:06763:01455\n\
67TFK:06767:01694\n\
67TFK:06773:01688\n\
67TFK:06772:01759\n\
67TFK:06809:01761\n\
67TFK:06778:01815\n\
67TFK:06788:01788\n\
67TFK:06784:02018\n\
67TFK:06809:02557\n\
67TFK:06822:01412\n\
67TFK:06849:01388\n\
67TFK:06854:01434\n\
67TFK:06823:01447\n\
67TFK:06824:01787\n\
67TFK:06840:01878\n\
67TFK:06851:02427\n\
67TFK:06851:02477\n\
67TFK:06909:01379\n\
67TFK:06890:01582\n\
67TFK:06894:01721\n\
67TFK:06892:01779\n\
67TFK:06893:01789\n\
67TFK:06893:01867\n\
67TFK:06899:01937\n\
67TFK:06871:02025\n\
67TFK:06861:02133\n\
67TFK:06870:02099\n\
67TFK:06906:02290\n\
67TFK:06892:02467\n\
67TFK:06897:02544\n\
67TFK:06941:01716\n\
67TFK:06918:01764\n\
67TFK:06929:01915\n\
67TFK:06918:01939\n\
67TFK:06928:02284\n\
67TFK:06941:02267\n\
67TFK:06944:02256\n\
67TFK:06958:02332\n\
67TFK:07003:01349\n\
67TFK:06991:01398\n\
67TFK:06975:01442\n\
67TFK:06978:01455\n\
67TFK:07002:01559\n\
67TFK:06975:01647\n\
67TFK:06970:01788\n\
67TFK:06967:01896\n\
67TFK:06979:01899\n\
67TFK:06972:02007\n\
67TFK:06978:02265\n\
67TFK:06983:02439\n\
67TFK:07001:02531\n\
67TFK:07044:01297\n\
67TFK:07038:01736\n\
67TFK:07023:01814\n\
67TFK:07024:02176\n\
67TFK:07026:02158\n\
67TFK:07029:02311\n\
67TFK:07058:02297\n\
67TFK:07012:02553\n\
67TFK:07054:02566\n\
67TFK:07103:01308\n\
67TFK:07072:01356\n\
67TFK:07099:01371\n\
67TFK:07086:01568\n\
67TFK:07104:01760\n\
67TFK:07061:02010\n\
67TFK:07073:02036\n\
67TFK:07066:02155\n\
67TFK:07159:01590\n\
67TFK:07155:01718\n\
67TFK:07139:01766\n\
67TFK:07146:01781\n\
67TFK:07156:01997\n\
67TFK:07122:02295\n\
67TFK:07123:02394\n\
67TFK:07135:02435\n\
67TFK:07163:01642\n\
67TFK:07199:01912\n\
67TFK:07160:02239\n\
67TFK:07223:01767\n\
67TFK:07231:01742\n\
67TFK:07259:02048\n\
67TFK:07225:02133\n\
67TFK:07215:02178\n\
67TFK:07255:02211\n\
67TFK:07220:02406\n\
67TFK:07229:02464\n\
67TFK:07257:02495\n\
67TFK:07267:01547\n\
67TFK:07266:01595\n\
67TFK:07275:01626\n\
67TFK:07266:01718\n\
67TFK:07279:01725\n\
67TFK:07262:02016\n\
67TFK:07267:02125\n\
67TFK:07277:02114\n\
67TFK:07290:02095\n\
67TFK:07260:02507\n\
67TFK:07321:01297\n\
67TFK:07326:01293\n\
67TFK:07358:01326\n\
67TFK:07331:01479\n\
67TFK:07350:01513\n\
67TFK:07337:01680\n\
67TFK:07332:01763\n\
67TFK:07339:01812\n\
67TFK:07328:02199\n\
67TFK:07342:02264\n\
67TFK:07320:02330\n\
67TFK:07354:02310\n\
67TFK:07327:02365\n\
67TFK:07320:02511\n\
67TFK:07366:01615\n\
67TFK:07402:01752\n\
67TFK:07377:01929\n\
67TFK:07395:01969\n\
67TFK:07362:02361\n\
67TFK:07371:02344\n\
67TFK:07407:02442\n\
67TFK:07436:01343\n\
67TFK:07453:01349\n\
67TFK:07449:01461\n\
67TFK:07418:01548\n\
67TFK:07454:01610\n\
67TFK:07438:01667\n\
67TFK:07446:01656\n\
67TFK:07433:01960\n\
67TFK:07436:02180\n\
67TFK:07416:02471\n\
67TFK:07419:02498\n\
67TFK:07437:02532\n\
67TFK:07436:02567\n\
67TFK:07482:01544\n\
67TFK:07475:01619\n\
67TFK:07495:01696\n\
67TFK:07492:01769\n\
67TFK:07476:01956\n\
67TFK:07482:02181\n\
67TFK:07480:02322\n\
67TFK:07499:02371\n\
67TFK:07500:02517\n\
67TFK:07520:01312\n\
67TFK:07543:01318\n\
67TFK:07514:01636\n\
67TFK:07524:01606\n\
67TFK:07541:01681\n\
67TFK:07559:01869\n\
67TFK:07517:01966\n\
67TFK:07532:01964\n\
67TFK:07527:02122\n\
67TFK:07524:02168\n\
67TFK:07533:02178\n\
67TFK:07534:02153\n\
67TFK:07545:02138\n\
67TFK:07558:02354\n\
67TFK:07597:01293\n\
67TFK:07604:01313\n\
67TFK:07565:01384\n\
67TFK:07563:01498\n\
67TFK:07607:01659\n\
67TFK:07609:02012\n\
67TFK:07587:02201\n\
67TFK:07582:02274\n\
67TFK:07603:02398\n\
67TFK:07621:01290\n\
67TFK:07637:01367\n\
67TFK:07634:01961\n\
67TFK:07653:01978\n\
67TFK:07617:02198\n\
67TFK:07643:02223\n\
67TFK:07651:02320\n\
67TFK:07626:02407\n\
67TFK:07658:02516\n\
67TFK:07656:02560\n\
67TFK:07692:01369\n\
67TFK:07665:01418\n\
67TFK:07698:01444\n\
67TFK:07696:01868\n\
67TFK:07675:01947\n\
67TFK:07681:01958\n\
67TFK:07698:01946\n\
67TFK:07675:02064\n\
67TFK:07685:02074\n\
67TFK:07700:02128\n\
67TFK:07691:02212\n\
67TFK:07676:02267\n\
67TFK:07693:02285\n\
67TFK:07723:01310\n\
67TFK:07749:01304\n\
67TFK:07724:01868\n\
67TFK:07722:01912\n\
67TFK:07748:02017\n\
67TFK:07750:02097\n\
67TFK:07747:02201\n\
67TFK:07721:02333\n\
67TFK:07744:02299\n\
67TFK:07735:02447\n\
67TFK:07805:01360\n\
67TFK:07773:01400\n\
67TFK:07804:01517\n\
67TFK:07784:02001\n\
67TFK:07804:02158\n\
67TFK:07791:02291\n\
67TFK:07807:02324\n\
67TFK:07780:02473\n\
67TFK:07798:02483\n\
67TFK:07840:01372\n\
67TFK:07828:01612\n\
67TFK:07834:01727\n\
67TFK:07813:01808\n\
67TFK:07850:01803\n\
67TFK:07828:01888\n\
67TFK:07855:02008\n\
67TFK:07833:02163\n\
67TFK:07823:02256\n\
67TFK:07814:02425\n\
67TFK:07834:02518\n\
67TFK:07835:02493\n\
67TFK:07886:01310\n\
67TFK:07873:01367\n\
67TFK:07908:01471\n\
67TFK:07867:01809\n\
67TFK:07896:01886\n\
67TFK:07898:01933\n\
67TFK:07893:02054\n\
67TFK:07867:02363\n\
67TFK:07868:02529\n\
67TFK:07935:01456\n\
67TFK:07920:01531\n\
67TFK:07946:01552\n\
67TFK:07914:01882\n\
67TFK:07946:01916\n\
67TFK:07937:01977\n\
67TFK:07946:01958\n\
67TFK:07935:02008\n\
67TFK:07925:02273\n\
67TFK:07930:02252\n\
67TFK:07913:02318\n\
67TFK:07948:02474\n\
67TFK:07975:01413\n\
67TFK:07982:01426\n\
67TFK:07984:01527\n\
67TFK:07972:02018\n\
67TFK:07982:01999\n\
67TFK:07970:02084\n\
67TFK:07977:02230\n\
67TFK:07969:02256\n\
67TFK:07991:02274\n\
67TFK:07963:02406\n\
67TFK:07978:02421\n\
67TFK:07967:02528\n\
67TFK:06690:04190\n\
67TFK:06669:04486\n\
67TFK:06677:04468\n\
67TFK:06694:04466\n\
67TFK:06669:04550\n\
67TFK:06681:04538\n\
67TFK:06701:04531\n\
67TFK:06663:04581\n\
67TFK:06692:04569\n\
67TFK:06707:04954\n\
67TFK:06707:05004\n\
67TFK:06711:03891\n\
67TFK:06731:03884\n\
67TFK:06754:03984\n\
67TFK:06740:04051\n\
67TFK:06716:04091\n\
67TFK:06718:04155\n\
67TFK:06747:04311\n\
67TFK:06740:04438\n\
67TFK:06742:04604\n\
67TFK:06727:04731\n\
67TFK:06740:04761\n\
67TFK:06732:04886\n\
67TFK:06740:04935\n\
67TFK:06743:04950\n\
67TFK:06745:04952\n\
67TFK:06735:05077\n\
67TFK:06806:03901\n\
67TFK:06777:04022\n\
67TFK:06805:04067\n\
67TFK:06773:04139\n\
67TFK:06764:04214\n\
67TFK:06794:04334\n\
67TFK:06797:04384\n\
67TFK:06801:04596\n\
67TFK:06782:04848\n\
67TFK:06790:04836\n\
67TFK:06782:05077\n\
67TFK:06796:05108\n\
67TFK:06839:03877\n\
67TFK:06853:03935\n\
67TFK:06820:04224\n\
67TFK:06833:04405\n\
67TFK:06853:04369\n\
67TFK:06811:04513\n\
67TFK:06836:04859\n\
67TFK:06838:04848\n\
67TFK:06829:04903\n\
67TFK:06819:04934\n\
67TFK:06825:04974\n\
67TFK:06832:05046\n\
67TFK:06819:05087\n\
67TFK:06907:03903\n\
67TFK:06891:03923\n\
67TFK:06870:04009\n\
67TFK:06899:04263\n\
67TFK:06888:04415\n\
67TFK:06876:04704\n\
67TFK:06895:04912\n\
67TFK:06871:05118\n\
67TFK:06934:03958\n\
67TFK:06938:04065\n\
67TFK:06949:04208\n\
67TFK:06941:04623\n\
67TFK:06929:04764\n\
67TFK:06950:04920\n\
67TFK:06952:04973\n\
67TFK:06931:05072\n\
67TFK:06986:04003\n\
67TFK:06960:04024\n\
67TFK:06967:04059\n\
67TFK:06998:04046\n\
67TFK:06995:04352\n\
67TFK:06960:04375\n\
67TFK:06978:04541\n\
67TFK:06963:04565\n\
67TFK:06968:04660\n\
67TFK:07001:05035\n\
67TFK:06974:05119\n\
67TFK:07038:03980\n\
67TFK:07039:04015\n\
67TFK:07038:04136\n\
67TFK:07054:04159\n\
67TFK:07023:04291\n\
67TFK:07022:04398\n\
67TFK:07022:04558\n\
67TFK:07030:04622\n\
67TFK:07020:04739\n\
67TFK:07049:04716\n\
67TFK:07053:04878\n\
67TFK:07059:04975\n\
67TFK:07021:05043\n\
67TFK:07054:05028\n\
67TFK:07104:03907\n\
67TFK:07096:04037\n\
67TFK:07108:04136\n\
67TFK:07106:04260\n\
67TFK:07082:04286\n\
67TFK:07068:04633\n\
67TFK:07079:04632\n\
67TFK:07070:04787\n\
67TFK:07096:04926\n\
67TFK:07066:04988\n\
67TFK:07073:05048\n\
67TFK:07082:05070\n\
67TFK:07089:05089\n\
67TFK:07110:04124\n\
67TFK:07145:04508\n\
67TFK:07113:04832\n\
67TFK:07128:04948\n\
67TFK:07139:05083\n\
67TFK:07193:03976\n\
67TFK:07181:04118\n\
67TFK:07192:04195\n\
67TFK:07175:04394\n\
67TFK:07183:04466\n\
67TFK:07204:04497\n\
67TFK:07164:04671\n\
67TFK:07202:04949\n\
67TFK:07163:05050\n\
67TFK:07180:05020\n\
67TFK:07226:04038\n\
67TFK:07239:04026\n\
67TFK:07259:04241\n\
67TFK:07219:04319\n\
67TFK:07235:04377\n\
67TFK:07222:04497\n\
67TFK:07233:04542\n\
67TFK:07213:04787\n\
67TFK:07250:04792\n\
67TFK:07238:04909\n\
67TFK:07258:04885\n\
67TFK:07229:04947\n\
67TFK:07285:04170\n\
67TFK:07281:04253\n\
67TFK:07290:04246\n\
67TFK:07301:04252\n\
67TFK:07281:04557\n\
67TFK:07308:04701\n\
67TFK:07271:05131\n\
67TFK:07326:04170\n\
67TFK:07331:04348\n\
67TFK:07338:04466\n\
67TFK:07339:04583\n\
67TFK:07311:04734\n\
67TFK:07345:04754\n\
67TFK:07346:04806\n\
67TFK:07357:04996\n\
67TFK:07353:05071\n\
67TFK:07338:05131\n\
67TFK:07382:03986\n\
67TFK:07391:03968\n\
67TFK:07405:03975\n\
67TFK:07385:04413\n\
67TFK:07370:04991\n\
67TFK:07367:05059\n\
67TFK:07368:05075\n\
67TFK:07419:04052\n\
67TFK:07453:04264\n\
67TFK:07414:04840\n\
67TFK:07423:05112\n\
67TFK:07490:03902\n\
67TFK:07482:04058\n\
67TFK:07500:04058\n\
67TFK:07475:04190\n\
67TFK:07481:04183\n\
67TFK:07485:04321\n\
67TFK:07506:04343\n\
67TFK:07483:04677\n\
67TFK:07549:03922\n\
67TFK:07517:04130\n\
67TFK:07542:04179\n\
67TFK:07525:04420\n\
67TFK:07524:04516\n\
67TFK:07546:04752\n\
67TFK:07568:04291\n\
67TFK:07579:04313\n\
67TFK:07582:04344\n\
67TFK:07600:04323\n\
67TFK:07590:04407\n\
67TFK:07592:04539\n\
67TFK:07575:04724\n\
67TFK:07603:04735\n\
67TFK:07561:04800\n\
67TFK:07596:05102\n\
67TFK:07597:05098\n\
67TFK:07620:03917\n\
67TFK:07618:04304\n\
67TFK:07632:04308\n\
67TFK:07646:04311\n\
67TFK:07658:04341\n\
67TFK:07624:04367\n\
67TFK:07618:04515\n\
67TFK:07643:04642\n\
67TFK:07634:04689\n\
67TFK:07655:04893\n\
67TFK:07621:04947\n\
67TFK:07633:04935\n\
67TFK:07630:04997\n\
67TFK:07632:04973\n\
67TFK:07658:04977\n\
67TFK:07637:05150\n\
67TFK:07673:03877\n\
67TFK:07694:04036\n\
67TFK:07662:04234\n\
67TFK:07661:04749\n\
67TFK:07669:04844\n\
67TFK:07682:04831\n\
67TFK:07708:05004\n\
67TFK:07693:05076\n\
67TFK:07698:05071\n\
67TFK:07687:05136\n\
67TFK:07756:04035\n\
67TFK:07735:04114\n\
67TFK:07754:04176\n\
67TFK:07731:04492\n\
67TFK:07735:04475\n\
67TFK:07739:04591\n\
67TFK:07710:04660\n\
67TFK:07738:04619\n\
67TFK:07742:04762\n\
67TFK:07749:04744\n\
67TFK:07744:04824\n\
67TFK:07731:04925\n\
67TFK:07740:04936\n\
67TFK:07758:04984\n\
67TFK:07713:05112\n\
67TFK:07746:05097\n\
67TFK:07732:05117\n\
67TFK:07765:04026\n\
67TFK:07770:04109\n\
67TFK:07809:04206\n\
67TFK:07797:04219\n\
67TFK:07766:04348\n\
67TFK:07797:04360\n\
67TFK:07768:04416\n\
67TFK:07793:04506\n\
67TFK:07799:04554\n\
67TFK:07765:04665\n\
67TFK:07805:05007\n\
67TFK:07804:05040\n\
67TFK:07841:03956\n\
67TFK:07828:04296\n\
67TFK:07830:04341\n\
67TFK:07848:04331\n\
67TFK:07843:04372\n\
67TFK:07830:04640\n\
67TFK:07836:04709\n\
67TFK:07846:04701\n\
67TFK:07856:04763\n\
67TFK:07877:04005\n\
67TFK:07884:03986\n\
67TFK:07894:04078\n\
67TFK:07903:04077\n\
67TFK:07886:04159\n\
67TFK:07901:04151\n\
67TFK:07901:04246\n\
67TFK:07891:04387\n\
67TFK:07896:04508\n\
67TFK:07874:04628\n\
67TFK:07870:04667\n\
67TFK:07898:04923\n\
67TFK:07929:04061\n\
67TFK:07911:04311\n\
67TFK:07958:04387\n\
67TFK:07922:04657\n\
67TFK:07926:04749\n\
67TFK:07923:04837\n\
67TFK:07924:05013\n\
67TFK:07914:05126\n\
67TFK:07966:03936\n\
67TFK:07971:04085\n\
67TFK:07963:04289\n\
67TFK:07977:04731\n\
67TFK:07963:05061\n\
67TFK:06704:06528\n\
67TFK:06677:06674\n\
67TFK:06702:07210\n\
67TFK:06682:07322\n\
67TFK:06701:07347\n\
67TFK:06666:07392\n\
67TFK:06693:07424\n\
67TFK:06684:07480\n\
67TFK:06672:07493\n\
67TFK:06672:07510\n\
67TFK:06685:07539\n\
67TFK:06714:06671\n\
67TFK:06738:06710\n\
67TFK:06717:06746\n\
67TFK:06718:06976\n\
67TFK:06759:07021\n\
67TFK:06746:07137\n\
67TFK:06745:07219\n\
67TFK:06734:07275\n\
67TFK:06741:07244\n\
67TFK:06754:07535\n\
67TFK:06726:07598\n\
67TFK:06808:06491\n\
67TFK:06778:06580\n\
67TFK:06806:06715\n\
67TFK:06789:06789\n\
67TFK:06780:07298\n\
67TFK:06784:07474\n\
67TFK:06789:07589\n\
67TFK:06791:07614\n\
67TFK:06814:06487\n\
67TFK:06835:06509\n\
67TFK:06821:06546\n\
67TFK:06840:06578\n\
67TFK:06825:06610\n\
67TFK:06813:06693\n\
67TFK:06824:06738\n\
67TFK:06842:06986\n\
67TFK:06827:07283\n\
67TFK:06842:07257\n\
67TFK:06822:07328\n\
67TFK:06857:07307\n\
67TFK:06818:07343\n\
67TFK:06846:07363\n\
67TFK:06815:07508\n\
67TFK:06835:07582\n\
67TFK:06887:06443\n\
67TFK:06905:06463\n\
67TFK:06882:06548\n\
67TFK:06869:06598\n\
67TFK:06904:06677\n\
67TFK:06887:06738\n\
67TFK:06905:07129\n\
67TFK:06861:07200\n\
67TFK:06877:07280\n\
67TFK:06901:07368\n\
67TFK:06908:07347\n\
67TFK:06927:06663\n\
67TFK:06930:06737\n\
67TFK:06911:06753\n\
67TFK:06920:06939\n\
67TFK:06952:07148\n\
67TFK:06917:07682\n\
67TFK:06926:07702\n\
67TFK:07008:06488\n\
67TFK:06966:06685\n\
67TFK:06981:06788\n\
67TFK:06987:06809\n\
67TFK:07007:06858\n\
67TFK:06983:07156\n\
67TFK:06983:07182\n\
67TFK:07000:07145\n\
67TFK:06989:07236\n\
67TFK:07009:07512\n\
67TFK:06987:07594\n\
67TFK:07008:07643\n\
67TFK:07010:06687\n\
67TFK:07033:06831\n\
67TFK:07017:07055\n\
67TFK:07014:07666\n\
67TFK:07044:07679\n\
67TFK:07049:07692\n\
67TFK:07077:06440\n\
67TFK:07073:06492\n\
67TFK:07093:06604\n\
67TFK:07075:06679\n\
67TFK:07102:06699\n\
67TFK:07066:06767\n\
67TFK:07098:06888\n\
67TFK:07065:07299\n\
67TFK:07098:07404\n\
67TFK:07109:07399\n\
67TFK:07103:07488\n\
67TFK:07062:07513\n\
67TFK:07097:07549\n\
67TFK:07076:07640\n\
67TFK:07096:07661\n\
67TFK:07131:06484\n\
67TFK:07110:06604\n\
67TFK:07132:06917\n\
67TFK:07143:07246\n\
67TFK:07124:07562\n\
67TFK:07139:07593\n\
67TFK:07203:06584\n\
67TFK:07177:06657\n\
67TFK:07199:06689\n\
67TFK:07190:07004\n\
67TFK:07161:07154\n\
67TFK:07200:07149\n\
67TFK:07165:07507\n\
67TFK:07179:07529\n\
67TFK:07193:07552\n\
67TFK:07199:07654\n\
67TFK:07252:06548\n\
67TFK:07252:06632\n\
67TFK:07231:06659\n\
67TFK:07214:06751\n\
67TFK:07220:06933\n\
67TFK:07239:06903\n\
67TFK:07233:06973\n\
67TFK:07242:07172\n\
67TFK:07258:07218\n\
67TFK:07231:07336\n\
67TFK:07224:07592\n\
67TFK:07284:06447\n\
67TFK:07305:06851\n\
67TFK:07270:06934\n\
67TFK:07273:07140\n\
67TFK:07304:07147\n\
67TFK:07264:07196\n\
67TFK:07262:07256\n\
67TFK:07293:07314\n\
67TFK:07270:07425\n\
67TFK:07287:07460\n\
67TFK:07303:07632\n\
67TFK:07351:06814\n\
67TFK:07326:06887\n\
67TFK:07320:07096\n\
67TFK:07342:07142\n\
67TFK:07357:07217\n\
67TFK:07310:07466\n\
67TFK:07325:07519\n\
67TFK:07351:07503\n\
67TFK:07312:07592\n\
67TFK:07341:07664\n\
67TFK:07365:06690\n\
67TFK:07374:06726\n\
67TFK:07382:06774\n\
67TFK:07392:06797\n\
67TFK:07377:07177\n\
67TFK:07393:07230\n\
67TFK:07363:07287\n\
67TFK:07392:07377\n\
67TFK:07380:07563\n\
67TFK:07415:06636\n\
67TFK:07430:06611\n\
67TFK:07446:06624\n\
67TFK:07433:06689\n\
67TFK:07418:06711\n\
67TFK:07457:06702\n\
67TFK:07434:06813\n\
67TFK:07421:07027\n\
67TFK:07427:07017\n\
67TFK:07456:07269\n\
67TFK:07441:07634\n\
67TFK:07455:07609\n\
67TFK:07498:06484\n\
67TFK:07460:06595\n\
67TFK:07482:06637\n\
67TFK:07500:06748\n\
67TFK:07486:06934\n\
67TFK:07472:07121\n\
67TFK:07479:07272\n\
67TFK:07470:07315\n\
67TFK:07493:07539\n\
67TFK:07461:07630\n\
67TFK:07534:07454\n\
67TFK:07511:07558\n\
67TFK:07548:07670\n\
67TFK:07519:07694\n\
67TFK:07600:06725\n\
67TFK:07608:06780\n\
67TFK:07568:06795\n\
67TFK:07571:06800\n\
67TFK:07579:06807\n\
67TFK:07565:07000\n\
67TFK:07567:07167\n\
67TFK:07562:07250\n\
67TFK:07584:07307\n\
67TFK:07565:07470\n\
67TFK:07578:07535\n\
67TFK:07567:07554\n\
67TFK:07573:07653\n\
67TFK:07605:07668\n\
67TFK:07617:06657\n\
67TFK:07642:06718\n\
67TFK:07631:06744\n\
67TFK:07643:06779\n\
67TFK:07635:06816\n\
67TFK:07646:06915\n\
67TFK:07653:06957\n\
67TFK:07620:07022\n\
67TFK:07651:07009\n\
67TFK:07624:07207\n\
67TFK:07654:07247\n\
67TFK:07639:07300\n\
67TFK:07624:07491\n\
67TFK:07668:06479\n\
67TFK:07666:06580\n\
67TFK:07676:06670\n\
67TFK:07666:06801\n\
67TFK:07693:06832\n\
67TFK:07690:06931\n\
67TFK:07686:07049\n\
67TFK:07692:07058\n\
67TFK:07672:07186\n\
67TFK:07702:07187\n\
67TFK:07680:07600\n\
67TFK:07741:06609\n\
67TFK:07713:06647\n\
67TFK:07725:06891\n\
67TFK:07748:07033\n\
67TFK:07759:07026\n\
67TFK:07715:07327\n\
67TFK:07730:07387\n\
67TFK:07747:07355\n\
67TFK:07735:07520\n\
67TFK:07802:06600\n\
67TFK:07778:06659\n\
67TFK:07796:06914\n\
67TFK:07799:06950\n\
67TFK:07767:06995\n\
67TFK:07777:07079\n\
67TFK:07763:07296\n\
67TFK:07791:07456\n\
67TFK:07829:06488\n\
67TFK:07827:06576\n\
67TFK:07842:06553\n\
67TFK:07816:06632\n\
67TFK:07827:06619\n\
67TFK:07815:06740\n\
67TFK:07826:06855\n\
67TFK:07810:06981\n\
67TFK:07858:06989\n\
67TFK:07859:07098\n\
67TFK:07824:07231\n\
67TFK:07818:07403\n\
67TFK:07849:07490\n\
67TFK:07899:06846\n\
67TFK:07888:06980\n\
67TFK:07896:07007\n\
67TFK:07863:07079\n\
67TFK:07903:07109\n\
67TFK:07860:07339\n\
67TFK:07886:07315\n\
67TFK:07878:07429\n\
67TFK:07866:07489\n\
67TFK:07906:07652\n\
67TFK:07907:07679\n\
67TFK:07883:07723\n\
67TFK:07952:06669\n\
67TFK:07922:06812\n\
67TFK:07924:06827\n\
67TFK:07927:07237\n\
67TFK:07939:07231\n\
67TFK:07949:07371\n\
67TFK:07910:07497\n\
67TFK:07942:07654\n\
67TFK:07933:07723\n\
67TFK:07984:06484\n\
67TFK:07979:06572\n\
67TFK:07986:06665\n\
67TFK:07984:07055\n\
67TFK:07979:07202\n\
67TFK:07964:07371\n\
67TFK:07962:07401\n\
67TFK:06701:05296\n\
67TFK:06698:05359\n\
67TFK:06691:05496\n\
67TFK:06675:05520\n\
67TFK:06683:05550\n\
67TFK:06692:05543\n\
67TFK:06689:05800\n\
67TFK:06697:05951\n\
67TFK:06695:06046\n\
67TFK:06682:06067\n\
67TFK:06706:06278\n\
67TFK:06665:06335\n\
67TFK:06660:06361\n\
67TFK:06665:06352\n\
67TFK:06710:05167\n\
67TFK:06720:05356\n\
67TFK:06747:05381\n\
67TFK:06759:05445\n\
67TFK:06751:05453\n\
67TFK:06730:05600\n\
67TFK:06722:05689\n\
67TFK:06757:05818\n\
67TFK:06712:06027\n\
67TFK:06741:06114\n\
67TFK:06759:06149\n\
67TFK:06726:06432\n\
67TFK:06767:05240\n\
67TFK:06780:05336\n\
67TFK:06787:05430\n\
67TFK:06785:05657\n\
67TFK:06807:05927\n\
67TFK:06788:05979\n\
67TFK:06765:06036\n\
67TFK:06785:06183\n\
67TFK:06763:06259\n\
67TFK:06760:06348\n\
67TFK:06853:05250\n\
67TFK:06839:05257\n\
67TFK:06834:05389\n\
67TFK:06826:05492\n\
67TFK:06854:05521\n\
67TFK:06838:05570\n\
67TFK:06852:05967\n\
67TFK:06812:06167\n\
67TFK:06837:06159\n\
67TFK:06839:06208\n\
67TFK:06868:05330\n\
67TFK:06879:05497\n\
67TFK:06876:05812\n\
67TFK:06867:05964\n\
67TFK:06883:05953\n\
67TFK:06873:06406\n\
67TFK:06928:05271\n\
67TFK:06929:05548\n\
67TFK:06941:05728\n\
67TFK:06936:05776\n\
67TFK:06938:05839\n\
67TFK:06917:05996\n\
67TFK:06928:05998\n\
67TFK:06912:06056\n\
67TFK:06936:06138\n\
67TFK:06916:06161\n\
67TFK:06925:06249\n\
67TFK:07004:05198\n\
67TFK:06972:05337\n\
67TFK:06984:05351\n\
67TFK:06980:05704\n\
67TFK:07005:05994\n\
67TFK:06971:06032\n\
67TFK:07039:05351\n\
67TFK:07042:05418\n\
67TFK:07042:05498\n\
67TFK:07041:05541\n\
67TFK:07053:05535\n\
67TFK:07015:05636\n\
67TFK:07028:05724\n\
67TFK:07039:05899\n\
67TFK:07025:06128\n\
67TFK:07030:06187\n\
67TFK:07052:06315\n\
67TFK:07057:06405\n\
67TFK:07072:05377\n\
67TFK:07083:05435\n\
67TFK:07102:05597\n\
67TFK:07086:05651\n\
67TFK:07080:05905\n\
67TFK:07100:06183\n\
67TFK:07095:06335\n\
67TFK:07062:06374\n\
67TFK:07121:05239\n\
67TFK:07132:05205\n\
67TFK:07121:05594\n\
67TFK:07127:05591\n\
67TFK:07136:05590\n\
67TFK:07154:05558\n\
67TFK:07125:05674\n\
67TFK:07157:06166\n\
67TFK:07198:05187\n\
67TFK:07166:05351\n\
67TFK:07166:05571\n\
67TFK:07208:05582\n\
67TFK:07174:06031\n\
67TFK:07246:05281\n\
67TFK:07232:05328\n\
67TFK:07228:05563\n\
67TFK:07229:05807\n\
67TFK:07250:06189\n\
67TFK:07253:06221\n\
67TFK:07230:06257\n\
67TFK:07240:06257\n\
67TFK:07225:06342\n\
67TFK:07238:06439\n\
67TFK:07299:05191\n\
67TFK:07308:05204\n\
67TFK:07273:05274\n\
67TFK:07279:05470\n\
67TFK:07279:05497\n\
67TFK:07274:05557\n\
67TFK:07302:05892\n\
67TFK:07269:05928\n\
67TFK:07279:06146\n\
67TFK:07260:06154\n\
67TFK:07273:06400\n\
67TFK:07288:06391\n\
67TFK:07274:06412\n\
67TFK:07312:05191\n\
67TFK:07336:05157\n\
67TFK:07337:05225\n\
67TFK:07356:05215\n\
67TFK:07347:05494\n\
67TFK:07356:05588\n\
67TFK:07320:05674\n\
67TFK:07322:05946\n\
67TFK:07330:05962\n\
67TFK:07314:06067\n\
67TFK:07352:06293\n\
67TFK:07352:06351\n\
67TFK:07400:05287\n\
67TFK:07382:05383\n\
67TFK:07408:05376\n\
67TFK:07365:05934\n\
67TFK:07375:06012\n\
67TFK:07427:05182\n\
67TFK:07447:05421\n\
67TFK:07421:05458\n\
67TFK:07435:05480\n\
67TFK:07435:05494\n\
67TFK:07439:05793\n\
67TFK:07420:05829\n\
67TFK:07420:06021\n\
67TFK:07412:06169\n\
67TFK:07456:06194\n\
67TFK:07490:05246\n\
67TFK:07464:05344\n\
67TFK:07463:05421\n\
67TFK:07505:05860\n\
67TFK:07478:06024\n\
67TFK:07504:06149\n\
67TFK:07501:06324\n\
67TFK:07502:06333\n\
67TFK:07558:05247\n\
67TFK:07543:05394\n\
67TFK:07525:05479\n\
67TFK:07517:05674\n\
67TFK:07518:05780\n\
67TFK:07540:05980\n\
67TFK:07520:06033\n\
67TFK:07516:06097\n\
67TFK:07536:06311\n\
67TFK:07521:06395\n\
67TFK:07550:06416\n\
67TFK:07586:05737\n\
67TFK:07568:06134\n\
67TFK:07599:06197\n\
67TFK:07591:06229\n\
67TFK:07575:06326\n\
67TFK:07650:05202\n\
67TFK:07611:05545\n\
67TFK:07611:05630\n\
67TFK:07613:05732\n\
67TFK:07658:05863\n\
67TFK:07632:05949\n\
67TFK:07634:06003\n\
67TFK:07635:06180\n\
67TFK:07640:06339\n\
67TFK:07642:06336\n\
67TFK:07663:05578\n\
67TFK:07683:05608\n\
67TFK:07686:05622\n\
67TFK:07709:05774\n\
67TFK:07698:05814\n\
67TFK:07694:05941\n\
67TFK:07706:06115\n\
67TFK:07709:06161\n\
67TFK:07678:06360\n\
67TFK:07734:05209\n\
67TFK:07741:05210\n\
67TFK:07750:05241\n\
67TFK:07735:05270\n\
67TFK:07711:05495\n\
67TFK:07736:05478\n\
67TFK:07759:05775\n\
67TFK:07725:05905\n\
67TFK:07722:06051\n\
67TFK:07731:06063\n\
67TFK:07743:06073\n\
67TFK:07751:06232\n\
67TFK:07750:06395\n\
67TFK:07783:05254\n\
67TFK:07765:05584\n\
67TFK:07767:05655\n\
67TFK:07769:05759\n\
67TFK:07800:05802\n\
67TFK:07799:05868\n\
67TFK:07786:05924\n\
67TFK:07797:05926\n\
67TFK:07792:05977\n\
67TFK:07799:05992\n\
67TFK:07802:06158\n\
67TFK:07804:06208\n\
67TFK:07774:06280\n\
67TFK:07797:06270\n\
67TFK:07786:06313\n\
67TFK:07854:05494\n\
67TFK:07816:05745\n\
67TFK:07847:05703\n\
67TFK:07857:05847\n\
67TFK:07839:06189\n\
67TFK:07826:06229\n\
67TFK:07868:05203\n\
67TFK:07897:05328\n\
67TFK:07864:05479\n\
67TFK:07903:05549\n\
67TFK:07905:05664\n\
67TFK:07895:05745\n\
67TFK:07882:05790\n\
67TFK:07889:05856\n\
67TFK:07876:06018\n\
67TFK:07881:06036\n\
67TFK:07932:05172\n\
67TFK:07950:05324\n\
67TFK:07946:05797\n\
67TFK:07937:05819\n\
67TFK:07928:06175\n\
67TFK:07953:06161\n\
67TFK:07915:06221\n\
67TFK:07948:06369\n\
67TFK:07964:05177\n\
67TFK:07968:05220\n\
67TFK:07984:05647\n\
67TFK:07970:05712\n\
67TFK:07977:06120\n\
67TFK:07982:06132\n\
67TFK:07963:06241\n\
67TFK:06665:09159\n\
67TFK:06677:09551\n\
67TFK:06700:09819\n\
67TFK:06668:09945\n\
67TFK:06690:10200\n\
67TFK:06712:09179\n\
67TFK:06752:09220\n\
67TFK:06712:09364\n\
67TFK:06710:09760\n\
67TFK:06758:09730\n\
67TFK:06735:09937\n\
67TFK:06746:09926\n\
67TFK:06764:09081\n\
67TFK:06809:09109\n\
67TFK:06773:09147\n\
67TFK:06786:09153\n\
67TFK:06792:09179\n\
67TFK:06763:09309\n\
67TFK:06792:09523\n\
67TFK:06802:09868\n\
67TFK:06797:10002\n\
67TFK:06807:10222\n\
67TFK:06766:10287\n\
67TFK:06789:10295\n\
67TFK:06833:09160\n\
67TFK:06832:09541\n\
67TFK:06849:09855\n\
67TFK:06820:10255\n\
67TFK:06860:09031\n\
67TFK:06890:09055\n\
67TFK:06874:09292\n\
67TFK:06861:09359\n\
67TFK:06900:09561\n\
67TFK:06861:09684\n\
67TFK:06885:09740\n\
67TFK:06899:09815\n\
67TFK:06893:10103\n\
67TFK:06874:10261\n\
67TFK:06901:10240\n\
67TFK:06912:09033\n\
67TFK:06929:09093\n\
67TFK:06950:09332\n\
67TFK:06953:09467\n\
67TFK:06953:09693\n\
67TFK:06916:09924\n\
67TFK:06919:09994\n\
67TFK:06945:09983\n\
67TFK:06958:10044\n\
67TFK:07004:09024\n\
67TFK:06991:09070\n\
67TFK:07009:09248\n\
67TFK:06973:09288\n\
67TFK:06998:09287\n\
67TFK:06969:09333\n\
67TFK:06966:09390\n\
67TFK:06969:09418\n\
67TFK:06979:09645\n\
67TFK:06995:09637\n\
67TFK:06990:09677\n\
67TFK:06977:09911\n\
67TFK:06996:09911\n\
67TFK:06997:10076\n\
67TFK:06975:10248\n\
67TFK:07054:09091\n\
67TFK:07030:09209\n\
67TFK:07058:09269\n\
67TFK:07033:09507\n\
67TFK:07048:09518\n\
67TFK:07032:09661\n\
67TFK:07054:09839\n\
67TFK:07023:09956\n\
67TFK:07020:10172\n\
67TFK:07012:10233\n\
67TFK:07051:10249\n\
67TFK:07063:09031\n\
67TFK:07099:09103\n\
67TFK:07108:09347\n\
67TFK:07079:09648\n\
67TFK:07097:09635\n\
67TFK:07073:09727\n\
67TFK:07087:09751\n\
67TFK:07080:09803\n\
67TFK:07073:09886\n\
67TFK:07099:09948\n\
67TFK:07100:09971\n\
67TFK:07061:10111\n\
67TFK:07093:10208\n\
67TFK:07087:10233\n\
67TFK:07149:09126\n\
67TFK:07146:09346\n\
67TFK:07158:09512\n\
67TFK:07115:09605\n\
67TFK:07130:10272\n\
67TFK:07188:09153\n\
67TFK:07184:09175\n\
67TFK:07168:09487\n\
67TFK:07173:09563\n\
67TFK:07197:09628\n\
67TFK:07178:09693\n\
67TFK:07162:09927\n\
67TFK:07162:10042\n\
67TFK:07250:09356\n\
67TFK:07218:09455\n\
67TFK:07236:09442\n\
67TFK:07213:09493\n\
67TFK:07250:09587\n\
67TFK:07232:09770\n\
67TFK:07249:09819\n\
67TFK:07210:09992\n\
67TFK:07251:10119\n\
67TFK:07275:09125\n\
67TFK:07273:09323\n\
67TFK:07267:09368\n\
67TFK:07274:09372\n\
67TFK:07270:09427\n\
67TFK:07292:09474\n\
67TFK:07268:09780\n\
67TFK:07276:09780\n\
67TFK:07305:09770\n\
67TFK:07328:09271\n\
67TFK:07321:09488\n\
67TFK:07321:09756\n\
67TFK:07317:09902\n\
67TFK:07329:09940\n\
67TFK:07322:10059\n\
67TFK:07326:10180\n\
67TFK:07360:09026\n\
67TFK:07362:09167\n\
67TFK:07372:09359\n\
67TFK:07398:09355\n\
67TFK:07405:09378\n\
67TFK:07393:09423\n\
67TFK:07383:10020\n\
67TFK:07361:10068\n\
67TFK:07372:10123\n\
67TFK:07435:09465\n\
67TFK:07449:09558\n\
67TFK:07441:09868\n\
67TFK:07449:09910\n\
67TFK:07424:09979\n\
67TFK:07433:10010\n\
67TFK:07452:10052\n\
67TFK:07446:10103\n\
67TFK:07412:10127\n\
67TFK:07424:10192\n\
67TFK:07461:09102\n\
67TFK:07472:09212\n\
67TFK:07483:09228\n\
67TFK:07507:09220\n\
67TFK:07479:09364\n\
67TFK:07500:09336\n\
67TFK:07474:09768\n\
67TFK:07487:09803\n\
67TFK:07464:09936\n\
67TFK:07471:10051\n\
67TFK:07537:09209\n\
67TFK:07519:09353\n\
67TFK:07552:09505\n\
67TFK:07549:09614\n\
67TFK:07527:09805\n\
67TFK:07522:09894\n\
67TFK:07559:09944\n\
67TFK:07510:10075\n\
67TFK:07591:09159\n\
67TFK:07570:09840\n\
67TFK:07623:09714\n\
67TFK:07618:09997\n\
67TFK:07638:10055\n\
67TFK:07670:09113\n\
67TFK:07701:09184\n\
67TFK:07696:09529\n\
67TFK:07698:09619\n\
67TFK:07664:09877\n\
67TFK:07680:09929\n\
67TFK:07686:09947\n\
67TFK:07691:10009\n\
67TFK:07661:10035\n\
67TFK:07695:10080\n\
67TFK:07677:10141\n\
67TFK:07742:09053\n\
67TFK:07733:09216\n\
67TFK:07727:09332\n\
67TFK:07721:09578\n\
67TFK:07721:09622\n\
67TFK:07756:09619\n\
67TFK:07717:09901\n\
67TFK:07735:10259\n\
67TFK:07737:10273\n\
67TFK:07796:09097\n\
67TFK:07802:09144\n\
67TFK:07774:09179\n\
67TFK:07798:09259\n\
67TFK:07790:09508\n\
67TFK:07764:09805\n\
67TFK:07811:09111\n\
67TFK:07841:09159\n\
67TFK:07828:09284\n\
67TFK:07842:09288\n\
67TFK:07814:09320\n\
67TFK:07851:09481\n\
67TFK:07825:09641\n\
67TFK:07825:09786\n\
67TFK:07823:09872\n\
67TFK:07837:09913\n\
67TFK:07824:10223\n\
67TFK:07882:09237\n\
67TFK:07906:09217\n\
67TFK:07877:09287\n\
67TFK:07909:09811\n\
67TFK:07881:09957\n\
67TFK:07898:10038\n\
67TFK:07875:10294\n\
67TFK:07940:09086\n\
67TFK:07947:09228\n\
67TFK:07912:09387\n\
67TFK:07955:09409\n\
67TFK:07948:09579\n\
67TFK:07924:09841\n\
67TFK:07942:10135\n\
67TFK:07979:09545\n\
67TFK:07985:09540\n\
67TFK:07987:09542\n\
67TFK:07971:09636\n\
67TFK:07975:09717\n\
67TFK:07970:09769\n\
67TFK:07979:09900\n\
67TFK:07983:10074\n\
67TFK:07982:10127\n\
67TFK:06685:07824\n\
67TFK:06675:07876\n\
67TFK:06701:08321\n\
67TFK:06709:08347\n\
67TFK:06670:08475\n\
67TFK:06675:08464\n\
67TFK:06685:08514\n\
67TFK:06697:08483\n\
67TFK:06704:08504\n\
67TFK:06674:08548\n\
67TFK:06662:08646\n\
67TFK:06706:08657\n\
67TFK:06665:08962\n\
67TFK:06731:07746\n\
67TFK:06731:07758\n\
67TFK:06741:07960\n\
67TFK:06748:08003\n\
67TFK:06731:08176\n\
67TFK:06753:08520\n\
67TFK:06714:08675\n\
67TFK:06711:08707\n\
67TFK:06750:08854\n\
67TFK:06806:08244\n\
67TFK:06774:08579\n\
67TFK:06770:08759\n\
67TFK:06817:07969\n\
67TFK:06813:07991\n\
67TFK:06816:08259\n\
67TFK:06818:08268\n\
67TFK:06839:08232\n\
67TFK:06811:08862\n\
67TFK:06857:08869\n\
67TFK:06855:08962\n\
67TFK:06868:07737\n\
67TFK:06875:08321\n\
67TFK:06882:08357\n\
67TFK:06862:08421\n\
67TFK:06885:08577\n\
67TFK:06882:08713\n\
67TFK:06886:08801\n\
67TFK:06957:08198\n\
67TFK:06943:08297\n\
67TFK:06924:08367\n\
67TFK:06936:08337\n\
67TFK:06958:08502\n\
67TFK:06941:08543\n\
67TFK:06952:08568\n\
67TFK:06937:08646\n\
67TFK:06952:08905\n\
67TFK:06915:08959\n\
67TFK:06986:07760\n\
67TFK:06982:07953\n\
67TFK:06967:08109\n\
67TFK:06973:08259\n\
67TFK:06985:08256\n\
67TFK:06992:08274\n\
67TFK:06962:08622\n\
67TFK:07019:07801\n\
67TFK:07038:07922\n\
67TFK:07035:07928\n\
67TFK:07013:08150\n\
67TFK:07026:08316\n\
67TFK:07038:08296\n\
67TFK:07048:08304\n\
67TFK:07017:08511\n\
67TFK:07028:08493\n\
67TFK:07012:08606\n\
67TFK:07045:08831\n\
67TFK:07022:08980\n\
67TFK:07028:09004\n\
67TFK:07048:08978\n\
67TFK:07092:08046\n\
67TFK:07062:08464\n\
67TFK:07067:08591\n\
67TFK:07126:07774\n\
67TFK:07125:07828\n\
67TFK:07150:07906\n\
67TFK:07143:08196\n\
67TFK:07122:08953\n\
67TFK:07143:08965\n\
67TFK:07170:07752\n\
67TFK:07176:07773\n\
67TFK:07184:07807\n\
67TFK:07165:08023\n\
67TFK:07171:08360\n\
67TFK:07202:08672\n\
67TFK:07203:08955\n\
67TFK:07249:07762\n\
67TFK:07210:07843\n\
67TFK:07246:07882\n\
67TFK:07236:07963\n\
67TFK:07258:07961\n\
67TFK:07239:08012\n\
67TFK:07221:08052\n\
67TFK:07244:08063\n\
67TFK:07227:08108\n\
67TFK:07228:08499\n\
67TFK:07251:08698\n\
67TFK:07211:08834\n\
67TFK:07230:08830\n\
67TFK:07224:08945\n\
67TFK:07256:08950\n\
67TFK:07272:07758\n\
67TFK:07309:07858\n\
67TFK:07264:08043\n\
67TFK:07306:08064\n\
67TFK:07290:08319\n\
67TFK:07301:08433\n\
67TFK:07293:08502\n\
67TFK:07301:08557\n\
67TFK:07279:08661\n\
67TFK:07270:08703\n\
67TFK:07263:08987\n\
67TFK:07310:07772\n\
67TFK:07330:07833\n\
67TFK:07310:07899\n\
67TFK:07349:07996\n\
67TFK:07334:08115\n\
67TFK:07344:08238\n\
67TFK:07310:08282\n\
67TFK:07357:08520\n\
67TFK:07311:08579\n\
67TFK:07315:08589\n\
67TFK:07317:08651\n\
67TFK:07316:08738\n\
67TFK:07331:08771\n\
67TFK:07327:08922\n\
67TFK:07315:08997\n\
67TFK:07380:07901\n\
67TFK:07375:07964\n\
67TFK:07403:08100\n\
67TFK:07386:08315\n\
67TFK:07401:08589\n\
67TFK:07398:08768\n\
67TFK:07417:07887\n\
67TFK:07435:07905\n\
67TFK:07435:07927\n\
67TFK:07435:07949\n\
67TFK:07448:07935\n\
67TFK:07454:08040\n\
67TFK:07438:08178\n\
67TFK:07443:08304\n\
67TFK:07423:08450\n\
67TFK:07412:08621\n\
67TFK:07448:08685\n\
67TFK:07505:07742\n\
67TFK:07485:07956\n\
67TFK:07460:07995\n\
67TFK:07506:08013\n\
67TFK:07501:08171\n\
67TFK:07481:08358\n\
67TFK:07473:08447\n\
67TFK:07492:08637\n\
67TFK:07500:08719\n\
67TFK:07528:07764\n\
67TFK:07516:07838\n\
67TFK:07518:07881\n\
67TFK:07525:08011\n\
67TFK:07549:08018\n\
67TFK:07542:08047\n\
67TFK:07538:08677\n\
67TFK:07571:07763\n\
67TFK:07560:07798\n\
67TFK:07574:07903\n\
67TFK:07607:07991\n\
67TFK:07596:08297\n\
67TFK:07561:08511\n\
67TFK:07569:08946\n\
67TFK:07606:08999\n\
67TFK:07617:07785\n\
67TFK:07612:07933\n\
67TFK:07613:08290\n\
67TFK:07658:08517\n\
67TFK:07672:07885\n\
67TFK:07701:07887\n\
67TFK:07660:07980\n\
67TFK:07671:08072\n\
67TFK:07709:08363\n\
67TFK:07698:08409\n\
67TFK:07686:08454\n\
67TFK:07664:08579\n\
67TFK:07701:08780\n\
67TFK:07661:08874\n\
67TFK:07674:08964\n\
67TFK:07672:08984\n\
67TFK:07711:07877\n\
67TFK:07743:07910\n\
67TFK:07732:08439\n\
67TFK:07746:08600\n\
67TFK:07723:08643\n\
67TFK:07755:08836\n\
67TFK:07720:08899\n\
67TFK:07729:08914\n\
67TFK:07734:08933\n\
67TFK:07761:07812\n\
67TFK:07789:07850\n\
67TFK:07787:08047\n\
67TFK:07777:08132\n\
67TFK:07809:08188\n\
67TFK:07772:08614\n\
67TFK:07801:08612\n\
67TFK:07778:08632\n\
67TFK:07803:08694\n\
67TFK:07781:08826\n\
67TFK:07843:07864\n\
67TFK:07854:08128\n\
67TFK:07849:08217\n\
67TFK:07839:08344\n\
67TFK:07855:08409\n\
67TFK:07851:08470\n\
67TFK:07842:08970\n\
67TFK:07909:08026\n\
67TFK:07875:08297\n\
67TFK:07899:08307\n\
67TFK:07884:08837\n\
67TFK:07883:08946\n\
67TFK:07940:07824\n\
67TFK:07926:08063\n\
67TFK:07914:08817\n\
67TFK:07944:08856\n\
67TFK:07928:08972\n\
67TFK:07978:08122\n\
67TFK:07981:08222\n\
67TFK:07961:08309\n\
67TFK:07964:08291\n\
67TFK:07983:08313\n\
67TFK:07987:08468\n\
67TFK:07962:08693\n\
67TFK:07991:08728\n\
67TFK:07971:08779\n\
67TFK:06676:10752\n\
67TFK:06679:11042\n\
67TFK:06662:11550\n\
67TFK:06721:10305\n\
67TFK:06748:10308\n\
67TFK:06737:10540\n\
67TFK:06718:10804\n\
67TFK:06746:11238\n\
67TFK:06755:11436\n\
67TFK:06786:10651\n\
67TFK:06768:10948\n\
67TFK:06768:11148\n\
67TFK:06774:11363\n\
67TFK:06786:11486\n\
67TFK:06783:11527\n\
67TFK:06835:10421\n\
67TFK:06822:10664\n\
67TFK:06833:10811\n\
67TFK:06845:10948\n\
67TFK:06827:11091\n\
67TFK:06814:11316\n\
67TFK:06853:11449\n\
67TFK:06870:10336\n\
67TFK:06872:10348\n\
67TFK:06869:10431\n\
67TFK:06899:10447\n\
67TFK:06906:10459\n\
67TFK:06898:10529\n\
67TFK:06894:10564\n\
67TFK:06884:10693\n\
67TFK:06905:10758\n\
67TFK:06905:11015\n\
67TFK:06890:11102\n\
67TFK:06868:11423\n\
67TFK:06877:11472\n\
67TFK:06900:11534\n\
67TFK:06946:10320\n\
67TFK:06938:10446\n\
67TFK:06911:10500\n\
67TFK:06944:10503\n\
67TFK:06953:10644\n\
67TFK:06923:10910\n\
67TFK:06933:10944\n\
67TFK:06931:11126\n\
67TFK:06943:11138\n\
67TFK:06940:11156\n\
67TFK:06932:11433\n\
67TFK:06971:10418\n\
67TFK:06984:10689\n\
67TFK:06998:10762\n\
67TFK:07004:10843\n\
67TFK:06975:11347\n\
67TFK:06974:11574\n\
67TFK:07010:10360\n\
67TFK:07050:10367\n\
67TFK:07024:10545\n\
67TFK:07033:10835\n\
67TFK:07029:11213\n\
67TFK:07029:11346\n\
67TFK:07049:11461\n\
67TFK:07040:11517\n\
67TFK:07079:10615\n\
67TFK:07083:10753\n\
67TFK:07075:11108\n\
67TFK:07077:11104\n\
67TFK:07089:11196\n\
67TFK:07097:11501\n\
67TFK:07083:11510\n\
67TFK:07087:11521\n\
67TFK:07098:11507\n\
67TFK:07119:10373\n\
67TFK:07150:10406\n\
67TFK:07126:10812\n\
67TFK:07134:10885\n\
67TFK:07140:11062\n\
67TFK:07139:11262\n\
67TFK:07111:11510\n\
67TFK:07129:11553\n\
67TFK:07173:10319\n\
67TFK:07178:10328\n\
67TFK:07185:10500\n\
67TFK:07201:10534\n\
67TFK:07174:10799\n\
67TFK:07165:10860\n\
67TFK:07177:10972\n\
67TFK:07198:10961\n\
67TFK:07222:10355\n\
67TFK:07246:10644\n\
67TFK:07230:11218\n\
67TFK:07254:11246\n\
67TFK:07231:11321\n\
67TFK:07221:11459\n\
67TFK:07274:10442\n\
67TFK:07265:10528\n\
67TFK:07268:10637\n\
67TFK:07306:10636\n\
67TFK:07270:10721\n\
67TFK:07309:10909\n\
67TFK:07272:11375\n\
67TFK:07303:11356\n\
67TFK:07321:10428\n\
67TFK:07345:10504\n\
67TFK:07344:10586\n\
67TFK:07315:10882\n\
67TFK:07347:10923\n\
67TFK:07323:11051\n\
67TFK:07324:11044\n\
67TFK:07330:11243\n\
67TFK:07350:11345\n\
67TFK:07347:11520\n\
67TFK:07391:10422\n\
67TFK:07404:10480\n\
67TFK:07390:10548\n\
67TFK:07405:10539\n\
67TFK:07372:10649\n\
67TFK:07386:10633\n\
67TFK:07386:11042\n\
67TFK:07367:11112\n\
67TFK:07390:11161\n\
67TFK:07409:11270\n\
67TFK:07376:11360\n\
67TFK:07407:11458\n\
67TFK:07456:10686\n\
67TFK:07446:10716\n\
67TFK:07410:10856\n\
67TFK:07442:10920\n\
67TFK:07458:10932\n\
67TFK:07457:11005\n\
67TFK:07431:11299\n\
67TFK:07420:11335\n\
67TFK:07497:10627\n\
67TFK:07466:10848\n\
67TFK:07465:11047\n\
67TFK:07475:11211\n\
67TFK:07497:11477\n\
67TFK:07557:10443\n\
67TFK:07512:10561\n\
67TFK:07527:10612\n\
67TFK:07548:10819\n\
67TFK:07518:11104\n\
67TFK:07584:10390\n\
67TFK:07600:10657\n\
67TFK:07565:10760\n\
67TFK:07603:10771\n\
67TFK:07568:10937\n\
67TFK:07576:10959\n\
67TFK:07582:11058\n\
67TFK:07590:11133\n\
67TFK:07589:11257\n\
67TFK:07653:10349\n\
67TFK:07626:10459\n\
67TFK:07640:10713\n\
67TFK:07644:10892\n\
67TFK:07610:10984\n\
67TFK:07641:11066\n\
67TFK:07651:11243\n\
67TFK:07611:11322\n\
67TFK:07643:11470\n\
67TFK:07703:10474\n\
67TFK:07673:10616\n\
67TFK:07707:10861\n\
67TFK:07675:10990\n\
67TFK:07676:11269\n\
67TFK:07691:11375\n\
67TFK:07718:10338\n\
67TFK:07720:10315\n\
67TFK:07710:10647\n\
67TFK:07724:10695\n\
67TFK:07716:10799\n\
67TFK:07738:10763\n\
67TFK:07732:10804\n\
67TFK:07735:10954\n\
67TFK:07736:11463\n\
67TFK:07773:10320\n\
67TFK:07774:10447\n\
67TFK:07802:10432\n\
67TFK:07765:10793\n\
67TFK:07804:10814\n\
67TFK:07808:10854\n\
67TFK:07793:11147\n\
67TFK:07839:10653\n\
67TFK:07811:10666\n\
67TFK:07833:10701\n\
67TFK:07815:10815\n\
67TFK:07845:10990\n\
67TFK:07821:11011\n\
67TFK:07810:11111\n\
67TFK:07838:11468\n\
67TFK:07888:10326\n\
67TFK:07896:10683\n\
67TFK:07889:10766\n\
67TFK:07861:11033\n\
67TFK:07880:11059\n\
67TFK:07892:11132\n\
67TFK:07869:11334\n\
67TFK:07863:11477\n\
67TFK:07949:10491\n\
67TFK:07925:10848\n\
67TFK:07914:11001\n\
67TFK:07948:11443\n\
67TFK:07958:11444\n\
67TFK:07959:11508\n\
67TFK:07976:10400\n\
67TFK:07973:10436\n\
67TFK:07979:10630\n\
67TFK:07986:10662\n\
67TFK:07987:10703\n\
67TFK:07991:10838\n\
67TFK:07972:11152\n\
67TFK:07968:11194\n\
67TFK:07972:11269\n\
67TFK:07984:11294\n\
67TFK:07961:11421\n\
67TFK:07970:11474\n\
67TFK:07989:11585\n\
67TFK:00168:03131\n\
67TFK:00289:03107\n\
67TFK:00271:03166\n\
67TFK:00297:03377\n\
67TFK:00326:03042\n\
67TFK:00308:03485\n\
67TFK:00335:03644\n\
67TFK:00340:03797\n\
67TFK:00364:03239\n\
67TFK:00352:03289\n\
67TFK:00362:03723\n\
67TFK:00362:03741\n\
67TFK:00367:03792\n\
67TFK:00419:03265\n\
67TFK:00429:03667\n\
67TFK:00413:03706\n\
67TFK:00486:03014\n\
67TFK:00456:03055\n\
67TFK:00474:03121\n\
67TFK:00477:03085\n\
67TFK:00490:03077\n\
67TFK:00491:03247\n\
67TFK:00497:03386\n\
67TFK:00498:03559\n\
67TFK:00454:03638\n\
67TFK:00521:02593\n\
67TFK:00543:02609\n\
67TFK:00535:02706\n\
67TFK:00523:02790\n\
67TFK:00529:02783\n\
67TFK:00516:02873\n\
67TFK:00539:03167\n\
67TFK:00545:03209\n\
67TFK:00546:03302\n\
67TFK:00541:03415\n\
67TFK:00586:02892\n\
67TFK:00567:03105\n\
67TFK:00552:03140\n\
67TFK:00595:03411\n\
67TFK:00618:02859\n\
67TFK:00621:03030\n\
67TFK:00624:03033\n\
67TFK:00620:03129\n\
67TFK:00610:03782\n\
67TFK:00693:02624\n\
67TFK:00675:02672\n\
67TFK:00676:02763\n\
67TFK:00672:02982\n\
67TFK:00674:03188\n\
67TFK:00676:03305\n\
67TFK:00683:03319\n\
67TFK:00657:03327\n\
67TFK:00698:03375\n\
67TFK:00676:03590\n\
67TFK:00675:03633\n\
67TFK:00663:03820\n\
67TFK:00709:02583\n\
67TFK:00748:02599\n\
67TFK:00732:02627\n\
67TFK:00714:02757\n\
67TFK:00732:02824\n\
67TFK:00742:03071\n\
67TFK:00740:03271\n\
67TFK:00716:03284\n\
67TFK:00717:03355\n\
67TFK:00727:03425\n\
67TFK:00727:03843\n\
67TFK:00756:02952\n\
67TFK:00785:03033\n\
67TFK:00770:03470\n\
67TFK:00783:03616\n\
67TFK:00777:03647\n\
67TFK:00778:03722\n\
67TFK:00770:03763\n\
67TFK:00790:03836\n\
67TFK:00801:02594\n\
67TFK:00847:02662\n\
67TFK:00828:02814\n\
67TFK:00834:02914\n\
67TFK:00806:03306\n\
67TFK:00805:03334\n\
67TFK:00816:03361\n\
67TFK:00807:03595\n\
67TFK:00813:03634\n\
67TFK:00835:03801\n\
67TFK:00885:02662\n\
67TFK:00851:02751\n\
67TFK:00866:02755\n\
67TFK:00894:02882\n\
67TFK:00850:03341\n\
67TFK:00872:03364\n\
67TFK:00876:03338\n\
67TFK:00897:03340\n\
67TFK:00899:03376\n\
67TFK:00857:03519\n\
67TFK:00899:03681\n\
67TFK:00884:03808\n\
67TFK:00927:02773\n\
67TFK:00914:02824\n\
67TFK:00943:02794\n\
67TFK:00949:03087\n\
67TFK:00922:03180\n\
67TFK:00947:03224\n\
67TFK:00926:03286\n\
67TFK:00921:03327\n\
67TFK:00902:03393\n\
67TFK:00946:03564\n\
67TFK:00913:03677\n\
67TFK:00987:02644\n\
67TFK:00989:02756\n\
67TFK:00991:02739\n\
67TFK:00983:02803\n\
67TFK:00958:02828\n\
67TFK:00959:03310\n\
67TFK:00984:03631\n\
67TFK:00984:03649\n\
67TFK:00998:03707\n\
67TFK:00999:03742\n\
67TFK:01008:02750\n\
67TFK:01001:03119\n\
67TFK:01009:03195\n\
67TFK:01043:03221\n\
67TFK:01010:03266\n\
67TFK:01043:03300\n\
67TFK:01026:03422\n\
67TFK:01029:03408\n\
67TFK:01021:03486\n\
67TFK:01031:03563\n\
67TFK:01080:02882\n\
67TFK:01085:03139\n\
67TFK:01065:03454\n\
67TFK:01093:03433\n\
67TFK:01050:03529\n\
67TFK:01065:03621\n\
67TFK:01058:03655\n\
67TFK:01114:02583\n\
67TFK:01139:02777\n\
67TFK:01124:03025\n\
67TFK:01131:03024\n\
67TFK:01145:02988\n\
67TFK:01148:03229\n\
67TFK:01112:03279\n\
67TFK:01107:03333\n\
67TFK:01147:03464\n\
67TFK:01121:03481\n\
67TFK:01142:03567\n\
67TFK:01110:03646\n\
67TFK:01138:03636\n\
67TFK:01179:02584\n\
67TFK:01194:02628\n\
67TFK:01159:02677\n\
67TFK:01173:02964\n\
67TFK:01186:03001\n\
67TFK:01180:03215\n\
67TFK:01152:03235\n\
67TFK:01172:03237\n\
67TFK:01161:03281\n\
67TFK:01175:03344\n\
67TFK:01176:03388\n\
67TFK:01197:03401\n\
67TFK:01194:03502\n\
67TFK:01193:03539\n\
67TFK:01199:03660\n\
67TFK:01182:03719\n\
67TFK:01151:03829\n\
67TFK:01236:02947\n\
67TFK:01244:03124\n\
67TFK:01210:03219\n\
67TFK:01223:03199\n\
67TFK:01233:03508\n\
67TFK:01218:03572\n\
67TFK:01206:03822\n\
67TFK:01241:03799\n\
67TFK:01206:03845\n\
67TFK:01259:02618\n\
67TFK:01261:02873\n\
67TFK:01281:02870\n\
67TFK:01258:02950\n\
67TFK:01294:03085\n\
67TFK:01292:03639\n\
67TFK:01269:03708\n\
67TFK:01327:03089\n\
67TFK:05342:01382\n\
67TFK:05358:01439\n\
67TFK:05351:01652\n\
67TFK:05356:01663\n\
67TFK:05346:01855\n\
67TFK:05337:01920\n\
67TFK:05376:01901\n\
67TFK:05373:02058\n\
67TFK:05336:02225\n\
67TFK:05345:02201\n\
67TFK:05356:02225\n\
67TFK:05374:02334\n\
67TFK:05357:02463\n\
67TFK:05363:02563\n\
67TFK:05419:01335\n\
67TFK:05400:01339\n\
67TFK:05389:01567\n\
67TFK:05381:01652\n\
67TFK:05384:01737\n\
67TFK:05414:01702\n\
67TFK:05381:02076\n\
67TFK:05400:02275\n\
67TFK:05424:02545\n\
67TFK:05439:01413\n\
67TFK:05438:01666\n\
67TFK:05443:01680\n\
67TFK:05458:01834\n\
67TFK:05435:01944\n\
67TFK:05455:02184\n\
67TFK:05463:02543\n\
67TFK:05506:01304\n\
67TFK:05479:01339\n\
67TFK:05489:01344\n\
67TFK:05494:01449\n\
67TFK:05482:01851\n\
67TFK:05507:01869\n\
67TFK:05490:02215\n\
67TFK:05486:02250\n\
67TFK:05490:02249\n\
67TFK:05503:02299\n\
67TFK:05515:02369\n\
67TFK:05531:01336\n\
67TFK:05571:01689\n\
67TFK:05549:01874\n\
67TFK:05560:01884\n\
67TFK:05572:01926\n\
67TFK:05537:01947\n\
67TFK:05532:02509\n\
67TFK:05544:02500\n\
67TFK:05590:01435\n\
67TFK:05610:01556\n\
67TFK:05591:01776\n\
67TFK:05596:01794\n\
67TFK:05580:01876\n\
67TFK:05592:02071\n\
67TFK:05590:02123\n\
67TFK:05627:02133\n\
67TFK:05624:02416\n\
67TFK:05630:01565\n\
67TFK:05632:01617\n\
67TFK:05649:01674\n\
67TFK:05667:01653\n\
67TFK:05677:01829\n\
67TFK:05663:01856\n\
67TFK:05665:01927\n\
67TFK:05665:01928\n\
67TFK:05646:02048\n\
67TFK:05674:02118\n\
67TFK:05638:02268\n\
67TFK:05672:02362\n\
67TFK:05663:02500\n\
67TFK:05716:01354\n\
67TFK:05695:01580\n\
67TFK:05691:01884\n\
67TFK:05718:01905\n\
67TFK:05683:02186\n\
67TFK:05751:01373\n\
67TFK:05749:01636\n\
67TFK:05738:01699\n\
67TFK:05759:01954\n\
67TFK:05748:02051\n\
67TFK:05730:02117\n\
67TFK:05738:02143\n\
67TFK:05759:02264\n\
67TFK:05756:02531\n\
67TFK:05815:01365\n\
67TFK:05795:01424\n\
67TFK:05804:01564\n\
67TFK:05781:01617\n\
67TFK:05796:01675\n\
67TFK:05813:01647\n\
67TFK:05784:01736\n\
67TFK:05824:01688\n\
67TFK:05820:01972\n\
67TFK:05796:02276\n\
67TFK:05823:02290\n\
67TFK:05853:01676\n\
67TFK:05840:02085\n\
67TFK:05829:02200\n\
67TFK:05836:02519\n\
67TFK:05892:01453\n\
67TFK:05889:01523\n\
67TFK:05905:01501\n\
67TFK:05913:01638\n\
67TFK:05883:01727\n\
67TFK:05926:01697\n\
67TFK:05910:01853\n\
67TFK:05902:01977\n\
67TFK:05922:01987\n\
67TFK:05886:02092\n\
67TFK:05882:02258\n\
67TFK:05897:02243\n\
67TFK:05896:02299\n\
67TFK:05899:02411\n\
67TFK:05895:02556\n\
67TFK:05933:01612\n\
67TFK:05933:02111\n\
67TFK:05939:02199\n\
67TFK:05938:02287\n\
67TFK:05949:02452\n\
67TFK:05968:02501\n\
67TFK:06005:01433\n\
67TFK:06012:01518\n\
67TFK:05984:01759\n\
67TFK:06027:01963\n\
67TFK:06007:02050\n\
67TFK:06010:02074\n\
67TFK:05993:02564\n\
67TFK:06022:02574\n\
67TFK:06058:01332\n\
67TFK:06035:01544\n\
67TFK:06036:01625\n\
67TFK:06064:01746\n\
67TFK:06046:02100\n\
67TFK:06057:02172\n\
67TFK:06069:02140\n\
67TFK:06063:02202\n\
67TFK:06068:02483\n\
67TFK:06074:02508\n\
67TFK:06094:01332\n\
67TFK:06111:01588\n\
67TFK:06087:01642\n\
67TFK:06088:01844\n\
67TFK:06102:01868\n\
67TFK:06093:02287\n\
67TFK:06102:02277\n\
67TFK:06080:02404\n\
67TFK:06089:02442\n\
67TFK:06097:02520\n\
67TFK:06129:01377\n\
67TFK:06141:01477\n\
67TFK:06145:01690\n\
67TFK:06158:01860\n\
67TFK:06155:01907\n\
67TFK:06144:01946\n\
67TFK:06161:02063\n\
67TFK:06173:02158\n\
67TFK:06177:02382\n\
67TFK:06148:02466\n\
67TFK:06222:01772\n\
67TFK:06189:02071\n\
67TFK:06226:02538\n\
67TFK:06234:01784\n\
67TFK:06234:01865\n\
67TFK:06236:01858\n\
67TFK:06243:01911\n\
67TFK:06242:01951\n\
67TFK:06259:02014\n\
67TFK:06256:02131\n\
67TFK:06273:02169\n\
67TFK:06275:02167\n\
67TFK:06301:01410\n\
67TFK:06320:01393\n\
67TFK:06320:01648\n\
67TFK:06291:01727\n\
67TFK:06312:01809\n\
67TFK:06327:02046\n\
67TFK:06281:02250\n\
67TFK:06279:02376\n\
67TFK:06310:02347\n\
67TFK:06310:02430\n\
67TFK:06324:02571\n\
67TFK:06334:01315\n\
67TFK:06335:01347\n\
67TFK:06339:01427\n\
67TFK:06344:01704\n\
67TFK:06328:01740\n\
67TFK:06365:01887\n\
67TFK:06365:02135\n\
67TFK:06329:02139\n\
67TFK:06339:02452\n\
67TFK:06417:01385\n\
67TFK:06387:01716\n\
67TFK:06402:01949\n\
67TFK:06413:02026\n\
67TFK:06390:02142\n\
67TFK:06388:02423\n\
67TFK:06396:02401\n\
67TFK:06409:02441\n\
67TFK:06437:01377\n\
67TFK:06460:01371\n\
67TFK:06431:01536\n\
67TFK:06456:01629\n\
67TFK:06477:02130\n\
67TFK:06444:02290\n\
67TFK:06457:02345\n\
67TFK:06475:02357\n\
67TFK:06478:01557\n\
67TFK:06505:01573\n\
67TFK:06514:01767\n\
67TFK:06495:02130\n\
67TFK:06495:02167\n\
67TFK:06483:02329\n\
67TFK:06495:02296\n\
67TFK:06478:02395\n\
67TFK:06501:02514\n\
67TFK:06541:01464\n\
67TFK:06565:01566\n\
67TFK:06576:01549\n\
67TFK:06568:01727\n\
67TFK:06577:02043\n\
67TFK:06542:02352\n\
67TFK:06604:01645\n\
67TFK:06606:01673\n\
67TFK:06616:01807\n\
67TFK:06595:01877\n\
67TFK:06618:01963\n\
67TFK:06613:02430\n\
67TFK:06635:01377\n\
67TFK:06643:01697\n\
67TFK:06640:01981\n\
67TFK:06633:02234\n\
67TFK:06659:02472\n\
67TFK:08033:00951\n\
67TFK:08020:01197\n\
67TFK:08027:01194\n\
67TFK:08019:01223\n\
67TFK:08078:00473\n\
67TFK:08058:00835\n\
67TFK:08064:00928\n\
67TFK:08083:00913\n\
67TFK:08078:01159\n\
67TFK:08113:00779\n\
67TFK:08110:00931\n\
67TFK:08115:01086\n\
67TFK:08166:00536\n\
67TFK:08183:00616\n\
67TFK:08143:00838\n\
67TFK:08155:00811\n\
67TFK:08146:00922\n\
67TFK:08181:00956\n\
67TFK:08204:00682\n\
67TFK:08199:00713\n\
67TFK:08205:00743\n\
67TFK:08233:00868\n\
67TFK:08200:01216\n\
67TFK:08268:01096\n\
67TFK:08270:01132\n\
67TFK:08271:01277\n\
67TFK:08301:00996\n\
67TFK:08292:01171\n\
67TFK:08339:01158\n\
67TFK:08343:00967\n\
67TFK:08346:00979\n\
67TFK:08386:01114\n\
67TFK:08342:01171\n\
67TFK:08390:01188\n\
67TFK:08412:00924\n\
67TFK:08416:00905\n\
67TFK:08408:00951\n\
67TFK:08415:01064\n\
67TFK:08416:01229\n\
67TFK:08457:01086\n\
67TFK:08479:01096\n\
67TFK:08501:00908\n\
67TFK:08503:00963\n\
67TFK:08529:00983\n\
67TFK:08534:00952\n\
67TFK:08493:01109\n\
67TFK:08548:01031\n\
67TFK:08585:01003\n\
67TFK:08574:01113\n\
67TFK:08571:01244\n\
67TFK:08601:00975\n\
67TFK:08639:00988\n\
67TFK:08611:01144\n\
67TFK:08624:01149\n\
67TFK:08660:00922\n\
67TFK:08675:01044\n\
67TFK:08690:01029\n\
67TFK:08667:01056\n\
67TFK:08732:01077\n\
67TFK:08711:01103\n\
67TFK:08720:01112\n\
67TFK:08740:01219\n\
67TFK:08755:00939\n\
67TFK:08839:00923\n\
67TFK:08844:01146\n\
67TFK:08890:01218\n\
67TFK:08875:01252\n\
67TFK:08939:01042\n\
67TFK:08912:01185\n\
67TFK:08938:01275\n\
67TFK:08952:00832\n\
67TFK:08943:01146\n\
67TFK:08964:01112\n\
67TFK:08981:01224\n\
67TFK:09005:00892\n\
67TFK:09040:00890\n\
67TFK:08993:00946\n\
67TFK:09007:01018\n\
67TFK:09044:01081\n\
67TFK:09058:01081\n\
67TFK:09088:01071\n\
67TFK:09101:01279\n\
67TFK:09145:01049\n\
67TFK:09186:01166\n\
67TFK:09232:01085\n\
67TFK:09246:01196\n\
67TFK:09272:01172\n\
67TFK:06679:00539\n\
67TFK:06665:00624\n\
67TFK:06709:00624\n\
67TFK:06663:00826\n\
67TFK:06682:00884\n\
67TFK:06687:00890\n\
67TFK:06686:01231\n\
67TFK:06747:00306\n\
67TFK:06716:00551\n\
67TFK:06716:00649\n\
67TFK:06720:00660\n\
67TFK:06724:00741\n\
67TFK:06725:00906\n\
67TFK:06753:01027\n\
67TFK:06725:01098\n\
67TFK:06781:00328\n\
67TFK:06796:00575\n\
67TFK:06808:00747\n\
67TFK:06773:01184\n\
67TFK:06802:01228\n\
67TFK:06822:00303\n\
67TFK:06831:00744\n\
67TFK:06837:00709\n\
67TFK:06840:00738\n\
67TFK:06843:00976\n\
67TFK:06854:00953\n\
67TFK:06816:01024\n\
67TFK:06854:01171\n\
67TFK:06870:00464\n\
67TFK:06894:00480\n\
67TFK:06908:00469\n\
67TFK:06867:00530\n\
67TFK:06867:00580\n\
67TFK:06873:00678\n\
67TFK:06880:00674\n\
67TFK:06880:00683\n\
67TFK:06876:01085\n\
67TFK:06908:01110\n\
67TFK:06871:01182\n\
67TFK:06880:01176\n\
67TFK:06893:01200\n\
67TFK:06906:01200\n\
67TFK:06876:01282\n\
67TFK:06956:00441\n\
67TFK:06945:00612\n\
67TFK:06922:00727\n\
67TFK:06945:01131\n\
67TFK:06926:01176\n\
67TFK:06936:01192\n\
67TFK:06934:01223\n\
67TFK:06933:01263\n\
67TFK:06977:00496\n\
67TFK:07006:00577\n\
67TFK:06981:01146\n\
67TFK:06995:01140\n\
67TFK:07057:00427\n\
67TFK:07026:00864\n\
67TFK:07033:00932\n\
67TFK:07012:00976\n\
67TFK:07026:01260\n\
67TFK:07069:00513\n\
67TFK:07086:00584\n\
67TFK:07076:00777\n\
67TFK:07085:01095\n\
67TFK:07071:01186\n\
67TFK:07072:01152\n\
67TFK:07140:00400\n\
67TFK:07130:00575\n\
67TFK:07152:00572\n\
67TFK:07142:00605\n\
67TFK:07154:01060\n\
67TFK:07191:00748\n\
67TFK:07166:00751\n\
67TFK:07171:00794\n\
67TFK:07178:00864\n\
67TFK:07202:00983\n\
67TFK:07196:01000\n\
67TFK:07183:01088\n\
67TFK:07195:01072\n\
67TFK:07197:01187\n\
67TFK:07212:00588\n\
67TFK:07242:00552\n\
67TFK:07223:00646\n\
67TFK:07232:01118\n\
67TFK:07273:00475\n\
67TFK:07282:00508\n\
67TFK:07309:00531\n\
67TFK:07267:00795\n\
67TFK:07292:00792\n\
67TFK:07269:01275\n\
67TFK:07349:00543\n\
67TFK:07332:00569\n\
67TFK:07334:00835\n\
67TFK:07352:00830\n\
67TFK:07326:00993\n\
67TFK:07353:01073\n\
67TFK:07329:01164\n\
67TFK:07334:01190\n\
67TFK:07340:01243\n\
67TFK:07353:01206\n\
67TFK:07408:00567\n\
67TFK:07395:00681\n\
67TFK:07406:00717\n\
67TFK:07360:00828\n\
67TFK:07395:00933\n\
67TFK:07383:01039\n\
67TFK:07402:01084\n\
67TFK:07382:01251\n\
67TFK:07423:00405\n\
67TFK:07435:00607\n\
67TFK:07441:00739\n\
67TFK:07418:00795\n\
67TFK:07429:00909\n\
67TFK:07440:00932\n\
67TFK:07440:00934\n\
67TFK:07431:01015\n\
67TFK:07427:01085\n\
67TFK:07456:01052\n\
67TFK:07446:01198\n\
67TFK:07508:00556\n\
67TFK:07501:00642\n\
67TFK:07472:00749\n\
67TFK:07485:00851\n\
67TFK:07500:00897\n\
67TFK:07522:00395\n\
67TFK:07552:00659\n\
67TFK:07546:00702\n\
67TFK:07510:00796\n\
67TFK:07515:00925\n\
67TFK:07541:00922\n\
67TFK:07517:00951\n\
67TFK:07533:00971\n\
67TFK:07539:01019\n\
67TFK:07549:01167\n\
67TFK:07521:01245\n\
67TFK:07586:00477\n\
67TFK:07573:01057\n\
67TFK:07607:01111\n\
67TFK:07608:01128\n\
67TFK:07593:01186\n\
67TFK:07621:00436\n\
67TFK:07615:00507\n\
67TFK:07630:00579\n\
67TFK:07615:00852\n\
67TFK:07658:00997\n\
67TFK:07651:01019\n\
67TFK:07657:01151\n\
67TFK:07671:00563\n\
67TFK:07664:00639\n\
67TFK:07671:00719\n\
67TFK:07676:00739\n\
67TFK:07691:00984\n\
67TFK:07679:01007\n\
67TFK:07682:01029\n\
67TFK:07679:01099\n\
67TFK:07693:01069\n\
67TFK:07738:00469\n\
67TFK:07718:00600\n\
67TFK:07756:01136\n\
67TFK:07802:00495\n\
67TFK:07784:00626\n\
67TFK:07794:00648\n\
67TFK:07769:00772\n\
67TFK:07790:00759\n\
67TFK:07791:00932\n\
67TFK:07784:00956\n\
67TFK:07807:01096\n\
67TFK:07845:00515\n\
67TFK:07841:00562\n\
67TFK:07856:00590\n\
67TFK:07819:00692\n\
67TFK:07836:00799\n\
67TFK:07834:00927\n\
67TFK:07845:01125\n\
67TFK:07839:01272\n\
67TFK:07902:00528\n\
67TFK:07862:00604\n\
67TFK:07878:00655\n\
67TFK:07905:00686\n\
67TFK:07907:00660\n\
67TFK:07865:00875\n\
67TFK:07878:00874\n\
67TFK:07885:00911\n\
67TFK:07905:01139\n\
67TFK:07885:01168\n\
67TFK:07926:00666\n\
67TFK:07928:00801\n\
67TFK:07922:00888\n\
67TFK:07949:00855\n\
67TFK:07959:00943\n\
67TFK:07929:00973\n\
67TFK:07910:01091\n\
67TFK:07933:01192\n\
67TFK:07952:01172\n\
67TFK:07978:00528\n\
67TFK:07964:00708\n\
67TFK:07975:01036\n\
67TFK:07966:01069\n\
67TFK:07967:01164\n\
67TFK:06685:14396\n\
67TFK:06673:14422\n\
67TFK:06663:14640\n\
67TFK:06723:14435\n\
67TFK:06742:14506\n\
67TFK:06802:14234\n\
67TFK:06788:14475\n\
67TFK:06775:14540\n\
67TFK:06836:14378\n\
67TFK:06842:14735\n\
67TFK:06874:14399\n\
67TFK:06894:14442\n\
67TFK:06884:14534\n\
67TFK:06874:14693\n\
67TFK:06861:14737\n\
67TFK:06970:14284\n\
67TFK:07000:14271\n\
67TFK:07018:14257\n\
67TFK:07055:14247\n\
67TFK:07053:14289\n\
67TFK:07022:14339\n\
67TFK:07087:14779\n\
67TFK:07156:14257\n\
67TFK:07123:14335\n\
67TFK:07137:14353\n\
67TFK:07113:14559\n\
67TFK:07131:14733\n\
67TFK:07159:14771\n\
67TFK:07180:14169\n\
67TFK:07177:14285\n\
67TFK:07193:14287\n\
67TFK:07166:14387\n\
67TFK:07227:14254\n\
67TFK:07254:14366\n\
67TFK:07296:14178\n\
67TFK:07293:14289\n\
67TFK:07284:14621\n\
67TFK:07314:14456\n\
67TFK:07336:14637\n\
67TFK:07404:14392\n\
67TFK:07367:14455\n\
67TFK:07400:14442\n\
67TFK:07395:14919\n\
67TFK:07423:14357\n\
67TFK:07430:14555\n\
67TFK:07423:14734\n\
67TFK:07474:14419\n\
67TFK:07463:14521\n\
67TFK:07536:14190\n\
67TFK:07545:14466\n\
67TFK:07633:14255\n\
67TFK:07674:14186\n\
67TFK:07695:14181\n\
67TFK:07791:14251\n\
67TFK:07872:14512\n\
67TFK:07936:14173\n\
67TFK:07931:14387\n\
67TFK:08017:06543\n\
67TFK:08020:06895\n\
67TFK:08001:06957\n\
67TFK:07997:07066\n\
67TFK:08011:07103\n\
67TFK:07994:07270\n\
67TFK:08018:07372\n\
67TFK:08035:07640\n\
67TFK:08069:06518\n\
67TFK:08079:06581\n\
67TFK:08050:06742\n\
67TFK:08088:06884\n\
67TFK:08043:07198\n\
67TFK:08050:07282\n\
67TFK:08049:07292\n\
67TFK:08077:07290\n\
67TFK:08081:07343\n\
67TFK:08076:07653\n\
67TFK:08120:06591\n\
67TFK:08115:06698\n\
67TFK:08139:06888\n\
67TFK:08129:07027\n\
67TFK:08141:07007\n\
67TFK:08092:07059\n\
67TFK:08139:07121\n\
67TFK:08097:07243\n\
67TFK:08127:07671\n\
67TFK:08170:06614\n\
67TFK:08176:06649\n\
67TFK:08149:06711\n\
67TFK:08154:06776\n\
67TFK:08184:06773\n\
67TFK:08156:06859\n\
67TFK:08154:07230\n\
67TFK:08183:07369\n\
67TFK:08173:07479\n\
67TFK:08162:07692\n\
67TFK:08201:06440\n\
67TFK:08234:06440\n\
67TFK:08220:06570\n\
67TFK:08230:06554\n\
67TFK:08241:07061\n\
67TFK:08222:07280\n\
67TFK:08234:07301\n\
67TFK:08196:07398\n\
67TFK:08214:07438\n\
67TFK:08206:07499\n\
67TFK:08218:07528\n\
67TFK:08239:07542\n\
67TFK:08228:07607\n\
67TFK:08291:06568\n\
67TFK:08283:06983\n\
67TFK:08290:07336\n\
67TFK:08252:07394\n\
67TFK:08268:07425\n\
67TFK:08288:07427\n\
67TFK:08274:07524\n\
67TFK:08284:07535\n\
67TFK:08304:06986\n\
67TFK:08307:06968\n\
67TFK:08319:07127\n\
67TFK:08324:07118\n\
67TFK:08337:07090\n\
67TFK:08293:07363\n\
67TFK:08323:07514\n\
67TFK:08334:07556\n\
67TFK:08354:06623\n\
67TFK:08376:06608\n\
67TFK:08365:06681\n\
67TFK:08391:06732\n\
67TFK:08359:06755\n\
67TFK:08383:07019\n\
67TFK:08373:07209\n\
67TFK:08361:07317\n\
67TFK:08377:07593\n\
67TFK:08380:07630\n\
67TFK:08435:06707\n\
67TFK:08406:06974\n\
67TFK:08417:06995\n\
67TFK:08434:07295\n\
67TFK:08415:07359\n\
67TFK:08431:07411\n\
67TFK:08405:07486\n\
67TFK:08417:07685\n\
67TFK:08456:07029\n\
67TFK:08490:07021\n\
67TFK:08460:07061\n\
67TFK:08489:07052\n\
67TFK:08446:07251\n\
67TFK:08447:07285\n\
67TFK:08473:07410\n\
67TFK:08465:07537\n\
67TFK:08485:07529\n\
67TFK:08491:07505\n\
67TFK:08539:06448\n\
67TFK:08523:06524\n\
67TFK:08500:06616\n\
67TFK:08536:06651\n\
67TFK:08522:06776\n\
67TFK:08515:06888\n\
67TFK:08523:06931\n\
67TFK:08530:06975\n\
67TFK:08499:07032\n\
67TFK:08510:07338\n\
67TFK:08533:07556\n\
67TFK:08530:07692\n\
67TFK:08573:06450\n\
67TFK:08545:06522\n\
67TFK:08589:06732\n\
67TFK:08547:07425\n\
67TFK:08554:07446\n\
67TFK:08543:07650\n\
67TFK:08596:06622\n\
67TFK:08632:06629\n\
67TFK:08593:06691\n\
67TFK:08600:06892\n\
67TFK:08598:07199\n\
67TFK:08610:07433\n\
67TFK:08626:07600\n\
67TFK:08638:07609\n\
67TFK:08671:06488\n\
67TFK:08684:06564\n\
67TFK:08679:06726\n\
67TFK:08679:06864\n\
67TFK:08669:07034\n\
67TFK:08690:07036\n\
67TFK:08658:07213\n\
67TFK:08677:07221\n\
67TFK:08646:07467\n\
67TFK:08670:07708\n\
67TFK:08732:06576\n\
67TFK:08696:06861\n\
67TFK:08695:07033\n\
67TFK:08698:07000\n\
67TFK:08708:07103\n\
67TFK:08696:07291\n\
67TFK:08713:07338\n\
67TFK:08727:07332\n\
67TFK:08721:07478\n\
67TFK:08704:07563\n\
67TFK:08747:06536\n\
67TFK:08764:06738\n\
67TFK:08771:06731\n\
67TFK:08745:06799\n\
67TFK:08766:06836\n\
67TFK:08761:06916\n\
67TFK:08743:07259\n\
67TFK:08776:07440\n\
67TFK:08818:06454\n\
67TFK:08831:06510\n\
67TFK:08828:06568\n\
67TFK:08824:06713\n\
67TFK:08832:06773\n\
67TFK:08825:07018\n\
67TFK:08828:07087\n\
67TFK:08828:07286\n\
67TFK:08836:07413\n\
67TFK:08807:07566\n\
67TFK:08825:07633\n\
67TFK:08815:07697\n\
67TFK:08882:06477\n\
67TFK:08861:06583\n\
67TFK:08844:06612\n\
67TFK:08854:06604\n\
67TFK:08883:06907\n\
67TFK:08886:07065\n\
67TFK:08852:07131\n\
67TFK:08851:07168\n\
67TFK:08849:07280\n\
67TFK:08884:07327\n\
67TFK:08883:07409\n\
67TFK:08857:07628\n\
67TFK:08859:07667\n\
67TFK:08940:06565\n\
67TFK:08915:06602\n\
67TFK:08900:06741\n\
67TFK:08939:06795\n\
67TFK:08904:06844\n\
67TFK:08923:07213\n\
67TFK:08930:07331\n\
67TFK:08932:07721\n\
67TFK:08945:06863\n\
67TFK:08991:06880\n\
67TFK:08957:07051\n\
67TFK:08958:07330\n\
67TFK:09013:06464\n\
67TFK:08999:06536\n\
67TFK:09031:06500\n\
67TFK:09029:06567\n\
67TFK:09040:06804\n\
67TFK:08998:07134\n\
67TFK:09014:07182\n\
67TFK:08996:07299\n\
67TFK:09025:07322\n\
67TFK:09027:07317\n\
67TFK:09036:07399\n\
67TFK:09031:07497\n\
67TFK:09057:06494\n\
67TFK:09072:06557\n\
67TFK:09079:06676\n\
67TFK:09049:06759\n\
67TFK:09065:06885\n\
67TFK:09081:06860\n\
67TFK:09087:06918\n\
67TFK:09073:06981\n\
67TFK:09057:07053\n\
67TFK:09079:07214\n\
67TFK:09064:07265\n\
67TFK:09078:07278\n\
67TFK:09054:07513\n\
67TFK:09088:07570\n\
67TFK:09086:07628\n\
67TFK:09141:06505\n\
67TFK:09102:06715\n\
67TFK:09103:06696\n\
67TFK:09127:06953\n\
67TFK:09129:06992\n\
67TFK:09101:07206\n\
67TFK:09098:07398\n\
67TFK:09130:07523\n\
67TFK:09184:06815\n\
67TFK:09164:06918\n\
67TFK:09162:07488\n\
67TFK:09225:06610\n\
67TFK:09206:06675\n\
67TFK:09206:06759\n\
67TFK:09192:06887\n\
67TFK:09195:06912\n\
67TFK:09230:07066\n\
67TFK:09210:07217\n\
67TFK:09223:07217\n\
67TFK:09264:06467\n\
67TFK:09254:06527\n\
67TFK:09259:06615\n\
67TFK:09283:07459\n\
67TFK:09250:07578\n\
67TFK:09250:07617\n\
67TFK:09316:06560\n\
67TFK:09293:06812\n\
67TFK:09293:06885\n\
67TFK:09300:07151\n\
67TFK:09293:07220\n\
67TFK:09302:07284\n\
67TFK:09293:07336\n\
67TFK:09316:07600\n\
67TFK:08022:02748\n\
67TFK:08018:02833\n\
67TFK:08032:02991\n\
67TFK:08027:03066\n\
67TFK:08023:03432\n\
67TFK:08026:03435\n\
67TFK:08039:03499\n\
67TFK:08039:03524\n\
67TFK:07992:03611\n\
67TFK:08011:03656\n\
67TFK:08020:03764\n\
67TFK:08031:03818\n\
67TFK:08018:03858\n\
67TFK:08040:03840\n\
67TFK:08057:02676\n\
67TFK:08058:02677\n\
67TFK:08065:02731\n\
67TFK:08078:02870\n\
67TFK:08052:02938\n\
67TFK:08067:03000\n\
67TFK:08065:03061\n\
67TFK:08079:03028\n\
67TFK:08067:03191\n\
67TFK:08065:03307\n\
67TFK:08075:03334\n\
67TFK:08068:03747\n\
67TFK:08059:03816\n\
67TFK:08097:02697\n\
67TFK:08139:02677\n\
67TFK:08127:02827\n\
67TFK:08141:02871\n\
67TFK:08136:02925\n\
67TFK:08101:03019\n\
67TFK:08117:03162\n\
67TFK:08129:03425\n\
67TFK:08110:03637\n\
67TFK:08141:03672\n\
67TFK:08125:03749\n\
67TFK:08168:02602\n\
67TFK:08171:02879\n\
67TFK:08181:02887\n\
67TFK:08170:03454\n\
67TFK:08176:03432\n\
67TFK:08176:03534\n\
67TFK:08164:03587\n\
67TFK:08151:03736\n\
67TFK:08208:02596\n\
67TFK:08230:02640\n\
67TFK:08225:02771\n\
67TFK:08240:02766\n\
67TFK:08236:02853\n\
67TFK:08212:03010\n\
67TFK:08218:03098\n\
67TFK:08211:03153\n\
67TFK:08213:03152\n\
67TFK:08210:03210\n\
67TFK:08221:03253\n\
67TFK:08203:03317\n\
67TFK:08192:03451\n\
67TFK:08221:03471\n\
67TFK:08192:03772\n\
67TFK:08207:03810\n\
67TFK:08266:02623\n\
67TFK:08258:02724\n\
67TFK:08272:02768\n\
67TFK:08254:02805\n\
67TFK:08268:02838\n\
67TFK:08269:02918\n\
67TFK:08253:02933\n\
67TFK:08258:03284\n\
67TFK:08286:03709\n\
67TFK:08313:02772\n\
67TFK:08325:02807\n\
67TFK:08326:02962\n\
67TFK:08330:03191\n\
67TFK:08298:03244\n\
67TFK:08296:03340\n\
67TFK:08319:03521\n\
67TFK:08299:03609\n\
67TFK:08307:03711\n\
67TFK:08328:03757\n\
67TFK:08347:02658\n\
67TFK:08366:02630\n\
67TFK:08384:02631\n\
67TFK:08352:02728\n\
67TFK:08361:02731\n\
67TFK:08365:02842\n\
67TFK:08379:03068\n\
67TFK:08343:03129\n\
67TFK:08369:03587\n\
67TFK:08366:03837\n\
67TFK:08438:02814\n\
67TFK:08433:02854\n\
67TFK:08428:03007\n\
67TFK:08428:03010\n\
67TFK:08436:03121\n\
67TFK:08416:03432\n\
67TFK:08477:02604\n\
67TFK:08469:02790\n\
67TFK:08454:02879\n\
67TFK:08462:02989\n\
67TFK:08477:03005\n\
67TFK:08471:03161\n\
67TFK:08485:03212\n\
67TFK:08458:03280\n\
67TFK:08450:03417\n\
67TFK:08476:03395\n\
67TFK:08490:03493\n\
67TFK:08456:03607\n\
67TFK:08483:03650\n\
67TFK:08444:03704\n\
67TFK:08470:03713\n\
67TFK:08449:03824\n\
67TFK:08511:02813\n\
67TFK:08499:03007\n\
67TFK:08503:03076\n\
67TFK:08494:03219\n\
67TFK:08517:03201\n\
67TFK:08505:03417\n\
67TFK:08527:03573\n\
67TFK:08528:03619\n\
67TFK:08553:02590\n\
67TFK:08559:02588\n\
67TFK:08580:02599\n\
67TFK:08573:02707\n\
67TFK:08588:02677\n\
67TFK:08583:02758\n\
67TFK:08563:02853\n\
67TFK:08560:02929\n\
67TFK:08574:02931\n\
67TFK:08570:03116\n\
67TFK:08563:03207\n\
67TFK:08563:03222\n\
67TFK:08582:03525\n\
67TFK:08554:03527\n\
67TFK:08572:03532\n\
67TFK:08580:03570\n\
67TFK:08555:03848\n\
67TFK:08583:03851\n\
67TFK:08634:02647\n\
67TFK:08611:02974\n\
67TFK:08602:03057\n\
67TFK:08623:03122\n\
67TFK:08638:03111\n\
67TFK:08615:03266\n\
67TFK:08607:03285\n\
67TFK:08605:03358\n\
67TFK:08618:03463\n\
67TFK:08606:03604\n\
67TFK:08611:03600\n\
67TFK:08615:03620\n\
67TFK:08628:03767\n\
67TFK:08634:03732\n\
67TFK:08639:03748\n\
67TFK:08679:02581\n\
67TFK:08660:02711\n\
67TFK:08658:02923\n\
67TFK:08645:03006\n\
67TFK:08673:02987\n\
67TFK:08688:02991\n\
67TFK:08644:03147\n\
67TFK:08657:03140\n\
67TFK:08676:03160\n\
67TFK:08665:03279\n\
67TFK:08691:03307\n\
67TFK:08663:03459\n\
67TFK:08730:02770\n\
67TFK:08696:02890\n\
67TFK:08703:02928\n\
67TFK:08697:03051\n\
67TFK:08692:03214\n\
67TFK:08709:03209\n\
67TFK:08714:03372\n\
67TFK:08700:03445\n\
67TFK:08727:03561\n\
67TFK:08699:03750\n\
67TFK:08744:02610\n\
67TFK:08753:02583\n\
67TFK:08769:02710\n\
67TFK:08778:02715\n\
67TFK:08775:02825\n\
67TFK:08767:02879\n\
67TFK:08753:02997\n\
67TFK:08758:03295\n\
67TFK:08762:03342\n\
67TFK:08776:03516\n\
67TFK:08836:02585\n\
67TFK:08841:02602\n\
67TFK:08823:02719\n\
67TFK:08831:02916\n\
67TFK:08806:03070\n\
67TFK:08828:03198\n\
67TFK:08827:03349\n\
67TFK:08802:03452\n\
67TFK:08792:03648\n\
67TFK:08801:03748\n\
67TFK:08842:02673\n\
67TFK:08868:02665\n\
67TFK:08861:02760\n\
67TFK:08844:02794\n\
67TFK:08862:02890\n\
67TFK:08863:02896\n\
67TFK:08884:02934\n\
67TFK:08869:02999\n\
67TFK:08848:03419\n\
67TFK:08877:03571\n\
67TFK:08889:03555\n\
67TFK:08870:03613\n\
67TFK:08890:03591\n\
67TFK:08854:03632\n\
67TFK:08889:03799\n\
67TFK:08848:03859\n\
67TFK:08931:02598\n\
67TFK:08892:02795\n\
67TFK:08936:02792\n\
67TFK:08916:02876\n\
67TFK:08937:03006\n\
67TFK:08919:03067\n\
67TFK:08893:03414\n\
67TFK:08899:03532\n\
67TFK:08907:03609\n\
67TFK:08922:03669\n\
67TFK:08913:03807\n\
67TFK:08965:02853\n\
67TFK:08987:02962\n\
67TFK:08989:03119\n\
67TFK:08955:03225\n\
67TFK:08962:03641\n\
67TFK:08983:03724\n\
67TFK:09032:03313\n\
67TFK:09038:03324\n\
67TFK:09039:03277\n\
67TFK:09032:03340\n\
67TFK:09038:03660\n\
67TFK:09081:02822\n\
67TFK:09043:02850\n\
67TFK:09056:02965\n\
67TFK:09059:02956\n\
67TFK:09074:02981\n\
67TFK:09079:03011\n\
67TFK:09078:03134\n\
67TFK:09067:03279\n\
67TFK:09081:03291\n\
67TFK:09085:03393\n\
67TFK:09071:03716\n\
67TFK:09103:02875\n\
67TFK:09095:03008\n\
67TFK:09106:03156\n\
67TFK:09101:03198\n\
67TFK:09123:03282\n\
67TFK:09134:03281\n\
67TFK:09105:03413\n\
67TFK:09125:03419\n\
67TFK:09134:03431\n\
67TFK:09100:03563\n\
67TFK:09101:03614\n\
67TFK:09123:03612\n\
67TFK:09122:03738\n\
67TFK:09115:03850\n\
67TFK:09191:02651\n\
67TFK:09159:02728\n\
67TFK:09176:02965\n\
67TFK:09190:02941\n\
67TFK:09178:03158\n\
67TFK:09148:03396\n\
67TFK:09186:03478\n\
67TFK:09186:03644\n\
67TFK:09227:02622\n\
67TFK:09231:03385\n\
67TFK:09239:03591\n\
67TFK:09272:03672\n\
67TFK:09278:03688\n\
67TFK:09300:02855\n\
67TFK:09321:02846\n\
67TFK:09295:03002\n\
67TFK:09308:03360\n\
67TFK:09301:03396\n\
67TFK:09299:03566\n\
67TFK:09292:03688\n\
67TFK:08032:03875\n\
67TFK:08012:03918\n\
67TFK:08018:03929\n\
67TFK:08011:04077\n\
67TFK:08022:04156\n\
67TFK:08011:04338\n\
67TFK:08002:04477\n\
67TFK:08030:04709\n\
67TFK:08002:04824\n\
67TFK:08022:04858\n\
67TFK:08016:04881\n\
67TFK:08036:04980\n\
67TFK:08033:05014\n\
67TFK:08071:04062\n\
67TFK:08046:04162\n\
67TFK:08081:04194\n\
67TFK:08083:04242\n\
67TFK:08048:04314\n\
67TFK:08044:04533\n\
67TFK:08048:04542\n\
67TFK:08068:04607\n\
67TFK:08081:04608\n\
67TFK:08062:04706\n\
67TFK:08055:04813\n\
67TFK:08077:05055\n\
67TFK:08069:05086\n\
67TFK:08084:05068\n\
67TFK:08099:03874\n\
67TFK:08106:03880\n\
67TFK:08126:03927\n\
67TFK:08107:04028\n\
67TFK:08092:04098\n\
67TFK:08121:04300\n\
67TFK:08135:04454\n\
67TFK:08131:04852\n\
67TFK:08122:04972\n\
67TFK:08123:05063\n\
67TFK:08174:04025\n\
67TFK:08188:04181\n\
67TFK:08172:04342\n\
67TFK:08161:04488\n\
67TFK:08155:04765\n\
67TFK:08181:04785\n\
67TFK:08182:04842\n\
67TFK:08146:04904\n\
67TFK:08170:04900\n\
67TFK:08159:04987\n\
67TFK:08142:05043\n\
67TFK:08146:05030\n\
67TFK:08234:04256\n\
67TFK:08211:04512\n\
67TFK:08215:04485\n\
67TFK:08211:04700\n\
67TFK:08225:04684\n\
67TFK:08228:04965\n\
67TFK:08221:05114\n\
67TFK:08238:05140\n\
67TFK:08245:04403\n\
67TFK:08244:04456\n\
67TFK:08257:04538\n\
67TFK:08255:04613\n\
67TFK:08261:04676\n\
67TFK:08245:04764\n\
67TFK:08281:05032\n\
67TFK:08299:03885\n\
67TFK:08312:03925\n\
67TFK:08324:03946\n\
67TFK:08316:04356\n\
67TFK:08317:04317\n\
67TFK:08294:04437\n\
67TFK:08318:04592\n\
67TFK:08294:04642\n\
67TFK:08318:04641\n\
67TFK:08323:04690\n\
67TFK:08324:05022\n\
67TFK:08340:05047\n\
67TFK:08298:05112\n\
67TFK:08323:05144\n\
67TFK:08364:03891\n\
67TFK:08347:03931\n\
67TFK:08356:03915\n\
67TFK:08362:03929\n\
67TFK:08388:04032\n\
67TFK:08377:04157\n\
67TFK:08372:04238\n\
67TFK:08350:04471\n\
67TFK:08372:04528\n\
67TFK:08346:04603\n\
67TFK:08347:04657\n\
67TFK:08356:04809\n\
67TFK:08363:04845\n\
67TFK:08367:04846\n\
67TFK:08370:04933\n\
67TFK:08371:05016\n\
67TFK:08366:05110\n\
67TFK:08395:03903\n\
67TFK:08407:04380\n\
67TFK:08408:04845\n\
67TFK:08421:04842\n\
67TFK:08393:04877\n\
67TFK:08452:04047\n\
67TFK:08453:04019\n\
67TFK:08472:04108\n\
67TFK:08446:04211\n\
67TFK:08460:04397\n\
67TFK:08472:04592\n\
67TFK:08458:04646\n\
67TFK:08483:04682\n\
67TFK:08490:05059\n\
67TFK:08493:03898\n\
67TFK:08526:03898\n\
67TFK:08499:03918\n\
67TFK:08509:03923\n\
67TFK:08522:04010\n\
67TFK:08518:04148\n\
67TFK:08497:04195\n\
67TFK:08514:04915\n\
67TFK:08546:03929\n\
67TFK:08563:03960\n\
67TFK:08577:03981\n\
67TFK:08584:04055\n\
67TFK:08553:04093\n\
67TFK:08590:04233\n\
67TFK:08567:04549\n\
67TFK:08570:04536\n\
67TFK:08575:04657\n\
67TFK:08548:04715\n\
67TFK:08584:04876\n\
67TFK:08578:04949\n\
67TFK:08637:03869\n\
67TFK:08613:03999\n\
67TFK:08601:04105\n\
67TFK:08624:04118\n\
67TFK:08639:04144\n\
67TFK:08609:04540\n\
67TFK:08602:04897\n\
67TFK:08614:05040\n\
67TFK:08662:04014\n\
67TFK:08673:04105\n\
67TFK:08644:04114\n\
67TFK:08679:04172\n\
67TFK:08686:04265\n\
67TFK:08674:04389\n\
67TFK:08688:04765\n\
67TFK:08687:04944\n\
67TFK:08699:04000\n\
67TFK:08715:04063\n\
67TFK:08722:04098\n\
67TFK:08717:04196\n\
67TFK:08741:04783\n\
67TFK:08694:05023\n\
67TFK:08775:03881\n\
67TFK:08755:03960\n\
67TFK:08752:03993\n\
67TFK:08768:03969\n\
67TFK:08770:03972\n\
67TFK:08777:04244\n\
67TFK:08764:04371\n\
67TFK:08777:04463\n\
67TFK:08787:04453\n\
67TFK:08761:04637\n\
67TFK:08761:04695\n\
67TFK:08791:04700\n\
67TFK:08798:03991\n\
67TFK:08812:04189\n\
67TFK:08807:04239\n\
67TFK:08810:04248\n\
67TFK:08819:04326\n\
67TFK:08831:04351\n\
67TFK:08839:04347\n\
67TFK:08813:04483\n\
67TFK:08814:04509\n\
67TFK:08825:04536\n\
67TFK:08819:04945\n\
67TFK:08806:05106\n\
67TFK:08810:05144\n\
67TFK:08863:03928\n\
67TFK:08844:04139\n\
67TFK:08849:04235\n\
67TFK:08873:04374\n\
67TFK:08882:04390\n\
67TFK:08850:04451\n\
67TFK:08884:04495\n\
67TFK:08858:04758\n\
67TFK:08873:04795\n\
67TFK:08857:04969\n\
67TFK:08849:05047\n\
67TFK:08856:05045\n\
67TFK:08934:04229\n\
67TFK:08898:04331\n\
67TFK:08893:04399\n\
67TFK:08903:04489\n\
67TFK:08912:04660\n\
67TFK:08892:04854\n\
67TFK:08901:04850\n\
67TFK:08932:04909\n\
67TFK:08935:04879\n\
67TFK:08893:04925\n\
67TFK:08893:04971\n\
67TFK:08917:04984\n\
67TFK:08926:05076\n\
67TFK:08950:03901\n\
67TFK:08970:03907\n\
67TFK:08974:04030\n\
67TFK:08948:04247\n\
67TFK:08971:04472\n\
67TFK:08969:04658\n\
67TFK:08952:04782\n\
67TFK:08948:05052\n\
67TFK:09022:03938\n\
67TFK:09006:04011\n\
67TFK:09007:04226\n\
67TFK:09040:04236\n\
67TFK:09028:04335\n\
67TFK:09015:04441\n\
67TFK:09017:04455\n\
67TFK:09016:04610\n\
67TFK:08998:04725\n\
67TFK:08995:04923\n\
67TFK:09081:04239\n\
67TFK:09081:04417\n\
67TFK:09048:04664\n\
67TFK:09056:04705\n\
67TFK:09061:04707\n\
67TFK:09047:04771\n\
67TFK:09061:04913\n\
67TFK:09042:05106\n\
67TFK:09108:03903\n\
67TFK:09114:03873\n\
67TFK:09125:03891\n\
67TFK:09111:03918\n\
67TFK:09103:04155\n\
67TFK:09097:04197\n\
67TFK:09126:04284\n\
67TFK:09124:04413\n\
67TFK:09108:04439\n\
67TFK:09116:04449\n\
67TFK:09123:04647\n\
67TFK:09105:04691\n\
67TFK:09100:04931\n\
67TFK:09128:05122\n\
67TFK:09169:03915\n\
67TFK:09184:03956\n\
67TFK:09168:04071\n\
67TFK:09161:04207\n\
67TFK:09190:04233\n\
67TFK:09187:04304\n\
67TFK:09151:04521\n\
67TFK:09155:04540\n\
67TFK:09165:04579\n\
67TFK:09186:04616\n\
67TFK:09170:04673\n\
67TFK:09146:04735\n\
67TFK:09162:05136\n\
67TFK:09214:03943\n\
67TFK:09236:03968\n\
67TFK:09200:04702\n\
67TFK:09226:04677\n\
67TFK:09225:04715\n\
67TFK:09195:04895\n\
67TFK:09223:05105\n\
67TFK:09267:04012\n\
67TFK:09276:04061\n\
67TFK:09289:04215\n\
67TFK:09290:04300\n\
67TFK:09245:04411\n\
67TFK:09270:04507\n\
67TFK:09273:04589\n\
67TFK:09249:04771\n\
67TFK:09299:03945\n\
67TFK:09309:04485\n\
67TFK:09294:04701\n\
67TFK:09306:04670\n\
67TFK:09314:04892\n\
67TFK:09313:04995\n\
67TFK:08012:07741\n\
67TFK:08023:07765\n\
67TFK:07995:08064\n\
67TFK:08005:08083\n\
67TFK:08007:08126\n\
67TFK:08029:08273\n\
67TFK:08002:08290\n\
67TFK:07996:08576\n\
67TFK:08023:08814\n\
67TFK:08025:08859\n\
67TFK:08057:07853\n\
67TFK:08062:07880\n\
67TFK:08046:08033\n\
67TFK:08043:08201\n\
67TFK:08089:08560\n\
67TFK:08069:08703\n\
67TFK:08044:08741\n\
67TFK:08045:08848\n\
67TFK:08048:08979\n\
67TFK:08141:08091\n\
67TFK:08111:08518\n\
67TFK:08104:08624\n\
67TFK:08125:08663\n\
67TFK:08125:08691\n\
67TFK:08144:08009\n\
67TFK:08191:08014\n\
67TFK:08157:08128\n\
67TFK:08171:08143\n\
67TFK:08169:08441\n\
67TFK:08159:08528\n\
67TFK:08168:08796\n\
67TFK:08187:08823\n\
67TFK:08191:09000\n\
67TFK:08193:07771\n\
67TFK:08230:08576\n\
67TFK:08210:08579\n\
67TFK:08206:08648\n\
67TFK:08233:08756\n\
67TFK:08285:07967\n\
67TFK:08248:08209\n\
67TFK:08259:08188\n\
67TFK:08287:08192\n\
67TFK:08275:08331\n\
67TFK:08264:08417\n\
67TFK:08265:08467\n\
67TFK:08276:09004\n\
67TFK:08310:07871\n\
67TFK:08293:07934\n\
67TFK:08333:07974\n\
67TFK:08339:07993\n\
67TFK:08310:08096\n\
67TFK:08335:08096\n\
67TFK:08321:08226\n\
67TFK:08305:08419\n\
67TFK:08327:08412\n\
67TFK:08337:08387\n\
67TFK:08330:08537\n\
67TFK:08328:08728\n\
67TFK:08355:07728\n\
67TFK:08354:08014\n\
67TFK:08345:08206\n\
67TFK:08376:08234\n\
67TFK:08358:08451\n\
67TFK:08356:08539\n\
67TFK:08359:08551\n\
67TFK:08383:08758\n\
67TFK:08382:08998\n\
67TFK:08436:07736\n\
67TFK:08440:07901\n\
67TFK:08440:08576\n\
67TFK:08420:08799\n\
67TFK:08400:08955\n\
67TFK:08446:08080\n\
67TFK:08486:08100\n\
67TFK:08483:08540\n\
67TFK:08452:08933\n\
67TFK:08493:07750\n\
67TFK:08521:07777\n\
67TFK:08533:08091\n\
67TFK:08521:08374\n\
67TFK:08539:08339\n\
67TFK:08494:08392\n\
67TFK:08502:08603\n\
67TFK:08539:08649\n\
67TFK:08511:08974\n\
67TFK:08591:07771\n\
67TFK:08544:07779\n\
67TFK:08552:08205\n\
67TFK:08601:07786\n\
67TFK:08597:07943\n\
67TFK:08621:07995\n\
67TFK:08628:08067\n\
67TFK:08607:08255\n\
67TFK:08628:08317\n\
67TFK:08599:08404\n\
67TFK:08627:08598\n\
67TFK:08609:08658\n\
67TFK:08626:08815\n\
67TFK:08628:08943\n\
67TFK:08672:08359\n\
67TFK:08647:08422\n\
67TFK:08664:08532\n\
67TFK:08652:08670\n\
67TFK:08656:08719\n\
67TFK:08651:08904\n\
67TFK:08650:08991\n\
67TFK:08718:07810\n\
67TFK:08714:07925\n\
67TFK:08729:08032\n\
67TFK:08728:08199\n\
67TFK:08736:08319\n\
67TFK:08710:08393\n\
67TFK:08714:08434\n\
67TFK:08722:08635\n\
67TFK:08715:08776\n\
67TFK:08726:08988\n\
67TFK:08784:07824\n\
67TFK:08758:08019\n\
67TFK:08753:08194\n\
67TFK:08766:08404\n\
67TFK:08769:08744\n\
67TFK:08838:07780\n\
67TFK:08828:07869\n\
67TFK:08829:07837\n\
67TFK:08804:07925\n\
67TFK:08809:08313\n\
67TFK:08810:08291\n\
67TFK:08810:08591\n\
67TFK:08803:08825\n\
67TFK:08806:08918\n\
67TFK:08831:08882\n\
67TFK:08838:08887\n\
67TFK:08853:07793\n\
67TFK:08887:07844\n\
67TFK:08886:07878\n\
67TFK:08856:07981\n\
67TFK:08882:08199\n\
67TFK:08856:08290\n\
67TFK:08861:08422\n\
67TFK:08858:08496\n\
67TFK:08860:08480\n\
67TFK:08846:08706\n\
67TFK:08874:08976\n\
67TFK:08897:07767\n\
67TFK:08894:08000\n\
67TFK:08929:08043\n\
67TFK:08917:08183\n\
67TFK:08895:08269\n\
67TFK:08935:08287\n\
67TFK:08938:08316\n\
67TFK:08938:08435\n\
67TFK:08928:08534\n\
67TFK:08897:08607\n\
67TFK:08907:08592\n\
67TFK:08911:08629\n\
67TFK:08922:08911\n\
67TFK:08943:07789\n\
67TFK:08963:07859\n\
67TFK:08978:08199\n\
67TFK:08978:08313\n\
67TFK:08948:08375\n\
67TFK:08960:08329\n\
67TFK:08980:08364\n\
67TFK:08983:08464\n\
67TFK:08962:08586\n\
67TFK:08971:08675\n\
67TFK:08942:08682\n\
67TFK:08986:08701\n\
67TFK:08951:08895\n\
67TFK:09030:07886\n\
67TFK:09023:07929\n\
67TFK:08994:08129\n\
67TFK:08994:08210\n\
67TFK:09004:08353\n\
67TFK:09024:08567\n\
67TFK:09011:08695\n\
67TFK:09024:08719\n\
67TFK:08993:08737\n\
67TFK:09039:08954\n\
67TFK:09007:08979\n\
67TFK:09057:07841\n\
67TFK:09076:07945\n\
67TFK:09053:08371\n\
67TFK:09045:08464\n\
67TFK:09076:08999\n\
67TFK:09141:07729\n\
67TFK:09105:07824\n\
67TFK:09096:08006\n\
67TFK:09094:08059\n\
67TFK:09118:08120\n\
67TFK:09094:08137\n\
67TFK:09094:08216\n\
67TFK:09100:08258\n\
67TFK:09106:08321\n\
67TFK:09121:08283\n\
67TFK:09098:08454\n\
67TFK:09119:08708\n\
67TFK:09107:08876\n\
67TFK:09154:07930\n\
67TFK:09182:08411\n\
67TFK:09172:08451\n\
67TFK:09187:08648\n\
67TFK:09150:08819\n\
67TFK:09151:08826\n\
67TFK:09152:08850\n\
67TFK:09206:08002\n\
67TFK:09208:08050\n\
67TFK:09231:08339\n\
67TFK:09235:08674\n\
67TFK:09221:08758\n\
67TFK:09238:08958\n\
67TFK:09261:07845\n\
67TFK:09271:07830\n\
67TFK:09253:07953\n\
67TFK:09288:08251\n\
67TFK:09243:08352\n\
67TFK:09279:08353\n\
67TFK:09265:08667\n\
67TFK:09270:08758\n\
67TFK:09298:07776\n\
67TFK:09319:08109\n\
67TFK:09292:08560\n\
67TFK:09319:08663\n\
67TFK:09314:08748\n\
67TFK:09313:08905\n\
67TFK:08014:09096\n\
67TFK:08034:09503\n\
67TFK:08017:10100\n\
67TFK:08087:09241\n\
67TFK:08056:09348\n\
67TFK:08062:09330\n\
67TFK:08058:09433\n\
67TFK:08084:09417\n\
67TFK:08065:09506\n\
67TFK:08085:09473\n\
67TFK:08057:09712\n\
67TFK:08069:09876\n\
67TFK:08045:10065\n\
67TFK:08047:10052\n\
67TFK:08064:10031\n\
67TFK:08070:10068\n\
67TFK:08128:09351\n\
67TFK:08122:09611\n\
67TFK:08123:09888\n\
67TFK:08108:10014\n\
67TFK:08102:10228\n\
67TFK:08157:09121\n\
67TFK:08156:09177\n\
67TFK:08175:09354\n\
67TFK:08181:09395\n\
67TFK:08162:09496\n\
67TFK:08162:09557\n\
67TFK:08189:09568\n\
67TFK:08154:09639\n\
67TFK:08164:09633\n\
67TFK:08181:10047\n\
67TFK:08187:10250\n\
67TFK:08193:09018\n\
67TFK:08212:09071\n\
67TFK:08231:09101\n\
67TFK:08241:09172\n\
67TFK:08232:09297\n\
67TFK:08207:09403\n\
67TFK:08228:09737\n\
67TFK:08196:09891\n\
67TFK:08233:10044\n\
67TFK:08227:10094\n\
67TFK:08233:10084\n\
67TFK:08225:10224\n\
67TFK:08274:09075\n\
67TFK:08276:09254\n\
67TFK:08289:09496\n\
67TFK:08264:09543\n\
67TFK:08276:09715\n\
67TFK:08283:10138\n\
67TFK:08280:10188\n\
67TFK:08280:10267\n\
67TFK:08306:09307\n\
67TFK:08320:09801\n\
67TFK:08340:09809\n\
67TFK:08292:09823\n\
67TFK:08296:09851\n\
67TFK:08340:09840\n\
67TFK:08307:09889\n\
67TFK:08329:09870\n\
67TFK:08299:09949\n\
67TFK:08319:10072\n\
67TFK:08338:10210\n\
67TFK:08349:09191\n\
67TFK:08351:09228\n\
67TFK:08360:09532\n\
67TFK:08390:09877\n\
67TFK:08357:09996\n\
67TFK:08384:10244\n\
67TFK:08411:09058\n\
67TFK:08434:09123\n\
67TFK:08397:09178\n\
67TFK:08437:09541\n\
67TFK:08429:09691\n\
67TFK:08429:09693\n\
67TFK:08417:09733\n\
67TFK:08441:09743\n\
67TFK:08432:09769\n\
67TFK:08409:09976\n\
67TFK:08426:09974\n\
67TFK:08435:10075\n\
67TFK:08406:10165\n\
67TFK:08399:10227\n\
67TFK:08421:10259\n\
67TFK:08458:09256\n\
67TFK:08485:09530\n\
67TFK:08484:09607\n\
67TFK:08450:09698\n\
67TFK:08486:09913\n\
67TFK:08476:10014\n\
67TFK:08488:09982\n\
67TFK:08487:10030\n\
67TFK:08443:10115\n\
67TFK:08454:10083\n\
67TFK:08501:09068\n\
67TFK:08492:09184\n\
67TFK:08538:09219\n\
67TFK:08523:09377\n\
67TFK:08531:09511\n\
67TFK:08515:09648\n\
67TFK:08527:09632\n\
67TFK:08537:09770\n\
67TFK:08509:10024\n\
67TFK:08524:10300\n\
67TFK:08558:09282\n\
67TFK:08554:09479\n\
67TFK:08571:09646\n\
67TFK:08591:09785\n\
67TFK:08577:09826\n\
67TFK:08587:09840\n\
67TFK:08580:10001\n\
67TFK:08551:10113\n\
67TFK:08631:09280\n\
67TFK:08595:09366\n\
67TFK:08618:09384\n\
67TFK:08637:09735\n\
67TFK:08598:10063\n\
67TFK:08637:10223\n\
67TFK:08668:09403\n\
67TFK:08661:09450\n\
67TFK:08656:09489\n\
67TFK:08643:09553\n\
67TFK:08684:09689\n\
67TFK:08660:09757\n\
67TFK:08688:10116\n\
67TFK:08694:09085\n\
67TFK:08702:09177\n\
67TFK:08730:09286\n\
67TFK:08738:09348\n\
67TFK:08714:09394\n\
67TFK:08724:09379\n\
67TFK:08700:09700\n\
67TFK:08736:09756\n\
67TFK:08740:09754\n\
67TFK:08694:09776\n\
67TFK:08723:09788\n\
67TFK:08692:10107\n\
67TFK:08695:10103\n\
67TFK:08778:09140\n\
67TFK:08742:09280\n\
67TFK:08749:09305\n\
67TFK:08778:09322\n\
67TFK:08753:09503\n\
67TFK:08779:09866\n\
67TFK:08782:10164\n\
67TFK:08791:10256\n\
67TFK:08822:09443\n\
67TFK:08825:09651\n\
67TFK:08805:09961\n\
67TFK:08874:09322\n\
67TFK:08884:09447\n\
67TFK:08882:09474\n\
67TFK:08851:09614\n\
67TFK:08871:09738\n\
67TFK:08863:09879\n\
67TFK:08871:09907\n\
67TFK:08910:09046\n\
67TFK:08899:09102\n\
67TFK:08935:09123\n\
67TFK:08936:09140\n\
67TFK:08896:09289\n\
67TFK:08914:09615\n\
67TFK:08928:09788\n\
67TFK:08937:09873\n\
67TFK:08909:09933\n\
67TFK:08914:10026\n\
67TFK:08938:10040\n\
67TFK:08935:10187\n\
67TFK:08940:10212\n\
67TFK:08897:10293\n\
67TFK:08963:09218\n\
67TFK:08954:09628\n\
67TFK:08952:09987\n\
67TFK:08962:09993\n\
67TFK:08963:10007\n\
67TFK:08978:10012\n\
67TFK:08987:10043\n\
67TFK:08973:10104\n\
67TFK:09013:09150\n\
67TFK:09024:09355\n\
67TFK:09030:09438\n\
67TFK:09001:09503\n\
67TFK:09035:09759\n\
67TFK:09013:09821\n\
67TFK:09020:09824\n\
67TFK:09035:10096\n\
67TFK:09068:09051\n\
67TFK:09083:09025\n\
67TFK:09053:09260\n\
67TFK:09087:09326\n\
67TFK:09059:09885\n\
67TFK:09094:09205\n\
67TFK:09099:09283\n\
67TFK:09108:09595\n\
67TFK:09112:09743\n\
67TFK:09100:09813\n\
67TFK:09114:09843\n\
67TFK:09138:09882\n\
67TFK:09103:10015\n\
67TFK:09131:10087\n\
67TFK:09143:09224\n\
67TFK:09154:09569\n\
67TFK:09188:09725\n\
67TFK:09158:09914\n\
67TFK:09186:09904\n\
67TFK:09157:09978\n\
67TFK:09160:10062\n\
67TFK:09223:09134\n\
67TFK:09194:09346\n\
67TFK:09205:09361\n\
67TFK:09194:09422\n\
67TFK:09199:09636\n\
67TFK:09223:09774\n\
67TFK:09231:09892\n\
67TFK:09199:09993\n\
67TFK:09228:10093\n\
67TFK:09200:10125\n\
67TFK:09229:10259\n\
67TFK:09246:09178\n\
67TFK:09288:09297\n\
67TFK:09244:09323\n\
67TFK:09266:09321\n\
67TFK:09275:09572\n\
67TFK:09271:09791\n\
67TFK:09258:09995\n\
67TFK:09306:09670\n\
67TFK:09312:09787\n\
67TFK:09314:10004\n\
67TFK:09312:10137\n\
67TFK:00529:10368\n\
67TFK:00576:10375\n\
67TFK:00580:11331\n\
67TFK:00602:10891\n\
67TFK:00699:10757\n\
67TFK:00697:11311\n\
67TFK:00730:11209\n\
67TFK:00734:11293\n\
67TFK:00739:11352\n\
67TFK:00738:11397\n\
67TFK:00707:11566\n\
67TFK:00789:10812\n\
67TFK:00778:10862\n\
67TFK:00782:10865\n\
67TFK:00766:11008\n\
67TFK:00778:11131\n\
67TFK:00795:11170\n\
67TFK:00771:11410\n\
67TFK:00828:10653\n\
67TFK:00837:10622\n\
67TFK:00837:10656\n\
67TFK:00836:10768\n\
67TFK:00848:10946\n\
67TFK:00837:11166\n\
67TFK:00834:11406\n\
67TFK:00855:10620\n\
67TFK:00886:10866\n\
67TFK:00885:11020\n\
67TFK:00878:11221\n\
67TFK:00891:11551\n\
67TFK:00899:11581\n\
67TFK:00946:10401\n\
67TFK:00946:10467\n\
67TFK:00916:10574\n\
67TFK:00904:10641\n\
67TFK:00937:10688\n\
67TFK:00927:11328\n\
67TFK:00955:10590\n\
67TFK:00975:10902\n\
67TFK:00966:11079\n\
67TFK:00964:11154\n\
67TFK:00965:11371\n\
67TFK:00961:11446\n\
67TFK:00956:11508\n\
67TFK:01008:10332\n\
67TFK:01009:10357\n\
67TFK:01042:10718\n\
67TFK:01009:10763\n\
67TFK:01011:11063\n\
67TFK:01036:11080\n\
67TFK:01018:11171\n\
67TFK:01047:11160\n\
67TFK:01046:11260\n\
67TFK:01036:11438\n\
67TFK:01001:11531\n\
67TFK:01058:10421\n\
67TFK:01056:10972\n\
67TFK:01066:11064\n\
67TFK:01073:11549\n\
67TFK:01090:11541\n\
67TFK:01113:10476\n\
67TFK:01126:10749\n\
67TFK:01146:11030\n\
67TFK:01129:11240\n\
67TFK:01128:11522\n\
67TFK:01134:11506\n\
67TFK:01111:11579\n\
67TFK:01151:10601\n\
67TFK:01170:10799\n\
67TFK:01171:11041\n\
67TFK:01179:11289\n\
67TFK:01154:11371\n\
67TFK:01178:11470\n\
67TFK:01155:11588\n\
67TFK:01230:10510\n\
67TFK:01240:10550\n\
67TFK:01203:10894\n\
67TFK:01203:10911\n\
67TFK:01205:10938\n\
67TFK:01221:11012\n\
67TFK:01236:11148\n\
67TFK:01223:11251\n\
67TFK:01219:11280\n\
67TFK:01201:11357\n\
67TFK:01238:11532\n\
67TFK:01275:10886\n\
67TFK:01254:10964\n\
67TFK:01281:11302\n\
67TFK:01320:10351\n\
67TFK:01325:11532\n\
67TFK:01311:11576\n\
67TFK:06683:11785\n\
67TFK:06681:11939\n\
67TFK:06683:11984\n\
67TFK:06686:12047\n\
67TFK:06696:12066\n\
67TFK:06661:12167\n\
67TFK:06692:12312\n\
67TFK:06668:12637\n\
67TFK:06737:11778\n\
67TFK:06729:11841\n\
67TFK:06754:12053\n\
67TFK:06759:12131\n\
67TFK:06724:12241\n\
67TFK:06756:12335\n\
67TFK:06791:11935\n\
67TFK:06770:12007\n\
67TFK:06789:12093\n\
67TFK:06785:12153\n\
67TFK:06768:12256\n\
67TFK:06778:12314\n\
67TFK:06779:12515\n\
67TFK:06807:12760\n\
67TFK:06843:11773\n\
67TFK:06828:11967\n\
67TFK:06811:12362\n\
67TFK:06834:12649\n\
67TFK:06909:12054\n\
67TFK:06889:12231\n\
67TFK:06884:12283\n\
67TFK:06887:12278\n\
67TFK:06877:12301\n\
67TFK:06898:12808\n\
67TFK:06899:12858\n\
67TFK:06911:11697\n\
67TFK:06944:11716\n\
67TFK:06943:11807\n\
67TFK:06949:11949\n\
67TFK:06921:12235\n\
67TFK:06917:12411\n\
67TFK:06943:12529\n\
67TFK:06959:12671\n\
67TFK:06956:12764\n\
67TFK:06976:11639\n\
67TFK:06975:11842\n\
67TFK:06973:12238\n\
67TFK:06960:12344\n\
67TFK:06978:12375\n\
67TFK:07029:11736\n\
67TFK:07040:11744\n\
67TFK:07025:11841\n\
67TFK:07019:12091\n\
67TFK:07035:12130\n\
67TFK:07019:12222\n\
67TFK:07031:12304\n\
67TFK:07049:12426\n\
67TFK:07015:12788\n\
67TFK:07092:11607\n\
67TFK:07100:12485\n\
67TFK:07104:12484\n\
67TFK:07064:12814\n\
67TFK:07118:11609\n\
67TFK:07120:11874\n\
67TFK:07137:12012\n\
67TFK:07117:12383\n\
67TFK:07129:12548\n\
67TFK:07142:12585\n\
67TFK:07154:12586\n\
67TFK:07129:12682\n\
67TFK:07110:12810\n\
67TFK:07112:12853\n\
67TFK:07171:11601\n\
67TFK:07164:12097\n\
67TFK:07179:12631\n\
67TFK:07164:12647\n\
67TFK:07237:12051\n\
67TFK:07257:12090\n\
67TFK:07254:12213\n\
67TFK:07239:12306\n\
67TFK:07231:12495\n\
67TFK:07221:12548\n\
67TFK:07242:12664\n\
67TFK:07239:12713\n\
67TFK:07278:11606\n\
67TFK:07280:11696\n\
67TFK:07289:11799\n\
67TFK:07265:11996\n\
67TFK:07296:12127\n\
67TFK:07266:12223\n\
67TFK:07276:12217\n\
67TFK:07296:12196\n\
67TFK:07269:12426\n\
67TFK:07304:12572\n\
67TFK:07287:12621\n\
67TFK:07279:12643\n\
67TFK:07296:12816\n\
67TFK:07319:12411\n\
67TFK:07310:12482\n\
67TFK:07312:12487\n\
67TFK:07371:12061\n\
67TFK:07380:12147\n\
67TFK:07381:12223\n\
67TFK:07453:11836\n\
67TFK:07425:12140\n\
67TFK:07428:12388\n\
67TFK:07430:12455\n\
67TFK:07491:11852\n\
67TFK:07464:11895\n\
67TFK:07471:12452\n\
67TFK:07519:11727\n\
67TFK:07514:11896\n\
67TFK:07514:12263\n\
67TFK:07524:12285\n\
67TFK:07538:12380\n\
67TFK:07586:11608\n\
67TFK:07601:11774\n\
67TFK:07563:11855\n\
67TFK:07582:11930\n\
67TFK:07576:12020\n\
67TFK:07583:12410\n\
67TFK:07652:11686\n\
67TFK:07657:11660\n\
67TFK:07636:11773\n\
67TFK:07638:12083\n\
67TFK:07649:12252\n\
67TFK:07640:12320\n\
67TFK:07629:12366\n\
67TFK:07655:12466\n\
67TFK:07654:12619\n\
67TFK:07659:12720\n\
67TFK:07708:11853\n\
67TFK:07686:11892\n\
67TFK:07686:12076\n\
67TFK:07703:12164\n\
67TFK:07674:12210\n\
67TFK:07736:11895\n\
67TFK:07755:11927\n\
67TFK:07741:12012\n\
67TFK:07754:12005\n\
67TFK:07759:12064\n\
67TFK:07716:12156\n\
67TFK:07716:12335\n\
67TFK:07772:11913\n\
67TFK:07765:12041\n\
67TFK:07764:12396\n\
67TFK:07785:12399\n\
67TFK:07802:12393\n\
67TFK:07852:11741\n\
67TFK:07853:11796\n\
67TFK:07849:12138\n\
67TFK:07826:12267\n\
67TFK:07817:12561\n\
67TFK:07819:12827\n\
67TFK:07886:11847\n\
67TFK:07865:12031\n\
67TFK:07877:12505\n\
67TFK:07911:11692\n\
67TFK:07916:11816\n\
67TFK:07959:12012\n\
67TFK:07947:12177\n\
67TFK:07928:12275\n\
67TFK:07979:11916\n\
67TFK:07983:11923\n\
67TFK:07962:12311\n\
67TFK:07976:12564\n\
67TFK:07986:12573\n\
67TFK:07991:12622\n\
67TFK:07978:12710\n\
67TFK:04006:13795\n\
67TFK:04031:13837\n\
67TFK:04044:13880\n\
67TFK:04009:14004\n\
67TFK:04045:14073\n\
67TFK:04033:14094\n\
67TFK:04070:13042\n\
67TFK:04093:13045\n\
67TFK:04093:13158\n\
67TFK:04055:13211\n\
67TFK:04078:13213\n\
67TFK:04067:13438\n\
67TFK:04058:13566\n\
67TFK:04079:13576\n\
67TFK:04109:13059\n\
67TFK:04142:13055\n\
67TFK:04142:13086\n\
67TFK:04121:13339\n\
67TFK:04145:13349\n\
67TFK:04125:13521\n\
67TFK:04098:13904\n\
67TFK:04098:13999\n\
67TFK:04158:12935\n\
67TFK:04162:13092\n\
67TFK:04194:13464\n\
67TFK:04166:13734\n\
67TFK:04166:13875\n\
67TFK:04197:13255\n\
67TFK:04245:13489\n\
67TFK:04203:13961\n\
67TFK:04269:12912\n\
67TFK:04271:12948\n\
67TFK:04284:12971\n\
67TFK:04295:12984\n\
67TFK:04276:13036\n\
67TFK:04260:13430\n\
67TFK:04270:13739\n\
67TFK:04263:13893\n\
67TFK:04292:13888\n\
67TFK:04248:13981\n\
67TFK:04338:12899\n\
67TFK:04324:13119\n\
67TFK:04328:13232\n\
67TFK:04299:13391\n\
67TFK:04327:13628\n\
67TFK:04341:13994\n\
67TFK:04311:14135\n\
67TFK:04388:12939\n\
67TFK:04351:13072\n\
67TFK:04352:13519\n\
67TFK:04394:13582\n\
67TFK:04366:13758\n\
67TFK:04377:13926\n\
67TFK:04394:13930\n\
67TFK:04417:13140\n\
67TFK:04438:13586\n\
67TFK:04430:14007\n\
67TFK:04419:14035\n\
67TFK:04467:12975\n\
67TFK:04470:13281\n\
67TFK:04468:13663\n\
67TFK:04540:12989\n\
67TFK:04541:13474\n\
67TFK:04506:13538\n\
67TFK:04518:13667\n\
67TFK:04505:13796\n\
67TFK:04540:14070\n\
67TFK:04503:14150\n\
67TFK:04560:13318\n\
67TFK:04563:13878\n\
67TFK:04579:13842\n\
67TFK:04589:13839\n\
67TFK:04572:13944\n\
67TFK:04546:14134\n\
67TFK:04618:13057\n\
67TFK:04617:13148\n\
67TFK:04616:13372\n\
67TFK:04631:13420\n\
67TFK:04621:13480\n\
67TFK:04637:13648\n\
67TFK:04671:12948\n\
67TFK:04658:13287\n\
67TFK:04667:13307\n\
67TFK:04671:13403\n\
67TFK:04666:13602\n\
67TFK:04707:12969\n\
67TFK:04741:13278\n\
67TFK:04740:13354\n\
67TFK:04700:13572\n\
67TFK:04710:13862\n\
67TFK:04710:13921\n\
67TFK:04765:13004\n\
67TFK:04765:13195\n\
67TFK:04755:13709\n\
67TFK:04770:13706\n\
67TFK:04773:13767\n\
67TFK:04795:13976\n\
67TFK:04767:14019\n\
67TFK:04756:14081\n\
67TFK:04835:12978\n\
67TFK:04828:13155\n\
67TFK:04824:13333\n\
67TFK:04796:13421\n\
67TFK:04843:13603\n\
67TFK:04833:13766\n\
67TFK:04834:13788\n\
67TFK:04842:13948\n\
67TFK:04820:14084\n\
67TFK:04862:13196\n\
67TFK:04894:13235\n\
67TFK:04850:13681\n\
67TFK:04874:14081\n\
67TFK:04867:14133\n\
67TFK:04939:12894\n\
67TFK:04907:12945\n\
67TFK:04898:13029\n\
67TFK:04938:13171\n\
67TFK:04908:13211\n\
67TFK:04934:13758\n\
67TFK:04954:13335\n\
67TFK:04972:13833\n\
67TFK:04954:13998\n\
67TFK:05038:13240\n\
67TFK:05005:13528\n\
67TFK:05003:13635\n\
67TFK:05030:13772\n\
67TFK:05041:13877\n\
67TFK:05016:13948\n\
67TFK:05038:14054\n\
67TFK:05063:13017\n\
67TFK:05078:12998\n\
67TFK:05057:13281\n\
67TFK:05069:13451\n\
67TFK:05122:12935\n\
67TFK:05124:13046\n\
67TFK:05131:13129\n\
67TFK:05137:13202\n\
67TFK:05130:13388\n\
67TFK:05142:13870\n\
67TFK:05124:13909\n\
67TFK:05140:14008\n\
67TFK:05096:14045\n\
67TFK:05167:13110\n\
67TFK:05166:13211\n\
67TFK:05187:13547\n\
67TFK:05171:14022\n\
67TFK:05178:14139\n\
67TFK:05207:13013\n\
67TFK:05209:13085\n\
67TFK:05238:13428\n\
67TFK:05233:13482\n\
67TFK:05237:13576\n\
67TFK:05242:13787\n\
67TFK:05284:12965\n\
67TFK:05293:13015\n\
67TFK:05289:13885\n\
67TFK:05299:12945\n\
67TFK:05325:13475\n\
67TFK:05327:13653\n\
67TFK:04002:14299\n\
67TFK:04045:14416\n\
67TFK:04024:14670\n\
67TFK:04022:14755\n\
67TFK:04043:14778\n\
67TFK:04073:14175\n\
67TFK:04063:14263\n\
67TFK:04080:14220\n\
67TFK:04074:14274\n\
67TFK:04087:14953\n\
67TFK:04133:14420\n\
67TFK:04101:14541\n\
67TFK:04116:14626\n\
67TFK:04101:14701\n\
67TFK:04171:14168\n\
67TFK:04163:14278\n\
67TFK:04148:14659\n\
67TFK:04202:14738\n\
67TFK:04204:14755\n\
67TFK:04237:14768\n\
67TFK:04274:14394\n\
67TFK:04292:14472\n\
67TFK:04280:14789\n\
67TFK:04334:14291\n\
67TFK:04299:14384\n\
67TFK:04358:14418\n\
67TFK:04369:14546\n\
67TFK:04351:14962\n\
67TFK:04444:14351\n\
67TFK:04434:14506\n\
67TFK:04442:14607\n\
67TFK:04434:14816\n\
67TFK:04401:14876\n\
67TFK:04435:15078\n\
67TFK:04397:15136\n\
67TFK:04422:15131\n\
67TFK:04468:14185\n\
67TFK:04448:14908\n\
67TFK:04510:14240\n\
67TFK:04521:14324\n\
67TFK:04536:14431\n\
67TFK:04503:14692\n\
67TFK:04510:14735\n\
67TFK:04545:14950\n\
67TFK:04551:14207\n\
67TFK:04554:14192\n\
67TFK:04566:14620\n\
67TFK:04587:14826\n\
67TFK:04587:14833\n\
67TFK:04587:14852\n\
67TFK:04584:14913\n\
67TFK:04574:14935\n\
67TFK:04619:14307\n\
67TFK:04617:14362\n\
67TFK:04643:14404\n\
67TFK:04666:14590\n\
67TFK:04666:14746\n\
67TFK:04710:14236\n\
67TFK:04697:14515\n\
67TFK:04707:15035\n\
67TFK:04766:14397\n\
67TFK:04770:14683\n\
67TFK:04758:14727\n\
67TFK:04754:14864\n\
67TFK:04815:14528\n\
67TFK:04814:14719\n\
67TFK:04849:14451\n\
67TFK:04944:14341\n\
67TFK:04980:14181\n\
67TFK:04965:14387\n\
67TFK:05016:14252\n\
67TFK:05020:14253\n\
67TFK:05061:14186\n\
67TFK:05093:14203\n\
67TFK:05139:14217\n\
67TFK:05125:14231\n\
67TFK:05162:14288\n\
67TFK:04035:11848\n\
67TFK:04039:11970\n\
67TFK:04001:12022\n\
67TFK:04038:12116\n\
67TFK:04042:12142\n\
67TFK:04003:12514\n\
67TFK:04010:12500\n\
67TFK:04032:12556\n\
67TFK:04037:12589\n\
67TFK:04030:12611\n\
67TFK:04070:11805\n\
67TFK:04094:11828\n\
67TFK:04092:11892\n\
67TFK:04069:12480\n\
67TFK:04079:12713\n\
67TFK:04090:12721\n\
67TFK:04086:12815\n\
67TFK:04112:12089\n\
67TFK:04125:12186\n\
67TFK:04127:12303\n\
67TFK:04127:12816\n\
67TFK:04163:11629\n\
67TFK:04187:11819\n\
67TFK:04154:11855\n\
67TFK:04169:11858\n\
67TFK:04185:11975\n\
67TFK:04186:12830\n\
67TFK:04151:12873\n\
67TFK:04218:11674\n\
67TFK:04209:12065\n\
67TFK:04227:12258\n\
67TFK:04228:12466\n\
67TFK:04235:12463\n\
67TFK:04217:12620\n\
67TFK:04263:11704\n\
67TFK:04257:11769\n\
67TFK:04277:12301\n\
67TFK:04256:12482\n\
67TFK:04255:12757\n\
67TFK:04255:12847\n\
67TFK:04261:12851\n\
67TFK:04332:11710\n\
67TFK:04319:11821\n\
67TFK:04296:11893\n\
67TFK:04300:11952\n\
67TFK:04345:11948\n\
67TFK:04345:12087\n\
67TFK:04331:12240\n\
67TFK:04342:12202\n\
67TFK:04353:11877\n\
67TFK:04356:12058\n\
67TFK:04363:12048\n\
67TFK:04367:12117\n\
67TFK:04359:12272\n\
67TFK:04348:12312\n\
67TFK:04385:12356\n\
67TFK:04389:12377\n\
67TFK:04393:12478\n\
67TFK:04382:12511\n\
67TFK:04360:12543\n\
67TFK:04425:11619\n\
67TFK:04406:11751\n\
67TFK:04407:11935\n\
67TFK:04412:12091\n\
67TFK:04419:12220\n\
67TFK:04422:12223\n\
67TFK:04444:12440\n\
67TFK:04435:12454\n\
67TFK:04493:11941\n\
67TFK:04493:12156\n\
67TFK:04451:12514\n\
67TFK:04475:12865\n\
67TFK:04525:11867\n\
67TFK:04502:12147\n\
67TFK:04508:12162\n\
67TFK:04522:12320\n\
67TFK:04552:11635\n\
67TFK:04566:11646\n\
67TFK:04595:11717\n\
67TFK:04580:11926\n\
67TFK:04590:11906\n\
67TFK:04587:11983\n\
67TFK:04548:12265\n\
67TFK:04561:12407\n\
67TFK:04577:12725\n\
67TFK:04584:12834\n\
67TFK:04620:12012\n\
67TFK:04626:12268\n\
67TFK:04639:12393\n\
67TFK:04600:12565\n\
67TFK:04624:12648\n\
67TFK:04640:12821\n\
67TFK:04692:11852\n\
67TFK:04666:12035\n\
67TFK:04694:12019\n\
67TFK:04655:12287\n\
67TFK:04649:12305\n\
67TFK:04708:11667\n\
67TFK:04703:11705\n\
67TFK:04739:11706\n\
67TFK:04743:11808\n\
67TFK:04717:12036\n\
67TFK:04726:12034\n\
67TFK:04699:12272\n\
67TFK:04718:12338\n\
67TFK:04697:12438\n\
67TFK:04722:12645\n\
67TFK:04741:12664\n\
67TFK:04776:11632\n\
67TFK:04787:11689\n\
67TFK:04748:12020\n\
67TFK:04794:12632\n\
67TFK:04795:12673\n\
67TFK:04765:12779\n\
67TFK:04752:12820\n\
67TFK:04844:11859\n\
67TFK:04806:11996\n\
67TFK:04820:12137\n\
67TFK:04836:12159\n\
67TFK:04796:12319\n\
67TFK:04839:12493\n\
67TFK:04867:11722\n\
67TFK:04890:11731\n\
67TFK:04852:11807\n\
67TFK:04872:11827\n\
67TFK:04894:11993\n\
67TFK:04855:12089\n\
67TFK:04883:12058\n\
67TFK:04875:12371\n\
67TFK:04874:12671\n\
67TFK:04879:12792\n\
67TFK:04896:11687\n\
67TFK:04915:11744\n\
67TFK:04942:11771\n\
67TFK:04911:11955\n\
67TFK:04928:12198\n\
67TFK:04915:12317\n\
67TFK:04957:11922\n\
67TFK:04974:11895\n\
67TFK:04962:12074\n\
67TFK:04968:12131\n\
67TFK:04991:12208\n\
67TFK:04949:12551\n\
67TFK:04947:12738\n\
67TFK:05000:11603\n\
67TFK:05001:11684\n\
67TFK:05034:11757\n\
67TFK:05033:11823\n\
67TFK:05043:11866\n\
67TFK:05001:12014\n\
67TFK:05022:12033\n\
67TFK:05005:12228\n\
67TFK:05045:12354\n\
67TFK:05021:12585\n\
67TFK:05028:12575\n\
67TFK:05009:12599\n\
67TFK:05019:12856\n\
67TFK:05046:11715\n\
67TFK:05090:11778\n\
67TFK:05057:11936\n\
67TFK:05051:12096\n\
67TFK:05051:12102\n\
67TFK:05070:12180\n\
67TFK:05078:12198\n\
67TFK:05090:12263\n\
67TFK:05092:12322\n\
67TFK:05062:12375\n\
67TFK:05050:12514\n\
67TFK:05081:12614\n\
67TFK:05068:12791\n\
67TFK:05102:11877\n\
67TFK:05106:11909\n\
67TFK:05116:11966\n\
67TFK:05134:11971\n\
67TFK:05139:12297\n\
67TFK:05121:12347\n\
67TFK:05111:12401\n\
67TFK:05114:12459\n\
67TFK:05115:12449\n\
67TFK:05137:12585\n\
67TFK:05109:12805\n\
67TFK:05134:12819\n\
67TFK:05192:12382\n\
67TFK:05155:12612\n\
67TFK:05149:12718\n\
67TFK:05237:11816\n\
67TFK:05257:11602\n\
67TFK:05266:11602\n\
67TFK:05284:11721\n\
67TFK:05289:11768\n\
67TFK:05261:12121\n\
67TFK:05280:12105\n\
67TFK:05273:12175\n\
67TFK:05272:12341\n\
67TFK:05271:12864\n\
67TFK:05296:11732\n\
67TFK:05309:11840\n\
67TFK:05309:12039\n\
67TFK:05324:12048\n\
67TFK:05307:12232\n\
67TFK:05296:12274\n\
67TFK:05311:12377\n\
67TFK:05312:12496\n\
67TFK:05302:12699\n\
67TFK:04015:10351\n\
67TFK:04043:10692\n\
67TFK:04014:10772\n\
67TFK:04008:10819\n\
67TFK:04003:10880\n\
67TFK:04035:11087\n\
67TFK:04004:11152\n\
67TFK:04006:11148\n\
67TFK:04012:11452\n\
67TFK:04044:11515\n\
67TFK:04094:10518\n\
67TFK:04087:10650\n\
67TFK:04047:10680\n\
67TFK:04060:10720\n\
67TFK:04090:11045\n\
67TFK:04089:11281\n\
67TFK:04093:11448\n\
67TFK:04073:11475\n\
67TFK:04049:11530\n\
67TFK:04080:11558\n\
67TFK:04101:10478\n\
67TFK:04119:10593\n\
67TFK:04121:10580\n\
67TFK:04098:11158\n\
67TFK:04127:11225\n\
67TFK:04115:11285\n\
67TFK:04101:11328\n\
67TFK:04132:11331\n\
67TFK:04119:11388\n\
67TFK:04121:11498\n\
67TFK:04132:11480\n\
67TFK:04152:10742\n\
67TFK:04190:10772\n\
67TFK:04169:11132\n\
67TFK:04229:10457\n\
67TFK:04242:10501\n\
67TFK:04221:10719\n\
67TFK:04238:10730\n\
67TFK:04199:10771\n\
67TFK:04214:10775\n\
67TFK:04216:11046\n\
67TFK:04231:11152\n\
67TFK:04241:11244\n\
67TFK:04196:11254\n\
67TFK:04265:10392\n\
67TFK:04274:10545\n\
67TFK:04278:10750\n\
67TFK:04254:11208\n\
67TFK:04291:11524\n\
67TFK:04343:10361\n\
67TFK:04335:10514\n\
67TFK:04344:10538\n\
67TFK:04312:10679\n\
67TFK:04298:10735\n\
67TFK:04329:11184\n\
67TFK:04329:11247\n\
67TFK:04345:11429\n\
67TFK:04371:10364\n\
67TFK:04385:10368\n\
67TFK:04391:10396\n\
67TFK:04388:10633\n\
67TFK:04368:11379\n\
67TFK:04363:11421\n\
67TFK:04414:10399\n\
67TFK:04428:10818\n\
67TFK:04403:10979\n\
67TFK:04398:11419\n\
67TFK:04424:11429\n\
67TFK:04433:11456\n\
67TFK:04435:11488\n\
67TFK:04427:11563\n\
67TFK:04454:10446\n\
67TFK:04470:10416\n\
67TFK:04495:10593\n\
67TFK:04449:10691\n\
67TFK:04489:10698\n\
67TFK:04452:11021\n\
67TFK:04492:11092\n\
67TFK:04457:11163\n\
67TFK:04459:11574\n\
67TFK:04496:10398\n\
67TFK:04497:10361\n\
67TFK:04532:10530\n\
67TFK:04538:10591\n\
67TFK:04507:10627\n\
67TFK:04496:10882\n\
67TFK:04531:10892\n\
67TFK:04544:10945\n\
67TFK:04523:10989\n\
67TFK:04524:10991\n\
67TFK:04532:11046\n\
67TFK:04501:11334\n\
67TFK:04513:11348\n\
67TFK:04527:11397\n\
67TFK:04520:11488\n\
67TFK:04525:11560\n\
67TFK:04544:11556\n\
67TFK:04560:10379\n\
67TFK:04573:10440\n\
67TFK:04566:10707\n\
67TFK:04546:10853\n\
67TFK:04560:10833\n\
67TFK:04567:10837\n\
67TFK:04575:11040\n\
67TFK:04554:11256\n\
67TFK:04582:11267\n\
67TFK:04619:10586\n\
67TFK:04634:11199\n\
67TFK:04641:11466\n\
67TFK:04695:10311\n\
67TFK:04670:10418\n\
67TFK:04651:10735\n\
67TFK:04657:11104\n\
67TFK:04655:11528\n\
67TFK:04713:10347\n\
67TFK:04726:10483\n\
67TFK:04739:10576\n\
67TFK:04733:10800\n\
67TFK:04715:11035\n\
67TFK:04723:11039\n\
67TFK:04724:11016\n\
67TFK:04718:11263\n\
67TFK:04719:11368\n\
67TFK:04743:11396\n\
67TFK:04697:11571\n\
67TFK:04762:10669\n\
67TFK:04788:10771\n\
67TFK:04765:10963\n\
67TFK:04768:11118\n\
67TFK:04764:11302\n\
67TFK:04779:11289\n\
67TFK:04746:11338\n\
67TFK:04788:11472\n\
67TFK:04762:11575\n\
67TFK:04791:11585\n\
67TFK:04824:10683\n\
67TFK:04840:10930\n\
67TFK:04803:11051\n\
67TFK:04827:11200\n\
67TFK:04825:11427\n\
67TFK:04836:11484\n\
67TFK:04871:10621\n\
67TFK:04853:10716\n\
67TFK:04855:10840\n\
67TFK:04855:11426\n\
67TFK:04881:11514\n\
67TFK:04860:11579\n\
67TFK:04904:10340\n\
67TFK:04909:10324\n\
67TFK:04926:10424\n\
67TFK:04934:10501\n\
67TFK:04904:10613\n\
67TFK:04933:10649\n\
67TFK:04930:10745\n\
67TFK:04924:10875\n\
67TFK:04912:11074\n\
67TFK:04913:11106\n\
67TFK:04941:11128\n\
67TFK:04971:10391\n\
67TFK:04967:10408\n\
67TFK:04977:10466\n\
67TFK:04979:10469\n\
67TFK:04972:10695\n\
67TFK:04991:11272\n\
67TFK:04988:11347\n\
67TFK:04968:11430\n\
67TFK:04986:11559\n\
67TFK:05017:10851\n\
67TFK:05020:11112\n\
67TFK:04997:11391\n\
67TFK:05043:11472\n\
67TFK:05074:10550\n\
67TFK:05090:10567\n\
67TFK:05054:11171\n\
67TFK:05087:11173\n\
67TFK:05074:11242\n\
67TFK:05072:11443\n\
67TFK:05054:11478\n\
67TFK:05075:11582\n\
67TFK:05101:10438\n\
67TFK:05098:10750\n\
67TFK:05136:11203\n\
67TFK:05137:11226\n\
67TFK:05195:10340\n\
67TFK:05170:10438\n\
67TFK:05146:10698\n\
67TFK:05173:10874\n\
67TFK:05192:10860\n\
67TFK:05195:11048\n\
67TFK:05171:11167\n\
67TFK:05185:11316\n\
67TFK:05203:10496\n\
67TFK:05207:10475\n\
67TFK:05220:10486\n\
67TFK:05244:10971\n\
67TFK:05202:11145\n\
67TFK:05211:11105\n\
67TFK:05223:11225\n\
67TFK:05227:11279\n\
67TFK:05230:11301\n\
67TFK:05228:11435\n\
67TFK:05249:10463\n\
67TFK:05246:10819\n\
67TFK:05247:10963\n\
67TFK:05286:11060\n\
67TFK:05250:11552\n\
67TFK:05287:11506\n\
67TFK:05308:10783\n\
67TFK:05325:11261\n\
67TFK:04009:09262\n\
67TFK:04011:09447\n\
67TFK:04016:09500\n\
67TFK:04042:09663\n\
67TFK:04003:09685\n\
67TFK:04040:09847\n\
67TFK:04013:10134\n\
67TFK:04014:10227\n\
67TFK:04090:09103\n\
67TFK:04069:09125\n\
67TFK:04054:09171\n\
67TFK:04077:09483\n\
67TFK:04052:09575\n\
67TFK:04054:09679\n\
67TFK:04062:09667\n\
67TFK:04079:09707\n\
67TFK:04125:09037\n\
67TFK:04132:09178\n\
67TFK:04096:09252\n\
67TFK:04118:09269\n\
67TFK:04102:09740\n\
67TFK:04100:09775\n\
67TFK:04116:09836\n\
67TFK:04129:09940\n\
67TFK:04138:09951\n\
67TFK:04129:10112\n\
67TFK:04145:10141\n\
67TFK:04147:09101\n\
67TFK:04146:09411\n\
67TFK:04187:09668\n\
67TFK:04150:09736\n\
67TFK:04177:09769\n\
67TFK:04177:09809\n\
67TFK:04193:09868\n\
67TFK:04191:10179\n\
67TFK:04193:10227\n\
67TFK:04242:09038\n\
67TFK:04245:09437\n\
67TFK:04220:09750\n\
67TFK:04294:09194\n\
67TFK:04249:09890\n\
67TFK:04285:09976\n\
67TFK:04290:10062\n\
67TFK:04253:10174\n\
67TFK:04330:09262\n\
67TFK:04340:09276\n\
67TFK:04315:09629\n\
67TFK:04328:09964\n\
67TFK:04310:09988\n\
67TFK:04347:09301\n\
67TFK:04368:09352\n\
67TFK:04392:09400\n\
67TFK:04380:09447\n\
67TFK:04360:09835\n\
67TFK:04362:09887\n\
67TFK:04384:09873\n\
67TFK:04361:09940\n\
67TFK:04349:10057\n\
67TFK:04351:10020\n\
67TFK:04383:10224\n\
67TFK:04442:09196\n\
67TFK:04404:09251\n\
67TFK:04417:09590\n\
67TFK:04415:09765\n\
67TFK:04443:09887\n\
67TFK:04409:09925\n\
67TFK:04416:10034\n\
67TFK:04403:10167\n\
67TFK:04480:09051\n\
67TFK:04455:09147\n\
67TFK:04458:09277\n\
67TFK:04488:09354\n\
67TFK:04471:09673\n\
67TFK:04478:09731\n\
67TFK:04468:09870\n\
67TFK:04462:09996\n\
67TFK:04446:10046\n\
67TFK:04453:10073\n\
67TFK:04485:10073\n\
67TFK:04491:10204\n\
67TFK:04521:09217\n\
67TFK:04511:09415\n\
67TFK:04506:09522\n\
67TFK:04510:09523\n\
67TFK:04534:09703\n\
67TFK:04534:09744\n\
67TFK:04532:09789\n\
67TFK:04536:10103\n\
67TFK:04561:09240\n\
67TFK:04565:09318\n\
67TFK:04583:09342\n\
67TFK:04573:09395\n\
67TFK:04576:09473\n\
67TFK:04570:09559\n\
67TFK:04586:09570\n\
67TFK:04585:09731\n\
67TFK:04592:09858\n\
67TFK:04554:09970\n\
67TFK:04574:10178\n\
67TFK:04636:09104\n\
67TFK:04641:09077\n\
67TFK:04619:09192\n\
67TFK:04620:09306\n\
67TFK:04628:09285\n\
67TFK:04625:09414\n\
67TFK:04620:09428\n\
67TFK:04599:09563\n\
67TFK:04638:09618\n\
67TFK:04605:09688\n\
67TFK:04631:09672\n\
67TFK:04642:09697\n\
67TFK:04606:10243\n\
67TFK:04632:10279\n\
67TFK:04677:09054\n\
67TFK:04678:09076\n\
67TFK:04668:09221\n\
67TFK:04674:09435\n\
67TFK:04686:09616\n\
67TFK:04670:09669\n\
67TFK:04664:09889\n\
67TFK:04672:09891\n\
67TFK:04676:09952\n\
67TFK:04677:10012\n\
67TFK:04688:10007\n\
67TFK:04672:10064\n\
67TFK:04694:10112\n\
67TFK:04719:09037\n\
67TFK:04731:09200\n\
67TFK:04696:09388\n\
67TFK:04709:09455\n\
67TFK:04722:09555\n\
67TFK:04737:09563\n\
67TFK:04724:09688\n\
67TFK:04719:09756\n\
67TFK:04709:09850\n\
67TFK:04706:09953\n\
67TFK:04720:09932\n\
67TFK:04696:10001\n\
67TFK:04784:09064\n\
67TFK:04773:09142\n\
67TFK:04775:09199\n\
67TFK:04748:09521\n\
67TFK:04752:10235\n\
67TFK:04818:09142\n\
67TFK:04828:09220\n\
67TFK:04824:09372\n\
67TFK:04824:09384\n\
67TFK:04812:10054\n\
67TFK:04891:09140\n\
67TFK:04883:09363\n\
67TFK:04847:09409\n\
67TFK:04890:09581\n\
67TFK:04877:09704\n\
67TFK:04880:09802\n\
67TFK:04872:09858\n\
67TFK:04856:09891\n\
67TFK:04884:10072\n\
67TFK:04854:10231\n\
67TFK:04899:09121\n\
67TFK:04916:09135\n\
67TFK:04919:09348\n\
67TFK:04925:09349\n\
67TFK:04937:09331\n\
67TFK:04940:09398\n\
67TFK:04922:09550\n\
67TFK:04922:09763\n\
67TFK:04912:09811\n\
67TFK:04940:09768\n\
67TFK:04919:10151\n\
67TFK:04927:10143\n\
67TFK:04950:09076\n\
67TFK:04951:09111\n\
67TFK:04960:09156\n\
67TFK:04959:09251\n\
67TFK:04949:09303\n\
67TFK:04968:09315\n\
67TFK:04972:09437\n\
67TFK:04971:09600\n\
67TFK:04987:09671\n\
67TFK:04951:09903\n\
67TFK:04982:09871\n\
67TFK:04962:10019\n\
67TFK:04986:10055\n\
67TFK:04964:10151\n\
67TFK:05029:09051\n\
67TFK:05018:09081\n\
67TFK:05040:09109\n\
67TFK:05012:09179\n\
67TFK:05010:09472\n\
67TFK:05030:09698\n\
67TFK:05034:09723\n\
67TFK:05036:09788\n\
67TFK:05069:09135\n\
67TFK:05088:09261\n\
67TFK:05070:09561\n\
67TFK:05059:09744\n\
67TFK:05081:09797\n\
67TFK:05059:09978\n\
67TFK:05067:10270\n\
67TFK:05123:09124\n\
67TFK:05115:09364\n\
67TFK:05126:09719\n\
67TFK:05099:09805\n\
67TFK:05116:09805\n\
67TFK:05109:09892\n\
67TFK:05102:10019\n\
67TFK:05144:10063\n\
67TFK:05141:10150\n\
67TFK:05122:10219\n\
67TFK:05179:09105\n\
67TFK:05150:09349\n\
67TFK:05175:10017\n\
67TFK:05185:10019\n\
67TFK:05181:10118\n\
67TFK:05193:10128\n\
67TFK:05165:10191\n\
67TFK:05213:09050\n\
67TFK:05225:09039\n\
67TFK:05216:09156\n\
67TFK:05238:09155\n\
67TFK:05225:09184\n\
67TFK:05240:09256\n\
67TFK:05231:09343\n\
67TFK:05242:09437\n\
67TFK:05203:09581\n\
67TFK:05211:09659\n\
67TFK:05222:09649\n\
67TFK:05227:10165\n\
67TFK:05272:09163\n\
67TFK:05281:09225\n\
67TFK:05285:09395\n\
67TFK:05266:09516\n\
67TFK:05279:09787\n\
67TFK:05249:09902\n\
67TFK:05289:09911\n\
67TFK:05246:10034\n\
67TFK:05270:10129\n\
67TFK:05252:10192\n\
67TFK:05292:10172\n\
67TFK:05260:10232\n\
67TFK:05308:10095\n\
67TFK:04023:08297\n\
67TFK:04027:08328\n\
67TFK:04044:08407\n\
67TFK:04012:08532\n\
67TFK:04012:08602\n\
67TFK:04017:08777\n\
67TFK:04089:07800\n\
67TFK:04081:08023\n\
67TFK:04072:08123\n\
67TFK:04081:08216\n\
67TFK:04051:08393\n\
67TFK:04056:08399\n\
67TFK:04080:08509\n\
67TFK:04092:08910\n\
67TFK:04052:09000\n\
67TFK:04111:07800\n\
67TFK:04116:07813\n\
67TFK:04141:07927\n\
67TFK:04096:08158\n\
67TFK:04106:08439\n\
67TFK:04110:08554\n\
67TFK:04108:08620\n\
67TFK:04141:08623\n\
67TFK:04103:08688\n\
67TFK:04139:08932\n\
67TFK:04146:07815\n\
67TFK:04192:08166\n\
67TFK:04150:08231\n\
67TFK:04174:08288\n\
67TFK:04163:08784\n\
67TFK:04165:08844\n\
67TFK:04170:08849\n\
67TFK:04168:08928\n\
67TFK:04228:07740\n\
67TFK:04203:07945\n\
67TFK:04199:08408\n\
67TFK:04242:08567\n\
67TFK:04206:08877\n\
67TFK:04239:08875\n\
67TFK:04259:07974\n\
67TFK:04269:08031\n\
67TFK:04275:08033\n\
67TFK:04273:08213\n\
67TFK:04272:08322\n\
67TFK:04290:08283\n\
67TFK:04254:08436\n\
67TFK:04260:08682\n\
67TFK:04273:08756\n\
67TFK:04277:08747\n\
67TFK:04300:07795\n\
67TFK:04314:07855\n\
67TFK:04314:07912\n\
67TFK:04303:08096\n\
67TFK:04335:08130\n\
67TFK:04314:08345\n\
67TFK:04312:08574\n\
67TFK:04298:08981\n\
67TFK:04317:08987\n\
67TFK:04346:07750\n\
67TFK:04375:07969\n\
67TFK:04374:08002\n\
67TFK:04380:08071\n\
67TFK:04374:08269\n\
67TFK:04368:08406\n\
67TFK:04358:08466\n\
67TFK:04392:08448\n\
67TFK:04354:08498\n\
67TFK:04371:08557\n\
67TFK:04348:08783\n\
67TFK:04389:08788\n\
67TFK:04387:08945\n\
67TFK:04393:08942\n\
67TFK:04359:08994\n\
67TFK:04407:07967\n\
67TFK:04415:07973\n\
67TFK:04411:08094\n\
67TFK:04407:08194\n\
67TFK:04402:08231\n\
67TFK:04400:08497\n\
67TFK:04436:08481\n\
67TFK:04397:08654\n\
67TFK:04426:08702\n\
67TFK:04414:09010\n\
67TFK:04450:07734\n\
67TFK:04468:07784\n\
67TFK:04470:08118\n\
67TFK:04464:08170\n\
67TFK:04483:08200\n\
67TFK:04473:08326\n\
67TFK:04463:08337\n\
67TFK:04482:08579\n\
67TFK:04472:08835\n\
67TFK:04501:08023\n\
67TFK:04539:08076\n\
67TFK:04545:08048\n\
67TFK:04503:08104\n\
67TFK:04513:08172\n\
67TFK:04528:08172\n\
67TFK:04541:08191\n\
67TFK:04517:08263\n\
67TFK:04505:08315\n\
67TFK:04532:08529\n\
67TFK:04516:08725\n\
67TFK:04579:07948\n\
67TFK:04570:07988\n\
67TFK:04575:08211\n\
67TFK:04550:08435\n\
67TFK:04550:08483\n\
67TFK:04568:08725\n\
67TFK:04585:08977\n\
67TFK:04645:07924\n\
67TFK:04632:07985\n\
67TFK:04618:08133\n\
67TFK:04611:08180\n\
67TFK:04642:08359\n\
67TFK:04611:08477\n\
67TFK:04614:08667\n\
67TFK:04605:08768\n\
67TFK:04617:08896\n\
67TFK:04674:07746\n\
67TFK:04693:07842\n\
67TFK:04691:08024\n\
67TFK:04662:08160\n\
67TFK:04649:08236\n\
67TFK:04649:08556\n\
67TFK:04733:07750\n\
67TFK:04736:07828\n\
67TFK:04722:07977\n\
67TFK:04723:08193\n\
67TFK:04735:08669\n\
67TFK:04704:08687\n\
67TFK:04717:08775\n\
67TFK:04743:08811\n\
67TFK:04703:08875\n\
67TFK:04718:08914\n\
67TFK:04778:07926\n\
67TFK:04792:07977\n\
67TFK:04784:08234\n\
67TFK:04763:08488\n\
67TFK:04772:08637\n\
67TFK:04773:08652\n\
67TFK:04747:08706\n\
67TFK:04757:08889\n\
67TFK:04809:07910\n\
67TFK:04819:08007\n\
67TFK:04827:08116\n\
67TFK:04815:08279\n\
67TFK:04802:08469\n\
67TFK:04829:08775\n\
67TFK:04806:08897\n\
67TFK:04858:08036\n\
67TFK:04868:08039\n\
67TFK:04874:08476\n\
67TFK:04889:08641\n\
67TFK:04850:08905\n\
67TFK:04864:08975\n\
67TFK:04937:07741\n\
67TFK:04924:07883\n\
67TFK:04921:07946\n\
67TFK:04917:08019\n\
67TFK:04931:08334\n\
67TFK:04904:08694\n\
67TFK:04919:08861\n\
67TFK:04952:07733\n\
67TFK:04953:07775\n\
67TFK:04983:08037\n\
67TFK:04994:08104\n\
67TFK:04946:08149\n\
67TFK:04949:08169\n\
67TFK:04966:08156\n\
67TFK:04982:08187\n\
67TFK:04979:08413\n\
67TFK:04993:08510\n\
67TFK:04955:08547\n\
67TFK:04964:08728\n\
67TFK:05025:07728\n\
67TFK:05018:07783\n\
67TFK:04996:07835\n\
67TFK:05019:07883\n\
67TFK:05024:08020\n\
67TFK:05029:08074\n\
67TFK:05016:08095\n\
67TFK:05003:08215\n\
67TFK:05034:08345\n\
67TFK:05044:08552\n\
67TFK:04996:08619\n\
67TFK:05043:08799\n\
67TFK:05012:08955\n\
67TFK:05067:08535\n\
67TFK:05069:08555\n\
67TFK:05127:07883\n\
67TFK:05103:07969\n\
67TFK:05101:07979\n\
67TFK:05121:08107\n\
67TFK:05140:08277\n\
67TFK:05135:08280\n\
67TFK:05113:08671\n\
67TFK:05128:08703\n\
67TFK:05145:08792\n\
67TFK:05096:08843\n\
67TFK:05160:07748\n\
67TFK:05165:07768\n\
67TFK:05170:07754\n\
67TFK:05171:07736\n\
67TFK:05179:07819\n\
67TFK:05152:07965\n\
67TFK:05157:08024\n\
67TFK:05190:07995\n\
67TFK:05155:08235\n\
67TFK:05162:08336\n\
67TFK:05154:08672\n\
67TFK:05165:08672\n\
67TFK:05186:08631\n\
67TFK:05183:08683\n\
67TFK:05146:08856\n\
67TFK:05240:08056\n\
67TFK:05245:08344\n\
67TFK:05214:08408\n\
67TFK:05204:08773\n\
67TFK:05232:08821\n\
67TFK:05210:08984\n\
67TFK:05286:08151\n\
67TFK:05292:08148\n\
67TFK:05249:08391\n\
67TFK:05294:08670\n\
67TFK:05324:07925\n\
67TFK:05327:08137\n\
67TFK:05313:08701\n\
67TFK:05300:09000\n\
67TFK:04027:06562\n\
67TFK:04032:06657\n\
67TFK:04005:06787\n\
67TFK:04011:06916\n\
67TFK:04039:06961\n\
67TFK:04035:07059\n\
67TFK:04038:07313\n\
67TFK:04038:07361\n\
67TFK:04014:07419\n\
67TFK:04054:06578\n\
67TFK:04071:07047\n\
67TFK:04078:07239\n\
67TFK:04080:07595\n\
67TFK:04128:06540\n\
67TFK:04112:06644\n\
67TFK:04098:06850\n\
67TFK:04123:06840\n\
67TFK:04130:06852\n\
67TFK:04098:06911\n\
67TFK:04116:07049\n\
67TFK:04098:07100\n\
67TFK:04122:07174\n\
67TFK:04136:07238\n\
67TFK:04140:07385\n\
67TFK:04117:07391\n\
67TFK:04144:07575\n\
67TFK:04160:06445\n\
67TFK:04190:06757\n\
67TFK:04189:07027\n\
67TFK:04172:07225\n\
67TFK:04170:07400\n\
67TFK:04189:07403\n\
67TFK:04159:07499\n\
67TFK:04157:07552\n\
67TFK:04162:07623\n\
67TFK:04188:07667\n\
67TFK:04217:06502\n\
67TFK:04208:06989\n\
67TFK:04203:07132\n\
67TFK:04210:07133\n\
67TFK:04200:07217\n\
67TFK:04223:07376\n\
67TFK:04233:07343\n\
67TFK:04219:07616\n\
67TFK:04246:06639\n\
67TFK:04251:06635\n\
67TFK:04268:06700\n\
67TFK:04276:06753\n\
67TFK:04292:06837\n\
67TFK:04293:06938\n\
67TFK:04264:07068\n\
67TFK:04281:07044\n\
67TFK:04283:07075\n\
67TFK:04278:07278\n\
67TFK:04246:07333\n\
67TFK:04267:07410\n\
67TFK:04292:07428\n\
67TFK:04332:06756\n\
67TFK:04319:06861\n\
67TFK:04311:06894\n\
67TFK:04323:06903\n\
67TFK:04338:07547\n\
67TFK:04341:07672\n\
67TFK:04309:07691\n\
67TFK:04347:06477\n\
67TFK:04386:06612\n\
67TFK:04365:06671\n\
67TFK:04352:06727\n\
67TFK:04352:06754\n\
67TFK:04385:06847\n\
67TFK:04363:06944\n\
67TFK:04358:07011\n\
67TFK:04368:07000\n\
67TFK:04378:07132\n\
67TFK:04356:07479\n\
67TFK:04362:07591\n\
67TFK:04379:07656\n\
67TFK:04420:06493\n\
67TFK:04422:06557\n\
67TFK:04431:06585\n\
67TFK:04433:06561\n\
67TFK:04418:06597\n\
67TFK:04420:06642\n\
67TFK:04402:06700\n\
67TFK:04411:06760\n\
67TFK:04415:06758\n\
67TFK:04404:06863\n\
67TFK:04479:06488\n\
67TFK:04448:06554\n\
67TFK:04448:06587\n\
67TFK:04473:06798\n\
67TFK:04486:06817\n\
67TFK:04459:06974\n\
67TFK:04448:07023\n\
67TFK:04465:07001\n\
67TFK:04467:06997\n\
67TFK:04472:07154\n\
67TFK:04473:07168\n\
67TFK:04494:07148\n\
67TFK:04463:07220\n\
67TFK:04446:07479\n\
67TFK:04485:07583\n\
67TFK:04463:07609\n\
67TFK:04511:06520\n\
67TFK:04542:06613\n\
67TFK:04523:06689\n\
67TFK:04531:06680\n\
67TFK:04506:07001\n\
67TFK:04511:07093\n\
67TFK:04503:07517\n\
67TFK:04516:07563\n\
67TFK:04505:07639\n\
67TFK:04517:07674\n\
67TFK:04529:07715\n\
67TFK:04544:07700\n\
67TFK:04559:06696\n\
67TFK:04593:06908\n\
67TFK:04594:07301\n\
67TFK:04548:07408\n\
67TFK:04570:07722\n\
67TFK:04627:06455\n\
67TFK:04635:06459\n\
67TFK:04598:06535\n\
67TFK:04641:06592\n\
67TFK:04598:06878\n\
67TFK:04630:06916\n\
67TFK:04613:07006\n\
67TFK:04624:07024\n\
67TFK:04607:07208\n\
67TFK:04635:07250\n\
67TFK:04598:07515\n\
67TFK:04676:06444\n\
67TFK:04650:06521\n\
67TFK:04694:06496\n\
67TFK:04658:06727\n\
67TFK:04666:06695\n\
67TFK:04683:06853\n\
67TFK:04682:06993\n\
67TFK:04655:07168\n\
67TFK:04651:07523\n\
67TFK:04652:07579\n\
67TFK:04700:06748\n\
67TFK:04728:06971\n\
67TFK:04713:07234\n\
67TFK:04720:07217\n\
67TFK:04729:07249\n\
67TFK:04737:07306\n\
67TFK:04716:07679\n\
67TFK:04763:06485\n\
67TFK:04768:06721\n\
67TFK:04751:06760\n\
67TFK:04751:06938\n\
67TFK:04766:06993\n\
67TFK:04763:07167\n\
67TFK:04786:07236\n\
67TFK:04769:07287\n\
67TFK:04793:07292\n\
67TFK:04791:07350\n\
67TFK:04773:07391\n\
67TFK:04761:07451\n\
67TFK:04782:07473\n\
67TFK:04755:07513\n\
67TFK:04747:07593\n\
67TFK:04823:06512\n\
67TFK:04809:06545\n\
67TFK:04818:06694\n\
67TFK:04830:06802\n\
67TFK:04845:07153\n\
67TFK:04796:07536\n\
67TFK:04820:07540\n\
67TFK:04844:07564\n\
67TFK:04881:06602\n\
67TFK:04886:06666\n\
67TFK:04894:06997\n\
67TFK:04865:07297\n\
67TFK:04879:07301\n\
67TFK:04854:07367\n\
67TFK:04871:07360\n\
67TFK:04892:07473\n\
67TFK:04895:07524\n\
67TFK:04884:07570\n\
67TFK:04847:07619\n\
67TFK:04857:07652\n\
67TFK:04897:06485\n\
67TFK:04913:06663\n\
67TFK:04926:06658\n\
67TFK:04904:06736\n\
67TFK:04934:06784\n\
67TFK:04940:06948\n\
67TFK:04909:07122\n\
67TFK:04899:07163\n\
67TFK:04918:07183\n\
67TFK:04896:07286\n\
67TFK:04944:07293\n\
67TFK:04933:07358\n\
67TFK:04906:07394\n\
67TFK:04926:07588\n\
67TFK:04994:06460\n\
67TFK:04950:06607\n\
67TFK:04958:06611\n\
67TFK:04978:06675\n\
67TFK:04964:06827\n\
67TFK:04949:06918\n\
67TFK:04961:06912\n\
67TFK:04969:06930\n\
67TFK:04988:07005\n\
67TFK:04984:07121\n\
67TFK:04950:07346\n\
67TFK:04987:07448\n\
67TFK:04992:07605\n\
67TFK:04990:07656\n\
67TFK:05032:06507\n\
67TFK:05024:06642\n\
67TFK:05002:06732\n\
67TFK:05008:06992\n\
67TFK:05023:07173\n\
67TFK:05040:07159\n\
67TFK:05003:07388\n\
67TFK:05017:07359\n\
67TFK:05041:07401\n\
67TFK:05005:07462\n\
67TFK:05012:07468\n\
67TFK:05043:07552\n\
67TFK:05018:07630\n\
67TFK:05046:06640\n\
67TFK:05047:06795\n\
67TFK:05050:06808\n\
67TFK:05085:06990\n\
67TFK:05081:07268\n\
67TFK:05133:06463\n\
67TFK:05097:06763\n\
67TFK:05122:06767\n\
67TFK:05108:07066\n\
67TFK:05105:07128\n\
67TFK:05113:07255\n\
67TFK:05130:07334\n\
67TFK:05143:07333\n\
67TFK:05109:07384\n\
67TFK:05101:07434\n\
67TFK:05138:07411\n\
67TFK:05098:07447\n\
67TFK:05097:07586\n\
67TFK:05114:07574\n\
67TFK:05124:07618\n\
67TFK:05159:06440\n\
67TFK:05190:06695\n\
67TFK:05168:06770\n\
67TFK:05171:06798\n\
67TFK:05149:06908\n\
67TFK:05163:06891\n\
67TFK:05155:07209\n\
67TFK:05188:07247\n\
67TFK:05148:07304\n\
67TFK:05169:07406\n\
67TFK:05170:07450\n\
67TFK:05154:07565\n\
67TFK:05229:06791\n\
67TFK:05228:06912\n\
67TFK:05232:07096\n\
67TFK:05199:07152\n\
67TFK:05227:07151\n\
67TFK:05243:07152\n\
67TFK:05201:07259\n\
67TFK:05200:07311\n\
67TFK:05197:07376\n\
67TFK:05222:07603\n\
67TFK:05229:07636\n\
67TFK:05277:06535\n\
67TFK:05259:06540\n\
67TFK:05248:06617\n\
67TFK:05289:06759\n\
67TFK:05246:06820\n\
67TFK:05265:06849\n\
67TFK:05295:07124\n\
67TFK:05269:07152\n\
67TFK:05270:07282\n\
67TFK:05264:07415\n\
67TFK:05256:07657\n\
67TFK:05273:07681\n\
67TFK:05304:06506\n\
67TFK:05298:06672\n\
67TFK:05300:06652\n\
67TFK:05325:06811\n\
67TFK:05305:06984\n\
67TFK:05300:07028\n\
67TFK:05324:07186\n\
67TFK:05305:07409\n\
67TFK:05308:07569\n\
67TFK:05367:00941\n\
67TFK:05372:01087\n\
67TFK:05387:01214\n\
67TFK:05450:01133\n\
67TFK:05511:01232\n\
67TFK:05573:01136\n\
67TFK:05560:01241\n\
67TFK:05617:00951\n\
67TFK:05597:01183\n\
67TFK:05720:01099\n\
67TFK:05814:00283\n\
67TFK:05805:00851\n\
67TFK:05871:00495\n\
67TFK:05899:01095\n\
67TFK:05880:01137\n\
67TFK:05896:01211\n\
67TFK:05953:00340\n\
67TFK:05945:00392\n\
67TFK:05960:00435\n\
67TFK:05970:01227\n\
67TFK:06011:00325\n\
67TFK:05991:00410\n\
67TFK:06015:00531\n\
67TFK:06021:00564\n\
67TFK:05979:00865\n\
67TFK:05991:00928\n\
67TFK:06070:00248\n\
67TFK:06045:00733\n\
67TFK:06075:00736\n\
67TFK:06072:00800\n\
67TFK:06063:01188\n\
67TFK:06104:00366\n\
67TFK:06100:00744\n\
67TFK:06082:00802\n\
67TFK:06093:01037\n\
67TFK:06094:01048\n\
67TFK:06134:00979\n\
67TFK:06132:01034\n\
67TFK:06129:01084\n\
67TFK:06151:01283\n\
67TFK:06180:00762\n\
67TFK:06208:00843\n\
67TFK:06218:01145\n\
67TFK:06196:01256\n\
67TFK:06276:00276\n\
67TFK:06267:00488\n\
67TFK:06239:00863\n\
67TFK:06252:01157\n\
67TFK:06302:00454\n\
67TFK:06299:00649\n\
67TFK:06308:00698\n\
67TFK:06295:00728\n\
67TFK:06301:01194\n\
67TFK:06337:00762\n\
67TFK:06361:01047\n\
67TFK:06347:01136\n\
67TFK:06418:00788\n\
67TFK:06424:00964\n\
67TFK:06404:01117\n\
67TFK:06464:00396\n\
67TFK:06439:00634\n\
67TFK:06466:00923\n\
67TFK:06437:01244\n\
67TFK:06445:01284\n\
67TFK:06491:00461\n\
67TFK:06501:00644\n\
67TFK:06481:00729\n\
67TFK:06491:00918\n\
67TFK:06487:01166\n\
67TFK:06577:00568\n\
67TFK:06565:00674\n\
67TFK:06554:00794\n\
67TFK:06570:00882\n\
67TFK:06543:01071\n\
67TFK:06534:01152\n\
67TFK:06621:00446\n\
67TFK:06579:00522\n\
67TFK:06627:01176\n\
67TFK:06655:00975\n\
67TFK:06636:01155\n\
67TFK:06659:01189\n\
67TFK:06643:01243\n\
67TFK:04011:05289\n\
67TFK:04005:05482\n\
67TFK:04014:05775\n\
67TFK:04032:05763\n\
67TFK:04020:05823\n\
67TFK:03998:06244\n\
67TFK:04005:06279\n\
67TFK:04004:06306\n\
67TFK:04020:06325\n\
67TFK:04043:06402\n\
67TFK:04067:05501\n\
67TFK:04046:05674\n\
67TFK:04092:05745\n\
67TFK:04094:05740\n\
67TFK:04066:05831\n\
67TFK:04084:05893\n\
67TFK:04065:05904\n\
67TFK:04077:06331\n\
67TFK:04061:06402\n\
67TFK:04098:05227\n\
67TFK:04106:05415\n\
67TFK:04114:05450\n\
67TFK:04144:05634\n\
67TFK:04142:05732\n\
67TFK:04108:05786\n\
67TFK:04134:05859\n\
67TFK:04102:06139\n\
67TFK:04164:05297\n\
67TFK:04160:05429\n\
67TFK:04181:05640\n\
67TFK:04172:05785\n\
67TFK:04161:05884\n\
67TFK:04165:05897\n\
67TFK:04192:05911\n\
67TFK:04148:06061\n\
67TFK:04151:06217\n\
67TFK:04241:05300\n\
67TFK:04200:05315\n\
67TFK:04237:05368\n\
67TFK:04244:05425\n\
67TFK:04201:05472\n\
67TFK:04237:05648\n\
67TFK:04213:05692\n\
67TFK:04234:05813\n\
67TFK:04218:05868\n\
67TFK:04232:06054\n\
67TFK:04227:06186\n\
67TFK:04237:06435\n\
67TFK:04289:05376\n\
67TFK:04286:05496\n\
67TFK:04263:05815\n\
67TFK:04275:05856\n\
67TFK:04275:05904\n\
67TFK:04272:06094\n\
67TFK:04315:05246\n\
67TFK:04324:05302\n\
67TFK:04334:05574\n\
67TFK:04333:05876\n\
67TFK:04308:05927\n\
67TFK:04338:05950\n\
67TFK:04344:05986\n\
67TFK:04298:06346\n\
67TFK:04340:06339\n\
67TFK:04328:06431\n\
67TFK:04377:05368\n\
67TFK:04389:05414\n\
67TFK:04374:05604\n\
67TFK:04356:05661\n\
67TFK:04349:05733\n\
67TFK:04355:05747\n\
67TFK:04358:05774\n\
67TFK:04359:05924\n\
67TFK:04380:06065\n\
67TFK:04348:06147\n\
67TFK:04357:06232\n\
67TFK:04381:06249\n\
67TFK:04357:06355\n\
67TFK:04393:06362\n\
67TFK:04418:05349\n\
67TFK:04432:05507\n\
67TFK:04431:05791\n\
67TFK:04442:05896\n\
67TFK:04402:05969\n\
67TFK:04428:05978\n\
67TFK:04430:06113\n\
67TFK:04398:06287\n\
67TFK:04403:06270\n\
67TFK:04430:06338\n\
67TFK:04403:06414\n\
67TFK:04459:05311\n\
67TFK:04452:05446\n\
67TFK:04470:05459\n\
67TFK:04477:05904\n\
67TFK:04484:06004\n\
67TFK:04456:06432\n\
67TFK:04495:06435\n\
67TFK:04496:05307\n\
67TFK:04524:05376\n\
67TFK:04531:05561\n\
67TFK:04545:05960\n\
67TFK:04508:06090\n\
67TFK:04496:06231\n\
67TFK:04537:06384\n\
67TFK:04553:05368\n\
67TFK:04546:05538\n\
67TFK:04593:05682\n\
67TFK:04574:05731\n\
67TFK:04583:05732\n\
67TFK:04584:06027\n\
67TFK:04575:06089\n\
67TFK:04573:06343\n\
67TFK:04641:05188\n\
67TFK:04614:05496\n\
67TFK:04637:05921\n\
67TFK:04622:06205\n\
67TFK:04650:05213\n\
67TFK:04650:05276\n\
67TFK:04687:05257\n\
67TFK:04667:05484\n\
67TFK:04648:05557\n\
67TFK:04687:05669\n\
67TFK:04723:05249\n\
67TFK:04697:05409\n\
67TFK:04711:05435\n\
67TFK:04709:05660\n\
67TFK:04696:05743\n\
67TFK:04724:06039\n\
67TFK:04700:06175\n\
67TFK:04741:06298\n\
67TFK:04751:05408\n\
67TFK:04747:05694\n\
67TFK:04780:05726\n\
67TFK:04747:06052\n\
67TFK:04747:06214\n\
67TFK:04792:06211\n\
67TFK:04749:06282\n\
67TFK:04818:05243\n\
67TFK:04842:05336\n\
67TFK:04834:05437\n\
67TFK:04831:05594\n\
67TFK:04840:05952\n\
67TFK:04807:06084\n\
67TFK:04831:06100\n\
67TFK:04824:06102\n\
67TFK:04827:06108\n\
67TFK:04848:05662\n\
67TFK:04887:05712\n\
67TFK:04865:05758\n\
67TFK:04877:05959\n\
67TFK:04885:06318\n\
67TFK:04934:05303\n\
67TFK:04920:05487\n\
67TFK:04944:05453\n\
67TFK:04920:05598\n\
67TFK:04912:05824\n\
67TFK:04908:06229\n\
67TFK:04967:05217\n\
67TFK:04978:05311\n\
67TFK:04985:05310\n\
67TFK:04952:05540\n\
67TFK:04984:05580\n\
67TFK:04970:05691\n\
67TFK:04963:05839\n\
67TFK:04983:05882\n\
67TFK:04990:05888\n\
67TFK:04980:05926\n\
67TFK:04955:05987\n\
67TFK:04995:06059\n\
67TFK:04985:06414\n\
67TFK:05025:05332\n\
67TFK:05026:05341\n\
67TFK:05035:05364\n\
67TFK:05009:05464\n\
67TFK:05013:05462\n\
67TFK:05001:05965\n\
67TFK:04996:06048\n\
67TFK:05006:06065\n\
67TFK:05035:06073\n\
67TFK:05045:06076\n\
67TFK:05023:06193\n\
67TFK:05038:06391\n\
67TFK:04996:06416\n\
67TFK:05000:06423\n\
67TFK:05057:05318\n\
67TFK:05086:05435\n\
67TFK:05072:05508\n\
67TFK:05084:05616\n\
67TFK:05052:05664\n\
67TFK:05052:05781\n\
67TFK:05082:05773\n\
67TFK:05077:05922\n\
67TFK:05072:06089\n\
67TFK:05064:06251\n\
67TFK:05135:05212\n\
67TFK:05125:05334\n\
67TFK:05129:05461\n\
67TFK:05112:05691\n\
67TFK:05116:05812\n\
67TFK:05117:05937\n\
67TFK:05157:05185\n\
67TFK:05168:05228\n\
67TFK:05153:05590\n\
67TFK:05187:05656\n\
67TFK:05149:05799\n\
67TFK:05159:06032\n\
67TFK:05168:06073\n\
67TFK:05153:06188\n\
67TFK:05159:06332\n\
67TFK:05194:06391\n\
67TFK:05202:05187\n\
67TFK:05207:05372\n\
67TFK:05209:05383\n\
67TFK:05227:05552\n\
67TFK:05228:05867\n\
67TFK:05222:06061\n\
67TFK:05237:06108\n\
67TFK:05262:05251\n\
67TFK:05269:05282\n\
67TFK:05272:05350\n\
67TFK:05259:05638\n\
67TFK:05278:05843\n\
67TFK:05279:05943\n\
67TFK:05279:05970\n\
67TFK:05272:06099\n\
67TFK:05270:06116\n\
67TFK:05250:06193\n\
67TFK:05258:06362\n\
67TFK:05264:06419\n\
67TFK:05291:06410\n\
67TFK:05302:05348\n\
67TFK:05314:05524\n\
67TFK:05301:05729\n\
67TFK:05314:05948\n\
67TFK:05319:05934\n\
67TFK:05306:06081\n\
67TFK:05311:06068\n\
67TFK:08040:14427\n\
67TFK:08091:14266\n\
67TFK:08089:14285\n\
67TFK:08061:14349\n\
67TFK:08157:14483\n\
67TFK:08237:14219\n\
67TFK:08223:14331\n\
67TFK:08200:14425\n\
67TFK:08260:14263\n\
67TFK:08326:14233\n\
67TFK:08355:14248\n\
67TFK:08352:14359\n\
67TFK:08532:14184\n\
67TFK:08609:14256\n\
67TFK:08801:14222\n\
67TFK:08011:13316\n\
67TFK:08040:13344\n\
67TFK:08034:13959\n\
67TFK:08016:14100\n\
67TFK:08020:14151\n\
67TFK:08047:13032\n\
67TFK:08083:13117\n\
67TFK:08050:13902\n\
67TFK:08106:12898\n\
67TFK:08138:13029\n\
67TFK:08137:13639\n\
67TFK:08097:13760\n\
67TFK:08123:13920\n\
67TFK:08115:14027\n\
67TFK:08178:13722\n\
67TFK:08142:13745\n\
67TFK:08200:13128\n\
67TFK:08223:13091\n\
67TFK:08218:13280\n\
67TFK:08234:13458\n\
67TFK:08218:13563\n\
67TFK:08235:13602\n\
67TFK:08192:13679\n\
67TFK:08200:13656\n\
67TFK:08204:13788\n\
67TFK:08199:14071\n\
67TFK:08265:12921\n\
67TFK:08251:12940\n\
67TFK:08257:13028\n\
67TFK:08260:13463\n\
67TFK:08271:13890\n\
67TFK:08261:14029\n\
67TFK:08269:14070\n\
67TFK:08293:12954\n\
67TFK:08308:13016\n\
67TFK:08328:13084\n\
67TFK:08324:13676\n\
67TFK:08341:13864\n\
67TFK:08336:13957\n\
67TFK:08363:13215\n\
67TFK:08385:13363\n\
67TFK:08390:13739\n\
67TFK:08359:13822\n\
67TFK:08434:12902\n\
67TFK:08414:13212\n\
67TFK:08416:13403\n\
67TFK:08396:13477\n\
67TFK:08420:13454\n\
67TFK:08409:13809\n\
67TFK:08392:13885\n\
67TFK:08396:13907\n\
67TFK:08408:13934\n\
67TFK:08450:12983\n\
67TFK:08447:13141\n\
67TFK:08483:13156\n\
67TFK:08449:13206\n\
67TFK:08465:13206\n\
67TFK:08484:13245\n\
67TFK:08489:13424\n\
67TFK:08459:13592\n\
67TFK:08456:13871\n\
67TFK:08475:14134\n\
67TFK:08493:13010\n\
67TFK:08536:13138\n\
67TFK:08529:13238\n\
67TFK:08514:13289\n\
67TFK:08525:13289\n\
67TFK:08502:13650\n\
67TFK:08522:13651\n\
67TFK:08553:12967\n\
67TFK:08573:13552\n\
67TFK:08606:13212\n\
67TFK:08638:13483\n\
67TFK:08638:13687\n\
67TFK:08631:13808\n\
67TFK:08644:12924\n\
67TFK:08647:13023\n\
67TFK:08659:13157\n\
67TFK:08647:13204\n\
67TFK:08686:13227\n\
67TFK:08673:13304\n\
67TFK:08679:13579\n\
67TFK:08710:13088\n\
67TFK:08703:13166\n\
67TFK:08718:13156\n\
67TFK:08725:14061\n\
67TFK:08706:14139\n\
67TFK:08776:12964\n\
67TFK:08758:12991\n\
67TFK:08743:13291\n\
67TFK:08761:13302\n\
67TFK:08745:13473\n\
67TFK:08785:13659\n\
67TFK:08774:13704\n\
67TFK:08768:13735\n\
67TFK:08836:12892\n\
67TFK:08811:13074\n\
67TFK:08800:13085\n\
67TFK:08793:13231\n\
67TFK:08840:13787\n\
67TFK:08834:14121\n\
67TFK:08843:13108\n\
67TFK:08883:13097\n\
67TFK:08853:13596\n\
67TFK:08882:13756\n\
67TFK:08846:13809\n\
67TFK:08872:13841\n\
67TFK:08923:13008\n\
67TFK:08920:13107\n\
67TFK:08921:13095\n\
67TFK:08892:13266\n\
67TFK:08916:13639\n\
67TFK:08934:13632\n\
67TFK:08892:13708\n\
67TFK:08984:12929\n\
67TFK:08961:13307\n\
67TFK:08970:13576\n\
67TFK:09018:12902\n\
67TFK:09033:13883\n\
67TFK:09022:13935\n\
67TFK:09065:13225\n\
67TFK:09046:13238\n\
67TFK:09070:13287\n\
67TFK:09059:13644\n\
67TFK:09109:13237\n\
67TFK:09097:13629\n\
67TFK:09130:13693\n\
67TFK:09133:13729\n\
67TFK:09100:13852\n\
67TFK:09154:13398\n\
67TFK:09159:13461\n\
67TFK:09150:13639\n\
67TFK:09203:12912\n\
67TFK:09236:12943\n\
67TFK:09205:13028\n\
67TFK:09232:13133\n\
67TFK:09214:13197\n\
67TFK:09223:13370\n\
67TFK:09232:13786\n\
67TFK:09254:12900\n\
67TFK:09266:13193\n\
67TFK:09251:13808\n\
67TFK:09301:13002\n\
67TFK:09318:13093\n\
67TFK:09319:13234\n\
67TFK:08032:11643\n\
67TFK:08006:11796\n\
67TFK:08024:11866\n\
67TFK:08035:11890\n\
67TFK:08020:12008\n\
67TFK:08024:12149\n\
67TFK:08036:12314\n\
67TFK:08029:12474\n\
67TFK:07998:12630\n\
67TFK:08068:11801\n\
67TFK:08074:11860\n\
67TFK:08059:12064\n\
67TFK:08087:12212\n\
67TFK:08060:12408\n\
67TFK:08053:12451\n\
67TFK:08042:12852\n\
67TFK:08118:11644\n\
67TFK:08138:11801\n\
67TFK:08101:11923\n\
67TFK:08114:11930\n\
67TFK:08111:11943\n\
67TFK:08136:12102\n\
67TFK:08110:12305\n\
67TFK:08110:12523\n\
67TFK:08146:11704\n\
67TFK:08173:11730\n\
67TFK:08144:11788\n\
67TFK:08148:12381\n\
67TFK:08150:12517\n\
67TFK:08168:12698\n\
67TFK:08223:11635\n\
67TFK:08207:11872\n\
67TFK:08217:12503\n\
67TFK:08206:12637\n\
67TFK:08222:12849\n\
67TFK:08281:11602\n\
67TFK:08268:11951\n\
67TFK:08283:12021\n\
67TFK:08245:12122\n\
67TFK:08268:12223\n\
67TFK:08283:12227\n\
67TFK:08284:12227\n\
67TFK:08286:12283\n\
67TFK:08287:12332\n\
67TFK:08275:12582\n\
67TFK:08261:12657\n\
67TFK:08269:12695\n\
67TFK:08297:11979\n\
67TFK:08337:12224\n\
67TFK:08303:12511\n\
67TFK:08307:12544\n\
67TFK:08351:11595\n\
67TFK:08354:11664\n\
67TFK:08382:12094\n\
67TFK:08377:12175\n\
67TFK:08410:12292\n\
67TFK:08407:12377\n\
67TFK:08393:12433\n\
67TFK:08441:12406\n\
67TFK:08437:12558\n\
67TFK:08464:11620\n\
67TFK:08490:11731\n\
67TFK:08476:11937\n\
67TFK:08461:11975\n\
67TFK:08481:12067\n\
67TFK:08451:12201\n\
67TFK:08443:12375\n\
67TFK:08465:12572\n\
67TFK:08490:12555\n\
67TFK:08473:12637\n\
67TFK:08532:11835\n\
67TFK:08512:12091\n\
67TFK:08574:11866\n\
67TFK:08577:12066\n\
67TFK:08574:12101\n\
67TFK:08591:12128\n\
67TFK:08555:12161\n\
67TFK:08562:12355\n\
67TFK:08579:12342\n\
67TFK:08599:11715\n\
67TFK:08615:11730\n\
67TFK:08602:11968\n\
67TFK:08641:12055\n\
67TFK:08603:12181\n\
67TFK:08605:12154\n\
67TFK:08620:12496\n\
67TFK:08630:12562\n\
67TFK:08622:12665\n\
67TFK:08605:12841\n\
67TFK:08685:11803\n\
67TFK:08647:11871\n\
67TFK:08655:11995\n\
67TFK:08654:12090\n\
67TFK:08717:11877\n\
67TFK:08733:12157\n\
67TFK:08716:12218\n\
67TFK:08707:12577\n\
67TFK:08709:12687\n\
67TFK:08755:11743\n\
67TFK:08750:12100\n\
67TFK:08750:12501\n\
67TFK:08797:11804\n\
67TFK:08812:11995\n\
67TFK:08834:12584\n\
67TFK:08864:11617\n\
67TFK:08853:11794\n\
67TFK:08865:11995\n\
67TFK:08893:11656\n\
67TFK:08929:11847\n\
67TFK:08940:12050\n\
67TFK:08935:12094\n\
67TFK:08893:12728\n\
67TFK:08906:12868\n\
67TFK:08954:11795\n\
67TFK:08970:12010\n\
67TFK:08991:12059\n\
67TFK:08977:12138\n\
67TFK:08987:12835\n\
67TFK:09024:11627\n\
67TFK:09028:11969\n\
67TFK:09025:12122\n\
67TFK:09008:12481\n\
67TFK:09011:12491\n\
67TFK:09027:12532\n\
67TFK:09048:11921\n\
67TFK:09058:11912\n\
67TFK:09080:12231\n\
67TFK:09070:12861\n\
67TFK:09108:11603\n\
67TFK:09117:11698\n\
67TFK:09117:12234\n\
67TFK:09118:12644\n\
67TFK:09122:12810\n\
67TFK:09168:11657\n\
67TFK:09157:11856\n\
67TFK:09143:12123\n\
67TFK:09167:12196\n\
67TFK:09162:12307\n\
67TFK:09154:12526\n\
67TFK:09178:12683\n\
67TFK:09188:12646\n\
67TFK:09174:12784\n\
67TFK:09208:11764\n\
67TFK:09233:11867\n\
67TFK:09207:12593\n\
67TFK:09201:12806\n\
67TFK:09268:11841\n\
67TFK:09248:11849\n\
67TFK:09282:12166\n\
67TFK:09249:12208\n\
67TFK:09244:12244\n\
67TFK:09242:12400\n\
67TFK:09253:12428\n\
67TFK:09258:12414\n\
67TFK:09246:12482\n\
67TFK:09269:12454\n\
67TFK:09273:12686\n\
67TFK:09320:11712\n\
67TFK:09294:11762\n\
67TFK:09308:11801\n\
67TFK:09316:11919\n\
67TFK:09313:12438\n\
67TFK:05343:13084\n\
67TFK:05329:13136\n\
67TFK:05336:13139\n\
67TFK:05339:13657\n\
67TFK:05384:12994\n\
67TFK:05403:12998\n\
67TFK:05416:13093\n\
67TFK:05406:13303\n\
67TFK:05426:13365\n\
67TFK:05381:13610\n\
67TFK:05392:13820\n\
67TFK:05386:13964\n\
67TFK:05397:13975\n\
67TFK:05406:14072\n\
67TFK:05444:12959\n\
67TFK:05471:13204\n\
67TFK:05432:13544\n\
67TFK:05450:13713\n\
67TFK:05514:13121\n\
67TFK:05483:13380\n\
67TFK:05482:13645\n\
67TFK:05526:13770\n\
67TFK:05537:12953\n\
67TFK:05563:12950\n\
67TFK:05574:13166\n\
67TFK:05534:13270\n\
67TFK:05558:13307\n\
67TFK:05553:13405\n\
67TFK:05580:13125\n\
67TFK:05618:13171\n\
67TFK:05590:13446\n\
67TFK:05621:13438\n\
67TFK:05582:13645\n\
67TFK:05620:13783\n\
67TFK:05646:13010\n\
67TFK:05657:13023\n\
67TFK:05638:13143\n\
67TFK:05676:13232\n\
67TFK:05631:13711\n\
67TFK:05643:13836\n\
67TFK:05667:13830\n\
67TFK:05668:13901\n\
67TFK:05671:13990\n\
67TFK:05660:14074\n\
67TFK:05665:14139\n\
67TFK:05683:12898\n\
67TFK:05711:12947\n\
67TFK:05724:12955\n\
67TFK:05725:13224\n\
67TFK:05701:13230\n\
67TFK:05718:13710\n\
67TFK:05725:13719\n\
67TFK:05710:13928\n\
67TFK:05774:13585\n\
67TFK:05757:13739\n\
67TFK:05777:13768\n\
67TFK:05755:13877\n\
67TFK:05735:14088\n\
67TFK:05806:14003\n\
67TFK:05838:13357\n\
67TFK:05872:13570\n\
67TFK:05830:13585\n\
67TFK:05874:13625\n\
67TFK:05835:14124\n\
67TFK:05896:13009\n\
67TFK:05893:13257\n\
67TFK:05912:13541\n\
67TFK:05917:13538\n\
67TFK:05905:13682\n\
67TFK:05883:13745\n\
67TFK:05911:13799\n\
67TFK:05889:13832\n\
67TFK:05878:13917\n\
67TFK:05956:12969\n\
67TFK:05945:13775\n\
67TFK:05996:13016\n\
67TFK:06009:13031\n\
67TFK:06026:13189\n\
67TFK:05983:13324\n\
67TFK:05983:13469\n\
67TFK:06014:13576\n\
67TFK:06015:13633\n\
67TFK:06027:13661\n\
67TFK:06029:13042\n\
67TFK:06045:13466\n\
67TFK:06056:13736\n\
67TFK:06071:13962\n\
67TFK:06056:14061\n\
67TFK:06061:14096\n\
67TFK:06101:12928\n\
67TFK:06085:13495\n\
67TFK:06111:13541\n\
67TFK:06124:13595\n\
67TFK:06082:13686\n\
67TFK:06107:13929\n\
67TFK:06127:13907\n\
67TFK:06094:14003\n\
67TFK:06159:13633\n\
67TFK:06160:13633\n\
67TFK:06152:13753\n\
67TFK:06151:13780\n\
67TFK:06154:13819\n\
67TFK:06181:13034\n\
67TFK:06184:13113\n\
67TFK:06241:12906\n\
67TFK:06265:13197\n\
67TFK:06263:13243\n\
67TFK:06248:13677\n\
67TFK:06270:13724\n\
67TFK:06276:13834\n\
67TFK:06252:14105\n\
67TFK:06290:12974\n\
67TFK:06310:13024\n\
67TFK:06321:13573\n\
67TFK:06310:13610\n\
67TFK:06310:13635\n\
67TFK:06288:13717\n\
67TFK:06321:13800\n\
67TFK:06282:14048\n\
67TFK:06348:12919\n\
67TFK:06350:12885\n\
67TFK:06358:13141\n\
67TFK:06347:13226\n\
67TFK:06332:13232\n\
67TFK:06345:13347\n\
67TFK:06346:13788\n\
67TFK:06418:13036\n\
67TFK:06418:13144\n\
67TFK:06390:13211\n\
67TFK:06417:13341\n\
67TFK:06426:13340\n\
67TFK:06410:13540\n\
67TFK:06400:13652\n\
67TFK:06408:13750\n\
67TFK:06402:13805\n\
67TFK:06423:13936\n\
67TFK:06405:14005\n\
67TFK:06391:14150\n\
67TFK:06441:12989\n\
67TFK:06430:13405\n\
67TFK:06452:13461\n\
67TFK:06448:13896\n\
67TFK:06448:13926\n\
67TFK:06504:12914\n\
67TFK:06522:12894\n\
67TFK:06516:12948\n\
67TFK:06496:13324\n\
67TFK:06519:14132\n\
67TFK:06542:13364\n\
67TFK:06529:13690\n\
67TFK:06607:13005\n\
67TFK:06578:13328\n\
67TFK:06595:13601\n\
67TFK:06627:13669\n\
67TFK:06623:14140\n\
67TFK:06635:12893\n\
67TFK:06657:13731\n\
67TFK:05351:14496\n\
67TFK:05524:14184\n\
67TFK:05506:14421\n\
67TFK:05518:14519\n\
67TFK:05528:14273\n\
67TFK:05703:14514\n\
67TFK:05738:15000\n\
67TFK:05816:14169\n\
67TFK:05840:14898\n\
67TFK:05926:14183\n\
67TFK:05942:14360\n\
67TFK:05951:14954\n\
67TFK:05994:14275\n\
67TFK:06003:14863\n\
67TFK:06038:14421\n\
67TFK:06033:14618\n\
67TFK:06030:14731\n\
67TFK:06101:14571\n\
67TFK:06112:14576\n\
67TFK:06097:14654\n\
67TFK:06176:14180\n\
67TFK:06132:14454\n\
67TFK:06135:14647\n\
67TFK:06145:14681\n\
67TFK:06129:14820\n\
67TFK:06174:14970\n\
67TFK:06189:14511\n\
67TFK:06204:14565\n\
67TFK:06257:14343\n\
67TFK:06244:14619\n\
67TFK:06266:14842\n\
67TFK:06291:14311\n\
67TFK:06291:14365\n\
67TFK:06310:14379\n\
67TFK:06373:14442\n\
67TFK:06344:14595\n\
67TFK:06341:14697\n\
67TFK:06357:14693\n\
67TFK:06332:14914\n\
67TFK:06333:14897\n\
67TFK:06399:14217\n\
67TFK:06389:14253\n\
67TFK:06411:14289\n\
67TFK:06396:14848\n\
67TFK:06459:14523\n\
67TFK:06462:14735\n\
67TFK:06496:14269\n\
67TFK:06499:15070\n\
67TFK:06566:14333\n\
67TFK:06564:14479\n\
67TFK:06559:14797\n\
67TFK:06620:14232\n\
67TFK:06624:14392\n\
67TFK:06584:14492\n\
67TFK:06648:14214\n\
67TFK:06638:14295\n\
67TFK:06640:14421\n\
67TFK:08010:10642\n\
67TFK:07997:10762\n\
67TFK:08018:11241\n\
67TFK:07994:11316\n\
67TFK:08054:10324\n\
67TFK:08085:10329\n\
67TFK:08056:10396\n\
67TFK:08063:10692\n\
67TFK:08091:11154\n\
67TFK:08048:11481\n\
67TFK:08118:10363\n\
67TFK:08113:10562\n\
67TFK:08138:10744\n\
67TFK:08139:10888\n\
67TFK:08131:10915\n\
67TFK:08134:11024\n\
67TFK:08112:11135\n\
67TFK:08120:11228\n\
67TFK:08128:11287\n\
67TFK:08104:11531\n\
67TFK:08183:10463\n\
67TFK:08172:10668\n\
67TFK:08158:10796\n\
67TFK:08158:10988\n\
67TFK:08171:11334\n\
67TFK:08180:11428\n\
67TFK:08236:10312\n\
67TFK:08219:10358\n\
67TFK:08197:10536\n\
67TFK:08227:10556\n\
67TFK:08238:10595\n\
67TFK:08230:10857\n\
67TFK:08239:11004\n\
67TFK:08213:11312\n\
67TFK:08249:10307\n\
67TFK:08244:10441\n\
67TFK:08263:10825\n\
67TFK:08249:11424\n\
67TFK:08317:10460\n\
67TFK:08302:10743\n\
67TFK:08315:10706\n\
67TFK:08321:10850\n\
67TFK:08296:11109\n\
67TFK:08337:11114\n\
67TFK:08308:11427\n\
67TFK:08333:11442\n\
67TFK:08313:11528\n\
67TFK:08390:10535\n\
67TFK:08356:10650\n\
67TFK:08375:10733\n\
67TFK:08355:10792\n\
67TFK:08389:10830\n\
67TFK:08360:10913\n\
67TFK:08361:10946\n\
67TFK:08391:10970\n\
67TFK:08390:11080\n\
67TFK:08368:11539\n\
67TFK:08377:11583\n\
67TFK:08398:10403\n\
67TFK:08430:10398\n\
67TFK:08406:10680\n\
67TFK:08413:10764\n\
67TFK:08393:11028\n\
67TFK:08401:11445\n\
67TFK:08447:10738\n\
67TFK:08451:10797\n\
67TFK:08472:10826\n\
67TFK:08467:10861\n\
67TFK:08452:11212\n\
67TFK:08444:11534\n\
67TFK:08502:10304\n\
67TFK:08513:10619\n\
67TFK:08527:10647\n\
67TFK:08531:10607\n\
67TFK:08518:10702\n\
67TFK:08516:10795\n\
67TFK:08527:10824\n\
67TFK:08521:10997\n\
67TFK:08510:11134\n\
67TFK:08581:10430\n\
67TFK:08585:10507\n\
67TFK:08559:10644\n\
67TFK:08581:10642\n\
67TFK:08579:11084\n\
67TFK:08565:11152\n\
67TFK:08570:11364\n\
67TFK:08614:10590\n\
67TFK:08618:10979\n\
67TFK:08633:10964\n\
67TFK:08607:11080\n\
67TFK:08598:11284\n\
67TFK:08603:11533\n\
67TFK:08629:11529\n\
67TFK:08617:11554\n\
67TFK:08635:11560\n\
67TFK:08685:10304\n\
67TFK:08643:10413\n\
67TFK:08668:10555\n\
67TFK:08681:10595\n\
67TFK:08659:10620\n\
67TFK:08689:10744\n\
67TFK:08690:10730\n\
67TFK:08651:10867\n\
67TFK:08672:10934\n\
67TFK:08665:10955\n\
67TFK:08668:10974\n\
67TFK:08685:10970\n\
67TFK:08662:11200\n\
67TFK:08644:11488\n\
67TFK:08652:11584\n\
67TFK:08695:10323\n\
67TFK:08739:10372\n\
67TFK:08706:10468\n\
67TFK:08719:10474\n\
67TFK:08698:10592\n\
67TFK:08698:11228\n\
67TFK:08695:11277\n\
67TFK:08739:11292\n\
67TFK:08731:11372\n\
67TFK:08707:11492\n\
67TFK:08783:10428\n\
67TFK:08747:10750\n\
67TFK:08746:10826\n\
67TFK:08757:10857\n\
67TFK:08769:11095\n\
67TFK:08743:11145\n\
67TFK:08779:11131\n\
67TFK:08779:11161\n\
67TFK:08770:11230\n\
67TFK:08776:11284\n\
67TFK:08757:11417\n\
67TFK:08768:11414\n\
67TFK:08797:10949\n\
67TFK:08811:11202\n\
67TFK:08803:11385\n\
67TFK:08820:11568\n\
67TFK:08855:10316\n\
67TFK:08849:10980\n\
67TFK:08876:11056\n\
67TFK:08884:11257\n\
67TFK:08928:10495\n\
67TFK:08907:10559\n\
67TFK:08893:10840\n\
67TFK:08913:10850\n\
67TFK:08936:10828\n\
67TFK:08909:10882\n\
67TFK:08936:10901\n\
67TFK:08907:10971\n\
67TFK:08928:11442\n\
67TFK:08897:11515\n\
67TFK:08968:10490\n\
67TFK:08989:10586\n\
67TFK:08983:10794\n\
67TFK:08958:10926\n\
67TFK:08978:11180\n\
67TFK:08960:11306\n\
67TFK:09039:10503\n\
67TFK:09018:10526\n\
67TFK:09001:10554\n\
67TFK:09017:10887\n\
67TFK:09027:11087\n\
67TFK:09035:11069\n\
67TFK:09029:11170\n\
67TFK:09036:11260\n\
67TFK:09052:10315\n\
67TFK:09056:10476\n\
67TFK:09066:10454\n\
67TFK:09056:10721\n\
67TFK:09044:10939\n\
67TFK:09044:11067\n\
67TFK:09055:11081\n\
67TFK:09060:11260\n\
67TFK:09057:11335\n\
67TFK:09088:11499\n\
67TFK:09060:11561\n\
67TFK:09112:10566\n\
67TFK:09095:10703\n\
67TFK:09099:10656\n\
67TFK:09117:10948\n\
67TFK:09105:10970\n\
67TFK:09106:11004\n\
67TFK:09117:11138\n\
67TFK:09111:11435\n\
67TFK:09110:11496\n\
67TFK:09135:11499\n\
67TFK:09134:11574\n\
67TFK:09169:10480\n\
67TFK:09155:10646\n\
67TFK:09157:10657\n\
67TFK:09161:10702\n\
67TFK:09182:10783\n\
67TFK:09160:10829\n\
67TFK:09170:10968\n\
67TFK:09165:11317\n\
67TFK:09146:11393\n\
67TFK:09149:11387\n\
67TFK:09239:10381\n\
67TFK:09194:10646\n\
67TFK:09221:10904\n\
67TFK:09193:11047\n\
67TFK:09193:11332\n\
67TFK:09194:11330\n\
67TFK:09221:11444\n\
67TFK:09245:10524\n\
67TFK:09266:10743\n\
67TFK:09259:10901\n\
67TFK:09248:11448\n\
67TFK:09249:11429\n\
67TFK:09316:10468\n\
67TFK:09300:11492\n\
67TFK:09313:11488\n\
67TFK:04034:02925\n\
67TFK:04001:02996\n\
67TFK:04028:02998\n\
67TFK:04045:03067\n\
67TFK:04002:03106\n\
67TFK:04023:03128\n\
67TFK:04001:03319\n\
67TFK:03998:03432\n\
67TFK:03998:03623\n\
67TFK:04015:03606\n\
67TFK:04034:03629\n\
67TFK:04036:03716\n\
67TFK:04046:02761\n\
67TFK:04067:02783\n\
67TFK:04088:02969\n\
67TFK:04063:03262\n\
67TFK:04065:03451\n\
67TFK:04047:03484\n\
67TFK:04088:03536\n\
67TFK:04087:03719\n\
67TFK:04066:03783\n\
67TFK:04048:03834\n\
67TFK:04099:02702\n\
67TFK:04126:02694\n\
67TFK:04110:02919\n\
67TFK:04109:03120\n\
67TFK:04116:03105\n\
67TFK:04105:03210\n\
67TFK:04108:03255\n\
67TFK:04136:03427\n\
67TFK:04139:03492\n\
67TFK:04100:03677\n\
67TFK:04113:03719\n\
67TFK:04117:03820\n\
67TFK:04173:02646\n\
67TFK:04188:02745\n\
67TFK:04166:02855\n\
67TFK:04184:02960\n\
67TFK:04193:02962\n\
67TFK:04165:03426\n\
67TFK:04151:03549\n\
67TFK:04181:03589\n\
67TFK:04176:03701\n\
67TFK:04212:02598\n\
67TFK:04221:02590\n\
67TFK:04204:02767\n\
67TFK:04203:02833\n\
67TFK:04206:02872\n\
67TFK:04212:02990\n\
67TFK:04243:03226\n\
67TFK:04214:03391\n\
67TFK:04226:03832\n\
67TFK:04250:02670\n\
67TFK:04276:02805\n\
67TFK:04252:02953\n\
67TFK:04255:02992\n\
67TFK:04267:03130\n\
67TFK:04281:03239\n\
67TFK:04266:03320\n\
67TFK:04254:03555\n\
67TFK:04268:03784\n\
67TFK:04323:02697\n\
67TFK:04307:03658\n\
67TFK:04383:02621\n\
67TFK:04391:02844\n\
67TFK:04354:03115\n\
67TFK:04382:03104\n\
67TFK:04394:03167\n\
67TFK:04354:03218\n\
67TFK:04383:03296\n\
67TFK:04391:03362\n\
67TFK:04369:03421\n\
67TFK:04371:03424\n\
67TFK:04372:03567\n\
67TFK:04384:03581\n\
67TFK:04362:03720\n\
67TFK:04372:03695\n\
67TFK:04360:03756\n\
67TFK:04357:03811\n\
67TFK:04439:02775\n\
67TFK:04412:03018\n\
67TFK:04408:03113\n\
67TFK:04414:03248\n\
67TFK:04403:03313\n\
67TFK:04406:03369\n\
67TFK:04431:03429\n\
67TFK:04466:02728\n\
67TFK:04457:02781\n\
67TFK:04483:02925\n\
67TFK:04489:03062\n\
67TFK:04473:03324\n\
67TFK:04487:03422\n\
67TFK:04469:03482\n\
67TFK:04479:03604\n\
67TFK:04463:03649\n\
67TFK:04486:03825\n\
67TFK:04521:02604\n\
67TFK:04537:02692\n\
67TFK:04544:02723\n\
67TFK:04500:02870\n\
67TFK:04543:02900\n\
67TFK:04540:03059\n\
67TFK:04514:03203\n\
67TFK:04525:03463\n\
67TFK:04540:03509\n\
67TFK:04533:03624\n\
67TFK:04523:03660\n\
67TFK:04542:03728\n\
67TFK:04570:02583\n\
67TFK:04553:02673\n\
67TFK:04572:02764\n\
67TFK:04588:03092\n\
67TFK:04547:03126\n\
67TFK:04581:03127\n\
67TFK:04554:03345\n\
67TFK:04595:03333\n\
67TFK:04563:03384\n\
67TFK:04575:03534\n\
67TFK:04590:03604\n\
67TFK:04575:03720\n\
67TFK:04576:03718\n\
67TFK:04580:03786\n\
67TFK:04598:02759\n\
67TFK:04601:02749\n\
67TFK:04618:02823\n\
67TFK:04611:02939\n\
67TFK:04615:02959\n\
67TFK:04632:03030\n\
67TFK:04629:03269\n\
67TFK:04625:03494\n\
67TFK:04635:03484\n\
67TFK:04602:03588\n\
67TFK:04612:03740\n\
67TFK:04647:02620\n\
67TFK:04692:02647\n\
67TFK:04672:02720\n\
67TFK:04674:02794\n\
67TFK:04682:03035\n\
67TFK:04690:03095\n\
67TFK:04693:03082\n\
67TFK:04647:03164\n\
67TFK:04662:03127\n\
67TFK:04682:03395\n\
67TFK:04657:03483\n\
67TFK:04666:03488\n\
67TFK:04695:03563\n\
67TFK:04680:03673\n\
67TFK:04690:03689\n\
67TFK:04694:03750\n\
67TFK:04711:02600\n\
67TFK:04718:03268\n\
67TFK:04742:03378\n\
67TFK:04724:03449\n\
67TFK:04727:03601\n\
67TFK:04705:03718\n\
67TFK:04770:02803\n\
67TFK:04782:02969\n\
67TFK:04790:02940\n\
67TFK:04756:03005\n\
67TFK:04782:03000\n\
67TFK:04794:03177\n\
67TFK:04771:03365\n\
67TFK:04770:03445\n\
67TFK:04794:03560\n\
67TFK:04845:02582\n\
67TFK:04818:02704\n\
67TFK:04813:03021\n\
67TFK:04810:03029\n\
67TFK:04802:03206\n\
67TFK:04827:03224\n\
67TFK:04805:03453\n\
67TFK:04845:03439\n\
67TFK:04816:03506\n\
67TFK:04798:03622\n\
67TFK:04839:03579\n\
67TFK:04798:03639\n\
67TFK:04800:03809\n\
67TFK:04856:02876\n\
67TFK:04895:02941\n\
67TFK:04875:02993\n\
67TFK:04856:03050\n\
67TFK:04872:03074\n\
67TFK:04848:03117\n\
67TFK:04891:03316\n\
67TFK:04882:03344\n\
67TFK:04853:03592\n\
67TFK:04879:03743\n\
67TFK:04927:02677\n\
67TFK:04921:02781\n\
67TFK:04897:02967\n\
67TFK:04900:03187\n\
67TFK:04910:03405\n\
67TFK:04906:03658\n\
67TFK:04902:03792\n\
67TFK:04960:02651\n\
67TFK:04983:02697\n\
67TFK:04984:02728\n\
67TFK:04985:02855\n\
67TFK:04979:02926\n\
67TFK:04963:03132\n\
67TFK:04952:03236\n\
67TFK:04966:03286\n\
67TFK:04984:03384\n\
67TFK:04981:03432\n\
67TFK:04946:03540\n\
67TFK:04961:03571\n\
67TFK:04986:03555\n\
67TFK:04994:03563\n\
67TFK:05042:02720\n\
67TFK:04998:02785\n\
67TFK:05020:02931\n\
67TFK:05024:03041\n\
67TFK:05029:03073\n\
67TFK:05019:03125\n\
67TFK:04996:03192\n\
67TFK:05026:03278\n\
67TFK:05002:03678\n\
67TFK:04998:03812\n\
67TFK:05053:02633\n\
67TFK:05063:02699\n\
67TFK:05066:02688\n\
67TFK:05062:02741\n\
67TFK:05051:02868\n\
67TFK:05068:03060\n\
67TFK:05095:03377\n\
67TFK:05094:03498\n\
67TFK:05069:03568\n\
67TFK:05070:03729\n\
67TFK:05090:03847\n\
67TFK:05090:03859\n\
67TFK:05113:02603\n\
67TFK:05133:02660\n\
67TFK:05109:02730\n\
67TFK:05097:02899\n\
67TFK:05139:02959\n\
67TFK:05137:03032\n\
67TFK:05099:03203\n\
67TFK:05123:03259\n\
67TFK:05112:03611\n\
67TFK:05117:03627\n\
67TFK:05129:03656\n\
67TFK:05133:03744\n\
67TFK:05127:03788\n\
67TFK:05158:02642\n\
67TFK:05192:02695\n\
67TFK:05159:02899\n\
67TFK:05170:02911\n\
67TFK:05180:02898\n\
67TFK:05175:03184\n\
67TFK:05169:03496\n\
67TFK:05179:03662\n\
67TFK:05185:03629\n\
67TFK:05166:03823\n\
67TFK:05151:03845\n\
67TFK:05174:03827\n\
67TFK:05222:02627\n\
67TFK:05201:02755\n\
67TFK:05221:03104\n\
67TFK:05229:03302\n\
67TFK:05231:03355\n\
67TFK:05233:03449\n\
67TFK:05236:03467\n\
67TFK:05239:03435\n\
67TFK:05216:03573\n\
67TFK:05242:03602\n\
67TFK:05215:03648\n\
67TFK:05243:03804\n\
67TFK:05288:02847\n\
67TFK:05258:03002\n\
67TFK:05250:03090\n\
67TFK:05265:03081\n\
67TFK:05248:03210\n\
67TFK:05249:03228\n\
67TFK:05267:03437\n\
67TFK:05259:03516\n\
67TFK:05275:03531\n\
67TFK:05246:03735\n\
67TFK:05273:03778\n\
67TFK:05299:02709\n\
67TFK:05312:02710\n\
67TFK:05296:03378\n\
67TFK:05311:03423\n\
67TFK:05303:03847\n\
67TFK:05349:02644\n\
67TFK:05329:02893\n\
67TFK:05348:02967\n\
67TFK:05360:03356\n\
67TFK:05338:03387\n\
67TFK:05349:03746\n\
67TFK:05344:03826\n\
67TFK:05397:02706\n\
67TFK:05408:02713\n\
67TFK:05400:02823\n\
67TFK:05394:02880\n\
67TFK:05388:03239\n\
67TFK:05404:03858\n\
67TFK:05451:02701\n\
67TFK:05440:02833\n\
67TFK:05467:02883\n\
67TFK:05475:02879\n\
67TFK:05468:02932\n\
67TFK:05452:02995\n\
67TFK:05452:03047\n\
67TFK:05476:03182\n\
67TFK:05477:03614\n\
67TFK:05498:02999\n\
67TFK:05495:03144\n\
67TFK:05512:03168\n\
67TFK:05517:03238\n\
67TFK:05519:03243\n\
67TFK:05505:03279\n\
67TFK:05519:03373\n\
67TFK:05509:03538\n\
67TFK:05505:03687\n\
67TFK:05479:03787\n\
67TFK:05558:02582\n\
67TFK:05548:02867\n\
67TFK:05569:02845\n\
67TFK:05542:03032\n\
67TFK:05568:03048\n\
67TFK:05537:03272\n\
67TFK:05539:03291\n\
67TFK:05548:03699\n\
67TFK:05627:02618\n\
67TFK:05583:02834\n\
67TFK:05627:03428\n\
67TFK:05578:03638\n\
67TFK:05615:03742\n\
67TFK:05599:03783\n\
67TFK:05664:02652\n\
67TFK:05633:03075\n\
67TFK:05650:03060\n\
67TFK:05650:03158\n\
67TFK:05634:03221\n\
67TFK:05645:03374\n\
67TFK:05674:03371\n\
67TFK:05631:03519\n\
67TFK:05646:03494\n\
67TFK:05636:03603\n\
67TFK:05649:03847\n\
67TFK:05699:02684\n\
67TFK:05683:02819\n\
67TFK:05678:03126\n\
67TFK:05715:03142\n\
67TFK:05684:03384\n\
67TFK:05682:03653\n\
67TFK:05681:03766\n\
67TFK:05690:03854\n\
67TFK:05749:02628\n\
67TFK:05759:02773\n\
67TFK:05766:02734\n\
67TFK:05763:02847\n\
67TFK:05747:02890\n\
67TFK:05742:03070\n\
67TFK:05754:03070\n\
67TFK:05768:03223\n\
67TFK:05756:03297\n\
67TFK:05732:03643\n\
67TFK:05753:03639\n\
67TFK:05739:03824\n\
67TFK:05805:02601\n\
67TFK:05808:02670\n\
67TFK:05805:02835\n\
67TFK:05827:02912\n\
67TFK:05779:02967\n\
67TFK:05814:03164\n\
67TFK:05781:03235\n\
67TFK:05781:03318\n\
67TFK:05785:03403\n\
67TFK:05788:03466\n\
67TFK:05824:03472\n\
67TFK:05805:03607\n\
67TFK:05809:03591\n\
67TFK:05795:03644\n\
67TFK:05827:03694\n\
67TFK:05819:03784\n\
67TFK:05876:02858\n\
67TFK:05877:02850\n\
67TFK:05853:02913\n\
67TFK:05851:03049\n\
67TFK:05836:03419\n\
67TFK:05870:03501\n\
67TFK:05864:03756\n\
67TFK:05852:03824\n\
67TFK:05893:02633\n\
67TFK:05914:02691\n\
67TFK:05885:02850\n\
67TFK:05920:02912\n\
67TFK:05882:03054\n\
67TFK:05904:03413\n\
67TFK:05892:03496\n\
67TFK:05896:03516\n\
67TFK:05881:03562\n\
67TFK:05909:03654\n\
67TFK:05905:03764\n\
67TFK:05948:02583\n\
67TFK:05957:03031\n\
67TFK:05931:03162\n\
67TFK:05954:03565\n\
67TFK:05941:03752\n\
67TFK:05951:03739\n\
67TFK:05964:03728\n\
67TFK:05931:03837\n\
67TFK:06014:02621\n\
67TFK:05978:02938\n\
67TFK:06020:03041\n\
67TFK:06000:03131\n\
67TFK:05978:03203\n\
67TFK:05996:03207\n\
67TFK:06012:03355\n\
67TFK:05985:03473\n\
67TFK:05994:03516\n\
67TFK:05981:03546\n\
67TFK:06001:03610\n\
67TFK:06000:03854\n\
67TFK:06060:02598\n\
67TFK:06028:02630\n\
67TFK:06036:02912\n\
67TFK:06039:02930\n\
67TFK:06033:03465\n\
67TFK:06058:03449\n\
67TFK:06077:03800\n\
67TFK:06072:03833\n\
67TFK:06112:02796\n\
67TFK:06110:02863\n\
67TFK:06113:02931\n\
67TFK:06117:03018\n\
67TFK:06086:03125\n\
67TFK:06078:03144\n\
67TFK:06107:03304\n\
67TFK:06116:03332\n\
67TFK:06089:03447\n\
67TFK:06084:03545\n\
67TFK:06083:03610\n\
67TFK:06087:03695\n\
67TFK:06099:03791\n\
67TFK:06140:02727\n\
67TFK:06149:02791\n\
67TFK:06172:03182\n\
67TFK:06138:03468\n\
67TFK:06153:03646\n\
67TFK:06154:03787\n\
67TFK:06218:03091\n\
67TFK:06182:03283\n\
67TFK:06219:03667\n\
67TFK:06184:03711\n\
67TFK:06251:02588\n\
67TFK:06266:02635\n\
67TFK:06256:02911\n\
67TFK:06255:02940\n\
67TFK:06239:03252\n\
67TFK:06251:03273\n\
67TFK:06270:03558\n\
67TFK:06270:03585\n\
67TFK:06253:03807\n\
67TFK:06320:02663\n\
67TFK:06291:02903\n\
67TFK:06314:02917\n\
67TFK:06281:02961\n\
67TFK:06282:03055\n\
67TFK:06312:03499\n\
67TFK:06318:03514\n\
67TFK:06318:03555\n\
67TFK:06326:03691\n\
67TFK:06358:02627\n\
67TFK:06364:03111\n\
67TFK:06345:03374\n\
67TFK:06339:03381\n\
67TFK:06333:03486\n\
67TFK:06352:03572\n\
67TFK:06408:02756\n\
67TFK:06407:02801\n\
67TFK:06381:03370\n\
67TFK:06408:03352\n\
67TFK:06397:03617\n\
67TFK:06407:03632\n\
67TFK:06401:03697\n\
67TFK:06437:02735\n\
67TFK:06448:02981\n\
67TFK:06455:03055\n\
67TFK:06431:03420\n\
67TFK:06448:03502\n\
67TFK:06429:03612\n\
67TFK:06434:03620\n\
67TFK:06458:03743\n\
67TFK:06449:03818\n\
67TFK:06507:02624\n\
67TFK:06509:02603\n\
67TFK:06522:02760\n\
67TFK:06509:02998\n\
67TFK:06517:03213\n\
67TFK:06519:03304\n\
67TFK:06524:03285\n\
67TFK:06497:03469\n\
67TFK:06510:03506\n\
67TFK:06504:03527\n\
67TFK:06517:03705\n\
67TFK:06557:02799\n\
67TFK:06571:02807\n\
67TFK:06567:03048\n\
67TFK:06556:03092\n\
67TFK:06554:03258\n\
67TFK:06531:03435\n\
67TFK:06554:03530\n\
67TFK:06547:03624\n\
67TFK:06577:03648\n\
67TFK:06553:03712\n\
67TFK:06547:03796\n\
67TFK:06604:02615\n\
67TFK:06589:02710\n\
67TFK:06617:02838\n\
67TFK:06627:02910\n\
67TFK:06599:03152\n\
67TFK:06583:03405\n\
67TFK:06588:03483\n\
67TFK:06601:03504\n\
67TFK:06600:03550\n\
67TFK:06607:03552\n\
67TFK:06581:03609\n\
67TFK:06587:03716\n\
67TFK:06606:03686\n\
67TFK:06639:02774\n\
67TFK:06628:02890\n\
67TFK:06630:03234\n\
67TFK:06628:03475\n\
67TFK:06651:03749\n\
67TFK:05366:05364\n\
67TFK:05375:05365\n\
67TFK:05352:05403\n\
67TFK:05362:05418\n\
67TFK:05337:05538\n\
67TFK:05335:05566\n\
67TFK:05340:05881\n\
67TFK:05339:05954\n\
67TFK:05369:06232\n\
67TFK:05336:06252\n\
67TFK:05415:05164\n\
67TFK:05395:05242\n\
67TFK:05402:05378\n\
67TFK:05407:05464\n\
67TFK:05411:05458\n\
67TFK:05427:05504\n\
67TFK:05388:05641\n\
67TFK:05422:05650\n\
67TFK:05423:05720\n\
67TFK:05415:05884\n\
67TFK:05383:05911\n\
67TFK:05427:05931\n\
67TFK:05381:06045\n\
67TFK:05382:06411\n\
67TFK:05460:05168\n\
67TFK:05463:05298\n\
67TFK:05470:05711\n\
67TFK:05430:05871\n\
67TFK:05435:06101\n\
67TFK:05457:06083\n\
67TFK:05433:06145\n\
67TFK:05464:06121\n\
67TFK:05468:06143\n\
67TFK:05451:06248\n\
67TFK:05474:06263\n\
67TFK:05434:06372\n\
67TFK:05500:05247\n\
67TFK:05505:05205\n\
67TFK:05509:05311\n\
67TFK:05511:05372\n\
67TFK:05502:05501\n\
67TFK:05479:05705\n\
67TFK:05508:05738\n\
67TFK:05509:05709\n\
67TFK:05502:05771\n\
67TFK:05520:05778\n\
67TFK:05499:05907\n\
67TFK:05513:05993\n\
67TFK:05524:06093\n\
67TFK:05487:06350\n\
67TFK:05503:06308\n\
67TFK:05496:06384\n\
67TFK:05531:05193\n\
67TFK:05547:05395\n\
67TFK:05565:05379\n\
67TFK:05542:05423\n\
67TFK:05532:05704\n\
67TFK:05547:05732\n\
67TFK:05539:05798\n\
67TFK:05546:05800\n\
67TFK:05543:06033\n\
67TFK:05528:06298\n\
67TFK:05572:06430\n\
67TFK:05581:05208\n\
67TFK:05599:05316\n\
67TFK:05590:05508\n\
67TFK:05590:05601\n\
67TFK:05624:05589\n\
67TFK:05590:05705\n\
67TFK:05626:05782\n\
67TFK:05608:05952\n\
67TFK:05614:06096\n\
67TFK:05670:05201\n\
67TFK:05674:05215\n\
67TFK:05676:05283\n\
67TFK:05647:05332\n\
67TFK:05630:05443\n\
67TFK:05653:05435\n\
67TFK:05659:05547\n\
67TFK:05631:05703\n\
67TFK:05637:05728\n\
67TFK:05677:05722\n\
67TFK:05655:05951\n\
67TFK:05669:06289\n\
67TFK:05664:06319\n\
67TFK:05717:05192\n\
67TFK:05706:05225\n\
67TFK:05684:05885\n\
67TFK:05699:05998\n\
67TFK:05695:06017\n\
67TFK:05696:06133\n\
67TFK:05705:06128\n\
67TFK:05718:06189\n\
67TFK:05702:06239\n\
67TFK:05729:05275\n\
67TFK:05739:05271\n\
67TFK:05770:05281\n\
67TFK:05738:05379\n\
67TFK:05761:05414\n\
67TFK:05742:05495\n\
67TFK:05748:05733\n\
67TFK:05743:05889\n\
67TFK:05740:05983\n\
67TFK:05773:06150\n\
67TFK:05797:05154\n\
67TFK:05778:05630\n\
67TFK:05797:05617\n\
67TFK:05815:05612\n\
67TFK:05799:05758\n\
67TFK:05816:05828\n\
67TFK:05790:06099\n\
67TFK:05805:06218\n\
67TFK:05811:06282\n\
67TFK:05841:05248\n\
67TFK:05853:05229\n\
67TFK:05875:05225\n\
67TFK:05847:05725\n\
67TFK:05856:06005\n\
67TFK:05863:06053\n\
67TFK:05876:06285\n\
67TFK:05914:05328\n\
67TFK:05885:05483\n\
67TFK:05890:05542\n\
67TFK:05904:05640\n\
67TFK:05924:05652\n\
67TFK:05917:05782\n\
67TFK:05894:05844\n\
67TFK:05920:05864\n\
67TFK:05926:05871\n\
67TFK:05885:06154\n\
67TFK:05887:06157\n\
67TFK:05969:05345\n\
67TFK:05949:05446\n\
67TFK:05951:05482\n\
67TFK:05964:05792\n\
67TFK:05953:05871\n\
67TFK:05957:05866\n\
67TFK:05941:06140\n\
67TFK:05965:06370\n\
67TFK:05980:05281\n\
67TFK:06013:05464\n\
67TFK:06026:05509\n\
67TFK:06018:05599\n\
67TFK:06007:05826\n\
67TFK:06026:06031\n\
67TFK:06022:06256\n\
67TFK:06016:06379\n\
67TFK:05988:06418\n\
67TFK:06042:05275\n\
67TFK:06045:05350\n\
67TFK:06060:05378\n\
67TFK:06063:05389\n\
67TFK:06028:05483\n\
67TFK:06065:05583\n\
67TFK:06074:05727\n\
67TFK:06061:05844\n\
67TFK:06077:05981\n\
67TFK:06054:06271\n\
67TFK:06068:06268\n\
67TFK:06028:06431\n\
67TFK:06067:06433\n\
67TFK:06101:05201\n\
67TFK:06088:05243\n\
67TFK:06118:05333\n\
67TFK:06097:05422\n\
67TFK:06104:05566\n\
67TFK:06084:05623\n\
67TFK:06082:05682\n\
67TFK:06094:05701\n\
67TFK:06105:05659\n\
67TFK:06103:05821\n\
67TFK:06126:05900\n\
67TFK:06091:05945\n\
67TFK:06107:05946\n\
67TFK:06120:05944\n\
67TFK:06098:05986\n\
67TFK:06108:05975\n\
67TFK:06107:06040\n\
67TFK:06117:06037\n\
67TFK:06121:06083\n\
67TFK:06117:06216\n\
67TFK:06101:06337\n\
67TFK:06129:05185\n\
67TFK:06166:05154\n\
67TFK:06160:05376\n\
67TFK:06163:05518\n\
67TFK:06154:05579\n\
67TFK:06130:05768\n\
67TFK:06154:06140\n\
67TFK:06164:06144\n\
67TFK:06161:06206\n\
67TFK:06150:06397\n\
67TFK:06214:05369\n\
67TFK:06193:05653\n\
67TFK:06219:06078\n\
67TFK:06188:06189\n\
67TFK:06229:05157\n\
67TFK:06240:05252\n\
67TFK:06230:05311\n\
67TFK:06250:05704\n\
67TFK:06261:05803\n\
67TFK:06257:05999\n\
67TFK:06249:06014\n\
67TFK:06234:06066\n\
67TFK:06248:06162\n\
67TFK:06242:06221\n\
67TFK:06297:05287\n\
67TFK:06319:05292\n\
67TFK:06287:05308\n\
67TFK:06290:05441\n\
67TFK:06292:05409\n\
67TFK:06282:05599\n\
67TFK:06288:05579\n\
67TFK:06300:05915\n\
67TFK:06314:06034\n\
67TFK:06325:06212\n\
67TFK:06326:06278\n\
67TFK:06284:06308\n\
67TFK:06345:05205\n\
67TFK:06341:05268\n\
67TFK:06360:05440\n\
67TFK:06339:05538\n\
67TFK:06342:05521\n\
67TFK:06330:05555\n\
67TFK:06373:05692\n\
67TFK:06361:05842\n\
67TFK:06339:05883\n\
67TFK:06353:06120\n\
67TFK:06345:06301\n\
67TFK:06354:06265\n\
67TFK:06348:06332\n\
67TFK:06351:06318\n\
67TFK:06400:05646\n\
67TFK:06423:05676\n\
67TFK:06409:05849\n\
67TFK:06391:05905\n\
67TFK:06380:05967\n\
67TFK:06423:06035\n\
67TFK:06399:06159\n\
67TFK:06379:06281\n\
67TFK:06415:06362\n\
67TFK:06446:05290\n\
67TFK:06476:05255\n\
67TFK:06431:05411\n\
67TFK:06441:05544\n\
67TFK:06439:05685\n\
67TFK:06437:05714\n\
67TFK:06428:05754\n\
67TFK:06451:05840\n\
67TFK:06456:06043\n\
67TFK:06474:06028\n\
67TFK:06457:06091\n\
67TFK:06467:06087\n\
67TFK:06458:06154\n\
67TFK:06454:06235\n\
67TFK:06431:06338\n\
67TFK:06463:06303\n\
67TFK:06470:06391\n\
67TFK:06460:06419\n\
67TFK:06518:05201\n\
67TFK:06505:05240\n\
67TFK:06496:05291\n\
67TFK:06514:05308\n\
67TFK:06484:05426\n\
67TFK:06514:05434\n\
67TFK:06519:05580\n\
67TFK:06514:05620\n\
67TFK:06518:05771\n\
67TFK:06510:05836\n\
67TFK:06486:05947\n\
67TFK:06507:06136\n\
67TFK:06577:05327\n\
67TFK:06545:05411\n\
67TFK:06553:05476\n\
67TFK:06548:05587\n\
67TFK:06534:05731\n\
67TFK:06565:05963\n\
67TFK:06553:06032\n\
67TFK:06555:06023\n\
67TFK:06541:06163\n\
67TFK:06547:06330\n\
67TFK:06590:05369\n\
67TFK:06624:05783\n\
67TFK:06581:05892\n\
67TFK:06596:05891\n\
67TFK:06609:05940\n\
67TFK:06586:06167\n\
67TFK:06622:06198\n\
67TFK:06622:06350\n\
67TFK:06627:06315\n\
67TFK:06612:06364\n\
67TFK:06633:05186\n\
67TFK:06634:05559\n\
67TFK:06638:05721\n\
67TFK:04005:03954\n\
67TFK:04025:04065\n\
67TFK:04038:04230\n\
67TFK:04025:04301\n\
67TFK:04026:04293\n\
67TFK:04029:04434\n\
67TFK:04001:04512\n\
67TFK:04032:04490\n\
67TFK:04029:04579\n\
67TFK:04044:04643\n\
67TFK:04010:04755\n\
67TFK:03996:04960\n\
67TFK:04005:05130\n\
67TFK:04018:05144\n\
67TFK:04093:03905\n\
67TFK:04088:04085\n\
67TFK:04081:04196\n\
67TFK:04095:04210\n\
67TFK:04065:04493\n\
67TFK:04048:04549\n\
67TFK:04058:04880\n\
67TFK:04049:05115\n\
67TFK:04113:03902\n\
67TFK:04144:03940\n\
67TFK:04112:04100\n\
67TFK:04135:04112\n\
67TFK:04097:04304\n\
67TFK:04111:04309\n\
67TFK:04135:04286\n\
67TFK:04103:04728\n\
67TFK:04103:04775\n\
67TFK:04177:04295\n\
67TFK:04151:04428\n\
67TFK:04150:04466\n\
67TFK:04195:04601\n\
67TFK:04221:03895\n\
67TFK:04226:04071\n\
67TFK:04205:04232\n\
67TFK:04223:04394\n\
67TFK:04227:04706\n\
67TFK:04215:04932\n\
67TFK:04217:04934\n\
67TFK:04231:05036\n\
67TFK:04246:04073\n\
67TFK:04249:04330\n\
67TFK:04288:04772\n\
67TFK:04249:05049\n\
67TFK:04283:05038\n\
67TFK:04299:03866\n\
67TFK:04310:04202\n\
67TFK:04340:04207\n\
67TFK:04320:04224\n\
67TFK:04318:04277\n\
67TFK:04302:04340\n\
67TFK:04334:04498\n\
67TFK:04329:04544\n\
67TFK:04359:03875\n\
67TFK:04357:04143\n\
67TFK:04347:04251\n\
67TFK:04360:04221\n\
67TFK:04349:04291\n\
67TFK:04380:04365\n\
67TFK:04354:04482\n\
67TFK:04367:04557\n\
67TFK:04371:04546\n\
67TFK:04372:04608\n\
67TFK:04349:04936\n\
67TFK:04383:04984\n\
67TFK:04400:04183\n\
67TFK:04407:04495\n\
67TFK:04442:04507\n\
67TFK:04422:04714\n\
67TFK:04398:04764\n\
67TFK:04423:04778\n\
67TFK:04401:04849\n\
67TFK:04423:04847\n\
67TFK:04405:04897\n\
67TFK:04437:05136\n\
67TFK:04466:04075\n\
67TFK:04481:04071\n\
67TFK:04495:04166\n\
67TFK:04449:04229\n\
67TFK:04459:04300\n\
67TFK:04481:04350\n\
67TFK:04448:04444\n\
67TFK:04493:04417\n\
67TFK:04472:04557\n\
67TFK:04490:04595\n\
67TFK:04449:04662\n\
67TFK:04450:04720\n\
67TFK:04462:04759\n\
67TFK:04455:05106\n\
67TFK:04512:03936\n\
67TFK:04501:04125\n\
67TFK:04504:04127\n\
67TFK:04496:04316\n\
67TFK:04533:04339\n\
67TFK:04523:04496\n\
67TFK:04525:04470\n\
67TFK:04526:04862\n\
67TFK:04508:05136\n\
67TFK:04510:05138\n\
67TFK:04548:03924\n\
67TFK:04569:03960\n\
67TFK:04579:03995\n\
67TFK:04551:04077\n\
67TFK:04550:04162\n\
67TFK:04591:04153\n\
67TFK:04550:04471\n\
67TFK:04591:04712\n\
67TFK:04590:04726\n\
67TFK:04582:05014\n\
67TFK:04578:05090\n\
67TFK:04627:03938\n\
67TFK:04596:04023\n\
67TFK:04606:04019\n\
67TFK:04615:04182\n\
67TFK:04623:04277\n\
67TFK:04629:04415\n\
67TFK:04606:04508\n\
67TFK:04603:04578\n\
67TFK:04629:04693\n\
67TFK:04611:04831\n\
67TFK:04623:05086\n\
67TFK:04672:03949\n\
67TFK:04677:03962\n\
67TFK:04681:03961\n\
67TFK:04669:03975\n\
67TFK:04681:04125\n\
67TFK:04682:04216\n\
67TFK:04678:04437\n\
67TFK:04654:04734\n\
67TFK:04671:04731\n\
67TFK:04649:04897\n\
67TFK:04665:04899\n\
67TFK:04669:04885\n\
67TFK:04652:04928\n\
67TFK:04702:03907\n\
67TFK:04712:03876\n\
67TFK:04706:04043\n\
67TFK:04706:04112\n\
67TFK:04714:04088\n\
67TFK:04711:04393\n\
67TFK:04710:04511\n\
67TFK:04740:04495\n\
67TFK:04707:04809\n\
67TFK:04699:04854\n\
67TFK:04788:03936\n\
67TFK:04793:03935\n\
67TFK:04771:04052\n\
67TFK:04768:04109\n\
67TFK:04765:04221\n\
67TFK:04759:04294\n\
67TFK:04783:04384\n\
67TFK:04789:04392\n\
67TFK:04774:04520\n\
67TFK:04766:04594\n\
67TFK:04774:04588\n\
67TFK:04789:04605\n\
67TFK:04755:04616\n\
67TFK:04754:04795\n\
67TFK:04775:04766\n\
67TFK:04760:04944\n\
67TFK:04775:04970\n\
67TFK:04764:05048\n\
67TFK:04782:05053\n\
67TFK:04790:05039\n\
67TFK:04759:05104\n\
67TFK:04803:04290\n\
67TFK:04823:04563\n\
67TFK:04806:04761\n\
67TFK:04816:04772\n\
67TFK:04800:04836\n\
67TFK:04836:05086\n\
67TFK:04873:03877\n\
67TFK:04861:04081\n\
67TFK:04895:04364\n\
67TFK:04861:04418\n\
67TFK:04873:04416\n\
67TFK:04877:04724\n\
67TFK:04889:04736\n\
67TFK:04850:04864\n\
67TFK:04871:05029\n\
67TFK:04898:03873\n\
67TFK:04927:03874\n\
67TFK:04935:04068\n\
67TFK:04938:04174\n\
67TFK:04910:04238\n\
67TFK:04939:04339\n\
67TFK:04939:04386\n\
67TFK:04898:04847\n\
67TFK:04937:04871\n\
67TFK:04956:03889\n\
67TFK:04979:03985\n\
67TFK:04993:04161\n\
67TFK:04975:04186\n\
67TFK:04973:04274\n\
67TFK:04993:04285\n\
67TFK:04986:04588\n\
67TFK:04989:04591\n\
67TFK:04985:04682\n\
67TFK:04989:04853\n\
67TFK:05017:03983\n\
67TFK:05032:04059\n\
67TFK:05044:04049\n\
67TFK:05031:04091\n\
67TFK:05004:04215\n\
67TFK:05009:04315\n\
67TFK:05030:04689\n\
67TFK:05020:04739\n\
67TFK:05001:04765\n\
67TFK:05008:04783\n\
67TFK:05024:04816\n\
67TFK:05007:04950\n\
67TFK:05056:03892\n\
67TFK:05092:03905\n\
67TFK:05055:03985\n\
67TFK:05057:04009\n\
67TFK:05075:04173\n\
67TFK:05088:04219\n\
67TFK:05063:04307\n\
67TFK:05088:04403\n\
67TFK:05083:04414\n\
67TFK:05089:04655\n\
67TFK:05086:04671\n\
67TFK:05076:04863\n\
67TFK:05075:04999\n\
67TFK:05123:03889\n\
67TFK:05143:03903\n\
67TFK:05110:03983\n\
67TFK:05100:04027\n\
67TFK:05103:04031\n\
67TFK:05117:04251\n\
67TFK:05106:04352\n\
67TFK:05097:04495\n\
67TFK:05119:04599\n\
67TFK:05128:04569\n\
67TFK:05133:04831\n\
67TFK:05096:04872\n\
67TFK:05121:04976\n\
67TFK:05127:04971\n\
67TFK:05126:05016\n\
67TFK:05170:03899\n\
67TFK:05185:04326\n\
67TFK:05193:04578\n\
67TFK:05146:04697\n\
67TFK:05230:03950\n\
67TFK:05238:04146\n\
67TFK:05215:04555\n\
67TFK:05212:04635\n\
67TFK:05238:04899\n\
67TFK:05239:05148\n\
67TFK:05268:03975\n\
67TFK:05283:04028\n\
67TFK:05261:04250\n\
67TFK:05283:04232\n\
67TFK:05250:04486\n\
67TFK:05284:04503\n\
67TFK:05274:04545\n\
67TFK:05262:04662\n\
67TFK:05289:04641\n\
67TFK:05276:04794\n\
67TFK:05290:04800\n\
67TFK:05259:04949\n\
67TFK:05281:05057\n\
67TFK:05312:04041\n\
67TFK:05322:04179\n\
67TFK:05322:04316\n\
67TFK:05305:04413\n\
67TFK:05323:04727\n\
67TFK:05353:08111\n\
67TFK:05340:08235\n\
67TFK:05362:08324\n\
67TFK:05351:08332\n\
67TFK:05362:08591\n\
67TFK:05373:08620\n\
67TFK:05339:08915\n\
67TFK:05380:07786\n\
67TFK:05407:08039\n\
67TFK:05416:08211\n\
67TFK:05409:08413\n\
67TFK:05407:08487\n\
67TFK:05388:08616\n\
67TFK:05378:08757\n\
67TFK:05397:08809\n\
67TFK:05404:09006\n\
67TFK:05440:08174\n\
67TFK:05433:08222\n\
67TFK:05442:08736\n\
67TFK:05474:08798\n\
67TFK:05524:07868\n\
67TFK:05487:07954\n\
67TFK:05500:08027\n\
67TFK:05483:08221\n\
67TFK:05485:08195\n\
67TFK:05512:08506\n\
67TFK:05518:08499\n\
67TFK:05480:08584\n\
67TFK:05487:08582\n\
67TFK:05490:08633\n\
67TFK:05526:08847\n\
67TFK:05559:07859\n\
67TFK:05570:07930\n\
67TFK:05529:08122\n\
67TFK:05554:08153\n\
67TFK:05538:08188\n\
67TFK:05571:08209\n\
67TFK:05563:08335\n\
67TFK:05547:08855\n\
67TFK:05553:08953\n\
67TFK:05583:08016\n\
67TFK:05603:08132\n\
67TFK:05616:08344\n\
67TFK:05622:08382\n\
67TFK:05596:08514\n\
67TFK:05617:08497\n\
67TFK:05597:08611\n\
67TFK:05611:08790\n\
67TFK:05617:08974\n\
67TFK:05664:07756\n\
67TFK:05631:07976\n\
67TFK:05643:08008\n\
67TFK:05671:08057\n\
67TFK:05629:08215\n\
67TFK:05641:08243\n\
67TFK:05652:08481\n\
67TFK:05656:08693\n\
67TFK:05639:08736\n\
67TFK:05646:08957\n\
67TFK:05722:07916\n\
67TFK:05693:08019\n\
67TFK:05694:07991\n\
67TFK:05721:08216\n\
67TFK:05715:08637\n\
67TFK:05714:09004\n\
67TFK:05722:08986\n\
67TFK:05745:08159\n\
67TFK:05759:08268\n\
67TFK:05749:08354\n\
67TFK:05763:08366\n\
67TFK:05769:08402\n\
67TFK:05752:08759\n\
67TFK:05748:08858\n\
67TFK:05811:07976\n\
67TFK:05780:07984\n\
67TFK:05780:08243\n\
67TFK:05783:08322\n\
67TFK:05794:08381\n\
67TFK:05796:08381\n\
67TFK:05820:08711\n\
67TFK:05852:07800\n\
67TFK:05842:07857\n\
67TFK:05853:08161\n\
67TFK:05866:08271\n\
67TFK:05855:08423\n\
67TFK:05851:08711\n\
67TFK:05874:08845\n\
67TFK:05840:09006\n\
67TFK:05886:07870\n\
67TFK:05882:07884\n\
67TFK:05917:08851\n\
67TFK:05904:08919\n\
67TFK:05934:07768\n\
67TFK:05936:07760\n\
67TFK:05954:07810\n\
67TFK:05935:07837\n\
67TFK:05945:07844\n\
67TFK:05936:07887\n\
67TFK:05971:07918\n\
67TFK:05974:08070\n\
67TFK:05963:08095\n\
67TFK:05975:08101\n\
67TFK:05963:08427\n\
67TFK:05936:08465\n\
67TFK:05942:08491\n\
67TFK:05929:08546\n\
67TFK:05942:08533\n\
67TFK:05936:08640\n\
67TFK:05942:08791\n\
67TFK:05966:08833\n\
67TFK:05932:08925\n\
67TFK:05934:08962\n\
67TFK:05973:08949\n\
67TFK:06018:07747\n\
67TFK:05994:07862\n\
67TFK:06008:07923\n\
67TFK:06015:07908\n\
67TFK:05983:07961\n\
67TFK:05999:08115\n\
67TFK:06014:08226\n\
67TFK:06023:08208\n\
67TFK:05989:08387\n\
67TFK:05979:08673\n\
67TFK:06010:08695\n\
67TFK:06024:08811\n\
67TFK:05987:08987\n\
67TFK:06009:08980\n\
67TFK:06019:08979\n\
67TFK:06042:07789\n\
67TFK:06062:07786\n\
67TFK:06029:07934\n\
67TFK:06063:07999\n\
67TFK:06032:08444\n\
67TFK:06072:08709\n\
67TFK:06065:08758\n\
67TFK:06045:08783\n\
67TFK:06058:08835\n\
67TFK:06045:08918\n\
67TFK:06077:08927\n\
67TFK:06087:07834\n\
67TFK:06099:07991\n\
67TFK:06109:08203\n\
67TFK:06103:08275\n\
67TFK:06086:08314\n\
67TFK:06107:08508\n\
67TFK:06105:08654\n\
67TFK:06136:07835\n\
67TFK:06140:07832\n\
67TFK:06154:07924\n\
67TFK:06177:08077\n\
67TFK:06162:08318\n\
67TFK:06143:08428\n\
67TFK:06150:08462\n\
67TFK:06162:08659\n\
67TFK:06139:08714\n\
67TFK:06164:08844\n\
67TFK:06204:07731\n\
67TFK:06189:07847\n\
67TFK:06224:07928\n\
67TFK:06182:07988\n\
67TFK:06189:08137\n\
67TFK:06206:08177\n\
67TFK:06188:08189\n\
67TFK:06200:08274\n\
67TFK:06226:08270\n\
67TFK:06183:08455\n\
67TFK:06218:08520\n\
67TFK:06183:08764\n\
67TFK:06262:07980\n\
67TFK:06276:08107\n\
67TFK:06245:08138\n\
67TFK:06252:08137\n\
67TFK:06259:08147\n\
67TFK:06276:08269\n\
67TFK:06259:08307\n\
67TFK:06257:08825\n\
67TFK:06278:07751\n\
67TFK:06316:07787\n\
67TFK:06290:07979\n\
67TFK:06319:08013\n\
67TFK:06319:08025\n\
67TFK:06319:08146\n\
67TFK:06303:08207\n\
67TFK:06287:08308\n\
67TFK:06299:08310\n\
67TFK:06322:08323\n\
67TFK:06315:08475\n\
67TFK:06286:08517\n\
67TFK:06304:08661\n\
67TFK:06325:08892\n\
67TFK:06352:07738\n\
67TFK:06361:07882\n\
67TFK:06360:08112\n\
67TFK:06343:08478\n\
67TFK:06369:08594\n\
67TFK:06337:08772\n\
67TFK:06343:08883\n\
67TFK:06389:07799\n\
67TFK:06408:07824\n\
67TFK:06379:08000\n\
67TFK:06387:08022\n\
67TFK:06405:08044\n\
67TFK:06391:08312\n\
67TFK:06417:08316\n\
67TFK:06419:08671\n\
67TFK:06393:08725\n\
67TFK:06401:08840\n\
67TFK:06395:08908\n\
67TFK:06469:07805\n\
67TFK:06430:07832\n\
67TFK:06475:07985\n\
67TFK:06441:08069\n\
67TFK:06474:08044\n\
67TFK:06436:08266\n\
67TFK:06453:08526\n\
67TFK:06453:08819\n\
67TFK:06470:08835\n\
67TFK:06438:08894\n\
67TFK:06464:08954\n\
67TFK:06479:07748\n\
67TFK:06503:07867\n\
67TFK:06502:07955\n\
67TFK:06522:07951\n\
67TFK:06510:08025\n\
67TFK:06490:08152\n\
67TFK:06520:08132\n\
67TFK:06526:08164\n\
67TFK:06521:08201\n\
67TFK:06518:08636\n\
67TFK:06485:08803\n\
67TFK:06487:08823\n\
67TFK:06520:08850\n\
67TFK:06498:08888\n\
67TFK:06570:07978\n\
67TFK:06550:08190\n\
67TFK:06570:08299\n\
67TFK:06551:08339\n\
67TFK:06549:08600\n\
67TFK:06602:08064\n\
67TFK:06616:08110\n\
67TFK:06597:08437\n\
67TFK:06609:08565\n\
67TFK:06622:08560\n\
67TFK:06589:08688\n\
67TFK:06599:08740\n\
67TFK:06655:08599\n\
67TFK:06635:08947\n\
67TFK:05359:09183\n\
67TFK:05342:09331\n\
67TFK:05369:09479\n\
67TFK:05334:09952\n\
67TFK:05371:09962\n\
67TFK:05336:10052\n\
67TFK:05410:09154\n\
67TFK:05403:09491\n\
67TFK:05396:09584\n\
67TFK:05427:10055\n\
67TFK:05425:10180\n\
67TFK:05396:10287\n\
67TFK:05471:09124\n\
67TFK:05433:09391\n\
67TFK:05463:09473\n\
67TFK:05428:09633\n\
67TFK:05476:09926\n\
67TFK:05473:10131\n\
67TFK:05441:10191\n\
67TFK:05466:10284\n\
67TFK:05482:09030\n\
67TFK:05527:09029\n\
67TFK:05484:09159\n\
67TFK:05498:09273\n\
67TFK:05525:09700\n\
67TFK:05504:10036\n\
67TFK:05513:10072\n\
67TFK:05485:10297\n\
67TFK:05567:09460\n\
67TFK:05534:09833\n\
67TFK:05555:10282\n\
67TFK:05592:09038\n\
67TFK:05580:09181\n\
67TFK:05617:09309\n\
67TFK:05624:09359\n\
67TFK:05607:09403\n\
67TFK:05579:09742\n\
67TFK:05650:09392\n\
67TFK:05644:09588\n\
67TFK:05643:09727\n\
67TFK:05660:09877\n\
67TFK:05649:09966\n\
67TFK:05664:10302\n\
67TFK:05724:09046\n\
67TFK:05720:09192\n\
67TFK:05724:09201\n\
67TFK:05712:09366\n\
67TFK:05715:09400\n\
67TFK:05715:09627\n\
67TFK:05710:10124\n\
67TFK:05711:10236\n\
67TFK:05719:10230\n\
67TFK:05777:09076\n\
67TFK:05745:09317\n\
67TFK:05751:09418\n\
67TFK:05759:09457\n\
67TFK:05741:09519\n\
67TFK:05737:09818\n\
67TFK:05773:10238\n\
67TFK:05797:09263\n\
67TFK:05801:09620\n\
67TFK:05819:09765\n\
67TFK:05821:09972\n\
67TFK:05783:10099\n\
67TFK:05780:10225\n\
67TFK:05844:09280\n\
67TFK:05850:09585\n\
67TFK:05837:10254\n\
67TFK:05895:09270\n\
67TFK:05897:09558\n\
67TFK:05911:09577\n\
67TFK:05886:10013\n\
67TFK:05910:10251\n\
67TFK:05972:09042\n\
67TFK:05946:09261\n\
67TFK:05940:09614\n\
67TFK:05937:09782\n\
67TFK:05955:09791\n\
67TFK:05954:09986\n\
67TFK:05958:10024\n\
67TFK:06022:09035\n\
67TFK:05988:09194\n\
67TFK:05990:09319\n\
67TFK:05987:09505\n\
67TFK:05994:09540\n\
67TFK:06004:09744\n\
67TFK:05998:09780\n\
67TFK:05994:09953\n\
67TFK:05987:10027\n\
67TFK:06009:10161\n\
67TFK:06001:10288\n\
67TFK:06058:09078\n\
67TFK:06059:09103\n\
67TFK:06075:09066\n\
67TFK:06042:09209\n\
67TFK:06046:09281\n\
67TFK:06028:09784\n\
67TFK:06064:09912\n\
67TFK:06062:09951\n\
67TFK:06061:10027\n\
67TFK:06028:10088\n\
67TFK:06074:10273\n\
67TFK:06084:09047\n\
67TFK:06083:09077\n\
67TFK:06117:09310\n\
67TFK:06123:09408\n\
67TFK:06090:09443\n\
67TFK:06121:09451\n\
67TFK:06103:09488\n\
67TFK:06096:09551\n\
67TFK:06121:09526\n\
67TFK:06089:09828\n\
67TFK:06115:09852\n\
67TFK:06121:10263\n\
67TFK:06152:09702\n\
67TFK:06152:09725\n\
67TFK:06135:09877\n\
67TFK:06181:09180\n\
67TFK:06224:09429\n\
67TFK:06210:09714\n\
67TFK:06192:09739\n\
67TFK:06202:09883\n\
67TFK:06183:09946\n\
67TFK:06192:10093\n\
67TFK:06214:10231\n\
67TFK:06266:09070\n\
67TFK:06243:09134\n\
67TFK:06277:09169\n\
67TFK:06242:09218\n\
67TFK:06266:09285\n\
67TFK:06231:09443\n\
67TFK:06270:09503\n\
67TFK:06277:09623\n\
67TFK:06259:09867\n\
67TFK:06232:09941\n\
67TFK:06242:10006\n\
67TFK:06245:10059\n\
67TFK:06276:10166\n\
67TFK:06247:10297\n\
67TFK:06308:09354\n\
67TFK:06299:09386\n\
67TFK:06326:09484\n\
67TFK:06290:09529\n\
67TFK:06320:09688\n\
67TFK:06305:09724\n\
67TFK:06289:09797\n\
67TFK:06308:09805\n\
67TFK:06286:10042\n\
67TFK:06279:10135\n\
67TFK:06304:10240\n\
67TFK:06376:09151\n\
67TFK:06366:09221\n\
67TFK:06377:09710\n\
67TFK:06343:09747\n\
67TFK:06356:09786\n\
67TFK:06350:09884\n\
67TFK:06359:09887\n\
67TFK:06352:09940\n\
67TFK:06335:09977\n\
67TFK:06350:10009\n\
67TFK:06362:09988\n\
67TFK:06347:10064\n\
67TFK:06368:10044\n\
67TFK:06347:10234\n\
67TFK:06369:10248\n\
67TFK:06398:09028\n\
67TFK:06424:09120\n\
67TFK:06422:09215\n\
67TFK:06416:09342\n\
67TFK:06415:09409\n\
67TFK:06405:09856\n\
67TFK:06385:09970\n\
67TFK:06386:10064\n\
67TFK:06406:10055\n\
67TFK:06470:09076\n\
67TFK:06453:09124\n\
67TFK:06475:09161\n\
67TFK:06456:09263\n\
67TFK:06428:09396\n\
67TFK:06440:09458\n\
67TFK:06440:09472\n\
67TFK:06451:09487\n\
67TFK:06463:09475\n\
67TFK:06467:09549\n\
67TFK:06473:09867\n\
67TFK:06496:09050\n\
67TFK:06516:09080\n\
67TFK:06509:09571\n\
67TFK:06503:10121\n\
67TFK:06528:09118\n\
67TFK:06542:09373\n\
67TFK:06538:09440\n\
67TFK:06562:09556\n\
67TFK:06550:09577\n\
67TFK:06561:09683\n\
67TFK:06543:10102\n\
67TFK:06570:10204\n\
67TFK:06574:10194\n\
67TFK:06564:10271\n\
67TFK:06601:09031\n\
67TFK:06590:09159\n\
67TFK:06586:09257\n\
67TFK:06599:09298\n\
67TFK:06603:09286\n\
67TFK:06579:09748\n\
67TFK:06590:09804\n\
67TFK:06599:10030\n\
67TFK:06656:09163\n\
67TFK:06653:09412\n\
67TFK:05359:11631\n\
67TFK:05359:11718\n\
67TFK:05348:11768\n\
67TFK:05372:12483\n\
67TFK:05375:12809\n\
67TFK:05383:11671\n\
67TFK:05399:11688\n\
67TFK:05405:11704\n\
67TFK:05381:11758\n\
67TFK:05427:12379\n\
67TFK:05391:12629\n\
67TFK:05419:12592\n\
67TFK:05378:12831\n\
67TFK:05473:11599\n\
67TFK:05431:11748\n\
67TFK:05433:12030\n\
67TFK:05431:12091\n\
67TFK:05443:12150\n\
67TFK:05462:12523\n\
67TFK:05470:12554\n\
67TFK:05443:12868\n\
67TFK:05501:11736\n\
67TFK:05498:12388\n\
67TFK:05500:12384\n\
67TFK:05483:12398\n\
67TFK:05506:12536\n\
67TFK:05505:12711\n\
67TFK:05547:11799\n\
67TFK:05556:12045\n\
67TFK:05548:12320\n\
67TFK:05574:12313\n\
67TFK:05563:12496\n\
67TFK:05528:12739\n\
67TFK:05597:12148\n\
67TFK:05602:12737\n\
67TFK:05651:11627\n\
67TFK:05633:11675\n\
67TFK:05633:11695\n\
67TFK:05634:11698\n\
67TFK:05637:11826\n\
67TFK:05648:11896\n\
67TFK:05656:12025\n\
67TFK:05658:12295\n\
67TFK:05638:12667\n\
67TFK:05644:12766\n\
67TFK:05706:11709\n\
67TFK:05715:11763\n\
67TFK:05711:11871\n\
67TFK:05691:12720\n\
67TFK:05720:12748\n\
67TFK:05691:12860\n\
67TFK:05756:11663\n\
67TFK:05753:11757\n\
67TFK:05733:11824\n\
67TFK:05754:11925\n\
67TFK:05740:12105\n\
67TFK:05751:12143\n\
67TFK:05737:12203\n\
67TFK:05761:12246\n\
67TFK:05774:12837\n\
67TFK:05807:11902\n\
67TFK:05819:11935\n\
67TFK:05788:11989\n\
67TFK:05798:11959\n\
67TFK:05826:12171\n\
67TFK:05797:12511\n\
67TFK:05819:12878\n\
67TFK:05835:11861\n\
67TFK:05833:12032\n\
67TFK:05876:12024\n\
67TFK:05856:12268\n\
67TFK:05833:12621\n\
67TFK:05850:12865\n\
67TFK:05891:11990\n\
67TFK:05922:11977\n\
67TFK:05897:12083\n\
67TFK:05955:11709\n\
67TFK:05928:11880\n\
67TFK:05937:11856\n\
67TFK:05964:12514\n\
67TFK:05941:12558\n\
67TFK:05966:12829\n\
67TFK:06026:11602\n\
67TFK:05999:11790\n\
67TFK:06000:11756\n\
67TFK:06024:11909\n\
67TFK:06026:11917\n\
67TFK:05999:11964\n\
67TFK:06011:12053\n\
67TFK:06004:12613\n\
67TFK:06048:11815\n\
67TFK:06036:11924\n\
67TFK:06042:12015\n\
67TFK:06036:12135\n\
67TFK:06046:12347\n\
67TFK:06077:12475\n\
67TFK:06031:12587\n\
67TFK:06058:12612\n\
67TFK:06042:12702\n\
67TFK:06084:11752\n\
67TFK:06121:11888\n\
67TFK:06096:11940\n\
67TFK:06087:11979\n\
67TFK:06104:11947\n\
67TFK:06084:12000\n\
67TFK:06089:12109\n\
67TFK:06078:12167\n\
67TFK:06116:12329\n\
67TFK:06121:12387\n\
67TFK:06122:12466\n\
67TFK:06102:12829\n\
67TFK:06094:12872\n\
67TFK:06167:11700\n\
67TFK:06133:11771\n\
67TFK:06132:11840\n\
67TFK:06153:11875\n\
67TFK:06133:12093\n\
67TFK:06169:12115\n\
67TFK:06193:11730\n\
67TFK:06196:12530\n\
67TFK:06261:11673\n\
67TFK:06274:11793\n\
67TFK:06229:12182\n\
67TFK:06254:12370\n\
67TFK:06242:12573\n\
67TFK:06249:12766\n\
67TFK:06309:11742\n\
67TFK:06285:12053\n\
67TFK:06302:12532\n\
67TFK:06298:12609\n\
67TFK:06283:12724\n\
67TFK:06308:12834\n\
67TFK:06304:12860\n\
67TFK:06365:11733\n\
67TFK:06370:11935\n\
67TFK:06361:12001\n\
67TFK:06370:12005\n\
67TFK:06343:12106\n\
67TFK:06352:12108\n\
67TFK:06335:12228\n\
67TFK:06347:12541\n\
67TFK:06351:12835\n\
67TFK:06423:11825\n\
67TFK:06397:12004\n\
67TFK:06403:12127\n\
67TFK:06418:12127\n\
67TFK:06393:12461\n\
67TFK:06425:12536\n\
67TFK:06378:12736\n\
67TFK:06399:12810\n\
67TFK:06462:11616\n\
67TFK:06455:11731\n\
67TFK:06436:11764\n\
67TFK:06462:11780\n\
67TFK:06437:11852\n\
67TFK:06444:11931\n\
67TFK:06438:11990\n\
67TFK:06468:12446\n\
67TFK:06455:12825\n\
67TFK:06508:12171\n\
67TFK:06508:12286\n\
67TFK:06490:12309\n\
67TFK:06490:12540\n\
67TFK:06518:12571\n\
67TFK:06482:12708\n\
67TFK:06562:11659\n\
67TFK:06529:12022\n\
67TFK:06564:12011\n\
67TFK:06564:12093\n\
67TFK:06568:12133\n\
67TFK:06536:12259\n\
67TFK:06577:12247\n\
67TFK:06536:12321\n\
67TFK:06566:12350\n\
67TFK:06578:11734\n\
67TFK:06622:11754\n\
67TFK:06621:12239\n\
67TFK:06580:12620\n\
67TFK:06582:12860\n\
67TFK:06640:12368\n\
67TFK:06641:12573\n\
67TFK:06648:12812\n\
67TFK:04037:01478\n\
67TFK:04040:01655\n\
67TFK:04027:01708\n\
67TFK:04041:01778\n\
67TFK:04022:01927\n\
67TFK:03999:01979\n\
67TFK:04027:01958\n\
67TFK:04019:02095\n\
67TFK:04001:02507\n\
67TFK:04021:02504\n\
67TFK:04053:01381\n\
67TFK:04067:01938\n\
67TFK:04078:01979\n\
67TFK:04077:02083\n\
67TFK:04084:02087\n\
67TFK:04076:02096\n\
67TFK:04050:02190\n\
67TFK:04092:02243\n\
67TFK:04083:02386\n\
67TFK:04104:01747\n\
67TFK:04099:01824\n\
67TFK:04101:01852\n\
67TFK:04142:01990\n\
67TFK:04124:02043\n\
67TFK:04144:02142\n\
67TFK:04125:02227\n\
67TFK:04100:02276\n\
67TFK:04138:02275\n\
67TFK:04165:01612\n\
67TFK:04159:01853\n\
67TFK:04169:01987\n\
67TFK:04153:02100\n\
67TFK:04194:02265\n\
67TFK:04203:01628\n\
67TFK:04231:01958\n\
67TFK:04239:01974\n\
67TFK:04295:01599\n\
67TFK:04271:01752\n\
67TFK:04257:01821\n\
67TFK:04252:01868\n\
67TFK:04259:02181\n\
67TFK:04275:02146\n\
67TFK:04247:02292\n\
67TFK:04328:01516\n\
67TFK:04342:01515\n\
67TFK:04315:01951\n\
67TFK:04321:02100\n\
67TFK:04332:02512\n\
67TFK:04382:01296\n\
67TFK:04360:01410\n\
67TFK:04382:01730\n\
67TFK:04353:01996\n\
67TFK:04367:02013\n\
67TFK:04350:02098\n\
67TFK:04383:02135\n\
67TFK:04352:02234\n\
67TFK:04369:02298\n\
67TFK:04371:02357\n\
67TFK:04381:02559\n\
67TFK:04434:01313\n\
67TFK:04415:01423\n\
67TFK:04410:01656\n\
67TFK:04418:01773\n\
67TFK:04421:01859\n\
67TFK:04423:02036\n\
67TFK:04432:02028\n\
67TFK:04398:02212\n\
67TFK:04444:02245\n\
67TFK:04436:02552\n\
67TFK:04488:01328\n\
67TFK:04484:01664\n\
67TFK:04488:01692\n\
67TFK:04450:02000\n\
67TFK:04449:02067\n\
67TFK:04488:02080\n\
67TFK:04491:02197\n\
67TFK:04458:02258\n\
67TFK:04451:02333\n\
67TFK:04473:02558\n\
67TFK:04540:01336\n\
67TFK:04515:01545\n\
67TFK:04538:01559\n\
67TFK:04513:01703\n\
67TFK:04517:01840\n\
67TFK:04541:01877\n\
67TFK:04518:01998\n\
67TFK:04541:02066\n\
67TFK:04514:02569\n\
67TFK:04572:01895\n\
67TFK:04549:02028\n\
67TFK:04559:02134\n\
67TFK:04595:02146\n\
67TFK:04566:02452\n\
67TFK:04579:02442\n\
67TFK:04641:01331\n\
67TFK:04635:01513\n\
67TFK:04633:01903\n\
67TFK:04643:02151\n\
67TFK:04630:02200\n\
67TFK:04651:01442\n\
67TFK:04658:01578\n\
67TFK:04686:01835\n\
67TFK:04659:01842\n\
67TFK:04686:01876\n\
67TFK:04650:02015\n\
67TFK:04686:02038\n\
67TFK:04695:02062\n\
67TFK:04664:02133\n\
67TFK:04666:02178\n\
67TFK:04659:02451\n\
67TFK:04727:01411\n\
67TFK:04705:01555\n\
67TFK:04733:01560\n\
67TFK:04716:01734\n\
67TFK:04727:01728\n\
67TFK:04750:01597\n\
67TFK:04764:01631\n\
67TFK:04764:01745\n\
67TFK:04751:02028\n\
67TFK:04760:02116\n\
67TFK:04752:02167\n\
67TFK:04766:02178\n\
67TFK:04752:02291\n\
67TFK:04770:02290\n\
67TFK:04760:02554\n\
67TFK:04841:01654\n\
67TFK:04802:01967\n\
67TFK:04808:02066\n\
67TFK:04819:02317\n\
67TFK:04825:02414\n\
67TFK:04852:01371\n\
67TFK:04847:01473\n\
67TFK:04870:01465\n\
67TFK:04861:01613\n\
67TFK:04878:01764\n\
67TFK:04893:01773\n\
67TFK:04873:01937\n\
67TFK:04876:02001\n\
67TFK:04860:02367\n\
67TFK:04852:02492\n\
67TFK:04906:01297\n\
67TFK:04918:01299\n\
67TFK:04936:01304\n\
67TFK:04920:01340\n\
67TFK:04927:01540\n\
67TFK:04907:01763\n\
67TFK:04938:01757\n\
67TFK:04935:01880\n\
67TFK:04935:02307\n\
67TFK:04945:02481\n\
67TFK:04969:01297\n\
67TFK:04958:01373\n\
67TFK:04983:01487\n\
67TFK:04970:01500\n\
67TFK:04989:01815\n\
67TFK:04981:01984\n\
67TFK:04976:02201\n\
67TFK:04987:02248\n\
67TFK:04957:02509\n\
67TFK:04975:02559\n\
67TFK:05014:01329\n\
67TFK:05039:01434\n\
67TFK:05002:01456\n\
67TFK:05021:01711\n\
67TFK:05011:02044\n\
67TFK:05005:02100\n\
67TFK:05035:02100\n\
67TFK:04999:02160\n\
67TFK:05009:02305\n\
67TFK:05028:02325\n\
67TFK:05016:02437\n\
67TFK:05081:01682\n\
67TFK:05066:01731\n\
67TFK:05058:02000\n\
67TFK:05079:02075\n\
67TFK:05049:02347\n\
67TFK:05065:02338\n\
67TFK:05070:02371\n\
67TFK:05064:02480\n\
67TFK:05115:01352\n\
67TFK:05099:01555\n\
67TFK:05113:01559\n\
67TFK:05116:01579\n\
67TFK:05127:01777\n\
67TFK:05137:01781\n\
67TFK:05103:01820\n\
67TFK:05143:01838\n\
67TFK:05112:01912\n\
67TFK:05145:01967\n\
67TFK:05119:02058\n\
67TFK:05141:02489\n\
67TFK:05175:01531\n\
67TFK:05154:01559\n\
67TFK:05158:01539\n\
67TFK:05179:01696\n\
67TFK:05164:01771\n\
67TFK:05159:01841\n\
67TFK:05155:02005\n\
67TFK:05186:02029\n\
67TFK:05164:02222\n\
67TFK:05163:02299\n\
67TFK:05175:02337\n\
67TFK:05178:02333\n\
67TFK:05178:02379\n\
67TFK:05186:02500\n\
67TFK:05198:01859\n\
67TFK:05217:02050\n\
67TFK:05239:02185\n\
67TFK:05218:02391\n\
67TFK:05276:01340\n\
67TFK:05291:01373\n\
67TFK:05276:01391\n\
67TFK:05272:02182\n\
67TFK:05273:02175\n\
67TFK:05291:02315\n\
67TFK:05303:01760\n\
67TFK:05310:02079\n\
67TFK:05303:02307\n\
67TFK:02679:13119\n\
67TFK:02754:12997\n\
67TFK:02717:13031\n\
67TFK:02715:13330\n\
67TFK:02715:13536\n\
67TFK:02718:13546\n\
67TFK:02726:13538\n\
67TFK:02733:13719\n\
67TFK:02720:13747\n\
67TFK:02774:13000\n\
67TFK:02768:13155\n\
67TFK:02777:13284\n\
67TFK:02784:13579\n\
67TFK:02770:14134\n\
67TFK:02832:13075\n\
67TFK:02855:13356\n\
67TFK:02841:13557\n\
67TFK:02814:13593\n\
67TFK:02819:13830\n\
67TFK:02819:13861\n\
67TFK:02859:14108\n\
67TFK:02895:13310\n\
67TFK:02893:13511\n\
67TFK:02878:13575\n\
67TFK:02882:13897\n\
67TFK:02880:13932\n\
67TFK:02879:14120\n\
67TFK:02886:14092\n\
67TFK:02951:13185\n\
67TFK:02937:13423\n\
67TFK:02921:13473\n\
67TFK:02933:13435\n\
67TFK:02953:13554\n\
67TFK:02939:13820\n\
67TFK:02919:13919\n\
67TFK:02920:13948\n\
67TFK:02956:14029\n\
67TFK:02953:14091\n\
67TFK:02968:12981\n\
67TFK:02990:13048\n\
67TFK:02991:13448\n\
67TFK:02995:13654\n\
67TFK:02972:13700\n\
67TFK:02985:13695\n\
67TFK:02975:13799\n\
67TFK:02992:14148\n\
67TFK:03043:12948\n\
67TFK:03062:13276\n\
67TFK:03054:13647\n\
67TFK:03031:13822\n\
67TFK:03014:13860\n\
67TFK:03074:12942\n\
67TFK:03110:12932\n\
67TFK:03067:13105\n\
67TFK:03087:13388\n\
67TFK:03105:13571\n\
67TFK:03100:13626\n\
67TFK:03153:13064\n\
67TFK:03114:13296\n\
67TFK:03145:13750\n\
67TFK:03114:13963\n\
67TFK:03129:14117\n\
67TFK:03142:14156\n\
67TFK:03174:13199\n\
67TFK:03165:13610\n\
67TFK:03193:13620\n\
67TFK:03178:14073\n\
67TFK:03240:12899\n\
67TFK:03263:12945\n\
67TFK:03222:13876\n\
67TFK:03242:13840\n\
67TFK:03264:13237\n\
67TFK:03270:13521\n\
67TFK:03282:13717\n\
67TFK:03281:13818\n\
67TFK:03310:13910\n\
67TFK:03268:14052\n\
67TFK:03305:14079\n\
67TFK:03342:13057\n\
67TFK:03352:13494\n\
67TFK:03341:13617\n\
67TFK:03324:13810\n\
67TFK:03316:13870\n\
67TFK:03344:13870\n\
67TFK:03326:14083\n\
67TFK:03374:13014\n\
67TFK:03398:13044\n\
67TFK:03404:13116\n\
67TFK:03395:13904\n\
67TFK:03402:14141\n\
67TFK:03427:12968\n\
67TFK:03438:13230\n\
67TFK:03415:13355\n\
67TFK:03456:13673\n\
67TFK:03445:13708\n\
67TFK:03453:13735\n\
67TFK:03448:13920\n\
67TFK:03425:13999\n\
67TFK:03425:14028\n\
67TFK:03489:13223\n\
67TFK:03503:13186\n\
67TFK:03513:13900\n\
67TFK:03507:13975\n\
67TFK:03545:13246\n\
67TFK:03526:13308\n\
67TFK:03552:13560\n\
67TFK:03514:13958\n\
67TFK:03584:12887\n\
67TFK:03568:13010\n\
67TFK:03608:13163\n\
67TFK:03571:13579\n\
67TFK:03606:14087\n\
67TFK:03637:13234\n\
67TFK:03646:13336\n\
67TFK:03641:13497\n\
67TFK:03646:13885\n\
67TFK:03641:13982\n\
67TFK:03666:13722\n\
67TFK:03681:13855\n\
67TFK:03692:13835\n\
67TFK:03723:12883\n\
67TFK:03721:12968\n\
67TFK:03728:13027\n\
67TFK:03714:13256\n\
67TFK:03728:13249\n\
67TFK:03717:13309\n\
67TFK:03736:13300\n\
67TFK:03749:13619\n\
67TFK:03735:13688\n\
67TFK:03727:13857\n\
67TFK:03758:13928\n\
67TFK:03782:12952\n\
67TFK:03796:13088\n\
67TFK:03770:13368\n\
67TFK:03788:13360\n\
67TFK:03799:13342\n\
67TFK:03766:13398\n\
67TFK:03764:13650\n\
67TFK:03797:13860\n\
67TFK:03782:13999\n\
67TFK:03787:14039\n\
67TFK:03831:13027\n\
67TFK:03830:13258\n\
67TFK:03822:13833\n\
67TFK:03819:14013\n\
67TFK:03855:14056\n\
67TFK:03899:12923\n\
67TFK:03909:13067\n\
67TFK:03901:13121\n\
67TFK:03870:13663\n\
67TFK:03901:13857\n\
67TFK:03891:14095\n\
67TFK:03933:13103\n\
67TFK:03951:13164\n\
67TFK:03935:13180\n\
67TFK:03924:13781\n\
67TFK:03934:14022\n\
67TFK:03982:13513\n\
67TFK:03964:13601\n\
67TFK:03970:13659\n\
67TFK:03995:14018\n\
67TFK:02708:11815\n\
67TFK:02687:12279\n\
67TFK:02702:12735\n\
67TFK:02697:12802\n\
67TFK:02710:12863\n\
67TFK:02718:11624\n\
67TFK:02714:11756\n\
67TFK:02754:11789\n\
67TFK:02731:11810\n\
67TFK:02718:11919\n\
67TFK:02736:12043\n\
67TFK:02718:12269\n\
67TFK:02737:12421\n\
67TFK:02757:12863\n\
67TFK:02806:11916\n\
67TFK:02775:11973\n\
67TFK:02788:12105\n\
67TFK:02779:12155\n\
67TFK:02777:12225\n\
67TFK:02796:12203\n\
67TFK:02829:11752\n\
67TFK:02815:12061\n\
67TFK:02819:12227\n\
67TFK:02820:12317\n\
67TFK:02841:12457\n\
67TFK:02877:11945\n\
67TFK:02908:12359\n\
67TFK:02886:12623\n\
67TFK:02960:11753\n\
67TFK:02927:12201\n\
67TFK:02927:12349\n\
67TFK:02919:12407\n\
67TFK:02959:12488\n\
67TFK:02917:12725\n\
67TFK:02954:12784\n\
67TFK:02994:11780\n\
67TFK:02982:12268\n\
67TFK:03010:12325\n\
67TFK:03011:12573\n\
67TFK:03004:12640\n\
67TFK:03005:12835\n\
67TFK:03028:11608\n\
67TFK:03058:11739\n\
67TFK:03033:11849\n\
67TFK:03036:12032\n\
67TFK:03020:12063\n\
67TFK:03021:12337\n\
67TFK:03024:12340\n\
67TFK:03045:12348\n\
67TFK:03056:12557\n\
67TFK:03103:12372\n\
67TFK:03080:12434\n\
67TFK:03075:12539\n\
67TFK:03078:12586\n\
67TFK:03098:12689\n\
67TFK:03120:11861\n\
67TFK:03150:11995\n\
67TFK:03133:12585\n\
67TFK:03160:12567\n\
67TFK:03132:12807\n\
67TFK:03167:11874\n\
67TFK:03189:11856\n\
67TFK:03178:11930\n\
67TFK:03204:12241\n\
67TFK:03209:12259\n\
67TFK:03222:11614\n\
67TFK:03219:11848\n\
67TFK:03236:11980\n\
67TFK:03240:12226\n\
67TFK:03250:12370\n\
67TFK:03226:12485\n\
67TFK:03256:12562\n\
67TFK:03245:12604\n\
67TFK:03306:11735\n\
67TFK:03288:11876\n\
67TFK:03300:11920\n\
67TFK:03310:11926\n\
67TFK:03287:12148\n\
67TFK:03308:12324\n\
67TFK:03266:12846\n\
67TFK:03353:11700\n\
67TFK:03363:12374\n\
67TFK:03361:12438\n\
67TFK:03323:12475\n\
67TFK:03337:12500\n\
67TFK:03357:12748\n\
67TFK:03323:12864\n\
67TFK:03346:12852\n\
67TFK:03377:12003\n\
67TFK:03403:12126\n\
67TFK:03395:12173\n\
67TFK:03406:12357\n\
67TFK:03378:12454\n\
67TFK:03393:12467\n\
67TFK:03380:12584\n\
67TFK:03382:12602\n\
67TFK:03408:12871\n\
67TFK:03428:11677\n\
67TFK:03440:11652\n\
67TFK:03436:12175\n\
67TFK:03463:12449\n\
67TFK:03490:11664\n\
67TFK:03474:11838\n\
67TFK:03487:11829\n\
67TFK:03508:11900\n\
67TFK:03484:12111\n\
67TFK:03485:12248\n\
67TFK:03502:12679\n\
67TFK:03472:12746\n\
67TFK:03479:12742\n\
67TFK:03557:11985\n\
67TFK:03536:12173\n\
67TFK:03549:12142\n\
67TFK:03524:12553\n\
67TFK:03555:12559\n\
67TFK:03534:12684\n\
67TFK:03546:12767\n\
67TFK:03568:11907\n\
67TFK:03598:11972\n\
67TFK:03605:12255\n\
67TFK:03605:12492\n\
67TFK:03576:12573\n\
67TFK:03612:12643\n\
67TFK:03574:12860\n\
67TFK:03606:12878\n\
67TFK:03654:11654\n\
67TFK:03660:11966\n\
67TFK:03620:12185\n\
67TFK:03644:12445\n\
67TFK:03626:12731\n\
67TFK:03630:12717\n\
67TFK:03703:12761\n\
67TFK:03700:12868\n\
67TFK:03714:11719\n\
67TFK:03755:12096\n\
67TFK:03740:12185\n\
67TFK:03720:12202\n\
67TFK:03749:12307\n\
67TFK:03751:12449\n\
67TFK:03751:12724\n\
67TFK:03775:12041\n\
67TFK:03786:12087\n\
67TFK:03781:12130\n\
67TFK:03775:12342\n\
67TFK:03782:12484\n\
67TFK:03766:12551\n\
67TFK:03861:11784\n\
67TFK:03863:11818\n\
67TFK:03842:12101\n\
67TFK:03849:12508\n\
67TFK:03828:12790\n\
67TFK:03887:11611\n\
67TFK:03894:11756\n\
67TFK:03886:12416\n\
67TFK:03875:12843\n\
67TFK:03940:11904\n\
67TFK:03962:12053\n\
67TFK:03914:12564\n\
67TFK:03931:12640\n\
67TFK:03947:12647\n\
67TFK:03978:11728\n\
67TFK:03974:11796\n\
67TFK:03966:11958\n\
67TFK:03971:12012\n\
67TFK:03995:12039\n\
67TFK:03982:12138\n\
67TFK:03982:12204\n\
67TFK:03980:12647\n\
67TFK:03975:12805\n\
67TFK:03994:12803\n\
67TFK:02675:09495\n\
67TFK:02707:09502\n\
67TFK:02712:09902\n\
67TFK:02680:10097\n\
67TFK:02708:10247\n\
67TFK:02744:09140\n\
67TFK:02755:09357\n\
67TFK:02725:09479\n\
67TFK:02719:09524\n\
67TFK:02741:10231\n\
67TFK:02781:09138\n\
67TFK:02779:09211\n\
67TFK:02807:09232\n\
67TFK:02805:09385\n\
67TFK:02794:09443\n\
67TFK:02780:09527\n\
67TFK:02765:09735\n\
67TFK:02801:10060\n\
67TFK:02776:10073\n\
67TFK:02779:10296\n\
67TFK:02855:09147\n\
67TFK:02821:09195\n\
67TFK:02855:09555\n\
67TFK:02847:10013\n\
67TFK:02850:10302\n\
67TFK:02882:09346\n\
67TFK:02895:09362\n\
67TFK:02910:09403\n\
67TFK:02888:09468\n\
67TFK:02883:09597\n\
67TFK:02910:09567\n\
67TFK:02903:09801\n\
67TFK:02884:09859\n\
67TFK:02902:09891\n\
67TFK:02871:10008\n\
67TFK:02892:09979\n\
67TFK:02872:10051\n\
67TFK:02876:10169\n\
67TFK:02927:09240\n\
67TFK:02957:09223\n\
67TFK:02955:09376\n\
67TFK:02924:09488\n\
67TFK:02942:09548\n\
67TFK:02933:09739\n\
67TFK:02939:10006\n\
67TFK:02924:10114\n\
67TFK:02947:10281\n\
67TFK:02976:09057\n\
67TFK:02997:09167\n\
67TFK:02991:09688\n\
67TFK:03004:09756\n\
67TFK:02972:09976\n\
67TFK:03003:10003\n\
67TFK:02978:10062\n\
67TFK:03035:09086\n\
67TFK:03038:09298\n\
67TFK:03024:09466\n\
67TFK:03058:09528\n\
67TFK:03028:09613\n\
67TFK:03053:09656\n\
67TFK:03057:09913\n\
67TFK:03034:09974\n\
67TFK:03031:10302\n\
67TFK:03090:09364\n\
67TFK:03079:09410\n\
67TFK:03081:09429\n\
67TFK:03077:09861\n\
67TFK:03097:09885\n\
67TFK:03129:09111\n\
67TFK:03127:09314\n\
67TFK:03117:09369\n\
67TFK:03131:09448\n\
67TFK:03145:09506\n\
67TFK:03147:09807\n\
67TFK:03117:09920\n\
67TFK:03161:10160\n\
67TFK:03170:09072\n\
67TFK:03197:09091\n\
67TFK:03182:09118\n\
67TFK:03204:09348\n\
67TFK:03175:09589\n\
67TFK:03168:09969\n\
67TFK:03221:09056\n\
67TFK:03228:09051\n\
67TFK:03228:09070\n\
67TFK:03223:09466\n\
67TFK:03250:09578\n\
67TFK:03228:09956\n\
67TFK:03230:10013\n\
67TFK:03253:10058\n\
67TFK:03260:10132\n\
67TFK:03272:09450\n\
67TFK:03278:09619\n\
67TFK:03278:09636\n\
67TFK:03312:09809\n\
67TFK:03264:09991\n\
67TFK:03288:10248\n\
67TFK:03292:10276\n\
67TFK:03322:09729\n\
67TFK:03335:09736\n\
67TFK:03314:09972\n\
67TFK:03329:10119\n\
67TFK:03381:09408\n\
67TFK:03371:09849\n\
67TFK:03382:09926\n\
67TFK:03386:10223\n\
67TFK:03418:09123\n\
67TFK:03438:09363\n\
67TFK:03460:09360\n\
67TFK:03416:10013\n\
67TFK:03418:10207\n\
67TFK:03503:09100\n\
67TFK:03478:09367\n\
67TFK:03477:09543\n\
67TFK:03471:09618\n\
67TFK:03509:09995\n\
67TFK:03469:10100\n\
67TFK:03490:10210\n\
67TFK:03539:09158\n\
67TFK:03523:09184\n\
67TFK:03548:09425\n\
67TFK:03540:09597\n\
67TFK:03540:09604\n\
67TFK:03540:10020\n\
67TFK:03536:10067\n\
67TFK:03548:10075\n\
67TFK:03594:09031\n\
67TFK:03610:09234\n\
67TFK:03575:09275\n\
67TFK:03596:09311\n\
67TFK:03576:09362\n\
67TFK:03608:09619\n\
67TFK:03596:09845\n\
67TFK:03600:09879\n\
67TFK:03615:09021\n\
67TFK:03644:09158\n\
67TFK:03621:09351\n\
67TFK:03618:09450\n\
67TFK:03646:09620\n\
67TFK:03650:09705\n\
67TFK:03635:09736\n\
67TFK:03636:09726\n\
67TFK:03617:10061\n\
67TFK:03675:09041\n\
67TFK:03701:09176\n\
67TFK:03672:09627\n\
67TFK:03710:09655\n\
67TFK:03676:09793\n\
67TFK:03706:09797\n\
67TFK:03670:09832\n\
67TFK:03684:09981\n\
67TFK:03700:10179\n\
67TFK:03760:09060\n\
67TFK:03759:09106\n\
67TFK:03716:09220\n\
67TFK:03722:09223\n\
67TFK:03715:09400\n\
67TFK:03738:09410\n\
67TFK:03728:09466\n\
67TFK:03731:09812\n\
67TFK:03742:09975\n\
67TFK:03753:10154\n\
67TFK:03743:10195\n\
67TFK:03763:10300\n\
67TFK:03765:09191\n\
67TFK:03785:09239\n\
67TFK:03783:09334\n\
67TFK:03786:09460\n\
67TFK:03813:09500\n\
67TFK:03775:09528\n\
67TFK:03809:09551\n\
67TFK:03768:09578\n\
67TFK:03804:09573\n\
67TFK:03813:09629\n\
67TFK:03775:09789\n\
67TFK:03778:09801\n\
67TFK:03799:09868\n\
67TFK:03810:09949\n\
67TFK:03803:10018\n\
67TFK:03798:10220\n\
67TFK:03855:09217\n\
67TFK:03842:09441\n\
67TFK:03849:09559\n\
67TFK:03824:09628\n\
67TFK:03817:09715\n\
67TFK:03851:09716\n\
67TFK:03829:09817\n\
67TFK:03815:09993\n\
67TFK:03819:10040\n\
67TFK:03853:10204\n\
67TFK:03888:09288\n\
67TFK:03891:09464\n\
67TFK:03864:09535\n\
67TFK:03869:09634\n\
67TFK:03877:09758\n\
67TFK:03893:10248\n\
67TFK:03903:10251\n\
67TFK:03958:09413\n\
67TFK:03920:09434\n\
67TFK:03927:09475\n\
67TFK:03937:09687\n\
67TFK:03931:09720\n\
67TFK:03941:09735\n\
67TFK:03914:09815\n\
67TFK:03967:09031\n\
67TFK:03974:09136\n\
67TFK:03973:09261\n\
67TFK:03972:09401\n\
67TFK:03977:09577\n\
67TFK:03982:09637\n\
67TFK:03975:09773\n\
67TFK:03968:10150\n\
67TFK:02665:05277\n\
67TFK:02688:05388\n\
67TFK:02670:05419\n\
67TFK:02701:05535\n\
67TFK:02672:05820\n\
67TFK:02709:05835\n\
67TFK:02691:05878\n\
67TFK:02705:05900\n\
67TFK:02670:06032\n\
67TFK:02693:06196\n\
67TFK:02688:06311\n\
67TFK:02686:06377\n\
67TFK:02750:05270\n\
67TFK:02760:05282\n\
67TFK:02723:05343\n\
67TFK:02729:05480\n\
67TFK:02755:05546\n\
67TFK:02725:05562\n\
67TFK:02736:05668\n\
67TFK:02763:05677\n\
67TFK:02716:06037\n\
67TFK:02728:06264\n\
67TFK:02752:06272\n\
67TFK:02744:06305\n\
67TFK:02762:06434\n\
67TFK:02772:05181\n\
67TFK:02777:05188\n\
67TFK:02793:05160\n\
67TFK:02784:05391\n\
67TFK:02774:05444\n\
67TFK:02795:05736\n\
67TFK:02803:05817\n\
67TFK:02783:05929\n\
67TFK:02767:05967\n\
67TFK:02813:05959\n\
67TFK:02772:06027\n\
67TFK:02793:06104\n\
67TFK:02809:06202\n\
67TFK:02789:06328\n\
67TFK:02784:06370\n\
67TFK:02861:05180\n\
67TFK:02830:05307\n\
67TFK:02828:05394\n\
67TFK:02832:05763\n\
67TFK:02843:06361\n\
67TFK:02858:06389\n\
67TFK:02903:05190\n\
67TFK:02874:05204\n\
67TFK:02903:05342\n\
67TFK:02884:05572\n\
67TFK:02891:05700\n\
67TFK:02893:05667\n\
67TFK:02892:05847\n\
67TFK:02915:05297\n\
67TFK:02915:05346\n\
67TFK:02920:05329\n\
67TFK:02932:05346\n\
67TFK:02929:05360\n\
67TFK:02941:05689\n\
67TFK:02918:05997\n\
67TFK:02954:05954\n\
67TFK:02960:06140\n\
67TFK:02963:06158\n\
67TFK:02932:06328\n\
67TFK:02946:06326\n\
67TFK:02951:06325\n\
67TFK:03009:05497\n\
67TFK:02992:05532\n\
67TFK:03013:05637\n\
67TFK:02981:05665\n\
67TFK:02991:05711\n\
67TFK:02966:05902\n\
67TFK:02975:06023\n\
67TFK:02996:06365\n\
67TFK:03027:05173\n\
67TFK:03034:05410\n\
67TFK:03019:05638\n\
67TFK:03021:05871\n\
67TFK:03061:05928\n\
67TFK:03033:05971\n\
67TFK:03039:06063\n\
67TFK:03031:06111\n\
67TFK:03044:06256\n\
67TFK:03051:06336\n\
67TFK:03015:06383\n\
67TFK:03030:06419\n\
67TFK:03113:05458\n\
67TFK:03081:05732\n\
67TFK:03108:05721\n\
67TFK:03087:05884\n\
67TFK:03087:05900\n\
67TFK:03094:05949\n\
67TFK:03090:05992\n\
67TFK:03091:05979\n\
67TFK:03107:06003\n\
67TFK:03067:06077\n\
67TFK:03073:06259\n\
67TFK:03087:06256\n\
67TFK:03099:06298\n\
67TFK:03079:06351\n\
67TFK:03073:06429\n\
67TFK:03123:05394\n\
67TFK:03138:05502\n\
67TFK:03118:05563\n\
67TFK:03137:05633\n\
67TFK:03121:05693\n\
67TFK:03163:05854\n\
67TFK:03148:05943\n\
67TFK:03122:05989\n\
67TFK:03161:05986\n\
67TFK:03143:06003\n\
67TFK:03145:06010\n\
67TFK:03185:05279\n\
67TFK:03206:05253\n\
67TFK:03177:05391\n\
67TFK:03177:05464\n\
67TFK:03207:05482\n\
67TFK:03193:05502\n\
67TFK:03192:05681\n\
67TFK:03192:05867\n\
67TFK:03209:05995\n\
67TFK:03178:06004\n\
67TFK:03176:06268\n\
67TFK:03174:06410\n\
67TFK:03213:06431\n\
67TFK:03221:05224\n\
67TFK:03236:05310\n\
67TFK:03262:05472\n\
67TFK:03219:05644\n\
67TFK:03223:05745\n\
67TFK:03242:05936\n\
67TFK:03249:06098\n\
67TFK:03225:06374\n\
67TFK:03233:06378\n\
67TFK:03235:06416\n\
67TFK:03281:05294\n\
67TFK:03272:05377\n\
67TFK:03293:05367\n\
67TFK:03311:05548\n\
67TFK:03297:05563\n\
67TFK:03293:05760\n\
67TFK:03309:06104\n\
67TFK:03273:06202\n\
67TFK:03277:06241\n\
67TFK:03316:05309\n\
67TFK:03341:05443\n\
67TFK:03339:05535\n\
67TFK:03339:05591\n\
67TFK:03323:06085\n\
67TFK:03327:06068\n\
67TFK:03327:06216\n\
67TFK:03328:06246\n\
67TFK:03363:06243\n\
67TFK:03369:05217\n\
67TFK:03369:05358\n\
67TFK:03388:05441\n\
67TFK:03405:05437\n\
67TFK:03412:05514\n\
67TFK:03385:05732\n\
67TFK:03394:05867\n\
67TFK:03400:06248\n\
67TFK:03370:06335\n\
67TFK:03371:06405\n\
67TFK:03436:05232\n\
67TFK:03440:05284\n\
67TFK:03439:05452\n\
67TFK:03422:06098\n\
67TFK:03454:06060\n\
67TFK:03430:06218\n\
67TFK:03433:06344\n\
67TFK:03442:06344\n\
67TFK:03420:06429\n\
67TFK:03512:05481\n\
67TFK:03467:05856\n\
67TFK:03472:05892\n\
67TFK:03487:05940\n\
67TFK:03472:06132\n\
67TFK:03478:06182\n\
67TFK:03474:06290\n\
67TFK:03492:06399\n\
67TFK:03518:05306\n\
67TFK:03543:05340\n\
67TFK:03561:05404\n\
67TFK:03541:05564\n\
67TFK:03531:05690\n\
67TFK:03535:05700\n\
67TFK:03542:05821\n\
67TFK:03518:06051\n\
67TFK:03548:06214\n\
67TFK:03546:06324\n\
67TFK:03528:06411\n\
67TFK:03570:05314\n\
67TFK:03576:05441\n\
67TFK:03583:05422\n\
67TFK:03578:05983\n\
67TFK:03606:05985\n\
67TFK:03583:06141\n\
67TFK:03647:05339\n\
67TFK:03661:05468\n\
67TFK:03641:05894\n\
67TFK:03663:05981\n\
67TFK:03657:06144\n\
67TFK:03657:06247\n\
67TFK:03658:06281\n\
67TFK:03658:06384\n\
67TFK:03694:05210\n\
67TFK:03705:05287\n\
67TFK:03711:05465\n\
67TFK:03669:05558\n\
67TFK:03709:05552\n\
67TFK:03699:05734\n\
67TFK:03697:05870\n\
67TFK:03689:05944\n\
67TFK:03683:06022\n\
67TFK:03697:06376\n\
67TFK:03717:05165\n\
67TFK:03715:05270\n\
67TFK:03739:05252\n\
67TFK:03751:05526\n\
67TFK:03756:05557\n\
67TFK:03726:05738\n\
67TFK:03728:05982\n\
67TFK:03716:06111\n\
67TFK:03748:06111\n\
67TFK:03744:06229\n\
67TFK:03757:06316\n\
67TFK:03766:05300\n\
67TFK:03780:05556\n\
67TFK:03784:05576\n\
67TFK:03799:05583\n\
67TFK:03777:05894\n\
67TFK:03795:06079\n\
67TFK:03774:06148\n\
67TFK:03809:06402\n\
67TFK:03843:05232\n\
67TFK:03850:05333\n\
67TFK:03818:05379\n\
67TFK:03822:05394\n\
67TFK:03822:05577\n\
67TFK:03848:05831\n\
67TFK:03847:06125\n\
67TFK:03820:06156\n\
67TFK:03859:06276\n\
67TFK:03861:06262\n\
67TFK:03817:06386\n\
67TFK:03831:06419\n\
67TFK:03847:06433\n\
67TFK:03886:05181\n\
67TFK:03884:05451\n\
67TFK:03884:05467\n\
67TFK:03898:05598\n\
67TFK:03883:05635\n\
67TFK:03870:05657\n\
67TFK:03881:05660\n\
67TFK:03889:05742\n\
67TFK:03882:06123\n\
67TFK:03887:06320\n\
67TFK:03922:05193\n\
67TFK:03915:05214\n\
67TFK:03918:05229\n\
67TFK:03915:05351\n\
67TFK:03917:05484\n\
67TFK:03922:05586\n\
67TFK:03938:05719\n\
67TFK:03923:05781\n\
67TFK:03957:05908\n\
67TFK:03931:06122\n\
67TFK:03949:06157\n\
67TFK:03920:06259\n\
67TFK:03954:06280\n\
67TFK:03957:06326\n\
67TFK:03941:06396\n\
67TFK:03965:05178\n\
67TFK:03971:05296\n\
67TFK:03973:05538\n\
67TFK:03992:05646\n\
67TFK:03994:05804\n\
67TFK:03995:05914\n\
67TFK:03965:06007\n\
67TFK:03976:06041\n\
67TFK:03965:06079\n\
67TFK:03986:06283\n\
67TFK:08024:01422\n\
67TFK:08026:01413\n\
67TFK:08027:01423\n\
67TFK:08039:01492\n\
67TFK:08038:01602\n\
67TFK:08016:02095\n\
67TFK:08001:02224\n\
67TFK:08026:02218\n\
67TFK:08029:02209\n\
67TFK:08036:02237\n\
67TFK:08039:02360\n\
67TFK:08056:01518\n\
67TFK:08057:01538\n\
67TFK:08090:01636\n\
67TFK:08073:01868\n\
67TFK:08079:02152\n\
67TFK:08080:02286\n\
67TFK:08069:02383\n\
67TFK:08117:01534\n\
67TFK:08123:01498\n\
67TFK:08094:01668\n\
67TFK:08105:02056\n\
67TFK:08106:02087\n\
67TFK:08114:02048\n\
67TFK:08131:02101\n\
67TFK:08133:02141\n\
67TFK:08097:02267\n\
67TFK:08133:02263\n\
67TFK:08100:02319\n\
67TFK:08099:02536\n\
67TFK:08179:01315\n\
67TFK:08167:01496\n\
67TFK:08187:01591\n\
67TFK:08181:02088\n\
67TFK:08172:02266\n\
67TFK:08178:02261\n\
67TFK:08181:02260\n\
67TFK:08186:02288\n\
67TFK:08149:02377\n\
67TFK:08173:02514\n\
67TFK:08181:02537\n\
67TFK:08189:02559\n\
67TFK:08236:01306\n\
67TFK:08215:01505\n\
67TFK:08218:01530\n\
67TFK:08240:01772\n\
67TFK:08206:01904\n\
67TFK:08236:01980\n\
67TFK:08208:02137\n\
67TFK:08234:02090\n\
67TFK:08229:02198\n\
67TFK:08230:02403\n\
67TFK:08208:02507\n\
67TFK:08216:02564\n\
67TFK:08278:01503\n\
67TFK:08264:01598\n\
67TFK:08286:01815\n\
67TFK:08248:01916\n\
67TFK:08288:01926\n\
67TFK:08263:02009\n\
67TFK:08279:02016\n\
67TFK:08288:02096\n\
67TFK:08266:02252\n\
67TFK:08289:02317\n\
67TFK:08272:02421\n\
67TFK:08244:02465\n\
67TFK:08326:01485\n\
67TFK:08313:01571\n\
67TFK:08322:01583\n\
67TFK:08334:01689\n\
67TFK:08333:01806\n\
67TFK:08309:01993\n\
67TFK:08316:02065\n\
67TFK:08302:02099\n\
67TFK:08302:02171\n\
67TFK:08338:02216\n\
67TFK:08320:02481\n\
67TFK:08352:01460\n\
67TFK:08356:01584\n\
67TFK:08383:01569\n\
67TFK:08386:01745\n\
67TFK:08360:02041\n\
67TFK:08367:02052\n\
67TFK:08390:02203\n\
67TFK:08366:02253\n\
67TFK:08382:02260\n\
67TFK:08391:02408\n\
67TFK:08419:01513\n\
67TFK:08432:01515\n\
67TFK:08438:01550\n\
67TFK:08439:01869\n\
67TFK:08441:01930\n\
67TFK:08402:02048\n\
67TFK:08437:02086\n\
67TFK:08430:02121\n\
67TFK:08440:02184\n\
67TFK:08392:02237\n\
67TFK:08428:02225\n\
67TFK:08409:02368\n\
67TFK:08453:01345\n\
67TFK:08457:01354\n\
67TFK:08490:01379\n\
67TFK:08450:01520\n\
67TFK:08442:01973\n\
67TFK:08461:02089\n\
67TFK:08474:02166\n\
67TFK:08480:02181\n\
67TFK:08487:02225\n\
67TFK:08490:02422\n\
67TFK:08524:01339\n\
67TFK:08512:01412\n\
67TFK:08518:01587\n\
67TFK:08518:01644\n\
67TFK:08539:01700\n\
67TFK:08515:01753\n\
67TFK:08493:01871\n\
67TFK:08496:02148\n\
67TFK:08505:02165\n\
67TFK:08541:02228\n\
67TFK:08552:01353\n\
67TFK:08549:01389\n\
67TFK:08570:01571\n\
67TFK:08546:01634\n\
67TFK:08565:01810\n\
67TFK:08544:01859\n\
67TFK:08568:01952\n\
67TFK:08568:02005\n\
67TFK:08544:02369\n\
67TFK:08553:02350\n\
67TFK:08546:02481\n\
67TFK:08564:02468\n\
67TFK:08639:01633\n\
67TFK:08618:01676\n\
67TFK:08607:01785\n\
67TFK:08603:02006\n\
67TFK:08595:02264\n\
67TFK:08663:01366\n\
67TFK:08645:01388\n\
67TFK:08691:01519\n\
67TFK:08670:01600\n\
67TFK:08662:01759\n\
67TFK:08647:01851\n\
67TFK:08650:01967\n\
67TFK:08678:02163\n\
67TFK:08655:02320\n\
67TFK:08705:01359\n\
67TFK:08728:01354\n\
67TFK:08708:01521\n\
67TFK:08738:01563\n\
67TFK:08741:01617\n\
67TFK:08731:01700\n\
67TFK:08722:01764\n\
67TFK:08706:02221\n\
67TFK:08719:02245\n\
67TFK:08720:02293\n\
67TFK:08725:02391\n\
67TFK:08703:02482\n\
67TFK:08737:02476\n\
67TFK:08717:02543\n\
67TFK:08791:01334\n\
67TFK:08761:01375\n\
67TFK:08764:01389\n\
67TFK:08784:01556\n\
67TFK:08767:01605\n\
67TFK:08784:01645\n\
67TFK:08745:01732\n\
67TFK:08766:01739\n\
67TFK:08745:01801\n\
67TFK:08756:01796\n\
67TFK:08749:01843\n\
67TFK:08778:01920\n\
67TFK:08755:02078\n\
67TFK:08783:02146\n\
67TFK:08774:02249\n\
67TFK:08782:02310\n\
67TFK:08765:02423\n\
67TFK:08790:02423\n\
67TFK:08750:02487\n\
67TFK:08782:02442\n\
67TFK:08789:02519\n\
67TFK:08797:01836\n\
67TFK:08826:01838\n\
67TFK:08813:01972\n\
67TFK:08841:01990\n\
67TFK:08837:02126\n\
67TFK:08794:02211\n\
67TFK:08804:02301\n\
67TFK:08792:02357\n\
67TFK:08819:02476\n\
67TFK:08861:01350\n\
67TFK:08868:01481\n\
67TFK:08883:01449\n\
67TFK:08855:01621\n\
67TFK:08862:01899\n\
67TFK:08866:01970\n\
67TFK:08887:02091\n\
67TFK:08846:02164\n\
67TFK:08845:02209\n\
67TFK:08864:02364\n\
67TFK:08884:02556\n\
67TFK:08921:01302\n\
67TFK:08928:01364\n\
67TFK:08927:01633\n\
67TFK:08918:01728\n\
67TFK:08931:01708\n\
67TFK:08900:01807\n\
67TFK:08939:01828\n\
67TFK:08920:01949\n\
67TFK:08925:02012\n\
67TFK:08919:02143\n\
67TFK:08933:02155\n\
67TFK:08923:02233\n\
67TFK:08987:01370\n\
67TFK:08945:01501\n\
67TFK:08946:01657\n\
67TFK:08958:01735\n\
67TFK:08942:01815\n\
67TFK:08973:02290\n\
67TFK:08945:02434\n\
67TFK:09009:01371\n\
67TFK:09017:01401\n\
67TFK:09002:01600\n\
67TFK:09016:01626\n\
67TFK:09028:01703\n\
67TFK:09022:01775\n\
67TFK:09005:01900\n\
67TFK:09034:01923\n\
67TFK:09013:01968\n\
67TFK:09022:01948\n\
67TFK:09020:02024\n\
67TFK:09027:02191\n\
67TFK:09015:02483\n\
67TFK:08995:02498\n\
67TFK:09056:01332\n\
67TFK:09082:01338\n\
67TFK:09076:01503\n\
67TFK:09053:01554\n\
67TFK:09066:01604\n\
67TFK:09050:01769\n\
67TFK:09060:01802\n\
67TFK:09062:01987\n\
67TFK:09045:02323\n\
67TFK:09057:02339\n\
67TFK:09068:02519\n\
67TFK:09057:02550\n\
67TFK:09128:01404\n\
67TFK:09103:01455\n\
67TFK:09093:01495\n\
67TFK:09113:01573\n\
67TFK:09122:01689\n\
67TFK:09118:01766\n\
67TFK:09104:01804\n\
67TFK:09110:01835\n\
67TFK:09102:01931\n\
67TFK:09126:02032\n\
67TFK:09131:02129\n\
67TFK:09103:02518\n\
67TFK:09175:01306\n\
67TFK:09173:01383\n\
67TFK:09170:01412\n\
67TFK:09172:01522\n\
67TFK:09188:01720\n\
67TFK:09190:01714\n\
67TFK:09176:01783\n\
67TFK:09178:01787\n\
67TFK:09174:01914\n\
67TFK:09146:01974\n\
67TFK:09171:02123\n\
67TFK:09189:02466\n\
67TFK:09204:01477\n\
67TFK:09209:01556\n\
67TFK:09228:01641\n\
67TFK:09207:01787\n\
67TFK:09210:01835\n\
67TFK:09195:01863\n\
67TFK:09204:01926\n\
67TFK:09204:02270\n\
67TFK:09264:01355\n\
67TFK:09272:01381\n\
67TFK:09270:01522\n\
67TFK:09269:01853\n\
67TFK:09260:01923\n\
67TFK:09254:01993\n\
67TFK:09277:02053\n\
67TFK:09274:02388\n\
67TFK:09267:02572\n\
67TFK:09300:01299\n\
67TFK:09300:01353\n\
67TFK:09304:01362\n\
67TFK:09319:01569\n\
67TFK:09295:01588\n\
67TFK:09313:01639\n\
67TFK:09294:02198\n\
67TFK:09314:02334\n\
67TFK:09317:02567\n\
67TFK:02675:01563\n\
67TFK:02664:01919\n\
67TFK:02706:02104\n\
67TFK:02703:02318\n\
67TFK:02697:02371\n\
67TFK:02709:02533\n\
67TFK:02727:01445\n\
67TFK:02714:01519\n\
67TFK:02763:01633\n\
67TFK:02721:01676\n\
67TFK:02720:01711\n\
67TFK:02730:01718\n\
67TFK:02728:01782\n\
67TFK:02740:01840\n\
67TFK:02763:01922\n\
67TFK:02758:01985\n\
67TFK:02748:02127\n\
67TFK:02763:02419\n\
67TFK:02718:02551\n\
67TFK:02736:02571\n\
67TFK:02766:01548\n\
67TFK:02801:01584\n\
67TFK:02770:01812\n\
67TFK:02773:01806\n\
67TFK:02792:01885\n\
67TFK:02804:01916\n\
67TFK:02813:02024\n\
67TFK:02812:02173\n\
67TFK:02792:02562\n\
67TFK:02821:01452\n\
67TFK:02829:01503\n\
67TFK:02855:01582\n\
67TFK:02827:01827\n\
67TFK:02836:01950\n\
67TFK:02831:02027\n\
67TFK:02862:02180\n\
67TFK:02825:02280\n\
67TFK:02843:02242\n\
67TFK:02847:02241\n\
67TFK:02843:02298\n\
67TFK:02828:02476\n\
67TFK:02847:02550\n\
67TFK:02895:01318\n\
67TFK:02909:01388\n\
67TFK:02878:01931\n\
67TFK:02892:02034\n\
67TFK:02869:02276\n\
67TFK:02878:02575\n\
67TFK:02906:02549\n\
67TFK:02947:01366\n\
67TFK:02956:01360\n\
67TFK:02962:01592\n\
67TFK:02957:01718\n\
67TFK:02919:01743\n\
67TFK:02939:01798\n\
67TFK:02924:01929\n\
67TFK:02941:02002\n\
67TFK:02938:02275\n\
67TFK:02957:02265\n\
67TFK:02941:02469\n\
67TFK:02977:01294\n\
67TFK:02981:01453\n\
67TFK:02998:01714\n\
67TFK:02998:01823\n\
67TFK:03013:01864\n\
67TFK:03007:02261\n\
67TFK:02995:02320\n\
67TFK:02967:02380\n\
67TFK:03021:01390\n\
67TFK:03038:01462\n\
67TFK:03038:01622\n\
67TFK:03062:01613\n\
67TFK:03050:01723\n\
67TFK:03014:01842\n\
67TFK:03059:01944\n\
67TFK:03036:02315\n\
67TFK:03053:02352\n\
67TFK:03040:02478\n\
67TFK:03069:01368\n\
67TFK:03094:01351\n\
67TFK:03064:01637\n\
67TFK:03090:01614\n\
67TFK:03098:01618\n\
67TFK:03090:01682\n\
67TFK:03106:01846\n\
67TFK:03111:02107\n\
67TFK:03087:02261\n\
67TFK:03091:02262\n\
67TFK:03095:02241\n\
67TFK:03090:02343\n\
67TFK:03071:02424\n\
67TFK:03074:02503\n\
67TFK:03149:01414\n\
67TFK:03155:01392\n\
67TFK:03115:01502\n\
67TFK:03116:01517\n\
67TFK:03130:01531\n\
67TFK:03139:01536\n\
67TFK:03158:01489\n\
67TFK:03146:02280\n\
67TFK:03142:02324\n\
67TFK:03139:02425\n\
67TFK:03176:01409\n\
67TFK:03168:01563\n\
67TFK:03167:01948\n\
67TFK:03182:02064\n\
67TFK:03204:02163\n\
67TFK:03191:02296\n\
67TFK:03203:02309\n\
67TFK:03213:02301\n\
67TFK:03211:02425\n\
67TFK:03242:01331\n\
67TFK:03221:01532\n\
67TFK:03220:01743\n\
67TFK:03232:01767\n\
67TFK:03239:01842\n\
67TFK:03216:01925\n\
67TFK:03227:02031\n\
67TFK:03226:02125\n\
67TFK:03246:02169\n\
67TFK:03222:02484\n\
67TFK:03272:01571\n\
67TFK:03285:01547\n\
67TFK:03313:01628\n\
67TFK:03267:01722\n\
67TFK:03277:01694\n\
67TFK:03285:01731\n\
67TFK:03303:01705\n\
67TFK:03299:01771\n\
67TFK:03310:01870\n\
67TFK:03278:01904\n\
67TFK:03275:02203\n\
67TFK:03265:02314\n\
67TFK:03336:01383\n\
67TFK:03319:01462\n\
67TFK:03325:01572\n\
67TFK:03345:01656\n\
67TFK:03352:01804\n\
67TFK:03314:01900\n\
67TFK:03325:01928\n\
67TFK:03355:01950\n\
67TFK:03361:01957\n\
67TFK:03347:02221\n\
67TFK:03337:02238\n\
67TFK:03413:01503\n\
67TFK:03381:01649\n\
67TFK:03395:01811\n\
67TFK:03400:01818\n\
67TFK:03420:01571\n\
67TFK:03416:01611\n\
67TFK:03430:01882\n\
67TFK:03420:01912\n\
67TFK:03416:01946\n\
67TFK:03459:01941\n\
67TFK:03428:02023\n\
67TFK:03442:02173\n\
67TFK:03456:02255\n\
67TFK:03419:02362\n\
67TFK:03451:02366\n\
67TFK:03416:02473\n\
67TFK:03453:02510\n\
67TFK:03429:02561\n\
67TFK:03493:01303\n\
67TFK:03498:01352\n\
67TFK:03505:01402\n\
67TFK:03484:01480\n\
67TFK:03490:01652\n\
67TFK:03472:02108\n\
67TFK:03487:02187\n\
67TFK:03498:02249\n\
67TFK:03507:02517\n\
67TFK:03525:01368\n\
67TFK:03525:01925\n\
67TFK:03547:02180\n\
67TFK:03518:02370\n\
67TFK:03546:02529\n\
67TFK:03557:02551\n\
67TFK:03566:01628\n\
67TFK:03607:01610\n\
67TFK:03568:01650\n\
67TFK:03579:02330\n\
67TFK:03585:02318\n\
67TFK:03661:01318\n\
67TFK:03626:01357\n\
67TFK:03643:01349\n\
67TFK:03641:01710\n\
67TFK:03633:01854\n\
67TFK:03642:01988\n\
67TFK:03624:02064\n\
67TFK:03646:02275\n\
67TFK:03663:02260\n\
67TFK:03660:02330\n\
67TFK:03643:02370\n\
67TFK:03645:02416\n\
67TFK:03654:02533\n\
67TFK:03638:02564\n\
67TFK:03673:01765\n\
67TFK:03672:01875\n\
67TFK:03688:01870\n\
67TFK:03705:01967\n\
67TFK:03673:02140\n\
67TFK:03708:02305\n\
67TFK:03665:02476\n\
67TFK:03668:02572\n\
67TFK:03735:01332\n\
67TFK:03741:01629\n\
67TFK:03753:01611\n\
67TFK:03721:02043\n\
67TFK:03718:02547\n\
67TFK:03800:01610\n\
67TFK:03777:01654\n\
67TFK:03779:01978\n\
67TFK:03799:01957\n\
67TFK:03765:02224\n\
67TFK:03782:02224\n\
67TFK:03766:02543\n\
67TFK:03834:01477\n\
67TFK:03844:01706\n\
67TFK:03846:02027\n\
67TFK:03829:02154\n\
67TFK:03814:02437\n\
67TFK:03847:02464\n\
67TFK:03839:02539\n\
67TFK:03870:01395\n\
67TFK:03884:01866\n\
67TFK:03888:01875\n\
67TFK:03878:02073\n\
67TFK:03898:02264\n\
67TFK:03910:02447\n\
67TFK:03942:01343\n\
67TFK:03929:01427\n\
67TFK:03922:01503\n\
67TFK:03953:01699\n\
67TFK:03916:01813\n\
67TFK:03946:01847\n\
67TFK:03957:01849\n\
67TFK:03930:01896\n\
67TFK:03926:01993\n\
67TFK:03927:02047\n\
67TFK:03954:02165\n\
67TFK:03937:02374\n\
67TFK:03954:02467\n\
67TFK:03966:01303\n\
67TFK:03989:01531\n\
67TFK:03965:01862\n\
67TFK:03994:01881\n\
67TFK:03975:02406\n\
67TFK:03982:02410\n\
67TFK:03977:02496\n\
67TFK:02665:01004\n\
67TFK:02706:01006\n\
67TFK:02729:00643\n\
67TFK:02734:00614\n\
67TFK:02715:00962\n\
67TFK:02743:00969\n\
67TFK:02749:01165\n\
67TFK:02745:01211\n\
67TFK:02798:00503\n\
67TFK:02810:00546\n\
67TFK:02780:00934\n\
67TFK:02800:01188\n\
67TFK:02819:00485\n\
67TFK:02839:00509\n\
67TFK:02830:00558\n\
67TFK:02863:00753\n\
67TFK:02836:00821\n\
67TFK:02842:00840\n\
67TFK:02850:00856\n\
67TFK:02850:00897\n\
67TFK:02843:01212\n\
67TFK:02856:01272\n\
67TFK:02912:00671\n\
67TFK:02892:01260\n\
67TFK:02957:00607\n\
67TFK:02919:00771\n\
67TFK:02954:01040\n\
67TFK:02926:01262\n\
67TFK:02964:00484\n\
67TFK:02993:00823\n\
67TFK:03012:00803\n\
67TFK:02971:01045\n\
67TFK:02990:01023\n\
67TFK:02975:01052\n\
67TFK:03021:00718\n\
67TFK:03034:01220\n\
67TFK:03052:01255\n\
67TFK:03102:00855\n\
67TFK:03105:01225\n\
67TFK:03072:01272\n\
67TFK:03139:00563\n\
67TFK:03146:00793\n\
67TFK:03152:00980\n\
67TFK:03121:01262\n\
67TFK:03193:01201\n\
67TFK:03222:00449\n\
67TFK:03226:00662\n\
67TFK:03235:00654\n\
67TFK:03220:00957\n\
67TFK:03244:01030\n\
67TFK:03248:01034\n\
67TFK:03293:00693\n\
67TFK:03269:00869\n\
67TFK:03291:01107\n\
67TFK:03309:01220\n\
67TFK:03354:00418\n\
67TFK:03354:00576\n\
67TFK:03332:00675\n\
67TFK:03361:00779\n\
67TFK:03355:00874\n\
67TFK:03318:01013\n\
67TFK:03327:01222\n\
67TFK:03397:00606\n\
67TFK:03364:00703\n\
67TFK:03366:00784\n\
67TFK:03386:00812\n\
67TFK:03408:00955\n\
67TFK:03387:01167\n\
67TFK:03393:01178\n\
67TFK:03379:01283\n\
67TFK:03424:00569\n\
67TFK:03420:00610\n\
67TFK:03459:00656\n\
67TFK:03449:00847\n\
67TFK:03426:00927\n\
67TFK:03447:00947\n\
67TFK:03422:01197\n\
67TFK:03441:01248\n\
67TFK:03469:00454\n\
67TFK:03472:00916\n\
67TFK:03481:00936\n\
67TFK:03491:00976\n\
67TFK:03547:00507\n\
67TFK:03535:00689\n\
67TFK:03541:00844\n\
67TFK:03540:00886\n\
67TFK:03554:00944\n\
67TFK:03560:00913\n\
67TFK:03530:00983\n\
67TFK:03540:01167\n\
67TFK:03542:01215\n\
67TFK:03611:00443\n\
67TFK:03581:00463\n\
67TFK:03605:00462\n\
67TFK:03598:00881\n\
67TFK:03605:00956\n\
67TFK:03602:01047\n\
67TFK:03618:00559\n\
67TFK:03626:00599\n\
67TFK:03628:00837\n\
67TFK:03655:00814\n\
67TFK:03630:00855\n\
67TFK:03660:00961\n\
67TFK:03657:01043\n\
67TFK:03634:01119\n\
67TFK:03752:00357\n\
67TFK:03755:00440\n\
67TFK:03761:00928\n\
67TFK:03728:00999\n\
67TFK:03744:01099\n\
67TFK:03742:01102\n\
67TFK:03718:01249\n\
67TFK:03762:01200\n\
67TFK:03741:01268\n\
67TFK:03790:00444\n\
67TFK:03790:00529\n\
67TFK:03805:00657\n\
67TFK:03770:00779\n\
67TFK:03777:00820\n\
67TFK:03766:00940\n\
67TFK:03778:01114\n\
67TFK:03811:01125\n\
67TFK:03837:00330\n\
67TFK:03826:00478\n\
67TFK:03858:01080\n\
67TFK:03831:01149\n\
67TFK:03830:01255\n\
67TFK:03871:00515\n\
67TFK:03911:00694\n\
67TFK:03907:00998\n\
67TFK:03864:01232\n\
67TFK:03905:01263\n\
67TFK:03927:00568\n\
67TFK:03943:00630\n\
67TFK:03939:00987\n\
67TFK:03954:00995\n\
67TFK:03960:01076\n\
67TFK:03921:01141\n\
67TFK:03938:01123\n\
67TFK:03987:00494\n\
67TFK:03983:00567\n\
67TFK:03967:00838\n\
67TFK:03966:00936\n\
67TFK:01342:10477\n\
67TFK:01362:10455\n\
67TFK:01351:10713\n\
67TFK:01374:10955\n\
67TFK:01374:11161\n\
67TFK:01355:11540\n\
67TFK:01367:11529\n\
67TFK:01340:11587\n\
67TFK:01379:11563\n\
67TFK:01419:10382\n\
67TFK:01412:10632\n\
67TFK:01418:10632\n\
67TFK:01385:10746\n\
67TFK:01396:10788\n\
67TFK:01393:10899\n\
67TFK:01401:11077\n\
67TFK:01419:11213\n\
67TFK:01429:11290\n\
67TFK:01426:11407\n\
67TFK:01425:11488\n\
67TFK:01412:11536\n\
67TFK:01474:10364\n\
67TFK:01463:10623\n\
67TFK:01439:11045\n\
67TFK:01451:11377\n\
67TFK:01461:11419\n\
67TFK:01504:10340\n\
67TFK:01492:10603\n\
67TFK:01525:10763\n\
67TFK:01489:10943\n\
67TFK:01526:10911\n\
67TFK:01531:10976\n\
67TFK:01525:11017\n\
67TFK:01519:11100\n\
67TFK:01524:11060\n\
67TFK:01514:11258\n\
67TFK:01498:11427\n\
67TFK:01499:11532\n\
67TFK:01522:11580\n\
67TFK:01567:10431\n\
67TFK:01550:10922\n\
67TFK:01555:11590\n\
67TFK:01593:10486\n\
67TFK:01609:10484\n\
67TFK:01621:10518\n\
67TFK:01601:10899\n\
67TFK:01625:11108\n\
67TFK:01584:11447\n\
67TFK:01629:11484\n\
67TFK:01656:10356\n\
67TFK:01659:10500\n\
67TFK:01632:10524\n\
67TFK:01633:10507\n\
67TFK:01673:10592\n\
67TFK:01680:10756\n\
67TFK:01636:10937\n\
67TFK:01674:10914\n\
67TFK:01688:10500\n\
67TFK:01706:10694\n\
67TFK:01711:10779\n\
67TFK:01714:10825\n\
67TFK:01719:10976\n\
67TFK:01690:11344\n\
67TFK:01697:11527\n\
67TFK:01713:11558\n\
67TFK:01757:10381\n\
67TFK:01752:10469\n\
67TFK:01752:10482\n\
67TFK:01768:10484\n\
67TFK:01772:10464\n\
67TFK:01736:10637\n\
67TFK:01765:10920\n\
67TFK:01755:11065\n\
67TFK:01750:11162\n\
67TFK:01779:11299\n\
67TFK:01776:11416\n\
67TFK:01739:11498\n\
67TFK:01797:10479\n\
67TFK:01806:10485\n\
67TFK:01818:10458\n\
67TFK:01824:10462\n\
67TFK:01818:10664\n\
67TFK:01805:10858\n\
67TFK:01810:11027\n\
67TFK:01807:11085\n\
67TFK:01821:11076\n\
67TFK:01811:11239\n\
67TFK:01805:11352\n\
67TFK:01836:10322\n\
67TFK:01839:10529\n\
67TFK:01875:10542\n\
67TFK:01881:10702\n\
67TFK:01857:10704\n\
67TFK:01860:10781\n\
67TFK:01855:11049\n\
67TFK:01875:11088\n\
67TFK:01861:11150\n\
67TFK:01916:10783\n\
67TFK:01917:10965\n\
67TFK:01925:10963\n\
67TFK:01894:11248\n\
67TFK:01924:11300\n\
67TFK:01899:11340\n\
67TFK:01927:11376\n\
67TFK:01922:11453\n\
67TFK:01927:11443\n\
67TFK:01972:10436\n\
67TFK:01940:11061\n\
67TFK:01947:11068\n\
67TFK:01969:11262\n\
67TFK:01955:11319\n\
67TFK:02024:10479\n\
67TFK:01989:10534\n\
67TFK:02008:10616\n\
67TFK:01993:10748\n\
67TFK:01988:10824\n\
67TFK:01992:10975\n\
67TFK:02002:11400\n\
67TFK:02060:10322\n\
67TFK:02068:10421\n\
67TFK:02051:10727\n\
67TFK:02038:11001\n\
67TFK:02044:11140\n\
67TFK:02056:11156\n\
67TFK:02092:10487\n\
67TFK:02106:10549\n\
67TFK:02118:10508\n\
67TFK:02098:10719\n\
67TFK:02122:10961\n\
67TFK:02086:11465\n\
67TFK:02139:10684\n\
67TFK:02153:10751\n\
67TFK:02157:10919\n\
67TFK:02170:10934\n\
67TFK:02164:11086\n\
67TFK:02175:11126\n\
67TFK:02155:11424\n\
67TFK:02165:11432\n\
67TFK:02172:11436\n\
67TFK:02195:10415\n\
67TFK:02184:10584\n\
67TFK:02211:11493\n\
67TFK:02265:10315\n\
67TFK:02266:10380\n\
67TFK:02280:10404\n\
67TFK:02246:11057\n\
67TFK:02233:11395\n\
67TFK:02264:11379\n\
67TFK:02242:11531\n\
67TFK:02292:10305\n\
67TFK:02316:10324\n\
67TFK:02306:10370\n\
67TFK:02315:10546\n\
67TFK:02284:10729\n\
67TFK:02314:11005\n\
67TFK:02283:11325\n\
67TFK:02290:11319\n\
67TFK:02322:11501\n\
67TFK:02360:10496\n\
67TFK:02371:10512\n\
67TFK:02345:10562\n\
67TFK:02372:10719\n\
67TFK:02366:10801\n\
67TFK:02373:10882\n\
67TFK:02365:10921\n\
67TFK:02353:10962\n\
67TFK:02363:11068\n\
67TFK:02354:11224\n\
67TFK:02376:11235\n\
67TFK:02342:11288\n\
67TFK:02352:11293\n\
67TFK:02376:11371\n\
67TFK:02356:11489\n\
67TFK:02351:11524\n\
67TFK:02390:10358\n\
67TFK:02420:10559\n\
67TFK:02394:10668\n\
67TFK:02393:10715\n\
67TFK:02422:10779\n\
67TFK:02422:11138\n\
67TFK:02418:11176\n\
67TFK:02411:11279\n\
67TFK:02410:11353\n\
67TFK:02410:11387\n\
67TFK:02426:11515\n\
67TFK:02443:10359\n\
67TFK:02481:10385\n\
67TFK:02448:10797\n\
67TFK:02470:11295\n\
67TFK:02475:11380\n\
67TFK:02439:11493\n\
67TFK:02477:11508\n\
67TFK:02484:10304\n\
67TFK:02506:10314\n\
67TFK:02523:10366\n\
67TFK:02520:10462\n\
67TFK:02497:10598\n\
67TFK:02525:10624\n\
67TFK:02521:11230\n\
67TFK:02482:11342\n\
67TFK:02482:11438\n\
67TFK:02530:11486\n\
67TFK:02570:10521\n\
67TFK:02543:10710\n\
67TFK:02553:10923\n\
67TFK:02552:11134\n\
67TFK:02534:11309\n\
67TFK:02539:11499\n\
67TFK:02562:11575\n\
67TFK:02623:10344\n\
67TFK:02612:10575\n\
67TFK:02625:10723\n\
67TFK:02606:11009\n\
67TFK:02629:11200\n\
67TFK:02643:11092\n\
67TFK:02657:11216\n\
67TFK:02645:11421\n\
67TFK:02645:11478\n\
67TFK:01740:14278\n\
67TFK:01754:14271\n\
67TFK:01796:14276\n\
67TFK:01822:14300\n\
67TFK:01946:14233\n\
67TFK:01961:14265\n\
67TFK:01962:14357\n\
67TFK:01951:14659\n\
67TFK:01979:14653\n\
67TFK:02038:14662\n\
67TFK:02037:14720\n\
67TFK:02110:14332\n\
67TFK:02180:14263\n\
67TFK:02132:14680\n\
67TFK:02186:14755\n\
67TFK:02249:14471\n\
67TFK:02304:14235\n\
67TFK:02316:14258\n\
67TFK:02293:14309\n\
67TFK:02284:14373\n\
67TFK:02329:14684\n\
67TFK:02338:14314\n\
67TFK:02342:14685\n\
67TFK:02366:14782\n\
67TFK:02384:14880\n\
67TFK:02474:14236\n\
67TFK:02450:14342\n\
67TFK:02481:14508\n\
67TFK:02516:14199\n\
67TFK:02516:14739\n\
67TFK:02571:14194\n\
67TFK:02622:14206\n\
67TFK:02629:14532\n\
67TFK:02626:14646\n\
67TFK:02653:14209\n\
67TFK:02640:14705\n\
67TFK:01334:12900\n\
67TFK:01366:13241\n\
67TFK:01345:13306\n\
67TFK:01390:13552\n\
67TFK:01425:14160\n\
67TFK:01436:12969\n\
67TFK:01453:12947\n\
67TFK:01478:12961\n\
67TFK:01467:13234\n\
67TFK:01445:13430\n\
67TFK:01456:13776\n\
67TFK:01432:13874\n\
67TFK:01515:13228\n\
67TFK:01520:13734\n\
67TFK:01500:13797\n\
67TFK:01526:13828\n\
67TFK:01484:13922\n\
67TFK:01525:13980\n\
67TFK:01569:13196\n\
67TFK:01539:13278\n\
67TFK:01553:13468\n\
67TFK:01547:13826\n\
67TFK:01537:14047\n\
67TFK:01541:14082\n\
67TFK:01556:14115\n\
67TFK:01654:13086\n\
67TFK:01645:13576\n\
67TFK:01635:13599\n\
67TFK:01668:13725\n\
67TFK:01721:13050\n\
67TFK:01688:13223\n\
67TFK:01701:13270\n\
67TFK:01729:13601\n\
67TFK:01762:12950\n\
67TFK:01733:13031\n\
67TFK:01743:13072\n\
67TFK:01777:13056\n\
67TFK:01777:13081\n\
67TFK:01733:13840\n\
67TFK:01762:14090\n\
67TFK:01769:14154\n\
67TFK:01786:12883\n\
67TFK:01831:13016\n\
67TFK:01818:13381\n\
67TFK:01825:13475\n\
67TFK:01813:13559\n\
67TFK:01810:13702\n\
67TFK:01809:14037\n\
67TFK:01825:14055\n\
67TFK:01859:13193\n\
67TFK:01867:13252\n\
67TFK:01867:13467\n\
67TFK:01856:13591\n\
67TFK:01898:13265\n\
67TFK:01887:13311\n\
67TFK:01905:13315\n\
67TFK:01893:13510\n\
67TFK:01897:13748\n\
67TFK:01903:13941\n\
67TFK:01980:13033\n\
67TFK:01981:13128\n\
67TFK:01951:13852\n\
67TFK:01954:13943\n\
67TFK:01985:12975\n\
67TFK:01985:13024\n\
67TFK:02007:13124\n\
67TFK:02009:13801\n\
67TFK:02002:14004\n\
67TFK:02074:13316\n\
67TFK:02043:13355\n\
67TFK:02034:13921\n\
67TFK:02053:13936\n\
67TFK:02063:14029\n\
67TFK:02109:13056\n\
67TFK:02089:13265\n\
67TFK:02113:13510\n\
67TFK:02130:13693\n\
67TFK:02119:13910\n\
67TFK:02171:12952\n\
67TFK:02174:13029\n\
67TFK:02133:13137\n\
67TFK:02138:14103\n\
67TFK:02156:14116\n\
67TFK:02211:12911\n\
67TFK:02214:13332\n\
67TFK:02227:13558\n\
67TFK:02200:13773\n\
67TFK:02194:13933\n\
67TFK:02269:13091\n\
67TFK:02234:13377\n\
67TFK:02241:13432\n\
67TFK:02240:13522\n\
67TFK:02255:13548\n\
67TFK:02273:13680\n\
67TFK:02308:12916\n\
67TFK:02292:12980\n\
67TFK:02312:13141\n\
67TFK:02294:13284\n\
67TFK:02294:13354\n\
67TFK:02305:13753\n\
67TFK:02372:12967\n\
67TFK:02357:13445\n\
67TFK:02361:13525\n\
67TFK:02348:13534\n\
67TFK:02354:13827\n\
67TFK:02365:14015\n\
67TFK:02414:12948\n\
67TFK:02385:13101\n\
67TFK:02406:13822\n\
67TFK:02469:12913\n\
67TFK:02459:13458\n\
67TFK:02463:13666\n\
67TFK:02444:13723\n\
67TFK:02468:13880\n\
67TFK:02460:14106\n\
67TFK:02507:13336\n\
67TFK:02519:13429\n\
67TFK:02491:13525\n\
67TFK:02527:13596\n\
67TFK:02522:13808\n\
67TFK:02500:13873\n\
67TFK:02482:13966\n\
67TFK:02501:14058\n\
67TFK:02507:14110\n\
67TFK:02570:13213\n\
67TFK:02547:13273\n\
67TFK:02553:13546\n\
67TFK:02572:13740\n\
67TFK:02562:14049\n\
67TFK:02600:13610\n\
67TFK:02630:13604\n\
67TFK:02629:13741\n\
67TFK:02610:14085\n\
67TFK:02651:13273\n\
67TFK:02645:13728\n\
67TFK:02639:13813\n\
67TFK:02659:13831\n\
67TFK:07998:05192\n\
67TFK:08041:05290\n\
67TFK:08005:05459\n\
67TFK:08038:05660\n\
67TFK:08005:06134\n\
67TFK:08025:06121\n\
67TFK:08019:06156\n\
67TFK:08007:06410\n\
67TFK:08054:05254\n\
67TFK:08072:05480\n\
67TFK:08090:06205\n\
67TFK:08051:06354\n\
67TFK:08138:05213\n\
67TFK:08105:05254\n\
67TFK:08110:05647\n\
67TFK:08125:05847\n\
67TFK:08094:05900\n\
67TFK:08104:05873\n\
67TFK:08108:05948\n\
67TFK:08102:05980\n\
67TFK:08097:06055\n\
67TFK:08117:06131\n\
67TFK:08150:05647\n\
67TFK:08183:05815\n\
67TFK:08176:06002\n\
67TFK:08149:06092\n\
67TFK:08185:06142\n\
67TFK:08151:06154\n\
67TFK:08161:06168\n\
67TFK:08145:06221\n\
67TFK:08160:06345\n\
67TFK:08156:06426\n\
67TFK:08220:05336\n\
67TFK:08223:05312\n\
67TFK:08228:05308\n\
67TFK:08239:05354\n\
67TFK:08240:05428\n\
67TFK:08200:05769\n\
67TFK:08227:05778\n\
67TFK:08196:06046\n\
67TFK:08208:06009\n\
67TFK:08233:06101\n\
67TFK:08214:06172\n\
67TFK:08237:06219\n\
67TFK:08270:05244\n\
67TFK:08247:05347\n\
67TFK:08282:05519\n\
67TFK:08275:05552\n\
67TFK:08275:05891\n\
67TFK:08273:06096\n\
67TFK:08291:06252\n\
67TFK:08243:06318\n\
67TFK:08334:05232\n\
67TFK:08335:05250\n\
67TFK:08293:05734\n\
67TFK:08321:05783\n\
67TFK:08310:05818\n\
67TFK:08296:05911\n\
67TFK:08326:05931\n\
67TFK:08335:06129\n\
67TFK:08305:06436\n\
67TFK:08359:05271\n\
67TFK:08372:05275\n\
67TFK:08355:05524\n\
67TFK:08357:05836\n\
67TFK:08365:06359\n\
67TFK:08419:05289\n\
67TFK:08441:05277\n\
67TFK:08427:05540\n\
67TFK:08430:05524\n\
67TFK:08431:05571\n\
67TFK:08424:05869\n\
67TFK:08401:06003\n\
67TFK:08432:06187\n\
67TFK:08440:06159\n\
67TFK:08440:06231\n\
67TFK:08420:06309\n\
67TFK:08430:06341\n\
67TFK:08446:05355\n\
67TFK:08491:05756\n\
67TFK:08481:05826\n\
67TFK:08450:05867\n\
67TFK:08475:05943\n\
67TFK:08454:05958\n\
67TFK:08454:05986\n\
67TFK:08469:06008\n\
67TFK:08475:06054\n\
67TFK:08479:06344\n\
67TFK:08489:06386\n\
67TFK:08510:05163\n\
67TFK:08511:05202\n\
67TFK:08540:05377\n\
67TFK:08519:05429\n\
67TFK:08520:05420\n\
67TFK:08501:05771\n\
67TFK:08531:05820\n\
67TFK:08528:06031\n\
67TFK:08493:06118\n\
67TFK:08542:05169\n\
67TFK:08571:05647\n\
67TFK:08548:05714\n\
67TFK:08550:05719\n\
67TFK:08560:05883\n\
67TFK:08578:05858\n\
67TFK:08557:06177\n\
67TFK:08572:06268\n\
67TFK:08601:05160\n\
67TFK:08640:05324\n\
67TFK:08619:05450\n\
67TFK:08638:05420\n\
67TFK:08626:05600\n\
67TFK:08632:05603\n\
67TFK:08623:05979\n\
67TFK:08625:06067\n\
67TFK:08608:06199\n\
67TFK:08594:06402\n\
67TFK:08647:05270\n\
67TFK:08670:05482\n\
67TFK:08673:05490\n\
67TFK:08675:05676\n\
67TFK:08642:05803\n\
67TFK:08648:05843\n\
67TFK:08674:06079\n\
67TFK:08649:06197\n\
67TFK:08665:06383\n\
67TFK:08713:05274\n\
67TFK:08693:05330\n\
67TFK:08735:05904\n\
67TFK:08736:06013\n\
67TFK:08740:06054\n\
67TFK:08714:06437\n\
67TFK:08765:05152\n\
67TFK:08784:05345\n\
67TFK:08754:05558\n\
67TFK:08776:05631\n\
67TFK:08753:05860\n\
67TFK:08747:06151\n\
67TFK:08759:06206\n\
67TFK:08765:06300\n\
67TFK:08780:06425\n\
67TFK:08814:05236\n\
67TFK:08840:05206\n\
67TFK:08830:05329\n\
67TFK:08837:05374\n\
67TFK:08829:05519\n\
67TFK:08808:05685\n\
67TFK:08824:05733\n\
67TFK:08817:05790\n\
67TFK:08834:05856\n\
67TFK:08805:06274\n\
67TFK:08835:06293\n\
67TFK:08848:05292\n\
67TFK:08878:05341\n\
67TFK:08876:05751\n\
67TFK:08889:05964\n\
67TFK:08848:06011\n\
67TFK:08878:06144\n\
67TFK:08915:05435\n\
67TFK:08892:05538\n\
67TFK:08910:05606\n\
67TFK:08914:05640\n\
67TFK:08914:05643\n\
67TFK:08918:05650\n\
67TFK:08937:05668\n\
67TFK:08895:05840\n\
67TFK:08913:06139\n\
67TFK:08919:06322\n\
67TFK:08939:06334\n\
67TFK:08952:05296\n\
67TFK:08944:05584\n\
67TFK:08965:05563\n\
67TFK:08964:05631\n\
67TFK:08948:05690\n\
67TFK:08989:05780\n\
67TFK:08947:06120\n\
67TFK:08959:06283\n\
67TFK:08978:06277\n\
67TFK:08971:06310\n\
67TFK:09019:05215\n\
67TFK:09006:05356\n\
67TFK:09029:05505\n\
67TFK:09016:05613\n\
67TFK:08999:05674\n\
67TFK:09041:05692\n\
67TFK:08995:05734\n\
67TFK:09020:05763\n\
67TFK:09005:05858\n\
67TFK:09026:06048\n\
67TFK:08993:06109\n\
67TFK:09017:06173\n\
67TFK:09005:06252\n\
67TFK:09040:06308\n\
67TFK:09019:06363\n\
67TFK:09024:06427\n\
67TFK:09067:05193\n\
67TFK:09089:05207\n\
67TFK:09066:05431\n\
67TFK:09046:06017\n\
67TFK:09088:06084\n\
67TFK:09052:06221\n\
67TFK:09057:06317\n\
67TFK:09085:06340\n\
67TFK:09074:06419\n\
67TFK:09141:05709\n\
67TFK:09108:05817\n\
67TFK:09131:06213\n\
67TFK:09179:05164\n\
67TFK:09147:05619\n\
67TFK:09146:05678\n\
67TFK:09160:05876\n\
67TFK:09163:05854\n\
67TFK:09183:05876\n\
67TFK:09162:06115\n\
67TFK:09150:06220\n\
67TFK:09187:06366\n\
67TFK:09205:05244\n\
67TFK:09211:05351\n\
67TFK:09233:05414\n\
67TFK:09202:05584\n\
67TFK:09210:05623\n\
67TFK:09239:05679\n\
67TFK:09207:05710\n\
67TFK:09201:05807\n\
67TFK:09208:06070\n\
67TFK:09211:06103\n\
67TFK:09214:06211\n\
67TFK:09233:06278\n\
67TFK:09281:05217\n\
67TFK:09271:05257\n\
67TFK:09282:05533\n\
67TFK:09258:05611\n\
67TFK:09253:05675\n\
67TFK:09260:05800\n\
67TFK:09282:05858\n\
67TFK:09283:05891\n\
67TFK:09255:06127\n\
67TFK:09263:06276\n\
67TFK:09258:06327\n\
67TFK:09256:06412\n\
67TFK:09297:05747\n\
67TFK:09313:05823\n\
67TFK:09315:05824\n\
67TFK:09296:05876\n\
67TFK:09311:06053\n\
67TFK:09337:05557\n\
67TFK:09344:05622\n\
67TFK:09349:05606\n\
67TFK:09329:05818\n\
67TFK:09325:05864\n\
67TFK:09363:05907\n\
67TFK:09325:05981\n\
67TFK:09371:05999\n\
67TFK:09352:06297\n\
67TFK:09334:06344\n\
67TFK:09373:06315\n\
67TFK:09402:05250\n\
67TFK:09410:05449\n\
67TFK:09415:05672\n\
67TFK:09417:06198\n\
67TFK:09394:06212\n\
67TFK:09425:05319\n\
67TFK:09446:05652\n\
67TFK:09445:06079\n\
67TFK:09424:06385\n\
67TFK:09500:05187\n\
67TFK:09523:05395\n\
67TFK:09484:05449\n\
67TFK:09518:05438\n\
67TFK:09508:05667\n\
67TFK:09506:05726\n\
67TFK:09521:05882\n\
67TFK:09514:05908\n\
67TFK:09492:05956\n\
67TFK:09474:06100\n\
67TFK:09476:06113\n\
67TFK:09568:05285\n\
67TFK:09532:05415\n\
67TFK:09539:05525\n\
67TFK:09556:05708\n\
67TFK:09531:06030\n\
67TFK:09563:06043\n\
67TFK:09570:06020\n\
67TFK:09559:06072\n\
67TFK:09558:06232\n\
67TFK:09616:05305\n\
67TFK:09581:05430\n\
67TFK:09602:05429\n\
67TFK:09610:05534\n\
67TFK:09575:05552\n\
67TFK:09600:05745\n\
67TFK:09580:05817\n\
67TFK:09614:05962\n\
67TFK:09608:06052\n\
67TFK:09576:06137\n\
67TFK:09581:06110\n\
67TFK:09618:06129\n\
67TFK:09580:06206\n\
67TFK:09627:05179\n\
67TFK:09650:05241\n\
67TFK:09660:05232\n\
67TFK:09650:05283\n\
67TFK:09653:05448\n\
67TFK:09667:06019\n\
67TFK:09671:06051\n\
67TFK:09652:06073\n\
67TFK:09648:06113\n\
67TFK:09660:06116\n\
67TFK:09661:06118\n\
67TFK:09645:06320\n\
67TFK:09718:05547\n\
67TFK:09675:05591\n\
67TFK:09723:05752\n\
67TFK:09714:05844\n\
67TFK:09707:05874\n\
67TFK:09711:06380\n\
67TFK:09724:05317\n\
67TFK:09732:05440\n\
67TFK:09725:05506\n\
67TFK:09741:05503\n\
67TFK:09741:05513\n\
67TFK:09746:05567\n\
67TFK:09747:05648\n\
67TFK:09765:05699\n\
67TFK:09761:05822\n\
67TFK:09724:06041\n\
67TFK:09765:06096\n\
67TFK:09759:06372\n\
67TFK:09808:05260\n\
67TFK:09802:05787\n\
67TFK:09816:05882\n\
67TFK:09808:06246\n\
67TFK:09844:05410\n\
67TFK:09828:05514\n\
67TFK:09854:05699\n\
67TFK:09848:05904\n\
67TFK:09859:06065\n\
67TFK:09859:06119\n\
67TFK:09827:06402\n\
67TFK:09837:06403\n\
67TFK:09892:05244\n\
67TFK:09884:05641\n\
67TFK:09879:05880\n\
67TFK:09887:06035\n\
67TFK:09913:06195\n\
67TFK:09874:06282\n\
67TFK:09963:05782\n\
67TFK:09952:05879\n\
67TFK:09973:05896\n\
67TFK:09934:05903\n\
67TFK:09961:06003\n\
67TFK:09943:06111\n\
67TFK:09941:06159\n\
67TFK:09951:06220\n\
67TFK:09962:06323\n\
67TFK:09924:06381\n\
67TFK:10011:05327\n\
67TFK:09986:05484\n\
67TFK:09982:05528\n\
67TFK:09994:05731\n\
67TFK:10006:05857\n\
67TFK:10008:05875\n\
67TFK:09976:05951\n\
67TFK:09992:06023\n\
67TFK:09977:06201\n\
67TFK:09991:06302\n\
67TFK:09995:06345\n\
67TFK:10020:06392\n\
67TFK:10065:05569\n\
67TFK:10036:06042\n\
67TFK:10037:06137\n\
67TFK:10050:06184\n\
67TFK:10047:06236\n\
67TFK:10067:06269\n\
67TFK:10068:06397\n\
67TFK:10080:05531\n\
67TFK:10118:05571\n\
67TFK:10074:05758\n\
67TFK:10081:05827\n\
67TFK:10117:06007\n\
67TFK:10108:06149\n\
67TFK:10105:06256\n\
67TFK:10132:05438\n\
67TFK:10156:05483\n\
67TFK:10150:05688\n\
67TFK:10164:05692\n\
67TFK:10125:05771\n\
67TFK:10162:05769\n\
67TFK:10162:05809\n\
67TFK:10162:05827\n\
67TFK:10136:05897\n\
67TFK:10169:05878\n\
67TFK:10152:05917\n\
67TFK:10152:05978\n\
67TFK:10183:05300\n\
67TFK:10190:05519\n\
67TFK:10217:05749\n\
67TFK:10212:05824\n\
67TFK:10188:06142\n\
67TFK:10240:05328\n\
67TFK:10234:05557\n\
67TFK:10226:05631\n\
67TFK:10269:05605\n\
67TFK:10266:05793\n\
67TFK:10258:05877\n\
67TFK:10283:05191\n\
67TFK:10284:05479\n\
67TFK:10286:05562\n\
67TFK:10306:05995\n\
67TFK:10281:06355\n\
67TFK:10299:06391\n\
67TFK:10331:05220\n\
67TFK:10355:05269\n\
67TFK:10369:05397\n\
67TFK:10325:05679\n\
67TFK:10353:05711\n\
67TFK:10355:06003\n\
67TFK:10331:06131\n\
67TFK:10351:06124\n\
67TFK:10352:06317\n\
67TFK:10352:06433\n\
67TFK:10398:05273\n\
67TFK:10380:05805\n\
67TFK:10389:05882\n\
67TFK:10374:06147\n\
67TFK:10411:06308\n\
67TFK:10430:05708\n\
67TFK:10428:06327\n\
67TFK:06704:13192\n\
67TFK:06690:13521\n\
67TFK:06692:13637\n\
67TFK:06692:13931\n\
67TFK:06745:12951\n\
67TFK:06750:12984\n\
67TFK:06722:13203\n\
67TFK:06715:13339\n\
67TFK:06763:12975\n\
67TFK:06805:12969\n\
67TFK:06797:13068\n\
67TFK:06778:13185\n\
67TFK:06784:13403\n\
67TFK:06778:13696\n\
67TFK:06763:13985\n\
67TFK:06767:14109\n\
67TFK:06836:12951\n\
67TFK:06824:13387\n\
67TFK:06843:13478\n\
67TFK:06840:13532\n\
67TFK:06821:13691\n\
67TFK:06831:13909\n\
67TFK:06893:12962\n\
67TFK:06870:13430\n\
67TFK:06888:13510\n\
67TFK:06869:13815\n\
67TFK:06862:13965\n\
67TFK:06901:13935\n\
67TFK:06926:12891\n\
67TFK:06921:13043\n\
67TFK:06931:13200\n\
67TFK:06930:13327\n\
67TFK:06957:13348\n\
67TFK:06951:13471\n\
67TFK:06936:13560\n\
67TFK:06911:13970\n\
67TFK:06934:14013\n\
67TFK:06966:12979\n\
67TFK:06993:13133\n\
67TFK:06970:13185\n\
67TFK:06981:13306\n\
67TFK:06995:13309\n\
67TFK:07001:13782\n\
67TFK:07043:13647\n\
67TFK:07011:13848\n\
67TFK:07038:14055\n\
67TFK:07074:12946\n\
67TFK:07064:13292\n\
67TFK:07064:13755\n\
67TFK:07067:13872\n\
67TFK:07095:13844\n\
67TFK:07061:13923\n\
67TFK:07081:14162\n\
67TFK:07145:12932\n\
67TFK:07112:13219\n\
67TFK:07111:13301\n\
67TFK:07125:13526\n\
67TFK:07153:13701\n\
67TFK:07141:13904\n\
67TFK:07153:14065\n\
67TFK:07204:13259\n\
67TFK:07185:13363\n\
67TFK:07187:13529\n\
67TFK:07203:13894\n\
67TFK:07175:13981\n\
67TFK:07185:14018\n\
67TFK:07246:12890\n\
67TFK:07246:13033\n\
67TFK:07229:13528\n\
67TFK:07252:13487\n\
67TFK:07241:13847\n\
67TFK:07285:13160\n\
67TFK:07290:14057\n\
67TFK:07355:13002\n\
67TFK:07313:13723\n\
67TFK:07340:13876\n\
67TFK:07344:14140\n\
67TFK:07397:12885\n\
67TFK:07401:13013\n\
67TFK:07400:13207\n\
67TFK:07368:13624\n\
67TFK:07367:13671\n\
67TFK:07392:13726\n\
67TFK:07371:13979\n\
67TFK:07362:14029\n\
67TFK:07428:12975\n\
67TFK:07445:13137\n\
67TFK:07432:13318\n\
67TFK:07445:13888\n\
67TFK:07440:13932\n\
67TFK:07484:13211\n\
67TFK:07478:13444\n\
67TFK:07503:13797\n\
67TFK:07475:13877\n\
67TFK:07533:13681\n\
67TFK:07520:13745\n\
67TFK:07541:13751\n\
67TFK:07517:13794\n\
67TFK:07604:13020\n\
67TFK:07596:13105\n\
67TFK:07575:13794\n\
67TFK:07561:13852\n\
67TFK:07581:13844\n\
67TFK:07567:14021\n\
67TFK:07629:12882\n\
67TFK:07622:13195\n\
67TFK:07629:13325\n\
67TFK:07629:13611\n\
67TFK:07690:13027\n\
67TFK:07678:13394\n\
67TFK:07694:13520\n\
67TFK:07664:13749\n\
67TFK:07680:13745\n\
67TFK:07669:13891\n\
67TFK:07670:13912\n\
67TFK:07681:13993\n\
67TFK:07759:12904\n\
67TFK:07714:13038\n\
67TFK:07750:13157\n\
67TFK:07722:13535\n\
67TFK:07738:13577\n\
67TFK:07727:14018\n\
67TFK:07757:14114\n\
67TFK:07800:13005\n\
67TFK:07781:13087\n\
67TFK:07779:13296\n\
67TFK:07803:13359\n\
67TFK:07790:13761\n\
67TFK:07813:13289\n\
67TFK:07851:13351\n\
67TFK:07850:13385\n\
67TFK:07838:13481\n\
67TFK:07834:14151\n\
67TFK:07877:13103\n\
67TFK:07899:13158\n\
67TFK:07861:13703\n\
67TFK:07906:13700\n\
67TFK:07892:14010\n\
67TFK:07950:13102\n\
67TFK:07957:13302\n\
67TFK:07922:13413\n\
67TFK:07949:13448\n\
67TFK:07927:13620\n\
67TFK:07948:13775\n\
67TFK:07953:13805\n\
67TFK:02705:02615\n\
67TFK:02669:02787\n\
67TFK:02678:02790\n\
67TFK:02681:02842\n\
67TFK:02676:03144\n\
67TFK:02684:03410\n\
67TFK:02670:03443\n\
67TFK:02683:03484\n\
67TFK:02681:03570\n\
67TFK:02684:03627\n\
67TFK:02669:03719\n\
67TFK:02670:03819\n\
67TFK:02700:03816\n\
67TFK:02738:02679\n\
67TFK:02758:02681\n\
67TFK:02726:02766\n\
67TFK:02732:02732\n\
67TFK:02727:02776\n\
67TFK:02716:02874\n\
67TFK:02750:02912\n\
67TFK:02739:02950\n\
67TFK:02742:02945\n\
67TFK:02752:02935\n\
67TFK:02729:02976\n\
67TFK:02750:03181\n\
67TFK:02763:03476\n\
67TFK:02747:03530\n\
67TFK:02732:03583\n\
67TFK:02754:03731\n\
67TFK:02714:03825\n\
67TFK:02793:02656\n\
67TFK:02776:03260\n\
67TFK:02798:03258\n\
67TFK:02769:03282\n\
67TFK:02767:03539\n\
67TFK:02791:03553\n\
67TFK:02778:03584\n\
67TFK:02797:03749\n\
67TFK:02784:03777\n\
67TFK:02863:02600\n\
67TFK:02856:02936\n\
67TFK:02856:02944\n\
67TFK:02854:03006\n\
67TFK:02841:03175\n\
67TFK:02831:03469\n\
67TFK:02843:03454\n\
67TFK:02862:03603\n\
67TFK:02846:03705\n\
67TFK:02815:03748\n\
67TFK:02821:03757\n\
67TFK:02819:03781\n\
67TFK:02909:02591\n\
67TFK:02886:02693\n\
67TFK:02897:02683\n\
67TFK:02904:02798\n\
67TFK:02888:02889\n\
67TFK:02876:02935\n\
67TFK:02882:03208\n\
67TFK:02903:03319\n\
67TFK:02887:03403\n\
67TFK:02874:03715\n\
67TFK:02894:03682\n\
67TFK:02878:03748\n\
67TFK:02883:03820\n\
67TFK:02874:03847\n\
67TFK:02926:02684\n\
67TFK:02940:02874\n\
67TFK:02915:02914\n\
67TFK:02958:03207\n\
67TFK:02931:03243\n\
67TFK:02936:03424\n\
67TFK:02959:03501\n\
67TFK:02978:02695\n\
67TFK:03013:03258\n\
67TFK:03005:03347\n\
67TFK:02992:03382\n\
67TFK:02981:03663\n\
67TFK:03050:02686\n\
67TFK:03051:02870\n\
67TFK:03061:02892\n\
67TFK:03073:02695\n\
67TFK:03089:02986\n\
67TFK:03098:03497\n\
67TFK:03065:03766\n\
67TFK:03092:03755\n\
67TFK:03097:03839\n\
67TFK:03141:02644\n\
67TFK:03143:02655\n\
67TFK:03115:02691\n\
67TFK:03144:02710\n\
67TFK:03118:02743\n\
67TFK:03163:02771\n\
67TFK:03117:02853\n\
67TFK:03118:02932\n\
67TFK:03126:02970\n\
67TFK:03139:02948\n\
67TFK:03159:02991\n\
67TFK:03121:03081\n\
67TFK:03159:03344\n\
67TFK:03144:03484\n\
67TFK:03137:03579\n\
67TFK:03142:03773\n\
67TFK:03129:03859\n\
67TFK:03202:02868\n\
67TFK:03166:02907\n\
67TFK:03176:02943\n\
67TFK:03196:02954\n\
67TFK:03199:02966\n\
67TFK:03187:03021\n\
67TFK:03168:03068\n\
67TFK:03166:03091\n\
67TFK:03206:03121\n\
67TFK:03189:03430\n\
67TFK:03164:03489\n\
67TFK:03195:03526\n\
67TFK:03166:03862\n\
67TFK:03235:02618\n\
67TFK:03258:02783\n\
67TFK:03238:02898\n\
67TFK:03217:03207\n\
67TFK:03255:03275\n\
67TFK:03250:03597\n\
67TFK:03236:03655\n\
67TFK:03242:03638\n\
67TFK:03257:03862\n\
67TFK:03303:02852\n\
67TFK:03282:03010\n\
67TFK:03267:03050\n\
67TFK:03296:03156\n\
67TFK:03300:03429\n\
67TFK:03310:03525\n\
67TFK:03273:03563\n\
67TFK:03304:03539\n\
67TFK:03311:03672\n\
67TFK:03277:03683\n\
67TFK:03361:02593\n\
67TFK:03335:03087\n\
67TFK:03334:03143\n\
67TFK:03338:03154\n\
67TFK:03347:03142\n\
67TFK:03354:03162\n\
67TFK:03338:03252\n\
67TFK:03349:03547\n\
67TFK:03359:03631\n\
67TFK:03355:03682\n\
67TFK:03361:03756\n\
67TFK:03325:03813\n\
67TFK:03353:03822\n\
67TFK:03368:02604\n\
67TFK:03401:02636\n\
67TFK:03397:02783\n\
67TFK:03411:02780\n\
67TFK:03406:02865\n\
67TFK:03372:03488\n\
67TFK:03412:03828\n\
67TFK:03458:03221\n\
67TFK:03454:03608\n\
67TFK:03460:03578\n\
67TFK:03455:03652\n\
67TFK:03432:03714\n\
67TFK:03490:02623\n\
67TFK:03484:02688\n\
67TFK:03509:02783\n\
67TFK:03506:02833\n\
67TFK:03487:03668\n\
67TFK:03487:03684\n\
67TFK:03470:03736\n\
67TFK:03547:02656\n\
67TFK:03551:02657\n\
67TFK:03522:03082\n\
67TFK:03533:03097\n\
67TFK:03549:03380\n\
67TFK:03539:03797\n\
67TFK:03593:02617\n\
67TFK:03613:02702\n\
67TFK:03571:02752\n\
67TFK:03577:02790\n\
67TFK:03597:02828\n\
67TFK:03580:02896\n\
67TFK:03566:03152\n\
67TFK:03611:03141\n\
67TFK:03570:03215\n\
67TFK:03590:03230\n\
67TFK:03593:03712\n\
67TFK:03573:03765\n\
67TFK:03593:03770\n\
67TFK:03653:02709\n\
67TFK:03660:02796\n\
67TFK:03624:02842\n\
67TFK:03655:02875\n\
67TFK:03657:02847\n\
67TFK:03662:02833\n\
67TFK:03622:03025\n\
67TFK:03627:03227\n\
67TFK:03619:03540\n\
67TFK:03629:03619\n\
67TFK:03677:02639\n\
67TFK:03680:02670\n\
67TFK:03672:02680\n\
67TFK:03706:02682\n\
67TFK:03709:02820\n\
67TFK:03698:02839\n\
67TFK:03678:03199\n\
67TFK:03700:03339\n\
67TFK:03708:03747\n\
67TFK:03678:03823\n\
67TFK:03750:02624\n\
67TFK:03726:02812\n\
67TFK:03763:03056\n\
67TFK:03719:03168\n\
67TFK:03732:03163\n\
67TFK:03737:03132\n\
67TFK:03738:03295\n\
67TFK:03745:03302\n\
67TFK:03726:03426\n\
67TFK:03716:03517\n\
67TFK:03801:02593\n\
67TFK:03769:02804\n\
67TFK:03797:02782\n\
67TFK:03776:02906\n\
67TFK:03785:03189\n\
67TFK:03778:03334\n\
67TFK:03799:03631\n\
67TFK:03768:03678\n\
67TFK:03775:03793\n\
67TFK:03805:03861\n\
67TFK:03863:02690\n\
67TFK:03818:02854\n\
67TFK:03845:02847\n\
67TFK:03855:02832\n\
67TFK:03831:03061\n\
67TFK:03837:03065\n\
67TFK:03855:03087\n\
67TFK:03832:03147\n\
67TFK:03844:03206\n\
67TFK:03858:03216\n\
67TFK:03815:03320\n\
67TFK:03838:03373\n\
67TFK:03860:03537\n\
67TFK:03850:03669\n\
67TFK:03818:03725\n\
67TFK:03840:03742\n\
67TFK:03868:02593\n\
67TFK:03891:02868\n\
67TFK:03898:03062\n\
67TFK:03881:03109\n\
67TFK:03902:03116\n\
67TFK:03898:03572\n\
67TFK:03884:03704\n\
67TFK:03896:03701\n\
67TFK:03875:03775\n\
67TFK:03872:03816\n\
67TFK:03893:03801\n\
67TFK:03926:02603\n\
67TFK:03942:02625\n\
67TFK:03928:02656\n\
67TFK:03947:02757\n\
67TFK:03955:02732\n\
67TFK:03955:02758\n\
67TFK:03920:02808\n\
67TFK:03922:02969\n\
67TFK:03943:03007\n\
67TFK:03952:03011\n\
67TFK:03937:03093\n\
67TFK:03956:03085\n\
67TFK:03924:03225\n\
67TFK:03956:03252\n\
67TFK:03941:03379\n\
67TFK:03947:03459\n\
67TFK:03926:03637\n\
67TFK:03914:03683\n\
67TFK:03927:03696\n\
67TFK:03928:03712\n\
67TFK:03933:03695\n\
67TFK:03973:02948\n\
67TFK:03965:03033\n\
67TFK:03986:03045\n\
67TFK:03994:03525\n\
67TFK:03975:03730\n\
67TFK:03980:03846\n\
67TFK:02711:06441\n\
67TFK:02681:06665\n\
67TFK:02676:07385\n\
67TFK:02712:07421\n\
67TFK:02669:07575\n\
67TFK:02693:07619\n\
67TFK:02708:07641\n\
67TFK:02717:06679\n\
67TFK:02720:06724\n\
67TFK:02717:06779\n\
67TFK:02726:06823\n\
67TFK:02745:06799\n\
67TFK:02733:07065\n\
67TFK:02740:07119\n\
67TFK:02739:07223\n\
67TFK:02748:07230\n\
67TFK:02763:07221\n\
67TFK:02756:07297\n\
67TFK:02806:06542\n\
67TFK:02782:06605\n\
67TFK:02810:06731\n\
67TFK:02765:06825\n\
67TFK:02806:06842\n\
67TFK:02782:07243\n\
67TFK:02796:07526\n\
67TFK:02810:07538\n\
67TFK:02792:07701\n\
67TFK:02832:06455\n\
67TFK:02859:06571\n\
67TFK:02827:06632\n\
67TFK:02847:06615\n\
67TFK:02814:06835\n\
67TFK:02854:06799\n\
67TFK:02815:06853\n\
67TFK:02841:06868\n\
67TFK:02819:07034\n\
67TFK:02847:07260\n\
67TFK:02859:07480\n\
67TFK:02857:07532\n\
67TFK:02830:07547\n\
67TFK:02859:07694\n\
67TFK:02890:06515\n\
67TFK:02905:06685\n\
67TFK:02884:06826\n\
67TFK:02906:06836\n\
67TFK:02866:06922\n\
67TFK:02884:07103\n\
67TFK:02941:06613\n\
67TFK:02926:06783\n\
67TFK:02937:07313\n\
67TFK:02960:07569\n\
67TFK:02986:06451\n\
67TFK:03001:06577\n\
67TFK:03002:06635\n\
67TFK:02998:06839\n\
67TFK:02991:07012\n\
67TFK:02967:07199\n\
67TFK:02990:07370\n\
67TFK:02968:07464\n\
67TFK:03002:07478\n\
67TFK:03007:07570\n\
67TFK:03057:06528\n\
67TFK:03030:06593\n\
67TFK:03023:06824\n\
67TFK:03060:06831\n\
67TFK:03030:07069\n\
67TFK:03033:07233\n\
67TFK:03022:07260\n\
67TFK:03079:06507\n\
67TFK:03103:06955\n\
67TFK:03097:07049\n\
67TFK:03106:07071\n\
67TFK:03109:07209\n\
67TFK:03091:07504\n\
67TFK:03104:07617\n\
67TFK:03068:07723\n\
67TFK:03158:06737\n\
67TFK:03152:07033\n\
67TFK:03122:07168\n\
67TFK:03116:07381\n\
67TFK:03120:07363\n\
67TFK:03122:07447\n\
67TFK:03128:07452\n\
67TFK:03139:07558\n\
67TFK:03203:06695\n\
67TFK:03208:06806\n\
67TFK:03200:07092\n\
67TFK:03198:07206\n\
67TFK:03201:07336\n\
67TFK:03178:07403\n\
67TFK:03228:06512\n\
67TFK:03231:06531\n\
67TFK:03237:06503\n\
67TFK:03240:06608\n\
67TFK:03228:06680\n\
67TFK:03252:07130\n\
67TFK:03219:07206\n\
67TFK:03300:06688\n\
67TFK:03313:06733\n\
67TFK:03270:07189\n\
67TFK:03295:07279\n\
67TFK:03273:07388\n\
67TFK:03293:07356\n\
67TFK:03312:07414\n\
67TFK:03331:06523\n\
67TFK:03335:06639\n\
67TFK:03361:06743\n\
67TFK:03316:06816\n\
67TFK:03340:06812\n\
67TFK:03318:06906\n\
67TFK:03341:06909\n\
67TFK:03351:06899\n\
67TFK:03331:07395\n\
67TFK:03340:07658\n\
67TFK:03373:06446\n\
67TFK:03367:06554\n\
67TFK:03386:06551\n\
67TFK:03386:06610\n\
67TFK:03386:06681\n\
67TFK:03394:06853\n\
67TFK:03399:06959\n\
67TFK:03402:07074\n\
67TFK:03395:07127\n\
67TFK:03395:07314\n\
67TFK:03373:07377\n\
67TFK:03379:07396\n\
67TFK:03401:07402\n\
67TFK:03382:07601\n\
67TFK:03440:06648\n\
67TFK:03428:06823\n\
67TFK:03453:07083\n\
67TFK:03461:07498\n\
67TFK:03485:06571\n\
67TFK:03489:06698\n\
67TFK:03476:06806\n\
67TFK:03489:06850\n\
67TFK:03495:06916\n\
67TFK:03479:06959\n\
67TFK:03484:06963\n\
67TFK:03465:07021\n\
67TFK:03483:07064\n\
67TFK:03493:07145\n\
67TFK:03503:07161\n\
67TFK:03500:07321\n\
67TFK:03475:07482\n\
67TFK:03532:06538\n\
67TFK:03528:06629\n\
67TFK:03550:06635\n\
67TFK:03517:06733\n\
67TFK:03556:06768\n\
67TFK:03541:07055\n\
67TFK:03555:07393\n\
67TFK:03517:07475\n\
67TFK:03528:07491\n\
67TFK:03567:06537\n\
67TFK:03583:06604\n\
67TFK:03568:06734\n\
67TFK:03602:06693\n\
67TFK:03587:06826\n\
67TFK:03605:06928\n\
67TFK:03569:07414\n\
67TFK:03575:07421\n\
67TFK:03582:07413\n\
67TFK:03625:06441\n\
67TFK:03623:06539\n\
67TFK:03639:06664\n\
67TFK:03655:06668\n\
67TFK:03624:06963\n\
67TFK:03663:07292\n\
67TFK:03645:07436\n\
67TFK:03663:07416\n\
67TFK:03639:07578\n\
67TFK:03695:06649\n\
67TFK:03688:06714\n\
67TFK:03698:06769\n\
67TFK:03699:06827\n\
67TFK:03674:06873\n\
67TFK:03711:06965\n\
67TFK:03671:07086\n\
67TFK:03683:07307\n\
67TFK:03713:07345\n\
67TFK:03699:07417\n\
67TFK:03759:06442\n\
67TFK:03730:06518\n\
67TFK:03740:06566\n\
67TFK:03755:06616\n\
67TFK:03731:06932\n\
67TFK:03752:06892\n\
67TFK:03742:06956\n\
67TFK:03763:07314\n\
67TFK:03715:07379\n\
67TFK:03736:07360\n\
67TFK:03734:07520\n\
67TFK:03717:07663\n\
67TFK:03770:06467\n\
67TFK:03780:06592\n\
67TFK:03779:06738\n\
67TFK:03779:06765\n\
67TFK:03806:06748\n\
67TFK:03773:07032\n\
67TFK:03809:07094\n\
67TFK:03810:07096\n\
67TFK:03767:07209\n\
67TFK:03791:07285\n\
67TFK:03802:07281\n\
67TFK:03785:07336\n\
67TFK:03807:07507\n\
67TFK:03795:07644\n\
67TFK:03855:06479\n\
67TFK:03863:06504\n\
67TFK:03824:06709\n\
67TFK:03856:06696\n\
67TFK:03852:06781\n\
67TFK:03846:06822\n\
67TFK:03818:06862\n\
67TFK:03859:07085\n\
67TFK:03826:07134\n\
67TFK:03829:07107\n\
67TFK:03821:07195\n\
67TFK:03835:07304\n\
67TFK:03839:07455\n\
67TFK:03859:07662\n\
67TFK:03864:06573\n\
67TFK:03881:06717\n\
67TFK:03883:06790\n\
67TFK:03873:06966\n\
67TFK:03912:07180\n\
67TFK:03885:07291\n\
67TFK:03898:07532\n\
67TFK:03864:07565\n\
67TFK:03870:07649\n\
67TFK:03912:07661\n\
67TFK:03947:06464\n\
67TFK:03931:06546\n\
67TFK:03925:06701\n\
67TFK:03936:06827\n\
67TFK:03956:06825\n\
67TFK:03938:06969\n\
67TFK:03940:07102\n\
67TFK:03937:07214\n\
67TFK:03922:07399\n\
67TFK:03944:07459\n\
67TFK:03951:07501\n\
67TFK:03933:07608\n\
67TFK:03963:07615\n\
67TFK:03928:07665\n\
67TFK:03971:07147\n\
67TFK:03967:07468\n\
67TFK:03973:07535\n\
67TFK:03984:07573\n\
67TFK:03977:07665\n\
67TFK:04028:00517\n\
67TFK:04002:00638\n\
67TFK:04020:00743\n\
67TFK:04037:00718\n\
67TFK:04031:01048\n\
67TFK:04034:01055\n\
67TFK:04084:00489\n\
67TFK:04089:00607\n\
67TFK:04054:00736\n\
67TFK:04089:00853\n\
67TFK:04051:01144\n\
67TFK:04142:00275\n\
67TFK:04101:00398\n\
67TFK:04124:00408\n\
67TFK:04136:00514\n\
67TFK:04112:00579\n\
67TFK:04140:00963\n\
67TFK:04177:00275\n\
67TFK:04176:00957\n\
67TFK:04152:01097\n\
67TFK:04178:01199\n\
67TFK:04241:00344\n\
67TFK:04217:00783\n\
67TFK:04219:01033\n\
67TFK:04255:00466\n\
67TFK:04267:00520\n\
67TFK:04287:01082\n\
67TFK:04278:01263\n\
67TFK:04327:00237\n\
67TFK:04341:01053\n\
67TFK:04379:00504\n\
67TFK:04386:00771\n\
67TFK:04353:00832\n\
67TFK:04384:00922\n\
67TFK:04380:01060\n\
67TFK:04352:01190\n\
67TFK:04397:00366\n\
67TFK:04405:00626\n\
67TFK:04435:00661\n\
67TFK:04429:00777\n\
67TFK:04436:00971\n\
67TFK:04399:01246\n\
67TFK:04408:01277\n\
67TFK:04419:01282\n\
67TFK:04458:00431\n\
67TFK:04469:00895\n\
67TFK:04473:01182\n\
67TFK:04466:01218\n\
67TFK:04513:00625\n\
67TFK:04513:00784\n\
67TFK:04517:00788\n\
67TFK:04501:00894\n\
67TFK:04536:00852\n\
67TFK:04508:01079\n\
67TFK:04525:01149\n\
67TFK:04542:01231\n\
67TFK:04553:00244\n\
67TFK:04590:00517\n\
67TFK:04552:00771\n\
67TFK:04573:01224\n\
67TFK:04617:00960\n\
67TFK:04621:01080\n\
67TFK:04646:00941\n\
67TFK:04660:01053\n\
67TFK:04720:00746\n\
67TFK:04703:00809\n\
67TFK:04744:00979\n\
67TFK:04696:01045\n\
67TFK:04763:00393\n\
67TFK:04791:00475\n\
67TFK:04761:00710\n\
67TFK:04769:00976\n\
67TFK:04749:01203\n\
67TFK:04768:01205\n\
67TFK:04763:01277\n\
67TFK:04822:00242\n\
67TFK:04809:01240\n\
67TFK:04816:01208\n\
67TFK:04799:01250\n\
67TFK:04875:00907\n\
67TFK:04886:01097\n\
67TFK:04850:01228\n\
67TFK:04940:00974\n\
67TFK:04920:01108\n\
67TFK:04925:01220\n\
67TFK:04958:01167\n\
67TFK:04979:01200\n\
67TFK:05026:00925\n\
67TFK:05020:01131\n\
67TFK:05044:01106\n\
67TFK:05086:00921\n\
67TFK:05123:00955\n\
67TFK:05100:01230\n\
67TFK:05152:01134\n\
67TFK:05297:01244\n\
67TFK:02691:14802\n\
67TFK:02762:14223\n\
67TFK:02763:14266\n\
67TFK:02738:14318\n\
67TFK:02717:14507\n\
67TFK:02733:14600\n\
67TFK:02737:14627\n\
67TFK:02809:14230\n\
67TFK:02811:14336\n\
67TFK:02793:14958\n\
67TFK:02857:14867\n\
67TFK:02888:14464\n\
67TFK:02954:14271\n\
67TFK:02960:14456\n\
67TFK:02926:14568\n\
67TFK:02952:14820\n\
67TFK:02914:14932\n\
67TFK:02997:14197\n\
67TFK:02975:14618\n\
67TFK:02996:14618\n\
67TFK:02980:14808\n\
67TFK:02994:14935\n\
67TFK:03015:14664\n\
67TFK:03069:14267\n\
67TFK:03069:14374\n\
67TFK:03078:14461\n\
67TFK:03092:14508\n\
67TFK:03102:14618\n\
67TFK:03110:14792\n\
67TFK:03070:14821\n\
67TFK:03150:14187\n\
67TFK:03128:14391\n\
67TFK:03149:14490\n\
67TFK:03127:14554\n\
67TFK:03149:14788\n\
67TFK:03123:14880\n\
67TFK:03185:14217\n\
67TFK:03200:14436\n\
67TFK:03168:14526\n\
67TFK:03196:14519\n\
67TFK:03187:14642\n\
67TFK:03170:14742\n\
67TFK:03191:14863\n\
67TFK:03256:14933\n\
67TFK:03292:14177\n\
67TFK:03275:14218\n\
67TFK:03311:14447\n\
67TFK:03311:14733\n\
67TFK:03265:14840\n\
67TFK:03303:14915\n\
67TFK:03304:14904\n\
67TFK:03312:14885\n\
67TFK:03349:14515\n\
67TFK:03343:14778\n\
67TFK:03381:14214\n\
67TFK:03374:14831\n\
67TFK:03402:14899\n\
67TFK:03407:14947\n\
67TFK:03378:14968\n\
67TFK:03439:14567\n\
67TFK:03429:14607\n\
67TFK:03456:14726\n\
67TFK:03461:14900\n\
67TFK:03428:14939\n\
67TFK:03454:14942\n\
67TFK:03491:14439\n\
67TFK:03494:14667\n\
67TFK:03493:14937\n\
67TFK:03516:14875\n\
67TFK:03556:14896\n\
67TFK:03577:14220\n\
67TFK:03567:14401\n\
67TFK:03608:14372\n\
67TFK:03625:14206\n\
67TFK:03631:14190\n\
67TFK:03642:14431\n\
67TFK:03626:14710\n\
67TFK:03624:14806\n\
67TFK:03631:14849\n\
67TFK:03616:14927\n\
67TFK:03643:14983\n\
67TFK:03703:14199\n\
67TFK:03727:14465\n\
67TFK:03737:14549\n\
67TFK:03718:14603\n\
67TFK:03747:14654\n\
67TFK:03721:15063\n\
67TFK:03784:14443\n\
67TFK:03808:14539\n\
67TFK:03799:14683\n\
67TFK:03862:14201\n\
67TFK:03853:14387\n\
67TFK:03834:14421\n\
67TFK:03816:14913\n\
67TFK:03871:14555\n\
67TFK:03939:14170\n\
67TFK:03914:14309\n\
67TFK:03918:14286\n\
67TFK:03931:14298\n\
67TFK:03947:14323\n\
67TFK:03914:15039\n\
67TFK:03989:14272\n\
67TFK:03992:14580\n\
67TFK:03980:14811\n\
67TFK:03985:14866\n\
67TFK:02671:10350\n\
67TFK:02698:10655\n\
67TFK:02710:10778\n\
67TFK:02683:11131\n\
67TFK:02666:11236\n\
67TFK:02686:11291\n\
67TFK:02696:11267\n\
67TFK:02737:10452\n\
67TFK:02733:10821\n\
67TFK:02757:10831\n\
67TFK:02727:11242\n\
67TFK:02800:10351\n\
67TFK:02785:10394\n\
67TFK:02791:10405\n\
67TFK:02802:10457\n\
67TFK:02766:10642\n\
67TFK:02813:11021\n\
67TFK:02797:11171\n\
67TFK:02808:11268\n\
67TFK:02788:11496\n\
67TFK:02825:10355\n\
67TFK:02828:10559\n\
67TFK:02844:10720\n\
67TFK:02836:10812\n\
67TFK:02836:11147\n\
67TFK:02840:11106\n\
67TFK:02842:11150\n\
67TFK:02836:11244\n\
67TFK:02855:11446\n\
67TFK:02882:10312\n\
67TFK:02908:10697\n\
67TFK:02898:10937\n\
67TFK:02866:11049\n\
67TFK:02899:11063\n\
67TFK:02871:11189\n\
67TFK:02880:11179\n\
67TFK:02883:11188\n\
67TFK:02864:11274\n\
67TFK:02867:11260\n\
67TFK:02948:10325\n\
67TFK:02934:10506\n\
67TFK:02952:10515\n\
67TFK:02936:10696\n\
67TFK:02944:10831\n\
67TFK:02931:10938\n\
67TFK:02941:11579\n\
67TFK:02977:10440\n\
67TFK:02990:10688\n\
67TFK:02973:10787\n\
67TFK:02995:10803\n\
67TFK:02984:10808\n\
67TFK:02998:10838\n\
67TFK:02976:10963\n\
67TFK:03005:10981\n\
67TFK:03006:10975\n\
67TFK:02975:11344\n\
67TFK:02977:11393\n\
67TFK:03055:10401\n\
67TFK:03057:10360\n\
67TFK:03044:10406\n\
67TFK:03017:10749\n\
67TFK:03021:10938\n\
67TFK:03028:11095\n\
67TFK:03051:11151\n\
67TFK:03049:11220\n\
67TFK:03034:11275\n\
67TFK:03021:11326\n\
67TFK:03027:11334\n\
67TFK:03047:11332\n\
67TFK:03026:11504\n\
67TFK:03076:10483\n\
67TFK:03067:10536\n\
67TFK:03098:10601\n\
67TFK:03064:11028\n\
67TFK:03109:11074\n\
67TFK:03091:11190\n\
67TFK:03092:11318\n\
67TFK:03107:11588\n\
67TFK:03139:10429\n\
67TFK:03135:10465\n\
67TFK:03136:10813\n\
67TFK:03125:10954\n\
67TFK:03161:10972\n\
67TFK:03135:11133\n\
67TFK:03158:11252\n\
67TFK:03118:11408\n\
67TFK:03187:10325\n\
67TFK:03211:10471\n\
67TFK:03168:10898\n\
67TFK:03200:10886\n\
67TFK:03181:11118\n\
67TFK:03211:11159\n\
67TFK:03174:11247\n\
67TFK:03241:10349\n\
67TFK:03255:10393\n\
67TFK:03246:10843\n\
67TFK:03255:11275\n\
67TFK:03226:11382\n\
67TFK:03238:11403\n\
67TFK:03225:11442\n\
67TFK:03311:10562\n\
67TFK:03312:10644\n\
67TFK:03280:10685\n\
67TFK:03307:11487\n\
67TFK:03270:11568\n\
67TFK:03343:10353\n\
67TFK:03347:10331\n\
67TFK:03330:10508\n\
67TFK:03314:11101\n\
67TFK:03350:11439\n\
67TFK:03360:11436\n\
67TFK:03376:10875\n\
67TFK:03392:10950\n\
67TFK:03379:11043\n\
67TFK:03375:11054\n\
67TFK:03400:11236\n\
67TFK:03365:11364\n\
67TFK:03402:11388\n\
67TFK:03398:11545\n\
67TFK:03463:10718\n\
67TFK:03427:10813\n\
67TFK:03434:11127\n\
67TFK:03506:10335\n\
67TFK:03491:10387\n\
67TFK:03507:10393\n\
67TFK:03479:10686\n\
67TFK:03482:10931\n\
67TFK:03502:10934\n\
67TFK:03485:10956\n\
67TFK:03467:11040\n\
67TFK:03509:11008\n\
67TFK:03488:11104\n\
67TFK:03502:11318\n\
67TFK:03553:10360\n\
67TFK:03559:10393\n\
67TFK:03548:10588\n\
67TFK:03555:10820\n\
67TFK:03556:10887\n\
67TFK:03534:11127\n\
67TFK:03517:11330\n\
67TFK:03558:11393\n\
67TFK:03591:10516\n\
67TFK:03580:10635\n\
67TFK:03596:11148\n\
67TFK:03565:11155\n\
67TFK:03608:11197\n\
67TFK:03571:11206\n\
67TFK:03594:11217\n\
67TFK:03569:11371\n\
67TFK:03648:10724\n\
67TFK:03625:10784\n\
67TFK:03655:10945\n\
67TFK:03614:10992\n\
67TFK:03655:11078\n\
67TFK:03647:11216\n\
67TFK:03628:11281\n\
67TFK:03648:11442\n\
67TFK:03665:10349\n\
67TFK:03671:10384\n\
67TFK:03685:10405\n\
67TFK:03664:10552\n\
67TFK:03669:10695\n\
67TFK:03675:10687\n\
67TFK:03694:10830\n\
67TFK:03674:10989\n\
67TFK:03682:11364\n\
67TFK:03694:11518\n\
67TFK:03744:10338\n\
67TFK:03747:10524\n\
67TFK:03762:10685\n\
67TFK:03737:10708\n\
67TFK:03745:11169\n\
67TFK:03756:11425\n\
67TFK:03794:10477\n\
67TFK:03800:10504\n\
67TFK:03807:10546\n\
67TFK:03791:10608\n\
67TFK:03795:10703\n\
67TFK:03794:10825\n\
67TFK:03785:11128\n\
67TFK:03792:11155\n\
67TFK:03793:11377\n\
67TFK:03819:10335\n\
67TFK:03852:10348\n\
67TFK:03851:10669\n\
67TFK:03850:10774\n\
67TFK:03824:10855\n\
67TFK:03838:10906\n\
67TFK:03853:10912\n\
67TFK:03860:11036\n\
67TFK:03820:11240\n\
67TFK:03829:11450\n\
67TFK:03899:10459\n\
67TFK:03906:10658\n\
67TFK:03913:10853\n\
67TFK:03874:10864\n\
67TFK:03902:11083\n\
67TFK:03875:11198\n\
67TFK:03891:11369\n\
67TFK:03904:11370\n\
67TFK:03878:11563\n\
67TFK:03907:11588\n\
67TFK:03959:11057\n\
67TFK:03916:11175\n\
67TFK:03929:11453\n\
67TFK:03952:11455\n\
67TFK:03958:11552\n\
67TFK:03933:11565\n\
67TFK:03987:10351\n\
67TFK:03992:10427\n\
67TFK:03990:10682\n\
67TFK:03965:10829\n\
67TFK:03992:11234\n\
67TFK:01349:01131\n\
67TFK:01414:01166\n\
67TFK:01479:00912\n\
67TFK:01495:00964\n\
67TFK:01570:00886\n\
67TFK:01538:01042\n\
67TFK:01556:01262\n\
67TFK:01592:01128\n\
67TFK:01624:01146\n\
67TFK:01600:01157\n\
67TFK:01610:01231\n\
67TFK:01660:01144\n\
67TFK:01708:00920\n\
67TFK:01747:01202\n\
67TFK:01761:01219\n\
67TFK:01797:00957\n\
67TFK:01802:01091\n\
67TFK:01799:01164\n\
67TFK:01799:01238\n\
67TFK:01813:01233\n\
67TFK:01837:00880\n\
67TFK:01856:00928\n\
67TFK:01860:00919\n\
67TFK:01938:00708\n\
67TFK:01940:01069\n\
67TFK:01975:01145\n\
67TFK:01932:01234\n\
67TFK:02002:00708\n\
67TFK:01994:00902\n\
67TFK:01985:01070\n\
67TFK:02072:00771\n\
67TFK:02041:00804\n\
67TFK:02077:00871\n\
67TFK:02041:00916\n\
67TFK:02052:01230\n\
67TFK:02127:00681\n\
67TFK:02130:00685\n\
67TFK:02118:00779\n\
67TFK:02125:00970\n\
67TFK:02154:00728\n\
67TFK:02144:00827\n\
67TFK:02162:00801\n\
67TFK:02133:01253\n\
67TFK:02193:00654\n\
67TFK:02221:00684\n\
67TFK:02200:00762\n\
67TFK:02200:00763\n\
67TFK:02206:01074\n\
67TFK:02183:01272\n\
67TFK:02203:01253\n\
67TFK:02278:00689\n\
67TFK:02243:00884\n\
67TFK:02235:01180\n\
67TFK:02256:01225\n\
67TFK:02288:00650\n\
67TFK:02327:00943\n\
67TFK:02307:00970\n\
67TFK:02315:01028\n\
67TFK:02290:01058\n\
67TFK:02309:01098\n\
67TFK:02288:01165\n\
67TFK:02293:01263\n\
67TFK:02343:00653\n\
67TFK:02344:00711\n\
67TFK:02338:00784\n\
67TFK:02341:01036\n\
67TFK:02345:01026\n\
67TFK:02366:01077\n\
67TFK:02361:01154\n\
67TFK:02376:01179\n\
67TFK:02384:00663\n\
67TFK:02413:00782\n\
67TFK:02408:00899\n\
67TFK:02423:00910\n\
67TFK:02416:00955\n\
67TFK:02402:01017\n\
67TFK:02383:01086\n\
67TFK:02422:01252\n\
67TFK:02456:00718\n\
67TFK:02436:00757\n\
67TFK:02445:00996\n\
67TFK:02449:01004\n\
67TFK:02462:01075\n\
67TFK:02504:01120\n\
67TFK:02527:01243\n\
67TFK:02567:00909\n\
67TFK:02541:01034\n\
67TFK:02546:01098\n\
67TFK:02570:01186\n\
67TFK:02581:01227\n\
67TFK:02536:01275\n\
67TFK:02586:00716\n\
67TFK:02615:00732\n\
67TFK:02591:00777\n\
67TFK:02614:01037\n\
67TFK:02646:01187\n\
67TFK:02662:01229\n\
67TFK:02703:07807\n\
67TFK:02665:07828\n\
67TFK:02694:07869\n\
67TFK:02688:07885\n\
67TFK:02689:08080\n\
67TFK:02713:08363\n\
67TFK:02703:08447\n\
67TFK:02713:08704\n\
67TFK:02702:08773\n\
67TFK:02707:08746\n\
67TFK:02687:08869\n\
67TFK:02697:08875\n\
67TFK:02763:07851\n\
67TFK:02714:08023\n\
67TFK:02761:08221\n\
67TFK:02723:08263\n\
67TFK:02728:08250\n\
67TFK:02723:08447\n\
67TFK:02727:08469\n\
67TFK:02759:08596\n\
67TFK:02726:08703\n\
67TFK:02751:08771\n\
67TFK:02754:08768\n\
67TFK:02756:08823\n\
67TFK:02743:08869\n\
67TFK:02726:08914\n\
67TFK:02750:08940\n\
67TFK:02798:07997\n\
67TFK:02780:08064\n\
67TFK:02790:08157\n\
67TFK:02766:08237\n\
67TFK:02770:08300\n\
67TFK:02774:08446\n\
67TFK:02794:08548\n\
67TFK:02802:08863\n\
67TFK:02806:08926\n\
67TFK:02835:07863\n\
67TFK:02820:08054\n\
67TFK:02824:08197\n\
67TFK:02831:08186\n\
67TFK:02818:08270\n\
67TFK:02845:08797\n\
67TFK:02829:08933\n\
67TFK:02857:08948\n\
67TFK:02876:07869\n\
67TFK:02907:08012\n\
67TFK:02875:08668\n\
67TFK:02890:08938\n\
67TFK:02935:08155\n\
67TFK:02946:08239\n\
67TFK:02951:08447\n\
67TFK:02943:08593\n\
67TFK:02956:08785\n\
67TFK:02977:07748\n\
67TFK:02980:08071\n\
67TFK:02983:08096\n\
67TFK:03000:08220\n\
67TFK:03007:08316\n\
67TFK:02999:08637\n\
67TFK:02976:08727\n\
67TFK:03010:08857\n\
67TFK:03019:07824\n\
67TFK:03040:07828\n\
67TFK:03031:08184\n\
67TFK:03015:08279\n\
67TFK:03028:08499\n\
67TFK:03050:08696\n\
67TFK:03031:08784\n\
67TFK:03041:08931\n\
67TFK:03102:07919\n\
67TFK:03096:07997\n\
67TFK:03083:08087\n\
67TFK:03094:08373\n\
67TFK:03104:08372\n\
67TFK:03107:08647\n\
67TFK:03107:08797\n\
67TFK:03102:08924\n\
67TFK:03081:08936\n\
67TFK:03153:08511\n\
67TFK:03162:08497\n\
67TFK:03132:08710\n\
67TFK:03151:08796\n\
67TFK:03122:08852\n\
67TFK:03142:08973\n\
67TFK:03176:08296\n\
67TFK:03185:08647\n\
67TFK:03180:08847\n\
67TFK:03232:07775\n\
67TFK:03234:07995\n\
67TFK:03244:07999\n\
67TFK:03243:08051\n\
67TFK:03225:08643\n\
67TFK:03261:08638\n\
67TFK:03253:08715\n\
67TFK:03286:07802\n\
67TFK:03285:07879\n\
67TFK:03308:08405\n\
67TFK:03285:08893\n\
67TFK:03320:08271\n\
67TFK:03314:08355\n\
67TFK:03329:08338\n\
67TFK:03357:08365\n\
67TFK:03317:08550\n\
67TFK:03335:08932\n\
67TFK:03342:08970\n\
67TFK:03413:07881\n\
67TFK:03383:08153\n\
67TFK:03379:08427\n\
67TFK:03375:08490\n\
67TFK:03391:08523\n\
67TFK:03397:08587\n\
67TFK:03396:08667\n\
67TFK:03405:08765\n\
67TFK:03376:08827\n\
67TFK:03381:08838\n\
67TFK:03384:08876\n\
67TFK:03385:08924\n\
67TFK:03426:07964\n\
67TFK:03427:07995\n\
67TFK:03434:08003\n\
67TFK:03458:07982\n\
67TFK:03425:08087\n\
67TFK:03432:08271\n\
67TFK:03432:08273\n\
67TFK:03426:08370\n\
67TFK:03439:08357\n\
67TFK:03444:08732\n\
67TFK:03435:09007\n\
67TFK:03482:08050\n\
67TFK:03491:08108\n\
67TFK:03475:08251\n\
67TFK:03511:08512\n\
67TFK:03479:08561\n\
67TFK:03492:08796\n\
67TFK:03507:08864\n\
67TFK:03464:08999\n\
67TFK:03561:07819\n\
67TFK:03558:08517\n\
67TFK:03527:08749\n\
67TFK:03561:08766\n\
67TFK:03541:08947\n\
67TFK:03597:07741\n\
67TFK:03570:07864\n\
67TFK:03597:07888\n\
67TFK:03611:07910\n\
67TFK:03605:08000\n\
67TFK:03576:08345\n\
67TFK:03592:08570\n\
67TFK:03608:08621\n\
67TFK:03597:08844\n\
67TFK:03626:07771\n\
67TFK:03663:07912\n\
67TFK:03655:08226\n\
67TFK:03660:08364\n\
67TFK:03656:08624\n\
67TFK:03633:08670\n\
67TFK:03645:08669\n\
67TFK:03660:08848\n\
67TFK:03647:08912\n\
67TFK:03639:08983\n\
67TFK:03671:08057\n\
67TFK:03674:08050\n\
67TFK:03666:08093\n\
67TFK:03671:08347\n\
67TFK:03664:08704\n\
67TFK:03720:08027\n\
67TFK:03723:08221\n\
67TFK:03714:08273\n\
67TFK:03721:08267\n\
67TFK:03762:08270\n\
67TFK:03736:08311\n\
67TFK:03751:08450\n\
67TFK:03762:08453\n\
67TFK:03757:08526\n\
67TFK:03716:08800\n\
67TFK:03771:07881\n\
67TFK:03764:08021\n\
67TFK:03790:07993\n\
67TFK:03791:08184\n\
67TFK:03805:08224\n\
67TFK:03802:08302\n\
67TFK:03792:08372\n\
67TFK:03768:08531\n\
67TFK:03795:08563\n\
67TFK:03784:08676\n\
67TFK:03766:08896\n\
67TFK:03772:08925\n\
67TFK:03801:08987\n\
67TFK:03816:07739\n\
67TFK:03820:07852\n\
67TFK:03844:07853\n\
67TFK:03851:07907\n\
67TFK:03863:07938\n\
67TFK:03857:07978\n\
67TFK:03828:08094\n\
67TFK:03822:08277\n\
67TFK:03831:08369\n\
67TFK:03840:08679\n\
67TFK:03843:08835\n\
67TFK:03867:08129\n\
67TFK:03912:08153\n\
67TFK:03901:08229\n\
67TFK:03881:08385\n\
67TFK:03894:08402\n\
67TFK:03891:08458\n\
67TFK:03904:08510\n\
67TFK:03881:08590\n\
67TFK:03886:08667\n\
67TFK:03872:08683\n\
67TFK:03894:08939\n\
67TFK:03903:08972\n\
67TFK:03951:07984\n\
67TFK:03930:08426\n\
67TFK:03926:08444\n\
67TFK:03960:08591\n\
67TFK:03942:08695\n\
67TFK:03954:08730\n\
67TFK:03945:08849\n\
67TFK:03993:07740\n\
67TFK:03995:07733\n\
67TFK:03989:07799\n\
67TFK:03995:08296\n\
67TFK:03974:08861\n\
')
