# Supplementary material for: The Oxidative Metabolism of Fossil Hydrocarbons and Sulfide Minerals by the Lithobiontic Microbial Community Inhabiting Deep Subterrestrial Kupferschiefer Black Shale
Source: Front Microbiol. 2018 May 15;9:972. doi: 10.3389/fmicb.2018.00972 (PMC5962744; doi:10.3389/fmicb.2018.00972)
Supplement: Supplementary file 3 [file Presentation_1.ZIP › R19_filter-trim_BSc60_sup207_krona.html.files/node852.members.0.js]

data('67TFK:01337:11961\n\
67TFK:01341:12480\n\
67TFK:01571:12837\n\
67TFK:01608:12608\n\
67TFK:01667:11945\n\
67TFK:01729:11940\n\
67TFK:01758:11656\n\
67TFK:01756:12106\n\
67TFK:01748:12759\n\
67TFK:01789:12398\n\
67TFK:01829:12787\n\
67TFK:01832:12229\n\
67TFK:01836:12195\n\
67TFK:01861:12262\n\
67TFK:01882:11901\n\
67TFK:01922:12843\n\
67TFK:01971:11645\n\
67TFK:01944:12424\n\
67TFK:01986:11742\n\
67TFK:02085:12646\n\
67TFK:02234:12558\n\
67TFK:02315:12396\n\
67TFK:02461:11758\n\
67TFK:02440:11940\n\
67TFK:02441:12476\n\
67TFK:02518:11848\n\
67TFK:02567:12529\n\
67TFK:02591:11936\n\
67TFK:02673:04238\n\
67TFK:02778:03923\n\
67TFK:02792:04511\n\
67TFK:02765:05007\n\
67TFK:02825:04258\n\
67TFK:02828:04308\n\
67TFK:02868:04672\n\
67TFK:02924:03945\n\
67TFK:02919:03975\n\
67TFK:02935:04147\n\
67TFK:02926:04659\n\
67TFK:02929:04933\n\
67TFK:02981:03886\n\
67TFK:02965:04885\n\
67TFK:03051:03898\n\
67TFK:03063:04013\n\
67TFK:03066:04604\n\
67TFK:03166:04371\n\
67TFK:03296:04019\n\
67TFK:03303:05134\n\
67TFK:03361:04281\n\
67TFK:03445:04294\n\
67TFK:03495:05111\n\
67TFK:03523:04122\n\
67TFK:03587:04187\n\
67TFK:03581:04233\n\
67TFK:03591:04652\n\
67TFK:03605:05141\n\
67TFK:03621:04420\n\
67TFK:03703:04815\n\
67TFK:03748:04132\n\
67TFK:03727:04689\n\
67TFK:03798:04688\n\
67TFK:03843:04263\n\
67TFK:03816:04635\n\
67TFK:03883:03913\n\
67TFK:03871:04710\n\
67TFK:03931:04216\n\
67TFK:03952:04224\n\
67TFK:03952:05091\n\
67TFK:00248:05101\n\
67TFK:00331:04429\n\
67TFK:00301:04639\n\
67TFK:00426:04543\n\
67TFK:00453:04134\n\
67TFK:00492:04893\n\
67TFK:00568:03924\n\
67TFK:00694:04510\n\
67TFK:00665:04722\n\
67TFK:00710:04237\n\
67TFK:00738:04446\n\
67TFK:00706:04957\n\
67TFK:00806:04367\n\
67TFK:00852:04882\n\
67TFK:00962:03904\n\
67TFK:01146:04935\n\
67TFK:01188:04700\n\
67TFK:01200:04247\n\
67TFK:01207:04251\n\
67TFK:01212:04334\n\
67TFK:01226:04980\n\
67TFK:01330:05009\n\
67TFK:00673:02250\n\
67TFK:00819:02372\n\
67TFK:00856:01509\n\
67TFK:00941:01943\n\
67TFK:00923:02380\n\
67TFK:00970:01762\n\
67TFK:01136:02209\n\
67TFK:01165:01472\n\
67TFK:01227:02068\n\
67TFK:01323:02069\n\
67TFK:01153:01287\n\
67TFK:01245:01103\n\
67TFK:00519:09270\n\
67TFK:00531:10093\n\
67TFK:00603:09182\n\
67TFK:00800:09981\n\
67TFK:01185:09832\n\
67TFK:01239:09171\n\
67TFK:01313:10136\n\
67TFK:00290:07980\n\
67TFK:00350:08975\n\
67TFK:00475:07938\n\
67TFK:00538:07838\n\
67TFK:00504:08232\n\
67TFK:00574:08320\n\
67TFK:00803:08075\n\
67TFK:00817:08239\n\
67TFK:00876:08814\n\
67TFK:00902:08255\n\
67TFK:00940:08718\n\
67TFK:00966:08353\n\
67TFK:01166:07940\n\
67TFK:01173:08157\n\
67TFK:01167:09004\n\
67TFK:01216:07932\n\
67TFK:01233:08899\n\
67TFK:01259:08212\n\
67TFK:00436:07403\n\
67TFK:00440:07677\n\
67TFK:00545:07402\n\
67TFK:00631:07634\n\
67TFK:00747:06610\n\
67TFK:00739:06696\n\
67TFK:00745:07192\n\
67TFK:00765:07186\n\
67TFK:00763:07301\n\
67TFK:00985:06788\n\
67TFK:00995:07226\n\
67TFK:01021:07648\n\
67TFK:01164:06745\n\
67TFK:01239:06763\n\
67TFK:01230:07576\n\
67TFK:01308:07376\n\
67TFK:00318:05330\n\
67TFK:00344:05448\n\
67TFK:00310:06043\n\
67TFK:00306:06415\n\
67TFK:00386:05824\n\
67TFK:00531:05249\n\
67TFK:00538:06054\n\
67TFK:00558:05678\n\
67TFK:00550:05991\n\
67TFK:00585:06181\n\
67TFK:00551:06275\n\
67TFK:00612:05773\n\
67TFK:00644:05921\n\
67TFK:00660:05696\n\
67TFK:00722:05326\n\
67TFK:00742:05939\n\
67TFK:00814:05398\n\
67TFK:00854:05784\n\
67TFK:00984:05312\n\
67TFK:00964:06333\n\
67TFK:01007:05201\n\
67TFK:01037:06002\n\
67TFK:01019:06105\n\
67TFK:01051:05681\n\
67TFK:01147:05344\n\
67TFK:01161:05176\n\
67TFK:01235:05693\n\
67TFK:01203:06242\n\
67TFK:00871:11688\n\
67TFK:01052:12271\n\
67TFK:01125:12438\n\
67TFK:01217:12280\n\
67TFK:01289:12234\n\
67TFK:09383:06637\n\
67TFK:09412:06989\n\
67TFK:09398:07494\n\
67TFK:09425:06472\n\
67TFK:09429:06843\n\
67TFK:09510:07194\n\
67TFK:09559:06800\n\
67TFK:09537:06922\n\
67TFK:09555:07656\n\
67TFK:09591:06739\n\
67TFK:09585:06764\n\
67TFK:09594:07679\n\
67TFK:09636:07262\n\
67TFK:09669:07278\n\
67TFK:09648:07689\n\
67TFK:09685:06646\n\
67TFK:09709:07199\n\
67TFK:09685:07350\n\
67TFK:09744:06671\n\
67TFK:09791:06905\n\
67TFK:09861:07364\n\
67TFK:09929:07346\n\
67TFK:10023:06876\n\
67TFK:10081:06563\n\
67TFK:10147:06650\n\
67TFK:06685:02852\n\
67TFK:06746:03027\n\
67TFK:06759:03356\n\
67TFK:06740:03726\n\
67TFK:06803:03560\n\
67TFK:06819:03313\n\
67TFK:06814:03401\n\
67TFK:06902:03068\n\
67TFK:06871:03613\n\
67TFK:06914:03190\n\
67TFK:06974:03098\n\
67TFK:07008:03327\n\
67TFK:06984:03556\n\
67TFK:07000:03661\n\
67TFK:07029:03055\n\
67TFK:07128:02912\n\
67TFK:07238:03657\n\
67TFK:07279:03647\n\
67TFK:07266:03768\n\
67TFK:07351:02905\n\
67TFK:07374:03296\n\
67TFK:07363:03773\n\
67TFK:07440:03700\n\
67TFK:07488:03218\n\
67TFK:07540:03284\n\
67TFK:07537:03695\n\
67TFK:07650:02937\n\
67TFK:07619:03504\n\
67TFK:07618:03678\n\
67TFK:07711:03211\n\
67TFK:07804:03329\n\
67TFK:07885:03484\n\
67TFK:07924:03697\n\
67TFK:07947:03763\n\
67TFK:09359:03988\n\
67TFK:09355:04831\n\
67TFK:09455:04593\n\
67TFK:09561:04484\n\
67TFK:09565:04838\n\
67TFK:09603:04386\n\
67TFK:09661:04278\n\
67TFK:09772:05094\n\
67TFK:09869:04057\n\
67TFK:09909:05110\n\
67TFK:09927:04388\n\
67TFK:10034:04460\n\
67TFK:10117:04203\n\
67TFK:10131:03914\n\
67TFK:10137:04270\n\
67TFK:10137:04479\n\
67TFK:10210:04214\n\
67TFK:10322:04586\n\
67TFK:09393:03505\n\
67TFK:09481:03043\n\
67TFK:09641:03806\n\
67TFK:09751:02814\n\
67TFK:09755:03748\n\
67TFK:09780:03227\n\
67TFK:09805:03687\n\
67TFK:09838:02690\n\
67TFK:09829:02768\n\
67TFK:09827:02777\n\
67TFK:09826:03171\n\
67TFK:10069:03407\n\
67TFK:10155:03473\n\
67TFK:10178:03042\n\
67TFK:10178:03567\n\
67TFK:10271:03196\n\
67TFK:10361:02604\n\
67TFK:10367:02596\n\
67TFK:10334:03234\n\
67TFK:10487:02857\n\
67TFK:09515:12026\n\
67TFK:09518:12247\n\
67TFK:09574:12475\n\
67TFK:09757:11895\n\
67TFK:09754:12086\n\
67TFK:09811:11758\n\
67TFK:09777:12847\n\
67TFK:09835:11932\n\
67TFK:09978:12239\n\
67TFK:10093:11688\n\
67TFK:10079:12230\n\
67TFK:10142:11904\n\
67TFK:10337:12163\n\
67TFK:10335:12348\n\
67TFK:10584:11660\n\
67TFK:01083:12933\n\
67TFK:01363:03091\n\
67TFK:01468:02730\n\
67TFK:01521:03609\n\
67TFK:01557:02929\n\
67TFK:01603:03250\n\
67TFK:01775:03356\n\
67TFK:01796:02731\n\
67TFK:01787:02942\n\
67TFK:01849:02951\n\
67TFK:01858:03484\n\
67TFK:01860:03581\n\
67TFK:01892:03357\n\
67TFK:01924:03585\n\
67TFK:01892:03846\n\
67TFK:01976:02627\n\
67TFK:01960:03516\n\
67TFK:01932:03604\n\
67TFK:02018:03289\n\
67TFK:01987:03717\n\
67TFK:02020:03726\n\
67TFK:02048:03355\n\
67TFK:02066:03460\n\
67TFK:02219:02731\n\
67TFK:02276:02989\n\
67TFK:02247:03250\n\
67TFK:02256:03379\n\
67TFK:02236:03730\n\
67TFK:02331:03037\n\
67TFK:02282:03171\n\
67TFK:02302:03367\n\
67TFK:02315:03611\n\
67TFK:02350:03142\n\
67TFK:02368:03366\n\
67TFK:02334:03630\n\
67TFK:02423:02768\n\
67TFK:02390:03485\n\
67TFK:02395:03782\n\
67TFK:02475:03559\n\
67TFK:02451:03687\n\
67TFK:02494:02916\n\
67TFK:02529:03796\n\
67TFK:02538:02618\n\
67TFK:01400:04696\n\
67TFK:01474:04269\n\
67TFK:01473:04492\n\
67TFK:01562:04462\n\
67TFK:01820:05124\n\
67TFK:01927:04229\n\
67TFK:01964:05107\n\
67TFK:02001:04708\n\
67TFK:02081:04068\n\
67TFK:02063:04115\n\
67TFK:02121:03999\n\
67TFK:02187:03967\n\
67TFK:02313:03892\n\
67TFK:02288:04105\n\
67TFK:02298:04118\n\
67TFK:02318:04223\n\
67TFK:02290:04549\n\
67TFK:02325:04735\n\
67TFK:02288:04895\n\
67TFK:02471:03899\n\
67TFK:02458:03942\n\
67TFK:02535:04361\n\
67TFK:02621:03878\n\
67TFK:02632:03960\n\
67TFK:01451:05465\n\
67TFK:01543:05232\n\
67TFK:01534:05490\n\
67TFK:01542:05596\n\
67TFK:01645:05315\n\
67TFK:01632:05917\n\
67TFK:01670:06050\n\
67TFK:01707:05732\n\
67TFK:01769:06210\n\
67TFK:01816:05851\n\
67TFK:01819:05891\n\
67TFK:01837:05354\n\
67TFK:01930:06057\n\
67TFK:02021:06002\n\
67TFK:02110:06278\n\
67TFK:02164:05984\n\
67TFK:02215:06292\n\
67TFK:02254:05392\n\
67TFK:02232:06320\n\
67TFK:02286:05198\n\
67TFK:02295:05248\n\
67TFK:02303:06159\n\
67TFK:02340:05174\n\
67TFK:02408:05961\n\
67TFK:02424:06163\n\
67TFK:02385:06288\n\
67TFK:02411:06371\n\
67TFK:02466:05340\n\
67TFK:02502:05448\n\
67TFK:02513:05907\n\
67TFK:02522:06306\n\
67TFK:02615:05154\n\
67TFK:02588:05328\n\
67TFK:02631:06003\n\
67TFK:01355:06810\n\
67TFK:01361:07185\n\
67TFK:01379:07264\n\
67TFK:01343:07608\n\
67TFK:01423:07164\n\
67TFK:01388:07325\n\
67TFK:01478:07204\n\
67TFK:01514:06823\n\
67TFK:01506:07000\n\
67TFK:01576:07477\n\
67TFK:01719:07376\n\
67TFK:01847:06592\n\
67TFK:02046:06695\n\
67TFK:02178:07112\n\
67TFK:02183:07665\n\
67TFK:02261:07307\n\
67TFK:02331:06881\n\
67TFK:02322:06951\n\
67TFK:02353:07529\n\
67TFK:02367:07608\n\
67TFK:02386:06681\n\
67TFK:02430:06807\n\
67TFK:02429:07668\n\
67TFK:02504:06900\n\
67TFK:02575:06849\n\
67TFK:02608:06593\n\
67TFK:02647:07577\n\
67TFK:01360:01705\n\
67TFK:01339:02271\n\
67TFK:01404:01830\n\
67TFK:01494:01498\n\
67TFK:01489:01760\n\
67TFK:01559:01740\n\
67TFK:01550:02492\n\
67TFK:01611:01614\n\
67TFK:01625:01772\n\
67TFK:01624:01909\n\
67TFK:01741:01797\n\
67TFK:01792:01703\n\
67TFK:01887:02137\n\
67TFK:01889:02093\n\
67TFK:01931:02427\n\
67TFK:01912:02483\n\
67TFK:02037:02013\n\
67TFK:02081:02085\n\
67TFK:02107:01603\n\
67TFK:02092:01843\n\
67TFK:02165:01595\n\
67TFK:02144:02094\n\
67TFK:02455:01989\n\
67TFK:02580:01829\n\
67TFK:02570:02159\n\
67TFK:02610:01486\n\
67TFK:02600:01775\n\
67TFK:02640:02353\n\
67TFK:01367:07734\n\
67TFK:01415:08295\n\
67TFK:01480:07979\n\
67TFK:01446:08984\n\
67TFK:01483:08328\n\
67TFK:01658:08262\n\
67TFK:01678:08633\n\
67TFK:01695:07838\n\
67TFK:01726:08761\n\
67TFK:01790:08187\n\
67TFK:01963:08083\n\
67TFK:01994:08212\n\
67TFK:02089:08015\n\
67TFK:02097:08323\n\
67TFK:02160:07996\n\
67TFK:02225:08536\n\
67TFK:02370:08122\n\
67TFK:02417:08205\n\
67TFK:02445:07995\n\
67TFK:02433:08594\n\
67TFK:02502:08158\n\
67TFK:02634:08478\n\
67TFK:01435:09432\n\
67TFK:01445:10080\n\
67TFK:01544:09527\n\
67TFK:01656:09496\n\
67TFK:01702:09696\n\
67TFK:01746:09188\n\
67TFK:01785:09638\n\
67TFK:01809:09687\n\
67TFK:01919:09941\n\
67TFK:01968:09760\n\
67TFK:02065:10255\n\
67TFK:02110:09963\n\
67TFK:02099:10216\n\
67TFK:02135:09829\n\
67TFK:02229:10249\n\
67TFK:02258:09177\n\
67TFK:02237:10002\n\
67TFK:02288:09527\n\
67TFK:02347:09372\n\
67TFK:02559:09193\n\
67TFK:02533:09487\n\
67TFK:05713:03896\n\
67TFK:05816:04917\n\
67TFK:05960:04168\n\
67TFK:06021:04035\n\
67TFK:06004:05148\n\
67TFK:06051:04560\n\
67TFK:06126:03895\n\
67TFK:06105:04339\n\
67TFK:06080:04760\n\
67TFK:06103:04857\n\
67TFK:06144:04198\n\
67TFK:06220:03930\n\
67TFK:06356:04234\n\
67TFK:06483:05001\n\
67TFK:06538:04480\n\
67TFK:09701:13261\n\
67TFK:09729:13034\n\
67TFK:09481:08207\n\
67TFK:09487:08820\n\
67TFK:09487:08904\n\
67TFK:09626:08784\n\
67TFK:09915:07904\n\
67TFK:09915:08904\n\
67TFK:09938:08786\n\
67TFK:10035:08092\n\
67TFK:10192:08337\n\
67TFK:10241:07810\n\
67TFK:10359:08120\n\
67TFK:10385:08052\n\
67TFK:10404:08368\n\
67TFK:10490:08428\n\
67TFK:09328:10124\n\
67TFK:09386:09734\n\
67TFK:09380:10093\n\
67TFK:09473:09870\n\
67TFK:09632:09297\n\
67TFK:09723:09795\n\
67TFK:09707:10123\n\
67TFK:09724:09044\n\
67TFK:09818:09503\n\
67TFK:09853:09749\n\
67TFK:09977:09198\n\
67TFK:09998:09556\n\
67TFK:09974:10140\n\
67TFK:10047:09911\n\
67TFK:10111:10067\n\
67TFK:10116:10172\n\
67TFK:10185:09558\n\
67TFK:10369:09058\n\
67TFK:10413:09055\n\
67TFK:10414:09085\n\
67TFK:09326:10445\n\
67TFK:09364:10865\n\
67TFK:09549:11354\n\
67TFK:09575:10504\n\
67TFK:09638:10998\n\
67TFK:09703:11280\n\
67TFK:09742:10733\n\
67TFK:09725:11039\n\
67TFK:09785:10978\n\
67TFK:09918:11220\n\
67TFK:09980:11573\n\
67TFK:10078:11569\n\
67TFK:10219:10331\n\
67TFK:05500:07323\n\
67TFK:05658:06580\n\
67TFK:05653:07211\n\
67TFK:05655:07224\n\
67TFK:05673:07399\n\
67TFK:05700:06586\n\
67TFK:05682:06825\n\
67TFK:05760:07336\n\
67TFK:05749:07549\n\
67TFK:05783:07548\n\
67TFK:05833:07107\n\
67TFK:05874:07226\n\
67TFK:05883:07391\n\
67TFK:06070:07654\n\
67TFK:06088:07596\n\
67TFK:06183:07013\n\
67TFK:06205:07575\n\
67TFK:06182:07603\n\
67TFK:06302:07703\n\
67TFK:06330:07004\n\
67TFK:06358:07032\n\
67TFK:06333:07119\n\
67TFK:06460:07266\n\
67TFK:06442:07672\n\
67TFK:06575:07179\n\
67TFK:05461:10732\n\
67TFK:05503:11435\n\
67TFK:05531:10730\n\
67TFK:05564:10936\n\
67TFK:05704:10780\n\
67TFK:05818:10337\n\
67TFK:05866:10444\n\
67TFK:05947:10606\n\
67TFK:06108:11455\n\
67TFK:06142:11282\n\
67TFK:06363:11185\n\
67TFK:06412:10419\n\
67TFK:06419:11245\n\
67TFK:06500:11531\n\
67TFK:06555:10348\n\
67TFK:09422:01664\n\
67TFK:09453:01567\n\
67TFK:09444:01714\n\
67TFK:09456:02517\n\
67TFK:09517:02172\n\
67TFK:09720:01767\n\
67TFK:09706:02071\n\
67TFK:09732:02073\n\
67TFK:09802:01766\n\
67TFK:09789:02003\n\
67TFK:09920:01996\n\
67TFK:09891:02181\n\
67TFK:09939:01718\n\
67TFK:10334:02311\n\
67TFK:06687:02020\n\
67TFK:06730:01309\n\
67TFK:06730:01900\n\
67TFK:06793:01481\n\
67TFK:06808:02188\n\
67TFK:06833:01483\n\
67TFK:06848:01551\n\
67TFK:06885:01594\n\
67TFK:06905:02275\n\
67TFK:06890:02320\n\
67TFK:06957:01954\n\
67TFK:06967:02210\n\
67TFK:07102:01292\n\
67TFK:07106:01546\n\
67TFK:07079:02487\n\
67TFK:07189:01336\n\
67TFK:07164:01812\n\
67TFK:07167:01927\n\
67TFK:07178:02530\n\
67TFK:07187:02568\n\
67TFK:07262:01599\n\
67TFK:07304:02351\n\
67TFK:07330:01667\n\
67TFK:07336:01906\n\
67TFK:07391:01545\n\
67TFK:07427:01440\n\
67TFK:07457:01744\n\
67TFK:07509:01787\n\
67TFK:07461:01790\n\
67TFK:07480:02568\n\
67TFK:07546:02139\n\
67TFK:07592:01627\n\
67TFK:07578:01908\n\
67TFK:07602:01973\n\
67TFK:07575:02094\n\
67TFK:07662:02439\n\
67TFK:07784:01860\n\
67TFK:07858:01670\n\
67TFK:07854:02322\n\
67TFK:07899:01782\n\
67TFK:07900:02186\n\
67TFK:06761:04954\n\
67TFK:06843:04228\n\
67TFK:06951:04300\n\
67TFK:06967:03869\n\
67TFK:06979:04508\n\
67TFK:06974:04521\n\
67TFK:07059:04151\n\
67TFK:07075:05137\n\
67TFK:07081:05117\n\
67TFK:07153:04638\n\
67TFK:07138:04919\n\
67TFK:07155:05113\n\
67TFK:07273:03959\n\
67TFK:07375:04216\n\
67TFK:07454:04464\n\
67TFK:07438:04760\n\
67TFK:07480:04080\n\
67TFK:07518:04065\n\
67TFK:07653:04223\n\
67TFK:07712:03875\n\
67TFK:07771:04126\n\
67TFK:07890:04575\n\
67TFK:07927:04601\n\
67TFK:07913:04876\n\
67TFK:06666:07596\n\
67TFK:06716:06825\n\
67TFK:06827:07337\n\
67TFK:06863:06488\n\
67TFK:06872:06489\n\
67TFK:06890:06610\n\
67TFK:06876:06679\n\
67TFK:06957:07000\n\
67TFK:06952:07272\n\
67TFK:06962:06992\n\
67TFK:07045:07295\n\
67TFK:07066:06827\n\
67TFK:07183:06444\n\
67TFK:07209:07132\n\
67TFK:07358:07281\n\
67TFK:07361:06603\n\
67TFK:07498:06535\n\
67TFK:07505:06551\n\
67TFK:07585:06639\n\
67TFK:07591:07528\n\
67TFK:07670:06672\n\
67TFK:07706:06739\n\
67TFK:07752:07198\n\
67TFK:07753:07232\n\
67TFK:07776:06719\n\
67TFK:07822:06997\n\
67TFK:07867:06736\n\
67TFK:07988:06848\n\
67TFK:07972:06942\n\
67TFK:07967:07299\n\
67TFK:06922:05287\n\
67TFK:06944:06053\n\
67TFK:06928:06239\n\
67TFK:07025:05459\n\
67TFK:07029:05836\n\
67TFK:07090:05741\n\
67TFK:07091:06216\n\
67TFK:07146:05212\n\
67TFK:07136:05557\n\
67TFK:07160:05652\n\
67TFK:07256:05737\n\
67TFK:07220:06213\n\
67TFK:07268:05483\n\
67TFK:07270:05907\n\
67TFK:07339:05680\n\
67TFK:07367:05669\n\
67TFK:07381:06126\n\
67TFK:07370:06326\n\
67TFK:07491:05230\n\
67TFK:07548:06154\n\
67TFK:07835:06177\n\
67TFK:07874:05153\n\
67TFK:07965:05986\n\
67TFK:06682:09360\n\
67TFK:06675:09433\n\
67TFK:06752:10221\n\
67TFK:06773:09427\n\
67TFK:06823:09061\n\
67TFK:06819:09699\n\
67TFK:06839:09899\n\
67TFK:06874:10015\n\
67TFK:06992:09109\n\
67TFK:07085:09050\n\
67TFK:07067:10266\n\
67TFK:07125:09243\n\
67TFK:07258:09428\n\
67TFK:07282:10043\n\
67TFK:07279:10152\n\
67TFK:07342:09332\n\
67TFK:07432:09692\n\
67TFK:07509:09508\n\
67TFK:07509:09740\n\
67TFK:07543:10240\n\
67TFK:07837:09244\n\
67TFK:07822:09851\n\
67TFK:07878:09656\n\
67TFK:07957:09102\n\
67TFK:07919:09237\n\
67TFK:07925:10130\n\
67TFK:06661:08677\n\
67TFK:06727:08113\n\
67TFK:06726:08223\n\
67TFK:06719:08440\n\
67TFK:06734:08808\n\
67TFK:06774:08523\n\
67TFK:06840:07952\n\
67TFK:06898:08394\n\
67TFK:06943:07946\n\
67TFK:07058:07954\n\
67TFK:07107:07778\n\
67TFK:07141:07933\n\
67TFK:07146:08023\n\
67TFK:07124:08120\n\
67TFK:07161:08320\n\
67TFK:07186:08962\n\
67TFK:07245:08620\n\
67TFK:07260:08931\n\
67TFK:07351:07775\n\
67TFK:07316:08242\n\
67TFK:07381:08753\n\
67TFK:07481:07995\n\
67TFK:07480:08929\n\
67TFK:07517:08572\n\
67TFK:07576:08120\n\
67TFK:07608:08920\n\
67TFK:07650:08182\n\
67TFK:07653:08705\n\
67TFK:07693:08159\n\
67TFK:07768:07769\n\
67TFK:07858:08569\n\
67TFK:06703:11373\n\
67TFK:06747:11518\n\
67TFK:06836:10838\n\
67TFK:06829:10923\n\
67TFK:06834:11246\n\
67TFK:06871:10586\n\
67TFK:07005:10729\n\
67TFK:06992:10863\n\
67TFK:06965:10960\n\
67TFK:06983:11191\n\
67TFK:06973:11551\n\
67TFK:07122:11048\n\
67TFK:07125:11240\n\
67TFK:07146:11273\n\
67TFK:07166:10966\n\
67TFK:07289:10365\n\
67TFK:07283:11562\n\
67TFK:07359:10552\n\
67TFK:07320:11439\n\
67TFK:07377:10340\n\
67TFK:07361:10788\n\
67TFK:07395:10930\n\
67TFK:07388:11111\n\
67TFK:07406:11141\n\
67TFK:07430:10525\n\
67TFK:07486:10647\n\
67TFK:07486:11066\n\
67TFK:07737:10926\n\
67TFK:07746:11246\n\
67TFK:07837:10885\n\
67TFK:07950:10500\n\
67TFK:07922:11252\n\
67TFK:00332:03304\n\
67TFK:00368:03793\n\
67TFK:00550:02979\n\
67TFK:00653:02893\n\
67TFK:00694:03339\n\
67TFK:00688:03487\n\
67TFK:00717:03105\n\
67TFK:00723:03348\n\
67TFK:00751:03657\n\
67TFK:00805:03499\n\
67TFK:00843:03630\n\
67TFK:00868:02776\n\
67TFK:00861:03432\n\
67TFK:00857:03638\n\
67TFK:00913:03378\n\
67TFK:01033:02651\n\
67TFK:01000:02731\n\
67TFK:01021:02887\n\
67TFK:01247:02843\n\
67TFK:01202:03562\n\
67TFK:01260:03209\n\
67TFK:01328:03405\n\
67TFK:05348:02464\n\
67TFK:05403:01883\n\
67TFK:05465:02239\n\
67TFK:05481:01400\n\
67TFK:05574:02091\n\
67TFK:05642:01879\n\
67TFK:05658:02112\n\
67TFK:05682:01561\n\
67TFK:05707:01815\n\
67TFK:05739:01906\n\
67TFK:05735:02513\n\
67TFK:05809:01289\n\
67TFK:05931:01852\n\
67TFK:06005:01713\n\
67TFK:06057:02121\n\
67TFK:06036:02218\n\
67TFK:06125:02019\n\
67TFK:06187:01444\n\
67TFK:06203:01499\n\
67TFK:06213:02412\n\
67TFK:06237:01495\n\
67TFK:06271:02096\n\
67TFK:06305:02150\n\
67TFK:06393:02564\n\
67TFK:06453:01711\n\
67TFK:06554:01441\n\
67TFK:06604:01491\n\
67TFK:06625:02155\n\
67TFK:06593:02535\n\
67TFK:06641:02266\n\
67TFK:08074:01250\n\
67TFK:08117:00719\n\
67TFK:08115:01237\n\
67TFK:08572:01219\n\
67TFK:08598:00991\n\
67TFK:08669:01131\n\
67TFK:08904:01012\n\
67TFK:08946:01202\n\
67TFK:09065:01089\n\
67TFK:09318:01064\n\
67TFK:06670:00771\n\
67TFK:06685:01227\n\
67TFK:06803:00937\n\
67TFK:06770:01224\n\
67TFK:06901:00653\n\
67TFK:06883:01135\n\
67TFK:06935:00663\n\
67TFK:07091:00697\n\
67TFK:07139:00686\n\
67TFK:07165:01039\n\
67TFK:07161:01099\n\
67TFK:07407:00505\n\
67TFK:07473:00708\n\
67TFK:07567:00693\n\
67TFK:07568:00823\n\
67TFK:07597:00910\n\
67TFK:07625:00845\n\
67TFK:07737:01122\n\
67TFK:07838:00629\n\
67TFK:07078:14385\n\
67TFK:07260:14340\n\
67TFK:07352:14288\n\
67TFK:07311:14643\n\
67TFK:08026:06603\n\
67TFK:08062:06783\n\
67TFK:08074:07409\n\
67TFK:08053:07509\n\
67TFK:08257:07308\n\
67TFK:08342:06712\n\
67TFK:08451:07206\n\
67TFK:08492:06477\n\
67TFK:08495:07103\n\
67TFK:08531:07365\n\
67TFK:08530:07585\n\
67TFK:08574:07029\n\
67TFK:08573:07447\n\
67TFK:08727:07262\n\
67TFK:08720:07417\n\
67TFK:08795:07221\n\
67TFK:08807:07317\n\
67TFK:08883:06646\n\
67TFK:08879:07394\n\
67TFK:08978:07086\n\
67TFK:08947:07323\n\
67TFK:09075:06552\n\
67TFK:09052:06997\n\
67TFK:09044:07140\n\
67TFK:09089:07261\n\
67TFK:09055:07396\n\
67TFK:09137:06854\n\
67TFK:09213:07643\n\
67TFK:09276:07124\n\
67TFK:09294:07006\n\
67TFK:08011:02777\n\
67TFK:07999:03187\n\
67TFK:08060:02824\n\
67TFK:08064:03007\n\
67TFK:08176:03771\n\
67TFK:08209:02829\n\
67TFK:08279:03222\n\
67TFK:08362:03470\n\
67TFK:08436:03623\n\
67TFK:08537:03836\n\
67TFK:08585:03677\n\
67TFK:08643:03632\n\
67TFK:08750:03022\n\
67TFK:09017:02867\n\
67TFK:09260:03184\n\
67TFK:09284:03421\n\
67TFK:09299:03665\n\
67TFK:08038:05078\n\
67TFK:08179:05049\n\
67TFK:08225:03961\n\
67TFK:08266:04767\n\
67TFK:08424:04650\n\
67TFK:08490:04600\n\
67TFK:08590:04472\n\
67TFK:08641:05075\n\
67TFK:08681:03966\n\
67TFK:08686:04220\n\
67TFK:08650:04888\n\
67TFK:08745:04198\n\
67TFK:08769:04739\n\
67TFK:08809:05016\n\
67TFK:08882:03978\n\
67TFK:08858:05145\n\
67TFK:08912:04046\n\
67TFK:08907:04301\n\
67TFK:08901:04412\n\
67TFK:08928:04949\n\
67TFK:08984:04669\n\
67TFK:09017:04803\n\
67TFK:09083:04547\n\
67TFK:09134:04710\n\
67TFK:09186:04562\n\
67TFK:09165:04586\n\
67TFK:09237:04074\n\
67TFK:09196:05136\n\
67TFK:09289:04748\n\
67TFK:09307:04109\n\
67TFK:09295:04780\n\
67TFK:08019:07774\n\
67TFK:08055:07801\n\
67TFK:08062:07833\n\
67TFK:08091:08184\n\
67TFK:08181:07858\n\
67TFK:08145:08805\n\
67TFK:08232:07862\n\
67TFK:08194:08035\n\
67TFK:08302:07921\n\
67TFK:08413:08250\n\
67TFK:08447:08387\n\
67TFK:08541:08891\n\
67TFK:08542:07784\n\
67TFK:08641:08567\n\
67TFK:08653:08004\n\
67TFK:08662:08105\n\
67TFK:08737:08198\n\
67TFK:08705:08603\n\
67TFK:08797:08183\n\
67TFK:09074:08081\n\
67TFK:09108:08152\n\
67TFK:09164:08300\n\
67TFK:09224:07940\n\
67TFK:09205:08358\n\
67TFK:09234:08427\n\
67TFK:09198:08607\n\
67TFK:09276:08604\n\
67TFK:09316:08718\n\
67TFK:08038:09055\n\
67TFK:08129:09074\n\
67TFK:08168:10124\n\
67TFK:08192:09294\n\
67TFK:08202:09730\n\
67TFK:08292:09896\n\
67TFK:08309:09871\n\
67TFK:08386:09019\n\
67TFK:08380:09398\n\
67TFK:08371:10167\n\
67TFK:08446:09968\n\
67TFK:08479:10213\n\
67TFK:08560:10194\n\
67TFK:08599:09405\n\
67TFK:08737:09795\n\
67TFK:08744:09173\n\
67TFK:08781:09906\n\
67TFK:08818:09229\n\
67TFK:09063:09360\n\
67TFK:09149:09821\n\
67TFK:09178:10111\n\
67TFK:09221:09284\n\
67TFK:09202:09884\n\
67TFK:09262:09470\n\
67TFK:00539:10351\n\
67TFK:00549:11019\n\
67TFK:00781:11175\n\
67TFK:00831:11241\n\
67TFK:00816:11327\n\
67TFK:00950:11207\n\
67TFK:01071:11080\n\
67TFK:01186:10668\n\
67TFK:01154:11021\n\
67TFK:01214:10378\n\
67TFK:01221:10704\n\
67TFK:01204:10830\n\
67TFK:01302:10900\n\
67TFK:06745:12644\n\
67TFK:06764:12701\n\
67TFK:06847:12628\n\
67TFK:06837:12686\n\
67TFK:06851:12716\n\
67TFK:06816:12865\n\
67TFK:06875:12511\n\
67TFK:06884:12775\n\
67TFK:06899:12744\n\
67TFK:06989:12072\n\
67TFK:07106:12381\n\
67TFK:07253:12487\n\
67TFK:07357:11940\n\
67TFK:07323:12020\n\
67TFK:07521:11716\n\
67TFK:07598:11902\n\
67TFK:07623:12520\n\
67TFK:07676:11710\n\
67TFK:07832:11620\n\
67TFK:04143:13215\n\
67TFK:04106:13806\n\
67TFK:04164:12923\n\
67TFK:04457:12927\n\
67TFK:04469:13068\n\
67TFK:04457:13600\n\
67TFK:04517:13712\n\
67TFK:04526:13855\n\
67TFK:04636:13806\n\
67TFK:04660:13919\n\
67TFK:04774:13395\n\
67TFK:04998:13671\n\
67TFK:05020:13956\n\
67TFK:05066:12960\n\
67TFK:05109:13330\n\
67TFK:05146:13460\n\
67TFK:05294:13345\n\
67TFK:04053:15017\n\
67TFK:04574:14269\n\
67TFK:04566:14525\n\
67TFK:04773:14592\n\
67TFK:04851:14483\n\
67TFK:05066:14491\n\
67TFK:04083:12612\n\
67TFK:04128:12750\n\
67TFK:04149:11858\n\
67TFK:04226:12567\n\
67TFK:04203:12786\n\
67TFK:04341:11855\n\
67TFK:04341:12863\n\
67TFK:04350:12738\n\
67TFK:04442:11834\n\
67TFK:04507:12806\n\
67TFK:04556:11678\n\
67TFK:04585:12117\n\
67TFK:04628:12766\n\
67TFK:04671:12186\n\
67TFK:04681:12801\n\
67TFK:04717:11767\n\
67TFK:04733:11853\n\
67TFK:04929:11920\n\
67TFK:04940:12585\n\
67TFK:05073:11950\n\
67TFK:05137:11751\n\
67TFK:05124:11971\n\
67TFK:05321:11620\n\
67TFK:04019:10347\n\
67TFK:04025:10402\n\
67TFK:04027:10811\n\
67TFK:04053:10427\n\
67TFK:04145:10889\n\
67TFK:04134:11423\n\
67TFK:04193:11512\n\
67TFK:04235:10963\n\
67TFK:04296:11100\n\
67TFK:04340:11525\n\
67TFK:04364:10334\n\
67TFK:04354:10858\n\
67TFK:04363:10984\n\
67TFK:04389:11249\n\
67TFK:04445:11322\n\
67TFK:04507:11354\n\
67TFK:04508:11396\n\
67TFK:04550:10887\n\
67TFK:04691:10657\n\
67TFK:04780:11221\n\
67TFK:04906:11141\n\
67TFK:04916:11371\n\
67TFK:05076:10389\n\
67TFK:05094:10433\n\
67TFK:05125:11116\n\
67TFK:05141:11140\n\
67TFK:05127:11481\n\
67TFK:05153:10561\n\
67TFK:05291:10440\n\
67TFK:05263:10953\n\
67TFK:04098:09321\n\
67TFK:04166:09453\n\
67TFK:04161:09530\n\
67TFK:04168:09808\n\
67TFK:04212:09402\n\
67TFK:04245:10143\n\
67TFK:04284:09034\n\
67TFK:04346:09848\n\
67TFK:04346:10067\n\
67TFK:04378:10150\n\
67TFK:04493:09952\n\
67TFK:04544:09735\n\
67TFK:04545:09787\n\
67TFK:04601:10203\n\
67TFK:04653:09427\n\
67TFK:04698:09700\n\
67TFK:04762:09911\n\
67TFK:04869:09153\n\
67TFK:04872:10296\n\
67TFK:04927:09198\n\
67TFK:04980:09222\n\
67TFK:05068:09280\n\
67TFK:05050:09733\n\
67TFK:05224:09175\n\
67TFK:04029:08507\n\
67TFK:04121:08626\n\
67TFK:04179:07889\n\
67TFK:04322:08138\n\
67TFK:04307:08306\n\
67TFK:04434:08947\n\
67TFK:04490:07941\n\
67TFK:04467:08554\n\
67TFK:04580:08049\n\
67TFK:04631:08158\n\
67TFK:04716:08120\n\
67TFK:04732:08433\n\
67TFK:04715:08633\n\
67TFK:04839:08371\n\
67TFK:04894:08158\n\
67TFK:04901:08623\n\
67TFK:04943:08584\n\
67TFK:04928:08870\n\
67TFK:04956:08183\n\
67TFK:04960:08807\n\
67TFK:05019:07731\n\
67TFK:04996:09006\n\
67TFK:05079:08803\n\
67TFK:05125:08018\n\
67TFK:05206:08268\n\
67TFK:05274:07923\n\
67TFK:05286:08827\n\
67TFK:04135:07263\n\
67TFK:04218:06834\n\
67TFK:04256:06912\n\
67TFK:04344:06634\n\
67TFK:04341:07421\n\
67TFK:04374:07601\n\
67TFK:04406:06883\n\
67TFK:04502:07272\n\
67TFK:04538:07520\n\
67TFK:04653:06460\n\
67TFK:04701:06799\n\
67TFK:04751:06505\n\
67TFK:04789:06703\n\
67TFK:04784:07288\n\
67TFK:04837:07160\n\
67TFK:04882:06539\n\
67TFK:04892:07418\n\
67TFK:04941:07369\n\
67TFK:04964:06621\n\
67TFK:04963:06766\n\
67TFK:05107:07015\n\
67TFK:05105:07066\n\
67TFK:05139:07237\n\
67TFK:05201:07176\n\
67TFK:05490:01216\n\
67TFK:05683:01151\n\
67TFK:05742:00186\n\
67TFK:05946:00808\n\
67TFK:06433:00501\n\
67TFK:06585:00635\n\
67TFK:06657:00655\n\
67TFK:04016:06247\n\
67TFK:04148:05625\n\
67TFK:04153:06436\n\
67TFK:04263:05684\n\
67TFK:04285:06384\n\
67TFK:04336:06068\n\
67TFK:04418:06156\n\
67TFK:04420:06271\n\
67TFK:04500:06054\n\
67TFK:04555:05619\n\
67TFK:04594:05679\n\
67TFK:04598:05811\n\
67TFK:04693:05247\n\
67TFK:04684:05515\n\
67TFK:04728:06265\n\
67TFK:04749:05887\n\
67TFK:04792:06266\n\
67TFK:04834:05210\n\
67TFK:04971:05216\n\
67TFK:04949:06380\n\
67TFK:05116:06432\n\
67TFK:05187:05153\n\
67TFK:05243:06028\n\
67TFK:05309:05873\n\
67TFK:08385:14272\n\
67TFK:08210:13342\n\
67TFK:08324:13825\n\
67TFK:08510:13709\n\
67TFK:08586:13520\n\
67TFK:08619:13961\n\
67TFK:08779:12972\n\
67TFK:08881:14121\n\
67TFK:08965:13137\n\
67TFK:08967:14078\n\
67TFK:09028:13004\n\
67TFK:09078:14032\n\
67TFK:09129:13420\n\
67TFK:09105:13800\n\
67TFK:09212:12938\n\
67TFK:09213:13206\n\
67TFK:09282:13371\n\
67TFK:08130:12726\n\
67TFK:08140:12794\n\
67TFK:08183:12152\n\
67TFK:08258:11639\n\
67TFK:08296:12673\n\
67TFK:08368:11915\n\
67TFK:08626:12549\n\
67TFK:08717:12501\n\
67TFK:08876:12674\n\
67TFK:08952:11910\n\
67TFK:08982:11972\n\
67TFK:09219:12071\n\
67TFK:05392:12887\n\
67TFK:05408:13640\n\
67TFK:05425:14118\n\
67TFK:05460:13865\n\
67TFK:05518:13776\n\
67TFK:05529:14096\n\
67TFK:05643:13739\n\
67TFK:05659:13919\n\
67TFK:05743:14121\n\
67TFK:05808:14078\n\
67TFK:05869:14098\n\
67TFK:05923:12896\n\
67TFK:06130:13459\n\
67TFK:06280:13562\n\
67TFK:06344:13219\n\
67TFK:06450:13626\n\
67TFK:06526:13330\n\
67TFK:06156:14361\n\
67TFK:06148:14719\n\
67TFK:06558:14582\n\
67TFK:08029:11031\n\
67TFK:08036:11408\n\
67TFK:08101:11354\n\
67TFK:08149:11531\n\
67TFK:08276:11318\n\
67TFK:08295:10947\n\
67TFK:08491:10355\n\
67TFK:08475:10788\n\
67TFK:08447:11379\n\
67TFK:08496:10750\n\
67TFK:08559:11581\n\
67TFK:08662:10867\n\
67TFK:08741:10728\n\
67TFK:08857:10690\n\
67TFK:08863:11214\n\
67TFK:08913:11424\n\
67TFK:09001:10679\n\
67TFK:09037:10836\n\
67TFK:09196:10567\n\
67TFK:09282:10779\n\
67TFK:09252:10860\n\
67TFK:09262:11091\n\
67TFK:09307:10428\n\
67TFK:04012:03107\n\
67TFK:04086:02795\n\
67TFK:04093:03016\n\
67TFK:04149:03780\n\
67TFK:04245:03385\n\
67TFK:04263:03246\n\
67TFK:04264:03789\n\
67TFK:04343:03565\n\
67TFK:04372:03284\n\
67TFK:04379:03626\n\
67TFK:04466:02720\n\
67TFK:04542:02904\n\
67TFK:04578:02621\n\
67TFK:04618:03696\n\
67TFK:04734:02761\n\
67TFK:04714:02918\n\
67TFK:04702:03852\n\
67TFK:04772:02742\n\
67TFK:04773:03646\n\
67TFK:04830:03075\n\
67TFK:04869:03246\n\
67TFK:04900:03218\n\
67TFK:04971:03475\n\
67TFK:05012:02596\n\
67TFK:05035:03534\n\
67TFK:05092:03170\n\
67TFK:05142:02787\n\
67TFK:05118:02994\n\
67TFK:05109:03205\n\
67TFK:05184:03363\n\
67TFK:05217:03359\n\
67TFK:05253:03550\n\
67TFK:05252:03585\n\
67TFK:05317:03432\n\
67TFK:05397:03567\n\
67TFK:05573:02648\n\
67TFK:05614:03771\n\
67TFK:05630:02968\n\
67TFK:05707:03703\n\
67TFK:05741:02731\n\
67TFK:05750:02932\n\
67TFK:05744:03577\n\
67TFK:05821:03126\n\
67TFK:05794:03250\n\
67TFK:05845:02820\n\
67TFK:05859:02956\n\
67TFK:05856:03197\n\
67TFK:05904:03699\n\
67TFK:05936:02993\n\
67TFK:05972:03162\n\
67TFK:05984:03503\n\
67TFK:06035:03569\n\
67TFK:06053:03805\n\
67TFK:06142:03680\n\
67TFK:06202:02703\n\
67TFK:06205:03564\n\
67TFK:06248:02579\n\
67TFK:06249:02952\n\
67TFK:06332:02717\n\
67TFK:06361:02694\n\
67TFK:06351:03300\n\
67TFK:06354:03859\n\
67TFK:06390:03852\n\
67TFK:06465:02804\n\
67TFK:06516:03349\n\
67TFK:06551:03616\n\
67TFK:06594:03683\n\
67TFK:06657:03458\n\
67TFK:06658:03734\n\
67TFK:05389:05578\n\
67TFK:05440:05401\n\
67TFK:05448:06113\n\
67TFK:05777:05919\n\
67TFK:05734:06324\n\
67TFK:05924:05530\n\
67TFK:05918:06326\n\
67TFK:05934:05212\n\
67TFK:05934:05512\n\
67TFK:05951:06253\n\
67TFK:06019:05243\n\
67TFK:05994:06249\n\
67TFK:06011:06411\n\
67TFK:06064:05256\n\
67TFK:06165:05603\n\
67TFK:06201:05194\n\
67TFK:06223:05328\n\
67TFK:06186:06040\n\
67TFK:06232:05553\n\
67TFK:06272:05620\n\
67TFK:06293:06042\n\
67TFK:06334:05696\n\
67TFK:06363:05788\n\
67TFK:06332:05895\n\
67TFK:06392:06399\n\
67TFK:06457:05243\n\
67TFK:06471:06141\n\
67TFK:06515:05502\n\
67TFK:06605:05572\n\
67TFK:06658:05563\n\
67TFK:04057:04161\n\
67TFK:04055:04514\n\
67TFK:04057:04710\n\
67TFK:04147:03974\n\
67TFK:04162:04239\n\
67TFK:04216:04728\n\
67TFK:04247:04626\n\
67TFK:04373:04062\n\
67TFK:04423:04913\n\
67TFK:04487:04243\n\
67TFK:04540:04412\n\
67TFK:04526:04558\n\
67TFK:04677:04460\n\
67TFK:04799:05075\n\
67TFK:04896:04484\n\
67TFK:04940:04489\n\
67TFK:04990:04810\n\
67TFK:04986:05121\n\
67TFK:05002:04044\n\
67TFK:05098:03990\n\
67TFK:05129:04167\n\
67TFK:05190:04046\n\
67TFK:05183:05086\n\
67TFK:05241:04470\n\
67TFK:05221:04888\n\
67TFK:05559:08340\n\
67TFK:05607:08260\n\
67TFK:05579:08354\n\
67TFK:05668:08456\n\
67TFK:05755:08652\n\
67TFK:05825:07763\n\
67TFK:05814:07845\n\
67TFK:05801:08602\n\
67TFK:05839:08270\n\
67TFK:05896:08227\n\
67TFK:05935:07963\n\
67TFK:05928:08729\n\
67TFK:06023:08438\n\
67TFK:06038:08133\n\
67TFK:06040:08576\n\
67TFK:06103:08992\n\
67TFK:06176:07768\n\
67TFK:06160:08061\n\
67TFK:06168:08212\n\
67TFK:06142:08255\n\
67TFK:06130:08686\n\
67TFK:06180:08309\n\
67TFK:06255:08986\n\
67TFK:06280:07765\n\
67TFK:06285:08381\n\
67TFK:06324:08417\n\
67TFK:06360:08605\n\
67TFK:06417:08199\n\
67TFK:06432:07896\n\
67TFK:06541:07964\n\
67TFK:06555:07948\n\
67TFK:06627:07872\n\
67TFK:06621:08656\n\
67TFK:06622:08804\n\
67TFK:06628:08883\n\
67TFK:05377:09219\n\
67TFK:05437:09505\n\
67TFK:05676:09322\n\
67TFK:05636:09725\n\
67TFK:05719:09366\n\
67TFK:05728:09429\n\
67TFK:05933:09349\n\
67TFK:06019:09703\n\
67TFK:06003:09880\n\
67TFK:06060:09029\n\
67TFK:06194:09550\n\
67TFK:06237:10104\n\
67TFK:06297:09945\n\
67TFK:06353:09779\n\
67TFK:06399:09197\n\
67TFK:06515:09443\n\
67TFK:06558:09633\n\
67TFK:06555:09927\n\
67TFK:06555:10047\n\
67TFK:06543:10105\n\
67TFK:06629:10024\n\
67TFK:05343:12038\n\
67TFK:05458:11796\n\
67TFK:05499:12383\n\
67TFK:05487:12851\n\
67TFK:05664:11602\n\
67TFK:05656:12628\n\
67TFK:05691:11755\n\
67TFK:05726:12572\n\
67TFK:05955:11649\n\
67TFK:06127:12343\n\
67TFK:06316:12340\n\
67TFK:06330:12072\n\
67TFK:06469:12497\n\
67TFK:06432:12629\n\
67TFK:06559:12548\n\
67TFK:06649:12585\n\
67TFK:04059:02244\n\
67TFK:04182:02476\n\
67TFK:04284:01441\n\
67TFK:04332:01811\n\
67TFK:04321:02030\n\
67TFK:04381:02553\n\
67TFK:04401:01807\n\
67TFK:04489:01310\n\
67TFK:04484:02188\n\
67TFK:04494:02370\n\
67TFK:04577:01435\n\
67TFK:04547:02510\n\
67TFK:04651:01348\n\
67TFK:04666:02131\n\
67TFK:04772:01504\n\
67TFK:04775:01561\n\
67TFK:04789:01640\n\
67TFK:04747:01694\n\
67TFK:04832:01421\n\
67TFK:04842:02242\n\
67TFK:04802:02480\n\
67TFK:04836:02478\n\
67TFK:04855:02209\n\
67TFK:04876:02531\n\
67TFK:05025:01565\n\
67TFK:05139:01295\n\
67TFK:05120:02245\n\
67TFK:05158:01803\n\
67TFK:05171:02368\n\
67TFK:05217:02389\n\
67TFK:05284:01506\n\
67TFK:05290:01632\n\
67TFK:05263:02138\n\
67TFK:05252:02379\n\
67TFK:02762:13319\n\
67TFK:02806:13120\n\
67TFK:02768:13443\n\
67TFK:02825:13042\n\
67TFK:02852:13940\n\
67TFK:02885:13833\n\
67TFK:03042:13688\n\
67TFK:03085:13338\n\
67TFK:03137:13250\n\
67TFK:03161:13305\n\
67TFK:03258:13067\n\
67TFK:03287:13161\n\
67TFK:03319:13493\n\
67TFK:03316:13852\n\
67TFK:03444:13552\n\
67TFK:03427:13612\n\
67TFK:03559:13046\n\
67TFK:03518:13160\n\
67TFK:03670:14042\n\
67TFK:03781:13000\n\
67TFK:03871:13885\n\
67TFK:03947:12918\n\
67TFK:03974:13477\n\
67TFK:02737:12471\n\
67TFK:02832:11891\n\
67TFK:02884:12586\n\
67TFK:02894:12610\n\
67TFK:02960:12852\n\
67TFK:03143:11973\n\
67TFK:03256:11898\n\
67TFK:03310:12669\n\
67TFK:03344:11629\n\
67TFK:03368:12035\n\
67TFK:03476:11643\n\
67TFK:03464:11980\n\
67TFK:03579:12549\n\
67TFK:03574:12656\n\
67TFK:03750:12390\n\
67TFK:03737:12776\n\
67TFK:03746:12839\n\
67TFK:03768:12492\n\
67TFK:03883:11920\n\
67TFK:03908:12632\n\
67TFK:03941:11966\n\
67TFK:03914:12328\n\
67TFK:03979:11596\n\
67TFK:02709:09275\n\
67TFK:02723:09214\n\
67TFK:02719:09467\n\
67TFK:02796:09029\n\
67TFK:02807:09127\n\
67TFK:02778:09271\n\
67TFK:02801:09384\n\
67TFK:02795:09804\n\
67TFK:02854:09775\n\
67TFK:02973:09646\n\
67TFK:03026:09628\n\
67TFK:03055:09635\n\
67TFK:03240:09750\n\
67TFK:03242:10176\n\
67TFK:03299:09096\n\
67TFK:03285:09219\n\
67TFK:03295:09668\n\
67TFK:03279:10020\n\
67TFK:03399:09206\n\
67TFK:03410:09748\n\
67TFK:03458:09361\n\
67TFK:03499:09822\n\
67TFK:03544:09019\n\
67TFK:03553:09891\n\
67TFK:03609:09104\n\
67TFK:03788:09595\n\
67TFK:03806:10015\n\
67TFK:03855:09559\n\
67TFK:03863:09626\n\
67TFK:03822:10115\n\
67TFK:03893:10092\n\
67TFK:03917:09380\n\
67TFK:03940:09885\n\
67TFK:02743:05345\n\
67TFK:02760:05637\n\
67TFK:02788:05607\n\
67TFK:02793:05818\n\
67TFK:02799:05849\n\
67TFK:02854:05605\n\
67TFK:02844:06276\n\
67TFK:02878:06395\n\
67TFK:02927:06107\n\
67TFK:03049:05226\n\
67TFK:03025:05430\n\
67TFK:03020:06115\n\
67TFK:03133:05487\n\
67TFK:03158:06101\n\
67TFK:03125:06227\n\
67TFK:03186:05678\n\
67TFK:03182:05855\n\
67TFK:03220:06162\n\
67TFK:03306:06041\n\
67TFK:03388:05531\n\
67TFK:03412:05869\n\
67TFK:03365:05926\n\
67TFK:03367:05961\n\
67TFK:03414:06016\n\
67TFK:03499:05415\n\
67TFK:03564:05926\n\
67TFK:03626:05165\n\
67TFK:03646:05385\n\
67TFK:03669:06283\n\
67TFK:03790:05756\n\
67TFK:03934:05438\n\
67TFK:08044:01704\n\
67TFK:08087:01779\n\
67TFK:08076:01869\n\
67TFK:08101:02145\n\
67TFK:08102:02151\n\
67TFK:08132:02537\n\
67TFK:08220:01508\n\
67TFK:08270:02509\n\
67TFK:08304:01301\n\
67TFK:08295:02208\n\
67TFK:08334:02354\n\
67TFK:08475:01579\n\
67TFK:08522:01824\n\
67TFK:08539:01833\n\
67TFK:08520:02171\n\
67TFK:08587:01878\n\
67TFK:08563:02407\n\
67TFK:08616:01444\n\
67TFK:08631:01600\n\
67TFK:08667:02081\n\
67TFK:08708:01844\n\
67TFK:08710:02388\n\
67TFK:08757:01437\n\
67TFK:08770:01571\n\
67TFK:08761:02431\n\
67TFK:08816:01305\n\
67TFK:08831:02283\n\
67TFK:08796:02441\n\
67TFK:08934:01827\n\
67TFK:08930:02402\n\
67TFK:08916:02517\n\
67TFK:09002:02239\n\
67TFK:09008:02543\n\
67TFK:09088:01379\n\
67TFK:09043:01628\n\
67TFK:09047:01733\n\
67TFK:09056:02213\n\
67TFK:09108:01532\n\
67TFK:09116:01690\n\
67TFK:09093:01808\n\
67TFK:09179:01841\n\
67TFK:09242:01326\n\
67TFK:02677:01590\n\
67TFK:02720:01445\n\
67TFK:02724:02201\n\
67TFK:02748:02507\n\
67TFK:02767:01595\n\
67TFK:02842:02394\n\
67TFK:02881:01923\n\
67TFK:02873:01954\n\
67TFK:02896:02259\n\
67TFK:02921:01495\n\
67TFK:02917:01831\n\
67TFK:02992:02231\n\
67TFK:03133:02328\n\
67TFK:03165:01391\n\
67TFK:03168:02186\n\
67TFK:03206:02165\n\
67TFK:03248:01920\n\
67TFK:03282:02176\n\
67TFK:03410:02175\n\
67TFK:03507:01712\n\
67TFK:03704:01580\n\
67TFK:03740:01865\n\
67TFK:03890:01999\n\
67TFK:03877:02200\n\
67TFK:03945:01544\n\
67TFK:03950:01763\n\
67TFK:03983:01826\n\
67TFK:02703:00807\n\
67TFK:02785:01214\n\
67TFK:02821:01217\n\
67TFK:02873:01015\n\
67TFK:03187:00894\n\
67TFK:03394:00345\n\
67TFK:03373:00833\n\
67TFK:03558:00852\n\
67TFK:03620:00865\n\
67TFK:03801:01257\n\
67TFK:03826:01132\n\
67TFK:03882:01245\n\
67TFK:01419:10393\n\
67TFK:01517:10552\n\
67TFK:01647:10719\n\
67TFK:01714:10696\n\
67TFK:01990:10486\n\
67TFK:02136:11011\n\
67TFK:02152:11491\n\
67TFK:02308:10357\n\
67TFK:02369:10559\n\
67TFK:02414:10312\n\
67TFK:02398:11139\n\
67TFK:02517:10966\n\
67TFK:02489:11012\n\
67TFK:02556:10492\n\
67TFK:02616:11125\n\
67TFK:02606:11420\n\
67TFK:02068:14474\n\
67TFK:02069:14589\n\
67TFK:02322:14328\n\
67TFK:02627:14775\n\
67TFK:01354:13601\n\
67TFK:01452:12995\n\
67TFK:01547:13577\n\
67TFK:01561:13633\n\
67TFK:01614:13428\n\
67TFK:01758:13501\n\
67TFK:01837:13119\n\
67TFK:01881:13358\n\
67TFK:02156:13543\n\
67TFK:02226:13116\n\
67TFK:02220:13400\n\
67TFK:02289:13046\n\
67TFK:02296:13556\n\
67TFK:02614:13051\n\
67TFK:08054:06184\n\
67TFK:08103:05265\n\
67TFK:08101:06353\n\
67TFK:08167:05967\n\
67TFK:08151:06253\n\
67TFK:08201:05239\n\
67TFK:08246:05261\n\
67TFK:08291:05695\n\
67TFK:08259:05752\n\
67TFK:08260:05945\n\
67TFK:08243:06306\n\
67TFK:08347:05757\n\
67TFK:08494:06397\n\
67TFK:08614:06138\n\
67TFK:08648:05510\n\
67TFK:08724:05970\n\
67TFK:08748:05812\n\
67TFK:08776:06005\n\
67TFK:08810:05735\n\
67TFK:08885:05187\n\
67TFK:08853:05953\n\
67TFK:08960:05227\n\
67TFK:09134:05557\n\
67TFK:09133:06317\n\
67TFK:09278:05487\n\
67TFK:09278:05607\n\
67TFK:09272:06392\n\
67TFK:09296:05279\n\
67TFK:09342:05229\n\
67TFK:09414:05855\n\
67TFK:09409:05967\n\
67TFK:09521:05220\n\
67TFK:09569:05925\n\
67TFK:09730:05327\n\
67TFK:09756:05527\n\
67TFK:09805:05897\n\
67TFK:09856:05160\n\
67TFK:09829:05305\n\
67TFK:09831:05674\n\
67TFK:09928:06025\n\
67TFK:09992:05543\n\
67TFK:09980:06120\n\
67TFK:10250:05427\n\
67TFK:10337:05650\n\
67TFK:10337:06398\n\
67TFK:06817:13109\n\
67TFK:06890:13018\n\
67TFK:06861:13341\n\
67TFK:06912:13156\n\
67TFK:06923:13773\n\
67TFK:07009:13408\n\
67TFK:07044:13580\n\
67TFK:07243:13853\n\
67TFK:07281:13789\n\
67TFK:07377:13440\n\
67TFK:07492:13926\n\
67TFK:07715:13011\n\
67TFK:07743:13417\n\
67TFK:07772:13676\n\
67TFK:07953:14102\n\
67TFK:07962:12884\n\
67TFK:02682:02618\n\
67TFK:02686:03146\n\
67TFK:02684:03807\n\
67TFK:02738:03316\n\
67TFK:02807:03758\n\
67TFK:02767:03861\n\
67TFK:02852:03554\n\
67TFK:02860:03848\n\
67TFK:02881:02749\n\
67TFK:02904:02825\n\
67TFK:03026:02871\n\
67TFK:03070:02811\n\
67TFK:03097:02837\n\
67TFK:03108:03244\n\
67TFK:03127:03133\n\
67TFK:03115:03179\n\
67TFK:03187:03701\n\
67TFK:03178:03767\n\
67TFK:03230:02827\n\
67TFK:03307:03860\n\
67TFK:03361:03119\n\
67TFK:03400:02972\n\
67TFK:03391:03015\n\
67TFK:03450:03120\n\
67TFK:03508:03758\n\
67TFK:03610:02889\n\
67TFK:03748:03257\n\
67TFK:03755:03441\n\
67TFK:03867:03467\n\
67TFK:03929:02720\n\
67TFK:03947:03558\n\
67TFK:03959:03861\n\
67TFK:03977:03781\n\
67TFK:02782:07394\n\
67TFK:02850:06687\n\
67TFK:02898:07250\n\
67TFK:02963:06482\n\
67TFK:03033:07624\n\
67TFK:03113:06891\n\
67TFK:03120:06686\n\
67TFK:03126:07401\n\
67TFK:03126:07456\n\
67TFK:03204:06923\n\
67TFK:03186:07468\n\
67TFK:03374:06659\n\
67TFK:03507:06487\n\
67TFK:03474:06908\n\
67TFK:03495:07094\n\
67TFK:03481:07211\n\
67TFK:03488:07449\n\
67TFK:03584:06845\n\
67TFK:03613:06888\n\
67TFK:03597:06900\n\
67TFK:03591:07001\n\
67TFK:03655:07502\n\
67TFK:03673:06716\n\
67TFK:03670:07282\n\
67TFK:03808:06760\n\
67TFK:03791:06842\n\
67TFK:03889:06648\n\
67TFK:04109:00283\n\
67TFK:04262:00410\n\
67TFK:04292:00956\n\
67TFK:04366:00290\n\
67TFK:04677:00666\n\
67TFK:04742:00899\n\
67TFK:04799:00187\n\
67TFK:02823:14316\n\
67TFK:03168:14362\n\
67TFK:03458:14897\n\
67TFK:03616:14604\n\
67TFK:03686:14331\n\
67TFK:03768:14870\n\
67TFK:03802:14908\n\
67TFK:02683:10773\n\
67TFK:02795:11273\n\
67TFK:02848:10405\n\
67TFK:02886:10733\n\
67TFK:02937:10865\n\
67TFK:02959:11510\n\
67TFK:03002:10671\n\
67TFK:03145:10831\n\
67TFK:03182:11197\n\
67TFK:03451:10398\n\
67TFK:03529:10691\n\
67TFK:03605:10957\n\
67TFK:03602:11449\n\
67TFK:01424:01062\n\
67TFK:01491:00951\n\
67TFK:01886:01061\n\
67TFK:01955:01238\n\
67TFK:01993:01228\n\
67TFK:02241:01181\n\
67TFK:02287:00787\n\
67TFK:02316:01024\n\
67TFK:02706:08306\n\
67TFK:02759:08074\n\
67TFK:02776:08739\n\
67TFK:02783:08782\n\
67TFK:02845:07923\n\
67TFK:02855:08031\n\
67TFK:02880:08825\n\
67TFK:02922:08719\n\
67TFK:02977:08209\n\
67TFK:03065:08632\n\
67TFK:03125:07869\n\
67TFK:03120:07940\n\
67TFK:03146:08077\n\
67TFK:03185:07843\n\
67TFK:03359:07792\n\
67TFK:03334:08310\n\
67TFK:03321:08847\n\
67TFK:03388:08209\n\
67TFK:03463:07746\n\
67TFK:03495:08137\n\
67TFK:03584:08816\n\
67TFK:03693:07987\n\
67TFK:03767:07895\n\
67TFK:03805:08268\n\
67TFK:03797:08533\n\
67TFK:03812:08944\n\
67TFK:03926:07781\n\
')
