# Supplementary material for: The Oxidative Metabolism of Fossil Hydrocarbons and Sulfide Minerals by the Lithobiontic Microbial Community Inhabiting Deep Subterrestrial Kupferschiefer Black Shale
Source: Front Microbiol. 2018 May 15;9:972. doi: 10.3389/fmicb.2018.00972 (PMC5962744; doi:10.3389/fmicb.2018.00972)
Supplement: Supplementary file 3 [file Presentation_1.ZIP › R19_filter-trim_BSc60_sup207_krona.html.files/node1768.members.0.js]

data('67TFK:00482:07849\n\
67TFK:10328:04889\n\
67TFK:02524:05856\n\
67TFK:01419:06802\n\
67TFK:06293:04398\n\
67TFK:09627:11524\n\
67TFK:07049:07994\n\
67TFK:05755:01525\n\
67TFK:07100:14368\n\
67TFK:08048:03190\n\
67TFK:08183:04065\n\
67TFK:08763:09484\n\
67TFK:05018:09861\n\
67TFK:04999:08110\n\
67TFK:04535:06936\n\
67TFK:06204:13161\n\
67TFK:05833:03206\n\
67TFK:06481:05700\n\
67TFK:06632:05428\n\
67TFK:05678:07877\n\
67TFK:03748:02067\n\
67TFK:03172:00657\n\
67TFK:03247:03685\n\
67TFK:03121:08517\n\
67TFK:06979:01383\n\
67TFK:06978:06874\n\
67TFK:08610:04985\n\
67TFK:01928:11623\n\
67TFK:02361:11956\n\
67TFK:03871:04701\n\
67TFK:01025:01684\n\
67TFK:00453:08198\n\
67TFK:01186:08216\n\
67TFK:01193:06489\n\
67TFK:01192:05171\n\
67TFK:07090:03522\n\
67TFK:07509:02948\n\
67TFK:09695:03540\n\
67TFK:02534:03357\n\
67TFK:01842:04626\n\
67TFK:02156:07429\n\
67TFK:01560:01520\n\
67TFK:01730:02340\n\
67TFK:01775:01857\n\
67TFK:02125:01831\n\
67TFK:01543:09839\n\
67TFK:02060:10223\n\
67TFK:06284:04072\n\
67TFK:09999:08783\n\
67TFK:09883:09906\n\
67TFK:07878:04269\n\
67TFK:07167:07664\n\
67TFK:06751:10463\n\
67TFK:07531:01267\n\
67TFK:07257:14413\n\
67TFK:08370:02667\n\
67TFK:09068:03490\n\
67TFK:09075:04570\n\
67TFK:08963:07855\n\
67TFK:08978:08908\n\
67TFK:04958:11336\n\
67TFK:04295:08728\n\
67TFK:08644:13786\n\
67TFK:09125:10537\n\
67TFK:05401:02673\n\
67TFK:05391:02821\n\
67TFK:05376:05255\n\
67TFK:05574:06079\n\
67TFK:05687:06409\n\
67TFK:06367:05372\n\
67TFK:04056:04357\n\
67TFK:05032:03929\n\
67TFK:05423:08730\n\
67TFK:06233:07766\n\
67TFK:06374:07932\n\
67TFK:05974:11705\n\
67TFK:04807:01703\n\
67TFK:03236:12079\n\
67TFK:02809:09706\n\
67TFK:03493:05409\n\
67TFK:08303:02129\n\
67TFK:04160:01250\n\
67TFK:03212:11407\n\
67TFK:01179:08085\n\
67TFK:01674:07602\n\
67TFK:02104:08605\n\
67TFK:10401:07984\n\
67TFK:05872:11031\n\
67TFK:05994:11137\n\
67TFK:09983:02243\n\
67TFK:07415:04814\n\
67TFK:00778:03318\n\
67TFK:06211:01731\n\
67TFK:08107:06556\n\
67TFK:04678:09190\n\
67TFK:08310:11906\n\
67TFK:05943:06408\n\
67TFK:06414:09071\n\
67TFK:03767:13409\n\
67TFK:03698:09637\n\
67TFK:03483:05262\n\
67TFK:03399:01551\n\
67TFK:08329:05200\n\
67TFK:03949:07159\n\
67TFK:02844:04601\n\
67TFK:07056:07497\n\
67TFK:01246:03702\n\
67TFK:04367:11460\n\
67TFK:04854:04860\n\
67TFK:05716:07915\n\
67TFK:03591:10624\n\
67TFK:02431:12754\n\
67TFK:02495:12632\n\
67TFK:00490:04341\n\
67TFK:00490:04627\n\
67TFK:00885:04267\n\
67TFK:00764:09764\n\
67TFK:01079:09413\n\
67TFK:01130:09866\n\
67TFK:01089:08300\n\
67TFK:00250:06545\n\
67TFK:00455:07180\n\
67TFK:00879:06578\n\
67TFK:01172:06640\n\
67TFK:01204:11714\n\
67TFK:09327:07390\n\
67TFK:07727:03146\n\
67TFK:01894:03208\n\
67TFK:02603:03207\n\
67TFK:01380:07069\n\
67TFK:01404:06536\n\
67TFK:01659:06808\n\
67TFK:02602:06800\n\
67TFK:02610:07382\n\
67TFK:01609:01935\n\
67TFK:01844:02392\n\
67TFK:02043:07751\n\
67TFK:01576:09449\n\
67TFK:01783:09519\n\
67TFK:02112:09176\n\
67TFK:06407:04951\n\
67TFK:06464:04800\n\
67TFK:09766:09434\n\
67TFK:09886:09038\n\
67TFK:10031:10364\n\
67TFK:05572:10497\n\
67TFK:05864:11078\n\
67TFK:06377:10340\n\
67TFK:09382:01989\n\
67TFK:06765:04443\n\
67TFK:07247:04244\n\
67TFK:07617:10271\n\
67TFK:07782:10191\n\
67TFK:06720:08200\n\
67TFK:07502:08514\n\
67TFK:07916:08500\n\
67TFK:05453:02186\n\
67TFK:05500:01325\n\
67TFK:06028:01580\n\
67TFK:08655:01067\n\
67TFK:06729:00804\n\
67TFK:07427:00684\n\
67TFK:07471:00687\n\
67TFK:08240:02671\n\
67TFK:08224:04148\n\
67TFK:08317:04079\n\
67TFK:08181:08957\n\
67TFK:08269:08215\n\
67TFK:08881:08883\n\
67TFK:08427:10148\n\
67TFK:09063:10128\n\
67TFK:01328:11026\n\
67TFK:07990:12743\n\
67TFK:04063:14018\n\
67TFK:04479:12989\n\
67TFK:04862:14307\n\
67TFK:05273:11829\n\
67TFK:04320:10462\n\
67TFK:05224:11312\n\
67TFK:04709:08303\n\
67TFK:05047:08586\n\
67TFK:04061:06892\n\
67TFK:04300:07059\n\
67TFK:05250:06784\n\
67TFK:05260:06786\n\
67TFK:06370:01223\n\
67TFK:04340:06176\n\
67TFK:04591:05948\n\
67TFK:04738:05863\n\
67TFK:05029:06435\n\
67TFK:05048:06016\n\
67TFK:08960:13112\n\
67TFK:08958:13639\n\
67TFK:09313:13005\n\
67TFK:08499:11656\n\
67TFK:06550:14732\n\
67TFK:08094:11414\n\
67TFK:08440:10836\n\
67TFK:08595:11115\n\
67TFK:05293:03131\n\
67TFK:06273:02961\n\
67TFK:06310:05415\n\
67TFK:05335:08400\n\
67TFK:06618:10005\n\
67TFK:05822:12236\n\
67TFK:03494:13200\n\
67TFK:03346:12346\n\
67TFK:03279:09073\n\
67TFK:03379:09192\n\
67TFK:03897:09080\n\
67TFK:03794:06409\n\
67TFK:08044:02509\n\
67TFK:08271:02344\n\
67TFK:08911:02193\n\
67TFK:09241:01697\n\
67TFK:09244:01732\n\
67TFK:02784:01914\n\
67TFK:02899:01344\n\
67TFK:02917:01855\n\
67TFK:03059:02291\n\
67TFK:03478:02023\n\
67TFK:03978:01479\n\
67TFK:02920:00869\n\
67TFK:02286:10903\n\
67TFK:02640:14340\n\
67TFK:01782:14029\n\
67TFK:02038:13924\n\
67TFK:02422:13243\n\
67TFK:08094:05555\n\
67TFK:07387:14004\n\
67TFK:07687:13972\n\
67TFK:02875:03210\n\
67TFK:03401:03015\n\
67TFK:03546:03439\n\
67TFK:02699:07554\n\
67TFK:03755:07399\n\
67TFK:03871:07340\n\
67TFK:04232:01005\n\
67TFK:02993:10998\n\
67TFK:03795:10976\n\
67TFK:02515:00835\n\
67TFK:00604:04612\n\
67TFK:00905:05793\n\
67TFK:02535:02039\n\
67TFK:07285:09440\n\
67TFK:09179:03374\n\
67TFK:06762:11859\n\
67TFK:03375:09181\n\
67TFK:08762:02248\n\
67TFK:00659:08186\n\
67TFK:09594:11812\n\
67TFK:10561:08817\n\
67TFK:09373:10363\n\
67TFK:09883:02240\n\
67TFK:06900:07145\n\
67TFK:07422:05523\n\
67TFK:07084:09860\n\
67TFK:07665:10747\n\
67TFK:08213:03408\n\
67TFK:04668:10314\n\
67TFK:04356:05100\n\
67TFK:05127:01536\n\
67TFK:03938:05480\n\
67TFK:08724:01998\n\
67TFK:08698:05563\n\
67TFK:03996:00899\n\
67TFK:04191:01090\n\
67TFK:01315:09395\n\
67TFK:00997:06171\n\
67TFK:02319:06670\n\
67TFK:10387:11284\n\
67TFK:00383:03828\n\
67TFK:05355:02343\n\
67TFK:07300:14583\n\
67TFK:08952:05080\n\
67TFK:09308:08135\n\
67TFK:04254:08768\n\
67TFK:05635:07753\n\
67TFK:02672:05520\n\
67TFK:03451:02629\n\
67TFK:01613:12610\n\
67TFK:01855:12806\n\
67TFK:02398:12058\n\
67TFK:02756:04781\n\
67TFK:03590:04309\n\
67TFK:00497:04934\n\
67TFK:00679:04864\n\
67TFK:01149:04833\n\
67TFK:01219:03919\n\
67TFK:00951:02192\n\
67TFK:00183:08700\n\
67TFK:00716:08991\n\
67TFK:01298:08469\n\
67TFK:01321:08228\n\
67TFK:00333:06574\n\
67TFK:01157:06886\n\
67TFK:00473:05949\n\
67TFK:00789:05939\n\
67TFK:10402:06969\n\
67TFK:07310:03150\n\
67TFK:09469:04310\n\
67TFK:09679:04330\n\
67TFK:10462:02927\n\
67TFK:10430:03440\n\
67TFK:09740:11697\n\
67TFK:10153:11636\n\
67TFK:02200:03381\n\
67TFK:02576:02688\n\
67TFK:02612:03682\n\
67TFK:01510:04601\n\
67TFK:02123:04615\n\
67TFK:01425:05389\n\
67TFK:01661:05967\n\
67TFK:02485:07012\n\
67TFK:02304:01394\n\
67TFK:02662:02514\n\
67TFK:01575:08868\n\
67TFK:02005:08532\n\
67TFK:02647:08172\n\
67TFK:02138:10071\n\
67TFK:05435:04189\n\
67TFK:06197:04257\n\
67TFK:09345:13303\n\
67TFK:09794:08571\n\
67TFK:09947:08400\n\
67TFK:10569:07822\n\
67TFK:09376:11217\n\
67TFK:05585:06903\n\
67TFK:05682:07151\n\
67TFK:06540:06643\n\
67TFK:05613:11249\n\
67TFK:09827:02227\n\
67TFK:10196:02551\n\
67TFK:06920:02102\n\
67TFK:07080:02167\n\
67TFK:07306:02348\n\
67TFK:07538:02250\n\
67TFK:07246:04534\n\
67TFK:07560:04393\n\
67TFK:07661:04248\n\
67TFK:07714:04430\n\
67TFK:07710:06697\n\
67TFK:07923:06528\n\
67TFK:07757:06012\n\
67TFK:07214:10129\n\
67TFK:07425:09526\n\
67TFK:07861:10162\n\
67TFK:07344:08036\n\
67TFK:07828:08036\n\
67TFK:07791:10417\n\
67TFK:07772:10858\n\
67TFK:01007:03362\n\
67TFK:06331:02206\n\
67TFK:07343:00699\n\
67TFK:07421:00457\n\
67TFK:07546:00490\n\
67TFK:07234:14254\n\
67TFK:08722:06494\n\
67TFK:09051:07040\n\
67TFK:08233:03738\n\
67TFK:08311:03693\n\
67TFK:08351:02771\n\
67TFK:08536:03014\n\
67TFK:08585:03006\n\
67TFK:08639:03256\n\
67TFK:08705:02952\n\
67TFK:09152:03307\n\
67TFK:09223:03504\n\
67TFK:08045:05117\n\
67TFK:08276:08159\n\
67TFK:08513:07879\n\
67TFK:09117:08500\n\
67TFK:09309:08220\n\
67TFK:08189:09671\n\
67TFK:08407:09204\n\
67TFK:08403:10295\n\
67TFK:08816:09016\n\
67TFK:00716:11198\n\
67TFK:07431:11991\n\
67TFK:07867:11820\n\
67TFK:04574:14435\n\
67TFK:04107:12480\n\
67TFK:04178:12852\n\
67TFK:04680:12207\n\
67TFK:04544:10560\n\
67TFK:04560:10841\n\
67TFK:04683:11505\n\
67TFK:04972:07832\n\
67TFK:05017:08127\n\
67TFK:04138:06478\n\
67TFK:05224:06505\n\
67TFK:05200:06776\n\
67TFK:05279:07717\n\
67TFK:04107:06089\n\
67TFK:04701:05454\n\
67TFK:04884:05548\n\
67TFK:05280:05367\n\
67TFK:08616:12973\n\
67TFK:08412:11969\n\
67TFK:08894:12594\n\
67TFK:09164:11713\n\
67TFK:06345:13107\n\
67TFK:05637:14196\n\
67TFK:08379:10983\n\
67TFK:04250:03051\n\
67TFK:04783:03232\n\
67TFK:05340:03650\n\
67TFK:05758:03375\n\
67TFK:06193:03400\n\
67TFK:05956:05956\n\
67TFK:06361:06280\n\
67TFK:04234:04835\n\
67TFK:04995:03880\n\
67TFK:04956:04841\n\
67TFK:04975:04822\n\
67TFK:05942:08812\n\
67TFK:06018:07932\n\
67TFK:05599:12030\n\
67TFK:05634:12760\n\
67TFK:05741:12551\n\
67TFK:04789:01380\n\
67TFK:04999:01636\n\
67TFK:02854:13519\n\
67TFK:02925:09802\n\
67TFK:03594:06405\n\
67TFK:03830:05865\n\
67TFK:03877:05663\n\
67TFK:08616:02557\n\
67TFK:09188:02311\n\
67TFK:09261:01783\n\
67TFK:09293:02361\n\
67TFK:02671:01895\n\
67TFK:02754:02299\n\
67TFK:03783:01912\n\
67TFK:03233:01077\n\
67TFK:01444:11235\n\
67TFK:02051:11087\n\
67TFK:02592:14090\n\
67TFK:08141:06096\n\
67TFK:08361:06305\n\
67TFK:09098:05935\n\
67TFK:09660:05692\n\
67TFK:07088:12982\n\
67TFK:03928:03602\n\
67TFK:02844:06696\n\
67TFK:02767:14311\n\
67TFK:03148:11340\n\
67TFK:03622:10360\n\
67TFK:03970:10427\n\
67TFK:02419:00880\n\
67TFK:02565:01032\n\
67TFK:02702:08000\n\
67TFK:02921:08186\n\
67TFK:03227:08841\n\
67TFK:03512:07826\n\
')
