# Supplementary material for: The Oxidative Metabolism of Fossil Hydrocarbons and Sulfide Minerals by the Lithobiontic Microbial Community Inhabiting Deep Subterrestrial Kupferschiefer Black Shale
Source: Front Microbiol. 2018 May 15;9:972. doi: 10.3389/fmicb.2018.00972 (PMC5962744; doi:10.3389/fmicb.2018.00972)
Supplement: Supplementary file 3 [file Presentation_1.ZIP › R19_filter-trim_BSc60_sup207_krona.html.files/node876.members.0.js]

data('67TFK:01381:11727\n\
67TFK:01349:11831\n\
67TFK:01361:12333\n\
67TFK:01367:12367\n\
67TFK:01400:12353\n\
67TFK:01506:12052\n\
67TFK:01493:12094\n\
67TFK:01516:12546\n\
67TFK:01663:12813\n\
67TFK:01749:11699\n\
67TFK:01737:12405\n\
67TFK:01781:12434\n\
67TFK:01809:12543\n\
67TFK:01856:12064\n\
67TFK:01992:11754\n\
67TFK:01993:12511\n\
67TFK:02077:11851\n\
67TFK:02277:12387\n\
67TFK:02255:12783\n\
67TFK:02261:12804\n\
67TFK:02283:12136\n\
67TFK:02292:12341\n\
67TFK:02311:12603\n\
67TFK:02313:12735\n\
67TFK:02463:12806\n\
67TFK:02701:04239\n\
67TFK:02743:04910\n\
67TFK:02765:04748\n\
67TFK:02832:04584\n\
67TFK:02910:04103\n\
67TFK:02868:04204\n\
67TFK:02909:04253\n\
67TFK:02893:04543\n\
67TFK:02952:03993\n\
67TFK:02974:04535\n\
67TFK:02965:05072\n\
67TFK:03073:04219\n\
67TFK:03249:03946\n\
67TFK:03234:03971\n\
67TFK:03253:04036\n\
67TFK:03229:04310\n\
67TFK:03238:04543\n\
67TFK:03230:04831\n\
67TFK:03330:03897\n\
67TFK:03336:04085\n\
67TFK:03402:04410\n\
67TFK:03371:04996\n\
67TFK:03453:04593\n\
67TFK:03433:05141\n\
67TFK:03470:04424\n\
67TFK:03473:04458\n\
67TFK:03589:04447\n\
67TFK:03713:04009\n\
67TFK:03666:04173\n\
67TFK:03687:04329\n\
67TFK:03723:04432\n\
67TFK:03728:04698\n\
67TFK:03848:05011\n\
67TFK:03898:04543\n\
67TFK:03906:04695\n\
67TFK:03891:04767\n\
67TFK:03944:05000\n\
67TFK:00399:03892\n\
67TFK:00677:04531\n\
67TFK:00735:04026\n\
67TFK:00740:04755\n\
67TFK:00790:04451\n\
67TFK:00838:03870\n\
67TFK:00939:04948\n\
67TFK:00940:04949\n\
67TFK:00980:04189\n\
67TFK:00976:04795\n\
67TFK:00988:04839\n\
67TFK:01030:04465\n\
67TFK:01080:04346\n\
67TFK:01070:04912\n\
67TFK:01156:04033\n\
67TFK:01291:04991\n\
67TFK:01305:05111\n\
67TFK:00589:02347\n\
67TFK:00561:02482\n\
67TFK:00635:02327\n\
67TFK:00750:01878\n\
67TFK:00773:01871\n\
67TFK:00767:02117\n\
67TFK:00847:01952\n\
67TFK:00864:01841\n\
67TFK:00857:02054\n\
67TFK:00936:02232\n\
67TFK:00901:02411\n\
67TFK:00914:02393\n\
67TFK:01034:01582\n\
67TFK:01104:01315\n\
67TFK:01124:01718\n\
67TFK:01168:01960\n\
67TFK:01234:02535\n\
67TFK:01273:01816\n\
67TFK:01278:01811\n\
67TFK:01194:01118\n\
67TFK:00388:09193\n\
67TFK:00490:09645\n\
67TFK:00507:10192\n\
67TFK:00610:09828\n\
67TFK:00690:09224\n\
67TFK:00743:10159\n\
67TFK:00817:09636\n\
67TFK:00986:10139\n\
67TFK:01075:09759\n\
67TFK:01095:10164\n\
67TFK:00088:07904\n\
67TFK:00065:08306\n\
67TFK:00324:07960\n\
67TFK:00370:08967\n\
67TFK:00432:08540\n\
67TFK:00423:08937\n\
67TFK:00486:07942\n\
67TFK:00472:08389\n\
67TFK:00480:08884\n\
67TFK:00635:08400\n\
67TFK:00652:07920\n\
67TFK:00697:08540\n\
67TFK:00735:08097\n\
67TFK:00896:08526\n\
67TFK:00908:07811\n\
67TFK:00915:08623\n\
67TFK:00923:08696\n\
67TFK:00901:08891\n\
67TFK:01100:08241\n\
67TFK:01135:08844\n\
67TFK:01267:08845\n\
67TFK:00318:06682\n\
67TFK:00448:07179\n\
67TFK:00458:07128\n\
67TFK:00472:07611\n\
67TFK:00537:07040\n\
67TFK:00524:07383\n\
67TFK:00568:06781\n\
67TFK:00597:06830\n\
67TFK:00565:06850\n\
67TFK:00570:07233\n\
67TFK:00734:07123\n\
67TFK:00778:06555\n\
67TFK:00763:06977\n\
67TFK:00791:07616\n\
67TFK:00762:07726\n\
67TFK:00837:06518\n\
67TFK:00808:07168\n\
67TFK:00867:07220\n\
67TFK:00962:06871\n\
67TFK:01004:06524\n\
67TFK:01005:07280\n\
67TFK:01050:07720\n\
67TFK:01121:06581\n\
67TFK:01190:06916\n\
67TFK:01253:06870\n\
67TFK:00328:05780\n\
67TFK:00301:05999\n\
67TFK:00433:05316\n\
67TFK:00464:05200\n\
67TFK:00510:05545\n\
67TFK:00550:05664\n\
67TFK:00560:06356\n\
67TFK:00633:05791\n\
67TFK:00691:05682\n\
67TFK:00684:06044\n\
67TFK:00715:05587\n\
67TFK:00712:06320\n\
67TFK:00832:06365\n\
67TFK:00863:05748\n\
67TFK:00938:05517\n\
67TFK:00906:06126\n\
67TFK:00994:05395\n\
67TFK:01045:05367\n\
67TFK:01041:05939\n\
67TFK:01088:05378\n\
67TFK:01265:05192\n\
67TFK:01284:05248\n\
67TFK:01290:05729\n\
67TFK:01254:05978\n\
67TFK:00705:12160\n\
67TFK:00944:11957\n\
67TFK:09420:06799\n\
67TFK:09546:06741\n\
67TFK:09557:06804\n\
67TFK:09590:07630\n\
67TFK:09838:06742\n\
67TFK:09845:07235\n\
67TFK:09900:06527\n\
67TFK:09898:06644\n\
67TFK:09906:07499\n\
67TFK:09927:06664\n\
67TFK:10002:06673\n\
67TFK:10015:06797\n\
67TFK:10057:06669\n\
67TFK:10050:06740\n\
67TFK:10062:07483\n\
67TFK:10079:06870\n\
67TFK:10119:07712\n\
67TFK:10135:06527\n\
67TFK:10156:07124\n\
67TFK:10129:07323\n\
67TFK:10218:07078\n\
67TFK:06714:02971\n\
67TFK:06901:02688\n\
67TFK:06928:02615\n\
67TFK:06929:03824\n\
67TFK:07041:03589\n\
67TFK:07093:03197\n\
67TFK:07083:03349\n\
67TFK:07154:02730\n\
67TFK:07178:03096\n\
67TFK:07185:03134\n\
67TFK:07192:03405\n\
67TFK:07222:03830\n\
67TFK:07279:02904\n\
67TFK:07294:02880\n\
67TFK:07276:03100\n\
67TFK:07352:03563\n\
67TFK:07375:02660\n\
67TFK:07385:02635\n\
67TFK:07430:02872\n\
67TFK:07424:03307\n\
67TFK:07460:03748\n\
67TFK:07522:03410\n\
67TFK:07558:03463\n\
67TFK:07523:03701\n\
67TFK:07582:03318\n\
67TFK:07631:02818\n\
67TFK:07700:02600\n\
67TFK:07759:02964\n\
67TFK:07730:03132\n\
67TFK:07774:02740\n\
67TFK:07771:03561\n\
67TFK:07903:03842\n\
67TFK:09386:04631\n\
67TFK:09461:03868\n\
67TFK:09487:04025\n\
67TFK:09511:04851\n\
67TFK:09601:04107\n\
67TFK:09602:04373\n\
67TFK:09650:04406\n\
67TFK:09678:04320\n\
67TFK:09683:05121\n\
67TFK:09752:04226\n\
67TFK:09904:04352\n\
67TFK:10056:04475\n\
67TFK:10145:03950\n\
67TFK:10267:05066\n\
67TFK:10305:04469\n\
67TFK:10376:04625\n\
67TFK:09375:03134\n\
67TFK:09464:03511\n\
67TFK:09484:02684\n\
67TFK:09486:03526\n\
67TFK:09559:02608\n\
67TFK:09569:02888\n\
67TFK:09558:03179\n\
67TFK:09577:03259\n\
67TFK:09625:02936\n\
67TFK:09705:03656\n\
67TFK:09725:02986\n\
67TFK:09768:03840\n\
67TFK:09799:03206\n\
67TFK:09774:03368\n\
67TFK:09879:02745\n\
67TFK:09939:03379\n\
67TFK:10027:02929\n\
67TFK:10068:03039\n\
67TFK:10058:03132\n\
67TFK:10114:02673\n\
67TFK:10074:03830\n\
67TFK:10147:02992\n\
67TFK:10125:03813\n\
67TFK:10192:03138\n\
67TFK:10291:03090\n\
67TFK:10303:03471\n\
67TFK:10332:03200\n\
67TFK:09519:01192\n\
67TFK:09485:12569\n\
67TFK:09532:11794\n\
67TFK:09586:11828\n\
67TFK:09705:12418\n\
67TFK:09674:12629\n\
67TFK:09886:12221\n\
67TFK:09953:12657\n\
67TFK:10099:12316\n\
67TFK:10320:11665\n\
67TFK:10283:11931\n\
67TFK:10387:12152\n\
67TFK:10561:11771\n\
67TFK:01117:13021\n\
67TFK:01237:13173\n\
67TFK:01339:02645\n\
67TFK:01344:02672\n\
67TFK:01371:02990\n\
67TFK:01336:03425\n\
67TFK:01419:02739\n\
67TFK:01401:02838\n\
67TFK:01422:02922\n\
67TFK:01512:03072\n\
67TFK:01507:03520\n\
67TFK:01546:02724\n\
67TFK:01532:02765\n\
67TFK:01573:02782\n\
67TFK:01576:03119\n\
67TFK:01625:03334\n\
67TFK:01616:03667\n\
67TFK:01701:03259\n\
67TFK:01718:03689\n\
67TFK:01697:03799\n\
67TFK:01751:03557\n\
67TFK:01764:03637\n\
67TFK:01862:02866\n\
67TFK:01918:02743\n\
67TFK:01978:03636\n\
67TFK:02009:02679\n\
67TFK:02056:02605\n\
67TFK:02156:02878\n\
67TFK:02150:02967\n\
67TFK:02153:02948\n\
67TFK:02146:03378\n\
67TFK:02241:03417\n\
67TFK:02240:03444\n\
67TFK:02354:03224\n\
67TFK:02371:03300\n\
67TFK:02396:03400\n\
67TFK:02394:03433\n\
67TFK:02562:02593\n\
67TFK:02542:02945\n\
67TFK:02537:03838\n\
67TFK:02594:03725\n\
67TFK:01385:04415\n\
67TFK:01457:03972\n\
67TFK:01465:04907\n\
67TFK:01570:04330\n\
67TFK:01533:04461\n\
67TFK:01562:04966\n\
67TFK:01608:03951\n\
67TFK:01678:04221\n\
67TFK:01643:04780\n\
67TFK:01811:04445\n\
67TFK:01783:04556\n\
67TFK:01810:04675\n\
67TFK:01900:04634\n\
67TFK:01911:04863\n\
67TFK:01967:04822\n\
67TFK:01963:04892\n\
67TFK:02002:03970\n\
67TFK:01992:04591\n\
67TFK:02081:04659\n\
67TFK:02075:04769\n\
67TFK:02048:05053\n\
67TFK:02272:05110\n\
67TFK:02286:04806\n\
67TFK:02378:04305\n\
67TFK:02373:05027\n\
67TFK:02386:03963\n\
67TFK:02474:03930\n\
67TFK:02462:04817\n\
67TFK:02558:05063\n\
67TFK:02616:04035\n\
67TFK:02630:04417\n\
67TFK:02605:04544\n\
67TFK:01368:05354\n\
67TFK:01375:05676\n\
67TFK:01410:05362\n\
67TFK:01411:06337\n\
67TFK:01388:06392\n\
67TFK:01467:06244\n\
67TFK:01495:05159\n\
67TFK:01489:06175\n\
67TFK:01599:05400\n\
67TFK:01631:05460\n\
67TFK:01635:06138\n\
67TFK:01714:06252\n\
67TFK:01796:06016\n\
67TFK:01986:05794\n\
67TFK:02019:06232\n\
67TFK:02035:05296\n\
67TFK:02124:05879\n\
67TFK:02147:05672\n\
67TFK:02170:06373\n\
67TFK:02241:05158\n\
67TFK:02251:06151\n\
67TFK:02314:05385\n\
67TFK:02309:06160\n\
67TFK:02380:05718\n\
67TFK:02382:05985\n\
67TFK:02452:05733\n\
67TFK:02508:05469\n\
67TFK:02534:05712\n\
67TFK:02656:05280\n\
67TFK:01472:06921\n\
67TFK:01450:07146\n\
67TFK:01483:06802\n\
67TFK:01609:06910\n\
67TFK:01778:07507\n\
67TFK:01917:06453\n\
67TFK:01894:06910\n\
67TFK:01906:07550\n\
67TFK:01948:07269\n\
67TFK:02065:06791\n\
67TFK:02041:07687\n\
67TFK:02125:07503\n\
67TFK:02181:06441\n\
67TFK:02151:07378\n\
67TFK:02226:06663\n\
67TFK:02301:06466\n\
67TFK:02311:07653\n\
67TFK:02338:06472\n\
67TFK:02451:06757\n\
67TFK:02471:07501\n\
67TFK:02510:07177\n\
67TFK:02569:06522\n\
67TFK:02603:07113\n\
67TFK:02653:06757\n\
67TFK:02637:07483\n\
67TFK:02633:07515\n\
67TFK:01522:01696\n\
67TFK:01482:02151\n\
67TFK:01561:02390\n\
67TFK:01616:02169\n\
67TFK:01667:01331\n\
67TFK:01668:01837\n\
67TFK:01632:02446\n\
67TFK:01667:02503\n\
67TFK:01737:01735\n\
67TFK:01825:01557\n\
67TFK:01907:02344\n\
67TFK:01901:02569\n\
67TFK:01951:01386\n\
67TFK:01963:01640\n\
67TFK:02028:01703\n\
67TFK:02053:01579\n\
67TFK:02034:01792\n\
67TFK:02048:01849\n\
67TFK:02056:02394\n\
67TFK:02116:01369\n\
67TFK:02121:01576\n\
67TFK:02155:02278\n\
67TFK:02210:01602\n\
67TFK:02217:01931\n\
67TFK:02244:01664\n\
67TFK:02271:01731\n\
67TFK:02232:02387\n\
67TFK:02408:01295\n\
67TFK:02428:01951\n\
67TFK:02439:01844\n\
67TFK:02458:02198\n\
67TFK:02510:02404\n\
67TFK:02608:02150\n\
67TFK:01408:08075\n\
67TFK:01525:08616\n\
67TFK:01645:08803\n\
67TFK:01691:07794\n\
67TFK:01695:08557\n\
67TFK:01751:07782\n\
67TFK:01741:07870\n\
67TFK:01850:08907\n\
67TFK:01897:08625\n\
67TFK:01976:08047\n\
67TFK:02014:08675\n\
67TFK:02078:08258\n\
67TFK:02184:08869\n\
67TFK:02449:08112\n\
67TFK:02478:08978\n\
67TFK:02658:08457\n\
67TFK:01339:09401\n\
67TFK:01388:09433\n\
67TFK:01509:09076\n\
67TFK:01537:10009\n\
67TFK:01621:10193\n\
67TFK:01659:09481\n\
67TFK:01660:09908\n\
67TFK:01685:09057\n\
67TFK:01751:09605\n\
67TFK:01823:09792\n\
67TFK:02021:10248\n\
67TFK:02164:09076\n\
67TFK:02163:09282\n\
67TFK:02199:09094\n\
67TFK:02275:09115\n\
67TFK:02238:09116\n\
67TFK:02252:09531\n\
67TFK:02266:09741\n\
67TFK:02332:09392\n\
67TFK:02470:09299\n\
67TFK:02580:09521\n\
67TFK:02627:10158\n\
67TFK:02638:09282\n\
67TFK:05368:04653\n\
67TFK:05378:04286\n\
67TFK:05422:04328\n\
67TFK:05487:04694\n\
67TFK:05544:04941\n\
67TFK:05537:05115\n\
67TFK:05602:04112\n\
67TFK:05606:04272\n\
67TFK:05634:04291\n\
67TFK:05659:04295\n\
67TFK:05638:04649\n\
67TFK:05682:05066\n\
67TFK:05763:04922\n\
67TFK:05789:04590\n\
67TFK:05846:04404\n\
67TFK:05847:04575\n\
67TFK:05924:04000\n\
67TFK:05889:04288\n\
67TFK:05924:04568\n\
67TFK:05937:04067\n\
67TFK:05977:04708\n\
67TFK:05977:04859\n\
67TFK:06071:03980\n\
67TFK:06042:04312\n\
67TFK:06056:04653\n\
67TFK:06103:04632\n\
67TFK:06118:04618\n\
67TFK:06155:04283\n\
67TFK:06213:04656\n\
67TFK:06295:04071\n\
67TFK:06367:03941\n\
67TFK:06343:04020\n\
67TFK:06359:04174\n\
67TFK:06370:04906\n\
67TFK:06386:03956\n\
67TFK:06408:03974\n\
67TFK:06456:04489\n\
67TFK:06459:04673\n\
67TFK:06465:05120\n\
67TFK:06525:04097\n\
67TFK:06479:04491\n\
67TFK:06610:04082\n\
67TFK:06639:04889\n\
67TFK:09435:13606\n\
67TFK:09572:12957\n\
67TFK:09563:13051\n\
67TFK:09658:13095\n\
67TFK:09747:13146\n\
67TFK:09383:08960\n\
67TFK:09444:08762\n\
67TFK:09485:07765\n\
67TFK:09610:08840\n\
67TFK:09631:08743\n\
67TFK:09742:08218\n\
67TFK:09841:08174\n\
67TFK:09857:08394\n\
67TFK:09876:07860\n\
67TFK:09898:08170\n\
67TFK:09931:07890\n\
67TFK:09957:08848\n\
67TFK:09961:08932\n\
67TFK:10007:08339\n\
67TFK:10025:08415\n\
67TFK:10086:08609\n\
67TFK:10194:08711\n\
67TFK:10418:07816\n\
67TFK:10394:08719\n\
67TFK:10485:08552\n\
67TFK:09478:09040\n\
67TFK:09658:10164\n\
67TFK:09731:09502\n\
67TFK:09726:09557\n\
67TFK:09846:09766\n\
67TFK:09918:09972\n\
67TFK:10071:10103\n\
67TFK:10217:09103\n\
67TFK:10329:09123\n\
67TFK:10604:09043\n\
67TFK:09359:11480\n\
67TFK:09438:10880\n\
67TFK:09507:11051\n\
67TFK:09535:11406\n\
67TFK:09816:10351\n\
67TFK:09775:10812\n\
67TFK:09815:11404\n\
67TFK:09828:11354\n\
67TFK:09920:11589\n\
67TFK:09940:11048\n\
67TFK:10037:11150\n\
67TFK:10062:11312\n\
67TFK:10170:11163\n\
67TFK:10272:11262\n\
67TFK:10501:11087\n\
67TFK:10505:11100\n\
67TFK:05519:06828\n\
67TFK:05672:07167\n\
67TFK:05645:07349\n\
67TFK:05715:07048\n\
67TFK:05826:07666\n\
67TFK:05875:06605\n\
67TFK:05873:06843\n\
67TFK:05940:06646\n\
67TFK:05941:06679\n\
67TFK:05940:06748\n\
67TFK:05944:07004\n\
67TFK:06058:07225\n\
67TFK:06119:06648\n\
67TFK:06114:07135\n\
67TFK:06105:07496\n\
67TFK:06140:06801\n\
67TFK:06211:06714\n\
67TFK:06195:07143\n\
67TFK:06207:07615\n\
67TFK:06264:07527\n\
67TFK:06325:07655\n\
67TFK:06331:07157\n\
67TFK:06390:07084\n\
67TFK:06381:07359\n\
67TFK:06477:07153\n\
67TFK:06462:07434\n\
67TFK:06481:07451\n\
67TFK:06593:06551\n\
67TFK:06627:07471\n\
67TFK:06638:07239\n\
67TFK:05377:11131\n\
67TFK:05392:10654\n\
67TFK:05575:10860\n\
67TFK:05632:10559\n\
67TFK:05661:10750\n\
67TFK:05699:11458\n\
67TFK:05829:10845\n\
67TFK:05841:11100\n\
67TFK:05913:11266\n\
67TFK:05951:10765\n\
67TFK:06180:10735\n\
67TFK:06202:11389\n\
67TFK:06234:11006\n\
67TFK:06260:11348\n\
67TFK:06304:10424\n\
67TFK:06295:11317\n\
67TFK:06384:10888\n\
67TFK:06580:11012\n\
67TFK:06633:11531\n\
67TFK:09364:01964\n\
67TFK:09450:01509\n\
67TFK:09488:01658\n\
67TFK:09577:01305\n\
67TFK:09597:02065\n\
67TFK:09708:02340\n\
67TFK:09759:01807\n\
67TFK:09817:01741\n\
67TFK:09919:02255\n\
67TFK:10397:02481\n\
67TFK:06671:01426\n\
67TFK:06689:01525\n\
67TFK:06693:02230\n\
67TFK:06749:01510\n\
67TFK:06742:01901\n\
67TFK:06748:02340\n\
67TFK:06888:02226\n\
67TFK:07041:02454\n\
67TFK:07111:02344\n\
67TFK:07165:01903\n\
67TFK:07172:02442\n\
67TFK:07264:02233\n\
67TFK:07322:01372\n\
67TFK:07318:01407\n\
67TFK:07341:01500\n\
67TFK:07389:01324\n\
67TFK:07450:01642\n\
67TFK:07415:01907\n\
67TFK:07437:02276\n\
67TFK:07505:02044\n\
67TFK:07513:02176\n\
67TFK:07525:02453\n\
67TFK:07695:02050\n\
67TFK:07686:02277\n\
67TFK:07687:02311\n\
67TFK:07711:01441\n\
67TFK:07787:01861\n\
67TFK:07844:01309\n\
67TFK:07857:02159\n\
67TFK:07969:01835\n\
67TFK:07970:02015\n\
67TFK:06826:04344\n\
67TFK:06846:04985\n\
67TFK:06908:04499\n\
67TFK:06921:03948\n\
67TFK:06949:04399\n\
67TFK:06965:03876\n\
67TFK:06991:04445\n\
67TFK:06963:04909\n\
67TFK:07059:04081\n\
67TFK:07055:04132\n\
67TFK:07047:04764\n\
67TFK:07103:05117\n\
67TFK:07118:04576\n\
67TFK:07193:03926\n\
67TFK:07164:04255\n\
67TFK:07192:05004\n\
67TFK:07241:05048\n\
67TFK:07277:04608\n\
67TFK:07309:04730\n\
67TFK:07296:05151\n\
67TFK:07358:04158\n\
67TFK:07369:04872\n\
67TFK:07374:04949\n\
67TFK:07432:04405\n\
67TFK:07457:04912\n\
67TFK:07556:04101\n\
67TFK:07546:04320\n\
67TFK:07516:04955\n\
67TFK:07601:04136\n\
67TFK:07568:05051\n\
67TFK:07635:04309\n\
67TFK:07847:04900\n\
67TFK:07834:04961\n\
67TFK:07882:04359\n\
67TFK:07907:04395\n\
67TFK:07893:04763\n\
67TFK:07905:04723\n\
67TFK:07934:04534\n\
67TFK:06684:06742\n\
67TFK:06684:07463\n\
67TFK:06718:07619\n\
67TFK:06761:06736\n\
67TFK:06815:06883\n\
67TFK:06855:07379\n\
67TFK:06913:07308\n\
67TFK:06928:07426\n\
67TFK:07084:06456\n\
67TFK:07067:07235\n\
67TFK:07072:07319\n\
67TFK:07158:06586\n\
67TFK:07186:06562\n\
67TFK:07183:07092\n\
67TFK:07270:06581\n\
67TFK:07284:07062\n\
67TFK:07381:06777\n\
67TFK:07483:07460\n\
67TFK:07543:07110\n\
67TFK:07535:07574\n\
67TFK:07574:06577\n\
67TFK:07561:06895\n\
67TFK:07602:07011\n\
67TFK:07599:07723\n\
67TFK:07612:07219\n\
67TFK:07685:07612\n\
67TFK:07725:06744\n\
67TFK:07788:06771\n\
67TFK:07830:06730\n\
67TFK:07848:07284\n\
67TFK:07905:07388\n\
67TFK:06662:05616\n\
67TFK:06663:05623\n\
67TFK:06693:05871\n\
67TFK:06719:06045\n\
67TFK:06784:05782\n\
67TFK:06803:06393\n\
67TFK:06852:05820\n\
67TFK:06889:05251\n\
67TFK:06890:05476\n\
67TFK:06907:05697\n\
67TFK:06877:05846\n\
67TFK:06976:06225\n\
67TFK:07053:05541\n\
67TFK:07063:06037\n\
67TFK:07161:05192\n\
67TFK:07207:05184\n\
67TFK:07220:06138\n\
67TFK:07301:05455\n\
67TFK:07282:05532\n\
67TFK:07454:06239\n\
67TFK:07488:06216\n\
67TFK:07532:05421\n\
67TFK:07544:05547\n\
67TFK:07605:05327\n\
67TFK:07573:05640\n\
67TFK:07599:05847\n\
67TFK:07645:05995\n\
67TFK:07692:05528\n\
67TFK:07665:05963\n\
67TFK:07726:06032\n\
67TFK:07802:06246\n\
67TFK:07908:05241\n\
67TFK:07869:06218\n\
67TFK:07981:05382\n\
67TFK:06752:09249\n\
67TFK:06871:09221\n\
67TFK:06923:09497\n\
67TFK:06913:09650\n\
67TFK:06971:10007\n\
67TFK:07025:09220\n\
67TFK:07095:09030\n\
67TFK:07119:09966\n\
67TFK:07173:09861\n\
67TFK:07275:10065\n\
67TFK:07347:09536\n\
67TFK:07322:09994\n\
67TFK:07458:09491\n\
67TFK:07529:09804\n\
67TFK:07568:09525\n\
67TFK:07753:10030\n\
67TFK:07781:09869\n\
67TFK:07775:10251\n\
67TFK:07907:10123\n\
67TFK:06763:08055\n\
67TFK:06839:08560\n\
67TFK:06845:08918\n\
67TFK:06914:08848\n\
67TFK:06943:08851\n\
67TFK:06997:07887\n\
67TFK:07001:08004\n\
67TFK:07016:08800\n\
67TFK:07032:08793\n\
67TFK:07107:08531\n\
67TFK:07117:08323\n\
67TFK:07245:08839\n\
67TFK:07305:08629\n\
67TFK:07314:08295\n\
67TFK:07398:07911\n\
67TFK:07363:07972\n\
67TFK:07393:08787\n\
67TFK:07532:07728\n\
67TFK:07603:08936\n\
67TFK:07636:08457\n\
67TFK:07710:07997\n\
67TFK:07731:08383\n\
67TFK:07714:08507\n\
67TFK:07800:07732\n\
67TFK:07776:08272\n\
67TFK:07835:08025\n\
67TFK:07954:07951\n\
67TFK:07975:08100\n\
67TFK:07962:08527\n\
67TFK:06690:11062\n\
67TFK:06742:10605\n\
67TFK:06776:10321\n\
67TFK:07001:11097\n\
67TFK:06971:11485\n\
67TFK:07064:10404\n\
67TFK:07126:10499\n\
67TFK:07166:11482\n\
67TFK:07243:10645\n\
67TFK:07235:11147\n\
67TFK:07210:11339\n\
67TFK:07421:11159\n\
67TFK:07495:10446\n\
67TFK:07475:10484\n\
67TFK:07554:11523\n\
67TFK:07601:11423\n\
67TFK:07639:10898\n\
67TFK:07715:10404\n\
67TFK:07785:10420\n\
67TFK:07859:10424\n\
67TFK:07813:10812\n\
67TFK:07817:11434\n\
67TFK:07930:10784\n\
67TFK:00263:03083\n\
67TFK:00317:03524\n\
67TFK:00370:03434\n\
67TFK:00473:03545\n\
67TFK:00632:03177\n\
67TFK:00680:03555\n\
67TFK:00711:02786\n\
67TFK:00734:03621\n\
67TFK:00772:02836\n\
67TFK:00889:03377\n\
67TFK:00960:03045\n\
67TFK:00987:03171\n\
67TFK:00994:03169\n\
67TFK:00986:03232\n\
67TFK:01060:03711\n\
67TFK:01156:03037\n\
67TFK:01164:03183\n\
67TFK:01221:03567\n\
67TFK:01227:03652\n\
67TFK:01253:02707\n\
67TFK:01268:02950\n\
67TFK:01331:02755\n\
67TFK:05387:02199\n\
67TFK:05462:02500\n\
67TFK:05572:02088\n\
67TFK:05570:02409\n\
67TFK:05768:02571\n\
67TFK:05785:02086\n\
67TFK:05840:02168\n\
67TFK:05902:01969\n\
67TFK:05929:01755\n\
67TFK:05977:02561\n\
67TFK:06005:01312\n\
67TFK:05989:01543\n\
67TFK:06032:02076\n\
67TFK:06036:02179\n\
67TFK:06145:01563\n\
67TFK:06206:01463\n\
67TFK:06234:01873\n\
67TFK:06255:02349\n\
67TFK:06308:02396\n\
67TFK:06380:02159\n\
67TFK:06427:02328\n\
67TFK:06525:01817\n\
67TFK:06546:01941\n\
67TFK:06549:02060\n\
67TFK:06618:02187\n\
67TFK:06600:02206\n\
67TFK:06645:01743\n\
67TFK:06644:02083\n\
67TFK:08133:00863\n\
67TFK:08490:01103\n\
67TFK:08554:01112\n\
67TFK:08661:01090\n\
67TFK:09045:01265\n\
67TFK:07026:00659\n\
67TFK:07123:00516\n\
67TFK:07170:00831\n\
67TFK:07233:00843\n\
67TFK:07240:00983\n\
67TFK:07223:01158\n\
67TFK:07298:00971\n\
67TFK:07353:00708\n\
67TFK:07371:00914\n\
67TFK:07402:01172\n\
67TFK:07477:00719\n\
67TFK:07573:00542\n\
67TFK:07577:00957\n\
67TFK:07653:01214\n\
67TFK:07752:00605\n\
67TFK:07716:01073\n\
67TFK:07784:00847\n\
67TFK:07856:00765\n\
67TFK:07944:00875\n\
67TFK:06664:14433\n\
67TFK:07199:14566\n\
67TFK:07333:14192\n\
67TFK:07337:14336\n\
67TFK:07367:14286\n\
67TFK:07437:14277\n\
67TFK:07419:14578\n\
67TFK:07433:14588\n\
67TFK:07947:14303\n\
67TFK:08069:06509\n\
67TFK:08050:06614\n\
67TFK:08100:07457\n\
67TFK:08190:06496\n\
67TFK:08144:06576\n\
67TFK:08198:06460\n\
67TFK:08221:07304\n\
67TFK:08258:06953\n\
67TFK:08257:07016\n\
67TFK:08347:07295\n\
67TFK:08359:07332\n\
67TFK:08425:06695\n\
67TFK:08523:07205\n\
67TFK:08586:06791\n\
67TFK:08591:07009\n\
67TFK:08680:07608\n\
67TFK:08701:07362\n\
67TFK:08776:06761\n\
67TFK:08829:07483\n\
67TFK:08835:07536\n\
67TFK:08811:07705\n\
67TFK:08886:06521\n\
67TFK:08924:07342\n\
67TFK:09120:06732\n\
67TFK:09092:06917\n\
67TFK:09136:07544\n\
67TFK:09163:07651\n\
67TFK:09203:07218\n\
67TFK:09256:07560\n\
67TFK:08085:03183\n\
67TFK:08076:03679\n\
67TFK:08134:03678\n\
67TFK:08202:03092\n\
67TFK:08270:03352\n\
67TFK:08264:03656\n\
67TFK:08327:03381\n\
67TFK:08388:03006\n\
67TFK:08401:02698\n\
67TFK:08468:03732\n\
67TFK:08502:02823\n\
67TFK:08517:03741\n\
67TFK:08661:02945\n\
67TFK:08710:03491\n\
67TFK:08790:02974\n\
67TFK:08758:03121\n\
67TFK:08787:03378\n\
67TFK:08841:03820\n\
67TFK:08858:02818\n\
67TFK:08904:02581\n\
67TFK:08912:03295\n\
67TFK:08898:03518\n\
67TFK:08956:03537\n\
67TFK:09004:02954\n\
67TFK:09006:03083\n\
67TFK:09136:02892\n\
67TFK:09272:03175\n\
67TFK:09259:03425\n\
67TFK:09323:03225\n\
67TFK:08036:04053\n\
67TFK:08058:04176\n\
67TFK:08059:04280\n\
67TFK:08126:04235\n\
67TFK:08103:04500\n\
67TFK:08121:04643\n\
67TFK:08237:04542\n\
67TFK:08275:03866\n\
67TFK:08249:04435\n\
67TFK:08381:04124\n\
67TFK:08430:03905\n\
67TFK:08428:03939\n\
67TFK:08401:04009\n\
67TFK:08413:05071\n\
67TFK:08449:04236\n\
67TFK:08510:04661\n\
67TFK:08666:04067\n\
67TFK:08727:04469\n\
67TFK:08703:04971\n\
67TFK:08787:04104\n\
67TFK:08760:04759\n\
67TFK:08806:03919\n\
67TFK:08806:05142\n\
67TFK:08872:03886\n\
67TFK:08844:04074\n\
67TFK:08850:04362\n\
67TFK:08939:04519\n\
67TFK:08986:04137\n\
67TFK:09045:05076\n\
67TFK:09130:03977\n\
67TFK:09110:04734\n\
67TFK:09155:04691\n\
67TFK:09224:04962\n\
67TFK:07996:08026\n\
67TFK:08018:08241\n\
67TFK:08108:08437\n\
67TFK:08240:08845\n\
67TFK:08212:08904\n\
67TFK:08281:08554\n\
67TFK:08406:08695\n\
67TFK:08589:08633\n\
67TFK:08580:08821\n\
67TFK:08599:08624\n\
67TFK:08644:08329\n\
67TFK:08691:08407\n\
67TFK:08654:08632\n\
67TFK:08759:08324\n\
67TFK:08801:08239\n\
67TFK:08795:08343\n\
67TFK:08886:08413\n\
67TFK:08908:08723\n\
67TFK:08988:07976\n\
67TFK:09018:08365\n\
67TFK:09015:08942\n\
67TFK:09134:07767\n\
67TFK:09151:08446\n\
67TFK:09180:08515\n\
67TFK:09278:08445\n\
67TFK:09244:08634\n\
67TFK:09246:08684\n\
67TFK:07992:09813\n\
67TFK:08030:09983\n\
67TFK:08100:09189\n\
67TFK:08212:09224\n\
67TFK:08220:09329\n\
67TFK:08197:09857\n\
67TFK:08197:10091\n\
67TFK:08257:09090\n\
67TFK:08263:09236\n\
67TFK:08284:09523\n\
67TFK:08243:09769\n\
67TFK:08330:09526\n\
67TFK:08376:09960\n\
67TFK:08571:09179\n\
67TFK:08788:09439\n\
67TFK:08805:10233\n\
67TFK:08956:10012\n\
67TFK:09084:09848\n\
67TFK:09187:09491\n\
67TFK:09220:09112\n\
67TFK:09227:09958\n\
67TFK:09296:09384\n\
67TFK:09310:09488\n\
67TFK:00641:10697\n\
67TFK:00680:11131\n\
67TFK:00738:11413\n\
67TFK:00927:10913\n\
67TFK:00991:11552\n\
67TFK:01071:10937\n\
67TFK:01133:11204\n\
67TFK:01257:11015\n\
67TFK:01264:11389\n\
67TFK:06793:11885\n\
67TFK:06907:11643\n\
67TFK:06879:12763\n\
67TFK:06912:11623\n\
67TFK:07075:12793\n\
67TFK:07168:12769\n\
67TFK:07305:12684\n\
67TFK:07343:11606\n\
67TFK:07501:11684\n\
67TFK:07495:12199\n\
67TFK:07675:12783\n\
67TFK:07737:12550\n\
67TFK:07783:11926\n\
67TFK:07768:12867\n\
67TFK:07856:12641\n\
67TFK:07936:12079\n\
67TFK:04215:13506\n\
67TFK:04235:14061\n\
67TFK:04289:13424\n\
67TFK:04295:13923\n\
67TFK:04317:13771\n\
67TFK:04457:13540\n\
67TFK:04521:13506\n\
67TFK:04583:13366\n\
67TFK:04614:13577\n\
67TFK:04782:14119\n\
67TFK:04894:13201\n\
67TFK:04934:12929\n\
67TFK:04908:13158\n\
67TFK:04964:13348\n\
67TFK:04990:13390\n\
67TFK:05061:12928\n\
67TFK:05113:13033\n\
67TFK:05179:12984\n\
67TFK:05172:13477\n\
67TFK:05297:13381\n\
67TFK:04134:14639\n\
67TFK:04381:14317\n\
67TFK:04389:14346\n\
67TFK:04487:14690\n\
67TFK:04487:14740\n\
67TFK:04778:14202\n\
67TFK:04825:15017\n\
67TFK:05054:14521\n\
67TFK:04035:12046\n\
67TFK:04001:12207\n\
67TFK:03998:12681\n\
67TFK:04057:11780\n\
67TFK:04072:12294\n\
67TFK:04405:11774\n\
67TFK:04436:11987\n\
67TFK:04451:12302\n\
67TFK:04473:12506\n\
67TFK:04553:12730\n\
67TFK:04548:12804\n\
67TFK:04698:11870\n\
67TFK:04778:11686\n\
67TFK:04835:11670\n\
67TFK:04862:11919\n\
67TFK:04865:12185\n\
67TFK:04930:12115\n\
67TFK:04977:11843\n\
67TFK:05173:11735\n\
67TFK:05175:12810\n\
67TFK:05258:12609\n\
67TFK:04176:10746\n\
67TFK:04160:11448\n\
67TFK:04333:11211\n\
67TFK:04417:10321\n\
67TFK:04472:10660\n\
67TFK:04486:11465\n\
67TFK:04516:10682\n\
67TFK:04510:11570\n\
67TFK:04553:10611\n\
67TFK:04612:10655\n\
67TFK:04602:11251\n\
67TFK:04637:11447\n\
67TFK:04672:11580\n\
67TFK:04782:10700\n\
67TFK:04778:11551\n\
67TFK:04800:11145\n\
67TFK:05088:10877\n\
67TFK:05234:11133\n\
67TFK:04168:09129\n\
67TFK:04195:10000\n\
67TFK:04209:10224\n\
67TFK:04256:10201\n\
67TFK:04333:10016\n\
67TFK:04444:09683\n\
67TFK:04453:09381\n\
67TFK:04621:09212\n\
67TFK:04677:09274\n\
67TFK:04722:09254\n\
67TFK:04802:09224\n\
67TFK:04989:10024\n\
67TFK:04970:10164\n\
67TFK:04994:10186\n\
67TFK:05047:09149\n\
67TFK:05059:10049\n\
67TFK:05187:09967\n\
67TFK:05174:10102\n\
67TFK:05221:09076\n\
67TFK:05241:09504\n\
67TFK:05327:09972\n\
67TFK:04105:08138\n\
67TFK:04181:08659\n\
67TFK:04296:08783\n\
67TFK:04377:08083\n\
67TFK:04351:08596\n\
67TFK:04426:08407\n\
67TFK:04427:08722\n\
67TFK:04504:07837\n\
67TFK:04543:08192\n\
67TFK:04558:07762\n\
67TFK:04627:08595\n\
67TFK:04687:08947\n\
67TFK:04732:08170\n\
67TFK:04759:07733\n\
67TFK:04775:08980\n\
67TFK:04807:08554\n\
67TFK:04899:08983\n\
67TFK:04954:08318\n\
67TFK:05055:07788\n\
67TFK:05060:07849\n\
67TFK:05053:07990\n\
67TFK:05067:08588\n\
67TFK:05083:08782\n\
67TFK:05165:07770\n\
67TFK:05148:08375\n\
67TFK:05211:07972\n\
67TFK:05247:08168\n\
67TFK:05272:08393\n\
67TFK:05325:08765\n\
67TFK:04001:06665\n\
67TFK:04029:07567\n\
67TFK:04147:06668\n\
67TFK:04146:07322\n\
67TFK:04204:06515\n\
67TFK:04223:06867\n\
67TFK:04250:07557\n\
67TFK:04339:07239\n\
67TFK:04319:07241\n\
67TFK:04351:07618\n\
67TFK:04416:07146\n\
67TFK:04437:07264\n\
67TFK:04436:07380\n\
67TFK:04506:06689\n\
67TFK:04546:07487\n\
67TFK:04567:07625\n\
67TFK:04572:07623\n\
67TFK:04660:07237\n\
67TFK:04703:07438\n\
67TFK:04777:06771\n\
67TFK:04782:06900\n\
67TFK:04771:07479\n\
67TFK:04888:06453\n\
67TFK:04959:06729\n\
67TFK:04949:06743\n\
67TFK:05036:06999\n\
67TFK:05076:06775\n\
67TFK:05057:07335\n\
67TFK:05128:07246\n\
67TFK:05222:06628\n\
67TFK:05218:07662\n\
67TFK:05226:07681\n\
67TFK:05272:07162\n\
67TFK:05298:06731\n\
67TFK:05311:07588\n\
67TFK:05623:01005\n\
67TFK:05666:01146\n\
67TFK:05671:01119\n\
67TFK:05854:00960\n\
67TFK:05911:01172\n\
67TFK:05945:00309\n\
67TFK:06060:00768\n\
67TFK:06154:01253\n\
67TFK:06298:00742\n\
67TFK:06374:00571\n\
67TFK:06363:00684\n\
67TFK:06386:00911\n\
67TFK:06483:01114\n\
67TFK:04015:05985\n\
67TFK:04043:06254\n\
67TFK:04066:06070\n\
67TFK:04074:06364\n\
67TFK:04142:05760\n\
67TFK:04138:05820\n\
67TFK:04214:05343\n\
67TFK:04257:05925\n\
67TFK:04280:05925\n\
67TFK:04323:05378\n\
67TFK:04334:05856\n\
67TFK:04322:06415\n\
67TFK:04423:05417\n\
67TFK:04433:05486\n\
67TFK:04434:05911\n\
67TFK:04435:06087\n\
67TFK:04469:05920\n\
67TFK:04522:05781\n\
67TFK:04531:06407\n\
67TFK:04572:06010\n\
67TFK:04743:06023\n\
67TFK:04760:06084\n\
67TFK:04823:05377\n\
67TFK:04874:05794\n\
67TFK:04872:06016\n\
67TFK:04912:06028\n\
67TFK:04964:05268\n\
67TFK:04983:05948\n\
67TFK:05082:05742\n\
67TFK:05071:06025\n\
67TFK:05064:06085\n\
67TFK:05130:06138\n\
67TFK:05225:06142\n\
67TFK:05205:06206\n\
67TFK:05286:05669\n\
67TFK:05325:05758\n\
67TFK:08319:12950\n\
67TFK:08327:13016\n\
67TFK:08335:13878\n\
67TFK:08372:14104\n\
67TFK:08411:13374\n\
67TFK:08450:13177\n\
67TFK:08540:13047\n\
67TFK:08504:13676\n\
67TFK:08731:13404\n\
67TFK:08855:13937\n\
67TFK:08927:14040\n\
67TFK:09078:13926\n\
67TFK:09162:13350\n\
67TFK:09155:13569\n\
67TFK:09267:13222\n\
67TFK:09258:13781\n\
67TFK:08103:12183\n\
67TFK:08142:11791\n\
67TFK:08175:12036\n\
67TFK:08209:12874\n\
67TFK:08301:11666\n\
67TFK:08320:12602\n\
67TFK:08528:12048\n\
67TFK:08495:12284\n\
67TFK:08507:12459\n\
67TFK:08512:12656\n\
67TFK:08659:12479\n\
67TFK:08749:12060\n\
67TFK:08746:12667\n\
67TFK:08860:12067\n\
67TFK:08929:11872\n\
67TFK:09040:12637\n\
67TFK:09160:12165\n\
67TFK:09232:12650\n\
67TFK:09292:12245\n\
67TFK:05395:13137\n\
67TFK:05432:13535\n\
67TFK:05493:13375\n\
67TFK:05616:14155\n\
67TFK:05807:12910\n\
67TFK:05799:13164\n\
67TFK:05855:13156\n\
67TFK:05927:13149\n\
67TFK:05912:14124\n\
67TFK:05934:14018\n\
67TFK:06025:13804\n\
67TFK:06013:14028\n\
67TFK:06061:13807\n\
67TFK:06175:13894\n\
67TFK:06281:13826\n\
67TFK:06520:13205\n\
67TFK:06490:13957\n\
67TFK:06042:14191\n\
67TFK:06399:14223\n\
67TFK:06395:14860\n\
67TFK:06391:14935\n\
67TFK:08012:11137\n\
67TFK:08414:10934\n\
67TFK:08524:11456\n\
67TFK:08732:10802\n\
67TFK:08821:10857\n\
67TFK:08859:10781\n\
67TFK:08865:10992\n\
67TFK:09001:10884\n\
67TFK:09089:11191\n\
67TFK:09144:10671\n\
67TFK:03996:02624\n\
67TFK:04006:02819\n\
67TFK:04041:03690\n\
67TFK:04071:02994\n\
67TFK:04070:03232\n\
67TFK:04056:03470\n\
67TFK:04101:03016\n\
67TFK:04111:03500\n\
67TFK:04097:03844\n\
67TFK:04162:02600\n\
67TFK:04238:02836\n\
67TFK:04244:03363\n\
67TFK:04209:03643\n\
67TFK:04283:03293\n\
67TFK:04278:03381\n\
67TFK:04332:03081\n\
67TFK:04430:03406\n\
67TFK:04406:03850\n\
67TFK:04455:03454\n\
67TFK:04467:03745\n\
67TFK:04510:03455\n\
67TFK:04561:02771\n\
67TFK:04610:02747\n\
67TFK:04598:03399\n\
67TFK:04662:02596\n\
67TFK:04775:03348\n\
67TFK:04788:03863\n\
67TFK:04808:02665\n\
67TFK:04805:03683\n\
67TFK:04799:03726\n\
67TFK:04891:03116\n\
67TFK:05006:02824\n\
67TFK:04997:03077\n\
67TFK:05124:03085\n\
67TFK:05119:03617\n\
67TFK:05175:02781\n\
67TFK:05162:02935\n\
67TFK:05155:03017\n\
67TFK:05188:03254\n\
67TFK:05176:03283\n\
67TFK:05208:03230\n\
67TFK:05262:02839\n\
67TFK:05373:02849\n\
67TFK:05338:03753\n\
67TFK:05379:03102\n\
67TFK:05402:03749\n\
67TFK:05435:03232\n\
67TFK:05435:03330\n\
67TFK:05510:02828\n\
67TFK:05597:03264\n\
67TFK:05628:02787\n\
67TFK:05645:03658\n\
67TFK:05677:03669\n\
67TFK:05753:03132\n\
67TFK:05739:03692\n\
67TFK:05796:02579\n\
67TFK:05782:02723\n\
67TFK:05807:03028\n\
67TFK:05852:03771\n\
67TFK:05895:03543\n\
67TFK:05918:03739\n\
67TFK:05972:02740\n\
67TFK:05970:03264\n\
67TFK:06023:03505\n\
67TFK:06040:03859\n\
67TFK:06111:03354\n\
67TFK:06145:02635\n\
67TFK:06232:03287\n\
67TFK:06301:02612\n\
67TFK:06314:02724\n\
67TFK:06306:03643\n\
67TFK:06365:02606\n\
67TFK:06343:02713\n\
67TFK:06356:03458\n\
67TFK:06339:03653\n\
67TFK:06423:02903\n\
67TFK:06495:02672\n\
67TFK:06497:03590\n\
67TFK:06528:02871\n\
67TFK:06603:02690\n\
67TFK:05364:05972\n\
67TFK:05350:06329\n\
67TFK:05349:06423\n\
67TFK:05423:05674\n\
67TFK:05420:06027\n\
67TFK:05488:05522\n\
67TFK:05511:05813\n\
67TFK:05550:05316\n\
67TFK:05559:05945\n\
67TFK:05544:06248\n\
67TFK:05616:05169\n\
67TFK:05654:05194\n\
67TFK:05669:05171\n\
67TFK:05706:05577\n\
67TFK:05820:05309\n\
67TFK:05820:06166\n\
67TFK:05870:05200\n\
67TFK:05859:05785\n\
67TFK:05862:05945\n\
67TFK:05916:05482\n\
67TFK:06023:06038\n\
67TFK:06017:06252\n\
67TFK:06104:06271\n\
67TFK:06206:05368\n\
67TFK:06184:05676\n\
67TFK:06272:05782\n\
67TFK:06234:05906\n\
67TFK:06312:05165\n\
67TFK:06320:05412\n\
67TFK:06338:05910\n\
67TFK:06398:06110\n\
67TFK:06434:05155\n\
67TFK:06455:05365\n\
67TFK:06545:05174\n\
67TFK:06609:05218\n\
67TFK:06589:06336\n\
67TFK:06584:06361\n\
67TFK:03997:04197\n\
67TFK:04123:04507\n\
67TFK:04220:04071\n\
67TFK:04217:04807\n\
67TFK:04245:04907\n\
67TFK:04272:04825\n\
67TFK:04337:04779\n\
67TFK:04366:04355\n\
67TFK:04558:04669\n\
67TFK:04650:04222\n\
67TFK:04696:05103\n\
67TFK:04776:04182\n\
67TFK:04786:04408\n\
67TFK:04752:05097\n\
67TFK:04775:05084\n\
67TFK:04798:04518\n\
67TFK:04859:04053\n\
67TFK:04875:04069\n\
67TFK:04886:04574\n\
67TFK:04918:04154\n\
67TFK:04963:04052\n\
67TFK:04991:04698\n\
67TFK:05186:04451\n\
67TFK:05157:04549\n\
67TFK:05210:04362\n\
67TFK:05237:04597\n\
67TFK:05207:04851\n\
67TFK:05237:05019\n\
67TFK:05284:04786\n\
67TFK:05284:04877\n\
67TFK:05312:03944\n\
67TFK:05474:08536\n\
67TFK:05456:08946\n\
67TFK:05555:07738\n\
67TFK:05536:08240\n\
67TFK:05543:08591\n\
67TFK:05671:08112\n\
67TFK:05639:08528\n\
67TFK:05842:08730\n\
67TFK:05950:08740\n\
67TFK:06004:07815\n\
67TFK:06006:08313\n\
67TFK:06031:08114\n\
67TFK:06109:08604\n\
67TFK:06119:08964\n\
67TFK:06377:08748\n\
67TFK:06413:08856\n\
67TFK:06454:08628\n\
67TFK:06507:08082\n\
67TFK:06609:08195\n\
67TFK:06651:07735\n\
67TFK:06646:07937\n\
67TFK:05346:09646\n\
67TFK:05397:10281\n\
67TFK:05571:10251\n\
67TFK:05616:10245\n\
67TFK:05656:10224\n\
67TFK:05678:09130\n\
67TFK:05692:09488\n\
67TFK:05693:09483\n\
67TFK:05799:09161\n\
67TFK:05967:09442\n\
67TFK:06071:09988\n\
67TFK:06110:09619\n\
67TFK:06100:09996\n\
67TFK:06167:10265\n\
67TFK:06202:09085\n\
67TFK:06211:09243\n\
67TFK:06252:09712\n\
67TFK:06246:09776\n\
67TFK:06233:10006\n\
67TFK:06285:09697\n\
67TFK:06400:09408\n\
67TFK:06381:09579\n\
67TFK:06386:10161\n\
67TFK:06565:09649\n\
67TFK:06545:10085\n\
67TFK:06580:09071\n\
67TFK:06653:10075\n\
67TFK:05351:11684\n\
67TFK:05401:11659\n\
67TFK:05389:12720\n\
67TFK:05436:12475\n\
67TFK:05459:12705\n\
67TFK:05482:11629\n\
67TFK:05607:11765\n\
67TFK:05636:11702\n\
67TFK:05777:12075\n\
67TFK:05860:12110\n\
67TFK:06015:11943\n\
67TFK:06016:12101\n\
67TFK:06175:11652\n\
67TFK:06234:11931\n\
67TFK:06247:12370\n\
67TFK:06321:12810\n\
67TFK:06340:12484\n\
67TFK:06488:12084\n\
67TFK:06557:12041\n\
67TFK:04110:01844\n\
67TFK:04131:01868\n\
67TFK:04153:01308\n\
67TFK:04201:01611\n\
67TFK:04210:02101\n\
67TFK:04271:01820\n\
67TFK:04251:02520\n\
67TFK:04383:02355\n\
67TFK:04423:01391\n\
67TFK:04419:01702\n\
67TFK:04398:02550\n\
67TFK:04516:02024\n\
67TFK:04543:02046\n\
67TFK:04550:02527\n\
67TFK:04651:01541\n\
67TFK:04853:02055\n\
67TFK:04853:02063\n\
67TFK:04931:02248\n\
67TFK:04955:01818\n\
67TFK:04978:01876\n\
67TFK:04997:01415\n\
67TFK:05116:01399\n\
67TFK:05242:01454\n\
67TFK:05280:01678\n\
67TFK:05305:02047\n\
67TFK:02836:13504\n\
67TFK:02827:13692\n\
67TFK:02866:13189\n\
67TFK:02907:13880\n\
67TFK:02997:12897\n\
67TFK:03064:13052\n\
67TFK:03124:13320\n\
67TFK:03426:13413\n\
67TFK:03541:13061\n\
67TFK:03636:12950\n\
67TFK:03675:13835\n\
67TFK:03896:13387\n\
67TFK:03921:13885\n\
67TFK:03932:13986\n\
67TFK:02710:12496\n\
67TFK:02845:12048\n\
67TFK:02836:12450\n\
67TFK:02936:12157\n\
67TFK:03046:11970\n\
67TFK:03099:12431\n\
67TFK:03138:12264\n\
67TFK:03158:12684\n\
67TFK:03188:12206\n\
67TFK:03168:12390\n\
67TFK:03216:12531\n\
67TFK:03294:11875\n\
67TFK:03295:12692\n\
67TFK:03343:11837\n\
67TFK:03418:12317\n\
67TFK:03523:11742\n\
67TFK:03527:12533\n\
67TFK:03602:12374\n\
67TFK:03573:12398\n\
67TFK:03638:12797\n\
67TFK:03720:12480\n\
67TFK:03769:12770\n\
67TFK:03823:11913\n\
67TFK:03859:11908\n\
67TFK:03918:12089\n\
67TFK:03926:12772\n\
67TFK:03973:11853\n\
67TFK:03970:12870\n\
67TFK:02672:10284\n\
67TFK:02788:09388\n\
67TFK:02827:09595\n\
67TFK:02848:09568\n\
67TFK:02884:09068\n\
67TFK:02882:09571\n\
67TFK:02965:10118\n\
67TFK:03019:10184\n\
67TFK:03048:10176\n\
67TFK:03135:10146\n\
67TFK:03193:09388\n\
67TFK:03222:09032\n\
67TFK:03285:09365\n\
67TFK:03357:09293\n\
67TFK:03399:09156\n\
67TFK:03382:09650\n\
67TFK:03471:09826\n\
67TFK:03567:09102\n\
67TFK:03602:09267\n\
67TFK:03650:09079\n\
67TFK:03629:09988\n\
67TFK:03710:09195\n\
67TFK:03799:09128\n\
67TFK:03779:09387\n\
67TFK:03809:09853\n\
67TFK:03823:09549\n\
67TFK:03942:10007\n\
67TFK:03948:10246\n\
67TFK:02763:05675\n\
67TFK:02931:05294\n\
67TFK:03067:06309\n\
67TFK:03209:05755\n\
67TFK:03179:06319\n\
67TFK:03391:05197\n\
67TFK:03374:05326\n\
67TFK:03417:05743\n\
67TFK:03417:06304\n\
67TFK:03535:06422\n\
67TFK:03658:05744\n\
67TFK:03643:05944\n\
67TFK:03637:06394\n\
67TFK:03676:05618\n\
67TFK:03794:05740\n\
67TFK:03779:05963\n\
67TFK:03774:06100\n\
67TFK:03853:06027\n\
67TFK:03833:06407\n\
67TFK:03894:05847\n\
67TFK:03895:06170\n\
67TFK:08056:01301\n\
67TFK:08049:01839\n\
67TFK:08135:01292\n\
67TFK:08132:02035\n\
67TFK:08174:02140\n\
67TFK:08193:02075\n\
67TFK:08195:02462\n\
67TFK:08306:02267\n\
67TFK:08481:01338\n\
67TFK:08487:02537\n\
67TFK:08505:02129\n\
67TFK:08598:01867\n\
67TFK:08682:01710\n\
67TFK:08671:02568\n\
67TFK:08696:01778\n\
67TFK:08754:01488\n\
67TFK:08766:02378\n\
67TFK:08818:01471\n\
67TFK:08804:02529\n\
67TFK:08852:02518\n\
67TFK:08894:02071\n\
67TFK:08985:01833\n\
67TFK:09013:01756\n\
67TFK:09120:01406\n\
67TFK:09137:02136\n\
67TFK:09106:02378\n\
67TFK:09131:02413\n\
67TFK:09144:01640\n\
67TFK:09186:01884\n\
67TFK:09175:02274\n\
67TFK:09285:02401\n\
67TFK:02702:02403\n\
67TFK:02765:02069\n\
67TFK:02764:02116\n\
67TFK:02803:02090\n\
67TFK:02829:01394\n\
67TFK:02838:01472\n\
67TFK:02855:02214\n\
67TFK:02845:02363\n\
67TFK:02916:01508\n\
67TFK:02998:01643\n\
67TFK:03042:02106\n\
67TFK:03059:02399\n\
67TFK:03071:01311\n\
67TFK:03158:01499\n\
67TFK:03211:01976\n\
67TFK:03228:02316\n\
67TFK:03290:01386\n\
67TFK:03380:02060\n\
67TFK:03513:02017\n\
67TFK:03683:02480\n\
67TFK:03714:02176\n\
67TFK:03867:02226\n\
67TFK:03865:02337\n\
67TFK:03926:01906\n\
67TFK:03936:01947\n\
67TFK:02694:00632\n\
67TFK:02692:01015\n\
67TFK:02761:00947\n\
67TFK:02889:00909\n\
67TFK:02951:01037\n\
67TFK:02928:01104\n\
67TFK:02978:00619\n\
67TFK:02968:01141\n\
67TFK:03082:00839\n\
67TFK:03210:01232\n\
67TFK:03308:01231\n\
67TFK:03317:00918\n\
67TFK:03362:01088\n\
67TFK:03384:00606\n\
67TFK:03406:01042\n\
67TFK:03393:01245\n\
67TFK:03419:00335\n\
67TFK:03666:00680\n\
67TFK:03799:01210\n\
67TFK:03984:00841\n\
67TFK:01379:11376\n\
67TFK:01338:11517\n\
67TFK:01474:10741\n\
67TFK:01460:10850\n\
67TFK:01484:10304\n\
67TFK:01578:10489\n\
67TFK:01547:10581\n\
67TFK:01728:10390\n\
67TFK:01774:10364\n\
67TFK:01745:10910\n\
67TFK:01735:11156\n\
67TFK:01812:10407\n\
67TFK:01857:10595\n\
67TFK:01850:10972\n\
67TFK:01837:11036\n\
67TFK:01926:10542\n\
67TFK:01887:10617\n\
67TFK:01888:10779\n\
67TFK:01886:11388\n\
67TFK:01890:11444\n\
67TFK:01954:11009\n\
67TFK:01997:10979\n\
67TFK:02038:10939\n\
67TFK:02137:10361\n\
67TFK:02215:10999\n\
67TFK:02253:10409\n\
67TFK:02401:10498\n\
67TFK:02444:11014\n\
67TFK:02608:11107\n\
67TFK:02596:11488\n\
67TFK:02209:14559\n\
67TFK:02355:14420\n\
67TFK:02546:14311\n\
67TFK:01386:12963\n\
67TFK:01422:13623\n\
67TFK:01884:13583\n\
67TFK:02030:13685\n\
67TFK:02086:13618\n\
67TFK:02084:13882\n\
67TFK:02160:13913\n\
67TFK:02259:13381\n\
67TFK:02314:13370\n\
67TFK:02314:13636\n\
67TFK:02521:13794\n\
67TFK:02580:13058\n\
67TFK:02610:13852\n\
67TFK:07999:05423\n\
67TFK:08002:05635\n\
67TFK:07992:05982\n\
67TFK:08030:06133\n\
67TFK:08057:05608\n\
67TFK:08141:05561\n\
67TFK:08117:06174\n\
67TFK:08157:06417\n\
67TFK:08217:05527\n\
67TFK:08291:06176\n\
67TFK:08333:05673\n\
67TFK:08389:06090\n\
67TFK:08351:06126\n\
67TFK:08421:06235\n\
67TFK:08491:05514\n\
67TFK:08503:06144\n\
67TFK:08623:05634\n\
67TFK:08733:05811\n\
67TFK:08693:06332\n\
67TFK:08748:05668\n\
67TFK:08857:05631\n\
67TFK:08863:05703\n\
67TFK:08902:05226\n\
67TFK:08914:05438\n\
67TFK:08924:05899\n\
67TFK:08901:06171\n\
67TFK:08967:05455\n\
67TFK:08949:05888\n\
67TFK:08988:06120\n\
67TFK:08973:06165\n\
67TFK:09022:05686\n\
67TFK:09038:05978\n\
67TFK:09048:05565\n\
67TFK:09044:06185\n\
67TFK:09095:05465\n\
67TFK:09126:05473\n\
67TFK:09162:05502\n\
67TFK:09146:05648\n\
67TFK:09161:05844\n\
67TFK:09163:05814\n\
67TFK:09310:05511\n\
67TFK:09318:05902\n\
67TFK:09363:05339\n\
67TFK:09380:05618\n\
67TFK:09404:05847\n\
67TFK:09517:06198\n\
67TFK:09569:05996\n\
67TFK:09584:06179\n\
67TFK:09691:05244\n\
67TFK:10088:06363\n\
67TFK:10207:05720\n\
67TFK:10175:05824\n\
67TFK:10271:06006\n\
67TFK:10347:05675\n\
67TFK:10370:06197\n\
67TFK:06744:13711\n\
67TFK:06897:13453\n\
67TFK:06904:13489\n\
67TFK:06924:13344\n\
67TFK:06918:13547\n\
67TFK:06934:13936\n\
67TFK:06998:13539\n\
67TFK:07045:12880\n\
67TFK:07053:14079\n\
67TFK:07108:13514\n\
67TFK:07129:13219\n\
67TFK:07199:12936\n\
67TFK:07185:14045\n\
67TFK:07247:13592\n\
67TFK:07360:13147\n\
67TFK:07522:13123\n\
67TFK:07645:13908\n\
67TFK:07777:12895\n\
67TFK:07787:13793\n\
67TFK:07819:13272\n\
67TFK:07824:13376\n\
67TFK:02861:02621\n\
67TFK:02815:03628\n\
67TFK:02822:03694\n\
67TFK:02865:03392\n\
67TFK:02904:03466\n\
67TFK:02911:03459\n\
67TFK:02866:03732\n\
67TFK:02999:03599\n\
67TFK:03109:03775\n\
67TFK:03187:03665\n\
67TFK:03192:03825\n\
67TFK:03170:03862\n\
67TFK:03218:02578\n\
67TFK:03252:03010\n\
67TFK:03252:03205\n\
67TFK:03413:03825\n\
67TFK:03421:02697\n\
67TFK:03439:02912\n\
67TFK:03472:03443\n\
67TFK:03478:03738\n\
67TFK:03589:02633\n\
67TFK:03616:02746\n\
67TFK:03671:02954\n\
67TFK:03698:03086\n\
67TFK:03752:02853\n\
67TFK:03718:03236\n\
67TFK:03782:02803\n\
67TFK:03848:03363\n\
67TFK:03906:02829\n\
67TFK:03974:03714\n\
67TFK:02666:06738\n\
67TFK:02672:07073\n\
67TFK:02766:06661\n\
67TFK:02775:07217\n\
67TFK:02959:07605\n\
67TFK:02928:07657\n\
67TFK:02999:06753\n\
67TFK:03029:06783\n\
67TFK:03080:07183\n\
67TFK:03216:07001\n\
67TFK:03246:07444\n\
67TFK:03296:06460\n\
67TFK:03274:07135\n\
67TFK:03290:07305\n\
67TFK:03319:07142\n\
67TFK:03404:06452\n\
67TFK:03429:07267\n\
67TFK:03464:07417\n\
67TFK:03621:07495\n\
67TFK:03687:06767\n\
67TFK:03694:07716\n\
67TFK:03805:07174\n\
67TFK:03775:07530\n\
67TFK:03854:06757\n\
67TFK:03946:06637\n\
67TFK:03964:06887\n\
67TFK:03964:07383\n\
67TFK:04115:00503\n\
67TFK:04115:00824\n\
67TFK:04123:00939\n\
67TFK:04111:01219\n\
67TFK:04277:01199\n\
67TFK:04336:00280\n\
67TFK:04328:00592\n\
67TFK:04301:00932\n\
67TFK:04368:01015\n\
67TFK:04399:01212\n\
67TFK:04571:00366\n\
67TFK:04597:00270\n\
67TFK:04681:00595\n\
67TFK:04792:00926\n\
67TFK:04772:01232\n\
67TFK:04805:00718\n\
67TFK:02698:14344\n\
67TFK:02739:14552\n\
67TFK:02746:14851\n\
67TFK:03096:14573\n\
67TFK:03182:14363\n\
67TFK:03260:14269\n\
67TFK:03267:14732\n\
67TFK:03570:14475\n\
67TFK:03585:14528\n\
67TFK:03599:14780\n\
67TFK:03634:14751\n\
67TFK:03719:14781\n\
67TFK:03907:14329\n\
67TFK:02702:11302\n\
67TFK:02900:11200\n\
67TFK:03001:10663\n\
67TFK:03022:10691\n\
67TFK:03015:10898\n\
67TFK:03081:10911\n\
67TFK:03190:10658\n\
67TFK:03190:11393\n\
67TFK:03217:11494\n\
67TFK:03271:10971\n\
67TFK:03330:11009\n\
67TFK:03328:11214\n\
67TFK:03395:10777\n\
67TFK:03453:11476\n\
67TFK:03555:11375\n\
67TFK:03618:10914\n\
67TFK:03653:11181\n\
67TFK:03675:10700\n\
67TFK:03668:10740\n\
67TFK:03677:11581\n\
67TFK:03740:10799\n\
67TFK:03828:10331\n\
67TFK:03825:10586\n\
67TFK:03906:10462\n\
67TFK:01869:01076\n\
67TFK:01892:00950\n\
67TFK:01992:00752\n\
67TFK:01999:01133\n\
67TFK:02194:01226\n\
67TFK:02264:01238\n\
67TFK:02317:00932\n\
67TFK:02282:01124\n\
67TFK:02375:00831\n\
67TFK:02390:00625\n\
67TFK:02435:01101\n\
67TFK:02459:01218\n\
67TFK:02705:07950\n\
67TFK:02838:08971\n\
67TFK:02997:08939\n\
67TFK:03014:07799\n\
67TFK:03058:07961\n\
67TFK:03016:08367\n\
67TFK:03039:08460\n\
67TFK:03020:08917\n\
67TFK:03067:08675\n\
67TFK:03122:07797\n\
67TFK:03140:08646\n\
67TFK:03322:08163\n\
67TFK:03497:07889\n\
67TFK:03472:08092\n\
67TFK:03557:08232\n\
67TFK:03681:08320\n\
67TFK:03731:07783\n\
67TFK:03717:07867\n\
67TFK:03727:08301\n\
67TFK:03788:08518\n\
67TFK:03890:08274\n\
67TFK:03900:08439\n\
')
