# Supplementary material for: The Oxidative Metabolism of Fossil Hydrocarbons and Sulfide Minerals by the Lithobiontic Microbial Community Inhabiting Deep Subterrestrial Kupferschiefer Black Shale
Source: Front Microbiol. 2018 May 15;9:972. doi: 10.3389/fmicb.2018.00972 (PMC5962744; doi:10.3389/fmicb.2018.00972)
Supplement: Supplementary file 3 [file Presentation_1.ZIP › R19_filter-trim_BSc60_sup207_krona.html.files/node955.members.0.js]

data('67TFK:01404:11751\n\
67TFK:01933:12303\n\
67TFK:02723:04347\n\
67TFK:02797:04432\n\
67TFK:02810:04725\n\
67TFK:02902:04350\n\
67TFK:02895:04495\n\
67TFK:03476:04682\n\
67TFK:03551:04734\n\
67TFK:03848:04470\n\
67TFK:03817:05084\n\
67TFK:03993:04378\n\
67TFK:00376:04912\n\
67TFK:00352:04931\n\
67TFK:00659:04049\n\
67TFK:00688:04384\n\
67TFK:00721:03959\n\
67TFK:00729:04827\n\
67TFK:00870:04518\n\
67TFK:00961:04821\n\
67TFK:01019:05098\n\
67TFK:01167:04479\n\
67TFK:01267:04254\n\
67TFK:00640:02185\n\
67TFK:00645:02245\n\
67TFK:00507:09205\n\
67TFK:00648:09456\n\
67TFK:01243:09510\n\
67TFK:00343:08253\n\
67TFK:00653:08311\n\
67TFK:00855:07789\n\
67TFK:01109:08296\n\
67TFK:01208:08138\n\
67TFK:01217:08467\n\
67TFK:00237:06661\n\
67TFK:00436:07120\n\
67TFK:00887:07588\n\
67TFK:00948:06684\n\
67TFK:00997:07256\n\
67TFK:01137:07509\n\
67TFK:01157:07500\n\
67TFK:01311:07181\n\
67TFK:00265:05762\n\
67TFK:00451:06323\n\
67TFK:00556:06284\n\
67TFK:00749:05873\n\
67TFK:00820:05320\n\
67TFK:00903:05521\n\
67TFK:01099:06337\n\
67TFK:01266:06279\n\
67TFK:01278:06303\n\
67TFK:00881:11664\n\
67TFK:01244:12081\n\
67TFK:09428:07016\n\
67TFK:09803:06965\n\
67TFK:09905:06569\n\
67TFK:10077:07644\n\
67TFK:10103:07701\n\
67TFK:10202:07201\n\
67TFK:10320:07168\n\
67TFK:10417:07007\n\
67TFK:06699:02638\n\
67TFK:06936:02899\n\
67TFK:07047:02699\n\
67TFK:07100:03267\n\
67TFK:07065:03727\n\
67TFK:07199:03320\n\
67TFK:07226:02753\n\
67TFK:07390:02898\n\
67TFK:07604:03030\n\
67TFK:07601:03512\n\
67TFK:07706:03045\n\
67TFK:09377:03869\n\
67TFK:09536:04053\n\
67TFK:09718:04495\n\
67TFK:09928:04996\n\
67TFK:10188:05071\n\
67TFK:10333:04631\n\
67TFK:09368:03420\n\
67TFK:09343:03824\n\
67TFK:09442:02698\n\
67TFK:09745:02835\n\
67TFK:09898:03438\n\
67TFK:10107:02978\n\
67TFK:10136:02704\n\
67TFK:10369:03312\n\
67TFK:09885:12052\n\
67TFK:09896:12416\n\
67TFK:01104:13017\n\
67TFK:01379:02961\n\
67TFK:01384:02724\n\
67TFK:01628:03371\n\
67TFK:01747:02940\n\
67TFK:01873:03477\n\
67TFK:01965:03523\n\
67TFK:02044:02832\n\
67TFK:02043:03654\n\
67TFK:02269:02830\n\
67TFK:02287:02739\n\
67TFK:02474:03251\n\
67TFK:02456:03546\n\
67TFK:02484:03421\n\
67TFK:02601:02782\n\
67TFK:02599:03240\n\
67TFK:01804:04207\n\
67TFK:01948:04381\n\
67TFK:02016:03917\n\
67TFK:02573:05132\n\
67TFK:02621:04678\n\
67TFK:02651:04540\n\
67TFK:01333:06188\n\
67TFK:01563:05952\n\
67TFK:01654:05518\n\
67TFK:01807:05449\n\
67TFK:01829:06175\n\
67TFK:01991:05841\n\
67TFK:02035:05465\n\
67TFK:02262:05816\n\
67TFK:02510:05743\n\
67TFK:01481:06618\n\
67TFK:01578:07654\n\
67TFK:01600:06585\n\
67TFK:01968:06921\n\
67TFK:02001:06731\n\
67TFK:01495:01793\n\
67TFK:01580:01481\n\
67TFK:01830:01882\n\
67TFK:01858:01462\n\
67TFK:01937:01576\n\
67TFK:02148:01742\n\
67TFK:02601:01581\n\
67TFK:01797:08091\n\
67TFK:01861:08921\n\
67TFK:02227:08395\n\
67TFK:02398:08371\n\
67TFK:02582:07987\n\
67TFK:01643:09507\n\
67TFK:01773:09200\n\
67TFK:01861:09384\n\
67TFK:01943:09989\n\
67TFK:02465:09208\n\
67TFK:05502:04280\n\
67TFK:05610:04297\n\
67TFK:05720:04641\n\
67TFK:05739:04022\n\
67TFK:05886:04623\n\
67TFK:05887:04716\n\
67TFK:06070:04509\n\
67TFK:06257:04385\n\
67TFK:06320:04885\n\
67TFK:06459:04213\n\
67TFK:06558:04669\n\
67TFK:06532:04951\n\
67TFK:09496:13021\n\
67TFK:09463:07993\n\
67TFK:09549:08794\n\
67TFK:09846:08090\n\
67TFK:09840:08666\n\
67TFK:09833:08825\n\
67TFK:09926:07822\n\
67TFK:10036:08007\n\
67TFK:10112:08036\n\
67TFK:10077:08189\n\
67TFK:10168:08119\n\
67TFK:09327:09834\n\
67TFK:09399:09063\n\
67TFK:09478:09102\n\
67TFK:09651:09196\n\
67TFK:09973:10134\n\
67TFK:10045:09553\n\
67TFK:09342:11574\n\
67TFK:09441:11449\n\
67TFK:09752:11500\n\
67TFK:09873:10921\n\
67TFK:10393:11312\n\
67TFK:05647:06965\n\
67TFK:05667:07088\n\
67TFK:05761:07145\n\
67TFK:05989:07409\n\
67TFK:06129:07526\n\
67TFK:06371:06597\n\
67TFK:06596:06574\n\
67TFK:05577:10305\n\
67TFK:06007:10877\n\
67TFK:06412:10606\n\
67TFK:06458:11548\n\
67TFK:06544:11101\n\
67TFK:09698:01705\n\
67TFK:09770:01786\n\
67TFK:09728:02179\n\
67TFK:10031:02108\n\
67TFK:10127:02028\n\
67TFK:10180:02322\n\
67TFK:07115:02459\n\
67TFK:07298:02161\n\
67TFK:07635:02493\n\
67TFK:07909:01911\n\
67TFK:06846:04375\n\
67TFK:06944:03939\n\
67TFK:07038:04822\n\
67TFK:07145:04754\n\
67TFK:06705:06976\n\
67TFK:06946:06473\n\
67TFK:06933:06928\n\
67TFK:06936:07531\n\
67TFK:07168:06446\n\
67TFK:07347:06603\n\
67TFK:07314:07700\n\
67TFK:07449:07590\n\
67TFK:07494:07614\n\
67TFK:07557:07439\n\
67TFK:07582:07563\n\
67TFK:07757:07395\n\
67TFK:07769:06697\n\
67TFK:07974:07403\n\
67TFK:06682:05747\n\
67TFK:06888:06164\n\
67TFK:06999:05156\n\
67TFK:07160:05553\n\
67TFK:07191:05870\n\
67TFK:07243:05416\n\
67TFK:07582:06397\n\
67TFK:07622:06146\n\
67TFK:06903:09695\n\
67TFK:07108:09613\n\
67TFK:07091:09957\n\
67TFK:07726:10128\n\
67TFK:06728:07946\n\
67TFK:07065:08495\n\
67TFK:07323:08614\n\
67TFK:07395:07753\n\
67TFK:07378:08910\n\
67TFK:07503:08321\n\
67TFK:07587:08605\n\
67TFK:07767:08549\n\
67TFK:07836:07919\n\
67TFK:06740:10551\n\
67TFK:07165:11106\n\
67TFK:07477:11244\n\
67TFK:07546:11266\n\
67TFK:07633:11167\n\
67TFK:07612:11317\n\
67TFK:07910:11038\n\
67TFK:00446:03578\n\
67TFK:00504:03313\n\
67TFK:00565:03702\n\
67TFK:00649:03688\n\
67TFK:00625:03778\n\
67TFK:00823:03215\n\
67TFK:01005:02794\n\
67TFK:01114:03615\n\
67TFK:01168:03391\n\
67TFK:01269:03438\n\
67TFK:05411:01694\n\
67TFK:05434:01823\n\
67TFK:05640:02506\n\
67TFK:05731:01861\n\
67TFK:06048:01519\n\
67TFK:06032:01661\n\
67TFK:06041:02379\n\
67TFK:06120:02073\n\
67TFK:06160:02115\n\
67TFK:06469:02183\n\
67TFK:06605:02224\n\
67TFK:08359:01002\n\
67TFK:08468:01057\n\
67TFK:08867:01119\n\
67TFK:07031:01240\n\
67TFK:07195:00663\n\
67TFK:07227:01235\n\
67TFK:07474:01014\n\
67TFK:07554:00465\n\
67TFK:07585:00876\n\
67TFK:07845:01032\n\
67TFK:07418:14443\n\
67TFK:08127:07615\n\
67TFK:08197:07265\n\
67TFK:08345:06724\n\
67TFK:08358:07568\n\
67TFK:08495:06672\n\
67TFK:08541:07572\n\
67TFK:08550:06983\n\
67TFK:08572:07371\n\
67TFK:08604:06861\n\
67TFK:08596:07445\n\
67TFK:08826:06906\n\
67TFK:08867:07411\n\
67TFK:09080:07177\n\
67TFK:08077:03412\n\
67TFK:08131:03763\n\
67TFK:08270:03120\n\
67TFK:08396:02755\n\
67TFK:08406:03228\n\
67TFK:08519:03088\n\
67TFK:08531:03560\n\
67TFK:08729:02675\n\
67TFK:08779:03107\n\
67TFK:08779:03152\n\
67TFK:08977:03163\n\
67TFK:08951:03440\n\
67TFK:09007:03485\n\
67TFK:09155:03652\n\
67TFK:09254:02852\n\
67TFK:09321:02991\n\
67TFK:08073:04713\n\
67TFK:08159:04845\n\
67TFK:08249:04204\n\
67TFK:08365:04238\n\
67TFK:08464:04160\n\
67TFK:08480:04248\n\
67TFK:08499:04885\n\
67TFK:08597:04524\n\
67TFK:08944:04534\n\
67TFK:09016:05147\n\
67TFK:09186:04839\n\
67TFK:08227:07748\n\
67TFK:08395:07852\n\
67TFK:08467:08868\n\
67TFK:08611:08953\n\
67TFK:08771:08180\n\
67TFK:09138:08003\n\
67TFK:09260:08160\n\
67TFK:08133:09236\n\
67TFK:08337:09398\n\
67TFK:08658:10116\n\
67TFK:08742:10118\n\
67TFK:08837:09045\n\
67TFK:09136:10248\n\
67TFK:00878:11256\n\
67TFK:06765:12329\n\
67TFK:06808:12839\n\
67TFK:06990:12000\n\
67TFK:07292:12082\n\
67TFK:07566:12062\n\
67TFK:07753:12028\n\
67TFK:04366:12975\n\
67TFK:04807:13259\n\
67TFK:04938:13454\n\
67TFK:05315:13665\n\
67TFK:04467:14785\n\
67TFK:04098:12601\n\
67TFK:04343:12077\n\
67TFK:04307:12213\n\
67TFK:04773:12661\n\
67TFK:04052:11541\n\
67TFK:04542:11427\n\
67TFK:04578:11187\n\
67TFK:05004:10778\n\
67TFK:05051:10560\n\
67TFK:05119:10341\n\
67TFK:04008:09265\n\
67TFK:04087:09283\n\
67TFK:04103:09147\n\
67TFK:04309:09219\n\
67TFK:04423:09020\n\
67TFK:04725:09766\n\
67TFK:04841:09236\n\
67TFK:05234:09168\n\
67TFK:04169:08601\n\
67TFK:04182:08718\n\
67TFK:04175:08790\n\
67TFK:04750:08760\n\
67TFK:04858:08295\n\
67TFK:04013:07336\n\
67TFK:04047:07636\n\
67TFK:04114:07414\n\
67TFK:04280:07404\n\
67TFK:04314:06471\n\
67TFK:04485:06583\n\
67TFK:04659:06681\n\
67TFK:04722:06889\n\
67TFK:04774:07109\n\
67TFK:04942:06594\n\
67TFK:04938:07175\n\
67TFK:05162:07446\n\
67TFK:04005:05687\n\
67TFK:04003:05790\n\
67TFK:04221:05213\n\
67TFK:04315:05787\n\
67TFK:04399:05251\n\
67TFK:04407:06328\n\
67TFK:04547:05792\n\
67TFK:04649:05651\n\
67TFK:04875:05332\n\
67TFK:04934:06085\n\
67TFK:04976:05342\n\
67TFK:05172:06267\n\
67TFK:05212:05723\n\
67TFK:05303:05633\n\
67TFK:08276:14206\n\
67TFK:08524:13420\n\
67TFK:08573:14040\n\
67TFK:08787:13255\n\
67TFK:09042:13781\n\
67TFK:08063:12448\n\
67TFK:08165:12631\n\
67TFK:08678:12180\n\
67TFK:09121:12779\n\
67TFK:05406:12978\n\
67TFK:05446:13863\n\
67TFK:05712:13100\n\
67TFK:05811:13142\n\
67TFK:05814:14162\n\
67TFK:06242:13148\n\
67TFK:06646:14143\n\
67TFK:06442:14609\n\
67TFK:08201:10721\n\
67TFK:08672:11316\n\
67TFK:08975:11078\n\
67TFK:09009:10906\n\
67TFK:09126:11435\n\
67TFK:09216:11216\n\
67TFK:04056:02911\n\
67TFK:04396:03035\n\
67TFK:04910:03361\n\
67TFK:05023:03441\n\
67TFK:05394:02817\n\
67TFK:05423:03556\n\
67TFK:05384:03721\n\
67TFK:05416:03687\n\
67TFK:05527:02681\n\
67TFK:05574:03510\n\
67TFK:05708:03714\n\
67TFK:06015:03728\n\
67TFK:06123:03729\n\
67TFK:06200:03689\n\
67TFK:06460:02994\n\
67TFK:06441:03607\n\
67TFK:06510:03279\n\
67TFK:06556:03649\n\
67TFK:05488:05743\n\
67TFK:05548:06127\n\
67TFK:05758:05676\n\
67TFK:05889:06191\n\
67TFK:06046:05167\n\
67TFK:06098:06239\n\
67TFK:06159:06162\n\
67TFK:06197:05487\n\
67TFK:06303:06088\n\
67TFK:06505:06412\n\
67TFK:06653:05438\n\
67TFK:04036:04908\n\
67TFK:04179:04201\n\
67TFK:04282:03882\n\
67TFK:04256:04689\n\
67TFK:04497:04900\n\
67TFK:04651:04425\n\
67TFK:04687:04426\n\
67TFK:04852:03911\n\
67TFK:04973:03980\n\
67TFK:05098:04013\n\
67TFK:05482:08276\n\
67TFK:05550:08475\n\
67TFK:05995:07890\n\
67TFK:06041:08060\n\
67TFK:06281:08554\n\
67TFK:06481:07879\n\
67TFK:06579:07951\n\
67TFK:05759:09895\n\
67TFK:05806:09061\n\
67TFK:06049:09590\n\
67TFK:06227:09106\n\
67TFK:06276:09498\n\
67TFK:06292:09242\n\
67TFK:06498:09992\n\
67TFK:05529:11858\n\
67TFK:05901:12771\n\
67TFK:05934:12073\n\
67TFK:06092:11973\n\
67TFK:06309:11674\n\
67TFK:06279:12354\n\
67TFK:06456:11987\n\
67TFK:06583:12508\n\
67TFK:06628:12246\n\
67TFK:04075:02508\n\
67TFK:04341:01311\n\
67TFK:04297:02251\n\
67TFK:04453:01979\n\
67TFK:04656:02173\n\
67TFK:04990:01337\n\
67TFK:05307:02088\n\
67TFK:02681:13868\n\
67TFK:02813:13291\n\
67TFK:03092:14050\n\
67TFK:03302:13018\n\
67TFK:03548:13607\n\
67TFK:03605:13325\n\
67TFK:02698:12208\n\
67TFK:02865:12726\n\
67TFK:02965:12697\n\
67TFK:02967:12823\n\
67TFK:03037:12831\n\
67TFK:03647:12063\n\
67TFK:03682:11729\n\
67TFK:03670:12354\n\
67TFK:03844:12431\n\
67TFK:03829:12830\n\
67TFK:03362:10186\n\
67TFK:03567:09018\n\
67TFK:03579:09650\n\
67TFK:03847:09548\n\
67TFK:03881:09307\n\
67TFK:02758:05727\n\
67TFK:02775:05250\n\
67TFK:02881:05929\n\
67TFK:03028:06072\n\
67TFK:03086:05940\n\
67TFK:03088:06212\n\
67TFK:03124:06252\n\
67TFK:03281:06197\n\
67TFK:03638:05407\n\
67TFK:03668:05937\n\
67TFK:03869:06016\n\
67TFK:08075:02297\n\
67TFK:08123:02248\n\
67TFK:08190:01764\n\
67TFK:08250:01443\n\
67TFK:08557:01353\n\
67TFK:08624:02198\n\
67TFK:08682:01729\n\
67TFK:08927:01905\n\
67TFK:08921:02494\n\
67TFK:09002:02278\n\
67TFK:09229:02118\n\
67TFK:09220:02387\n\
67TFK:02841:02402\n\
67TFK:02904:02110\n\
67TFK:03311:01686\n\
67TFK:03449:02319\n\
67TFK:03550:01968\n\
67TFK:03601:02259\n\
67TFK:03570:02534\n\
67TFK:03650:02472\n\
67TFK:02758:00811\n\
67TFK:02950:01160\n\
67TFK:03344:01156\n\
67TFK:03485:00646\n\
67TFK:03769:00814\n\
67TFK:03843:00696\n\
67TFK:01436:10817\n\
67TFK:01531:10729\n\
67TFK:02013:11127\n\
67TFK:01994:11228\n\
67TFK:02210:11584\n\
67TFK:02242:11225\n\
67TFK:02319:11056\n\
67TFK:02359:10939\n\
67TFK:02620:10674\n\
67TFK:02041:14521\n\
67TFK:02454:14218\n\
67TFK:02580:14502\n\
67TFK:02590:14638\n\
67TFK:01950:14074\n\
67TFK:02013:13816\n\
67TFK:08115:05306\n\
67TFK:08268:06135\n\
67TFK:08428:05469\n\
67TFK:08495:05266\n\
67TFK:08692:05839\n\
67TFK:08987:06161\n\
67TFK:09009:05369\n\
67TFK:09079:05354\n\
67TFK:09109:05527\n\
67TFK:09623:06072\n\
67TFK:10103:06069\n\
67TFK:06680:13651\n\
67TFK:06705:13851\n\
67TFK:06724:14060\n\
67TFK:06975:13015\n\
67TFK:07010:12892\n\
67TFK:07205:13803\n\
67TFK:07831:13169\n\
67TFK:02696:02972\n\
67TFK:02673:03091\n\
67TFK:03105:03835\n\
67TFK:03219:02891\n\
67TFK:03275:02616\n\
67TFK:03866:02639\n\
67TFK:03918:02949\n\
67TFK:02913:06838\n\
67TFK:02972:06600\n\
67TFK:03020:06680\n\
67TFK:03057:06773\n\
67TFK:03014:07135\n\
67TFK:03168:06680\n\
67TFK:03173:06796\n\
67TFK:03289:06948\n\
67TFK:03464:07240\n\
67TFK:03542:07067\n\
67TFK:03618:07421\n\
67TFK:04322:01257\n\
67TFK:04348:01240\n\
67TFK:04560:00448\n\
67TFK:05174:00891\n\
67TFK:02902:14290\n\
67TFK:02922:14547\n\
67TFK:03755:14587\n\
67TFK:02688:11288\n\
67TFK:03192:11089\n\
67TFK:03382:10551\n\
67TFK:03447:10830\n\
67TFK:03524:11181\n\
67TFK:03660:11119\n\
67TFK:03876:11514\n\
67TFK:01542:01082\n\
67TFK:02107:00695\n\
67TFK:02393:00949\n\
67TFK:03192:08422\n\
67TFK:03330:08026\n\
')
