# Supplementary material for: The Oxidative Metabolism of Fossil Hydrocarbons and Sulfide Minerals by the Lithobiontic Microbial Community Inhabiting Deep Subterrestrial Kupferschiefer Black Shale
Source: Front Microbiol. 2018 May 15;9:972. doi: 10.3389/fmicb.2018.00972 (PMC5962744; doi:10.3389/fmicb.2018.00972)
Supplement: Supplementary file 3 [file Presentation_1.ZIP › R19_filter-trim_BSc60_sup207_krona.html.files/node355.members.0.js]

data('67TFK:01477:11599\n\
67TFK:02798:04407\n\
67TFK:02974:04897\n\
67TFK:03218:03908\n\
67TFK:03568:04549\n\
67TFK:03875:04090\n\
67TFK:00251:04671\n\
67TFK:01097:04970\n\
67TFK:01294:03998\n\
67TFK:01284:04278\n\
67TFK:01329:04483\n\
67TFK:00785:02456\n\
67TFK:01329:02049\n\
67TFK:00568:09110\n\
67TFK:00592:09673\n\
67TFK:00725:09533\n\
67TFK:00828:09140\n\
67TFK:01033:09999\n\
67TFK:01135:09258\n\
67TFK:00755:08882\n\
67TFK:01032:08803\n\
67TFK:00465:06645\n\
67TFK:00886:06619\n\
67TFK:01168:07544\n\
67TFK:00271:06080\n\
67TFK:00377:05573\n\
67TFK:00840:06094\n\
67TFK:00971:05585\n\
67TFK:09628:06719\n\
67TFK:10238:07553\n\
67TFK:10394:06447\n\
67TFK:06669:03545\n\
67TFK:06782:02850\n\
67TFK:06794:03125\n\
67TFK:06774:03519\n\
67TFK:06937:02856\n\
67TFK:07093:03105\n\
67TFK:09398:03952\n\
67TFK:09906:04595\n\
67TFK:10043:04351\n\
67TFK:09679:03271\n\
67TFK:09729:03130\n\
67TFK:09739:03174\n\
67TFK:09390:11730\n\
67TFK:01322:13743\n\
67TFK:01943:03127\n\
67TFK:01959:03142\n\
67TFK:02322:02871\n\
67TFK:02329:03416\n\
67TFK:01338:04904\n\
67TFK:01768:04943\n\
67TFK:01883:04929\n\
67TFK:01986:05075\n\
67TFK:02396:04604\n\
67TFK:02498:04256\n\
67TFK:02661:04066\n\
67TFK:01411:05482\n\
67TFK:01679:06161\n\
67TFK:01770:05480\n\
67TFK:01828:05721\n\
67TFK:01834:06044\n\
67TFK:01873:06424\n\
67TFK:01965:05870\n\
67TFK:01989:05299\n\
67TFK:02245:06120\n\
67TFK:02442:05649\n\
67TFK:01605:06663\n\
67TFK:01720:06697\n\
67TFK:01759:06552\n\
67TFK:01958:07111\n\
67TFK:01951:07546\n\
67TFK:02238:06577\n\
67TFK:02326:06935\n\
67TFK:02466:07615\n\
67TFK:01585:01636\n\
67TFK:02518:02363\n\
67TFK:01656:07952\n\
67TFK:01887:08928\n\
67TFK:02443:08719\n\
67TFK:02547:07958\n\
67TFK:02583:08853\n\
67TFK:01577:09974\n\
67TFK:01810:09842\n\
67TFK:06162:03900\n\
67TFK:06168:04563\n\
67TFK:06316:03915\n\
67TFK:06294:04740\n\
67TFK:09419:07744\n\
67TFK:09610:08791\n\
67TFK:09716:08962\n\
67TFK:10083:08042\n\
67TFK:09415:09271\n\
67TFK:09758:09197\n\
67TFK:09539:10513\n\
67TFK:10628:11083\n\
67TFK:10628:11529\n\
67TFK:05422:06603\n\
67TFK:05967:06937\n\
67TFK:06322:06736\n\
67TFK:06544:07296\n\
67TFK:06609:06452\n\
67TFK:05833:10671\n\
67TFK:06131:10476\n\
67TFK:06356:10711\n\
67TFK:06426:10576\n\
67TFK:06541:11497\n\
67TFK:09433:02358\n\
67TFK:10057:02328\n\
67TFK:10204:02529\n\
67TFK:06783:02356\n\
67TFK:06890:01349\n\
67TFK:07053:02358\n\
67TFK:07367:01708\n\
67TFK:06670:04044\n\
67TFK:06667:04652\n\
67TFK:06674:04683\n\
67TFK:06739:04255\n\
67TFK:06808:04693\n\
67TFK:07659:05042\n\
67TFK:07773:04151\n\
67TFK:06987:07706\n\
67TFK:07279:07292\n\
67TFK:07492:07271\n\
67TFK:07569:07344\n\
67TFK:07626:07276\n\
67TFK:06914:06196\n\
67TFK:07055:06415\n\
67TFK:07135:05921\n\
67TFK:07441:05324\n\
67TFK:07512:05449\n\
67TFK:06814:09746\n\
67TFK:06888:09864\n\
67TFK:06929:09731\n\
67TFK:07335:10257\n\
67TFK:07485:07774\n\
67TFK:07581:08217\n\
67TFK:07058:10728\n\
67TFK:07083:11446\n\
67TFK:07391:10510\n\
67TFK:00903:03592\n\
67TFK:01167:03082\n\
67TFK:05572:01343\n\
67TFK:05803:02367\n\
67TFK:05847:01448\n\
67TFK:06289:02567\n\
67TFK:07119:01098\n\
67TFK:07437:14221\n\
67TFK:08143:07144\n\
67TFK:08526:06856\n\
67TFK:08667:07355\n\
67TFK:09233:06595\n\
67TFK:08098:03802\n\
67TFK:08560:03022\n\
67TFK:08052:04331\n\
67TFK:08591:04871\n\
67TFK:08622:04030\n\
67TFK:08750:04547\n\
67TFK:09008:04925\n\
67TFK:09193:04149\n\
67TFK:09193:04150\n\
67TFK:09241:04557\n\
67TFK:09247:04644\n\
67TFK:08041:08293\n\
67TFK:08149:08349\n\
67TFK:08314:08879\n\
67TFK:08431:08318\n\
67TFK:09105:08026\n\
67TFK:09183:08224\n\
67TFK:08050:09363\n\
67TFK:08235:09604\n\
67TFK:08377:09310\n\
67TFK:08403:09552\n\
67TFK:08573:10083\n\
67TFK:00617:10895\n\
67TFK:01008:11475\n\
67TFK:01217:10901\n\
67TFK:06859:12333\n\
67TFK:04578:13108\n\
67TFK:04581:13417\n\
67TFK:04565:14161\n\
67TFK:05210:13636\n\
67TFK:04156:14897\n\
67TFK:04344:12568\n\
67TFK:04682:11738\n\
67TFK:04652:12113\n\
67TFK:04257:11279\n\
67TFK:04666:10771\n\
67TFK:04709:11436\n\
67TFK:05245:10994\n\
67TFK:04480:09799\n\
67TFK:04450:09916\n\
67TFK:04790:09782\n\
67TFK:05008:09853\n\
67TFK:04427:08745\n\
67TFK:04548:08417\n\
67TFK:04840:08619\n\
67TFK:05150:07805\n\
67TFK:05160:07988\n\
67TFK:05211:08210\n\
67TFK:04613:07022\n\
67TFK:04692:07523\n\
67TFK:04767:06859\n\
67TFK:06258:01127\n\
67TFK:06353:01140\n\
67TFK:06605:00536\n\
67TFK:04141:06283\n\
67TFK:04154:06256\n\
67TFK:04619:05332\n\
67TFK:04875:05629\n\
67TFK:04868:05841\n\
67TFK:04989:05217\n\
67TFK:05053:05783\n\
67TFK:05141:06250\n\
67TFK:05284:05717\n\
67TFK:09003:13021\n\
67TFK:08998:13713\n\
67TFK:09292:13414\n\
67TFK:08824:12148\n\
67TFK:08911:12038\n\
67TFK:06038:14076\n\
67TFK:06432:14507\n\
67TFK:06591:14474\n\
67TFK:08387:11339\n\
67TFK:08769:10516\n\
67TFK:08940:10412\n\
67TFK:04129:03261\n\
67TFK:04230:02955\n\
67TFK:04358:03255\n\
67TFK:04606:02864\n\
67TFK:04696:03088\n\
67TFK:05803:02854\n\
67TFK:05902:03092\n\
67TFK:05410:06415\n\
67TFK:05647:05671\n\
67TFK:05729:05652\n\
67TFK:06124:05676\n\
67TFK:06129:05937\n\
67TFK:06257:05675\n\
67TFK:06622:05272\n\
67TFK:04228:04188\n\
67TFK:04267:04971\n\
67TFK:04524:04351\n\
67TFK:05297:04136\n\
67TFK:05813:07868\n\
67TFK:05981:08038\n\
67TFK:06500:08441\n\
67TFK:06626:07946\n\
67TFK:05831:10095\n\
67TFK:06537:09294\n\
67TFK:05537:12444\n\
67TFK:05875:12433\n\
67TFK:06203:11703\n\
67TFK:04305:02443\n\
67TFK:04441:01932\n\
67TFK:04498:01520\n\
67TFK:04707:01536\n\
67TFK:03341:13016\n\
67TFK:03399:13668\n\
67TFK:03249:12050\n\
67TFK:03501:12459\n\
67TFK:03911:11696\n\
67TFK:03963:11608\n\
67TFK:02790:09263\n\
67TFK:02792:10128\n\
67TFK:03329:09887\n\
67TFK:02676:05286\n\
67TFK:03326:05387\n\
67TFK:03691:05698\n\
67TFK:03746:05480\n\
67TFK:08614:01315\n\
67TFK:09143:01572\n\
67TFK:09290:02292\n\
67TFK:03187:02276\n\
67TFK:03353:02358\n\
67TFK:03419:02479\n\
67TFK:03899:02108\n\
67TFK:02915:01045\n\
67TFK:03119:00992\n\
67TFK:01347:10661\n\
67TFK:02290:10831\n\
67TFK:02436:10313\n\
67TFK:02504:11355\n\
67TFK:02392:14477\n\
67TFK:02002:13138\n\
67TFK:02595:13702\n\
67TFK:08090:06107\n\
67TFK:08189:05196\n\
67TFK:08201:05827\n\
67TFK:08461:05639\n\
67TFK:08456:05955\n\
67TFK:08625:05778\n\
67TFK:08975:05973\n\
67TFK:09200:05606\n\
67TFK:09430:05618\n\
67TFK:09682:05669\n\
67TFK:10388:05820\n\
67TFK:06715:12886\n\
67TFK:06994:13823\n\
67TFK:07092:14131\n\
67TFK:07208:14014\n\
67TFK:02777:02743\n\
67TFK:02830:03225\n\
67TFK:03252:02579\n\
67TFK:03275:03175\n\
67TFK:03963:03524\n\
67TFK:03143:07475\n\
67TFK:03883:07472\n\
67TFK:03225:14492\n\
67TFK:03388:15031\n\
67TFK:02782:10435\n\
67TFK:03645:10550\n\
67TFK:03934:11007\n\
67TFK:01858:01138\n\
67TFK:01918:00915\n\
67TFK:02041:00816\n\
67TFK:02108:00853\n\
67TFK:02250:00956\n\
67TFK:02810:08169\n\
67TFK:03018:07773\n\
67TFK:03374:08546\n\
67TFK:03844:08705\n\
')
