# Supplementary material for: The Oxidative Metabolism of Fossil Hydrocarbons and Sulfide Minerals by the Lithobiontic Microbial Community Inhabiting Deep Subterrestrial Kupferschiefer Black Shale
Source: Front Microbiol. 2018 May 15;9:972. doi: 10.3389/fmicb.2018.00972 (PMC5962744; doi:10.3389/fmicb.2018.00972)
Supplement: Supplementary file 3 [file Presentation_1.ZIP › R19_filter-trim_BSc60_sup207_krona.html.files/node495.members.0.js]

data('67TFK:01392:11877\n\
67TFK:01431:12693\n\
67TFK:01434:11720\n\
67TFK:01442:11733\n\
67TFK:01521:11827\n\
67TFK:01490:12260\n\
67TFK:01490:12646\n\
67TFK:01551:12470\n\
67TFK:01551:12525\n\
67TFK:01565:12603\n\
67TFK:01615:11740\n\
67TFK:01613:12368\n\
67TFK:01741:11945\n\
67TFK:01742:12453\n\
67TFK:01810:11820\n\
67TFK:01797:12631\n\
67TFK:01805:12805\n\
67TFK:01933:11977\n\
67TFK:01945:12004\n\
67TFK:02010:11900\n\
67TFK:02127:12021\n\
67TFK:02123:12249\n\
67TFK:02112:12722\n\
67TFK:02152:12284\n\
67TFK:02176:12800\n\
67TFK:02185:11769\n\
67TFK:02201:12002\n\
67TFK:02206:12776\n\
67TFK:02257:11947\n\
67TFK:02301:11838\n\
67TFK:02325:11971\n\
67TFK:02353:12519\n\
67TFK:02405:12222\n\
67TFK:02433:12028\n\
67TFK:02455:12234\n\
67TFK:02464:12694\n\
67TFK:02520:11731\n\
67TFK:02498:11924\n\
67TFK:02570:11695\n\
67TFK:02550:12326\n\
67TFK:02553:12474\n\
67TFK:02564:12815\n\
67TFK:02595:11642\n\
67TFK:02593:12774\n\
67TFK:02638:11859\n\
67TFK:02706:04834\n\
67TFK:02679:04970\n\
67TFK:02736:04684\n\
67TFK:02788:04584\n\
67TFK:02796:04599\n\
67TFK:02834:04060\n\
67TFK:02853:04622\n\
67TFK:02831:05036\n\
67TFK:02898:03920\n\
67TFK:02887:03981\n\
67TFK:02864:04234\n\
67TFK:02889:04593\n\
67TFK:02882:04664\n\
67TFK:02892:04839\n\
67TFK:02923:04140\n\
67TFK:02924:04204\n\
67TFK:02933:04194\n\
67TFK:02922:05125\n\
67TFK:02971:03984\n\
67TFK:02972:04016\n\
67TFK:03007:04368\n\
67TFK:03011:04897\n\
67TFK:03070:04598\n\
67TFK:03152:04216\n\
67TFK:03211:04338\n\
67TFK:03164:04758\n\
67TFK:03253:03926\n\
67TFK:03248:04813\n\
67TFK:03287:04113\n\
67TFK:03311:04123\n\
67TFK:03310:04274\n\
67TFK:03281:04698\n\
67TFK:03267:04928\n\
67TFK:03268:04927\n\
67TFK:03306:05073\n\
67TFK:03320:04836\n\
67TFK:03344:04822\n\
67TFK:03389:04587\n\
67TFK:03381:04807\n\
67TFK:03395:04908\n\
67TFK:03368:05063\n\
67TFK:03380:05052\n\
67TFK:03393:05140\n\
67TFK:03455:03954\n\
67TFK:03487:04149\n\
67TFK:03470:04441\n\
67TFK:03495:04586\n\
67TFK:03510:04782\n\
67TFK:03465:05063\n\
67TFK:03504:05138\n\
67TFK:03519:04011\n\
67TFK:03561:04186\n\
67TFK:03560:04708\n\
67TFK:03561:04925\n\
67TFK:03604:04192\n\
67TFK:03670:04104\n\
67TFK:03672:04632\n\
67TFK:03675:04899\n\
67TFK:03755:03901\n\
67TFK:03758:03936\n\
67TFK:03726:04590\n\
67TFK:03715:05080\n\
67TFK:03772:04937\n\
67TFK:03785:04925\n\
67TFK:03766:05145\n\
67TFK:03858:03976\n\
67TFK:03823:04426\n\
67TFK:03860:04813\n\
67TFK:03831:04842\n\
67TFK:03899:04441\n\
67TFK:03877:04478\n\
67TFK:03887:04508\n\
67TFK:03891:04469\n\
67TFK:03908:04509\n\
67TFK:03877:04719\n\
67TFK:03936:03865\n\
67TFK:03932:04181\n\
67TFK:03961:04762\n\
67TFK:03923:05048\n\
67TFK:03938:05040\n\
67TFK:03991:04616\n\
67TFK:03986:04752\n\
67TFK:00275:04116\n\
67TFK:00281:04203\n\
67TFK:00287:04251\n\
67TFK:00298:04638\n\
67TFK:00278:04698\n\
67TFK:00286:05025\n\
67TFK:00330:03945\n\
67TFK:00313:04991\n\
67TFK:00389:03944\n\
67TFK:00384:04901\n\
67TFK:00360:04951\n\
67TFK:00370:05123\n\
67TFK:00406:04301\n\
67TFK:00482:04510\n\
67TFK:00491:04572\n\
67TFK:00453:04806\n\
67TFK:00508:04210\n\
67TFK:00526:04266\n\
67TFK:00530:04367\n\
67TFK:00541:04380\n\
67TFK:00542:04743\n\
67TFK:00532:04826\n\
67TFK:00520:05112\n\
67TFK:00572:04812\n\
67TFK:00606:04160\n\
67TFK:00647:04725\n\
67TFK:00686:04192\n\
67TFK:00661:04520\n\
67TFK:00665:04517\n\
67TFK:00680:04593\n\
67TFK:00686:05040\n\
67TFK:00700:04015\n\
67TFK:00716:04191\n\
67TFK:00715:04227\n\
67TFK:00730:04571\n\
67TFK:00746:04599\n\
67TFK:00703:04898\n\
67TFK:00781:04115\n\
67TFK:00780:04741\n\
67TFK:00776:04968\n\
67TFK:00777:05064\n\
67TFK:00847:03941\n\
67TFK:00834:04999\n\
67TFK:00870:04373\n\
67TFK:00924:03869\n\
67TFK:00940:03884\n\
67TFK:00918:04340\n\
67TFK:00930:04691\n\
67TFK:00913:05087\n\
67TFK:00978:04069\n\
67TFK:00973:04233\n\
67TFK:00971:04411\n\
67TFK:01042:03947\n\
67TFK:01006:03992\n\
67TFK:01028:04276\n\
67TFK:01034:05041\n\
67TFK:01130:03877\n\
67TFK:01117:04111\n\
67TFK:01133:04113\n\
67TFK:01105:04677\n\
67TFK:01150:04829\n\
67TFK:01194:05055\n\
67TFK:01233:04972\n\
67TFK:01254:04084\n\
67TFK:01253:04278\n\
67TFK:01280:04319\n\
67TFK:01286:04475\n\
67TFK:01256:04848\n\
67TFK:01272:05063\n\
67TFK:01330:03957\n\
67TFK:01327:04031\n\
67TFK:01310:04481\n\
67TFK:01321:04518\n\
67TFK:00472:02385\n\
67TFK:00544:02213\n\
67TFK:00512:02304\n\
67TFK:00546:02291\n\
67TFK:00568:02235\n\
67TFK:00637:01956\n\
67TFK:00627:02104\n\
67TFK:00714:01824\n\
67TFK:00705:02272\n\
67TFK:00835:01429\n\
67TFK:00813:01751\n\
67TFK:00810:02276\n\
67TFK:00838:02472\n\
67TFK:00898:01416\n\
67TFK:00887:01898\n\
67TFK:00895:02503\n\
67TFK:00935:01581\n\
67TFK:00907:01813\n\
67TFK:00913:02063\n\
67TFK:00975:02068\n\
67TFK:00951:02432\n\
67TFK:01026:01966\n\
67TFK:01003:02073\n\
67TFK:01060:01701\n\
67TFK:01093:02064\n\
67TFK:01064:02457\n\
67TFK:01141:01649\n\
67TFK:01141:02083\n\
67TFK:01126:02210\n\
67TFK:01185:01849\n\
67TFK:01209:01480\n\
67TFK:01222:01516\n\
67TFK:01247:01558\n\
67TFK:01243:01837\n\
67TFK:01226:01992\n\
67TFK:01249:02169\n\
67TFK:01230:02428\n\
67TFK:01280:02351\n\
67TFK:01322:01699\n\
67TFK:00452:09149\n\
67TFK:00497:09233\n\
67TFK:00515:09547\n\
67TFK:00517:10038\n\
67TFK:00563:09072\n\
67TFK:00568:09200\n\
67TFK:00591:09784\n\
67TFK:00622:09995\n\
67TFK:00660:09299\n\
67TFK:00672:09271\n\
67TFK:00668:09478\n\
67TFK:00670:09677\n\
67TFK:00656:09883\n\
67TFK:00690:09871\n\
67TFK:00757:09302\n\
67TFK:00777:09295\n\
67TFK:00771:09544\n\
67TFK:00761:09587\n\
67TFK:00792:09600\n\
67TFK:00791:10001\n\
67TFK:00776:10094\n\
67TFK:00823:09620\n\
67TFK:00828:09719\n\
67TFK:00801:10138\n\
67TFK:00882:09200\n\
67TFK:00899:09187\n\
67TFK:00861:09563\n\
67TFK:00867:09839\n\
67TFK:00907:09428\n\
67TFK:00937:10062\n\
67TFK:00993:09265\n\
67TFK:01030:09138\n\
67TFK:01012:09171\n\
67TFK:01010:09639\n\
67TFK:01036:09832\n\
67TFK:01010:10039\n\
67TFK:01033:10234\n\
67TFK:01007:10284\n\
67TFK:01089:09626\n\
67TFK:01143:09197\n\
67TFK:01115:09377\n\
67TFK:01127:09798\n\
67TFK:01121:10160\n\
67TFK:01117:10294\n\
67TFK:01183:09272\n\
67TFK:01198:09475\n\
67TFK:01192:09841\n\
67TFK:01228:09506\n\
67TFK:01200:09795\n\
67TFK:01250:09414\n\
67TFK:01264:10207\n\
67TFK:01327:10092\n\
67TFK:00136:08575\n\
67TFK:00184:07761\n\
67TFK:00281:08796\n\
67TFK:00277:08869\n\
67TFK:00312:07826\n\
67TFK:00310:08544\n\
67TFK:00363:07831\n\
67TFK:00395:07900\n\
67TFK:00350:08763\n\
67TFK:00403:08114\n\
67TFK:00429:08330\n\
67TFK:00467:08212\n\
67TFK:00491:08835\n\
67TFK:00529:07788\n\
67TFK:00624:08547\n\
67TFK:00627:08648\n\
67TFK:00662:07893\n\
67TFK:00680:08222\n\
67TFK:00690:08205\n\
67TFK:00694:08817\n\
67TFK:00727:08799\n\
67TFK:00756:07875\n\
67TFK:00786:08252\n\
67TFK:00771:08385\n\
67TFK:00791:08645\n\
67TFK:00804:07975\n\
67TFK:00872:08516\n\
67TFK:00929:08668\n\
67TFK:00953:08246\n\
67TFK:00994:08364\n\
67TFK:00967:08750\n\
67TFK:00954:08815\n\
67TFK:00985:08845\n\
67TFK:01043:08268\n\
67TFK:01188:08089\n\
67TFK:01170:08213\n\
67TFK:01241:08642\n\
67TFK:01208:08823\n\
67TFK:01247:08887\n\
67TFK:01274:08431\n\
67TFK:01322:07749\n\
67TFK:01318:08862\n\
67TFK:01326:08930\n\
67TFK:00248:07508\n\
67TFK:00282:07450\n\
67TFK:00329:06517\n\
67TFK:00328:06875\n\
67TFK:00307:06926\n\
67TFK:00364:06560\n\
67TFK:00384:07448\n\
67TFK:00351:07504\n\
67TFK:00406:07419\n\
67TFK:00439:07479\n\
67TFK:00486:06856\n\
67TFK:00485:06960\n\
67TFK:00490:07311\n\
67TFK:00485:07588\n\
67TFK:00482:07624\n\
67TFK:00509:07070\n\
67TFK:00559:06481\n\
67TFK:00570:06809\n\
67TFK:00648:07387\n\
67TFK:00673:06692\n\
67TFK:00746:06963\n\
67TFK:00793:06578\n\
67TFK:00838:06703\n\
67TFK:00821:06805\n\
67TFK:00800:07541\n\
67TFK:00866:07187\n\
67TFK:00924:06586\n\
67TFK:00942:06540\n\
67TFK:00903:07275\n\
67TFK:00907:07583\n\
67TFK:00965:07330\n\
67TFK:01049:06767\n\
67TFK:01029:06944\n\
67TFK:01048:07233\n\
67TFK:01086:06620\n\
67TFK:01090:07048\n\
67TFK:01072:07548\n\
67TFK:01138:06666\n\
67TFK:01102:07249\n\
67TFK:01147:07380\n\
67TFK:01174:06910\n\
67TFK:01154:07714\n\
67TFK:01283:06921\n\
67TFK:01287:07587\n\
67TFK:01331:06612\n\
67TFK:01316:06824\n\
67TFK:01322:07099\n\
67TFK:00279:05299\n\
67TFK:00255:05321\n\
67TFK:00250:06313\n\
67TFK:00318:05587\n\
67TFK:00336:05983\n\
67TFK:00384:05289\n\
67TFK:00376:05568\n\
67TFK:00378:05655\n\
67TFK:00404:05544\n\
67TFK:00425:05855\n\
67TFK:00493:05614\n\
67TFK:00462:06334\n\
67TFK:00537:05489\n\
67TFK:00525:05624\n\
67TFK:00549:06087\n\
67TFK:00507:06216\n\
67TFK:00590:05494\n\
67TFK:00617:05800\n\
67TFK:00606:06211\n\
67TFK:00673:05724\n\
67TFK:00677:05801\n\
67TFK:00688:05996\n\
67TFK:00654:06297\n\
67TFK:00738:05439\n\
67TFK:00727:05762\n\
67TFK:00735:06317\n\
67TFK:00740:06352\n\
67TFK:00789:05152\n\
67TFK:00785:05643\n\
67TFK:00774:06143\n\
67TFK:00837:05426\n\
67TFK:00818:05984\n\
67TFK:00807:06079\n\
67TFK:00828:06259\n\
67TFK:00869:05527\n\
67TFK:00872:05851\n\
67TFK:00878:06429\n\
67TFK:00945:05343\n\
67TFK:00924:05394\n\
67TFK:00917:05465\n\
67TFK:00905:05630\n\
67TFK:00972:05525\n\
67TFK:00984:05544\n\
67TFK:00962:05629\n\
67TFK:01043:05848\n\
67TFK:01018:05954\n\
67TFK:01081:05413\n\
67TFK:01085:05466\n\
67TFK:01113:05233\n\
67TFK:01117:05418\n\
67TFK:01143:05472\n\
67TFK:01124:05612\n\
67TFK:01143:05800\n\
67TFK:01113:06219\n\
67TFK:01128:06372\n\
67TFK:01196:05539\n\
67TFK:01284:05413\n\
67TFK:01256:05732\n\
67TFK:01269:05907\n\
67TFK:01293:06265\n\
67TFK:01303:05612\n\
67TFK:01321:05668\n\
67TFK:01314:05773\n\
67TFK:00685:12708\n\
67TFK:00714:11715\n\
67TFK:00772:12355\n\
67TFK:00906:12368\n\
67TFK:01024:11678\n\
67TFK:01009:12226\n\
67TFK:01016:12683\n\
67TFK:01040:12742\n\
67TFK:01099:11665\n\
67TFK:01061:12235\n\
67TFK:01115:11715\n\
67TFK:01142:12093\n\
67TFK:01141:12306\n\
67TFK:01105:12685\n\
67TFK:01157:11868\n\
67TFK:01176:12664\n\
67TFK:01208:11935\n\
67TFK:01282:11681\n\
67TFK:01299:11875\n\
67TFK:01286:12327\n\
67TFK:01309:11646\n\
67TFK:01309:11743\n\
67TFK:01326:12875\n\
67TFK:09330:06844\n\
67TFK:09370:07407\n\
67TFK:09383:06797\n\
67TFK:09404:07364\n\
67TFK:09425:06458\n\
67TFK:09445:07352\n\
67TFK:09428:07516\n\
67TFK:09459:07523\n\
67TFK:09440:07660\n\
67TFK:09496:06611\n\
67TFK:09498:06968\n\
67TFK:09490:07535\n\
67TFK:09569:06536\n\
67TFK:09545:06729\n\
67TFK:09551:06986\n\
67TFK:09573:07008\n\
67TFK:09544:07713\n\
67TFK:09623:06760\n\
67TFK:09591:07259\n\
67TFK:09583:07438\n\
67TFK:09638:07352\n\
67TFK:09641:07610\n\
67TFK:09690:06665\n\
67TFK:09740:06601\n\
67TFK:09751:07360\n\
67TFK:09767:07536\n\
67TFK:09777:06692\n\
67TFK:09814:06712\n\
67TFK:09777:07193\n\
67TFK:09807:07215\n\
67TFK:09774:07588\n\
67TFK:09856:06489\n\
67TFK:09848:07120\n\
67TFK:09869:07135\n\
67TFK:09831:07579\n\
67TFK:09885:06707\n\
67TFK:09900:06833\n\
67TFK:09919:07297\n\
67TFK:09945:06443\n\
67TFK:09964:07511\n\
67TFK:09943:07547\n\
67TFK:09980:07418\n\
67TFK:10043:06569\n\
67TFK:10060:06879\n\
67TFK:10117:06914\n\
67TFK:10106:07160\n\
67TFK:10166:06461\n\
67TFK:10162:07122\n\
67TFK:10172:07141\n\
67TFK:10199:07599\n\
67TFK:10241:06458\n\
67TFK:10255:07021\n\
67TFK:10230:07548\n\
67TFK:10359:06499\n\
67TFK:10349:06837\n\
67TFK:10331:06915\n\
67TFK:10340:06892\n\
67TFK:10364:07127\n\
67TFK:10342:07653\n\
67TFK:10376:07242\n\
67TFK:10381:07308\n\
67TFK:10378:07566\n\
67TFK:10429:07575\n\
67TFK:10506:07548\n\
67TFK:06689:02840\n\
67TFK:06686:03730\n\
67TFK:06762:02677\n\
67TFK:06806:02923\n\
67TFK:06784:03609\n\
67TFK:06801:03719\n\
67TFK:06844:02966\n\
67TFK:06888:02680\n\
67TFK:06888:03270\n\
67TFK:06940:03324\n\
67TFK:06958:03404\n\
67TFK:06997:02731\n\
67TFK:06965:03842\n\
67TFK:07047:02818\n\
67TFK:07028:03155\n\
67TFK:07099:02691\n\
67TFK:07084:02840\n\
67TFK:07103:03343\n\
67TFK:07088:03414\n\
67TFK:07145:03349\n\
67TFK:07136:03657\n\
67TFK:07162:02830\n\
67TFK:07170:03003\n\
67TFK:07163:03283\n\
67TFK:07175:03283\n\
67TFK:07236:03417\n\
67TFK:07255:03421\n\
67TFK:07284:02945\n\
67TFK:07289:03044\n\
67TFK:07354:02878\n\
67TFK:07330:03209\n\
67TFK:07357:03493\n\
67TFK:07322:03804\n\
67TFK:07388:03526\n\
67TFK:07438:02975\n\
67TFK:07422:03111\n\
67TFK:07461:02998\n\
67TFK:07486:03143\n\
67TFK:07507:03583\n\
67TFK:07489:03653\n\
67TFK:07536:03298\n\
67TFK:07538:03498\n\
67TFK:07525:03683\n\
67TFK:07541:03700\n\
67TFK:07567:02687\n\
67TFK:07606:02932\n\
67TFK:07625:02625\n\
67TFK:07649:02658\n\
67TFK:07645:03195\n\
67TFK:07705:02587\n\
67TFK:07706:02884\n\
67TFK:07707:03767\n\
67TFK:07744:02724\n\
67TFK:07739:02872\n\
67TFK:07781:02679\n\
67TFK:07795:02713\n\
67TFK:07809:02712\n\
67TFK:07768:02913\n\
67TFK:07791:03313\n\
67TFK:07830:03540\n\
67TFK:07819:03609\n\
67TFK:07816:03645\n\
67TFK:07822:03629\n\
67TFK:07880:02707\n\
67TFK:07860:03362\n\
67TFK:07924:03104\n\
67TFK:07934:03245\n\
67TFK:09349:04108\n\
67TFK:09371:04402\n\
67TFK:09327:04446\n\
67TFK:09364:04578\n\
67TFK:09343:04848\n\
67TFK:09337:05021\n\
67TFK:09347:05125\n\
67TFK:09375:04305\n\
67TFK:09413:04295\n\
67TFK:09400:04992\n\
67TFK:09450:04328\n\
67TFK:09448:04583\n\
67TFK:09471:04839\n\
67TFK:09490:04015\n\
67TFK:09475:04465\n\
67TFK:09477:04759\n\
67TFK:09509:04742\n\
67TFK:09571:04181\n\
67TFK:09541:04700\n\
67TFK:09596:04140\n\
67TFK:09586:04174\n\
67TFK:09574:04534\n\
67TFK:09662:04429\n\
67TFK:09670:04947\n\
67TFK:09696:04022\n\
67TFK:09681:04387\n\
67TFK:09675:05136\n\
67TFK:09764:04810\n\
67TFK:09774:03923\n\
67TFK:09813:04059\n\
67TFK:09820:04324\n\
67TFK:09775:04590\n\
67TFK:09818:04568\n\
67TFK:09834:03999\n\
67TFK:09830:04289\n\
67TFK:09825:04354\n\
67TFK:09830:04334\n\
67TFK:09872:04704\n\
67TFK:09917:03954\n\
67TFK:09922:04003\n\
67TFK:09903:04689\n\
67TFK:09954:03870\n\
67TFK:09928:04557\n\
67TFK:09944:04642\n\
67TFK:09964:04791\n\
67TFK:09971:04839\n\
67TFK:09950:05028\n\
67TFK:10006:04022\n\
67TFK:10099:04298\n\
67TFK:10120:05071\n\
67TFK:10143:03948\n\
67TFK:10126:03965\n\
67TFK:10155:04171\n\
67TFK:10146:04365\n\
67TFK:10162:04430\n\
67TFK:10145:04495\n\
67TFK:10127:04776\n\
67TFK:10144:04851\n\
67TFK:10139:05013\n\
67TFK:10194:04108\n\
67TFK:10183:04506\n\
67TFK:10209:04733\n\
67TFK:10194:05058\n\
67TFK:10303:04703\n\
67TFK:10328:04384\n\
67TFK:10356:04884\n\
67TFK:10442:04482\n\
67TFK:10432:04851\n\
67TFK:09357:02867\n\
67TFK:09368:03111\n\
67TFK:09371:03361\n\
67TFK:09333:03492\n\
67TFK:09383:03575\n\
67TFK:09438:03110\n\
67TFK:09452:03145\n\
67TFK:09463:03338\n\
67TFK:09445:03600\n\
67TFK:09435:03642\n\
67TFK:09482:02780\n\
67TFK:09517:03227\n\
67TFK:09476:03300\n\
67TFK:09490:03771\n\
67TFK:09547:03059\n\
67TFK:09568:03358\n\
67TFK:09544:03700\n\
67TFK:09621:02686\n\
67TFK:09577:03746\n\
67TFK:09582:03763\n\
67TFK:09598:03818\n\
67TFK:09639:02693\n\
67TFK:09628:03195\n\
67TFK:09664:03524\n\
67TFK:09651:03544\n\
67TFK:09718:02643\n\
67TFK:09700:02882\n\
67TFK:09674:03246\n\
67TFK:09707:03364\n\
67TFK:09683:03572\n\
67TFK:09739:02996\n\
67TFK:09737:03115\n\
67TFK:09734:03482\n\
67TFK:09725:03596\n\
67TFK:09753:03641\n\
67TFK:09744:03750\n\
67TFK:09788:02611\n\
67TFK:09811:02880\n\
67TFK:09785:03060\n\
67TFK:09802:03515\n\
67TFK:09822:03855\n\
67TFK:09868:02666\n\
67TFK:09856:03240\n\
67TFK:09865:03460\n\
67TFK:09855:03781\n\
67TFK:09891:03050\n\
67TFK:09902:03737\n\
67TFK:09903:03740\n\
67TFK:09900:03822\n\
67TFK:09968:03231\n\
67TFK:09971:03439\n\
67TFK:09964:03563\n\
67TFK:09999:02706\n\
67TFK:10015:02706\n\
67TFK:10012:03512\n\
67TFK:10033:03307\n\
67TFK:10112:02769\n\
67TFK:10121:02879\n\
67TFK:10075:03381\n\
67TFK:10091:03763\n\
67TFK:10158:02765\n\
67TFK:10176:03354\n\
67TFK:10175:03555\n\
67TFK:10209:03706\n\
67TFK:10238:02972\n\
67TFK:10243:03156\n\
67TFK:10242:03294\n\
67TFK:10244:03428\n\
67TFK:10260:03634\n\
67TFK:10363:02595\n\
67TFK:10369:02664\n\
67TFK:10394:02693\n\
67TFK:10405:02961\n\
67TFK:10389:03116\n\
67TFK:10412:03337\n\
67TFK:09333:12367\n\
67TFK:09420:11820\n\
67TFK:09448:12580\n\
67TFK:09569:12068\n\
67TFK:09538:12122\n\
67TFK:09545:12438\n\
67TFK:09542:12661\n\
67TFK:09575:12364\n\
67TFK:09669:11901\n\
67TFK:09695:11843\n\
67TFK:09700:12201\n\
67TFK:09675:12753\n\
67TFK:09764:11669\n\
67TFK:09734:12772\n\
67TFK:09786:11998\n\
67TFK:09776:12174\n\
67TFK:09868:11929\n\
67TFK:09830:12764\n\
67TFK:09886:12308\n\
67TFK:09940:12463\n\
67TFK:09946:12769\n\
67TFK:09984:12084\n\
67TFK:10014:12563\n\
67TFK:09986:12605\n\
67TFK:10143:11655\n\
67TFK:10139:12102\n\
67TFK:10229:11828\n\
67TFK:10225:12161\n\
67TFK:10315:11781\n\
67TFK:10316:11986\n\
67TFK:10304:12128\n\
67TFK:10326:12033\n\
67TFK:10329:12099\n\
67TFK:10538:11904\n\
67TFK:10584:11948\n\
67TFK:00938:13572\n\
67TFK:01122:13140\n\
67TFK:01182:12987\n\
67TFK:01314:13311\n\
67TFK:01335:03451\n\
67TFK:01406:02735\n\
67TFK:01446:02641\n\
67TFK:01465:02811\n\
67TFK:01478:03018\n\
67TFK:01463:03122\n\
67TFK:01481:03095\n\
67TFK:01441:03405\n\
67TFK:01492:02755\n\
67TFK:01495:03104\n\
67TFK:01529:03301\n\
67TFK:01494:03380\n\
67TFK:01494:03757\n\
67TFK:01526:03792\n\
67TFK:01568:02735\n\
67TFK:01551:03081\n\
67TFK:01556:03291\n\
67TFK:01553:03731\n\
67TFK:01562:03764\n\
67TFK:01583:02790\n\
67TFK:01582:02875\n\
67TFK:01607:03111\n\
67TFK:01619:03192\n\
67TFK:01590:03319\n\
67TFK:01649:03129\n\
67TFK:01681:03455\n\
67TFK:01652:03591\n\
67TFK:01727:02613\n\
67TFK:01686:02982\n\
67TFK:01696:03205\n\
67TFK:01752:02650\n\
67TFK:01751:03040\n\
67TFK:01828:03413\n\
67TFK:01828:03452\n\
67TFK:01862:02880\n\
67TFK:01870:03170\n\
67TFK:01881:03272\n\
67TFK:01837:03649\n\
67TFK:01870:03859\n\
67TFK:01970:03324\n\
67TFK:01977:03802\n\
67TFK:02031:02913\n\
67TFK:02025:03291\n\
67TFK:02021:03361\n\
67TFK:02011:03564\n\
67TFK:02043:02712\n\
67TFK:02110:02730\n\
67TFK:02119:02829\n\
67TFK:02092:03016\n\
67TFK:02146:02702\n\
67TFK:02172:02802\n\
67TFK:02178:03053\n\
67TFK:02160:03672\n\
67TFK:02222:02703\n\
67TFK:02222:02948\n\
67TFK:02271:03024\n\
67TFK:02281:03585\n\
67TFK:02290:02801\n\
67TFK:02287:02830\n\
67TFK:02303:02953\n\
67TFK:02285:03450\n\
67TFK:02339:02724\n\
67TFK:02334:02783\n\
67TFK:02335:03046\n\
67TFK:02347:03532\n\
67TFK:02396:02590\n\
67TFK:02497:02967\n\
67TFK:02504:03830\n\
67TFK:02574:02730\n\
67TFK:02575:02739\n\
67TFK:02549:03197\n\
67TFK:02565:03463\n\
67TFK:02597:03541\n\
67TFK:02608:03680\n\
67TFK:01340:04814\n\
67TFK:01348:04836\n\
67TFK:01392:04851\n\
67TFK:01452:04068\n\
67TFK:01477:04288\n\
67TFK:01457:04722\n\
67TFK:01467:04788\n\
67TFK:01503:04183\n\
67TFK:01518:04744\n\
67TFK:01551:04395\n\
67TFK:01538:04795\n\
67TFK:01533:04947\n\
67TFK:01582:04140\n\
67TFK:01587:04843\n\
67TFK:01681:03993\n\
67TFK:01635:04376\n\
67TFK:01679:04391\n\
67TFK:01653:04509\n\
67TFK:01639:04576\n\
67TFK:01656:05110\n\
67TFK:01694:04184\n\
67TFK:01698:04231\n\
67TFK:01736:04001\n\
67TFK:01775:03998\n\
67TFK:01742:04454\n\
67TFK:01778:04427\n\
67TFK:01765:04538\n\
67TFK:01784:04219\n\
67TFK:01815:04600\n\
67TFK:01878:04844\n\
67TFK:01845:04926\n\
67TFK:01913:03947\n\
67TFK:01895:04091\n\
67TFK:01888:04186\n\
67TFK:01923:04200\n\
67TFK:01913:04344\n\
67TFK:01886:04868\n\
67TFK:01884:05144\n\
67TFK:01936:04055\n\
67TFK:01957:04536\n\
67TFK:01964:04850\n\
67TFK:02019:03963\n\
67TFK:02029:04096\n\
67TFK:02022:04131\n\
67TFK:02006:04622\n\
67TFK:02030:04876\n\
67TFK:02060:04179\n\
67TFK:02057:04396\n\
67TFK:02051:05119\n\
67TFK:02100:03870\n\
67TFK:02107:03869\n\
67TFK:02127:04055\n\
67TFK:02128:04058\n\
67TFK:02113:04108\n\
67TFK:02089:04524\n\
67TFK:02089:04658\n\
67TFK:02093:04839\n\
67TFK:02100:04877\n\
67TFK:02087:05140\n\
67TFK:02161:03904\n\
67TFK:02159:04479\n\
67TFK:02132:04735\n\
67TFK:02148:04915\n\
67TFK:02158:05051\n\
67TFK:02224:03964\n\
67TFK:02193:04050\n\
67TFK:02183:04242\n\
67TFK:02186:04254\n\
67TFK:02184:04418\n\
67TFK:02184:04756\n\
67TFK:02263:03952\n\
67TFK:02274:04177\n\
67TFK:02240:04289\n\
67TFK:02260:04548\n\
67TFK:02249:04730\n\
67TFK:02270:04793\n\
67TFK:02282:04302\n\
67TFK:02311:04417\n\
67TFK:02376:04142\n\
67TFK:02353:04345\n\
67TFK:02364:04606\n\
67TFK:02361:04840\n\
67TFK:02398:04126\n\
67TFK:02399:04195\n\
67TFK:02399:04349\n\
67TFK:02402:04801\n\
67TFK:02524:04087\n\
67TFK:02528:04275\n\
67TFK:02544:04124\n\
67TFK:02546:04875\n\
67TFK:02547:04873\n\
67TFK:02542:05059\n\
67TFK:02600:04652\n\
67TFK:02650:04039\n\
67TFK:02633:04230\n\
67TFK:01338:06019\n\
67TFK:01421:05451\n\
67TFK:01461:06305\n\
67TFK:01504:05172\n\
67TFK:01517:05700\n\
67TFK:01502:06055\n\
67TFK:01492:06239\n\
67TFK:01569:05413\n\
67TFK:01571:06167\n\
67TFK:01534:06432\n\
67TFK:01611:05879\n\
67TFK:01583:06103\n\
67TFK:01603:06178\n\
67TFK:01616:06276\n\
67TFK:01644:05439\n\
67TFK:01646:05570\n\
67TFK:01712:05289\n\
67TFK:01719:05449\n\
67TFK:01714:06240\n\
67TFK:01758:05338\n\
67TFK:01778:05539\n\
67TFK:01749:06351\n\
67TFK:01808:05788\n\
67TFK:01814:05756\n\
67TFK:01822:06154\n\
67TFK:01824:06316\n\
67TFK:01835:06081\n\
67TFK:01911:05705\n\
67TFK:01940:05484\n\
67TFK:01966:05463\n\
67TFK:01940:06088\n\
67TFK:01944:06363\n\
67TFK:01989:05814\n\
67TFK:02004:06145\n\
67TFK:02047:05384\n\
67TFK:02064:05369\n\
67TFK:02057:06125\n\
67TFK:02122:05173\n\
67TFK:02125:05422\n\
67TFK:02085:05862\n\
67TFK:02092:06108\n\
67TFK:02102:06142\n\
67TFK:02133:05689\n\
67TFK:02153:06160\n\
67TFK:02176:06243\n\
67TFK:02132:06408\n\
67TFK:02208:05569\n\
67TFK:02249:05639\n\
67TFK:02236:05675\n\
67TFK:02263:05737\n\
67TFK:02252:06366\n\
67TFK:02262:06396\n\
67TFK:02305:06365\n\
67TFK:02340:05387\n\
67TFK:02336:05599\n\
67TFK:02368:05720\n\
67TFK:02403:06010\n\
67TFK:02453:05221\n\
67TFK:02442:05335\n\
67TFK:02443:05347\n\
67TFK:02490:05551\n\
67TFK:02487:05788\n\
67TFK:02490:06245\n\
67TFK:02534:05647\n\
67TFK:02561:06031\n\
67TFK:02597:05184\n\
67TFK:02605:06119\n\
67TFK:02642:05435\n\
67TFK:02643:05428\n\
67TFK:02650:05734\n\
67TFK:02658:05809\n\
67TFK:01346:06743\n\
67TFK:01354:07275\n\
67TFK:01378:07349\n\
67TFK:01386:06706\n\
67TFK:01439:06824\n\
67TFK:01468:06959\n\
67TFK:01439:07158\n\
67TFK:01499:06789\n\
67TFK:01569:07188\n\
67TFK:01553:07520\n\
67TFK:01555:07502\n\
67TFK:01539:07671\n\
67TFK:01593:06672\n\
67TFK:01596:07155\n\
67TFK:01598:07438\n\
67TFK:01605:07527\n\
67TFK:01594:07715\n\
67TFK:01651:06846\n\
67TFK:01687:06680\n\
67TFK:01729:06781\n\
67TFK:01688:07331\n\
67TFK:01700:07519\n\
67TFK:01803:06989\n\
67TFK:01816:07538\n\
67TFK:01840:07576\n\
67TFK:01925:07273\n\
67TFK:01979:07585\n\
67TFK:02014:06729\n\
67TFK:02002:06915\n\
67TFK:02026:06904\n\
67TFK:02069:06647\n\
67TFK:02062:07210\n\
67TFK:02048:07677\n\
67TFK:02091:06960\n\
67TFK:02147:07301\n\
67TFK:02132:07538\n\
67TFK:02230:06486\n\
67TFK:02203:06747\n\
67TFK:02225:06770\n\
67TFK:02229:07159\n\
67TFK:02230:07404\n\
67TFK:02205:07451\n\
67TFK:02247:06841\n\
67TFK:02273:07640\n\
67TFK:02305:06582\n\
67TFK:02299:07453\n\
67TFK:02334:06690\n\
67TFK:02349:06874\n\
67TFK:02369:06912\n\
67TFK:02394:06567\n\
67TFK:02418:07630\n\
67TFK:02438:06656\n\
67TFK:02456:07251\n\
67TFK:02505:06974\n\
67TFK:02511:06952\n\
67TFK:02520:06959\n\
67TFK:02491:07459\n\
67TFK:02492:07536\n\
67TFK:02560:07138\n\
67TFK:02563:07119\n\
67TFK:02544:07270\n\
67TFK:02591:07116\n\
67TFK:02609:07704\n\
67TFK:02654:06463\n\
67TFK:02636:07161\n\
67TFK:01346:01776\n\
67TFK:01357:01863\n\
67TFK:01421:01299\n\
67TFK:01423:01386\n\
67TFK:01382:01883\n\
67TFK:01411:02132\n\
67TFK:01425:02140\n\
67TFK:01441:01570\n\
67TFK:01450:02331\n\
67TFK:01508:01853\n\
67TFK:01526:02114\n\
67TFK:01519:02364\n\
67TFK:01556:01733\n\
67TFK:01572:01779\n\
67TFK:01577:01774\n\
67TFK:01545:02291\n\
67TFK:01630:01296\n\
67TFK:01627:01699\n\
67TFK:01588:01931\n\
67TFK:01628:02073\n\
67TFK:01627:02135\n\
67TFK:01632:01509\n\
67TFK:01678:01670\n\
67TFK:01664:02048\n\
67TFK:01672:02132\n\
67TFK:01661:02148\n\
67TFK:01692:01318\n\
67TFK:01725:01474\n\
67TFK:01705:01598\n\
67TFK:01721:01651\n\
67TFK:01707:01749\n\
67TFK:01685:01865\n\
67TFK:01688:01871\n\
67TFK:01699:02051\n\
67TFK:01731:02505\n\
67TFK:01777:01321\n\
67TFK:01813:01458\n\
67TFK:01811:02235\n\
67TFK:01830:02202\n\
67TFK:01788:02343\n\
67TFK:01792:02413\n\
67TFK:01847:01420\n\
67TFK:01840:01497\n\
67TFK:01855:01888\n\
67TFK:01876:02012\n\
67TFK:01924:01342\n\
67TFK:01938:01760\n\
67TFK:01962:01930\n\
67TFK:01950:02045\n\
67TFK:01966:02176\n\
67TFK:02001:02357\n\
67TFK:02054:01499\n\
67TFK:02103:01368\n\
67TFK:02099:01434\n\
67TFK:02107:01892\n\
67TFK:02091:02153\n\
67TFK:02164:01536\n\
67TFK:02160:01734\n\
67TFK:02165:01740\n\
67TFK:02163:01897\n\
67TFK:02166:02126\n\
67TFK:02212:02329\n\
67TFK:02279:01716\n\
67TFK:02248:01846\n\
67TFK:02293:01332\n\
67TFK:02289:02125\n\
67TFK:02350:01667\n\
67TFK:02350:01800\n\
67TFK:02374:01817\n\
67TFK:02344:02056\n\
67TFK:02372:02127\n\
67TFK:02414:01475\n\
67TFK:02402:01905\n\
67TFK:02435:01299\n\
67TFK:02447:01320\n\
67TFK:02432:02225\n\
67TFK:02519:01624\n\
67TFK:02521:02485\n\
67TFK:02569:02398\n\
67TFK:02585:01315\n\
67TFK:02603:01321\n\
67TFK:02600:01642\n\
67TFK:02586:01927\n\
67TFK:02612:02574\n\
67TFK:02659:01384\n\
67TFK:02658:02412\n\
67TFK:02637:02542\n\
67TFK:01385:07870\n\
67TFK:01425:08109\n\
67TFK:01413:08131\n\
67TFK:01391:08827\n\
67TFK:01471:08785\n\
67TFK:01530:08180\n\
67TFK:01578:07820\n\
67TFK:01567:08192\n\
67TFK:01578:08533\n\
67TFK:01601:07927\n\
67TFK:01627:08113\n\
67TFK:01602:08211\n\
67TFK:01590:08389\n\
67TFK:01654:08900\n\
67TFK:01653:08947\n\
67TFK:01726:08038\n\
67TFK:01763:08614\n\
67TFK:01774:08713\n\
67TFK:01737:08999\n\
67TFK:01827:07885\n\
67TFK:01830:07903\n\
67TFK:01782:08000\n\
67TFK:01785:07979\n\
67TFK:01784:08138\n\
67TFK:01785:09011\n\
67TFK:01833:07817\n\
67TFK:01854:08455\n\
67TFK:01855:08847\n\
67TFK:01901:08171\n\
67TFK:01891:08380\n\
67TFK:01971:08756\n\
67TFK:01945:08895\n\
67TFK:02015:07802\n\
67TFK:01994:07926\n\
67TFK:02080:08305\n\
67TFK:02071:08744\n\
67TFK:02080:08779\n\
67TFK:02125:08190\n\
67TFK:02100:08390\n\
67TFK:02180:07820\n\
67TFK:02154:07870\n\
67TFK:02146:07980\n\
67TFK:02168:08420\n\
67TFK:02222:07921\n\
67TFK:02230:08072\n\
67TFK:02222:08450\n\
67TFK:02216:08508\n\
67TFK:02182:08736\n\
67TFK:02237:08218\n\
67TFK:02252:08321\n\
67TFK:02248:08868\n\
67TFK:02306:07853\n\
67TFK:02328:07910\n\
67TFK:02296:08487\n\
67TFK:02311:08587\n\
67TFK:02283:08658\n\
67TFK:02377:08033\n\
67TFK:02346:08927\n\
67TFK:02415:08080\n\
67TFK:02408:08201\n\
67TFK:02410:08819\n\
67TFK:02434:07852\n\
67TFK:02439:07924\n\
67TFK:02529:08343\n\
67TFK:02499:08534\n\
67TFK:02502:08782\n\
67TFK:02547:07823\n\
67TFK:02557:07987\n\
67TFK:02532:08456\n\
67TFK:02614:07992\n\
67TFK:01337:09682\n\
67TFK:01342:09794\n\
67TFK:01379:09998\n\
67TFK:01386:09264\n\
67TFK:01415:10252\n\
67TFK:01420:10271\n\
67TFK:01451:09719\n\
67TFK:01454:09857\n\
67TFK:01441:09963\n\
67TFK:01494:09144\n\
67TFK:01493:09319\n\
67TFK:01509:09450\n\
67TFK:01510:09539\n\
67TFK:01561:09243\n\
67TFK:01602:09646\n\
67TFK:01603:10088\n\
67TFK:01662:10091\n\
67TFK:01706:09748\n\
67TFK:01752:09093\n\
67TFK:01770:09480\n\
67TFK:01758:09543\n\
67TFK:01735:09756\n\
67TFK:01736:09764\n\
67TFK:01738:10174\n\
67TFK:01798:09156\n\
67TFK:01861:09801\n\
67TFK:01964:09108\n\
67TFK:01946:09219\n\
67TFK:01978:09848\n\
67TFK:01984:09124\n\
67TFK:02000:09484\n\
67TFK:01982:09600\n\
67TFK:02056:09211\n\
67TFK:02049:09564\n\
67TFK:02172:09291\n\
67TFK:02138:09529\n\
67TFK:02148:09566\n\
67TFK:02137:09709\n\
67TFK:02178:09709\n\
67TFK:02174:09797\n\
67TFK:02204:09093\n\
67TFK:02216:09096\n\
67TFK:02222:09792\n\
67TFK:02209:09846\n\
67TFK:02206:10252\n\
67TFK:02265:09068\n\
67TFK:02264:09227\n\
67TFK:02256:10199\n\
67TFK:02292:09551\n\
67TFK:02320:09815\n\
67TFK:02308:10080\n\
67TFK:02339:09121\n\
67TFK:02352:09234\n\
67TFK:02336:09279\n\
67TFK:02387:09481\n\
67TFK:02429:09827\n\
67TFK:02460:09104\n\
67TFK:02477:10114\n\
67TFK:02524:09992\n\
67TFK:02483:10077\n\
67TFK:02512:10123\n\
67TFK:02559:10110\n\
67TFK:02535:10303\n\
67TFK:02604:09406\n\
67TFK:02592:09722\n\
67TFK:02615:10239\n\
67TFK:05371:03984\n\
67TFK:05356:04766\n\
67TFK:05401:04736\n\
67TFK:05469:03887\n\
67TFK:05456:04162\n\
67TFK:05447:04424\n\
67TFK:05575:03969\n\
67TFK:05566:04040\n\
67TFK:05577:04428\n\
67TFK:05565:04712\n\
67TFK:05545:04840\n\
67TFK:05589:03978\n\
67TFK:05616:04042\n\
67TFK:05621:04495\n\
67TFK:05626:04919\n\
67TFK:05648:03960\n\
67TFK:05651:04534\n\
67TFK:05672:04662\n\
67TFK:05698:04408\n\
67TFK:05694:04707\n\
67TFK:05716:04716\n\
67TFK:05730:03941\n\
67TFK:05775:04365\n\
67TFK:05789:03880\n\
67TFK:05827:03956\n\
67TFK:05816:04182\n\
67TFK:05818:04166\n\
67TFK:05818:04195\n\
67TFK:05786:04228\n\
67TFK:05787:04894\n\
67TFK:05834:03883\n\
67TFK:05865:04102\n\
67TFK:05842:04280\n\
67TFK:05841:04457\n\
67TFK:05833:04786\n\
67TFK:05977:03947\n\
67TFK:05940:04482\n\
67TFK:05966:04507\n\
67TFK:05945:04603\n\
67TFK:05956:04704\n\
67TFK:06023:04076\n\
67TFK:06019:04245\n\
67TFK:05997:04552\n\
67TFK:06024:04749\n\
67TFK:06052:04464\n\
67TFK:06054:04544\n\
67TFK:06054:04951\n\
67TFK:06078:03960\n\
67TFK:06109:03946\n\
67TFK:06085:04845\n\
67TFK:06145:04220\n\
67TFK:06148:04306\n\
67TFK:06221:04923\n\
67TFK:06230:04863\n\
67TFK:06326:03886\n\
67TFK:06305:04011\n\
67TFK:06315:03980\n\
67TFK:06314:04120\n\
67TFK:06325:04308\n\
67TFK:06296:04652\n\
67TFK:06291:04689\n\
67TFK:06295:04799\n\
67TFK:06300:05055\n\
67TFK:06291:05066\n\
67TFK:06348:03913\n\
67TFK:06362:04641\n\
67TFK:06331:04782\n\
67TFK:06354:04954\n\
67TFK:06408:04064\n\
67TFK:06421:04227\n\
67TFK:06447:04390\n\
67TFK:06435:05060\n\
67TFK:06512:04338\n\
67TFK:06527:04565\n\
67TFK:06530:04130\n\
67TFK:06561:04531\n\
67TFK:06530:04657\n\
67TFK:06597:03970\n\
67TFK:06650:04347\n\
67TFK:06639:04365\n\
67TFK:09364:12992\n\
67TFK:09426:13188\n\
67TFK:09493:13087\n\
67TFK:09602:13048\n\
67TFK:09654:13062\n\
67TFK:09669:13057\n\
67TFK:09341:07754\n\
67TFK:09356:08776\n\
67TFK:09372:08954\n\
67TFK:09374:08465\n\
67TFK:09375:08632\n\
67TFK:09376:08887\n\
67TFK:09453:08928\n\
67TFK:09518:07940\n\
67TFK:09495:08514\n\
67TFK:09483:08635\n\
67TFK:09570:08082\n\
67TFK:09564:08945\n\
67TFK:09606:08303\n\
67TFK:09610:08470\n\
67TFK:09658:07987\n\
67TFK:09649:08932\n\
67TFK:09698:07959\n\
67TFK:09710:08014\n\
67TFK:09754:07801\n\
67TFK:09743:08240\n\
67TFK:09751:08341\n\
67TFK:09738:08705\n\
67TFK:09745:08887\n\
67TFK:09778:08047\n\
67TFK:09843:07754\n\
67TFK:09871:07863\n\
67TFK:09824:08571\n\
67TFK:09862:08720\n\
67TFK:09911:07899\n\
67TFK:09903:08124\n\
67TFK:09891:08309\n\
67TFK:09923:08531\n\
67TFK:09894:08987\n\
67TFK:09905:08987\n\
67TFK:09956:07841\n\
67TFK:10013:07900\n\
67TFK:09985:08003\n\
67TFK:09991:08116\n\
67TFK:10013:08679\n\
67TFK:10048:08084\n\
67TFK:10173:08959\n\
67TFK:10287:08076\n\
67TFK:10286:08391\n\
67TFK:10368:07903\n\
67TFK:10351:07957\n\
67TFK:10341:08004\n\
67TFK:10332:08953\n\
67TFK:10423:08424\n\
67TFK:10461:08000\n\
67TFK:10436:08981\n\
67TFK:10506:08748\n\
67TFK:10587:08627\n\
67TFK:09360:09353\n\
67TFK:09324:09475\n\
67TFK:09412:09554\n\
67TFK:09390:10064\n\
67TFK:09421:10105\n\
67TFK:09439:09121\n\
67TFK:09444:09164\n\
67TFK:09463:09152\n\
67TFK:09428:09528\n\
67TFK:09463:09787\n\
67TFK:09443:09976\n\
67TFK:09445:10058\n\
67TFK:09451:10185\n\
67TFK:09485:09104\n\
67TFK:09479:09285\n\
67TFK:09522:09404\n\
67TFK:09486:09436\n\
67TFK:09519:09664\n\
67TFK:09481:09697\n\
67TFK:09483:10207\n\
67TFK:09551:09081\n\
67TFK:09558:09167\n\
67TFK:09535:09517\n\
67TFK:09557:09658\n\
67TFK:09561:10132\n\
67TFK:09600:09177\n\
67TFK:09617:09348\n\
67TFK:09659:09263\n\
67TFK:09633:09288\n\
67TFK:09658:09964\n\
67TFK:09644:10149\n\
67TFK:09723:09553\n\
67TFK:09687:09709\n\
67TFK:09733:09747\n\
67TFK:09753:10188\n\
67TFK:09791:09357\n\
67TFK:09777:09491\n\
67TFK:09776:09786\n\
67TFK:09793:10025\n\
67TFK:09871:09052\n\
67TFK:09849:09753\n\
67TFK:09875:10080\n\
67TFK:09972:09293\n\
67TFK:10012:09430\n\
67TFK:09977:09719\n\
67TFK:10023:09860\n\
67TFK:09986:10272\n\
67TFK:10035:09161\n\
67TFK:10056:09151\n\
67TFK:10025:09528\n\
67TFK:10047:09772\n\
67TFK:10129:09909\n\
67TFK:10214:09100\n\
67TFK:10214:09132\n\
67TFK:10218:09686\n\
67TFK:10184:10259\n\
67TFK:10215:10251\n\
67TFK:10291:09363\n\
67TFK:10326:09385\n\
67TFK:10417:09221\n\
67TFK:09369:10328\n\
67TFK:09338:10576\n\
67TFK:09362:10619\n\
67TFK:09369:11110\n\
67TFK:09375:10401\n\
67TFK:09379:11408\n\
67TFK:09374:11514\n\
67TFK:09470:10373\n\
67TFK:09432:10579\n\
67TFK:09470:10875\n\
67TFK:09518:10320\n\
67TFK:09520:10347\n\
67TFK:09488:10621\n\
67TFK:09572:11080\n\
67TFK:09639:10603\n\
67TFK:09689:10476\n\
67TFK:09715:11023\n\
67TFK:09734:10710\n\
67TFK:09759:11028\n\
67TFK:09740:11541\n\
67TFK:09791:10529\n\
67TFK:09790:11089\n\
67TFK:09789:11259\n\
67TFK:09860:10559\n\
67TFK:09882:10612\n\
67TFK:09880:11140\n\
67TFK:09888:11198\n\
67TFK:09891:11382\n\
67TFK:09940:10900\n\
67TFK:09936:11216\n\
67TFK:09973:11558\n\
67TFK:10016:10961\n\
67TFK:09984:11324\n\
67TFK:09986:11387\n\
67TFK:10064:10617\n\
67TFK:10048:11362\n\
67TFK:10120:10443\n\
67TFK:10094:10552\n\
67TFK:10110:10707\n\
67TFK:10109:11131\n\
67TFK:10169:10731\n\
67TFK:10138:10774\n\
67TFK:10146:10763\n\
67TFK:10201:10587\n\
67TFK:10237:10580\n\
67TFK:10251:10846\n\
67TFK:10373:11031\n\
67TFK:10371:11064\n\
67TFK:10510:11181\n\
67TFK:10477:11515\n\
67TFK:10564:11009\n\
67TFK:10607:11059\n\
67TFK:10627:11549\n\
67TFK:05349:06566\n\
67TFK:05349:07051\n\
67TFK:05337:07197\n\
67TFK:05356:07433\n\
67TFK:05413:07568\n\
67TFK:05451:07124\n\
67TFK:05489:07498\n\
67TFK:05593:06722\n\
67TFK:05612:06792\n\
67TFK:05672:07143\n\
67TFK:05654:07577\n\
67TFK:05721:06523\n\
67TFK:05701:06913\n\
67TFK:05704:07098\n\
67TFK:05678:07704\n\
67TFK:05745:06501\n\
67TFK:05736:06582\n\
67TFK:05736:07122\n\
67TFK:05729:07484\n\
67TFK:05772:07487\n\
67TFK:05819:06495\n\
67TFK:05822:06601\n\
67TFK:05809:06828\n\
67TFK:05871:07117\n\
67TFK:05859:07261\n\
67TFK:05855:07364\n\
67TFK:05877:07418\n\
67TFK:05880:06576\n\
67TFK:05898:06643\n\
67TFK:05908:07167\n\
67TFK:05909:07156\n\
67TFK:05891:07554\n\
67TFK:05965:06588\n\
67TFK:06016:06576\n\
67TFK:06023:07097\n\
67TFK:05992:07425\n\
67TFK:05994:07488\n\
67TFK:06060:06527\n\
67TFK:06075:06651\n\
67TFK:06039:07134\n\
67TFK:06113:06795\n\
67TFK:06113:06827\n\
67TFK:06089:07352\n\
67TFK:06092:07408\n\
67TFK:06113:07628\n\
67TFK:06130:06486\n\
67TFK:06154:06676\n\
67TFK:06138:06736\n\
67TFK:06161:06793\n\
67TFK:06159:06858\n\
67TFK:06140:06893\n\
67TFK:06164:07180\n\
67TFK:06213:06671\n\
67TFK:06205:06770\n\
67TFK:06208:07273\n\
67TFK:06184:07367\n\
67TFK:06218:07616\n\
67TFK:06275:07188\n\
67TFK:06230:07195\n\
67TFK:06296:06886\n\
67TFK:06285:06969\n\
67TFK:06323:07188\n\
67TFK:06302:07195\n\
67TFK:06325:07543\n\
67TFK:06319:07638\n\
67TFK:06366:06951\n\
67TFK:06330:07081\n\
67TFK:06333:07242\n\
67TFK:06340:07504\n\
67TFK:06330:07656\n\
67TFK:06396:06612\n\
67TFK:06403:06608\n\
67TFK:06409:07278\n\
67TFK:06415:07297\n\
67TFK:06380:07590\n\
67TFK:06409:07659\n\
67TFK:06439:06596\n\
67TFK:06503:06592\n\
67TFK:06506:06816\n\
67TFK:06518:06875\n\
67TFK:06492:07210\n\
67TFK:06509:07222\n\
67TFK:06485:07240\n\
67TFK:06504:07674\n\
67TFK:06571:07083\n\
67TFK:06531:07596\n\
67TFK:06605:06596\n\
67TFK:06599:06714\n\
67TFK:06637:06861\n\
67TFK:06651:07120\n\
67TFK:06655:07120\n\
67TFK:06646:07574\n\
67TFK:06656:07714\n\
67TFK:05341:11256\n\
67TFK:05369:11534\n\
67TFK:05389:11154\n\
67TFK:05460:10864\n\
67TFK:05473:10882\n\
67TFK:05453:10955\n\
67TFK:05430:11487\n\
67TFK:05483:11448\n\
67TFK:05543:10528\n\
67TFK:05537:10813\n\
67TFK:05567:10987\n\
67TFK:05537:11118\n\
67TFK:05549:11199\n\
67TFK:05569:11423\n\
67TFK:05607:10477\n\
67TFK:05602:10525\n\
67TFK:05599:10668\n\
67TFK:05596:11322\n\
67TFK:05608:11309\n\
67TFK:05602:11545\n\
67TFK:05667:10380\n\
67TFK:05657:11087\n\
67TFK:05693:10370\n\
67TFK:05696:10481\n\
67TFK:05721:10918\n\
67TFK:05727:11156\n\
67TFK:05746:10919\n\
67TFK:05738:11224\n\
67TFK:05821:10578\n\
67TFK:05784:10856\n\
67TFK:05874:10381\n\
67TFK:05861:10407\n\
67TFK:05828:11151\n\
67TFK:05910:10458\n\
67TFK:05910:11281\n\
67TFK:05916:11377\n\
67TFK:05905:11519\n\
67TFK:05938:10443\n\
67TFK:05936:10973\n\
67TFK:05932:11192\n\
67TFK:05973:11173\n\
67TFK:05982:10992\n\
67TFK:06008:11195\n\
67TFK:06056:11587\n\
67TFK:06096:10311\n\
67TFK:06126:10695\n\
67TFK:06113:10815\n\
67TFK:06089:10902\n\
67TFK:06079:11104\n\
67TFK:06117:11222\n\
67TFK:06148:11230\n\
67TFK:06211:11161\n\
67TFK:06225:11157\n\
67TFK:06258:10672\n\
67TFK:06243:10897\n\
67TFK:06270:11159\n\
67TFK:06314:11175\n\
67TFK:06331:10718\n\
67TFK:06414:10964\n\
67TFK:06391:11139\n\
67TFK:06475:11072\n\
67TFK:06471:11413\n\
67TFK:06519:10616\n\
67TFK:06486:10869\n\
67TFK:06486:11116\n\
67TFK:06487:11116\n\
67TFK:06577:11583\n\
67TFK:06607:10442\n\
67TFK:06620:10448\n\
67TFK:06608:10890\n\
67TFK:06585:11124\n\
67TFK:06628:10580\n\
67TFK:06630:10974\n\
67TFK:06646:11336\n\
67TFK:09364:01663\n\
67TFK:09368:02386\n\
67TFK:09407:01348\n\
67TFK:09452:01929\n\
67TFK:09464:02239\n\
67TFK:09486:01326\n\
67TFK:09517:02354\n\
67TFK:09542:01353\n\
67TFK:09607:01804\n\
67TFK:09574:02263\n\
67TFK:09706:01862\n\
67TFK:09789:02293\n\
67TFK:09831:01809\n\
67TFK:09858:01859\n\
67TFK:09854:02099\n\
67TFK:09851:02438\n\
67TFK:09918:02051\n\
67TFK:09957:02247\n\
67TFK:09961:02292\n\
67TFK:09939:02388\n\
67TFK:09958:02445\n\
67TFK:09968:02555\n\
67TFK:09977:02274\n\
67TFK:10003:02517\n\
67TFK:10139:02123\n\
67TFK:10125:02573\n\
67TFK:10198:02559\n\
67TFK:10238:02564\n\
67TFK:06703:01971\n\
67TFK:06759:01772\n\
67TFK:06772:01963\n\
67TFK:06773:01978\n\
67TFK:06809:02574\n\
67TFK:06824:02148\n\
67TFK:06852:02496\n\
67TFK:06902:01985\n\
67TFK:06877:02431\n\
67TFK:06955:01370\n\
67TFK:06934:01684\n\
67TFK:06957:01672\n\
67TFK:06945:01902\n\
67TFK:06976:01521\n\
67TFK:06997:02294\n\
67TFK:06987:02563\n\
67TFK:07040:01425\n\
67TFK:07088:01416\n\
67TFK:07090:01922\n\
67TFK:07101:02097\n\
67TFK:07137:02250\n\
67TFK:07127:02521\n\
67TFK:07128:02549\n\
67TFK:07183:01780\n\
67TFK:07179:02015\n\
67TFK:07182:02280\n\
67TFK:07189:02394\n\
67TFK:07204:02442\n\
67TFK:07235:02032\n\
67TFK:07253:02066\n\
67TFK:07271:01306\n\
67TFK:07300:01320\n\
67TFK:07293:01905\n\
67TFK:07275:02125\n\
67TFK:07292:02315\n\
67TFK:07359:01874\n\
67TFK:07349:02347\n\
67TFK:07322:02494\n\
67TFK:07340:02563\n\
67TFK:07372:01636\n\
67TFK:07393:01711\n\
67TFK:07436:01537\n\
67TFK:07410:02024\n\
67TFK:07455:02010\n\
67TFK:07433:02287\n\
67TFK:07430:02470\n\
67TFK:07500:01303\n\
67TFK:07472:01580\n\
67TFK:07479:02136\n\
67TFK:07476:02164\n\
67TFK:07500:02168\n\
67TFK:07491:02421\n\
67TFK:07547:01745\n\
67TFK:07530:02355\n\
67TFK:07603:01518\n\
67TFK:07589:02431\n\
67TFK:07636:01291\n\
67TFK:07657:02310\n\
67TFK:07680:01793\n\
67TFK:07677:01898\n\
67TFK:07694:02489\n\
67TFK:07751:02541\n\
67TFK:07786:01347\n\
67TFK:07788:01404\n\
67TFK:07784:01999\n\
67TFK:07813:01549\n\
67TFK:07834:02127\n\
67TFK:07835:02122\n\
67TFK:07868:01566\n\
67TFK:07871:01869\n\
67TFK:07884:02304\n\
67TFK:07912:02344\n\
67TFK:07989:01405\n\
67TFK:07960:01555\n\
67TFK:07966:01645\n\
67TFK:07961:02563\n\
67TFK:06706:04018\n\
67TFK:06666:04475\n\
67TFK:06745:03975\n\
67TFK:06734:04843\n\
67TFK:06777:04362\n\
67TFK:06777:04569\n\
67TFK:06774:04932\n\
67TFK:06767:05010\n\
67TFK:06809:05074\n\
67TFK:06836:04412\n\
67TFK:06813:04446\n\
67TFK:06885:04903\n\
67TFK:06935:03973\n\
67TFK:06916:04600\n\
67TFK:06987:05138\n\
67TFK:07034:04006\n\
67TFK:07020:04855\n\
67TFK:07102:04124\n\
67TFK:07072:04592\n\
67TFK:07082:04859\n\
67TFK:07066:05081\n\
67TFK:07123:04258\n\
67TFK:07145:04451\n\
67TFK:07128:04822\n\
67TFK:07130:05121\n\
67TFK:07242:04032\n\
67TFK:07212:04256\n\
67TFK:07242:04370\n\
67TFK:07240:04470\n\
67TFK:07224:05121\n\
67TFK:07265:04102\n\
67TFK:07295:04145\n\
67TFK:07293:05029\n\
67TFK:07301:05057\n\
67TFK:07330:04070\n\
67TFK:07354:04308\n\
67TFK:07343:04495\n\
67TFK:07360:03948\n\
67TFK:07385:04004\n\
67TFK:07386:04442\n\
67TFK:07404:04433\n\
67TFK:07409:04418\n\
67TFK:07409:04454\n\
67TFK:07361:04591\n\
67TFK:07459:04227\n\
67TFK:07418:04459\n\
67TFK:07505:04715\n\
67TFK:07475:04783\n\
67TFK:07466:04932\n\
67TFK:07469:05067\n\
67TFK:07538:04083\n\
67TFK:07524:04446\n\
67TFK:07556:04709\n\
67TFK:07519:04938\n\
67TFK:07518:05066\n\
67TFK:07529:05123\n\
67TFK:07579:04814\n\
67TFK:07567:05114\n\
67TFK:07654:03941\n\
67TFK:07614:04007\n\
67TFK:07619:04393\n\
67TFK:07661:04099\n\
67TFK:07670:04425\n\
67TFK:07676:05053\n\
67TFK:07729:04048\n\
67TFK:07731:04077\n\
67TFK:07712:04509\n\
67TFK:07716:04641\n\
67TFK:07716:05108\n\
67TFK:07768:04343\n\
67TFK:07783:04394\n\
67TFK:07764:04544\n\
67TFK:07820:04025\n\
67TFK:07849:04334\n\
67TFK:07907:04055\n\
67TFK:07867:04899\n\
67TFK:07952:03949\n\
67TFK:07919:04716\n\
67TFK:07980:04456\n\
67TFK:06675:06673\n\
67TFK:06698:06969\n\
67TFK:06673:07018\n\
67TFK:06697:07207\n\
67TFK:06689:07287\n\
67TFK:06741:06471\n\
67TFK:06717:06992\n\
67TFK:06724:07352\n\
67TFK:06716:07482\n\
67TFK:06723:07604\n\
67TFK:06770:06930\n\
67TFK:06830:06639\n\
67TFK:06836:06613\n\
67TFK:06841:07038\n\
67TFK:06830:07105\n\
67TFK:06831:07092\n\
67TFK:06813:07219\n\
67TFK:06832:07413\n\
67TFK:06885:07668\n\
67TFK:06913:07374\n\
67TFK:06956:07467\n\
67TFK:06995:06858\n\
67TFK:06985:07087\n\
67TFK:06965:07168\n\
67TFK:06987:07418\n\
67TFK:06980:07517\n\
67TFK:07051:07139\n\
67TFK:07038:07268\n\
67TFK:07041:07336\n\
67TFK:07118:06445\n\
67TFK:07120:06713\n\
67TFK:07126:07011\n\
67TFK:07147:07479\n\
67TFK:07152:07605\n\
67TFK:07163:06517\n\
67TFK:07164:06707\n\
67TFK:07169:07016\n\
67TFK:07215:06540\n\
67TFK:07237:06987\n\
67TFK:07298:07241\n\
67TFK:07308:07272\n\
67TFK:07261:07318\n\
67TFK:07311:06770\n\
67TFK:07357:07536\n\
67TFK:07343:07707\n\
67TFK:07409:06915\n\
67TFK:07369:06991\n\
67TFK:07394:07027\n\
67TFK:07383:07040\n\
67TFK:07451:07349\n\
67TFK:07476:06727\n\
67TFK:07491:06903\n\
67TFK:07460:07311\n\
67TFK:07475:07584\n\
67TFK:07526:06520\n\
67TFK:07546:06643\n\
67TFK:07556:06963\n\
67TFK:07597:06730\n\
67TFK:07611:07103\n\
67TFK:07664:06496\n\
67TFK:07684:06608\n\
67TFK:07699:06716\n\
67TFK:07673:06992\n\
67TFK:07701:07175\n\
67TFK:07745:06504\n\
67TFK:07743:07078\n\
67TFK:07759:07429\n\
67TFK:07797:07122\n\
67TFK:07791:07172\n\
67TFK:07814:07148\n\
67TFK:07830:07437\n\
67TFK:07823:07502\n\
67TFK:07853:07561\n\
67TFK:07825:07602\n\
67TFK:07900:06468\n\
67TFK:07870:06500\n\
67TFK:07869:07576\n\
67TFK:07904:07541\n\
67TFK:07907:07589\n\
67TFK:07946:07067\n\
67TFK:07919:07723\n\
67TFK:07961:07131\n\
67TFK:07966:07155\n\
67TFK:07973:07189\n\
67TFK:06665:05166\n\
67TFK:06708:05208\n\
67TFK:06662:05299\n\
67TFK:06676:05352\n\
67TFK:06702:05486\n\
67TFK:06682:05600\n\
67TFK:06692:05804\n\
67TFK:06695:05855\n\
67TFK:06708:06146\n\
67TFK:06745:05175\n\
67TFK:06741:05899\n\
67TFK:06807:05692\n\
67TFK:06823:05335\n\
67TFK:06828:06154\n\
67TFK:06860:05332\n\
67TFK:06868:05825\n\
67TFK:06901:05819\n\
67TFK:06860:06059\n\
67TFK:06898:06060\n\
67TFK:06864:06312\n\
67TFK:06911:05673\n\
67TFK:06946:05777\n\
67TFK:06946:06351\n\
67TFK:06990:05828\n\
67TFK:06990:05999\n\
67TFK:07000:06367\n\
67TFK:07054:05834\n\
67TFK:07016:06155\n\
67TFK:07018:06240\n\
67TFK:07058:06394\n\
67TFK:07063:05198\n\
67TFK:07099:05436\n\
67TFK:07124:05496\n\
67TFK:07137:06323\n\
67TFK:07161:05245\n\
67TFK:07209:05235\n\
67TFK:07171:05392\n\
67TFK:07181:05427\n\
67TFK:07183:05621\n\
67TFK:07185:05676\n\
67TFK:07183:05887\n\
67TFK:07240:06320\n\
67TFK:07285:05166\n\
67TFK:07262:05244\n\
67TFK:07303:05235\n\
67TFK:07275:05469\n\
67TFK:07280:05602\n\
67TFK:07293:05778\n\
67TFK:07263:06022\n\
67TFK:07267:06044\n\
67TFK:07281:06123\n\
67TFK:07347:06033\n\
67TFK:07323:06215\n\
67TFK:07390:06074\n\
67TFK:07420:05223\n\
67TFK:07411:05393\n\
67TFK:07482:05470\n\
67TFK:07490:06049\n\
67TFK:07495:06312\n\
67TFK:07492:06437\n\
67TFK:07523:05717\n\
67TFK:07532:05964\n\
67TFK:07599:05206\n\
67TFK:07602:05477\n\
67TFK:07602:05688\n\
67TFK:07563:05891\n\
67TFK:07595:06380\n\
67TFK:07625:06393\n\
67TFK:07669:05230\n\
67TFK:07682:06205\n\
67TFK:07741:05230\n\
67TFK:07733:05794\n\
67TFK:07738:06027\n\
67TFK:07724:06428\n\
67TFK:07806:05181\n\
67TFK:07766:06327\n\
67TFK:07826:05210\n\
67TFK:07838:05206\n\
67TFK:07840:05248\n\
67TFK:07852:05343\n\
67TFK:07849:05374\n\
67TFK:07823:05449\n\
67TFK:07832:05444\n\
67TFK:07870:05404\n\
67TFK:07887:06280\n\
67TFK:07866:06325\n\
67TFK:07913:06262\n\
67TFK:07987:05459\n\
67TFK:07969:06405\n\
67TFK:06749:09052\n\
67TFK:06758:09176\n\
67TFK:06719:09732\n\
67TFK:06756:09905\n\
67TFK:06806:09060\n\
67TFK:06773:09198\n\
67TFK:06807:09365\n\
67TFK:06794:09488\n\
67TFK:06774:09625\n\
67TFK:06790:09882\n\
67TFK:06767:09933\n\
67TFK:06786:10003\n\
67TFK:06787:10253\n\
67TFK:06854:09151\n\
67TFK:06835:09523\n\
67TFK:06838:10092\n\
67TFK:06898:09080\n\
67TFK:06896:09151\n\
67TFK:06882:09688\n\
67TFK:06863:09920\n\
67TFK:06889:09937\n\
67TFK:06893:09979\n\
67TFK:06941:09666\n\
67TFK:06960:09118\n\
67TFK:07002:09117\n\
67TFK:06965:09245\n\
67TFK:07030:09058\n\
67TFK:07060:09886\n\
67TFK:07090:10009\n\
67TFK:07090:10251\n\
67TFK:07119:09659\n\
67TFK:07151:09819\n\
67TFK:07229:09607\n\
67TFK:07241:09639\n\
67TFK:07252:09672\n\
67TFK:07220:09721\n\
67TFK:07258:09861\n\
67TFK:07258:10097\n\
67TFK:07219:10228\n\
67TFK:07279:09614\n\
67TFK:07285:09642\n\
67TFK:07338:09535\n\
67TFK:07335:09566\n\
67TFK:07324:09660\n\
67TFK:07367:09544\n\
67TFK:07361:09749\n\
67TFK:07393:10122\n\
67TFK:07411:09641\n\
67TFK:07417:10199\n\
67TFK:07473:09706\n\
67TFK:07542:09131\n\
67TFK:07558:09205\n\
67TFK:07601:09037\n\
67TFK:07569:09217\n\
67TFK:07560:09369\n\
67TFK:07605:09436\n\
67TFK:07656:09818\n\
67TFK:07636:09915\n\
67TFK:07620:10208\n\
67TFK:07684:09050\n\
67TFK:07701:09668\n\
67TFK:07696:10053\n\
67TFK:07719:09896\n\
67TFK:07710:10168\n\
67TFK:07793:09231\n\
67TFK:07768:09661\n\
67TFK:07776:09723\n\
67TFK:07770:09979\n\
67TFK:07789:10212\n\
67TFK:07860:09697\n\
67TFK:07864:09740\n\
67TFK:07918:09735\n\
67TFK:07973:09254\n\
67TFK:07989:09460\n\
67TFK:07983:09722\n\
67TFK:07988:09777\n\
67TFK:06689:07844\n\
67TFK:06735:07983\n\
67TFK:06716:08418\n\
67TFK:06793:08186\n\
67TFK:06849:07939\n\
67TFK:06824:08204\n\
67TFK:06859:08632\n\
67TFK:06851:08960\n\
67TFK:06863:08148\n\
67TFK:06884:08446\n\
67TFK:07008:07903\n\
67TFK:06961:08583\n\
67TFK:06991:08672\n\
67TFK:07034:08156\n\
67TFK:07026:08219\n\
67TFK:07044:08226\n\
67TFK:07099:08097\n\
67TFK:07083:08418\n\
67TFK:07098:08399\n\
67TFK:07130:08126\n\
67TFK:07140:08695\n\
67TFK:07151:08955\n\
67TFK:07200:07922\n\
67TFK:07167:08422\n\
67TFK:07209:08423\n\
67TFK:07168:08623\n\
67TFK:07168:08809\n\
67TFK:07233:08001\n\
67TFK:07308:08019\n\
67TFK:07298:08251\n\
67TFK:07289:08870\n\
67TFK:07310:08256\n\
67TFK:07319:08737\n\
67TFK:07388:07798\n\
67TFK:07394:07923\n\
67TFK:07384:08095\n\
67TFK:07418:07993\n\
67TFK:07417:08872\n\
67TFK:07486:08219\n\
67TFK:07501:08412\n\
67TFK:07544:08111\n\
67TFK:07577:07799\n\
67TFK:07566:08225\n\
67TFK:07587:08479\n\
67TFK:07585:08740\n\
67TFK:07588:08892\n\
67TFK:07617:08492\n\
67TFK:07683:08007\n\
67TFK:07695:08291\n\
67TFK:07695:08410\n\
67TFK:07739:07728\n\
67TFK:07731:07849\n\
67TFK:07740:08946\n\
67TFK:07780:08934\n\
67TFK:07817:08023\n\
67TFK:07851:08580\n\
67TFK:07881:07766\n\
67TFK:07867:08314\n\
67TFK:07880:08730\n\
67TFK:07864:08950\n\
67TFK:07918:08106\n\
67TFK:07928:08350\n\
67TFK:07945:08776\n\
67TFK:07971:08764\n\
67TFK:06687:10460\n\
67TFK:06708:10657\n\
67TFK:06661:11025\n\
67TFK:06753:10587\n\
67TFK:06789:10401\n\
67TFK:06802:10364\n\
67TFK:06840:10704\n\
67TFK:06830:10957\n\
67TFK:06841:11104\n\
67TFK:06889:10565\n\
67TFK:06870:10981\n\
67TFK:06866:11347\n\
67TFK:06867:11563\n\
67TFK:06917:10420\n\
67TFK:06932:10863\n\
67TFK:06959:11498\n\
67TFK:06988:10752\n\
67TFK:06975:10896\n\
67TFK:06983:10996\n\
67TFK:07001:11439\n\
67TFK:06985:11499\n\
67TFK:07024:10317\n\
67TFK:07040:10421\n\
67TFK:07023:10749\n\
67TFK:07019:10755\n\
67TFK:07013:11000\n\
67TFK:07062:10469\n\
67TFK:07063:10480\n\
67TFK:07075:10585\n\
67TFK:07067:10692\n\
67TFK:07069:11129\n\
67TFK:07111:11490\n\
67TFK:07179:10540\n\
67TFK:07177:11120\n\
67TFK:07253:10638\n\
67TFK:07211:11139\n\
67TFK:07241:11437\n\
67TFK:07269:10492\n\
67TFK:07309:10468\n\
67TFK:07295:10568\n\
67TFK:07277:10643\n\
67TFK:07276:11447\n\
67TFK:07355:11079\n\
67TFK:07326:11177\n\
67TFK:07357:11363\n\
67TFK:07318:11425\n\
67TFK:07330:11543\n\
67TFK:07363:11426\n\
67TFK:07415:10606\n\
67TFK:07425:10864\n\
67TFK:07414:11412\n\
67TFK:07422:11448\n\
67TFK:07456:11578\n\
67TFK:07527:10862\n\
67TFK:07538:10883\n\
67TFK:07528:10962\n\
67TFK:07567:10657\n\
67TFK:07587:11080\n\
67TFK:07605:11414\n\
67TFK:07650:11553\n\
67TFK:07667:10560\n\
67TFK:07685:11004\n\
67TFK:07714:10426\n\
67TFK:07813:10940\n\
67TFK:07852:11367\n\
67TFK:07826:11571\n\
67TFK:07909:10353\n\
67TFK:07891:11144\n\
67TFK:07864:11385\n\
67TFK:07923:10477\n\
67TFK:00266:03594\n\
67TFK:00340:03425\n\
67TFK:00350:03000\n\
67TFK:00356:03174\n\
67TFK:00368:03337\n\
67TFK:00381:03326\n\
67TFK:00403:03363\n\
67TFK:00548:02602\n\
67TFK:00517:02664\n\
67TFK:00518:02911\n\
67TFK:00531:03837\n\
67TFK:00550:02579\n\
67TFK:00587:03147\n\
67TFK:00623:02730\n\
67TFK:00639:02790\n\
67TFK:00622:03340\n\
67TFK:00621:03774\n\
67TFK:00694:02760\n\
67TFK:00667:03153\n\
67TFK:00698:03152\n\
67TFK:00677:03251\n\
67TFK:00650:03375\n\
67TFK:00714:02598\n\
67TFK:00732:02886\n\
67TFK:00735:03557\n\
67TFK:00778:02700\n\
67TFK:00751:02909\n\
67TFK:00777:03123\n\
67TFK:00796:03784\n\
67TFK:00826:03529\n\
67TFK:00848:03528\n\
67TFK:00848:03844\n\
67TFK:00889:02681\n\
67TFK:00873:02919\n\
67TFK:00872:02981\n\
67TFK:00859:03659\n\
67TFK:00922:02781\n\
67TFK:00935:03070\n\
67TFK:00943:03169\n\
67TFK:00947:03633\n\
67TFK:00924:03807\n\
67TFK:00975:02673\n\
67TFK:00968:02699\n\
67TFK:00961:02916\n\
67TFK:00975:03708\n\
67TFK:01012:03240\n\
67TFK:01048:03256\n\
67TFK:01022:03803\n\
67TFK:01041:03821\n\
67TFK:01066:02889\n\
67TFK:01064:02955\n\
67TFK:01059:02991\n\
67TFK:01083:03569\n\
67TFK:01105:02615\n\
67TFK:01146:02722\n\
67TFK:01143:02862\n\
67TFK:01104:03114\n\
67TFK:01113:03119\n\
67TFK:01177:02724\n\
67TFK:01193:02748\n\
67TFK:01172:02906\n\
67TFK:01226:02662\n\
67TFK:01239:02662\n\
67TFK:01242:02870\n\
67TFK:01251:03442\n\
67TFK:01323:02891\n\
67TFK:05349:01313\n\
67TFK:05354:01834\n\
67TFK:05354:01878\n\
67TFK:05357:02056\n\
67TFK:05366:02107\n\
67TFK:05377:02336\n\
67TFK:05401:01608\n\
67TFK:05413:02067\n\
67TFK:05477:01574\n\
67TFK:05432:01791\n\
67TFK:05441:02375\n\
67TFK:05522:01447\n\
67TFK:05521:01881\n\
67TFK:05511:01952\n\
67TFK:05501:02066\n\
67TFK:05541:01848\n\
67TFK:05563:02232\n\
67TFK:05588:02137\n\
67TFK:05677:01411\n\
67TFK:05661:01614\n\
67TFK:05653:02401\n\
67TFK:05721:01990\n\
67TFK:05702:02116\n\
67TFK:05724:02206\n\
67TFK:05683:02250\n\
67TFK:05727:02354\n\
67TFK:05775:02382\n\
67TFK:05783:01754\n\
67TFK:05819:02108\n\
67TFK:05797:02278\n\
67TFK:05871:01336\n\
67TFK:05835:01349\n\
67TFK:05846:01760\n\
67TFK:05915:01335\n\
67TFK:05944:02427\n\
67TFK:06008:01808\n\
67TFK:06009:01790\n\
67TFK:05992:01857\n\
67TFK:06012:02198\n\
67TFK:06029:01742\n\
67TFK:06059:02333\n\
67TFK:06050:02511\n\
67TFK:06073:02489\n\
67TFK:06078:01532\n\
67TFK:06124:01562\n\
67TFK:06171:01458\n\
67TFK:06143:02236\n\
67TFK:06169:02270\n\
67TFK:06168:02441\n\
67TFK:06133:02558\n\
67TFK:06206:01361\n\
67TFK:06179:01632\n\
67TFK:06204:02433\n\
67TFK:06255:02176\n\
67TFK:06319:01712\n\
67TFK:06322:02550\n\
67TFK:06341:01779\n\
67TFK:06421:01307\n\
67TFK:06422:01322\n\
67TFK:06417:01712\n\
67TFK:06379:01899\n\
67TFK:06399:02476\n\
67TFK:06479:01348\n\
67TFK:06485:01556\n\
67TFK:06510:01667\n\
67TFK:06503:01943\n\
67TFK:06501:02266\n\
67TFK:06530:01371\n\
67TFK:06528:01485\n\
67TFK:06538:02006\n\
67TFK:06568:02081\n\
67TFK:06625:01663\n\
67TFK:06581:01731\n\
67TFK:06593:02503\n\
67TFK:06630:01643\n\
67TFK:06641:01812\n\
67TFK:08035:00664\n\
67TFK:08015:00767\n\
67TFK:08050:00656\n\
67TFK:08086:01033\n\
67TFK:08088:01020\n\
67TFK:08125:00798\n\
67TFK:08138:01071\n\
67TFK:08145:00748\n\
67TFK:08268:00986\n\
67TFK:08293:00906\n\
67TFK:08375:01086\n\
67TFK:08358:01248\n\
67TFK:08430:00892\n\
67TFK:08412:01101\n\
67TFK:08580:01041\n\
67TFK:08671:01044\n\
67TFK:08866:01099\n\
67TFK:08873:01082\n\
67TFK:08846:01177\n\
67TFK:08881:01192\n\
67TFK:08913:00907\n\
67TFK:08897:01078\n\
67TFK:09142:01064\n\
67TFK:09155:01136\n\
67TFK:09187:01129\n\
67TFK:09181:01276\n\
67TFK:09300:01218\n\
67TFK:06676:00407\n\
67TFK:06709:00469\n\
67TFK:06698:00576\n\
67TFK:06720:00529\n\
67TFK:06710:00594\n\
67TFK:06735:00642\n\
67TFK:06749:00978\n\
67TFK:06853:00598\n\
67TFK:06859:00835\n\
67TFK:06850:00998\n\
67TFK:06939:00518\n\
67TFK:06940:00950\n\
67TFK:06919:01083\n\
67TFK:06922:01272\n\
67TFK:06973:01106\n\
67TFK:07038:00880\n\
67TFK:07022:01088\n\
67TFK:07062:00480\n\
67TFK:07064:00456\n\
67TFK:07080:00556\n\
67TFK:07095:01249\n\
67TFK:07107:01228\n\
67TFK:07198:01095\n\
67TFK:07215:00784\n\
67TFK:07257:00970\n\
67TFK:07253:01271\n\
67TFK:07304:00495\n\
67TFK:07353:00574\n\
67TFK:07355:00588\n\
67TFK:07448:00703\n\
67TFK:07437:00885\n\
67TFK:07423:01183\n\
67TFK:07518:00683\n\
67TFK:07510:00726\n\
67TFK:07542:01133\n\
67TFK:07580:00584\n\
67TFK:07638:01241\n\
67TFK:07670:00542\n\
67TFK:07689:00611\n\
67TFK:07703:00653\n\
67TFK:07684:01056\n\
67TFK:07712:01181\n\
67TFK:07762:00529\n\
67TFK:07792:00870\n\
67TFK:07802:00920\n\
67TFK:07820:00448\n\
67TFK:07838:01065\n\
67TFK:07826:01237\n\
67TFK:07856:01268\n\
67TFK:07869:00564\n\
67TFK:07975:00493\n\
67TFK:07975:01021\n\
67TFK:06666:14813\n\
67TFK:06737:14542\n\
67TFK:06848:14243\n\
67TFK:06840:14760\n\
67TFK:06927:14395\n\
67TFK:06949:14698\n\
67TFK:07004:14539\n\
67TFK:07037:14218\n\
67TFK:07179:14168\n\
67TFK:07191:14736\n\
67TFK:07249:14297\n\
67TFK:07329:14243\n\
67TFK:07407:14568\n\
67TFK:07364:14685\n\
67TFK:07478:14294\n\
67TFK:07617:14498\n\
67TFK:07696:14336\n\
67TFK:07822:14216\n\
67TFK:07838:14171\n\
67TFK:08021:07199\n\
67TFK:08050:06619\n\
67TFK:08063:06946\n\
67TFK:08075:07443\n\
67TFK:08048:07651\n\
67TFK:08117:06620\n\
67TFK:08108:06707\n\
67TFK:08108:07382\n\
67TFK:08102:07494\n\
67TFK:08122:07509\n\
67TFK:08155:06775\n\
67TFK:08161:06935\n\
67TFK:08198:06585\n\
67TFK:08193:06704\n\
67TFK:08203:06896\n\
67TFK:08213:07198\n\
67TFK:08279:06848\n\
67TFK:08284:06969\n\
67TFK:08290:07495\n\
67TFK:08286:07692\n\
67TFK:08339:06868\n\
67TFK:08385:06448\n\
67TFK:08380:06566\n\
67TFK:08347:06741\n\
67TFK:08369:07186\n\
67TFK:08346:07365\n\
67TFK:08406:06573\n\
67TFK:08407:07074\n\
67TFK:08418:07194\n\
67TFK:08432:07248\n\
67TFK:08451:06864\n\
67TFK:08509:07238\n\
67TFK:08527:07716\n\
67TFK:08591:06505\n\
67TFK:08553:07344\n\
67TFK:08573:07420\n\
67TFK:08629:07074\n\
67TFK:08607:07147\n\
67TFK:08639:07383\n\
67TFK:08663:06684\n\
67TFK:08691:06868\n\
67TFK:08788:06705\n\
67TFK:08749:06803\n\
67TFK:08796:06482\n\
67TFK:08834:06776\n\
67TFK:08860:06736\n\
67TFK:08889:06850\n\
67TFK:08937:06449\n\
67TFK:08930:06608\n\
67TFK:08895:07240\n\
67TFK:08933:07374\n\
67TFK:08949:06485\n\
67TFK:08968:06724\n\
67TFK:08956:06910\n\
67TFK:08946:07148\n\
67TFK:08967:07232\n\
67TFK:09014:07258\n\
67TFK:09047:06488\n\
67TFK:09065:06623\n\
67TFK:09074:07030\n\
67TFK:09059:07489\n\
67TFK:09114:06566\n\
67TFK:09106:06796\n\
67TFK:09111:07229\n\
67TFK:09099:07627\n\
67TFK:09142:06490\n\
67TFK:09191:06689\n\
67TFK:09167:06710\n\
67TFK:09180:06793\n\
67TFK:09181:06859\n\
67TFK:09183:07189\n\
67TFK:09226:07499\n\
67TFK:09229:07687\n\
67TFK:09267:06925\n\
67TFK:09277:06938\n\
67TFK:09266:07046\n\
67TFK:09255:07680\n\
67TFK:09318:06492\n\
67TFK:09315:06865\n\
67TFK:08017:02932\n\
67TFK:08084:03528\n\
67TFK:08072:03696\n\
67TFK:08075:03848\n\
67TFK:08102:02792\n\
67TFK:08124:03190\n\
67TFK:08139:03357\n\
67TFK:08103:03737\n\
67TFK:08128:03801\n\
67TFK:08143:02732\n\
67TFK:08179:03059\n\
67TFK:08241:02896\n\
67TFK:08195:03006\n\
67TFK:08236:03052\n\
67TFK:08236:03844\n\
67TFK:08280:02668\n\
67TFK:08273:02917\n\
67TFK:08266:02950\n\
67TFK:08278:03166\n\
67TFK:08322:02633\n\
67TFK:08341:02861\n\
67TFK:08324:02988\n\
67TFK:08311:03160\n\
67TFK:08312:03388\n\
67TFK:08340:03551\n\
67TFK:08332:03589\n\
67TFK:08317:03847\n\
67TFK:08375:02702\n\
67TFK:08357:02765\n\
67TFK:08357:02822\n\
67TFK:08381:03325\n\
67TFK:08350:03456\n\
67TFK:08347:03722\n\
67TFK:08429:02779\n\
67TFK:08406:03785\n\
67TFK:08471:03179\n\
67TFK:08459:03279\n\
67TFK:08483:03436\n\
67TFK:08491:03497\n\
67TFK:08471:03720\n\
67TFK:08533:02934\n\
67TFK:08496:03635\n\
67TFK:08545:02964\n\
67TFK:08569:02933\n\
67TFK:08600:03614\n\
67TFK:08680:03076\n\
67TFK:08653:03594\n\
67TFK:08701:02904\n\
67TFK:08697:03027\n\
67TFK:08713:03323\n\
67TFK:08735:03450\n\
67TFK:08702:03551\n\
67TFK:08746:02920\n\
67TFK:08833:02615\n\
67TFK:08795:02896\n\
67TFK:08840:02888\n\
67TFK:08803:03063\n\
67TFK:08818:03168\n\
67TFK:08822:03288\n\
67TFK:08873:02698\n\
67TFK:08882:03018\n\
67TFK:08865:03415\n\
67TFK:08868:03617\n\
67TFK:08886:03662\n\
67TFK:08846:03685\n\
67TFK:08910:02984\n\
67TFK:08940:03490\n\
67TFK:08935:03604\n\
67TFK:09006:03205\n\
67TFK:09037:03267\n\
67TFK:09028:03561\n\
67TFK:09035:03823\n\
67TFK:09072:03215\n\
67TFK:09102:02981\n\
67TFK:09096:03367\n\
67TFK:09158:02742\n\
67TFK:09167:02769\n\
67TFK:09153:03726\n\
67TFK:09216:03236\n\
67TFK:09208:03511\n\
67TFK:09311:02904\n\
67TFK:08000:03952\n\
67TFK:08021:04398\n\
67TFK:07998:04511\n\
67TFK:08019:04713\n\
67TFK:08082:04505\n\
67TFK:08042:04699\n\
67TFK:08054:04755\n\
67TFK:08098:03952\n\
67TFK:08102:04021\n\
67TFK:08103:04468\n\
67TFK:08163:04018\n\
67TFK:08187:04099\n\
67TFK:08182:04293\n\
67TFK:08153:04611\n\
67TFK:08146:04696\n\
67TFK:08182:04899\n\
67TFK:08239:03937\n\
67TFK:08226:03970\n\
67TFK:08195:04374\n\
67TFK:08207:04773\n\
67TFK:08209:05004\n\
67TFK:08257:04061\n\
67TFK:08251:04159\n\
67TFK:08267:04683\n\
67TFK:08277:05112\n\
67TFK:08329:04487\n\
67TFK:08337:04588\n\
67TFK:08335:04802\n\
67TFK:08306:05087\n\
67TFK:08329:05082\n\
67TFK:08375:03941\n\
67TFK:08350:04979\n\
67TFK:08410:04304\n\
67TFK:08440:05124\n\
67TFK:08541:04214\n\
67TFK:08539:05136\n\
67TFK:08561:04264\n\
67TFK:08552:04908\n\
67TFK:08621:04321\n\
67TFK:08610:04379\n\
67TFK:08636:05040\n\
67TFK:08617:05130\n\
67TFK:08659:04411\n\
67TFK:08672:04529\n\
67TFK:08722:04334\n\
67TFK:08786:03983\n\
67TFK:08754:04283\n\
67TFK:08834:03931\n\
67TFK:08836:04005\n\
67TFK:08795:04298\n\
67TFK:08809:04413\n\
67TFK:08797:04832\n\
67TFK:08895:04116\n\
67TFK:08918:04815\n\
67TFK:08944:05072\n\
67TFK:09029:04681\n\
67TFK:09012:05052\n\
67TFK:09044:04035\n\
67TFK:09071:04201\n\
67TFK:09044:04300\n\
67TFK:09055:04879\n\
67TFK:09058:05000\n\
67TFK:09120:05044\n\
67TFK:09117:05067\n\
67TFK:09144:04161\n\
67TFK:09148:04448\n\
67TFK:09164:04991\n\
67TFK:09179:05095\n\
67TFK:09239:04045\n\
67TFK:09196:04116\n\
67TFK:09229:04682\n\
67TFK:09285:04097\n\
67TFK:09248:04114\n\
67TFK:09258:04621\n\
67TFK:09276:04995\n\
67TFK:09294:04204\n\
67TFK:08026:07732\n\
67TFK:08026:07937\n\
67TFK:08072:07814\n\
67TFK:08170:08726\n\
67TFK:08154:08836\n\
67TFK:08208:08361\n\
67TFK:08214:08628\n\
67TFK:08194:08900\n\
67TFK:08205:08892\n\
67TFK:08196:08933\n\
67TFK:08287:07783\n\
67TFK:08282:08727\n\
67TFK:08270:08908\n\
67TFK:08335:08539\n\
67TFK:08355:07825\n\
67TFK:08354:07897\n\
67TFK:08361:08979\n\
67TFK:08416:08302\n\
67TFK:08396:08578\n\
67TFK:08458:08116\n\
67TFK:08490:08406\n\
67TFK:08527:07875\n\
67TFK:08499:08007\n\
67TFK:08514:08431\n\
67TFK:08539:08476\n\
67TFK:08517:08499\n\
67TFK:08495:08898\n\
67TFK:08503:08909\n\
67TFK:08567:07876\n\
67TFK:08544:08075\n\
67TFK:08577:08087\n\
67TFK:08570:08139\n\
67TFK:08580:08215\n\
67TFK:08587:08388\n\
67TFK:08590:08672\n\
67TFK:08546:09007\n\
67TFK:08604:08146\n\
67TFK:08593:08764\n\
67TFK:08657:08611\n\
67TFK:08718:08513\n\
67TFK:08700:08677\n\
67TFK:08727:08974\n\
67TFK:08788:08300\n\
67TFK:08787:08427\n\
67TFK:08744:08437\n\
67TFK:08809:08144\n\
67TFK:08835:08728\n\
67TFK:08882:08079\n\
67TFK:08882:08352\n\
67TFK:09022:08214\n\
67TFK:09010:08534\n\
67TFK:08998:08595\n\
67TFK:09043:08470\n\
67TFK:09081:08583\n\
67TFK:09135:08881\n\
67TFK:09169:07995\n\
67TFK:09146:08915\n\
67TFK:09221:08267\n\
67TFK:09234:08379\n\
67TFK:09205:08468\n\
67TFK:09211:08575\n\
67TFK:09249:08003\n\
67TFK:09264:08351\n\
67TFK:09256:08424\n\
67TFK:09283:08676\n\
67TFK:09288:08656\n\
67TFK:09307:07939\n\
67TFK:09321:08061\n\
67TFK:08019:09849\n\
67TFK:08090:09181\n\
67TFK:08086:09662\n\
67TFK:08065:10195\n\
67TFK:08124:09279\n\
67TFK:08145:09194\n\
67TFK:08149:09431\n\
67TFK:08159:09427\n\
67TFK:08222:09135\n\
67TFK:08289:09459\n\
67TFK:08251:10217\n\
67TFK:08328:09955\n\
67TFK:08332:10071\n\
67TFK:08363:10158\n\
67TFK:08386:10223\n\
67TFK:08485:10106\n\
67TFK:08488:10224\n\
67TFK:08501:09234\n\
67TFK:08510:09229\n\
67TFK:08570:09179\n\
67TFK:08569:09398\n\
67TFK:08601:09042\n\
67TFK:08607:09324\n\
67TFK:08648:09021\n\
67TFK:08643:09174\n\
67TFK:08681:09220\n\
67TFK:08658:09508\n\
67TFK:08675:10023\n\
67TFK:08714:09199\n\
67TFK:08737:09600\n\
67TFK:08776:09181\n\
67TFK:08838:09116\n\
67TFK:08826:09215\n\
67TFK:08804:09632\n\
67TFK:08877:09704\n\
67TFK:08982:09317\n\
67TFK:08989:09444\n\
67TFK:08949:09763\n\
67TFK:09006:09206\n\
67TFK:09038:09173\n\
67TFK:08999:09380\n\
67TFK:09019:09948\n\
67TFK:09015:10132\n\
67TFK:09049:09309\n\
67TFK:09061:09348\n\
67TFK:09063:09548\n\
67TFK:09092:09937\n\
67TFK:09160:09119\n\
67TFK:09176:09579\n\
67TFK:09166:09948\n\
67TFK:09153:10045\n\
67TFK:09157:10030\n\
67TFK:09192:09439\n\
67TFK:09201:09898\n\
67TFK:09218:09892\n\
67TFK:09265:09071\n\
67TFK:09263:09608\n\
67TFK:09249:09791\n\
67TFK:09293:09264\n\
67TFK:00612:11037\n\
67TFK:00654:10718\n\
67TFK:00710:10690\n\
67TFK:00785:10600\n\
67TFK:00766:10638\n\
67TFK:00841:10837\n\
67TFK:00923:10464\n\
67TFK:00904:11127\n\
67TFK:00980:11087\n\
67TFK:01023:10666\n\
67TFK:01015:10819\n\
67TFK:01074:10598\n\
67TFK:01061:10732\n\
67TFK:01092:11545\n\
67TFK:01110:10331\n\
67TFK:01130:11172\n\
67TFK:01124:11356\n\
67TFK:01199:10613\n\
67TFK:01156:11459\n\
67TFK:01311:10945\n\
67TFK:06694:11850\n\
67TFK:06758:12030\n\
67TFK:06712:12287\n\
67TFK:06776:11879\n\
67TFK:06836:11705\n\
67TFK:06841:12025\n\
67TFK:06849:12076\n\
67TFK:06851:12052\n\
67TFK:06816:12247\n\
67TFK:06907:12263\n\
67TFK:06926:11632\n\
67TFK:06914:12102\n\
67TFK:06911:12676\n\
67TFK:06990:11926\n\
67TFK:07004:12379\n\
67TFK:06966:12770\n\
67TFK:07078:12471\n\
67TFK:07098:12643\n\
67TFK:07114:12555\n\
67TFK:07131:12576\n\
67TFK:07178:11612\n\
67TFK:07206:11970\n\
67TFK:07220:11745\n\
67TFK:07230:11746\n\
67TFK:07295:12116\n\
67TFK:07281:12303\n\
67TFK:07280:12695\n\
67TFK:07285:12840\n\
67TFK:07344:11762\n\
67TFK:07314:11797\n\
67TFK:07323:12139\n\
67TFK:07407:11597\n\
67TFK:07391:11646\n\
67TFK:07406:12198\n\
67TFK:07432:12116\n\
67TFK:07466:11952\n\
67TFK:07475:12126\n\
67TFK:07541:11812\n\
67TFK:07535:12338\n\
67TFK:07591:12368\n\
67TFK:07570:12864\n\
67TFK:07651:11689\n\
67TFK:07641:12126\n\
67TFK:07678:11605\n\
67TFK:07695:11742\n\
67TFK:07699:12119\n\
67TFK:07748:11808\n\
67TFK:07789:11690\n\
67TFK:07802:11841\n\
67TFK:07852:11658\n\
67TFK:07823:11828\n\
67TFK:07825:11917\n\
67TFK:07834:12198\n\
67TFK:07894:12067\n\
67TFK:07894:12288\n\
67TFK:07915:12052\n\
67TFK:07941:12142\n\
67TFK:07923:12386\n\
67TFK:04071:13181\n\
67TFK:04076:13422\n\
67TFK:04114:14127\n\
67TFK:04165:13127\n\
67TFK:04177:13748\n\
67TFK:04164:14112\n\
67TFK:04208:12932\n\
67TFK:04282:13778\n\
67TFK:04312:13047\n\
67TFK:04296:14088\n\
67TFK:04356:13114\n\
67TFK:04350:13318\n\
67TFK:04358:13601\n\
67TFK:04403:13789\n\
67TFK:04403:14041\n\
67TFK:04421:14127\n\
67TFK:04491:13704\n\
67TFK:04476:14051\n\
67TFK:04501:13337\n\
67TFK:04592:14037\n\
67TFK:04626:12992\n\
67TFK:04649:14103\n\
67TFK:04756:13187\n\
67TFK:04757:13592\n\
67TFK:04792:14151\n\
67TFK:04831:12927\n\
67TFK:04814:13132\n\
67TFK:04830:13604\n\
67TFK:04870:13944\n\
67TFK:04931:13003\n\
67TFK:04933:13040\n\
67TFK:04927:14083\n\
67TFK:04980:13114\n\
67TFK:04973:13413\n\
67TFK:04989:13505\n\
67TFK:04962:13677\n\
67TFK:05073:13331\n\
67TFK:05092:13493\n\
67TFK:05076:13715\n\
67TFK:05152:13579\n\
67TFK:05159:13591\n\
67TFK:05183:13990\n\
67TFK:05204:13604\n\
67TFK:05232:13695\n\
67TFK:05298:13983\n\
67TFK:04119:14908\n\
67TFK:04171:14737\n\
67TFK:04175:14961\n\
67TFK:04208:14460\n\
67TFK:04235:14778\n\
67TFK:04257:14316\n\
67TFK:04290:14673\n\
67TFK:04324:14265\n\
67TFK:04366:14326\n\
67TFK:04377:14685\n\
67TFK:04353:14982\n\
67TFK:04468:14843\n\
67TFK:04472:15093\n\
67TFK:04549:14626\n\
67TFK:04617:14712\n\
67TFK:04700:14438\n\
67TFK:04705:14666\n\
67TFK:04714:14719\n\
67TFK:04759:14707\n\
67TFK:04761:14848\n\
67TFK:04852:14219\n\
67TFK:04973:14222\n\
67TFK:05042:14239\n\
67TFK:05025:14432\n\
67TFK:05050:14291\n\
67TFK:05046:14533\n\
67TFK:05144:14415\n\
67TFK:04016:11657\n\
67TFK:04037:11694\n\
67TFK:04072:11734\n\
67TFK:04092:11844\n\
67TFK:04076:12188\n\
67TFK:04161:12604\n\
67TFK:04201:11662\n\
67TFK:04214:12143\n\
67TFK:04275:12496\n\
67TFK:04311:12069\n\
67TFK:04298:12561\n\
67TFK:04305:12691\n\
67TFK:04299:12876\n\
67TFK:04354:11926\n\
67TFK:04391:12485\n\
67TFK:04409:11809\n\
67TFK:04407:12103\n\
67TFK:04423:12879\n\
67TFK:04530:11950\n\
67TFK:04501:12753\n\
67TFK:04604:12554\n\
67TFK:04689:11922\n\
67TFK:04660:12456\n\
67TFK:04720:11751\n\
67TFK:04766:11919\n\
67TFK:04746:12141\n\
67TFK:04751:12252\n\
67TFK:04822:11719\n\
67TFK:04823:11836\n\
67TFK:04827:12272\n\
67TFK:04806:12379\n\
67TFK:04891:12523\n\
67TFK:04924:11729\n\
67TFK:04934:12416\n\
67TFK:04971:11934\n\
67TFK:05010:12088\n\
67TFK:05027:12239\n\
67TFK:05000:12769\n\
67TFK:05063:11729\n\
67TFK:05094:11991\n\
67TFK:05059:12554\n\
67TFK:05047:12606\n\
67TFK:05086:12854\n\
67TFK:05104:11726\n\
67TFK:05139:11962\n\
67TFK:05137:12248\n\
67TFK:05102:12574\n\
67TFK:05105:12669\n\
67TFK:05146:12551\n\
67TFK:05197:12052\n\
67TFK:05243:12305\n\
67TFK:05255:11812\n\
67TFK:05284:11861\n\
67TFK:05249:12180\n\
67TFK:05312:12095\n\
67TFK:04005:11281\n\
67TFK:04143:10368\n\
67TFK:04134:11132\n\
67TFK:04170:10703\n\
67TFK:04192:11068\n\
67TFK:04234:10524\n\
67TFK:04227:10644\n\
67TFK:04207:11047\n\
67TFK:04215:11047\n\
67TFK:04248:10332\n\
67TFK:04252:10331\n\
67TFK:04284:10531\n\
67TFK:04339:11451\n\
67TFK:04385:10834\n\
67TFK:04362:11207\n\
67TFK:04354:11536\n\
67TFK:04443:10371\n\
67TFK:04408:10695\n\
67TFK:04432:10743\n\
67TFK:04445:11531\n\
67TFK:04472:10612\n\
67TFK:04452:10763\n\
67TFK:04493:11355\n\
67TFK:04515:10887\n\
67TFK:04506:11226\n\
67TFK:04539:11352\n\
67TFK:04567:11513\n\
67TFK:04635:10747\n\
67TFK:04599:11543\n\
67TFK:04654:10401\n\
67TFK:04690:10762\n\
67TFK:04704:10802\n\
67TFK:04720:11330\n\
67TFK:04760:10764\n\
67TFK:04759:10815\n\
67TFK:04775:11567\n\
67TFK:04806:10391\n\
67TFK:04816:11064\n\
67TFK:04886:10478\n\
67TFK:04868:10620\n\
67TFK:04854:10709\n\
67TFK:04883:10824\n\
67TFK:04878:11546\n\
67TFK:04938:10452\n\
67TFK:04966:11210\n\
67TFK:05071:11587\n\
67TFK:05102:11032\n\
67TFK:05105:11442\n\
67TFK:05154:10361\n\
67TFK:05177:10607\n\
67TFK:05207:10399\n\
67TFK:05230:10620\n\
67TFK:05210:10907\n\
67TFK:05226:10932\n\
67TFK:05271:10539\n\
67TFK:05262:11004\n\
67TFK:05263:11207\n\
67TFK:05288:11337\n\
67TFK:05323:10867\n\
67TFK:04021:10242\n\
67TFK:04068:09262\n\
67TFK:04092:09258\n\
67TFK:04059:09373\n\
67TFK:04051:09710\n\
67TFK:04081:09710\n\
67TFK:04091:09956\n\
67TFK:04069:10244\n\
67TFK:04140:09075\n\
67TFK:04145:09655\n\
67TFK:04145:09916\n\
67TFK:04106:10053\n\
67TFK:04102:10215\n\
67TFK:04153:09549\n\
67TFK:04214:09527\n\
67TFK:04282:10073\n\
67TFK:04280:10232\n\
67TFK:04304:09077\n\
67TFK:04321:09120\n\
67TFK:04344:09387\n\
67TFK:04331:09819\n\
67TFK:04340:09961\n\
67TFK:04351:09457\n\
67TFK:04374:09442\n\
67TFK:04362:09589\n\
67TFK:04370:09983\n\
67TFK:04386:09995\n\
67TFK:04436:09032\n\
67TFK:04437:09058\n\
67TFK:04413:09198\n\
67TFK:04443:09551\n\
67TFK:04433:10141\n\
67TFK:04416:10188\n\
67TFK:04493:09027\n\
67TFK:04464:09111\n\
67TFK:04466:09891\n\
67TFK:04488:09902\n\
67TFK:04532:09561\n\
67TFK:04542:09628\n\
67TFK:04497:10151\n\
67TFK:04556:09127\n\
67TFK:04546:09209\n\
67TFK:04583:09416\n\
67TFK:04583:09505\n\
67TFK:04574:09627\n\
67TFK:04581:09697\n\
67TFK:04595:09770\n\
67TFK:04595:10057\n\
67TFK:04644:09333\n\
67TFK:04626:09443\n\
67TFK:04637:09493\n\
67TFK:04606:09946\n\
67TFK:04596:09999\n\
67TFK:04642:10282\n\
67TFK:04681:09084\n\
67TFK:04648:09143\n\
67TFK:04718:09352\n\
67TFK:04737:10040\n\
67TFK:04709:10228\n\
67TFK:04774:09543\n\
67TFK:04758:09801\n\
67TFK:04826:09271\n\
67TFK:04871:09043\n\
67TFK:04876:10076\n\
67TFK:04906:10032\n\
67TFK:04902:10183\n\
67TFK:04965:09066\n\
67TFK:04992:09880\n\
67TFK:05021:09162\n\
67TFK:05019:09382\n\
67TFK:05037:09730\n\
67TFK:05082:09084\n\
67TFK:05047:09668\n\
67TFK:05055:09868\n\
67TFK:05073:10156\n\
67TFK:05140:09131\n\
67TFK:05106:09179\n\
67TFK:05129:09774\n\
67TFK:05151:10040\n\
67TFK:05227:09287\n\
67TFK:05196:09883\n\
67TFK:05253:09261\n\
67TFK:05260:09518\n\
67TFK:05278:09985\n\
67TFK:05297:09394\n\
67TFK:05314:09813\n\
67TFK:04037:07769\n\
67TFK:04057:07877\n\
67TFK:04056:08917\n\
67TFK:04116:08073\n\
67TFK:04143:08127\n\
67TFK:04116:08797\n\
67TFK:04154:07741\n\
67TFK:04186:08398\n\
67TFK:04188:08565\n\
67TFK:04161:08649\n\
67TFK:04208:07776\n\
67TFK:04206:08958\n\
67TFK:04285:08060\n\
67TFK:04283:08318\n\
67TFK:04264:08433\n\
67TFK:04315:08309\n\
67TFK:04370:07847\n\
67TFK:04359:08945\n\
67TFK:04445:07766\n\
67TFK:04403:07889\n\
67TFK:04399:08302\n\
67TFK:04402:08508\n\
67TFK:04436:08566\n\
67TFK:04474:08364\n\
67TFK:04477:08377\n\
67TFK:04489:08469\n\
67TFK:04509:08034\n\
67TFK:04528:08333\n\
67TFK:04574:08163\n\
67TFK:04555:08475\n\
67TFK:04583:08491\n\
67TFK:04562:08628\n\
67TFK:04556:08913\n\
67TFK:04620:07871\n\
67TFK:04637:07834\n\
67TFK:04633:08327\n\
67TFK:04620:08384\n\
67TFK:04641:08958\n\
67TFK:04654:07735\n\
67TFK:04682:07737\n\
67TFK:04658:08253\n\
67TFK:04672:08717\n\
67TFK:04659:08748\n\
67TFK:04652:08873\n\
67TFK:04722:07835\n\
67TFK:04731:08101\n\
67TFK:04702:08312\n\
67TFK:04710:08567\n\
67TFK:04718:08756\n\
67TFK:04716:09008\n\
67TFK:04768:08003\n\
67TFK:04749:08659\n\
67TFK:04830:08004\n\
67TFK:04827:08583\n\
67TFK:04822:08691\n\
67TFK:04861:07735\n\
67TFK:04873:08968\n\
67TFK:04886:08986\n\
67TFK:04945:08110\n\
67TFK:04928:08607\n\
67TFK:04926:08790\n\
67TFK:04927:08871\n\
67TFK:04916:08973\n\
67TFK:04955:08875\n\
67TFK:05014:07749\n\
67TFK:05009:08096\n\
67TFK:05006:08294\n\
67TFK:05027:08502\n\
67TFK:05044:08760\n\
67TFK:05011:08993\n\
67TFK:05057:07826\n\
67TFK:05075:07840\n\
67TFK:05087:08455\n\
67TFK:05104:08099\n\
67TFK:05141:08339\n\
67TFK:05105:08645\n\
67TFK:05126:08679\n\
67TFK:05195:07776\n\
67TFK:05154:07910\n\
67TFK:05156:08318\n\
67TFK:05152:08535\n\
67TFK:05204:07863\n\
67TFK:05290:08369\n\
67TFK:05301:08259\n\
67TFK:04013:06738\n\
67TFK:04092:06523\n\
67TFK:04085:06579\n\
67TFK:04048:07373\n\
67TFK:04081:07355\n\
67TFK:04074:07641\n\
67TFK:04113:06897\n\
67TFK:04107:07175\n\
67TFK:04098:07210\n\
67TFK:04118:07484\n\
67TFK:04150:06519\n\
67TFK:04167:06518\n\
67TFK:04164:06667\n\
67TFK:04185:06855\n\
67TFK:04216:07147\n\
67TFK:04242:07190\n\
67TFK:04282:07366\n\
67TFK:04307:06452\n\
67TFK:04310:07029\n\
67TFK:04320:07186\n\
67TFK:04314:07563\n\
67TFK:04391:07333\n\
67TFK:04391:07605\n\
67TFK:04431:07082\n\
67TFK:04489:06635\n\
67TFK:04495:07348\n\
67TFK:04477:07583\n\
67TFK:04518:06824\n\
67TFK:04572:07231\n\
67TFK:04633:06451\n\
67TFK:04632:07416\n\
67TFK:04624:07658\n\
67TFK:04643:07672\n\
67TFK:04679:07346\n\
67TFK:04679:07624\n\
67TFK:04743:06533\n\
67TFK:04770:06570\n\
67TFK:04783:06943\n\
67TFK:04819:07447\n\
67TFK:04880:07082\n\
67TFK:04871:07194\n\
67TFK:04883:07492\n\
67TFK:04907:06615\n\
67TFK:04903:07690\n\
67TFK:04922:07716\n\
67TFK:04972:06709\n\
67TFK:04976:06758\n\
67TFK:04946:06971\n\
67TFK:04977:06964\n\
67TFK:04954:06999\n\
67TFK:04949:07261\n\
67TFK:04994:07656\n\
67TFK:04999:06765\n\
67TFK:05026:07171\n\
67TFK:05011:07380\n\
67TFK:05060:06500\n\
67TFK:05094:06549\n\
67TFK:05051:06642\n\
67TFK:05086:06696\n\
67TFK:05087:06715\n\
67TFK:05068:07442\n\
67TFK:05112:07144\n\
67TFK:05125:07300\n\
67TFK:05111:07585\n\
67TFK:05164:06771\n\
67TFK:05151:06860\n\
67TFK:05160:07012\n\
67TFK:05189:07194\n\
67TFK:05221:06683\n\
67TFK:05198:06900\n\
67TFK:05232:06970\n\
67TFK:05235:07464\n\
67TFK:05237:07595\n\
67TFK:05291:06670\n\
67TFK:05253:07471\n\
67TFK:05256:07520\n\
67TFK:05275:07599\n\
67TFK:05362:00883\n\
67TFK:05339:01006\n\
67TFK:05413:01081\n\
67TFK:05497:01100\n\
67TFK:05501:01273\n\
67TFK:05623:01041\n\
67TFK:05691:00292\n\
67TFK:05704:01275\n\
67TFK:05805:00276\n\
67TFK:05877:00386\n\
67TFK:05906:00381\n\
67TFK:05912:00368\n\
67TFK:05934:00982\n\
67TFK:05933:01151\n\
67TFK:05960:01168\n\
67TFK:06016:00847\n\
67TFK:06020:01060\n\
67TFK:06006:01176\n\
67TFK:06007:01247\n\
67TFK:06044:00946\n\
67TFK:06035:01151\n\
67TFK:06078:00979\n\
67TFK:06111:01136\n\
67TFK:06144:00676\n\
67TFK:06201:00352\n\
67TFK:06184:01119\n\
67TFK:06324:00713\n\
67TFK:06344:00589\n\
67TFK:06335:01048\n\
67TFK:06349:01179\n\
67TFK:06387:00724\n\
67TFK:06380:01066\n\
67TFK:06396:01211\n\
67TFK:06438:00613\n\
67TFK:06471:00674\n\
67TFK:06468:01048\n\
67TFK:06467:01084\n\
67TFK:06503:01020\n\
67TFK:06480:01241\n\
67TFK:06573:00537\n\
67TFK:06576:00579\n\
67TFK:06569:00780\n\
67TFK:06544:00853\n\
67TFK:06571:00975\n\
67TFK:06577:00968\n\
67TFK:06620:00547\n\
67TFK:06603:00724\n\
67TFK:06581:00921\n\
67TFK:06605:01002\n\
67TFK:06614:01285\n\
67TFK:06658:00654\n\
67TFK:06629:00702\n\
67TFK:06637:01057\n\
67TFK:06659:01256\n\
67TFK:04008:05244\n\
67TFK:04029:05284\n\
67TFK:04038:05466\n\
67TFK:04015:05511\n\
67TFK:04018:05504\n\
67TFK:04007:05857\n\
67TFK:04038:06407\n\
67TFK:04082:05711\n\
67TFK:04081:06198\n\
67TFK:04054:06270\n\
67TFK:04085:06278\n\
67TFK:04096:05297\n\
67TFK:04117:05595\n\
67TFK:04120:05617\n\
67TFK:04138:05782\n\
67TFK:04137:05826\n\
67TFK:04168:05182\n\
67TFK:04164:05382\n\
67TFK:04195:06013\n\
67TFK:04151:06263\n\
67TFK:04152:06380\n\
67TFK:04229:06047\n\
67TFK:04259:05568\n\
67TFK:04285:05952\n\
67TFK:04273:06355\n\
67TFK:04345:05997\n\
67TFK:04315:06187\n\
67TFK:04367:05344\n\
67TFK:04363:06291\n\
67TFK:04399:05752\n\
67TFK:04411:06039\n\
67TFK:04435:06251\n\
67TFK:04479:05193\n\
67TFK:04479:05393\n\
67TFK:04471:05648\n\
67TFK:04453:05829\n\
67TFK:04478:06024\n\
67TFK:04480:06038\n\
67TFK:04504:05219\n\
67TFK:04540:05438\n\
67TFK:04535:05643\n\
67TFK:04537:05715\n\
67TFK:04544:05964\n\
67TFK:04542:06014\n\
67TFK:04570:05269\n\
67TFK:04570:05425\n\
67TFK:04588:05502\n\
67TFK:04585:05595\n\
67TFK:04578:05616\n\
67TFK:04571:05866\n\
67TFK:04562:05971\n\
67TFK:04597:05355\n\
67TFK:04605:06272\n\
67TFK:04681:05453\n\
67TFK:04664:05757\n\
67TFK:04650:05984\n\
67TFK:04671:06029\n\
67TFK:04647:06139\n\
67TFK:04737:05353\n\
67TFK:04699:05531\n\
67TFK:04738:05835\n\
67TFK:04699:06305\n\
67TFK:04736:06351\n\
67TFK:04772:05174\n\
67TFK:04778:05984\n\
67TFK:04777:06027\n\
67TFK:04764:06122\n\
67TFK:04760:06201\n\
67TFK:04836:05320\n\
67TFK:04812:05862\n\
67TFK:04803:05970\n\
67TFK:04930:05412\n\
67TFK:04939:05459\n\
67TFK:04902:05516\n\
67TFK:04907:05581\n\
67TFK:04995:05722\n\
67TFK:04998:05262\n\
67TFK:05012:05407\n\
67TFK:05008:06083\n\
67TFK:05053:05152\n\
67TFK:05085:06097\n\
67TFK:05077:06134\n\
67TFK:05046:06169\n\
67TFK:05066:06341\n\
67TFK:05141:05521\n\
67TFK:05130:06071\n\
67TFK:05181:06034\n\
67TFK:05158:06323\n\
67TFK:05218:05173\n\
67TFK:05238:05674\n\
67TFK:05206:05777\n\
67TFK:05218:05868\n\
67TFK:05272:05636\n\
67TFK:05266:05708\n\
67TFK:05285:05750\n\
67TFK:08313:14584\n\
67TFK:08509:14198\n\
67TFK:08017:13659\n\
67TFK:08006:13852\n\
67TFK:08126:12917\n\
67TFK:08100:13456\n\
67TFK:08154:13483\n\
67TFK:08157:13829\n\
67TFK:08144:14015\n\
67TFK:08225:13147\n\
67TFK:08253:13002\n\
67TFK:08317:13647\n\
67TFK:08391:14144\n\
67TFK:08405:13521\n\
67TFK:08452:13257\n\
67TFK:08478:13441\n\
67TFK:08454:13593\n\
67TFK:08465:13980\n\
67TFK:08487:13983\n\
67TFK:08493:12970\n\
67TFK:08519:13115\n\
67TFK:08519:13305\n\
67TFK:08510:13781\n\
67TFK:08574:12978\n\
67TFK:08546:13351\n\
67TFK:08571:13984\n\
67TFK:08645:13575\n\
67TFK:08711:13065\n\
67TFK:08740:13041\n\
67TFK:08807:13214\n\
67TFK:08800:13244\n\
67TFK:08804:13665\n\
67TFK:08805:13673\n\
67TFK:08832:13983\n\
67TFK:08925:13471\n\
67TFK:08967:13501\n\
67TFK:09090:12980\n\
67TFK:09165:13013\n\
67TFK:09175:13082\n\
67TFK:09144:13312\n\
67TFK:09170:13451\n\
67TFK:09148:13900\n\
67TFK:09211:13345\n\
67TFK:09223:13671\n\
67TFK:09228:13831\n\
67TFK:09277:13383\n\
67TFK:09306:13349\n\
67TFK:08021:11863\n\
67TFK:08026:12124\n\
67TFK:08008:12270\n\
67TFK:07997:12443\n\
67TFK:08090:12640\n\
67TFK:08128:11948\n\
67TFK:08120:12804\n\
67TFK:08181:11611\n\
67TFK:08162:12789\n\
67TFK:08236:12697\n\
67TFK:08263:12068\n\
67TFK:08272:12055\n\
67TFK:08272:12191\n\
67TFK:08311:11877\n\
67TFK:08306:11930\n\
67TFK:08300:12310\n\
67TFK:08360:11975\n\
67TFK:08353:12088\n\
67TFK:08383:12067\n\
67TFK:08350:12204\n\
67TFK:08363:12705\n\
67TFK:08372:12806\n\
67TFK:08396:12023\n\
67TFK:08437:12334\n\
67TFK:08432:12865\n\
67TFK:08456:12318\n\
67TFK:08527:12051\n\
67TFK:08562:11923\n\
67TFK:08578:12605\n\
67TFK:08591:12660\n\
67TFK:08574:12856\n\
67TFK:08626:11947\n\
67TFK:08685:12219\n\
67TFK:08693:11678\n\
67TFK:08737:12735\n\
67TFK:08738:12787\n\
67TFK:08762:11792\n\
67TFK:08779:12133\n\
67TFK:08815:12860\n\
67TFK:08898:12802\n\
67TFK:08905:12871\n\
67TFK:08963:11835\n\
67TFK:08971:12726\n\
67TFK:09017:12112\n\
67TFK:09078:11592\n\
67TFK:09064:11747\n\
67TFK:09049:12159\n\
67TFK:09044:12827\n\
67TFK:09107:11892\n\
67TFK:09109:11927\n\
67TFK:09117:11935\n\
67TFK:09133:12206\n\
67TFK:09171:12217\n\
67TFK:09153:12657\n\
67TFK:09238:11683\n\
67TFK:09223:12356\n\
67TFK:09244:12604\n\
67TFK:09278:12760\n\
67TFK:09310:11730\n\
67TFK:05467:13096\n\
67TFK:05471:13140\n\
67TFK:05514:13686\n\
67TFK:05496:13763\n\
67TFK:05520:13800\n\
67TFK:05578:13033\n\
67TFK:05602:13136\n\
67TFK:05602:13259\n\
67TFK:05643:13061\n\
67TFK:05637:13225\n\
67TFK:05639:13419\n\
67TFK:05635:13543\n\
67TFK:05706:12943\n\
67TFK:05726:14109\n\
67TFK:05769:13293\n\
67TFK:05751:13372\n\
67TFK:05826:13121\n\
67TFK:05799:13261\n\
67TFK:05808:13556\n\
67TFK:05809:13611\n\
67TFK:05873:13561\n\
67TFK:05833:13700\n\
67TFK:05917:13794\n\
67TFK:05959:13757\n\
67TFK:05972:13804\n\
67TFK:06083:13007\n\
67TFK:06088:13032\n\
67TFK:06113:13570\n\
67TFK:06086:13741\n\
67TFK:06148:13598\n\
67TFK:06155:13786\n\
67TFK:06217:13177\n\
67TFK:06274:13207\n\
67TFK:06261:13369\n\
67TFK:06262:13548\n\
67TFK:06309:13703\n\
67TFK:06289:13845\n\
67TFK:06351:12935\n\
67TFK:06346:13019\n\
67TFK:06351:13469\n\
67TFK:06408:12902\n\
67TFK:06384:13354\n\
67TFK:06456:13184\n\
67TFK:06441:14008\n\
67TFK:06500:13080\n\
67TFK:06504:13110\n\
67TFK:06483:14145\n\
67TFK:06575:13214\n\
67TFK:06596:12955\n\
67TFK:06601:14155\n\
67TFK:05411:14218\n\
67TFK:05470:14527\n\
67TFK:05608:14169\n\
67TFK:05993:14831\n\
67TFK:06114:14667\n\
67TFK:06101:14716\n\
67TFK:06135:14754\n\
67TFK:06191:14390\n\
67TFK:06182:14711\n\
67TFK:06290:14450\n\
67TFK:06284:15022\n\
67TFK:06416:14710\n\
67TFK:06443:14209\n\
67TFK:06495:14296\n\
67TFK:06513:14301\n\
67TFK:06481:14362\n\
67TFK:06497:14533\n\
67TFK:06552:14275\n\
67TFK:06610:14314\n\
67TFK:06578:14729\n\
67TFK:07994:10791\n\
67TFK:08057:10388\n\
67TFK:08084:10368\n\
67TFK:08043:10820\n\
67TFK:08055:10857\n\
67TFK:08115:10307\n\
67TFK:08134:10480\n\
67TFK:08100:11011\n\
67TFK:08103:11046\n\
67TFK:08140:11265\n\
67TFK:08100:11320\n\
67TFK:08123:11418\n\
67TFK:08165:10566\n\
67TFK:08187:11012\n\
67TFK:08188:11023\n\
67TFK:08150:11081\n\
67TFK:08205:10596\n\
67TFK:08215:11093\n\
67TFK:08221:11088\n\
67TFK:08225:11173\n\
67TFK:08240:11489\n\
67TFK:08202:11516\n\
67TFK:08270:10623\n\
67TFK:08275:10614\n\
67TFK:08287:11086\n\
67TFK:08272:11222\n\
67TFK:08257:11368\n\
67TFK:08294:10350\n\
67TFK:08341:10344\n\
67TFK:08313:10424\n\
67TFK:08323:10705\n\
67TFK:08302:11394\n\
67TFK:08381:11408\n\
67TFK:08344:11527\n\
67TFK:08415:10351\n\
67TFK:08491:10886\n\
67TFK:08467:11148\n\
67TFK:08445:11558\n\
67TFK:08493:10325\n\
67TFK:08504:10756\n\
67TFK:08587:11562\n\
67TFK:08627:10400\n\
67TFK:08611:10424\n\
67TFK:08627:10809\n\
67TFK:08618:10875\n\
67TFK:08645:10601\n\
67TFK:08665:11210\n\
67TFK:08729:10756\n\
67TFK:08700:10934\n\
67TFK:08711:11334\n\
67TFK:08791:10909\n\
67TFK:08829:10455\n\
67TFK:08817:10842\n\
67TFK:08797:10931\n\
67TFK:08799:11003\n\
67TFK:08806:10965\n\
67TFK:08834:11040\n\
67TFK:08883:10837\n\
67TFK:08940:10763\n\
67TFK:08936:11532\n\
67TFK:08896:11563\n\
67TFK:08977:10440\n\
67TFK:08990:10502\n\
67TFK:08998:11378\n\
67TFK:09048:10721\n\
67TFK:09089:11040\n\
67TFK:09049:11498\n\
67TFK:09049:11571\n\
67TFK:09139:10772\n\
67TFK:09107:10847\n\
67TFK:09141:10908\n\
67TFK:09105:11194\n\
67TFK:09159:11425\n\
67TFK:09197:10462\n\
67TFK:09231:10564\n\
67TFK:09202:11009\n\
67TFK:09194:11161\n\
67TFK:09240:11569\n\
67TFK:09269:10385\n\
67TFK:09253:10946\n\
67TFK:09288:11067\n\
67TFK:09246:11247\n\
67TFK:09277:11508\n\
67TFK:09294:11376\n\
67TFK:09307:11402\n\
67TFK:04007:02779\n\
67TFK:04071:02908\n\
67TFK:04070:03201\n\
67TFK:04081:03409\n\
67TFK:04120:03478\n\
67TFK:04159:03724\n\
67TFK:04244:03104\n\
67TFK:04226:03828\n\
67TFK:04271:02765\n\
67TFK:04340:02646\n\
67TFK:04334:02716\n\
67TFK:04342:02885\n\
67TFK:04301:03030\n\
67TFK:04316:03226\n\
67TFK:04321:03613\n\
67TFK:04299:03719\n\
67TFK:04329:03710\n\
67TFK:04310:03835\n\
67TFK:04350:03001\n\
67TFK:04367:03019\n\
67TFK:04369:03168\n\
67TFK:04363:03755\n\
67TFK:04410:02840\n\
67TFK:04398:03235\n\
67TFK:04460:02761\n\
67TFK:04487:02774\n\
67TFK:04474:03156\n\
67TFK:04540:02974\n\
67TFK:04531:03184\n\
67TFK:04543:03268\n\
67TFK:04562:02972\n\
67TFK:04565:03127\n\
67TFK:04583:03331\n\
67TFK:04553:03417\n\
67TFK:04574:03421\n\
67TFK:04568:03761\n\
67TFK:04614:02857\n\
67TFK:04606:03161\n\
67TFK:04616:03457\n\
67TFK:04596:03633\n\
67TFK:04606:03729\n\
67TFK:04664:03359\n\
67TFK:04649:03848\n\
67TFK:04699:02664\n\
67TFK:04738:03162\n\
67TFK:04708:03362\n\
67TFK:04741:03576\n\
67TFK:04728:03840\n\
67TFK:04746:03777\n\
67TFK:04829:02625\n\
67TFK:04839:02962\n\
67TFK:04806:03208\n\
67TFK:04843:03352\n\
67TFK:04891:03646\n\
67TFK:04913:02769\n\
67TFK:04941:02849\n\
67TFK:04905:02948\n\
67TFK:04930:03109\n\
67TFK:04896:03162\n\
67TFK:04927:03399\n\
67TFK:04922:03596\n\
67TFK:04994:02582\n\
67TFK:05012:03262\n\
67TFK:05053:03269\n\
67TFK:05088:03863\n\
67TFK:05120:02803\n\
67TFK:05137:02841\n\
67TFK:05162:03712\n\
67TFK:05238:02903\n\
67TFK:05217:03765\n\
67TFK:05250:02751\n\
67TFK:05263:03554\n\
67TFK:05281:03530\n\
67TFK:05348:02751\n\
67TFK:05348:02790\n\
67TFK:05371:02808\n\
67TFK:05335:03370\n\
67TFK:05456:02888\n\
67TFK:05436:03161\n\
67TFK:05455:03756\n\
67TFK:05434:03810\n\
67TFK:05478:02900\n\
67TFK:05498:02896\n\
67TFK:05498:03436\n\
67TFK:05529:03094\n\
67TFK:05576:03096\n\
67TFK:05559:03384\n\
67TFK:05548:03567\n\
67TFK:05571:03563\n\
67TFK:05534:03744\n\
67TFK:05595:02618\n\
67TFK:05597:02825\n\
67TFK:05582:03072\n\
67TFK:05578:03135\n\
67TFK:05674:03343\n\
67TFK:05643:03693\n\
67TFK:05655:03762\n\
67TFK:05688:02651\n\
67TFK:05680:02705\n\
67TFK:05689:03246\n\
67TFK:05724:03443\n\
67TFK:05740:02590\n\
67TFK:05729:02703\n\
67TFK:05756:02731\n\
67TFK:05734:03168\n\
67TFK:05760:03190\n\
67TFK:05758:03674\n\
67TFK:05773:03636\n\
67TFK:05769:03691\n\
67TFK:05765:03862\n\
67TFK:05802:03654\n\
67TFK:05780:03691\n\
67TFK:05862:02835\n\
67TFK:05861:03405\n\
67TFK:05859:03804\n\
67TFK:05847:03847\n\
67TFK:05891:03706\n\
67TFK:05921:03838\n\
67TFK:05946:03160\n\
67TFK:05936:03272\n\
67TFK:05959:03277\n\
67TFK:05983:03404\n\
67TFK:05987:03612\n\
67TFK:06055:03780\n\
67TFK:06120:02929\n\
67TFK:06141:03083\n\
67TFK:06147:03244\n\
67TFK:06133:03804\n\
67TFK:06207:03310\n\
67TFK:06229:02954\n\
67TFK:06260:03043\n\
67TFK:06235:03145\n\
67TFK:06274:03207\n\
67TFK:06263:03721\n\
67TFK:06232:03763\n\
67TFK:06250:03856\n\
67TFK:06288:03811\n\
67TFK:06335:03026\n\
67TFK:06341:03376\n\
67TFK:06366:03572\n\
67TFK:06392:02938\n\
67TFK:06411:03268\n\
67TFK:06391:03579\n\
67TFK:06461:03441\n\
67TFK:06513:03314\n\
67TFK:06501:03398\n\
67TFK:06524:03721\n\
67TFK:06561:02953\n\
67TFK:06615:02676\n\
67TFK:06620:03763\n\
67TFK:06638:02613\n\
67TFK:06641:02781\n\
67TFK:06634:02882\n\
67TFK:06630:03026\n\
67TFK:06644:03080\n\
67TFK:06635:03353\n\
67TFK:06630:03377\n\
67TFK:05362:05599\n\
67TFK:05420:05474\n\
67TFK:05416:06205\n\
67TFK:05437:05865\n\
67TFK:05446:06095\n\
67TFK:05450:06138\n\
67TFK:05471:06426\n\
67TFK:05487:06027\n\
67TFK:05561:06248\n\
67TFK:05539:06258\n\
67TFK:05539:06376\n\
67TFK:05593:05316\n\
67TFK:05578:05733\n\
67TFK:05620:05748\n\
67TFK:05606:06268\n\
67TFK:05624:06385\n\
67TFK:05629:06234\n\
67TFK:05680:05159\n\
67TFK:05680:05280\n\
67TFK:05680:05341\n\
67TFK:05687:05557\n\
67TFK:05708:06289\n\
67TFK:05762:05845\n\
67TFK:05785:06412\n\
67TFK:05871:05811\n\
67TFK:05868:05917\n\
67TFK:05855:06434\n\
67TFK:05892:05726\n\
67TFK:05904:05999\n\
67TFK:05973:05428\n\
67TFK:05977:05447\n\
67TFK:05947:06169\n\
67TFK:06021:05499\n\
67TFK:05978:05987\n\
67TFK:06014:06342\n\
67TFK:06026:06371\n\
67TFK:06055:05316\n\
67TFK:06028:05645\n\
67TFK:06055:05653\n\
67TFK:06107:05685\n\
67TFK:06100:05722\n\
67TFK:06089:05949\n\
67TFK:06089:06040\n\
67TFK:06081:06128\n\
67TFK:06097:06182\n\
67TFK:06157:05284\n\
67TFK:06166:05315\n\
67TFK:06136:05752\n\
67TFK:06211:05215\n\
67TFK:06210:05361\n\
67TFK:06194:05690\n\
67TFK:06181:05722\n\
67TFK:06192:05890\n\
67TFK:06275:05598\n\
67TFK:06230:05612\n\
67TFK:06266:05645\n\
67TFK:06273:05900\n\
67TFK:06287:05299\n\
67TFK:06326:05360\n\
67TFK:06309:05746\n\
67TFK:06337:05292\n\
67TFK:06350:05415\n\
67TFK:06370:05697\n\
67TFK:06344:06366\n\
67TFK:06411:05179\n\
67TFK:06395:05419\n\
67TFK:06400:05667\n\
67TFK:06414:05899\n\
67TFK:06458:05425\n\
67TFK:06471:05941\n\
67TFK:06428:06006\n\
67TFK:06429:06214\n\
67TFK:06457:06432\n\
67TFK:06488:05221\n\
67TFK:06494:05778\n\
67TFK:06513:05836\n\
67TFK:06519:05927\n\
67TFK:06498:06154\n\
67TFK:06492:06270\n\
67TFK:06522:06308\n\
67TFK:06499:06401\n\
67TFK:06568:06220\n\
67TFK:06592:05629\n\
67TFK:06632:05172\n\
67TFK:06635:05594\n\
67TFK:06641:06088\n\
67TFK:04019:03932\n\
67TFK:04014:04037\n\
67TFK:04024:04122\n\
67TFK:04013:04790\n\
67TFK:04058:04198\n\
67TFK:04085:04573\n\
67TFK:04130:04054\n\
67TFK:04135:04080\n\
67TFK:04101:04469\n\
67TFK:04106:04624\n\
67TFK:04130:04706\n\
67TFK:04096:04794\n\
67TFK:04120:04977\n\
67TFK:04122:05023\n\
67TFK:04142:05069\n\
67TFK:04161:04736\n\
67TFK:04171:04885\n\
67TFK:04206:04010\n\
67TFK:04204:04564\n\
67TFK:04231:04619\n\
67TFK:04282:04055\n\
67TFK:04247:04243\n\
67TFK:04278:04367\n\
67TFK:04293:04395\n\
67TFK:04288:04600\n\
67TFK:04253:04694\n\
67TFK:04255:04770\n\
67TFK:04248:04892\n\
67TFK:04286:05011\n\
67TFK:04318:04306\n\
67TFK:04323:04805\n\
67TFK:04378:03954\n\
67TFK:04367:04133\n\
67TFK:04377:04335\n\
67TFK:04348:04593\n\
67TFK:04349:04941\n\
67TFK:04422:03871\n\
67TFK:04398:04779\n\
67TFK:04509:04407\n\
67TFK:04523:04403\n\
67TFK:04527:04433\n\
67TFK:04528:04475\n\
67TFK:04496:04632\n\
67TFK:04527:04813\n\
67TFK:04544:04842\n\
67TFK:04548:03865\n\
67TFK:04559:04208\n\
67TFK:04563:04348\n\
67TFK:04558:04682\n\
67TFK:04642:04812\n\
67TFK:04665:04683\n\
67TFK:04683:04886\n\
67TFK:04739:04297\n\
67TFK:04725:04642\n\
67TFK:04712:05102\n\
67TFK:04788:03909\n\
67TFK:04771:04609\n\
67TFK:04776:04665\n\
67TFK:04798:04089\n\
67TFK:04811:04831\n\
67TFK:04819:04901\n\
67TFK:04887:03990\n\
67TFK:04895:04267\n\
67TFK:04863:04437\n\
67TFK:04883:04665\n\
67TFK:04864:04754\n\
67TFK:04856:04802\n\
67TFK:04868:05038\n\
67TFK:04942:03993\n\
67TFK:04900:04752\n\
67TFK:04920:04865\n\
67TFK:05034:03982\n\
67TFK:05000:05003\n\
67TFK:05144:04157\n\
67TFK:05177:03971\n\
67TFK:05160:04052\n\
67TFK:05158:04103\n\
67TFK:05157:04215\n\
67TFK:05169:04459\n\
67TFK:05184:04432\n\
67TFK:05150:04744\n\
67TFK:05162:05084\n\
67TFK:05189:05070\n\
67TFK:05204:04214\n\
67TFK:05243:04500\n\
67TFK:05208:04645\n\
67TFK:05217:04999\n\
67TFK:05251:05036\n\
67TFK:05294:05071\n\
67TFK:05285:05125\n\
67TFK:05323:04360\n\
67TFK:05298:04465\n\
67TFK:05304:04783\n\
67TFK:05362:08910\n\
67TFK:05331:08942\n\
67TFK:05390:08162\n\
67TFK:05394:08339\n\
67TFK:05426:08358\n\
67TFK:05415:08461\n\
67TFK:05402:08629\n\
67TFK:05397:08750\n\
67TFK:05416:09007\n\
67TFK:05466:07750\n\
67TFK:05472:08124\n\
67TFK:05448:08253\n\
67TFK:05431:08437\n\
67TFK:05514:08075\n\
67TFK:05518:08584\n\
67TFK:05559:07939\n\
67TFK:05542:08047\n\
67TFK:05548:08069\n\
67TFK:05575:08437\n\
67TFK:05593:07972\n\
67TFK:05593:08276\n\
67TFK:05624:08727\n\
67TFK:05648:08487\n\
67TFK:05673:08489\n\
67TFK:05651:08723\n\
67TFK:05727:08141\n\
67TFK:05761:07868\n\
67TFK:05735:07964\n\
67TFK:05753:08050\n\
67TFK:05743:08279\n\
67TFK:05732:08675\n\
67TFK:05793:07920\n\
67TFK:05823:08166\n\
67TFK:05843:07871\n\
67TFK:05839:08121\n\
67TFK:05850:08216\n\
67TFK:05894:07769\n\
67TFK:05901:07772\n\
67TFK:05888:07857\n\
67TFK:05918:08270\n\
67TFK:05926:08361\n\
67TFK:05902:08717\n\
67TFK:05939:07889\n\
67TFK:05951:08164\n\
67TFK:05934:08187\n\
67TFK:06014:07855\n\
67TFK:06010:07979\n\
67TFK:05978:08953\n\
67TFK:06059:08556\n\
67TFK:06068:08727\n\
67TFK:06034:08781\n\
67TFK:06060:08939\n\
67TFK:06113:07848\n\
67TFK:06109:08584\n\
67TFK:06158:08176\n\
67TFK:06174:08279\n\
67TFK:06161:08747\n\
67TFK:06152:08899\n\
67TFK:06142:08957\n\
67TFK:06208:07871\n\
67TFK:06191:08032\n\
67TFK:06221:08447\n\
67TFK:06259:07992\n\
67TFK:06231:08642\n\
67TFK:06267:08756\n\
67TFK:06304:07761\n\
67TFK:06279:08576\n\
67TFK:06288:08597\n\
67TFK:06282:08629\n\
67TFK:06283:08892\n\
67TFK:06338:07922\n\
67TFK:06350:08405\n\
67TFK:06410:08352\n\
67TFK:06386:08456\n\
67TFK:06408:08569\n\
67TFK:06411:08602\n\
67TFK:06453:08144\n\
67TFK:06481:07728\n\
67TFK:06500:07925\n\
67TFK:06507:08647\n\
67TFK:06570:08465\n\
67TFK:06577:08993\n\
67TFK:06596:08439\n\
67TFK:06641:07903\n\
67TFK:06654:08415\n\
67TFK:05348:10247\n\
67TFK:05392:09160\n\
67TFK:05475:09620\n\
67TFK:05460:09702\n\
67TFK:05437:09764\n\
67TFK:05477:09927\n\
67TFK:05467:10081\n\
67TFK:05444:10153\n\
67TFK:05483:09377\n\
67TFK:05506:09891\n\
67TFK:05526:10120\n\
67TFK:05551:09038\n\
67TFK:05558:09293\n\
67TFK:05607:09192\n\
67TFK:05614:09300\n\
67TFK:05578:09706\n\
67TFK:05608:10010\n\
67TFK:05593:10131\n\
67TFK:05636:09273\n\
67TFK:05682:09217\n\
67TFK:05703:09700\n\
67TFK:05695:10061\n\
67TFK:05721:10102\n\
67TFK:05754:09720\n\
67TFK:05798:09438\n\
67TFK:05796:09602\n\
67TFK:05825:10268\n\
67TFK:05841:09286\n\
67TFK:05868:09446\n\
67TFK:05831:09785\n\
67TFK:05867:09842\n\
67TFK:05922:09026\n\
67TFK:05888:09311\n\
67TFK:05904:10009\n\
67TFK:05939:09722\n\
67TFK:05931:09989\n\
67TFK:05980:09319\n\
67TFK:05989:09364\n\
67TFK:05992:09369\n\
67TFK:06007:09922\n\
67TFK:06042:09487\n\
67TFK:06117:09093\n\
67TFK:06107:09622\n\
67TFK:06162:09581\n\
67TFK:06213:09985\n\
67TFK:06261:10247\n\
67TFK:06302:09919\n\
67TFK:06291:10264\n\
67TFK:06369:09421\n\
67TFK:06364:09960\n\
67TFK:06362:10001\n\
67TFK:06439:09722\n\
67TFK:06504:09221\n\
67TFK:06481:10061\n\
67TFK:06490:10204\n\
67TFK:06570:09696\n\
67TFK:06546:10011\n\
67TFK:06528:10202\n\
67TFK:06534:10234\n\
67TFK:06579:09040\n\
67TFK:06619:09099\n\
67TFK:06578:09758\n\
67TFK:06589:09785\n\
67TFK:06581:09846\n\
67TFK:06599:09900\n\
67TFK:06597:09978\n\
67TFK:06642:09208\n\
67TFK:06650:09532\n\
67TFK:06653:09596\n\
67TFK:06646:10103\n\
67TFK:05341:11987\n\
67TFK:05361:12096\n\
67TFK:05376:12827\n\
67TFK:05398:11774\n\
67TFK:05406:12361\n\
67TFK:05389:12669\n\
67TFK:05446:12013\n\
67TFK:05511:11895\n\
67TFK:05496:12180\n\
67TFK:05520:12211\n\
67TFK:05493:12712\n\
67TFK:05528:11948\n\
67TFK:05569:12156\n\
67TFK:05571:12326\n\
67TFK:05601:12196\n\
67TFK:05671:11834\n\
67TFK:05676:12762\n\
67TFK:05706:11708\n\
67TFK:05707:11886\n\
67TFK:05691:12546\n\
67TFK:05685:12820\n\
67TFK:05772:12146\n\
67TFK:05732:12576\n\
67TFK:05806:11628\n\
67TFK:05798:12773\n\
67TFK:05872:11976\n\
67TFK:05834:12072\n\
67TFK:05835:12126\n\
67TFK:05832:12353\n\
67TFK:05877:12437\n\
67TFK:05905:12182\n\
67TFK:05907:12363\n\
67TFK:05884:12613\n\
67TFK:05969:12451\n\
67TFK:06004:11605\n\
67TFK:06005:11917\n\
67TFK:06071:11687\n\
67TFK:06066:12535\n\
67TFK:06059:12874\n\
67TFK:06107:11773\n\
67TFK:06095:12116\n\
67TFK:06133:12628\n\
67TFK:06192:12166\n\
67TFK:06348:12011\n\
67TFK:06332:12642\n\
67TFK:06423:12064\n\
67TFK:06423:12471\n\
67TFK:06429:11665\n\
67TFK:06451:11877\n\
67TFK:06457:12745\n\
67TFK:06521:11691\n\
67TFK:06506:11722\n\
67TFK:06560:11937\n\
67TFK:06575:12287\n\
67TFK:06563:12436\n\
67TFK:06550:12726\n\
67TFK:06581:11667\n\
67TFK:06624:11851\n\
67TFK:06578:12285\n\
67TFK:06579:12438\n\
67TFK:06581:12662\n\
67TFK:06637:11871\n\
67TFK:06634:12418\n\
67TFK:04008:01941\n\
67TFK:04016:02033\n\
67TFK:04005:02131\n\
67TFK:03999:02437\n\
67TFK:04012:02539\n\
67TFK:04087:01337\n\
67TFK:04102:01420\n\
67TFK:04106:01482\n\
67TFK:04098:02202\n\
67TFK:04191:02071\n\
67TFK:04193:02069\n\
67TFK:04147:02539\n\
67TFK:04234:02010\n\
67TFK:04237:02061\n\
67TFK:04254:01503\n\
67TFK:04255:01494\n\
67TFK:04255:01708\n\
67TFK:04253:02489\n\
67TFK:04378:02018\n\
67TFK:04389:02138\n\
67TFK:04408:01705\n\
67TFK:04418:01721\n\
67TFK:04426:02081\n\
67TFK:04494:01392\n\
67TFK:04494:01503\n\
67TFK:04478:01574\n\
67TFK:04480:02147\n\
67TFK:04446:02342\n\
67TFK:04456:02377\n\
67TFK:04508:01698\n\
67TFK:04524:01818\n\
67TFK:04538:01802\n\
67TFK:04540:02006\n\
67TFK:04525:02175\n\
67TFK:04521:02418\n\
67TFK:04516:02469\n\
67TFK:04586:02118\n\
67TFK:04547:02368\n\
67TFK:04619:01802\n\
67TFK:04608:01898\n\
67TFK:04610:02490\n\
67TFK:04674:01370\n\
67TFK:04674:02060\n\
67TFK:04685:02224\n\
67TFK:04738:01449\n\
67TFK:04745:02204\n\
67TFK:04763:01311\n\
67TFK:04754:02177\n\
67TFK:04751:02354\n\
67TFK:04782:02488\n\
67TFK:04814:01447\n\
67TFK:04829:02190\n\
67TFK:04870:01405\n\
67TFK:04891:01895\n\
67TFK:04851:01955\n\
67TFK:04883:02045\n\
67TFK:04890:02083\n\
67TFK:04858:02427\n\
67TFK:04852:02475\n\
67TFK:04929:01839\n\
67TFK:04919:02038\n\
67TFK:04917:02259\n\
67TFK:04915:02443\n\
67TFK:04982:02051\n\
67TFK:05026:01696\n\
67TFK:05014:01895\n\
67TFK:05006:01959\n\
67TFK:05020:02225\n\
67TFK:05111:02292\n\
67TFK:05173:01423\n\
67TFK:05169:02453\n\
67TFK:05170:02455\n\
67TFK:05200:01308\n\
67TFK:05241:02278\n\
67TFK:05250:01399\n\
67TFK:05299:01591\n\
67TFK:02692:13092\n\
67TFK:02666:13407\n\
67TFK:02757:12964\n\
67TFK:02758:13036\n\
67TFK:02742:13358\n\
67TFK:02775:13129\n\
67TFK:02776:13893\n\
67TFK:02848:13351\n\
67TFK:02829:13539\n\
67TFK:02831:13781\n\
67TFK:02828:14018\n\
67TFK:02897:13585\n\
67TFK:02880:14085\n\
67TFK:02951:12940\n\
67TFK:02950:13006\n\
67TFK:02916:13948\n\
67TFK:03019:13651\n\
67TFK:03037:13749\n\
67TFK:03064:13795\n\
67TFK:03125:13172\n\
67TFK:03163:14096\n\
67TFK:03191:13396\n\
67TFK:03235:13064\n\
67TFK:03293:13786\n\
67TFK:03264:14077\n\
67TFK:03353:13067\n\
67TFK:03316:13637\n\
67TFK:03351:13724\n\
67TFK:03399:13548\n\
67TFK:03456:12892\n\
67TFK:03462:13979\n\
67TFK:03555:13413\n\
67TFK:03552:13877\n\
67TFK:03517:13922\n\
67TFK:03541:13924\n\
67TFK:03537:14000\n\
67TFK:03548:14117\n\
67TFK:03570:13785\n\
67TFK:03579:14064\n\
67TFK:03620:13612\n\
67TFK:03694:13440\n\
67TFK:03668:13920\n\
67TFK:03743:13161\n\
67TFK:03761:13698\n\
67TFK:03801:13951\n\
67TFK:03887:12979\n\
67TFK:03881:13760\n\
67TFK:03937:12927\n\
67TFK:03943:13293\n\
67TFK:03922:13362\n\
67TFK:03914:13582\n\
67TFK:03933:13985\n\
67TFK:03993:13418\n\
67TFK:03966:13533\n\
67TFK:03993:13848\n\
67TFK:02689:12193\n\
67TFK:02732:11607\n\
67TFK:02721:12329\n\
67TFK:02767:12727\n\
67TFK:02832:11722\n\
67TFK:02847:11694\n\
67TFK:02838:12759\n\
67TFK:02868:12188\n\
67TFK:02928:11803\n\
67TFK:02998:12597\n\
67TFK:03056:11960\n\
67TFK:03098:12855\n\
67TFK:03159:11793\n\
67TFK:03162:11937\n\
67TFK:03157:12317\n\
67TFK:03201:11802\n\
67TFK:03166:12272\n\
67TFK:03225:12264\n\
67TFK:03252:12817\n\
67TFK:03265:11867\n\
67TFK:03281:12103\n\
67TFK:03273:12167\n\
67TFK:03307:12221\n\
67TFK:03284:12483\n\
67TFK:03316:12852\n\
67TFK:03390:11811\n\
67TFK:03409:12754\n\
67TFK:03414:12238\n\
67TFK:03435:12301\n\
67TFK:03523:12329\n\
67TFK:03558:12398\n\
67TFK:03600:11804\n\
67TFK:03620:12545\n\
67TFK:03754:11684\n\
67TFK:03731:11707\n\
67TFK:03754:12019\n\
67TFK:03740:12146\n\
67TFK:03721:12409\n\
67TFK:03761:12439\n\
67TFK:03803:11605\n\
67TFK:03846:11607\n\
67TFK:03825:11774\n\
67TFK:03828:11949\n\
67TFK:03855:12203\n\
67TFK:03844:12314\n\
67TFK:03860:12656\n\
67TFK:03886:11867\n\
67TFK:03905:12018\n\
67TFK:03908:12062\n\
67TFK:03874:12272\n\
67TFK:03978:12634\n\
67TFK:02683:09291\n\
67TFK:02695:09376\n\
67TFK:02705:09736\n\
67TFK:02711:09733\n\
67TFK:02712:10103\n\
67TFK:02748:09211\n\
67TFK:02756:09500\n\
67TFK:02726:10019\n\
67TFK:02810:09586\n\
67TFK:02849:09697\n\
67TFK:02841:09871\n\
67TFK:02873:09123\n\
67TFK:02910:09406\n\
67TFK:02938:09314\n\
67TFK:02914:09758\n\
67TFK:02946:09955\n\
67TFK:02985:09117\n\
67TFK:02965:09379\n\
67TFK:02986:09618\n\
67TFK:02968:09689\n\
67TFK:03057:09679\n\
67TFK:03029:09798\n\
67TFK:03055:10279\n\
67TFK:03107:09168\n\
67TFK:03103:09301\n\
67TFK:03065:09747\n\
67TFK:03110:09835\n\
67TFK:03077:10007\n\
67TFK:03077:10210\n\
67TFK:03141:09218\n\
67TFK:03146:09383\n\
67TFK:03127:09431\n\
67TFK:03129:09696\n\
67TFK:03159:09735\n\
67TFK:03258:09130\n\
67TFK:03261:09212\n\
67TFK:03232:09678\n\
67TFK:03352:09038\n\
67TFK:03334:09441\n\
67TFK:03349:10004\n\
67TFK:03442:09367\n\
67TFK:03423:09436\n\
67TFK:03452:09421\n\
67TFK:03477:09904\n\
67TFK:03477:10129\n\
67TFK:03477:10163\n\
67TFK:03500:10168\n\
67TFK:03482:10218\n\
67TFK:03535:09191\n\
67TFK:03531:09362\n\
67TFK:03535:09333\n\
67TFK:03563:09443\n\
67TFK:03545:10252\n\
67TFK:03595:09107\n\
67TFK:03594:09409\n\
67TFK:03571:09510\n\
67TFK:03604:09680\n\
67TFK:03585:10029\n\
67TFK:03709:09806\n\
67TFK:03670:09939\n\
67TFK:03720:09637\n\
67TFK:03811:09076\n\
67TFK:03793:09909\n\
67TFK:03789:09937\n\
67TFK:03811:10073\n\
67TFK:03823:09102\n\
67TFK:03846:09098\n\
67TFK:03852:09122\n\
67TFK:03836:09728\n\
67TFK:03848:10180\n\
67TFK:03866:09049\n\
67TFK:03902:09075\n\
67TFK:03877:09192\n\
67TFK:03865:09371\n\
67TFK:03941:09473\n\
67TFK:03959:09561\n\
67TFK:03921:09619\n\
67TFK:03950:09644\n\
67TFK:03929:09908\n\
67TFK:03941:09891\n\
67TFK:03961:10000\n\
67TFK:03932:10120\n\
67TFK:03971:09077\n\
67TFK:03980:09090\n\
67TFK:03974:09281\n\
67TFK:03966:09872\n\
67TFK:02680:05310\n\
67TFK:02667:05678\n\
67TFK:02742:05210\n\
67TFK:02729:05387\n\
67TFK:02726:05417\n\
67TFK:02752:05436\n\
67TFK:02741:05641\n\
67TFK:02746:05676\n\
67TFK:02756:06060\n\
67TFK:02813:05361\n\
67TFK:02765:05486\n\
67TFK:02804:05460\n\
67TFK:02778:05807\n\
67TFK:02766:05879\n\
67TFK:02809:06071\n\
67TFK:02769:06204\n\
67TFK:02863:05581\n\
67TFK:02863:05843\n\
67TFK:02835:05856\n\
67TFK:02860:06027\n\
67TFK:02866:05728\n\
67TFK:02934:05155\n\
67TFK:02919:05271\n\
67TFK:02942:05400\n\
67TFK:02925:05706\n\
67TFK:02950:05730\n\
67TFK:02934:06054\n\
67TFK:03001:05363\n\
67TFK:03005:05539\n\
67TFK:02983:05559\n\
67TFK:02995:06410\n\
67TFK:03022:05201\n\
67TFK:03035:05485\n\
67TFK:03070:05872\n\
67TFK:03183:05159\n\
67TFK:03191:05419\n\
67TFK:03183:06275\n\
67TFK:03255:05167\n\
67TFK:03230:05221\n\
67TFK:03262:05298\n\
67TFK:03254:05423\n\
67TFK:03242:06150\n\
67TFK:03281:05315\n\
67TFK:03275:05576\n\
67TFK:03397:05400\n\
67TFK:03403:05411\n\
67TFK:03412:06369\n\
67TFK:03423:05245\n\
67TFK:03437:05295\n\
67TFK:03448:05486\n\
67TFK:03446:05946\n\
67TFK:03441:06363\n\
67TFK:03497:05266\n\
67TFK:03483:05574\n\
67TFK:03490:05798\n\
67TFK:03536:05540\n\
67TFK:03606:06050\n\
67TFK:03572:06396\n\
67TFK:03646:05155\n\
67TFK:03662:05793\n\
67TFK:03713:05317\n\
67TFK:03685:06259\n\
67TFK:03755:06187\n\
67TFK:03728:06340\n\
67TFK:03796:05235\n\
67TFK:03775:05379\n\
67TFK:03809:05542\n\
67TFK:03770:05640\n\
67TFK:03771:05810\n\
67TFK:03769:05977\n\
67TFK:03810:06080\n\
67TFK:03791:06356\n\
67TFK:03847:05179\n\
67TFK:03857:05346\n\
67TFK:03825:05472\n\
67TFK:03859:05634\n\
67TFK:03852:06008\n\
67TFK:03818:06256\n\
67TFK:03903:05216\n\
67TFK:03872:05268\n\
67TFK:03898:05468\n\
67TFK:03898:05862\n\
67TFK:03895:06227\n\
67TFK:03944:05363\n\
67TFK:03947:05836\n\
67TFK:03983:05298\n\
67TFK:03989:06186\n\
67TFK:08001:01459\n\
67TFK:08085:01463\n\
67TFK:08044:02128\n\
67TFK:08084:02248\n\
67TFK:08059:02356\n\
67TFK:08082:02527\n\
67TFK:08067:02559\n\
67TFK:08129:01945\n\
67TFK:08100:02106\n\
67TFK:08124:02130\n\
67TFK:08156:01368\n\
67TFK:08162:01554\n\
67TFK:08153:01747\n\
67TFK:08238:01980\n\
67TFK:08212:02192\n\
67TFK:08276:01600\n\
67TFK:08255:01667\n\
67TFK:08249:02015\n\
67TFK:08320:01379\n\
67TFK:08297:01624\n\
67TFK:08338:01979\n\
67TFK:08348:01435\n\
67TFK:08355:01921\n\
67TFK:08388:01940\n\
67TFK:08363:02259\n\
67TFK:08350:02547\n\
67TFK:08434:01373\n\
67TFK:08474:01457\n\
67TFK:08442:01825\n\
67TFK:08472:02117\n\
67TFK:08507:01525\n\
67TFK:08525:01588\n\
67TFK:08540:01624\n\
67TFK:08494:01925\n\
67TFK:08512:02102\n\
67TFK:08507:02208\n\
67TFK:08512:02237\n\
67TFK:08556:01291\n\
67TFK:08545:01626\n\
67TFK:08590:01770\n\
67TFK:08568:02202\n\
67TFK:08560:02549\n\
67TFK:08608:01497\n\
67TFK:08604:02105\n\
67TFK:08630:02306\n\
67TFK:08677:01435\n\
67TFK:08689:01403\n\
67TFK:08685:01853\n\
67TFK:08728:01524\n\
67TFK:08708:01644\n\
67TFK:08709:01919\n\
67TFK:08715:01930\n\
67TFK:08733:01925\n\
67TFK:08692:02067\n\
67TFK:08692:02354\n\
67TFK:08765:01731\n\
67TFK:08775:02082\n\
67TFK:08783:02331\n\
67TFK:08837:01449\n\
67TFK:08801:01607\n\
67TFK:08813:01782\n\
67TFK:08828:01789\n\
67TFK:08812:01885\n\
67TFK:08797:01943\n\
67TFK:08822:02000\n\
67TFK:08795:02082\n\
67TFK:08792:02373\n\
67TFK:08794:02389\n\
67TFK:08836:02391\n\
67TFK:08829:02506\n\
67TFK:08803:02545\n\
67TFK:08882:02150\n\
67TFK:08860:02235\n\
67TFK:08874:02271\n\
67TFK:08887:02383\n\
67TFK:08854:02509\n\
67TFK:08909:01857\n\
67TFK:08985:02226\n\
67TFK:08947:02534\n\
67TFK:09020:01375\n\
67TFK:09007:01948\n\
67TFK:08994:02173\n\
67TFK:09036:02166\n\
67TFK:09012:02438\n\
67TFK:09050:01321\n\
67TFK:09067:01721\n\
67TFK:09074:01913\n\
67TFK:09073:02177\n\
67TFK:09140:01628\n\
67TFK:09100:02178\n\
67TFK:09096:02556\n\
67TFK:09174:02434\n\
67TFK:09152:02469\n\
67TFK:09270:02291\n\
67TFK:02691:01538\n\
67TFK:02664:01810\n\
67TFK:02731:01745\n\
67TFK:02775:01339\n\
67TFK:02780:01493\n\
67TFK:02775:01679\n\
67TFK:02807:01669\n\
67TFK:02778:02060\n\
67TFK:02786:02363\n\
67TFK:02845:01344\n\
67TFK:02835:01433\n\
67TFK:02867:01718\n\
67TFK:02879:01805\n\
67TFK:02907:01966\n\
67TFK:02923:01497\n\
67TFK:02954:02512\n\
67TFK:02969:01512\n\
67TFK:02975:01861\n\
67TFK:02982:02563\n\
67TFK:03031:01501\n\
67TFK:03062:01817\n\
67TFK:03030:02132\n\
67TFK:03087:02050\n\
67TFK:03089:02328\n\
67TFK:03162:02034\n\
67TFK:03135:02313\n\
67TFK:03149:02519\n\
67TFK:03207:01662\n\
67TFK:03260:02432\n\
67TFK:03245:02528\n\
67TFK:03291:01333\n\
67TFK:03285:02486\n\
67TFK:03321:02188\n\
67TFK:03343:02307\n\
67TFK:03345:02336\n\
67TFK:03332:02524\n\
67TFK:03349:02529\n\
67TFK:03389:01516\n\
67TFK:03413:01863\n\
67TFK:03380:02559\n\
67TFK:03446:01708\n\
67TFK:03415:01974\n\
67TFK:03415:02263\n\
67TFK:03486:02417\n\
67TFK:03562:01469\n\
67TFK:03557:01561\n\
67TFK:03530:01776\n\
67TFK:03554:02108\n\
67TFK:03610:01817\n\
67TFK:03586:01994\n\
67TFK:03589:01988\n\
67TFK:03571:02180\n\
67TFK:03577:02167\n\
67TFK:03581:02276\n\
67TFK:03603:02462\n\
67TFK:03589:02548\n\
67TFK:03615:01482\n\
67TFK:03649:01718\n\
67TFK:03621:01774\n\
67TFK:03649:01866\n\
67TFK:03641:01917\n\
67TFK:03639:02089\n\
67TFK:03649:02170\n\
67TFK:03655:02174\n\
67TFK:03614:02258\n\
67TFK:03694:01297\n\
67TFK:03668:01643\n\
67TFK:03676:01900\n\
67TFK:03676:02386\n\
67TFK:03685:02486\n\
67TFK:03725:01562\n\
67TFK:03717:01636\n\
67TFK:03760:01806\n\
67TFK:03756:01859\n\
67TFK:03788:01484\n\
67TFK:03766:01519\n\
67TFK:03808:01954\n\
67TFK:03784:02075\n\
67TFK:03792:02299\n\
67TFK:03811:02373\n\
67TFK:03776:02429\n\
67TFK:03816:01293\n\
67TFK:03841:01305\n\
67TFK:03855:01783\n\
67TFK:03816:02082\n\
67TFK:03849:02569\n\
67TFK:03887:01422\n\
67TFK:03894:01450\n\
67TFK:03885:02240\n\
67TFK:03913:02544\n\
67TFK:03914:01330\n\
67TFK:03916:01412\n\
67TFK:03945:02336\n\
67TFK:03949:02345\n\
67TFK:03951:02372\n\
67TFK:03964:02382\n\
67TFK:02724:00728\n\
67TFK:02756:01027\n\
67TFK:02816:00581\n\
67TFK:02822:00715\n\
67TFK:02928:00947\n\
67TFK:02959:00954\n\
67TFK:02955:01208\n\
67TFK:02986:00571\n\
67TFK:02977:01044\n\
67TFK:03156:00652\n\
67TFK:03203:01134\n\
67TFK:03189:01181\n\
67TFK:03261:00533\n\
67TFK:03266:00749\n\
67TFK:03280:01009\n\
67TFK:03357:00788\n\
67TFK:03357:01169\n\
67TFK:03405:00436\n\
67TFK:03384:00642\n\
67TFK:03375:01217\n\
67TFK:03460:00543\n\
67TFK:03445:00659\n\
67TFK:03437:00706\n\
67TFK:03492:00529\n\
67TFK:03504:00715\n\
67TFK:03482:01196\n\
67TFK:03532:00948\n\
67TFK:03524:00957\n\
67TFK:03606:00514\n\
67TFK:03577:00942\n\
67TFK:03610:00924\n\
67TFK:03591:01152\n\
67TFK:03624:00913\n\
67TFK:03749:00357\n\
67TFK:03738:00958\n\
67TFK:03742:01014\n\
67TFK:03798:00869\n\
67TFK:03770:01199\n\
67TFK:03820:00981\n\
67TFK:03834:01142\n\
67TFK:03846:01257\n\
67TFK:03892:00980\n\
67TFK:03893:01016\n\
67TFK:03957:00599\n\
67TFK:03946:00846\n\
67TFK:01371:10509\n\
67TFK:01412:10479\n\
67TFK:01414:11062\n\
67TFK:01431:11147\n\
67TFK:01449:10655\n\
67TFK:01528:10846\n\
67TFK:01488:11441\n\
67TFK:01496:11562\n\
67TFK:01542:10387\n\
67TFK:01558:10626\n\
67TFK:01605:11030\n\
67TFK:01594:11352\n\
67TFK:01625:11536\n\
67TFK:01659:10472\n\
67TFK:01640:10804\n\
67TFK:01694:10636\n\
67TFK:01717:11375\n\
67TFK:01702:11527\n\
67TFK:01780:10956\n\
67TFK:01738:11044\n\
67TFK:01955:10708\n\
67TFK:01993:10515\n\
67TFK:02018:10693\n\
67TFK:01984:11313\n\
67TFK:02045:10402\n\
67TFK:02063:10890\n\
67TFK:02063:10991\n\
67TFK:02100:10914\n\
67TFK:02187:11215\n\
67TFK:02211:11476\n\
67TFK:02236:10309\n\
67TFK:02259:11477\n\
67TFK:02287:10369\n\
67TFK:02322:11534\n\
67TFK:02334:10789\n\
67TFK:02341:11208\n\
67TFK:02369:11458\n\
67TFK:02413:10762\n\
67TFK:02407:11557\n\
67TFK:02452:10341\n\
67TFK:02474:10316\n\
67TFK:02534:10704\n\
67TFK:02588:10767\n\
67TFK:02616:10834\n\
67TFK:02614:11002\n\
67TFK:01623:14336\n\
67TFK:01839:14563\n\
67TFK:01904:14459\n\
67TFK:01971:14548\n\
67TFK:02179:14224\n\
67TFK:02169:14443\n\
67TFK:02210:14508\n\
67TFK:02531:14556\n\
67TFK:02525:14568\n\
67TFK:02535:14425\n\
67TFK:02619:14457\n\
67TFK:01357:14001\n\
67TFK:01418:13144\n\
67TFK:01389:13688\n\
67TFK:01469:12946\n\
67TFK:01491:12901\n\
67TFK:01501:12896\n\
67TFK:01578:13319\n\
67TFK:01646:13116\n\
67TFK:01651:13176\n\
67TFK:01646:14079\n\
67TFK:01754:13540\n\
67TFK:01744:14134\n\
67TFK:01787:12909\n\
67TFK:01801:13346\n\
67TFK:01866:13236\n\
67TFK:01844:13396\n\
67TFK:01864:14033\n\
67TFK:01912:12978\n\
67TFK:01919:13430\n\
67TFK:01915:13533\n\
67TFK:01948:13013\n\
67TFK:02019:13958\n\
67TFK:02068:12912\n\
67TFK:02062:13728\n\
67TFK:02032:13760\n\
67TFK:02090:13148\n\
67TFK:02119:13556\n\
67TFK:02092:13673\n\
67TFK:02163:13601\n\
67TFK:02173:13724\n\
67TFK:02199:14013\n\
67TFK:02232:13162\n\
67TFK:02246:13732\n\
67TFK:02285:13664\n\
67TFK:02318:14167\n\
67TFK:02397:12891\n\
67TFK:02401:13261\n\
67TFK:02448:12880\n\
67TFK:02463:13512\n\
67TFK:02446:13941\n\
67TFK:02448:14088\n\
67TFK:02528:12882\n\
67TFK:02519:13127\n\
67TFK:02486:13899\n\
67TFK:02532:12890\n\
67TFK:02574:13089\n\
67TFK:02558:13390\n\
67TFK:02533:13511\n\
67TFK:02611:13219\n\
67TFK:02622:13938\n\
67TFK:02633:13260\n\
67TFK:02662:13296\n\
67TFK:08034:05238\n\
67TFK:08007:05440\n\
67TFK:08015:06298\n\
67TFK:08048:05159\n\
67TFK:08042:05467\n\
67TFK:08045:05927\n\
67TFK:08051:05980\n\
67TFK:08205:06238\n\
67TFK:08265:05687\n\
67TFK:08363:05341\n\
67TFK:08375:05540\n\
67TFK:08423:05477\n\
67TFK:08411:05599\n\
67TFK:08435:05812\n\
67TFK:08399:05872\n\
67TFK:08404:06034\n\
67TFK:08425:06339\n\
67TFK:08489:05348\n\
67TFK:08503:05305\n\
67TFK:08502:05449\n\
67TFK:08507:05501\n\
67TFK:08494:06048\n\
67TFK:08534:06113\n\
67TFK:08498:06390\n\
67TFK:08573:05165\n\
67TFK:08566:05650\n\
67TFK:08565:06160\n\
67TFK:08561:06239\n\
67TFK:08620:05741\n\
67TFK:08602:06157\n\
67TFK:08602:06196\n\
67TFK:08642:05153\n\
67TFK:08672:05172\n\
67TFK:08667:05749\n\
67TFK:08666:05847\n\
67TFK:08647:05960\n\
67TFK:08659:06079\n\
67TFK:08649:06311\n\
67TFK:08672:06421\n\
67TFK:08736:05198\n\
67TFK:08710:05746\n\
67TFK:08705:05848\n\
67TFK:08737:05997\n\
67TFK:08743:05245\n\
67TFK:08769:05389\n\
67TFK:08769:05795\n\
67TFK:08749:05872\n\
67TFK:08820:05292\n\
67TFK:08829:05426\n\
67TFK:08833:06069\n\
67TFK:08798:06262\n\
67TFK:08879:05942\n\
67TFK:08912:05456\n\
67TFK:08906:05911\n\
67TFK:08892:06329\n\
67TFK:08931:06399\n\
67TFK:08963:05672\n\
67TFK:08968:05687\n\
67TFK:09021:05389\n\
67TFK:09010:05522\n\
67TFK:09055:05235\n\
67TFK:09068:05215\n\
67TFK:09084:05304\n\
67TFK:09079:05399\n\
67TFK:09063:05547\n\
67TFK:09084:05649\n\
67TFK:09045:05824\n\
67TFK:09061:05997\n\
67TFK:09141:05169\n\
67TFK:09110:05534\n\
67TFK:09126:05787\n\
67TFK:09129:06092\n\
67TFK:09124:06349\n\
67TFK:09160:05243\n\
67TFK:09143:05448\n\
67TFK:09167:06062\n\
67TFK:09155:06136\n\
67TFK:09186:06430\n\
67TFK:09214:05946\n\
67TFK:09229:06006\n\
67TFK:09252:06328\n\
67TFK:09308:05306\n\
67TFK:09316:05687\n\
67TFK:09345:05188\n\
67TFK:09352:05163\n\
67TFK:09346:05684\n\
67TFK:09329:05735\n\
67TFK:09341:05724\n\
67TFK:09330:05900\n\
67TFK:09379:05550\n\
67TFK:09386:05667\n\
67TFK:09412:06010\n\
67TFK:09386:06135\n\
67TFK:09401:06337\n\
67TFK:09433:05929\n\
67TFK:09456:06005\n\
67TFK:09455:06413\n\
67TFK:09507:05534\n\
67TFK:09515:05635\n\
67TFK:09492:05661\n\
67TFK:09507:06109\n\
67TFK:09559:05600\n\
67TFK:09589:05374\n\
67TFK:09608:05418\n\
67TFK:09578:05689\n\
67TFK:09595:05882\n\
67TFK:09592:05998\n\
67TFK:09577:06069\n\
67TFK:09647:05438\n\
67TFK:09650:05535\n\
67TFK:09630:05762\n\
67TFK:09664:06416\n\
67TFK:09683:06076\n\
67TFK:09699:06402\n\
67TFK:09757:05203\n\
67TFK:09754:05571\n\
67TFK:09727:06049\n\
67TFK:09768:06251\n\
67TFK:09791:05246\n\
67TFK:09796:05299\n\
67TFK:09812:05340\n\
67TFK:09814:05506\n\
67TFK:09820:05812\n\
67TFK:09789:06044\n\
67TFK:09823:06091\n\
67TFK:09785:06216\n\
67TFK:09844:06057\n\
67TFK:09907:05446\n\
67TFK:09902:05502\n\
67TFK:09874:05941\n\
67TFK:09885:05939\n\
67TFK:09922:06131\n\
67TFK:09937:05286\n\
67TFK:09924:05792\n\
67TFK:09971:05866\n\
67TFK:09950:06429\n\
67TFK:09981:05405\n\
67TFK:09988:05843\n\
67TFK:09999:05896\n\
67TFK:09988:06056\n\
67TFK:10063:05183\n\
67TFK:10064:05185\n\
67TFK:10063:05766\n\
67TFK:10069:05999\n\
67TFK:10043:06214\n\
67TFK:10048:06278\n\
67TFK:10104:05473\n\
67TFK:10079:05679\n\
67TFK:10121:05748\n\
67TFK:10135:05680\n\
67TFK:10182:05562\n\
67TFK:10219:05727\n\
67TFK:10176:05983\n\
67TFK:10236:05491\n\
67TFK:10262:05755\n\
67TFK:10233:06226\n\
67TFK:10354:05323\n\
67TFK:10325:05816\n\
67TFK:10349:05940\n\
67TFK:10337:06294\n\
67TFK:10342:06324\n\
67TFK:10397:05935\n\
67TFK:10378:06304\n\
67TFK:10434:05567\n\
67TFK:06691:13417\n\
67TFK:06699:13586\n\
67TFK:06717:13633\n\
67TFK:06738:13807\n\
67TFK:06722:14159\n\
67TFK:06806:12985\n\
67TFK:06777:13551\n\
67TFK:06830:13039\n\
67TFK:06836:13036\n\
67TFK:06825:13842\n\
67TFK:06890:13168\n\
67TFK:06905:14055\n\
67TFK:06942:13076\n\
67TFK:06910:13348\n\
67TFK:06914:13950\n\
67TFK:06972:13932\n\
67TFK:07057:14027\n\
67TFK:07096:12939\n\
67TFK:07155:12941\n\
67TFK:07164:13968\n\
67TFK:07238:13739\n\
67TFK:07256:14113\n\
67TFK:07288:13193\n\
67TFK:07276:13920\n\
67TFK:07329:13231\n\
67TFK:07378:13824\n\
67TFK:07447:13324\n\
67TFK:07430:13770\n\
67TFK:07432:13782\n\
67TFK:07436:13986\n\
67TFK:07466:12925\n\
67TFK:07468:13184\n\
67TFK:07545:12886\n\
67TFK:07540:12966\n\
67TFK:07555:13117\n\
67TFK:07598:13675\n\
67TFK:07573:13739\n\
67TFK:07637:12916\n\
67TFK:07611:13019\n\
67TFK:07654:13788\n\
67TFK:07686:13337\n\
67TFK:07687:13806\n\
67TFK:07820:12907\n\
67TFK:07833:13711\n\
67TFK:07881:13124\n\
67TFK:07879:13752\n\
67TFK:07882:13812\n\
67TFK:07887:14097\n\
67TFK:07938:12982\n\
67TFK:07941:13105\n\
67TFK:07948:13485\n\
67TFK:07913:13920\n\
67TFK:07922:13954\n\
67TFK:02665:02581\n\
67TFK:02758:02876\n\
67TFK:02718:03351\n\
67TFK:02714:03642\n\
67TFK:02776:02621\n\
67TFK:02770:03210\n\
67TFK:02852:03259\n\
67TFK:02836:03331\n\
67TFK:02861:03447\n\
67TFK:02886:02999\n\
67TFK:02878:03406\n\
67TFK:02947:02953\n\
67TFK:02942:03212\n\
67TFK:02946:03397\n\
67TFK:02987:02604\n\
67TFK:02982:03251\n\
67TFK:02997:03359\n\
67TFK:02979:03446\n\
67TFK:02980:03437\n\
67TFK:02975:03495\n\
67TFK:02999:03588\n\
67TFK:03061:02712\n\
67TFK:03062:03235\n\
67TFK:03017:03381\n\
67TFK:03094:02969\n\
67TFK:03124:02812\n\
67TFK:03160:02895\n\
67TFK:03122:03231\n\
67TFK:03120:03505\n\
67TFK:03203:03034\n\
67TFK:03186:03605\n\
67TFK:03230:02789\n\
67TFK:03214:02849\n\
67TFK:03219:02835\n\
67TFK:03222:02991\n\
67TFK:03228:03149\n\
67TFK:03312:02819\n\
67TFK:03275:02866\n\
67TFK:03273:02945\n\
67TFK:03342:02729\n\
67TFK:03320:03261\n\
67TFK:03326:03520\n\
67TFK:03367:02772\n\
67TFK:03397:02754\n\
67TFK:03365:02787\n\
67TFK:03371:03177\n\
67TFK:03408:03638\n\
67TFK:03442:03329\n\
67TFK:03494:02680\n\
67TFK:03509:02969\n\
67TFK:03480:03723\n\
67TFK:03558:02662\n\
67TFK:03518:02681\n\
67TFK:03552:03504\n\
67TFK:03555:03822\n\
67TFK:03599:03454\n\
67TFK:03621:02722\n\
67TFK:03614:03060\n\
67TFK:03635:03841\n\
67TFK:03675:03182\n\
67TFK:03728:03693\n\
67TFK:03822:02661\n\
67TFK:03860:03021\n\
67TFK:03828:03358\n\
67TFK:03831:03409\n\
67TFK:03913:02601\n\
67TFK:03936:02912\n\
67TFK:03945:03551\n\
67TFK:03932:03803\n\
67TFK:03951:03806\n\
67TFK:03922:03835\n\
67TFK:03976:03617\n\
67TFK:02682:07007\n\
67TFK:02679:07341\n\
67TFK:02741:06716\n\
67TFK:02798:06698\n\
67TFK:02801:07183\n\
67TFK:02795:07577\n\
67TFK:02791:07672\n\
67TFK:02798:07700\n\
67TFK:02857:06949\n\
67TFK:02912:07023\n\
67TFK:02899:07253\n\
67TFK:02941:06684\n\
67TFK:02934:06954\n\
67TFK:02921:07042\n\
67TFK:02949:07235\n\
67TFK:02973:06625\n\
67TFK:02977:06705\n\
67TFK:02988:06877\n\
67TFK:03026:06588\n\
67TFK:03027:06978\n\
67TFK:03040:07336\n\
67TFK:03036:07605\n\
67TFK:03085:06719\n\
67TFK:03127:06532\n\
67TFK:03158:06946\n\
67TFK:03140:07295\n\
67TFK:03218:06623\n\
67TFK:03259:07233\n\
67TFK:03237:07333\n\
67TFK:03225:07535\n\
67TFK:03307:06602\n\
67TFK:03312:06641\n\
67TFK:03267:06884\n\
67TFK:03291:06950\n\
67TFK:03313:07097\n\
67TFK:03283:07170\n\
67TFK:03301:07246\n\
67TFK:03330:06605\n\
67TFK:03332:06759\n\
67TFK:03314:07076\n\
67TFK:03340:07586\n\
67TFK:03379:06902\n\
67TFK:03378:07036\n\
67TFK:03376:07656\n\
67TFK:03428:06720\n\
67TFK:03427:07544\n\
67TFK:03484:06867\n\
67TFK:03488:07085\n\
67TFK:03484:07246\n\
67TFK:03518:06669\n\
67TFK:03556:07124\n\
67TFK:03563:07548\n\
67TFK:03578:07299\n\
67TFK:03625:06562\n\
67TFK:03616:07104\n\
67TFK:03628:07371\n\
67TFK:03705:06483\n\
67TFK:03708:06641\n\
67TFK:03758:07082\n\
67TFK:03776:06560\n\
67TFK:03781:07003\n\
67TFK:03769:07491\n\
67TFK:03850:06480\n\
67TFK:03836:06491\n\
67TFK:03848:06902\n\
67TFK:03837:07139\n\
67TFK:03946:07287\n\
67TFK:03936:07342\n\
67TFK:03984:06679\n\
67TFK:03974:06889\n\
67TFK:03979:07555\n\
67TFK:04088:00688\n\
67TFK:04051:00884\n\
67TFK:04088:01002\n\
67TFK:04078:01234\n\
67TFK:04124:00908\n\
67TFK:04192:00751\n\
67TFK:04177:01127\n\
67TFK:04209:00695\n\
67TFK:04218:00709\n\
67TFK:04230:00965\n\
67TFK:04278:00550\n\
67TFK:04258:00684\n\
67TFK:04263:00738\n\
67TFK:04273:01283\n\
67TFK:04328:00708\n\
67TFK:04339:00712\n\
67TFK:04340:00998\n\
67TFK:04362:00602\n\
67TFK:04393:01138\n\
67TFK:04355:01256\n\
67TFK:04430:00320\n\
67TFK:04471:01087\n\
67TFK:04492:01204\n\
67TFK:04538:00472\n\
67TFK:04613:00417\n\
67TFK:04615:00781\n\
67TFK:04661:00480\n\
67TFK:04660:00685\n\
67TFK:04677:01236\n\
67TFK:04685:01209\n\
67TFK:04726:00583\n\
67TFK:04712:01268\n\
67TFK:04760:01029\n\
67TFK:04800:01186\n\
67TFK:04831:01238\n\
67TFK:04847:00213\n\
67TFK:04889:01060\n\
67TFK:04921:00943\n\
67TFK:04897:01041\n\
67TFK:04915:01168\n\
67TFK:04927:01210\n\
67TFK:05064:01003\n\
67TFK:05079:01240\n\
67TFK:05108:00891\n\
67TFK:05142:01271\n\
67TFK:05182:01005\n\
67TFK:05175:01249\n\
67TFK:02762:14312\n\
67TFK:02735:14423\n\
67TFK:02735:14680\n\
67TFK:02861:14720\n\
67TFK:02908:14684\n\
67TFK:03012:14439\n\
67TFK:03160:14874\n\
67TFK:03234:14279\n\
67TFK:03414:14291\n\
67TFK:03449:14642\n\
67TFK:03512:14252\n\
67TFK:03484:14645\n\
67TFK:03549:14793\n\
67TFK:03568:14204\n\
67TFK:03570:14460\n\
67TFK:03652:14369\n\
67TFK:03657:14581\n\
67TFK:03673:14528\n\
67TFK:03697:14619\n\
67TFK:03715:14237\n\
67TFK:03751:14780\n\
67TFK:03864:14429\n\
67TFK:03916:14927\n\
67TFK:03935:15010\n\
67TFK:03988:14206\n\
67TFK:02704:10514\n\
67TFK:02695:10828\n\
67TFK:02689:10995\n\
67TFK:02748:10829\n\
67TFK:02743:10930\n\
67TFK:02760:11260\n\
67TFK:02799:11055\n\
67TFK:02851:10341\n\
67TFK:02824:10466\n\
67TFK:02912:10616\n\
67TFK:02899:10730\n\
67TFK:02888:10844\n\
67TFK:02919:10565\n\
67TFK:02948:10611\n\
67TFK:03001:10696\n\
67TFK:02983:11049\n\
67TFK:02989:11032\n\
67TFK:03004:11022\n\
67TFK:03090:11155\n\
67TFK:03092:11423\n\
67TFK:03120:10408\n\
67TFK:03159:10475\n\
67TFK:03192:10341\n\
67TFK:03196:10490\n\
67TFK:03191:10560\n\
67TFK:03251:10483\n\
67TFK:03217:11273\n\
67TFK:03257:11392\n\
67TFK:03217:11555\n\
67TFK:03276:10827\n\
67TFK:03292:11224\n\
67TFK:03431:10454\n\
67TFK:03444:10703\n\
67TFK:03449:11303\n\
67TFK:03425:11338\n\
67TFK:03517:10672\n\
67TFK:03559:11178\n\
67TFK:03565:10332\n\
67TFK:03580:10357\n\
67TFK:03610:10403\n\
67TFK:03608:10985\n\
67TFK:03667:10487\n\
67TFK:03700:10938\n\
67TFK:03703:11436\n\
67TFK:03697:11475\n\
67TFK:03729:10813\n\
67TFK:03741:10924\n\
67TFK:03802:10647\n\
67TFK:03779:10900\n\
67TFK:03792:10982\n\
67TFK:03803:11043\n\
67TFK:03803:11471\n\
67TFK:03835:10743\n\
67TFK:03946:10580\n\
67TFK:03932:10640\n\
67TFK:03954:10730\n\
67TFK:03917:10887\n\
67TFK:03977:11319\n\
67TFK:01370:01018\n\
67TFK:01409:01283\n\
67TFK:01466:01127\n\
67TFK:01526:01025\n\
67TFK:01581:01142\n\
67TFK:01596:01002\n\
67TFK:01737:01232\n\
67TFK:01809:01020\n\
67TFK:01858:01016\n\
67TFK:01873:01207\n\
67TFK:01845:01279\n\
67TFK:01930:01047\n\
67TFK:01894:01079\n\
67TFK:01938:01210\n\
67TFK:01990:00859\n\
67TFK:01995:00947\n\
67TFK:02035:01183\n\
67TFK:02113:00715\n\
67TFK:02089:01135\n\
67TFK:02136:00671\n\
67TFK:02141:01166\n\
67TFK:02193:01283\n\
67TFK:02254:00686\n\
67TFK:02266:00662\n\
67TFK:02403:01141\n\
67TFK:02442:01168\n\
67TFK:02497:00761\n\
67TFK:02508:01171\n\
67TFK:02544:00903\n\
67TFK:02671:07880\n\
67TFK:02700:07880\n\
67TFK:02664:08030\n\
67TFK:02676:08390\n\
67TFK:02699:08528\n\
67TFK:02778:07852\n\
67TFK:02784:07958\n\
67TFK:02785:08219\n\
67TFK:02787:08709\n\
67TFK:02838:08195\n\
67TFK:02908:08390\n\
67TFK:02875:08810\n\
67TFK:02936:07817\n\
67TFK:02949:07869\n\
67TFK:02924:08441\n\
67TFK:02927:08736\n\
67TFK:03001:08000\n\
67TFK:03005:08044\n\
67TFK:03011:08876\n\
67TFK:02978:08904\n\
67TFK:03046:07772\n\
67TFK:03104:08473\n\
67TFK:03075:08816\n\
67TFK:03128:07991\n\
67TFK:03116:08600\n\
67TFK:03115:08970\n\
67TFK:03202:08053\n\
67TFK:03195:08934\n\
67TFK:03243:08071\n\
67TFK:03261:08281\n\
67TFK:03236:08720\n\
67TFK:03283:07777\n\
67TFK:03277:08195\n\
67TFK:03268:08247\n\
67TFK:03278:08880\n\
67TFK:03318:08739\n\
67TFK:03406:07825\n\
67TFK:03373:08282\n\
67TFK:03455:08152\n\
67TFK:03432:08277\n\
67TFK:03414:08330\n\
67TFK:03435:08367\n\
67TFK:03492:08520\n\
67TFK:03522:07855\n\
67TFK:03527:08352\n\
67TFK:03550:08539\n\
67TFK:03590:07952\n\
67TFK:03711:07872\n\
67TFK:03720:08812\n\
67TFK:03807:07779\n\
67TFK:03783:08217\n\
67TFK:03810:08721\n\
67TFK:03787:08951\n\
67TFK:03826:07742\n\
67TFK:03828:07749\n\
67TFK:03851:08250\n\
67TFK:03853:08723\n\
67TFK:03897:08080\n\
67TFK:03906:08572\n\
67TFK:03925:07827\n\
67TFK:03946:08221\n\
67TFK:03948:08481\n\
67TFK:03943:08641\n\
67TFK:03945:08865\n\
')
