# Supplementary material for: The Oxidative Metabolism of Fossil Hydrocarbons and Sulfide Minerals by the Lithobiontic Microbial Community Inhabiting Deep Subterrestrial Kupferschiefer Black Shale
Source: Front Microbiol. 2018 May 15;9:972. doi: 10.3389/fmicb.2018.00972 (PMC5962744; doi:10.3389/fmicb.2018.00972)
Supplement: Supplementary file 3 [file Presentation_1.ZIP › R19_filter-trim_BSc60_sup207_krona.html.files/node932.members.0.js]

data('67TFK:01411:11903\n\
67TFK:01401:12069\n\
67TFK:01392:12548\n\
67TFK:01418:12724\n\
67TFK:01480:11992\n\
67TFK:01470:12393\n\
67TFK:01481:12530\n\
67TFK:01452:12577\n\
67TFK:01470:12659\n\
67TFK:01481:12660\n\
67TFK:01469:12796\n\
67TFK:01494:11665\n\
67TFK:01532:12066\n\
67TFK:01572:12207\n\
67TFK:01555:12712\n\
67TFK:01540:12850\n\
67TFK:01616:11770\n\
67TFK:01672:11651\n\
67TFK:01670:12561\n\
67TFK:01709:12184\n\
67TFK:01716:12150\n\
67TFK:01694:12357\n\
67TFK:01718:12744\n\
67TFK:01730:12795\n\
67TFK:01745:11924\n\
67TFK:01774:12071\n\
67TFK:01795:11763\n\
67TFK:01831:11794\n\
67TFK:01820:11970\n\
67TFK:01782:12151\n\
67TFK:01800:12662\n\
67TFK:01791:12872\n\
67TFK:01866:12071\n\
67TFK:01847:12246\n\
67TFK:01872:12707\n\
67TFK:01914:12295\n\
67TFK:01977:11992\n\
67TFK:01960:12667\n\
67TFK:02089:12773\n\
67TFK:02181:12341\n\
67TFK:02200:11673\n\
67TFK:02190:12115\n\
67TFK:02190:12435\n\
67TFK:02224:12466\n\
67TFK:02228:12737\n\
67TFK:02268:11788\n\
67TFK:02244:12611\n\
67TFK:02306:11648\n\
67TFK:02327:12279\n\
67TFK:02329:12390\n\
67TFK:02299:12654\n\
67TFK:02351:12304\n\
67TFK:02404:11841\n\
67TFK:02383:11851\n\
67TFK:02418:11984\n\
67TFK:02391:12337\n\
67TFK:02384:12348\n\
67TFK:02465:11606\n\
67TFK:02438:12134\n\
67TFK:02437:12772\n\
67TFK:02448:12874\n\
67TFK:02511:12629\n\
67TFK:02503:12833\n\
67TFK:02555:11833\n\
67TFK:02532:12099\n\
67TFK:02551:12132\n\
67TFK:02539:12443\n\
67TFK:02539:12671\n\
67TFK:02559:12701\n\
67TFK:02587:12061\n\
67TFK:02623:12750\n\
67TFK:02611:12865\n\
67TFK:02659:11594\n\
67TFK:02643:11926\n\
67TFK:02681:03978\n\
67TFK:02696:04176\n\
67TFK:02671:04483\n\
67TFK:02684:04676\n\
67TFK:02719:03915\n\
67TFK:02752:03924\n\
67TFK:02721:03967\n\
67TFK:02715:04296\n\
67TFK:02725:04495\n\
67TFK:02719:04791\n\
67TFK:02727:04791\n\
67TFK:02786:04068\n\
67TFK:02764:04273\n\
67TFK:02787:04389\n\
67TFK:02775:04449\n\
67TFK:02799:04525\n\
67TFK:02814:03955\n\
67TFK:02851:03980\n\
67TFK:02821:04180\n\
67TFK:02842:04376\n\
67TFK:02845:04439\n\
67TFK:02832:04482\n\
67TFK:02864:03937\n\
67TFK:02885:04079\n\
67TFK:02913:04260\n\
67TFK:02864:04292\n\
67TFK:02896:04277\n\
67TFK:02870:04342\n\
67TFK:02953:04033\n\
67TFK:02943:04125\n\
67TFK:02954:04332\n\
67TFK:02955:04653\n\
67TFK:02985:04049\n\
67TFK:03001:04302\n\
67TFK:02970:04383\n\
67TFK:02978:04543\n\
67TFK:02989:04770\n\
67TFK:02964:04971\n\
67TFK:03053:03991\n\
67TFK:03060:04110\n\
67TFK:03061:04095\n\
67TFK:03043:04128\n\
67TFK:03026:04319\n\
67TFK:03058:04596\n\
67TFK:03041:04682\n\
67TFK:03076:04036\n\
67TFK:03087:04123\n\
67TFK:03109:04610\n\
67TFK:03076:04929\n\
67TFK:03124:03888\n\
67TFK:03116:03946\n\
67TFK:03125:04243\n\
67TFK:03184:03910\n\
67TFK:03184:04274\n\
67TFK:03167:04386\n\
67TFK:03182:04420\n\
67TFK:03200:04865\n\
67TFK:03194:05001\n\
67TFK:03227:04072\n\
67TFK:03240:04205\n\
67TFK:03243:04170\n\
67TFK:03281:03918\n\
67TFK:03278:04019\n\
67TFK:03265:04254\n\
67TFK:03273:04597\n\
67TFK:03270:04647\n\
67TFK:03294:04764\n\
67TFK:03291:04908\n\
67TFK:03279:04982\n\
67TFK:03325:04041\n\
67TFK:03362:04142\n\
67TFK:03335:04321\n\
67TFK:03410:04071\n\
67TFK:03409:04291\n\
67TFK:03366:04912\n\
67TFK:03437:03986\n\
67TFK:03430:04043\n\
67TFK:03462:04160\n\
67TFK:03433:04584\n\
67TFK:03476:03900\n\
67TFK:03476:03997\n\
67TFK:03522:04007\n\
67TFK:03527:04196\n\
67TFK:03554:04172\n\
67TFK:03537:04614\n\
67TFK:03596:04361\n\
67TFK:03656:04137\n\
67TFK:03621:04188\n\
67TFK:03654:04812\n\
67TFK:03623:05066\n\
67TFK:03638:05077\n\
67TFK:03700:04011\n\
67TFK:03697:04149\n\
67TFK:03704:04339\n\
67TFK:03689:04678\n\
67TFK:03666:04760\n\
67TFK:03755:04639\n\
67TFK:03758:05043\n\
67TFK:03720:05104\n\
67TFK:03807:03871\n\
67TFK:03771:04143\n\
67TFK:03792:04628\n\
67TFK:03857:04096\n\
67TFK:03858:04068\n\
67TFK:03815:04369\n\
67TFK:03845:04719\n\
67TFK:03824:04865\n\
67TFK:03862:05055\n\
67TFK:03829:05142\n\
67TFK:03894:04183\n\
67TFK:03895:04797\n\
67TFK:03890:04846\n\
67TFK:03877:04870\n\
67TFK:03867:05038\n\
67TFK:03967:04295\n\
67TFK:03966:04713\n\
67TFK:03985:04790\n\
67TFK:03978:04995\n\
67TFK:03989:05108\n\
67TFK:00233:03872\n\
67TFK:00249:04910\n\
67TFK:00295:04151\n\
67TFK:00268:04317\n\
67TFK:00280:04321\n\
67TFK:00273:04870\n\
67TFK:00282:04873\n\
67TFK:00288:04929\n\
67TFK:00311:03912\n\
67TFK:00305:04103\n\
67TFK:00316:04330\n\
67TFK:00390:03990\n\
67TFK:00373:04473\n\
67TFK:00428:03912\n\
67TFK:00436:04428\n\
67TFK:00472:03872\n\
67TFK:00488:04593\n\
67TFK:00474:04767\n\
67TFK:00522:04241\n\
67TFK:00530:04490\n\
67TFK:00540:04683\n\
67TFK:00515:04798\n\
67TFK:00510:04987\n\
67TFK:00583:03896\n\
67TFK:00561:04521\n\
67TFK:00565:04604\n\
67TFK:00576:04782\n\
67TFK:00589:04946\n\
67TFK:00607:04690\n\
67TFK:00629:05096\n\
67TFK:00654:04572\n\
67TFK:00664:04651\n\
67TFK:00690:04642\n\
67TFK:00715:04295\n\
67TFK:00746:04541\n\
67TFK:00748:05037\n\
67TFK:00791:04098\n\
67TFK:00782:04331\n\
67TFK:00756:04364\n\
67TFK:00841:03895\n\
67TFK:00832:04096\n\
67TFK:00804:04210\n\
67TFK:00824:04756\n\
67TFK:00836:04820\n\
67TFK:00841:05120\n\
67TFK:00861:04743\n\
67TFK:00871:04743\n\
67TFK:00868:04771\n\
67TFK:00859:04920\n\
67TFK:00863:04970\n\
67TFK:00886:05036\n\
67TFK:00915:04202\n\
67TFK:00923:04216\n\
67TFK:00948:04352\n\
67TFK:00909:04434\n\
67TFK:00949:04467\n\
67TFK:00914:05003\n\
67TFK:00908:05062\n\
67TFK:00984:04482\n\
67TFK:00997:04804\n\
67TFK:01027:03961\n\
67TFK:01025:04111\n\
67TFK:01022:04712\n\
67TFK:01068:04088\n\
67TFK:01091:04135\n\
67TFK:01078:04598\n\
67TFK:01099:04854\n\
67TFK:01096:05028\n\
67TFK:01110:04066\n\
67TFK:01129:04927\n\
67TFK:01196:03963\n\
67TFK:01164:04072\n\
67TFK:01152:04740\n\
67TFK:01178:04819\n\
67TFK:01225:04191\n\
67TFK:01227:04686\n\
67TFK:01259:03953\n\
67TFK:01259:03968\n\
67TFK:01265:04200\n\
67TFK:01322:04367\n\
67TFK:01304:04908\n\
67TFK:00386:02208\n\
67TFK:00458:02096\n\
67TFK:00469:02344\n\
67TFK:00509:02192\n\
67TFK:00511:02330\n\
67TFK:00511:02400\n\
67TFK:00521:02389\n\
67TFK:00530:02467\n\
67TFK:00532:02472\n\
67TFK:00568:02324\n\
67TFK:00697:01767\n\
67TFK:00665:02556\n\
67TFK:00742:02365\n\
67TFK:00718:02567\n\
67TFK:00722:02565\n\
67TFK:00772:01906\n\
67TFK:00771:01986\n\
67TFK:00766:02492\n\
67TFK:00812:01819\n\
67TFK:00844:01855\n\
67TFK:00814:02328\n\
67TFK:00895:01522\n\
67TFK:00895:01771\n\
67TFK:00885:02103\n\
67TFK:00878:02176\n\
67TFK:00918:01593\n\
67TFK:00925:01648\n\
67TFK:00923:01809\n\
67TFK:00933:01794\n\
67TFK:00911:02271\n\
67TFK:00978:01681\n\
67TFK:00952:02114\n\
67TFK:00996:02205\n\
67TFK:00957:02483\n\
67TFK:01014:01326\n\
67TFK:01010:01632\n\
67TFK:01050:01601\n\
67TFK:01054:01907\n\
67TFK:01094:01924\n\
67TFK:01065:02006\n\
67TFK:01123:02366\n\
67TFK:01179:01312\n\
67TFK:01167:01549\n\
67TFK:01170:01700\n\
67TFK:01163:01814\n\
67TFK:01150:02080\n\
67TFK:01199:02370\n\
67TFK:01215:01735\n\
67TFK:01208:01895\n\
67TFK:01247:02094\n\
67TFK:01216:02324\n\
67TFK:01201:02447\n\
67TFK:01264:01335\n\
67TFK:01268:01819\n\
67TFK:01267:02144\n\
67TFK:01290:02181\n\
67TFK:01293:02341\n\
67TFK:01291:02399\n\
67TFK:01315:01851\n\
67TFK:01110:01149\n\
67TFK:00273:09103\n\
67TFK:00464:09645\n\
67TFK:00492:10028\n\
67TFK:00529:09921\n\
67TFK:00540:09943\n\
67TFK:00509:10039\n\
67TFK:00521:10065\n\
67TFK:00530:10071\n\
67TFK:00508:10252\n\
67TFK:00581:09458\n\
67TFK:00578:09795\n\
67TFK:00649:09414\n\
67TFK:00612:10267\n\
67TFK:00669:09397\n\
67TFK:00652:09637\n\
67TFK:00654:09639\n\
67TFK:00668:10240\n\
67TFK:00714:09146\n\
67TFK:00741:09204\n\
67TFK:00708:09390\n\
67TFK:00706:09521\n\
67TFK:00738:09579\n\
67TFK:00744:09663\n\
67TFK:00710:09675\n\
67TFK:00701:09846\n\
67TFK:00781:09586\n\
67TFK:00787:09630\n\
67TFK:00836:09211\n\
67TFK:00813:09266\n\
67TFK:00820:09839\n\
67TFK:00899:09404\n\
67TFK:00853:09992\n\
67TFK:00923:09602\n\
67TFK:00949:09762\n\
67TFK:00935:09824\n\
67TFK:01039:09470\n\
67TFK:01013:09892\n\
67TFK:01042:09994\n\
67TFK:01069:09206\n\
67TFK:01051:09293\n\
67TFK:01099:09844\n\
67TFK:01062:10115\n\
67TFK:01062:10153\n\
67TFK:01069:10123\n\
67TFK:01143:09038\n\
67TFK:01127:09345\n\
67TFK:01116:09402\n\
67TFK:01141:09503\n\
67TFK:01100:09723\n\
67TFK:01108:09763\n\
67TFK:01139:10190\n\
67TFK:01122:10280\n\
67TFK:01200:09666\n\
67TFK:01326:09768\n\
67TFK:00041:08054\n\
67TFK:00079:08429\n\
67TFK:00107:07803\n\
67TFK:00138:08615\n\
67TFK:00173:08044\n\
67TFK:00227:08079\n\
67TFK:00209:08135\n\
67TFK:00225:08662\n\
67TFK:00242:08628\n\
67TFK:00250:08392\n\
67TFK:00250:08808\n\
67TFK:00349:08675\n\
67TFK:00362:08540\n\
67TFK:00367:08969\n\
67TFK:00437:08019\n\
67TFK:00433:08070\n\
67TFK:00417:08530\n\
67TFK:00412:08714\n\
67TFK:00411:08872\n\
67TFK:00483:07732\n\
67TFK:00489:07925\n\
67TFK:00484:08581\n\
67TFK:00470:08904\n\
67TFK:00479:08921\n\
67TFK:00517:07771\n\
67TFK:00544:08057\n\
67TFK:00522:08585\n\
67TFK:00550:07800\n\
67TFK:00574:08011\n\
67TFK:00583:08021\n\
67TFK:00624:07810\n\
67TFK:00624:08948\n\
67TFK:00664:07737\n\
67TFK:00674:07819\n\
67TFK:00736:07826\n\
67TFK:00702:07929\n\
67TFK:00726:07972\n\
67TFK:00731:07978\n\
67TFK:00741:08042\n\
67TFK:00731:08094\n\
67TFK:00721:08175\n\
67TFK:00732:08725\n\
67TFK:00754:07973\n\
67TFK:00777:08760\n\
67TFK:00834:07939\n\
67TFK:00833:08026\n\
67TFK:00885:08740\n\
67TFK:00886:08971\n\
67TFK:00929:07851\n\
67TFK:00917:08144\n\
67TFK:00933:08188\n\
67TFK:00936:08617\n\
67TFK:00914:08752\n\
67TFK:00985:08018\n\
67TFK:00962:08967\n\
67TFK:01032:07910\n\
67TFK:01002:08199\n\
67TFK:01044:08389\n\
67TFK:01004:08620\n\
67TFK:01021:08830\n\
67TFK:01056:08995\n\
67TFK:01140:07851\n\
67TFK:01111:07996\n\
67TFK:01113:08615\n\
67TFK:01161:07793\n\
67TFK:01174:07782\n\
67TFK:01187:07830\n\
67TFK:01191:08170\n\
67TFK:01175:08726\n\
67TFK:01212:08020\n\
67TFK:01238:08915\n\
67TFK:01276:07781\n\
67TFK:01316:08633\n\
67TFK:01328:08723\n\
67TFK:00235:06801\n\
67TFK:00239:06813\n\
67TFK:00275:06603\n\
67TFK:00288:07122\n\
67TFK:00335:06937\n\
67TFK:00328:07020\n\
67TFK:00335:07086\n\
67TFK:00312:07135\n\
67TFK:00324:07264\n\
67TFK:00338:07335\n\
67TFK:00330:07515\n\
67TFK:00390:06668\n\
67TFK:00377:07014\n\
67TFK:00372:07100\n\
67TFK:00356:07412\n\
67TFK:00381:07665\n\
67TFK:00429:06886\n\
67TFK:00435:07518\n\
67TFK:00453:06768\n\
67TFK:00480:06887\n\
67TFK:00469:07104\n\
67TFK:00474:07640\n\
67TFK:00515:06492\n\
67TFK:00522:06703\n\
67TFK:00594:06773\n\
67TFK:00568:06844\n\
67TFK:00645:06713\n\
67TFK:00618:06904\n\
67TFK:00645:07156\n\
67TFK:00636:07429\n\
67TFK:00694:07292\n\
67TFK:00692:07506\n\
67TFK:00650:07549\n\
67TFK:00745:06516\n\
67TFK:00700:06686\n\
67TFK:00704:06913\n\
67TFK:00776:07260\n\
67TFK:00819:06500\n\
67TFK:00804:06802\n\
67TFK:00835:07006\n\
67TFK:00833:07594\n\
67TFK:00896:07437\n\
67TFK:00889:07526\n\
67TFK:00870:07599\n\
67TFK:00942:06815\n\
67TFK:00911:06880\n\
67TFK:00941:06909\n\
67TFK:00907:07365\n\
67TFK:00911:07342\n\
67TFK:00970:06511\n\
67TFK:00951:06674\n\
67TFK:00956:06977\n\
67TFK:00973:07031\n\
67TFK:00965:07058\n\
67TFK:00984:07316\n\
67TFK:00980:07407\n\
67TFK:00969:07635\n\
67TFK:01018:06954\n\
67TFK:01007:07220\n\
67TFK:01048:07245\n\
67TFK:01060:06498\n\
67TFK:01069:06920\n\
67TFK:01083:06961\n\
67TFK:01051:07163\n\
67TFK:01057:07185\n\
67TFK:01083:07271\n\
67TFK:01066:07595\n\
67TFK:01119:06796\n\
67TFK:01142:06836\n\
67TFK:01128:07210\n\
67TFK:01132:07472\n\
67TFK:01137:07690\n\
67TFK:01192:06771\n\
67TFK:01153:06823\n\
67TFK:01165:07427\n\
67TFK:01188:07451\n\
67TFK:01193:07508\n\
67TFK:01183:07681\n\
67TFK:01240:07450\n\
67TFK:01285:06732\n\
67TFK:01298:07024\n\
67TFK:01295:07443\n\
67TFK:01303:06888\n\
67TFK:01301:07248\n\
67TFK:00238:05272\n\
67TFK:00231:05828\n\
67TFK:00259:05442\n\
67TFK:00296:05828\n\
67TFK:00315:05956\n\
67TFK:00357:05485\n\
67TFK:00371:05471\n\
67TFK:00369:05768\n\
67TFK:00368:05993\n\
67TFK:00419:05571\n\
67TFK:00428:05570\n\
67TFK:00410:05727\n\
67TFK:00439:05721\n\
67TFK:00421:05871\n\
67TFK:00439:05947\n\
67TFK:00449:06139\n\
67TFK:00445:06184\n\
67TFK:00489:05870\n\
67TFK:00485:06097\n\
67TFK:00454:06110\n\
67TFK:00470:06242\n\
67TFK:00484:06306\n\
67TFK:00545:05413\n\
67TFK:00517:05827\n\
67TFK:00529:05975\n\
67TFK:00549:06127\n\
67TFK:00573:05241\n\
67TFK:00564:05271\n\
67TFK:00592:05263\n\
67TFK:00578:05420\n\
67TFK:00566:05793\n\
67TFK:00589:06040\n\
67TFK:00560:06088\n\
67TFK:00579:06067\n\
67TFK:00611:05348\n\
67TFK:00607:05777\n\
67TFK:00642:05970\n\
67TFK:00664:05261\n\
67TFK:00682:05572\n\
67TFK:00685:05759\n\
67TFK:00669:06302\n\
67TFK:00695:06390\n\
67TFK:00731:05212\n\
67TFK:00725:05859\n\
67TFK:00732:05931\n\
67TFK:00701:06076\n\
67TFK:00712:06421\n\
67TFK:00751:05264\n\
67TFK:00799:05627\n\
67TFK:00779:06249\n\
67TFK:00789:06390\n\
67TFK:00816:06416\n\
67TFK:00885:05784\n\
67TFK:00916:05273\n\
67TFK:00902:05990\n\
67TFK:00905:06126\n\
67TFK:00978:05354\n\
67TFK:00955:05779\n\
67TFK:00970:06024\n\
67TFK:00990:06149\n\
67TFK:00999:06306\n\
67TFK:00980:06432\n\
67TFK:01018:05152\n\
67TFK:01037:05157\n\
67TFK:01049:05610\n\
67TFK:01046:05866\n\
67TFK:01008:06309\n\
67TFK:01074:05264\n\
67TFK:01108:05382\n\
67TFK:01126:05404\n\
67TFK:01119:05641\n\
67TFK:01138:05649\n\
67TFK:01129:05834\n\
67TFK:01137:05854\n\
67TFK:01120:05909\n\
67TFK:01103:06129\n\
67TFK:01192:05196\n\
67TFK:01179:05236\n\
67TFK:01190:05211\n\
67TFK:01151:06095\n\
67TFK:01169:06141\n\
67TFK:01188:06219\n\
67TFK:01225:05324\n\
67TFK:01223:06013\n\
67TFK:01214:06261\n\
67TFK:01271:05316\n\
67TFK:01256:05530\n\
67TFK:01263:05579\n\
67TFK:01256:05660\n\
67TFK:01254:06223\n\
67TFK:01303:05824\n\
67TFK:01330:06224\n\
67TFK:01312:06392\n\
67TFK:00560:12739\n\
67TFK:00810:12067\n\
67TFK:00804:12104\n\
67TFK:00887:11681\n\
67TFK:00930:11823\n\
67TFK:00912:11972\n\
67TFK:00932:12124\n\
67TFK:00968:12074\n\
67TFK:00984:12459\n\
67TFK:01022:11632\n\
67TFK:01015:12679\n\
67TFK:01015:12807\n\
67TFK:01092:12011\n\
67TFK:01090:12667\n\
67TFK:01116:12121\n\
67TFK:01189:11980\n\
67TFK:01192:12246\n\
67TFK:01184:12602\n\
67TFK:01216:12155\n\
67TFK:01326:11863\n\
67TFK:01329:11868\n\
67TFK:09340:06686\n\
67TFK:09338:06728\n\
67TFK:09372:06717\n\
67TFK:09386:06619\n\
67TFK:09389:06772\n\
67TFK:09386:06986\n\
67TFK:09416:07062\n\
67TFK:09398:07300\n\
67TFK:09400:07410\n\
67TFK:09421:07526\n\
67TFK:09410:07619\n\
67TFK:09435:06864\n\
67TFK:09522:06469\n\
67TFK:09501:06563\n\
67TFK:09511:06653\n\
67TFK:09479:06733\n\
67TFK:09483:07353\n\
67TFK:09509:07412\n\
67TFK:09480:07526\n\
67TFK:09484:07676\n\
67TFK:09567:06608\n\
67TFK:09548:07359\n\
67TFK:09591:06584\n\
67TFK:09580:07333\n\
67TFK:09635:07093\n\
67TFK:09630:07175\n\
67TFK:09664:07561\n\
67TFK:09712:06899\n\
67TFK:09731:06756\n\
67TFK:09747:07423\n\
67TFK:09740:07576\n\
67TFK:09818:06575\n\
67TFK:09797:07180\n\
67TFK:09786:07269\n\
67TFK:09795:07359\n\
67TFK:09789:07479\n\
67TFK:09815:07468\n\
67TFK:09799:07492\n\
67TFK:09858:06783\n\
67TFK:09837:07058\n\
67TFK:09835:07234\n\
67TFK:09837:07203\n\
67TFK:09867:07561\n\
67TFK:09881:06628\n\
67TFK:09883:06695\n\
67TFK:09886:07205\n\
67TFK:09917:07206\n\
67TFK:09902:07324\n\
67TFK:09902:07522\n\
67TFK:09953:06795\n\
67TFK:09951:06925\n\
67TFK:09945:07581\n\
67TFK:09986:07019\n\
67TFK:09975:07385\n\
67TFK:09979:07647\n\
67TFK:10058:07104\n\
67TFK:10044:07494\n\
67TFK:10051:07678\n\
67TFK:10075:06740\n\
67TFK:10087:07009\n\
67TFK:10118:07083\n\
67TFK:10089:07610\n\
67TFK:10145:06700\n\
67TFK:10164:06866\n\
67TFK:10125:07079\n\
67TFK:10159:07118\n\
67TFK:10175:06464\n\
67TFK:10186:07286\n\
67TFK:10222:07669\n\
67TFK:10258:07395\n\
67TFK:10316:06540\n\
67TFK:10306:06601\n\
67TFK:10304:06729\n\
67TFK:10307:06800\n\
67TFK:10313:07603\n\
67TFK:10359:06971\n\
67TFK:10325:07030\n\
67TFK:10383:06573\n\
67TFK:10385:06722\n\
67TFK:10385:06959\n\
67TFK:10378:07023\n\
67TFK:10510:07607\n\
67TFK:06678:02899\n\
67TFK:06687:03129\n\
67TFK:06707:03473\n\
67TFK:06717:03064\n\
67TFK:06733:03433\n\
67TFK:06724:03637\n\
67TFK:06713:03700\n\
67TFK:06732:03800\n\
67TFK:06804:02651\n\
67TFK:06784:02767\n\
67TFK:06761:03230\n\
67TFK:06782:03236\n\
67TFK:06770:03372\n\
67TFK:06797:03608\n\
67TFK:06798:03656\n\
67TFK:06783:03719\n\
67TFK:06820:02724\n\
67TFK:06824:02904\n\
67TFK:06816:03047\n\
67TFK:06842:03161\n\
67TFK:06852:03182\n\
67TFK:06835:03285\n\
67TFK:06820:03345\n\
67TFK:06899:02642\n\
67TFK:06905:03594\n\
67TFK:06926:02938\n\
67TFK:06918:03423\n\
67TFK:06920:03526\n\
67TFK:06913:03703\n\
67TFK:07032:03324\n\
67TFK:07044:03587\n\
67TFK:07091:03219\n\
67TFK:07087:03248\n\
67TFK:07065:03412\n\
67TFK:07089:03540\n\
67TFK:07061:03754\n\
67TFK:07150:02878\n\
67TFK:07165:02752\n\
67TFK:07196:02810\n\
67TFK:07178:02926\n\
67TFK:07168:03787\n\
67TFK:07169:03843\n\
67TFK:07236:02652\n\
67TFK:07232:02998\n\
67TFK:07259:03058\n\
67TFK:07255:03457\n\
67TFK:07283:02592\n\
67TFK:07304:02605\n\
67TFK:07266:03273\n\
67TFK:07285:03247\n\
67TFK:07286:03277\n\
67TFK:07294:03276\n\
67TFK:07288:03442\n\
67TFK:07333:02666\n\
67TFK:07345:02784\n\
67TFK:07401:03025\n\
67TFK:07391:03117\n\
67TFK:07381:03260\n\
67TFK:07376:03416\n\
67TFK:07370:03695\n\
67TFK:07452:02636\n\
67TFK:07418:02745\n\
67TFK:07434:03184\n\
67TFK:07432:03436\n\
67TFK:07446:03474\n\
67TFK:07470:02867\n\
67TFK:07497:02839\n\
67TFK:07492:03119\n\
67TFK:07474:03260\n\
67TFK:07473:03350\n\
67TFK:07547:02689\n\
67TFK:07540:02868\n\
67TFK:07583:02579\n\
67TFK:07568:02648\n\
67TFK:07582:02714\n\
67TFK:07584:02963\n\
67TFK:07579:03405\n\
67TFK:07560:03623\n\
67TFK:07601:03856\n\
67TFK:07644:03059\n\
67TFK:07647:03130\n\
67TFK:07653:03128\n\
67TFK:07624:03835\n\
67TFK:07682:03357\n\
67TFK:07695:03446\n\
67TFK:07712:02591\n\
67TFK:07749:02812\n\
67TFK:07747:03544\n\
67TFK:07765:02624\n\
67TFK:07784:03321\n\
67TFK:07766:03368\n\
67TFK:07779:03596\n\
67TFK:07842:03023\n\
67TFK:07821:03240\n\
67TFK:07838:03318\n\
67TFK:07859:03548\n\
67TFK:07818:03659\n\
67TFK:07869:02735\n\
67TFK:07893:02735\n\
67TFK:07902:03476\n\
67TFK:07893:03786\n\
67TFK:07923:02935\n\
67TFK:07916:03347\n\
67TFK:07990:03067\n\
67TFK:07988:03336\n\
67TFK:09370:04845\n\
67TFK:09347:05022\n\
67TFK:09387:04498\n\
67TFK:09472:04482\n\
67TFK:09445:04697\n\
67TFK:09427:05070\n\
67TFK:09461:05100\n\
67TFK:09462:05080\n\
67TFK:09492:04023\n\
67TFK:09499:04120\n\
67TFK:09523:04451\n\
67TFK:09513:04731\n\
67TFK:09485:04810\n\
67TFK:09535:03935\n\
67TFK:09561:03931\n\
67TFK:09551:04180\n\
67TFK:09544:04455\n\
67TFK:09553:04583\n\
67TFK:09551:04772\n\
67TFK:09574:04155\n\
67TFK:09621:04126\n\
67TFK:09580:04581\n\
67TFK:09629:04281\n\
67TFK:09629:04478\n\
67TFK:09669:04958\n\
67TFK:09702:04050\n\
67TFK:09680:04585\n\
67TFK:09710:04825\n\
67TFK:09736:03880\n\
67TFK:09763:04550\n\
67TFK:09740:04816\n\
67TFK:09749:04862\n\
67TFK:09780:04273\n\
67TFK:09785:04267\n\
67TFK:09807:04390\n\
67TFK:09800:04759\n\
67TFK:09793:04813\n\
67TFK:09827:03994\n\
67TFK:09839:04167\n\
67TFK:09839:04473\n\
67TFK:09868:04668\n\
67TFK:09849:04719\n\
67TFK:09826:04787\n\
67TFK:09838:04886\n\
67TFK:09900:04315\n\
67TFK:09893:04831\n\
67TFK:09935:03875\n\
67TFK:09934:04172\n\
67TFK:09957:04267\n\
67TFK:09931:04663\n\
67TFK:09971:04803\n\
67TFK:09926:04870\n\
67TFK:09977:04161\n\
67TFK:10020:04209\n\
67TFK:09992:04273\n\
67TFK:09998:04448\n\
67TFK:10027:04459\n\
67TFK:10027:04603\n\
67TFK:10049:04782\n\
67TFK:10030:04930\n\
67TFK:10102:03883\n\
67TFK:10122:03930\n\
67TFK:10116:04194\n\
67TFK:10093:04694\n\
67TFK:10153:04206\n\
67TFK:10165:04275\n\
67TFK:10142:04840\n\
67TFK:10144:05057\n\
67TFK:10204:04287\n\
67TFK:10209:04376\n\
67TFK:10198:04765\n\
67TFK:10176:04904\n\
67TFK:10182:05051\n\
67TFK:10246:04617\n\
67TFK:10252:04719\n\
67TFK:10296:04361\n\
67TFK:10316:04320\n\
67TFK:10311:04704\n\
67TFK:10274:04973\n\
67TFK:10354:04588\n\
67TFK:10364:04776\n\
67TFK:10377:04630\n\
67TFK:10415:04671\n\
67TFK:10442:05071\n\
67TFK:09357:03066\n\
67TFK:09337:03524\n\
67TFK:09418:03733\n\
67TFK:09454:02586\n\
67TFK:09468:02685\n\
67TFK:09432:02805\n\
67TFK:09461:02923\n\
67TFK:09454:02945\n\
67TFK:09473:03149\n\
67TFK:09424:03476\n\
67TFK:09511:02931\n\
67TFK:09537:03720\n\
67TFK:09559:03700\n\
67TFK:09618:02723\n\
67TFK:09578:03080\n\
67TFK:09578:03096\n\
67TFK:09582:03357\n\
67TFK:09615:03385\n\
67TFK:09599:03538\n\
67TFK:09615:03626\n\
67TFK:09648:02582\n\
67TFK:09709:02707\n\
67TFK:09703:03300\n\
67TFK:09698:03696\n\
67TFK:09736:03356\n\
67TFK:09753:03393\n\
67TFK:09757:03411\n\
67TFK:09768:03524\n\
67TFK:09754:03745\n\
67TFK:09810:02603\n\
67TFK:09830:02770\n\
67TFK:09841:03553\n\
67TFK:09842:03545\n\
67TFK:09896:02806\n\
67TFK:09915:02795\n\
67TFK:09898:02970\n\
67TFK:09885:03007\n\
67TFK:09884:03676\n\
67TFK:09953:02921\n\
67TFK:09944:02995\n\
67TFK:09939:03067\n\
67TFK:09968:03034\n\
67TFK:09939:03121\n\
67TFK:09947:03263\n\
67TFK:09978:03297\n\
67TFK:09996:03553\n\
67TFK:09999:03824\n\
67TFK:10028:02634\n\
67TFK:10062:02891\n\
67TFK:10118:03575\n\
67TFK:10090:03787\n\
67TFK:10102:03798\n\
67TFK:10160:02652\n\
67TFK:10163:03299\n\
67TFK:10206:02929\n\
67TFK:10198:03158\n\
67TFK:10270:02812\n\
67TFK:10291:02871\n\
67TFK:10315:02870\n\
67TFK:10276:03151\n\
67TFK:10299:03293\n\
67TFK:10313:03375\n\
67TFK:10324:02665\n\
67TFK:10355:02675\n\
67TFK:10363:02932\n\
67TFK:10366:02964\n\
67TFK:10332:03573\n\
67TFK:10416:02962\n\
67TFK:10413:03081\n\
67TFK:10409:03215\n\
67TFK:10382:03465\n\
67TFK:10486:02777\n\
67TFK:09459:01125\n\
67TFK:09351:12032\n\
67TFK:09337:12270\n\
67TFK:09335:12808\n\
67TFK:09346:12860\n\
67TFK:09397:12732\n\
67TFK:09447:11785\n\
67TFK:09460:12123\n\
67TFK:09430:12172\n\
67TFK:09491:11889\n\
67TFK:09497:12229\n\
67TFK:09510:12505\n\
67TFK:09500:12597\n\
67TFK:09493:12849\n\
67TFK:09543:11646\n\
67TFK:09538:12148\n\
67TFK:09545:12254\n\
67TFK:09570:12561\n\
67TFK:09616:11604\n\
67TFK:09596:12273\n\
67TFK:09614:12330\n\
67TFK:09637:12192\n\
67TFK:09707:11883\n\
67TFK:09684:12826\n\
67TFK:09745:11622\n\
67TFK:09773:12015\n\
67TFK:09768:12174\n\
67TFK:09733:12716\n\
67TFK:09812:11717\n\
67TFK:09788:11840\n\
67TFK:09810:12100\n\
67TFK:09845:12183\n\
67TFK:09904:11884\n\
67TFK:09887:11905\n\
67TFK:09890:12412\n\
67TFK:09962:12800\n\
67TFK:10019:11817\n\
67TFK:09991:12039\n\
67TFK:10069:12289\n\
67TFK:10084:11643\n\
67TFK:10117:11933\n\
67TFK:10109:12247\n\
67TFK:10139:11642\n\
67TFK:10130:12641\n\
67TFK:10230:11630\n\
67TFK:10326:11625\n\
67TFK:10324:11694\n\
67TFK:10329:11775\n\
67TFK:10397:11715\n\
67TFK:10439:11788\n\
67TFK:10598:11879\n\
67TFK:01081:13029\n\
67TFK:01192:13331\n\
67TFK:01226:13318\n\
67TFK:01328:13068\n\
67TFK:01337:02679\n\
67TFK:01344:03127\n\
67TFK:01362:03408\n\
67TFK:01422:02716\n\
67TFK:01391:02843\n\
67TFK:01419:02898\n\
67TFK:01431:02943\n\
67TFK:01389:03093\n\
67TFK:01393:03206\n\
67TFK:01414:03646\n\
67TFK:01382:03690\n\
67TFK:01453:02823\n\
67TFK:01471:02977\n\
67TFK:01455:03153\n\
67TFK:01460:03164\n\
67TFK:01463:03266\n\
67TFK:01476:03350\n\
67TFK:01514:02930\n\
67TFK:01493:03010\n\
67TFK:01510:03381\n\
67TFK:01484:03520\n\
67TFK:01499:03823\n\
67TFK:01501:03784\n\
67TFK:01533:02711\n\
67TFK:01559:02959\n\
67TFK:01538:03253\n\
67TFK:01533:03285\n\
67TFK:01548:03316\n\
67TFK:01532:03329\n\
67TFK:01618:02785\n\
67TFK:01627:02924\n\
67TFK:01613:03580\n\
67TFK:01630:03862\n\
67TFK:01641:02628\n\
67TFK:01652:02724\n\
67TFK:01658:02731\n\
67TFK:01640:02911\n\
67TFK:01644:03027\n\
67TFK:01669:03164\n\
67TFK:01670:03520\n\
67TFK:01675:03553\n\
67TFK:01671:03603\n\
67TFK:01665:03633\n\
67TFK:01689:03402\n\
67TFK:01779:02591\n\
67TFK:01741:03221\n\
67TFK:01743:03786\n\
67TFK:01806:02785\n\
67TFK:01798:02851\n\
67TFK:01812:03816\n\
67TFK:01808:03846\n\
67TFK:01860:02879\n\
67TFK:01837:02977\n\
67TFK:01881:02980\n\
67TFK:01843:03319\n\
67TFK:01913:03398\n\
67TFK:01892:03496\n\
67TFK:01919:03627\n\
67TFK:01961:03175\n\
67TFK:02055:03087\n\
67TFK:02053:03841\n\
67TFK:02117:02673\n\
67TFK:02100:02764\n\
67TFK:02108:02936\n\
67TFK:02115:03187\n\
67TFK:02165:02932\n\
67TFK:02178:03284\n\
67TFK:02169:03623\n\
67TFK:02137:03670\n\
67TFK:02228:02854\n\
67TFK:02211:03656\n\
67TFK:02238:02702\n\
67TFK:02240:03007\n\
67TFK:02268:03493\n\
67TFK:02248:03723\n\
67TFK:02283:02765\n\
67TFK:02362:02753\n\
67TFK:02362:03020\n\
67TFK:02334:03271\n\
67TFK:02373:03578\n\
67TFK:02338:03753\n\
67TFK:02380:03760\n\
67TFK:02421:02621\n\
67TFK:02419:03163\n\
67TFK:02383:03311\n\
67TFK:02395:03770\n\
67TFK:02480:02662\n\
67TFK:02447:03090\n\
67TFK:02457:03185\n\
67TFK:02451:03461\n\
67TFK:02455:03573\n\
67TFK:02444:03650\n\
67TFK:02496:02603\n\
67TFK:02520:02631\n\
67TFK:02523:03557\n\
67TFK:02503:03591\n\
67TFK:02515:03762\n\
67TFK:02554:02621\n\
67TFK:02576:02730\n\
67TFK:02539:02810\n\
67TFK:02543:02818\n\
67TFK:02533:02924\n\
67TFK:02569:03160\n\
67TFK:02567:03540\n\
67TFK:02582:02753\n\
67TFK:02613:02880\n\
67TFK:02601:03395\n\
67TFK:02621:03513\n\
67TFK:02646:02967\n\
67TFK:01341:04086\n\
67TFK:01345:04469\n\
67TFK:01356:04619\n\
67TFK:01369:04816\n\
67TFK:01389:03907\n\
67TFK:01403:04179\n\
67TFK:01407:04257\n\
67TFK:01419:04274\n\
67TFK:01429:04323\n\
67TFK:01432:04031\n\
67TFK:01452:04056\n\
67TFK:01447:04321\n\
67TFK:01451:04415\n\
67TFK:01439:04496\n\
67TFK:01450:04542\n\
67TFK:01468:04529\n\
67TFK:01455:04812\n\
67TFK:01453:04823\n\
67TFK:01480:04876\n\
67TFK:01522:03894\n\
67TFK:01498:04379\n\
67TFK:01504:04967\n\
67TFK:01516:05140\n\
67TFK:01540:04622\n\
67TFK:01597:04200\n\
67TFK:01618:04533\n\
67TFK:01592:04671\n\
67TFK:01585:04757\n\
67TFK:01615:04948\n\
67TFK:01633:04175\n\
67TFK:01667:04711\n\
67TFK:01675:04771\n\
67TFK:01704:04248\n\
67TFK:01701:04643\n\
67TFK:01731:04731\n\
67TFK:01775:04001\n\
67TFK:01774:04025\n\
67TFK:01768:04133\n\
67TFK:01734:04809\n\
67TFK:01745:05050\n\
67TFK:01761:05059\n\
67TFK:01821:04624\n\
67TFK:01801:04699\n\
67TFK:01793:04734\n\
67TFK:01791:04859\n\
67TFK:01828:04845\n\
67TFK:01863:04165\n\
67TFK:01857:04386\n\
67TFK:01871:04644\n\
67TFK:01872:04953\n\
67TFK:01871:05147\n\
67TFK:01921:03956\n\
67TFK:01884:04104\n\
67TFK:01892:04803\n\
67TFK:01937:04264\n\
67TFK:01934:04471\n\
67TFK:01962:04818\n\
67TFK:01939:05047\n\
67TFK:01994:03888\n\
67TFK:02019:04141\n\
67TFK:02020:04163\n\
67TFK:02026:04202\n\
67TFK:02020:04410\n\
67TFK:01988:04527\n\
67TFK:02002:04676\n\
67TFK:01992:04844\n\
67TFK:02031:04937\n\
67TFK:02078:03883\n\
67TFK:02080:03949\n\
67TFK:02056:04096\n\
67TFK:02063:04993\n\
67TFK:02053:05111\n\
67TFK:02086:04413\n\
67TFK:02092:04729\n\
67TFK:02084:04941\n\
67TFK:02125:04976\n\
67TFK:02122:05027\n\
67TFK:02148:04938\n\
67TFK:02169:04985\n\
67TFK:02166:05033\n\
67TFK:02201:04146\n\
67TFK:02225:04600\n\
67TFK:02191:04956\n\
67TFK:02221:05138\n\
67TFK:02236:04278\n\
67TFK:02259:04268\n\
67TFK:02241:04720\n\
67TFK:02329:03936\n\
67TFK:02308:04240\n\
67TFK:02301:04459\n\
67TFK:02285:04846\n\
67TFK:02286:04835\n\
67TFK:02286:04968\n\
67TFK:02357:04712\n\
67TFK:02336:04873\n\
67TFK:02421:04103\n\
67TFK:02382:04413\n\
67TFK:02427:04955\n\
67TFK:02466:04297\n\
67TFK:02453:04477\n\
67TFK:02467:04969\n\
67TFK:02485:03963\n\
67TFK:02520:04051\n\
67TFK:02553:04340\n\
67TFK:02562:04983\n\
67TFK:02542:05149\n\
67TFK:02604:04826\n\
67TFK:01354:05472\n\
67TFK:01350:06065\n\
67TFK:01358:06416\n\
67TFK:01395:05976\n\
67TFK:01412:05967\n\
67TFK:01394:06095\n\
67TFK:01421:06396\n\
67TFK:01429:06387\n\
67TFK:01461:06077\n\
67TFK:01460:06122\n\
67TFK:01469:06112\n\
67TFK:01505:05260\n\
67TFK:01506:05448\n\
67TFK:01512:05847\n\
67TFK:01491:06148\n\
67TFK:01520:06218\n\
67TFK:01561:05499\n\
67TFK:01536:05555\n\
67TFK:01546:06042\n\
67TFK:01616:05306\n\
67TFK:01588:05632\n\
67TFK:01616:05743\n\
67TFK:01634:05994\n\
67TFK:01720:05208\n\
67TFK:01682:05461\n\
67TFK:01724:05528\n\
67TFK:01717:05696\n\
67TFK:01723:05756\n\
67TFK:01697:05861\n\
67TFK:01702:06155\n\
67TFK:01731:06224\n\
67TFK:01765:05332\n\
67TFK:01772:05304\n\
67TFK:01766:05649\n\
67TFK:01761:05768\n\
67TFK:01745:06022\n\
67TFK:01770:06213\n\
67TFK:01830:05344\n\
67TFK:01808:06178\n\
67TFK:01876:05304\n\
67TFK:01857:05472\n\
67TFK:01871:05564\n\
67TFK:01853:05631\n\
67TFK:01867:05609\n\
67TFK:01853:05674\n\
67TFK:01832:06024\n\
67TFK:01849:06099\n\
67TFK:01833:06405\n\
67TFK:01900:05191\n\
67TFK:01901:05764\n\
67TFK:01895:06091\n\
67TFK:01913:06245\n\
67TFK:01885:06329\n\
67TFK:01967:05268\n\
67TFK:01942:05313\n\
67TFK:01979:06158\n\
67TFK:01972:06285\n\
67TFK:01989:06259\n\
67TFK:02074:05276\n\
67TFK:02046:05407\n\
67TFK:02037:05544\n\
67TFK:02072:05927\n\
67TFK:02059:06040\n\
67TFK:02116:05371\n\
67TFK:02145:05197\n\
67TFK:02179:05182\n\
67TFK:02180:05887\n\
67TFK:02143:06397\n\
67TFK:02156:06407\n\
67TFK:02197:05676\n\
67TFK:02226:05716\n\
67TFK:02202:05914\n\
67TFK:02211:06282\n\
67TFK:02248:05394\n\
67TFK:02280:05477\n\
67TFK:02238:05563\n\
67TFK:02254:05607\n\
67TFK:02277:05604\n\
67TFK:02256:06029\n\
67TFK:02266:06063\n\
67TFK:02234:06179\n\
67TFK:02251:06243\n\
67TFK:02275:06288\n\
67TFK:02311:05166\n\
67TFK:02291:05236\n\
67TFK:02323:05279\n\
67TFK:02324:05512\n\
67TFK:02299:05593\n\
67TFK:02323:05844\n\
67TFK:02326:06234\n\
67TFK:02306:06404\n\
67TFK:02342:05299\n\
67TFK:02364:05482\n\
67TFK:02371:05774\n\
67TFK:02380:05886\n\
67TFK:02356:06307\n\
67TFK:02412:05536\n\
67TFK:02449:05689\n\
67TFK:02444:06031\n\
67TFK:02447:06113\n\
67TFK:02449:06412\n\
67TFK:02498:05517\n\
67TFK:02527:05695\n\
67TFK:02505:05860\n\
67TFK:02501:06367\n\
67TFK:02525:06376\n\
67TFK:02555:05671\n\
67TFK:02567:05816\n\
67TFK:02567:05895\n\
67TFK:02546:05998\n\
67TFK:02532:06217\n\
67TFK:02534:06231\n\
67TFK:02596:05274\n\
67TFK:02629:05340\n\
67TFK:02627:06014\n\
67TFK:02628:06336\n\
67TFK:02604:06417\n\
67TFK:02647:05168\n\
67TFK:01377:06931\n\
67TFK:01409:06448\n\
67TFK:01421:07445\n\
67TFK:01392:07532\n\
67TFK:01419:07664\n\
67TFK:01450:06733\n\
67TFK:01435:07176\n\
67TFK:01456:07509\n\
67TFK:01497:07229\n\
67TFK:01513:07608\n\
67TFK:01561:06677\n\
67TFK:01562:06810\n\
67TFK:01564:06812\n\
67TFK:01566:07199\n\
67TFK:01630:06802\n\
67TFK:01583:07520\n\
67TFK:01606:07543\n\
67TFK:01663:06458\n\
67TFK:01646:07115\n\
67TFK:01680:07187\n\
67TFK:01661:07190\n\
67TFK:01659:07586\n\
67TFK:01667:07610\n\
67TFK:01698:06755\n\
67TFK:01707:06929\n\
67TFK:01703:07221\n\
67TFK:01720:07233\n\
67TFK:01682:07330\n\
67TFK:01720:07649\n\
67TFK:01740:06461\n\
67TFK:01754:07135\n\
67TFK:01754:07482\n\
67TFK:01767:07548\n\
67TFK:01790:07169\n\
67TFK:01819:07243\n\
67TFK:01802:07568\n\
67TFK:01822:07580\n\
67TFK:01861:06914\n\
67TFK:01875:07009\n\
67TFK:01844:07333\n\
67TFK:01881:07427\n\
67TFK:01920:06903\n\
67TFK:01887:06987\n\
67TFK:01897:07420\n\
67TFK:01891:07691\n\
67TFK:01953:06442\n\
67TFK:01947:07049\n\
67TFK:01952:07697\n\
67TFK:01991:07323\n\
67TFK:02071:06956\n\
67TFK:02035:07269\n\
67TFK:02057:07410\n\
67TFK:02072:07622\n\
67TFK:02033:07665\n\
67TFK:02085:06536\n\
67TFK:02107:06558\n\
67TFK:02127:06737\n\
67TFK:02113:06920\n\
67TFK:02120:07251\n\
67TFK:02123:07619\n\
67TFK:02178:06604\n\
67TFK:02158:07049\n\
67TFK:02196:06802\n\
67TFK:02198:06930\n\
67TFK:02225:06930\n\
67TFK:02217:07270\n\
67TFK:02212:07323\n\
67TFK:02274:06665\n\
67TFK:02244:07036\n\
67TFK:02256:07284\n\
67TFK:02232:07336\n\
67TFK:02304:06567\n\
67TFK:02327:06772\n\
67TFK:02330:07192\n\
67TFK:02342:06665\n\
67TFK:02347:07638\n\
67TFK:02397:06831\n\
67TFK:02411:06950\n\
67TFK:02409:07042\n\
67TFK:02392:07515\n\
67TFK:02477:07710\n\
67TFK:02490:07395\n\
67TFK:02485:07644\n\
67TFK:02496:07665\n\
67TFK:02549:06668\n\
67TFK:02546:07123\n\
67TFK:02542:07635\n\
67TFK:02589:06739\n\
67TFK:02619:06731\n\
67TFK:02590:06910\n\
67TFK:02630:07179\n\
67TFK:02627:07535\n\
67TFK:02590:07639\n\
67TFK:02643:07032\n\
67TFK:02660:07201\n\
67TFK:01342:01701\n\
67TFK:01405:01683\n\
67TFK:01448:01664\n\
67TFK:01443:01864\n\
67TFK:01456:01859\n\
67TFK:01432:01945\n\
67TFK:01477:02028\n\
67TFK:01432:02428\n\
67TFK:01501:01610\n\
67TFK:01512:01755\n\
67TFK:01498:02363\n\
67TFK:01552:02169\n\
67TFK:01547:02375\n\
67TFK:01587:01376\n\
67TFK:01612:01426\n\
67TFK:01588:01676\n\
67TFK:01597:01802\n\
67TFK:01588:02209\n\
67TFK:01600:02413\n\
67TFK:01670:01323\n\
67TFK:01647:01576\n\
67TFK:01636:01880\n\
67TFK:01651:02022\n\
67TFK:01679:02026\n\
67TFK:01648:02520\n\
67TFK:01665:02491\n\
67TFK:01687:01377\n\
67TFK:01690:01783\n\
67TFK:01685:02400\n\
67TFK:01780:01341\n\
67TFK:01770:01442\n\
67TFK:01768:01581\n\
67TFK:01768:01716\n\
67TFK:01769:01891\n\
67TFK:01784:01315\n\
67TFK:01814:01518\n\
67TFK:01799:01687\n\
67TFK:01788:01946\n\
67TFK:01850:01433\n\
67TFK:01872:01866\n\
67TFK:01854:01892\n\
67TFK:01851:02369\n\
67TFK:01852:02420\n\
67TFK:01850:02504\n\
67TFK:01919:01646\n\
67TFK:01906:01725\n\
67TFK:01896:02565\n\
67TFK:01941:02301\n\
67TFK:02013:01494\n\
67TFK:02030:01498\n\
67TFK:02017:01620\n\
67TFK:02024:01637\n\
67TFK:02008:01802\n\
67TFK:02016:02256\n\
67TFK:01988:02433\n\
67TFK:02023:02453\n\
67TFK:02035:01299\n\
67TFK:02080:01484\n\
67TFK:02039:01495\n\
67TFK:02060:01739\n\
67TFK:02038:01823\n\
67TFK:02124:01834\n\
67TFK:02099:02067\n\
67TFK:02115:02355\n\
67TFK:02102:02545\n\
67TFK:02143:01469\n\
67TFK:02171:01611\n\
67TFK:02174:01784\n\
67TFK:02138:01939\n\
67TFK:02176:02032\n\
67TFK:02217:01532\n\
67TFK:02230:02002\n\
67TFK:02219:02506\n\
67TFK:02252:01602\n\
67TFK:02286:02052\n\
67TFK:02289:02220\n\
67TFK:02309:02384\n\
67TFK:02307:02404\n\
67TFK:02336:01524\n\
67TFK:02349:02547\n\
67TFK:02372:02553\n\
67TFK:02397:01728\n\
67TFK:02404:01702\n\
67TFK:02409:01860\n\
67TFK:02387:02184\n\
67TFK:02387:02350\n\
67TFK:02454:01527\n\
67TFK:02454:01636\n\
67TFK:02468:01589\n\
67TFK:02440:02432\n\
67TFK:02513:01621\n\
67TFK:02527:01856\n\
67TFK:02520:01889\n\
67TFK:02498:02198\n\
67TFK:02559:01522\n\
67TFK:02536:01697\n\
67TFK:02574:02222\n\
67TFK:02577:02205\n\
67TFK:02533:02396\n\
67TFK:02575:02431\n\
67TFK:02618:01519\n\
67TFK:02622:01584\n\
67TFK:02603:01893\n\
67TFK:02628:02158\n\
67TFK:02654:01455\n\
67TFK:01359:08293\n\
67TFK:01362:08390\n\
67TFK:01340:08685\n\
67TFK:01369:08979\n\
67TFK:01393:07842\n\
67TFK:01394:08784\n\
67TFK:01385:08871\n\
67TFK:01407:08828\n\
67TFK:01469:08001\n\
67TFK:01479:08101\n\
67TFK:01445:08261\n\
67TFK:01476:08625\n\
67TFK:01456:08856\n\
67TFK:01441:08886\n\
67TFK:01515:07899\n\
67TFK:01524:08783\n\
67TFK:01510:08863\n\
67TFK:01548:08832\n\
67TFK:01581:08964\n\
67TFK:01556:09011\n\
67TFK:01611:07815\n\
67TFK:01664:08759\n\
67TFK:01667:08831\n\
67TFK:01665:09011\n\
67TFK:01729:07842\n\
67TFK:01702:07899\n\
67TFK:01710:08121\n\
67TFK:01719:08224\n\
67TFK:01776:07900\n\
67TFK:01858:08145\n\
67TFK:01842:08197\n\
67TFK:01865:08454\n\
67TFK:01873:08779\n\
67TFK:01850:08909\n\
67TFK:01848:08994\n\
67TFK:01894:08619\n\
67TFK:01974:07832\n\
67TFK:01967:08140\n\
67TFK:01959:08306\n\
67TFK:01937:08486\n\
67TFK:01966:08612\n\
67TFK:01949:08907\n\
67TFK:02022:07900\n\
67TFK:02012:08085\n\
67TFK:02024:08106\n\
67TFK:02010:08227\n\
67TFK:01989:08511\n\
67TFK:02017:08507\n\
67TFK:02023:08662\n\
67TFK:02009:08725\n\
67TFK:02067:07834\n\
67TFK:02039:08185\n\
67TFK:02068:08726\n\
67TFK:02125:07871\n\
67TFK:02095:07945\n\
67TFK:02114:08352\n\
67TFK:02098:08660\n\
67TFK:02164:07775\n\
67TFK:02158:07839\n\
67TFK:02164:08171\n\
67TFK:02133:08367\n\
67TFK:02178:08491\n\
67TFK:02152:08687\n\
67TFK:02152:08692\n\
67TFK:02178:08973\n\
67TFK:02225:07815\n\
67TFK:02194:08437\n\
67TFK:02192:08855\n\
67TFK:02249:07856\n\
67TFK:02265:07836\n\
67TFK:02252:07992\n\
67TFK:02262:07995\n\
67TFK:02235:08864\n\
67TFK:02293:07966\n\
67TFK:02295:08038\n\
67TFK:02295:08227\n\
67TFK:02302:08235\n\
67TFK:02287:08612\n\
67TFK:02314:08676\n\
67TFK:02330:08795\n\
67TFK:02342:07788\n\
67TFK:02382:08248\n\
67TFK:02395:08758\n\
67TFK:02395:08762\n\
67TFK:02405:08891\n\
67TFK:02395:08936\n\
67TFK:02440:07900\n\
67TFK:02445:08767\n\
67TFK:02511:07749\n\
67TFK:02560:07738\n\
67TFK:02553:07856\n\
67TFK:02573:07865\n\
67TFK:02539:07926\n\
67TFK:02613:07883\n\
67TFK:02582:08736\n\
67TFK:02617:08993\n\
67TFK:02647:07824\n\
67TFK:02640:08323\n\
67TFK:01339:09367\n\
67TFK:01353:10050\n\
67TFK:01418:09373\n\
67TFK:01400:10059\n\
67TFK:01447:09171\n\
67TFK:01479:09591\n\
67TFK:01434:09868\n\
67TFK:01471:10052\n\
67TFK:01436:10293\n\
67TFK:01515:10244\n\
67TFK:01555:09166\n\
67TFK:01539:09295\n\
67TFK:01571:09894\n\
67TFK:01544:10003\n\
67TFK:01562:10197\n\
67TFK:01534:10290\n\
67TFK:01591:09201\n\
67TFK:01628:09197\n\
67TFK:01663:09235\n\
67TFK:01665:09224\n\
67TFK:01664:09512\n\
67TFK:01724:09052\n\
67TFK:01708:09091\n\
67TFK:01715:09102\n\
67TFK:01718:09243\n\
67TFK:01685:09976\n\
67TFK:01700:10040\n\
67TFK:01748:09371\n\
67TFK:01758:09699\n\
67TFK:01827:09209\n\
67TFK:01786:09707\n\
67TFK:01795:09904\n\
67TFK:01786:10238\n\
67TFK:01844:09156\n\
67TFK:01873:09262\n\
67TFK:01858:09311\n\
67TFK:01879:09896\n\
67TFK:01872:10248\n\
67TFK:01900:09762\n\
67TFK:01924:09895\n\
67TFK:01967:09137\n\
67TFK:01933:09600\n\
67TFK:01966:09979\n\
67TFK:01997:09951\n\
67TFK:02041:09470\n\
67TFK:02077:09695\n\
67TFK:02036:09827\n\
67TFK:02036:10280\n\
67TFK:02090:09140\n\
67TFK:02090:09988\n\
67TFK:02090:10072\n\
67TFK:02173:09391\n\
67TFK:02134:09484\n\
67TFK:02221:09051\n\
67TFK:02222:09669\n\
67TFK:02183:10020\n\
67TFK:02272:09841\n\
67TFK:02238:10185\n\
67TFK:02270:10249\n\
67TFK:02305:09790\n\
67TFK:02303:10001\n\
67TFK:02328:10085\n\
67TFK:02312:10195\n\
67TFK:02360:09114\n\
67TFK:02347:09632\n\
67TFK:02372:09617\n\
67TFK:02428:09482\n\
67TFK:02431:09836\n\
67TFK:02441:09077\n\
67TFK:02438:09447\n\
67TFK:02467:09981\n\
67TFK:02502:10032\n\
67TFK:02557:10216\n\
67TFK:02593:10117\n\
67TFK:02586:10167\n\
67TFK:02600:10167\n\
67TFK:02656:09330\n\
67TFK:02643:09775\n\
67TFK:02652:10197\n\
67TFK:05368:03982\n\
67TFK:05336:04201\n\
67TFK:05356:05010\n\
67TFK:05363:04967\n\
67TFK:05363:05106\n\
67TFK:05408:03920\n\
67TFK:05396:04047\n\
67TFK:05410:04531\n\
67TFK:05426:04758\n\
67TFK:05382:05146\n\
67TFK:05460:04039\n\
67TFK:05468:04105\n\
67TFK:05451:04311\n\
67TFK:05444:04500\n\
67TFK:05458:04470\n\
67TFK:05468:04983\n\
67TFK:05502:04086\n\
67TFK:05487:04376\n\
67TFK:05519:04437\n\
67TFK:05506:04970\n\
67TFK:05533:04499\n\
67TFK:05549:04590\n\
67TFK:05553:04630\n\
67TFK:05611:04191\n\
67TFK:05609:04404\n\
67TFK:05581:04713\n\
67TFK:05584:04679\n\
67TFK:05617:04759\n\
67TFK:05618:04767\n\
67TFK:05616:04856\n\
67TFK:05629:03960\n\
67TFK:05671:04181\n\
67TFK:05672:04225\n\
67TFK:05672:04889\n\
67TFK:05628:05104\n\
67TFK:05726:04009\n\
67TFK:05722:04839\n\
67TFK:05706:05081\n\
67TFK:05762:04455\n\
67TFK:05755:04828\n\
67TFK:05771:04822\n\
67TFK:05728:04890\n\
67TFK:05795:03944\n\
67TFK:05798:04183\n\
67TFK:05811:04232\n\
67TFK:05779:04862\n\
67TFK:05819:04920\n\
67TFK:05784:04974\n\
67TFK:05795:05073\n\
67TFK:05826:05142\n\
67TFK:05836:03875\n\
67TFK:05906:03993\n\
67TFK:05890:04606\n\
67TFK:05896:04675\n\
67TFK:05904:04774\n\
67TFK:05894:05105\n\
67TFK:05939:03928\n\
67TFK:05944:03946\n\
67TFK:05973:03986\n\
67TFK:05928:04180\n\
67TFK:05931:04324\n\
67TFK:05942:04383\n\
67TFK:05958:04413\n\
67TFK:05958:04559\n\
67TFK:05933:04680\n\
67TFK:05959:04740\n\
67TFK:06000:04210\n\
67TFK:06025:04255\n\
67TFK:06003:04267\n\
67TFK:06013:04418\n\
67TFK:05994:04525\n\
67TFK:06011:04718\n\
67TFK:06011:05090\n\
67TFK:06067:04442\n\
67TFK:06077:04560\n\
67TFK:06041:04631\n\
67TFK:06106:03912\n\
67TFK:06090:04033\n\
67TFK:06079:04300\n\
67TFK:06088:04368\n\
67TFK:06086:04538\n\
67TFK:06122:04648\n\
67TFK:06098:05134\n\
67TFK:06128:04076\n\
67TFK:06144:04233\n\
67TFK:06144:04604\n\
67TFK:06143:04854\n\
67TFK:06196:04408\n\
67TFK:06209:05150\n\
67TFK:06233:04205\n\
67TFK:06245:04351\n\
67TFK:06267:04740\n\
67TFK:06266:04898\n\
67TFK:06304:03882\n\
67TFK:06289:04015\n\
67TFK:06292:04104\n\
67TFK:06295:05127\n\
67TFK:06343:03947\n\
67TFK:06337:04590\n\
67TFK:06375:04592\n\
67TFK:06383:04038\n\
67TFK:06405:04328\n\
67TFK:06380:04615\n\
67TFK:06391:04817\n\
67TFK:06398:05028\n\
67TFK:06456:04232\n\
67TFK:06460:04476\n\
67TFK:06466:04548\n\
67TFK:06439:04612\n\
67TFK:06448:04572\n\
67TFK:06456:05120\n\
67TFK:06483:04186\n\
67TFK:06507:04399\n\
67TFK:06524:04514\n\
67TFK:06514:04997\n\
67TFK:06566:04050\n\
67TFK:06528:04208\n\
67TFK:06569:04494\n\
67TFK:06562:04986\n\
67TFK:06595:04222\n\
67TFK:06602:04462\n\
67TFK:06615:04921\n\
67TFK:06615:05064\n\
67TFK:06606:05115\n\
67TFK:06638:04435\n\
67TFK:06651:04743\n\
67TFK:06659:04743\n\
67TFK:09408:12974\n\
67TFK:09375:13720\n\
67TFK:09455:13331\n\
67TFK:09506:13034\n\
67TFK:09566:13195\n\
67TFK:09618:13448\n\
67TFK:09647:12966\n\
67TFK:09683:12943\n\
67TFK:09816:12956\n\
67TFK:09359:08504\n\
67TFK:09326:08792\n\
67TFK:09431:07822\n\
67TFK:09451:08450\n\
67TFK:09471:08841\n\
67TFK:09433:09007\n\
67TFK:09491:07848\n\
67TFK:09481:07882\n\
67TFK:09476:08299\n\
67TFK:09519:08296\n\
67TFK:09483:08703\n\
67TFK:09525:08911\n\
67TFK:09578:07735\n\
67TFK:09587:08697\n\
67TFK:09625:08107\n\
67TFK:09658:08211\n\
67TFK:09660:08334\n\
67TFK:09653:08600\n\
67TFK:09662:08823\n\
67TFK:09640:08870\n\
67TFK:09691:07780\n\
67TFK:09703:07797\n\
67TFK:09680:07838\n\
67TFK:09721:08179\n\
67TFK:09719:08612\n\
67TFK:09743:07959\n\
67TFK:09750:08061\n\
67TFK:09731:08279\n\
67TFK:09772:08738\n\
67TFK:09763:08911\n\
67TFK:09770:08900\n\
67TFK:09797:08303\n\
67TFK:09800:08304\n\
67TFK:09873:08473\n\
67TFK:09883:07800\n\
67TFK:09896:07917\n\
67TFK:09879:07948\n\
67TFK:09895:08018\n\
67TFK:09891:08895\n\
67TFK:09951:07864\n\
67TFK:09952:08062\n\
67TFK:09943:08265\n\
67TFK:10005:07769\n\
67TFK:10063:08038\n\
67TFK:10031:08132\n\
67TFK:10074:07776\n\
67TFK:10119:07919\n\
67TFK:10079:08331\n\
67TFK:10074:08556\n\
67TFK:10097:08649\n\
67TFK:10094:08875\n\
67TFK:10169:07925\n\
67TFK:10167:07967\n\
67TFK:10156:08462\n\
67TFK:10164:08903\n\
67TFK:10207:08004\n\
67TFK:10213:08164\n\
67TFK:10190:08537\n\
67TFK:10193:08860\n\
67TFK:10209:08955\n\
67TFK:10254:07794\n\
67TFK:10299:07843\n\
67TFK:10290:08018\n\
67TFK:10280:08155\n\
67TFK:10279:08780\n\
67TFK:10325:07827\n\
67TFK:10367:07845\n\
67TFK:10415:08141\n\
67TFK:10385:08257\n\
67TFK:10419:08496\n\
67TFK:10435:08346\n\
67TFK:10470:08684\n\
67TFK:10497:08615\n\
67TFK:10584:08700\n\
67TFK:09333:09034\n\
67TFK:09360:09020\n\
67TFK:09355:09439\n\
67TFK:09389:09396\n\
67TFK:09385:09539\n\
67TFK:09392:09783\n\
67TFK:09423:09812\n\
67TFK:09510:09215\n\
67TFK:09474:09382\n\
67TFK:09477:09497\n\
67TFK:09512:09474\n\
67TFK:09477:09746\n\
67TFK:09482:09868\n\
67TFK:09494:09882\n\
67TFK:09559:09482\n\
67TFK:09572:09843\n\
67TFK:09546:10102\n\
67TFK:09606:09784\n\
67TFK:09637:09197\n\
67TFK:09635:09217\n\
67TFK:09667:09570\n\
67TFK:09672:09790\n\
67TFK:09658:09861\n\
67TFK:09659:09854\n\
67TFK:09624:09991\n\
67TFK:09638:10220\n\
67TFK:09692:09045\n\
67TFK:09716:09841\n\
67TFK:09717:09943\n\
67TFK:09771:09164\n\
67TFK:09747:09167\n\
67TFK:09759:09239\n\
67TFK:09745:09277\n\
67TFK:09747:09414\n\
67TFK:09772:10129\n\
67TFK:09804:09693\n\
67TFK:09864:09020\n\
67TFK:09833:09106\n\
67TFK:09832:09294\n\
67TFK:09853:09288\n\
67TFK:09835:09941\n\
67TFK:09825:10075\n\
67TFK:09826:10198\n\
67TFK:09922:09092\n\
67TFK:09923:09598\n\
67TFK:09962:09053\n\
67TFK:09958:09367\n\
67TFK:09927:09513\n\
67TFK:09970:09847\n\
67TFK:09939:10158\n\
67TFK:09943:10302\n\
67TFK:09985:09358\n\
67TFK:09993:09826\n\
67TFK:10014:10282\n\
67TFK:10073:09120\n\
67TFK:10066:09207\n\
67TFK:10112:09483\n\
67TFK:10109:09783\n\
67TFK:10074:09860\n\
67TFK:10108:10275\n\
67TFK:10163:09087\n\
67TFK:10126:09827\n\
67TFK:10164:10226\n\
67TFK:10195:09190\n\
67TFK:10199:09181\n\
67TFK:10214:09630\n\
67TFK:10192:10004\n\
67TFK:10265:09298\n\
67TFK:10269:09479\n\
67TFK:10296:09216\n\
67TFK:10305:09538\n\
67TFK:10345:09515\n\
67TFK:10324:09818\n\
67TFK:10407:09026\n\
67TFK:10388:09185\n\
67TFK:10417:09219\n\
67TFK:10441:09670\n\
67TFK:10481:09110\n\
67TFK:10516:09308\n\
67TFK:10556:09058\n\
67TFK:10544:09151\n\
67TFK:10573:09142\n\
67TFK:10565:09554\n\
67TFK:09324:11441\n\
67TFK:09392:10509\n\
67TFK:09387:10654\n\
67TFK:09387:10669\n\
67TFK:09382:10726\n\
67TFK:09398:10707\n\
67TFK:09422:10716\n\
67TFK:09407:10791\n\
67TFK:09388:11295\n\
67TFK:09406:11543\n\
67TFK:09434:10436\n\
67TFK:09427:10644\n\
67TFK:09436:11431\n\
67TFK:09460:11570\n\
67TFK:09517:10399\n\
67TFK:09498:10638\n\
67TFK:09495:10786\n\
67TFK:09543:10320\n\
67TFK:09556:11297\n\
67TFK:09590:10478\n\
67TFK:09581:11252\n\
67TFK:09606:11239\n\
67TFK:09620:11274\n\
67TFK:09641:10312\n\
67TFK:09633:10471\n\
67TFK:09664:10727\n\
67TFK:09640:11334\n\
67TFK:09722:10419\n\
67TFK:09722:10771\n\
67TFK:09687:10824\n\
67TFK:09715:10874\n\
67TFK:09715:11239\n\
67TFK:09726:10410\n\
67TFK:09749:10540\n\
67TFK:09755:10518\n\
67TFK:09726:10748\n\
67TFK:09812:10677\n\
67TFK:09780:11320\n\
67TFK:09854:11011\n\
67TFK:09862:11147\n\
67TFK:09922:10444\n\
67TFK:09956:10359\n\
67TFK:09929:10780\n\
67TFK:09943:10852\n\
67TFK:09943:11099\n\
67TFK:09973:11524\n\
67TFK:09980:10735\n\
67TFK:09995:11067\n\
67TFK:10033:10579\n\
67TFK:10060:11244\n\
67TFK:10083:10790\n\
67TFK:10104:11384\n\
67TFK:10162:10728\n\
67TFK:10159:10823\n\
67TFK:10163:10885\n\
67TFK:10126:11034\n\
67TFK:10184:10903\n\
67TFK:10220:11128\n\
67TFK:10254:11155\n\
67TFK:10234:11303\n\
67TFK:10285:10849\n\
67TFK:10314:11009\n\
67TFK:10305:11085\n\
67TFK:10295:11115\n\
67TFK:10402:10670\n\
67TFK:10392:10897\n\
67TFK:10411:10999\n\
67TFK:10382:11192\n\
67TFK:10414:11511\n\
67TFK:10427:10790\n\
67TFK:10435:10925\n\
67TFK:10444:11282\n\
67TFK:10550:11474\n\
67TFK:10602:11355\n\
67TFK:10603:11521\n\
67TFK:05368:06458\n\
67TFK:05335:06534\n\
67TFK:05372:06959\n\
67TFK:05352:07091\n\
67TFK:05355:07636\n\
67TFK:05399:07214\n\
67TFK:05437:07248\n\
67TFK:05473:07255\n\
67TFK:05429:07370\n\
67TFK:05471:07447\n\
67TFK:05483:06665\n\
67TFK:05478:06887\n\
67TFK:05506:07098\n\
67TFK:05506:07645\n\
67TFK:05573:06488\n\
67TFK:05573:07149\n\
67TFK:05577:07190\n\
67TFK:05555:07286\n\
67TFK:05547:07662\n\
67TFK:05572:07661\n\
67TFK:05587:06539\n\
67TFK:05590:06982\n\
67TFK:05591:07378\n\
67TFK:05601:07554\n\
67TFK:05598:07618\n\
67TFK:05584:07700\n\
67TFK:05645:06789\n\
67TFK:05705:06466\n\
67TFK:05705:06595\n\
67TFK:05696:06675\n\
67TFK:05694:06746\n\
67TFK:05716:06947\n\
67TFK:05704:07536\n\
67TFK:05725:07588\n\
67TFK:05699:07722\n\
67TFK:05704:07708\n\
67TFK:05731:06835\n\
67TFK:05764:06853\n\
67TFK:05785:06454\n\
67TFK:05812:06773\n\
67TFK:05804:06979\n\
67TFK:05797:07234\n\
67TFK:05823:07229\n\
67TFK:05800:07553\n\
67TFK:05872:07050\n\
67TFK:05927:06593\n\
67TFK:05892:06710\n\
67TFK:05925:06947\n\
67TFK:05901:07016\n\
67TFK:05888:07457\n\
67TFK:05910:07708\n\
67TFK:05970:06740\n\
67TFK:05972:06968\n\
67TFK:05966:07288\n\
67TFK:05996:06718\n\
67TFK:05978:06933\n\
67TFK:06040:06820\n\
67TFK:06060:06879\n\
67TFK:06065:06971\n\
67TFK:06061:07398\n\
67TFK:06065:07593\n\
67TFK:06103:06526\n\
67TFK:06110:06643\n\
67TFK:06096:06995\n\
67TFK:06104:07159\n\
67TFK:06136:06594\n\
67TFK:06135:06928\n\
67TFK:06147:07277\n\
67TFK:06146:07298\n\
67TFK:06196:06492\n\
67TFK:06220:06706\n\
67TFK:06202:06878\n\
67TFK:06206:07475\n\
67TFK:06247:06502\n\
67TFK:06237:06796\n\
67TFK:06243:06987\n\
67TFK:06242:07089\n\
67TFK:06243:07600\n\
67TFK:06308:06532\n\
67TFK:06307:06747\n\
67TFK:06303:07396\n\
67TFK:06296:07468\n\
67TFK:06352:06473\n\
67TFK:06340:07334\n\
67TFK:06416:07181\n\
67TFK:06390:07503\n\
67TFK:06477:06490\n\
67TFK:06471:07002\n\
67TFK:06446:07600\n\
67TFK:06465:07605\n\
67TFK:06526:06482\n\
67TFK:06487:06723\n\
67TFK:06522:06774\n\
67TFK:06482:06792\n\
67TFK:06516:07012\n\
67TFK:06486:07098\n\
67TFK:06531:06785\n\
67TFK:06538:07011\n\
67TFK:06545:07183\n\
67TFK:06556:07568\n\
67TFK:06566:07557\n\
67TFK:06585:06561\n\
67TFK:06620:06667\n\
67TFK:06592:07195\n\
67TFK:06611:07332\n\
67TFK:06627:07601\n\
67TFK:06630:06539\n\
67TFK:06639:07146\n\
67TFK:06651:07396\n\
67TFK:06643:07690\n\
67TFK:05353:10656\n\
67TFK:05361:11106\n\
67TFK:05346:11218\n\
67TFK:05362:11229\n\
67TFK:05328:11503\n\
67TFK:05390:10661\n\
67TFK:05385:10721\n\
67TFK:05421:10740\n\
67TFK:05426:10899\n\
67TFK:05414:10911\n\
67TFK:05389:11319\n\
67TFK:05394:11576\n\
67TFK:05447:10766\n\
67TFK:05446:11345\n\
67TFK:05562:10593\n\
67TFK:05565:10666\n\
67TFK:05552:11198\n\
67TFK:05585:11258\n\
67TFK:05634:10350\n\
67TFK:05640:10311\n\
67TFK:05652:10346\n\
67TFK:05656:10324\n\
67TFK:05646:11455\n\
67TFK:05708:10340\n\
67TFK:05725:10452\n\
67TFK:05704:10458\n\
67TFK:05694:10607\n\
67TFK:05720:11304\n\
67TFK:05728:10606\n\
67TFK:05734:11364\n\
67TFK:05812:10628\n\
67TFK:05796:11064\n\
67TFK:05785:11342\n\
67TFK:05854:10647\n\
67TFK:05834:10700\n\
67TFK:05850:10967\n\
67TFK:05862:11109\n\
67TFK:05843:11164\n\
67TFK:05915:10332\n\
67TFK:05900:11591\n\
67TFK:05935:10425\n\
67TFK:05934:10917\n\
67TFK:05971:11545\n\
67TFK:05996:10330\n\
67TFK:06004:11378\n\
67TFK:06045:10442\n\
67TFK:06041:10967\n\
67TFK:06119:10936\n\
67TFK:06078:11586\n\
67TFK:06159:10970\n\
67TFK:06215:10735\n\
67TFK:06218:10731\n\
67TFK:06269:10420\n\
67TFK:06265:10715\n\
67TFK:06253:10791\n\
67TFK:06308:10328\n\
67TFK:06279:11551\n\
67TFK:06328:10435\n\
67TFK:06349:10828\n\
67TFK:06344:11236\n\
67TFK:06336:11576\n\
67TFK:06393:10335\n\
67TFK:06409:10400\n\
67TFK:06420:10515\n\
67TFK:06390:11159\n\
67TFK:06404:11192\n\
67TFK:06440:10743\n\
67TFK:06432:11438\n\
67TFK:06474:11513\n\
67TFK:06483:10590\n\
67TFK:06497:10708\n\
67TFK:06520:11040\n\
67TFK:06498:11255\n\
67TFK:06506:11528\n\
67TFK:06520:11518\n\
67TFK:06529:10808\n\
67TFK:06624:10385\n\
67TFK:06584:10516\n\
67TFK:06595:10589\n\
67TFK:06596:10741\n\
67TFK:06625:10758\n\
67TFK:06626:11257\n\
67TFK:06622:11546\n\
67TFK:06636:10306\n\
67TFK:06657:10508\n\
67TFK:06645:10742\n\
67TFK:06642:11187\n\
67TFK:06658:11199\n\
67TFK:09369:01451\n\
67TFK:09361:01864\n\
67TFK:09331:02174\n\
67TFK:09398:01869\n\
67TFK:09412:01993\n\
67TFK:09427:01385\n\
67TFK:09430:01406\n\
67TFK:09470:01791\n\
67TFK:09440:02160\n\
67TFK:09476:02055\n\
67TFK:09493:02248\n\
67TFK:09506:02487\n\
67TFK:09568:01430\n\
67TFK:09562:01529\n\
67TFK:09551:01740\n\
67TFK:09571:01878\n\
67TFK:09542:01952\n\
67TFK:09534:01993\n\
67TFK:09599:01681\n\
67TFK:09607:02160\n\
67TFK:09598:02288\n\
67TFK:09632:01580\n\
67TFK:09644:01681\n\
67TFK:09644:01779\n\
67TFK:09629:02004\n\
67TFK:09646:02220\n\
67TFK:09646:02230\n\
67TFK:09710:01413\n\
67TFK:09706:01732\n\
67TFK:09705:01780\n\
67TFK:09716:01840\n\
67TFK:09704:02182\n\
67TFK:09676:02570\n\
67TFK:09757:01828\n\
67TFK:09769:02086\n\
67TFK:09762:02182\n\
67TFK:09765:02540\n\
67TFK:09788:01512\n\
67TFK:09787:01686\n\
67TFK:09798:01823\n\
67TFK:09808:02373\n\
67TFK:09865:01785\n\
67TFK:09867:02527\n\
67TFK:09832:02555\n\
67TFK:09875:02128\n\
67TFK:09927:02081\n\
67TFK:09987:02487\n\
67TFK:10167:02251\n\
67TFK:10161:02559\n\
67TFK:10198:02458\n\
67TFK:10229:02389\n\
67TFK:10340:02320\n\
67TFK:06706:01311\n\
67TFK:06702:01357\n\
67TFK:06684:01665\n\
67TFK:06706:01927\n\
67TFK:06706:02027\n\
67TFK:06673:02172\n\
67TFK:06665:02267\n\
67TFK:06706:02335\n\
67TFK:06665:02480\n\
67TFK:06701:02446\n\
67TFK:06752:01328\n\
67TFK:06739:01365\n\
67TFK:06804:01661\n\
67TFK:06803:02132\n\
67TFK:06782:02407\n\
67TFK:06850:01816\n\
67TFK:06894:01385\n\
67TFK:06865:01496\n\
67TFK:06896:01521\n\
67TFK:06861:02260\n\
67TFK:06922:01342\n\
67TFK:06920:01640\n\
67TFK:06910:01887\n\
67TFK:06952:01997\n\
67TFK:06931:02132\n\
67TFK:06958:02151\n\
67TFK:06918:02264\n\
67TFK:06948:02259\n\
67TFK:06927:02473\n\
67TFK:06941:02502\n\
67TFK:06946:02521\n\
67TFK:07008:01870\n\
67TFK:06967:02021\n\
67TFK:07015:01643\n\
67TFK:07013:01731\n\
67TFK:07058:02145\n\
67TFK:07053:02242\n\
67TFK:07019:02290\n\
67TFK:07092:01295\n\
67TFK:07087:01387\n\
67TFK:07101:01866\n\
67TFK:07122:01684\n\
67TFK:07136:01696\n\
67TFK:07122:02544\n\
67TFK:07140:02571\n\
67TFK:07189:01717\n\
67TFK:07203:02219\n\
67TFK:07179:02424\n\
67TFK:07223:01471\n\
67TFK:07240:01461\n\
67TFK:07214:01865\n\
67TFK:07246:02116\n\
67TFK:07244:02353\n\
67TFK:07236:02538\n\
67TFK:07304:01476\n\
67TFK:07300:01599\n\
67TFK:07281:01757\n\
67TFK:07325:01484\n\
67TFK:07354:01506\n\
67TFK:07317:01584\n\
67TFK:07323:02133\n\
67TFK:07366:01369\n\
67TFK:07374:01375\n\
67TFK:07399:01436\n\
67TFK:07363:01550\n\
67TFK:07381:01692\n\
67TFK:07373:01999\n\
67TFK:07396:02267\n\
67TFK:07456:01724\n\
67TFK:07411:01800\n\
67TFK:07413:01820\n\
67TFK:07413:01850\n\
67TFK:07446:01853\n\
67TFK:07415:02033\n\
67TFK:07457:02236\n\
67TFK:07473:01628\n\
67TFK:07466:01765\n\
67TFK:07472:02337\n\
67TFK:07499:02419\n\
67TFK:07529:01492\n\
67TFK:07558:01628\n\
67TFK:07542:02139\n\
67TFK:07521:02376\n\
67TFK:07566:01569\n\
67TFK:07604:01968\n\
67TFK:07601:02530\n\
67TFK:07620:01736\n\
67TFK:07635:01959\n\
67TFK:07630:02027\n\
67TFK:07643:02458\n\
67TFK:07638:02545\n\
67TFK:07705:01302\n\
67TFK:07678:01364\n\
67TFK:07663:02490\n\
67TFK:07717:01486\n\
67TFK:07786:01324\n\
67TFK:07773:01470\n\
67TFK:07763:01609\n\
67TFK:07781:01648\n\
67TFK:07794:02098\n\
67TFK:07802:02257\n\
67TFK:07774:02333\n\
67TFK:07775:02325\n\
67TFK:07777:02431\n\
67TFK:07784:02527\n\
67TFK:07857:02018\n\
67TFK:07868:01824\n\
67TFK:07883:02103\n\
67TFK:07865:02407\n\
67TFK:07940:01703\n\
67TFK:07918:01961\n\
67TFK:07926:02039\n\
67TFK:07963:01935\n\
67TFK:07986:01978\n\
67TFK:06702:04116\n\
67TFK:06720:04483\n\
67TFK:06723:04573\n\
67TFK:06759:04801\n\
67TFK:06782:04642\n\
67TFK:06798:04708\n\
67TFK:06799:05020\n\
67TFK:06763:05150\n\
67TFK:06821:03891\n\
67TFK:06815:04737\n\
67TFK:06861:04041\n\
67TFK:06891:04454\n\
67TFK:06911:04459\n\
67TFK:06933:05092\n\
67TFK:06990:03867\n\
67TFK:06976:04160\n\
67TFK:06985:04142\n\
67TFK:06997:04738\n\
67TFK:06975:04904\n\
67TFK:06973:05103\n\
67TFK:07035:03939\n\
67TFK:07010:04598\n\
67TFK:07024:04606\n\
67TFK:07057:04846\n\
67TFK:07094:04460\n\
67TFK:07100:04440\n\
67TFK:07096:04464\n\
67TFK:07099:05055\n\
67TFK:07134:04661\n\
67TFK:07202:04719\n\
67TFK:07188:04971\n\
67TFK:07220:03983\n\
67TFK:07255:03971\n\
67TFK:07269:03951\n\
67TFK:07291:04136\n\
67TFK:07266:04186\n\
67TFK:07300:04505\n\
67TFK:07277:04687\n\
67TFK:07282:04736\n\
67TFK:07278:05011\n\
67TFK:07270:05032\n\
67TFK:07358:04154\n\
67TFK:07327:04514\n\
67TFK:07323:04656\n\
67TFK:07338:04617\n\
67TFK:07315:04828\n\
67TFK:07367:04591\n\
67TFK:07409:04668\n\
67TFK:07421:04563\n\
67TFK:07418:04600\n\
67TFK:07431:04731\n\
67TFK:07436:04760\n\
67TFK:07432:04904\n\
67TFK:07480:03971\n\
67TFK:07464:04900\n\
67TFK:07477:05127\n\
67TFK:07542:03987\n\
67TFK:07534:04241\n\
67TFK:07528:04304\n\
67TFK:07541:04424\n\
67TFK:07514:04565\n\
67TFK:07515:04611\n\
67TFK:07525:04713\n\
67TFK:07571:04036\n\
67TFK:07577:04529\n\
67TFK:07582:04745\n\
67TFK:07587:04923\n\
67TFK:07621:03961\n\
67TFK:07654:04140\n\
67TFK:07631:04472\n\
67TFK:07650:04561\n\
67TFK:07659:04573\n\
67TFK:07692:03886\n\
67TFK:07694:04134\n\
67TFK:07702:04358\n\
67TFK:07687:04539\n\
67TFK:07661:04697\n\
67TFK:07684:04905\n\
67TFK:07711:04071\n\
67TFK:07711:04478\n\
67TFK:07757:05096\n\
67TFK:07777:04134\n\
67TFK:07799:04120\n\
67TFK:07798:04205\n\
67TFK:07807:04285\n\
67TFK:07788:04663\n\
67TFK:07778:04759\n\
67TFK:07864:04849\n\
67TFK:07892:04878\n\
67TFK:07927:03970\n\
67TFK:07920:04031\n\
67TFK:07933:04139\n\
67TFK:07928:04357\n\
67TFK:07941:04646\n\
67TFK:07930:04882\n\
67TFK:07922:04951\n\
67TFK:07966:03917\n\
67TFK:07973:04435\n\
67TFK:06690:06901\n\
67TFK:06694:06964\n\
67TFK:06663:07084\n\
67TFK:06695:07446\n\
67TFK:06669:07595\n\
67TFK:06674:07663\n\
67TFK:06688:07655\n\
67TFK:06722:06594\n\
67TFK:06758:06702\n\
67TFK:06742:06827\n\
67TFK:06731:07143\n\
67TFK:06744:07656\n\
67TFK:06798:06676\n\
67TFK:06777:06956\n\
67TFK:06805:06983\n\
67TFK:06764:07076\n\
67TFK:06792:07461\n\
67TFK:06771:07574\n\
67TFK:06843:06468\n\
67TFK:06876:06520\n\
67TFK:06907:06504\n\
67TFK:06860:06557\n\
67TFK:06907:06774\n\
67TFK:06865:06879\n\
67TFK:06863:07097\n\
67TFK:06913:07515\n\
67TFK:06924:07574\n\
67TFK:07006:06538\n\
67TFK:06977:06549\n\
67TFK:06962:07012\n\
67TFK:06966:07016\n\
67TFK:06995:07013\n\
67TFK:06984:07067\n\
67TFK:06991:07411\n\
67TFK:06990:07592\n\
67TFK:06994:07697\n\
67TFK:07014:06755\n\
67TFK:07018:06923\n\
67TFK:07012:07000\n\
67TFK:07055:07527\n\
67TFK:07019:07643\n\
67TFK:07057:07702\n\
67TFK:07094:06488\n\
67TFK:07066:06839\n\
67TFK:07070:06888\n\
67TFK:07092:06864\n\
67TFK:07078:07177\n\
67TFK:07143:06540\n\
67TFK:07159:07318\n\
67TFK:07133:07638\n\
67TFK:07120:07723\n\
67TFK:07126:07727\n\
67TFK:07163:06816\n\
67TFK:07201:07712\n\
67TFK:07222:06463\n\
67TFK:07255:06480\n\
67TFK:07248:06579\n\
67TFK:07215:06818\n\
67TFK:07245:06842\n\
67TFK:07244:06972\n\
67TFK:07215:07056\n\
67TFK:07306:06957\n\
67TFK:07291:07305\n\
67TFK:07293:07533\n\
67TFK:07289:07595\n\
67TFK:07312:06525\n\
67TFK:07351:06795\n\
67TFK:07357:06882\n\
67TFK:07344:06911\n\
67TFK:07378:06536\n\
67TFK:07405:07499\n\
67TFK:07390:07601\n\
67TFK:07431:06543\n\
67TFK:07419:06656\n\
67TFK:07437:06761\n\
67TFK:07432:06894\n\
67TFK:07417:07494\n\
67TFK:07487:06468\n\
67TFK:07472:06872\n\
67TFK:07499:07112\n\
67TFK:07505:07257\n\
67TFK:07517:06769\n\
67TFK:07533:07028\n\
67TFK:07555:07391\n\
67TFK:07534:07485\n\
67TFK:07575:06530\n\
67TFK:07599:06597\n\
67TFK:07574:07175\n\
67TFK:07562:07638\n\
67TFK:07650:06906\n\
67TFK:07659:07504\n\
67TFK:07630:07595\n\
67TFK:07680:06790\n\
67TFK:07660:07218\n\
67TFK:07681:07318\n\
67TFK:07684:07678\n\
67TFK:07727:06485\n\
67TFK:07716:07030\n\
67TFK:07733:07217\n\
67TFK:07740:07284\n\
67TFK:07723:07326\n\
67TFK:07744:07452\n\
67TFK:07743:07695\n\
67TFK:07800:06471\n\
67TFK:07761:06492\n\
67TFK:07762:06788\n\
67TFK:07787:07353\n\
67TFK:07794:07381\n\
67TFK:07826:07006\n\
67TFK:07890:07244\n\
67TFK:07904:07576\n\
67TFK:07865:07600\n\
67TFK:07928:06704\n\
67TFK:07948:06825\n\
67TFK:07921:07050\n\
67TFK:07924:07063\n\
67TFK:07918:07571\n\
67TFK:07979:06940\n\
67TFK:07983:07149\n\
67TFK:07964:07297\n\
67TFK:06703:05446\n\
67TFK:06672:05534\n\
67TFK:06709:05648\n\
67TFK:06686:05842\n\
67TFK:06677:05951\n\
67TFK:06695:05928\n\
67TFK:06708:06288\n\
67TFK:06711:05310\n\
67TFK:06723:05337\n\
67TFK:06765:05948\n\
67TFK:06764:06008\n\
67TFK:06811:05261\n\
67TFK:06837:05600\n\
67TFK:06817:05899\n\
67TFK:06865:05380\n\
67TFK:06889:05659\n\
67TFK:06900:06010\n\
67TFK:06896:06394\n\
67TFK:06920:05176\n\
67TFK:06916:05443\n\
67TFK:06911:05593\n\
67TFK:06913:05662\n\
67TFK:06929:06150\n\
67TFK:06918:06339\n\
67TFK:06979:05290\n\
67TFK:06997:05430\n\
67TFK:06978:05515\n\
67TFK:07008:05595\n\
67TFK:06960:05647\n\
67TFK:06972:06171\n\
67TFK:06999:06394\n\
67TFK:07020:05318\n\
67TFK:07030:05322\n\
67TFK:07047:05776\n\
67TFK:07036:05995\n\
67TFK:07014:06105\n\
67TFK:07038:06165\n\
67TFK:07045:06299\n\
67TFK:07065:05266\n\
67TFK:07104:05990\n\
67TFK:07094:06196\n\
67TFK:07140:05519\n\
67TFK:07159:06050\n\
67TFK:07133:06439\n\
67TFK:07198:05255\n\
67TFK:07194:05335\n\
67TFK:07192:05400\n\
67TFK:07206:05874\n\
67TFK:07206:06037\n\
67TFK:07162:06286\n\
67TFK:07254:05179\n\
67TFK:07221:05622\n\
67TFK:07240:05995\n\
67TFK:07232:06384\n\
67TFK:07281:05803\n\
67TFK:07270:06405\n\
67TFK:07325:05183\n\
67TFK:07329:05292\n\
67TFK:07341:05397\n\
67TFK:07334:05952\n\
67TFK:07347:05979\n\
67TFK:07354:06021\n\
67TFK:07315:06324\n\
67TFK:07345:06344\n\
67TFK:07373:05207\n\
67TFK:07406:05206\n\
67TFK:07370:05285\n\
67TFK:07392:05639\n\
67TFK:07402:05829\n\
67TFK:07387:06123\n\
67TFK:07440:05577\n\
67TFK:07481:05319\n\
67TFK:07493:05327\n\
67TFK:07485:06348\n\
67TFK:07519:05375\n\
67TFK:07518:06261\n\
67TFK:07551:06365\n\
67TFK:07587:06385\n\
67TFK:07595:06383\n\
67TFK:07570:06418\n\
67TFK:07631:05203\n\
67TFK:07628:06006\n\
67TFK:07698:05674\n\
67TFK:07725:05309\n\
67TFK:07748:05429\n\
67TFK:07712:05785\n\
67TFK:07738:05761\n\
67TFK:07736:06346\n\
67TFK:07728:06376\n\
67TFK:07748:06412\n\
67TFK:07778:05174\n\
67TFK:07779:05950\n\
67TFK:07771:06014\n\
67TFK:07760:06310\n\
67TFK:07819:05204\n\
67TFK:07851:05241\n\
67TFK:07821:05571\n\
67TFK:07821:05582\n\
67TFK:07826:05821\n\
67TFK:07828:05931\n\
67TFK:07859:06225\n\
67TFK:07854:06412\n\
67TFK:07870:05159\n\
67TFK:07903:05277\n\
67TFK:07873:05544\n\
67TFK:07889:05652\n\
67TFK:07893:05820\n\
67TFK:07912:05480\n\
67TFK:07934:05503\n\
67TFK:07931:05999\n\
67TFK:07984:05819\n\
67TFK:07966:05954\n\
67TFK:07976:06263\n\
67TFK:07971:06352\n\
67TFK:06694:09183\n\
67TFK:06670:09262\n\
67TFK:06758:09860\n\
67TFK:06787:09148\n\
67TFK:06793:09219\n\
67TFK:06775:09503\n\
67TFK:06768:09854\n\
67TFK:06825:09054\n\
67TFK:06828:09354\n\
67TFK:06837:09351\n\
67TFK:06843:09715\n\
67TFK:06813:09819\n\
67TFK:06817:09927\n\
67TFK:06854:10074\n\
67TFK:06873:09628\n\
67TFK:06918:09575\n\
67TFK:06981:09335\n\
67TFK:06970:09535\n\
67TFK:06981:09554\n\
67TFK:07020:09092\n\
67TFK:07053:09070\n\
67TFK:07048:09422\n\
67TFK:07011:09871\n\
67TFK:07023:10105\n\
67TFK:07060:09103\n\
67TFK:07065:09510\n\
67TFK:07094:09804\n\
67TFK:07100:09775\n\
67TFK:07142:09402\n\
67TFK:07156:09531\n\
67TFK:07159:09750\n\
67TFK:07159:09952\n\
67TFK:07159:10123\n\
67TFK:07177:09119\n\
67TFK:07194:10012\n\
67TFK:07233:09071\n\
67TFK:07252:09221\n\
67TFK:07225:09317\n\
67TFK:07253:09316\n\
67TFK:07222:09668\n\
67TFK:07252:09681\n\
67TFK:07284:09330\n\
67TFK:07265:09464\n\
67TFK:07298:09763\n\
67TFK:07262:09771\n\
67TFK:07263:09943\n\
67TFK:07350:09732\n\
67TFK:07316:10033\n\
67TFK:07315:10104\n\
67TFK:07350:10153\n\
67TFK:07361:09258\n\
67TFK:07384:09742\n\
67TFK:07385:10052\n\
67TFK:07371:10171\n\
67TFK:07459:09176\n\
67TFK:07498:09366\n\
67TFK:07462:09542\n\
67TFK:07496:10021\n\
67TFK:07482:10199\n\
67TFK:07507:10211\n\
67TFK:07540:09038\n\
67TFK:07516:09067\n\
67TFK:07551:09129\n\
67TFK:07541:09507\n\
67TFK:07539:10161\n\
67TFK:07551:10148\n\
67TFK:07601:09077\n\
67TFK:07580:09396\n\
67TFK:07570:09714\n\
67TFK:07598:09844\n\
67TFK:07578:10267\n\
67TFK:07648:09267\n\
67TFK:07652:09502\n\
67TFK:07645:09593\n\
67TFK:07649:09854\n\
67TFK:07689:09247\n\
67TFK:07695:09904\n\
67TFK:07660:09949\n\
67TFK:07737:09081\n\
67TFK:07750:09299\n\
67TFK:07730:09480\n\
67TFK:07736:09698\n\
67TFK:07744:09693\n\
67TFK:07801:09070\n\
67TFK:07787:09391\n\
67TFK:07832:09260\n\
67TFK:07854:09278\n\
67TFK:07851:09628\n\
67TFK:07815:10104\n\
67TFK:07906:09389\n\
67TFK:07897:09905\n\
67TFK:07870:09948\n\
67TFK:07936:10267\n\
67TFK:07982:09350\n\
67TFK:06682:08015\n\
67TFK:06684:08958\n\
67TFK:06709:09013\n\
67TFK:06712:08323\n\
67TFK:06751:08799\n\
67TFK:06781:07848\n\
67TFK:06772:07911\n\
67TFK:06771:08256\n\
67TFK:06801:08283\n\
67TFK:06805:08622\n\
67TFK:06795:08698\n\
67TFK:06821:08393\n\
67TFK:06850:08516\n\
67TFK:06856:08610\n\
67TFK:06843:08806\n\
67TFK:06860:07891\n\
67TFK:06905:08557\n\
67TFK:06866:08668\n\
67TFK:06872:08705\n\
67TFK:06949:08087\n\
67TFK:06948:08303\n\
67TFK:06934:08557\n\
67TFK:07001:08235\n\
67TFK:06990:08454\n\
67TFK:06981:08556\n\
67TFK:06963:08593\n\
67TFK:06962:08737\n\
67TFK:07041:07955\n\
67TFK:07084:08289\n\
67TFK:07102:08672\n\
67TFK:07137:07846\n\
67TFK:07153:08088\n\
67TFK:07118:08209\n\
67TFK:07154:08280\n\
67TFK:07156:08675\n\
67TFK:07135:08898\n\
67TFK:07159:08896\n\
67TFK:07208:07915\n\
67TFK:07200:08130\n\
67TFK:07169:08407\n\
67TFK:07198:08493\n\
67TFK:07240:07810\n\
67TFK:07244:07973\n\
67TFK:07211:08282\n\
67TFK:07224:08309\n\
67TFK:07231:08703\n\
67TFK:07211:08786\n\
67TFK:07230:08798\n\
67TFK:07232:08843\n\
67TFK:07272:08375\n\
67TFK:07289:08388\n\
67TFK:07275:08535\n\
67TFK:07316:07849\n\
67TFK:07312:08178\n\
67TFK:07312:08392\n\
67TFK:07334:08379\n\
67TFK:07365:07792\n\
67TFK:07363:08118\n\
67TFK:07385:08459\n\
67TFK:07408:08990\n\
67TFK:07421:08256\n\
67TFK:07437:08642\n\
67TFK:07441:08706\n\
67TFK:07464:08323\n\
67TFK:07465:08295\n\
67TFK:07503:08656\n\
67TFK:07523:08070\n\
67TFK:07523:08085\n\
67TFK:07520:08445\n\
67TFK:07598:07878\n\
67TFK:07601:08189\n\
67TFK:07596:08645\n\
67TFK:07640:07790\n\
67TFK:07627:07835\n\
67TFK:07632:07959\n\
67TFK:07616:08582\n\
67TFK:07668:07879\n\
67TFK:07693:08295\n\
67TFK:07684:08525\n\
67TFK:07693:08568\n\
67TFK:07703:08617\n\
67TFK:07684:08834\n\
67TFK:07746:07761\n\
67TFK:07732:08120\n\
67TFK:07744:08255\n\
67TFK:07713:08322\n\
67TFK:07746:08659\n\
67TFK:07743:08684\n\
67TFK:07767:08133\n\
67TFK:07778:08666\n\
67TFK:07837:08487\n\
67TFK:07831:08938\n\
67TFK:07898:08079\n\
67TFK:07867:08433\n\
67TFK:07861:08647\n\
67TFK:07946:08088\n\
67TFK:07932:08436\n\
67TFK:07910:08661\n\
67TFK:07931:08711\n\
67TFK:07986:08045\n\
67TFK:07970:08172\n\
67TFK:06676:10539\n\
67TFK:06680:10994\n\
67TFK:06667:11012\n\
67TFK:06703:11469\n\
67TFK:06742:10985\n\
67TFK:06742:11333\n\
67TFK:06731:11569\n\
67TFK:06784:11300\n\
67TFK:06808:11354\n\
67TFK:06853:10541\n\
67TFK:06844:11116\n\
67TFK:06823:11324\n\
67TFK:06864:10324\n\
67TFK:06904:10477\n\
67TFK:06907:11195\n\
67TFK:06875:11231\n\
67TFK:06875:11407\n\
67TFK:06932:10589\n\
67TFK:06928:10983\n\
67TFK:06951:11412\n\
67TFK:06962:10568\n\
67TFK:06987:10864\n\
67TFK:07006:11439\n\
67TFK:07014:10792\n\
67TFK:07024:11422\n\
67TFK:07107:10427\n\
67TFK:07128:10342\n\
67TFK:07152:10886\n\
67TFK:07155:11036\n\
67TFK:07129:11113\n\
67TFK:07156:11340\n\
67TFK:07202:10692\n\
67TFK:07204:10808\n\
67TFK:07167:10887\n\
67TFK:07267:10942\n\
67TFK:07287:10923\n\
67TFK:07286:11274\n\
67TFK:07319:10500\n\
67TFK:07336:10532\n\
67TFK:07327:10620\n\
67TFK:07329:10714\n\
67TFK:07318:11176\n\
67TFK:07349:11313\n\
67TFK:07350:11314\n\
67TFK:07362:10321\n\
67TFK:07424:10440\n\
67TFK:07431:10708\n\
67TFK:07449:11154\n\
67TFK:07471:10497\n\
67TFK:07490:10661\n\
67TFK:07504:11343\n\
67TFK:07473:11406\n\
67TFK:07555:10362\n\
67TFK:07595:10324\n\
67TFK:07593:10400\n\
67TFK:07597:10373\n\
67TFK:07583:10596\n\
67TFK:07561:10821\n\
67TFK:07566:10963\n\
67TFK:07570:11451\n\
67TFK:07650:10397\n\
67TFK:07626:10785\n\
67TFK:07624:10973\n\
67TFK:07639:11080\n\
67TFK:07615:11458\n\
67TFK:07660:10559\n\
67TFK:07681:11462\n\
67TFK:07695:11581\n\
67TFK:07696:11561\n\
67TFK:07753:10605\n\
67TFK:07748:11204\n\
67TFK:07723:11367\n\
67TFK:07760:10699\n\
67TFK:07786:10823\n\
67TFK:07806:10967\n\
67TFK:07804:11142\n\
67TFK:07809:11244\n\
67TFK:07791:11456\n\
67TFK:07847:10559\n\
67TFK:07839:11111\n\
67TFK:07897:10512\n\
67TFK:07897:10516\n\
67TFK:07874:10583\n\
67TFK:07877:10651\n\
67TFK:07900:10687\n\
67TFK:07896:11019\n\
67TFK:07867:11220\n\
67TFK:07899:11249\n\
67TFK:07915:10656\n\
67TFK:07929:11303\n\
67TFK:07982:10364\n\
67TFK:07988:10593\n\
67TFK:07986:11125\n\
67TFK:07982:11286\n\
67TFK:00253:03041\n\
67TFK:00282:03468\n\
67TFK:00278:03528\n\
67TFK:00273:03701\n\
67TFK:00273:03842\n\
67TFK:00348:02917\n\
67TFK:00323:03584\n\
67TFK:00439:03239\n\
67TFK:00417:03689\n\
67TFK:00484:03023\n\
67TFK:00476:03136\n\
67TFK:00461:03581\n\
67TFK:00541:02733\n\
67TFK:00534:02935\n\
67TFK:00532:03091\n\
67TFK:00524:03224\n\
67TFK:00527:03233\n\
67TFK:00544:03528\n\
67TFK:00502:03816\n\
67TFK:00540:03861\n\
67TFK:00558:03371\n\
67TFK:00583:03561\n\
67TFK:00634:02987\n\
67TFK:00604:03035\n\
67TFK:00611:03168\n\
67TFK:00674:02624\n\
67TFK:00651:03046\n\
67TFK:00695:03181\n\
67TFK:00691:03692\n\
67TFK:00718:02593\n\
67TFK:00721:03195\n\
67TFK:00744:03188\n\
67TFK:00741:03720\n\
67TFK:00773:02720\n\
67TFK:00770:02839\n\
67TFK:00754:02890\n\
67TFK:00772:03007\n\
67TFK:00814:02832\n\
67TFK:00808:02956\n\
67TFK:00843:02983\n\
67TFK:00839:03390\n\
67TFK:00813:03518\n\
67TFK:00895:02773\n\
67TFK:00879:03003\n\
67TFK:00859:03375\n\
67TFK:00872:03455\n\
67TFK:00891:03811\n\
67TFK:00911:02770\n\
67TFK:00913:03340\n\
67TFK:00901:03639\n\
67TFK:00914:03642\n\
67TFK:00980:02765\n\
67TFK:00993:03818\n\
67TFK:01020:02577\n\
67TFK:01018:03756\n\
67TFK:01058:02595\n\
67TFK:01050:02844\n\
67TFK:01081:03351\n\
67TFK:01055:03787\n\
67TFK:01068:03824\n\
67TFK:01139:02971\n\
67TFK:01106:03124\n\
67TFK:01195:03067\n\
67TFK:01242:02724\n\
67TFK:01215:03241\n\
67TFK:01255:02591\n\
67TFK:01251:02643\n\
67TFK:01291:03515\n\
67TFK:01321:02729\n\
67TFK:01307:02864\n\
67TFK:01321:02935\n\
67TFK:01327:03009\n\
67TFK:01313:03155\n\
67TFK:01319:03268\n\
67TFK:01307:03831\n\
67TFK:05344:01680\n\
67TFK:05333:01697\n\
67TFK:05360:01980\n\
67TFK:05346:02499\n\
67TFK:05403:01364\n\
67TFK:05412:02074\n\
67TFK:05383:02168\n\
67TFK:05380:02411\n\
67TFK:05443:01312\n\
67TFK:05470:01433\n\
67TFK:05453:01813\n\
67TFK:05501:01670\n\
67TFK:05491:01745\n\
67TFK:05498:01855\n\
67TFK:05486:02020\n\
67TFK:05509:02215\n\
67TFK:05560:01411\n\
67TFK:05541:01584\n\
67TFK:05569:01802\n\
67TFK:05548:01900\n\
67TFK:05529:02524\n\
67TFK:05593:01490\n\
67TFK:05588:01710\n\
67TFK:05602:01952\n\
67TFK:05597:02042\n\
67TFK:05579:02217\n\
67TFK:05581:02270\n\
67TFK:05599:02363\n\
67TFK:05623:02348\n\
67TFK:05705:01575\n\
67TFK:05714:01612\n\
67TFK:05688:01681\n\
67TFK:05700:01879\n\
67TFK:05691:02269\n\
67TFK:05705:02249\n\
67TFK:05682:02327\n\
67TFK:05739:01437\n\
67TFK:05743:01470\n\
67TFK:05771:01705\n\
67TFK:05775:01721\n\
67TFK:05762:01834\n\
67TFK:05760:02140\n\
67TFK:05762:02239\n\
67TFK:05794:01668\n\
67TFK:05778:01796\n\
67TFK:05832:02109\n\
67TFK:05878:01755\n\
67TFK:05895:01949\n\
67TFK:05886:01988\n\
67TFK:05897:02183\n\
67TFK:05894:02570\n\
67TFK:05948:02083\n\
67TFK:06013:02059\n\
67TFK:06017:02270\n\
67TFK:06032:01288\n\
67TFK:06054:02036\n\
67TFK:06041:02164\n\
67TFK:06051:02317\n\
67TFK:06069:02364\n\
67TFK:06047:02451\n\
67TFK:06050:02553\n\
67TFK:06106:01845\n\
67TFK:06147:01551\n\
67TFK:06167:01795\n\
67TFK:06150:01846\n\
67TFK:06180:01372\n\
67TFK:06184:01509\n\
67TFK:06206:01558\n\
67TFK:06197:02401\n\
67TFK:06268:01451\n\
67TFK:06230:02437\n\
67TFK:06282:01539\n\
67TFK:06303:01611\n\
67TFK:06318:01714\n\
67TFK:06420:01331\n\
67TFK:06383:01349\n\
67TFK:06388:01687\n\
67TFK:06419:01978\n\
67TFK:06385:02060\n\
67TFK:06431:01469\n\
67TFK:06437:01488\n\
67TFK:06464:01845\n\
67TFK:06465:01944\n\
67TFK:06453:02226\n\
67TFK:06478:01581\n\
67TFK:06517:01957\n\
67TFK:06485:02303\n\
67TFK:06486:02383\n\
67TFK:06504:02410\n\
67TFK:06523:02411\n\
67TFK:06487:02494\n\
67TFK:06575:01312\n\
67TFK:06574:02195\n\
67TFK:06531:02287\n\
67TFK:06622:01506\n\
67TFK:06621:01736\n\
67TFK:06594:02102\n\
67TFK:06604:02138\n\
67TFK:06639:01692\n\
67TFK:08005:00566\n\
67TFK:08002:01098\n\
67TFK:08077:01042\n\
67TFK:08084:01000\n\
67TFK:08065:01209\n\
67TFK:08132:01105\n\
67TFK:08177:00547\n\
67TFK:08214:00689\n\
67TFK:08282:01146\n\
67TFK:08280:01202\n\
67TFK:08321:01023\n\
67TFK:08370:00918\n\
67TFK:08353:00963\n\
67TFK:08370:01086\n\
67TFK:08353:01162\n\
67TFK:08381:01156\n\
67TFK:08382:01237\n\
67TFK:08354:01281\n\
67TFK:08393:01149\n\
67TFK:08496:00904\n\
67TFK:08544:01160\n\
67TFK:08586:01191\n\
67TFK:08605:00875\n\
67TFK:08608:01104\n\
67TFK:08656:01148\n\
67TFK:08661:01103\n\
67TFK:08757:00975\n\
67TFK:08830:00900\n\
67TFK:08810:01025\n\
67TFK:08816:01168\n\
67TFK:08877:01102\n\
67TFK:08856:01227\n\
67TFK:08916:01043\n\
67TFK:08989:00931\n\
67TFK:08954:01278\n\
67TFK:09001:01243\n\
67TFK:09029:01231\n\
67TFK:09074:01155\n\
67TFK:09198:01278\n\
67TFK:06708:00575\n\
67TFK:06684:01125\n\
67TFK:06756:01009\n\
67TFK:06777:00485\n\
67TFK:06767:00726\n\
67TFK:06776:01027\n\
67TFK:06851:00631\n\
67TFK:06833:00716\n\
67TFK:06816:01248\n\
67TFK:06881:00785\n\
67TFK:06885:00879\n\
67TFK:06915:00525\n\
67TFK:06942:00765\n\
67TFK:06938:00816\n\
67TFK:06995:00483\n\
67TFK:06976:00766\n\
67TFK:07006:00750\n\
67TFK:07015:00652\n\
67TFK:07054:00705\n\
67TFK:07013:00795\n\
67TFK:07031:00800\n\
67TFK:07030:00993\n\
67TFK:07089:01019\n\
67TFK:07107:01206\n\
67TFK:07147:00763\n\
67TFK:07135:00994\n\
67TFK:07130:01156\n\
67TFK:07203:01017\n\
67TFK:07201:01194\n\
67TFK:07242:00715\n\
67TFK:07216:00878\n\
67TFK:07249:00950\n\
67TFK:07222:01107\n\
67TFK:07212:01170\n\
67TFK:07260:00765\n\
67TFK:07289:00899\n\
67TFK:07281:00991\n\
67TFK:07279:01111\n\
67TFK:07282:01275\n\
67TFK:07304:01283\n\
67TFK:07351:00594\n\
67TFK:07324:00611\n\
67TFK:07347:00714\n\
67TFK:07349:00831\n\
67TFK:07316:00963\n\
67TFK:07396:00412\n\
67TFK:07366:00594\n\
67TFK:07384:00635\n\
67TFK:07405:00647\n\
67TFK:07363:00928\n\
67TFK:07445:00504\n\
67TFK:07454:00529\n\
67TFK:07499:00695\n\
67TFK:07485:00841\n\
67TFK:07500:00801\n\
67TFK:07506:00841\n\
67TFK:07498:01060\n\
67TFK:07521:00701\n\
67TFK:07538:00840\n\
67TFK:07550:00930\n\
67TFK:07511:00977\n\
67TFK:07608:00678\n\
67TFK:07594:00811\n\
67TFK:07563:01038\n\
67TFK:07569:01038\n\
67TFK:07649:00529\n\
67TFK:07652:00502\n\
67TFK:07645:00660\n\
67TFK:07646:00681\n\
67TFK:07619:00926\n\
67TFK:07701:00696\n\
67TFK:07676:01153\n\
67TFK:07754:00609\n\
67TFK:07744:00706\n\
67TFK:07734:01190\n\
67TFK:07711:01214\n\
67TFK:07776:00595\n\
67TFK:07810:00501\n\
67TFK:07810:01257\n\
67TFK:07870:00472\n\
67TFK:07870:00614\n\
67TFK:07919:00577\n\
67TFK:07941:01014\n\
67TFK:07927:01187\n\
67TFK:07981:00869\n\
67TFK:07968:00956\n\
67TFK:07982:01272\n\
67TFK:06664:14302\n\
67TFK:06660:14352\n\
67TFK:06707:14331\n\
67TFK:06727:14726\n\
67TFK:06773:14610\n\
67TFK:06839:14238\n\
67TFK:06904:14399\n\
67TFK:06919:14448\n\
67TFK:07030:14504\n\
67TFK:07045:14751\n\
67TFK:07096:14599\n\
67TFK:07126:14391\n\
67TFK:07112:14447\n\
67TFK:07153:14772\n\
67TFK:07227:14222\n\
67TFK:07216:14505\n\
67TFK:07240:14485\n\
67TFK:07288:14366\n\
67TFK:07262:14375\n\
67TFK:07296:14531\n\
67TFK:07414:14176\n\
67TFK:07430:14754\n\
67TFK:07485:14630\n\
67TFK:07542:14367\n\
67TFK:07585:14349\n\
67TFK:07569:14490\n\
67TFK:07668:14172\n\
67TFK:07660:14339\n\
67TFK:07815:14378\n\
67TFK:08036:06880\n\
67TFK:08001:07572\n\
67TFK:08043:06449\n\
67TFK:08057:07045\n\
67TFK:08056:07219\n\
67TFK:08053:07387\n\
67TFK:08065:07449\n\
67TFK:08083:07479\n\
67TFK:08106:07114\n\
67TFK:08107:07174\n\
67TFK:08206:06809\n\
67TFK:08226:06841\n\
67TFK:08226:06896\n\
67TFK:08226:07139\n\
67TFK:08198:07343\n\
67TFK:08268:06456\n\
67TFK:08257:07442\n\
67TFK:08316:06473\n\
67TFK:08301:06490\n\
67TFK:08297:06688\n\
67TFK:08320:06889\n\
67TFK:08336:07531\n\
67TFK:08379:06477\n\
67TFK:08350:06910\n\
67TFK:08344:07358\n\
67TFK:08359:07400\n\
67TFK:08379:07511\n\
67TFK:08394:06799\n\
67TFK:08400:06847\n\
67TFK:08419:06987\n\
67TFK:08420:07402\n\
67TFK:08413:07551\n\
67TFK:08459:06780\n\
67TFK:08474:07182\n\
67TFK:08465:07300\n\
67TFK:08529:06531\n\
67TFK:08537:06703\n\
67TFK:08505:06943\n\
67TFK:08492:07247\n\
67TFK:08498:07341\n\
67TFK:08535:07616\n\
67TFK:08568:06467\n\
67TFK:08562:07015\n\
67TFK:08581:07283\n\
67TFK:08586:07581\n\
67TFK:08637:06465\n\
67TFK:08601:06523\n\
67TFK:08632:06608\n\
67TFK:08595:06965\n\
67TFK:08629:07045\n\
67TFK:08606:07174\n\
67TFK:08618:07366\n\
67TFK:08621:07589\n\
67TFK:08629:07662\n\
67TFK:08666:06847\n\
67TFK:08690:07160\n\
67TFK:08657:07518\n\
67TFK:08691:07507\n\
67TFK:08655:07557\n\
67TFK:08662:07562\n\
67TFK:08693:06722\n\
67TFK:08724:07342\n\
67TFK:08720:07688\n\
67TFK:08752:06759\n\
67TFK:08780:06775\n\
67TFK:08761:07086\n\
67TFK:08816:06480\n\
67TFK:08825:06648\n\
67TFK:08800:06762\n\
67TFK:08816:07200\n\
67TFK:08831:07279\n\
67TFK:08830:07596\n\
67TFK:08808:07690\n\
67TFK:08877:06687\n\
67TFK:08850:07207\n\
67TFK:08850:07213\n\
67TFK:08863:07255\n\
67TFK:08862:07451\n\
67TFK:08889:07530\n\
67TFK:08905:06780\n\
67TFK:08939:06837\n\
67TFK:08930:06885\n\
67TFK:08917:07602\n\
67TFK:08918:07631\n\
67TFK:08909:07661\n\
67TFK:08969:06711\n\
67TFK:08943:06784\n\
67TFK:08988:07501\n\
67TFK:08982:07623\n\
67TFK:08998:06587\n\
67TFK:09032:06680\n\
67TFK:08993:07630\n\
67TFK:09012:07702\n\
67TFK:09081:06524\n\
67TFK:09044:06797\n\
67TFK:09091:07026\n\
67TFK:09074:07344\n\
67TFK:09043:07644\n\
67TFK:09062:07699\n\
67TFK:09093:06468\n\
67TFK:09113:06732\n\
67TFK:09116:06851\n\
67TFK:09128:06923\n\
67TFK:09133:07225\n\
67TFK:09110:07248\n\
67TFK:09138:07266\n\
67TFK:09145:07340\n\
67TFK:09145:07430\n\
67TFK:09217:07136\n\
67TFK:09210:07206\n\
67TFK:09214:07641\n\
67TFK:09261:06623\n\
67TFK:09242:07498\n\
67TFK:09308:07318\n\
67TFK:09295:07558\n\
67TFK:08000:02911\n\
67TFK:08033:03084\n\
67TFK:07996:03207\n\
67TFK:08028:03692\n\
67TFK:08079:02703\n\
67TFK:08075:03402\n\
67TFK:08082:03516\n\
67TFK:08127:02636\n\
67TFK:08096:02711\n\
67TFK:08138:03441\n\
67TFK:08152:02692\n\
67TFK:08190:02981\n\
67TFK:08184:03242\n\
67TFK:08191:03750\n\
67TFK:08155:03832\n\
67TFK:08233:02719\n\
67TFK:08196:02872\n\
67TFK:08240:03090\n\
67TFK:08228:03569\n\
67TFK:08222:03674\n\
67TFK:08280:02719\n\
67TFK:08275:02732\n\
67TFK:08244:02899\n\
67TFK:08280:03035\n\
67TFK:08284:03178\n\
67TFK:08255:03299\n\
67TFK:08333:02616\n\
67TFK:08318:02765\n\
67TFK:08335:02835\n\
67TFK:08301:03002\n\
67TFK:08307:03031\n\
67TFK:08323:03372\n\
67TFK:08319:03607\n\
67TFK:08296:03822\n\
67TFK:08310:03814\n\
67TFK:08373:02644\n\
67TFK:08385:03528\n\
67TFK:08389:03534\n\
67TFK:08388:03863\n\
67TFK:08405:02896\n\
67TFK:08400:03434\n\
67TFK:08454:02625\n\
67TFK:08468:02719\n\
67TFK:08481:02947\n\
67TFK:08486:02964\n\
67TFK:08442:03111\n\
67TFK:08456:03847\n\
67TFK:08537:02871\n\
67TFK:08528:02879\n\
67TFK:08526:03071\n\
67TFK:08516:03196\n\
67TFK:08588:02580\n\
67TFK:08587:03087\n\
67TFK:08553:03331\n\
67TFK:08557:03544\n\
67TFK:08641:02758\n\
67TFK:08634:03269\n\
67TFK:08640:03556\n\
67TFK:08620:03826\n\
67TFK:08655:02713\n\
67TFK:08659:02885\n\
67TFK:08649:03209\n\
67TFK:08677:03324\n\
67TFK:08661:03638\n\
67TFK:08688:03762\n\
67TFK:08727:02733\n\
67TFK:08735:02986\n\
67TFK:08712:03063\n\
67TFK:08696:03384\n\
67TFK:08705:03693\n\
67TFK:08747:02669\n\
67TFK:08747:02851\n\
67TFK:08787:03704\n\
67TFK:08742:03784\n\
67TFK:08837:02691\n\
67TFK:08838:02997\n\
67TFK:08805:03037\n\
67TFK:08838:03317\n\
67TFK:08822:03368\n\
67TFK:08881:02763\n\
67TFK:08882:02751\n\
67TFK:08863:02803\n\
67TFK:08867:03349\n\
67TFK:08889:03622\n\
67TFK:08872:03687\n\
67TFK:08904:03300\n\
67TFK:08953:02708\n\
67TFK:08956:03304\n\
67TFK:09017:02882\n\
67TFK:09080:03379\n\
67TFK:09135:02938\n\
67TFK:09109:03010\n\
67TFK:09107:03105\n\
67TFK:09130:03362\n\
67TFK:09107:03502\n\
67TFK:09189:02761\n\
67TFK:09157:02971\n\
67TFK:09168:03402\n\
67TFK:09148:03496\n\
67TFK:09144:03666\n\
67TFK:09226:02607\n\
67TFK:09202:02726\n\
67TFK:09232:02856\n\
67TFK:09234:03219\n\
67TFK:09241:03179\n\
67TFK:09202:03505\n\
67TFK:09290:02638\n\
67TFK:09259:02884\n\
67TFK:09260:03253\n\
67TFK:09291:03381\n\
67TFK:09269:03494\n\
67TFK:09278:03499\n\
67TFK:09255:03655\n\
67TFK:09307:03363\n\
67TFK:09292:03707\n\
67TFK:08031:03873\n\
67TFK:08025:04630\n\
67TFK:08003:04754\n\
67TFK:08012:05101\n\
67TFK:08078:03936\n\
67TFK:08058:04006\n\
67TFK:08079:04606\n\
67TFK:08064:05107\n\
67TFK:08141:04059\n\
67TFK:08168:04118\n\
67TFK:08173:04416\n\
67TFK:08168:04604\n\
67TFK:08190:04824\n\
67TFK:08147:04869\n\
67TFK:08225:03936\n\
67TFK:08194:05062\n\
67TFK:08251:04309\n\
67TFK:08289:04666\n\
67TFK:08252:05137\n\
67TFK:08338:03868\n\
67TFK:08293:04390\n\
67TFK:08334:04369\n\
67TFK:08379:04058\n\
67TFK:08366:04622\n\
67TFK:08354:04971\n\
67TFK:08365:05087\n\
67TFK:08370:05087\n\
67TFK:08421:04169\n\
67TFK:08436:04298\n\
67TFK:08403:04363\n\
67TFK:08473:03889\n\
67TFK:08476:03955\n\
67TFK:08456:04000\n\
67TFK:08461:04537\n\
67TFK:08463:04867\n\
67TFK:08463:05082\n\
67TFK:08447:05148\n\
67TFK:08539:04258\n\
67TFK:08499:04707\n\
67TFK:08551:03966\n\
67TFK:08547:04151\n\
67TFK:08564:04308\n\
67TFK:08579:04587\n\
67TFK:08578:04695\n\
67TFK:08577:05091\n\
67TFK:08606:04411\n\
67TFK:08616:04404\n\
67TFK:08669:04041\n\
67TFK:08685:04309\n\
67TFK:08676:04327\n\
67TFK:08665:04527\n\
67TFK:08675:04824\n\
67TFK:08722:04152\n\
67TFK:08699:04376\n\
67TFK:08701:04765\n\
67TFK:08725:04901\n\
67TFK:08724:05010\n\
67TFK:08695:05039\n\
67TFK:08751:04489\n\
67TFK:08745:04651\n\
67TFK:08790:05068\n\
67TFK:08824:03984\n\
67TFK:08820:04063\n\
67TFK:08835:04956\n\
67TFK:08891:04468\n\
67TFK:08856:04707\n\
67TFK:08879:04821\n\
67TFK:08893:04394\n\
67TFK:08914:04403\n\
67TFK:08931:04646\n\
67TFK:08895:04693\n\
67TFK:08931:04685\n\
67TFK:08989:03919\n\
67TFK:08988:05001\n\
67TFK:09023:04278\n\
67TFK:09010:05013\n\
67TFK:09051:04212\n\
67TFK:09087:04270\n\
67TFK:09042:04542\n\
67TFK:09054:04671\n\
67TFK:09132:04055\n\
67TFK:09129:04351\n\
67TFK:09115:04462\n\
67TFK:09134:04691\n\
67TFK:09131:04751\n\
67TFK:09109:05038\n\
67TFK:09156:04136\n\
67TFK:09187:04509\n\
67TFK:09176:04853\n\
67TFK:09154:04919\n\
67TFK:09188:05041\n\
67TFK:09208:04660\n\
67TFK:09217:04804\n\
67TFK:09229:04824\n\
67TFK:09211:04896\n\
67TFK:09269:03925\n\
67TFK:09251:03970\n\
67TFK:09248:04254\n\
67TFK:09279:04627\n\
67TFK:09244:04951\n\
67TFK:09258:04937\n\
67TFK:09298:04153\n\
67TFK:09320:04354\n\
67TFK:09303:04567\n\
67TFK:08009:07880\n\
67TFK:08009:08156\n\
67TFK:07999:08333\n\
67TFK:08019:08548\n\
67TFK:08082:07783\n\
67TFK:08045:07993\n\
67TFK:08053:08030\n\
67TFK:08056:08602\n\
67TFK:08057:08593\n\
67TFK:08131:08238\n\
67TFK:08133:08408\n\
67TFK:08103:08898\n\
67TFK:08120:08983\n\
67TFK:08183:07877\n\
67TFK:08184:07864\n\
67TFK:08164:07980\n\
67TFK:08152:08125\n\
67TFK:08163:08376\n\
67TFK:08144:08395\n\
67TFK:08157:08389\n\
67TFK:08150:08793\n\
67TFK:08206:08086\n\
67TFK:08227:08184\n\
67TFK:08208:08541\n\
67TFK:08198:08760\n\
67TFK:08275:07731\n\
67TFK:08285:07833\n\
67TFK:08287:07940\n\
67TFK:08250:08362\n\
67TFK:08256:08882\n\
67TFK:08261:09002\n\
67TFK:08332:07750\n\
67TFK:08293:08078\n\
67TFK:08367:07942\n\
67TFK:08365:08321\n\
67TFK:08382:08438\n\
67TFK:08439:07980\n\
67TFK:08429:08260\n\
67TFK:08416:08860\n\
67TFK:08528:08030\n\
67TFK:08540:08702\n\
67TFK:08502:08798\n\
67TFK:08525:08842\n\
67TFK:08573:07950\n\
67TFK:08586:08002\n\
67TFK:08554:08721\n\
67TFK:08575:08751\n\
67TFK:08630:07831\n\
67TFK:08602:08961\n\
67TFK:08689:08020\n\
67TFK:08712:08175\n\
67TFK:08733:08347\n\
67TFK:08713:08567\n\
67TFK:08699:08741\n\
67TFK:08726:08835\n\
67TFK:08783:07764\n\
67TFK:08768:07841\n\
67TFK:08766:08096\n\
67TFK:08777:08139\n\
67TFK:08761:08789\n\
67TFK:08768:08810\n\
67TFK:08754:08847\n\
67TFK:08770:08922\n\
67TFK:08840:07753\n\
67TFK:08808:08045\n\
67TFK:08836:08373\n\
67TFK:08830:08867\n\
67TFK:08854:07965\n\
67TFK:08857:08691\n\
67TFK:08910:07835\n\
67TFK:08897:07935\n\
67TFK:08899:08970\n\
67TFK:08983:07788\n\
67TFK:08958:08127\n\
67TFK:09017:08117\n\
67TFK:09033:08827\n\
67TFK:09037:08943\n\
67TFK:09050:07932\n\
67TFK:09052:08531\n\
67TFK:09106:07937\n\
67TFK:09109:08090\n\
67TFK:09092:08972\n\
67TFK:09178:08302\n\
67TFK:09153:08749\n\
67TFK:09236:07943\n\
67TFK:09241:07957\n\
67TFK:09224:08576\n\
67TFK:09208:08670\n\
67TFK:09235:08863\n\
67TFK:09288:08247\n\
67TFK:09272:08579\n\
67TFK:09287:08957\n\
67TFK:09300:07966\n\
67TFK:09306:08464\n\
67TFK:08019:09020\n\
67TFK:07999:09266\n\
67TFK:08012:10219\n\
67TFK:08057:09272\n\
67TFK:08043:09500\n\
67TFK:08095:10227\n\
67TFK:08150:09157\n\
67TFK:08171:09451\n\
67TFK:08175:09567\n\
67TFK:08159:09733\n\
67TFK:08145:10047\n\
67TFK:08216:09294\n\
67TFK:08258:09549\n\
67TFK:08284:09594\n\
67TFK:08291:10095\n\
67TFK:08338:09281\n\
67TFK:08317:09454\n\
67TFK:08302:09492\n\
67TFK:08312:09660\n\
67TFK:08316:10120\n\
67TFK:08347:09345\n\
67TFK:08384:09377\n\
67TFK:08362:09492\n\
67TFK:08370:09913\n\
67TFK:08349:10028\n\
67TFK:08395:09623\n\
67TFK:08432:09657\n\
67TFK:08435:09684\n\
67TFK:08398:09757\n\
67TFK:08398:09954\n\
67TFK:08416:10150\n\
67TFK:08398:10207\n\
67TFK:08460:09129\n\
67TFK:08460:09190\n\
67TFK:08488:10243\n\
67TFK:08504:09089\n\
67TFK:08508:09108\n\
67TFK:08493:09847\n\
67TFK:08530:10011\n\
67TFK:08534:10018\n\
67TFK:08560:09352\n\
67TFK:08582:09377\n\
67TFK:08581:09853\n\
67TFK:08593:09457\n\
67TFK:08639:09682\n\
67TFK:08627:09852\n\
67TFK:08595:09943\n\
67TFK:08600:09917\n\
67TFK:08643:09312\n\
67TFK:08662:09369\n\
67TFK:08662:10100\n\
67TFK:08738:09171\n\
67TFK:08718:09259\n\
67TFK:08694:10010\n\
67TFK:08717:10026\n\
67TFK:08723:10052\n\
67TFK:08723:10276\n\
67TFK:08755:09048\n\
67TFK:08777:10040\n\
67TFK:08743:10091\n\
67TFK:08778:10114\n\
67TFK:08777:10234\n\
67TFK:08799:09629\n\
67TFK:08821:09855\n\
67TFK:08838:10153\n\
67TFK:08843:09072\n\
67TFK:08863:09437\n\
67TFK:08880:09452\n\
67TFK:08854:09696\n\
67TFK:08852:09936\n\
67TFK:08856:10252\n\
67TFK:08896:09533\n\
67TFK:08929:09900\n\
67TFK:08939:10034\n\
67TFK:08976:09130\n\
67TFK:08986:09136\n\
67TFK:08967:09460\n\
67TFK:08981:09788\n\
67TFK:08960:10052\n\
67TFK:08991:10023\n\
67TFK:08961:10067\n\
67TFK:08995:09567\n\
67TFK:09045:09073\n\
67TFK:09057:09234\n\
67TFK:09072:09520\n\
67TFK:09094:09226\n\
67TFK:09129:09441\n\
67TFK:09163:09357\n\
67TFK:09224:09764\n\
67TFK:09196:10248\n\
67TFK:09291:09310\n\
67TFK:09246:09405\n\
67TFK:09263:09633\n\
67TFK:09278:09623\n\
67TFK:09244:09738\n\
67TFK:09297:09051\n\
67TFK:09302:09148\n\
67TFK:00668:10811\n\
67TFK:00715:10489\n\
67TFK:00710:10701\n\
67TFK:00743:11240\n\
67TFK:00744:11254\n\
67TFK:00774:10474\n\
67TFK:00835:10533\n\
67TFK:00842:10515\n\
67TFK:00814:10555\n\
67TFK:00801:10987\n\
67TFK:00847:10959\n\
67TFK:00834:11096\n\
67TFK:00820:11430\n\
67TFK:00888:10452\n\
67TFK:00891:10437\n\
67TFK:00890:10673\n\
67TFK:00875:11011\n\
67TFK:00885:11175\n\
67TFK:00875:11341\n\
67TFK:00958:10599\n\
67TFK:00972:10654\n\
67TFK:00971:11425\n\
67TFK:01007:10507\n\
67TFK:01016:10537\n\
67TFK:01036:10688\n\
67TFK:01037:10695\n\
67TFK:01091:10405\n\
67TFK:01069:10841\n\
67TFK:01059:11138\n\
67TFK:01148:10964\n\
67TFK:01120:11421\n\
67TFK:01190:10551\n\
67TFK:01161:10719\n\
67TFK:01171:10851\n\
67TFK:01156:11204\n\
67TFK:01179:11487\n\
67TFK:01225:10983\n\
67TFK:01223:11134\n\
67TFK:01221:11168\n\
67TFK:01215:11362\n\
67TFK:01277:10326\n\
67TFK:01263:10587\n\
67TFK:01284:10672\n\
67TFK:01298:11487\n\
67TFK:01315:11552\n\
67TFK:06676:11833\n\
67TFK:06709:12183\n\
67TFK:06683:12728\n\
67TFK:06752:11691\n\
67TFK:06726:11781\n\
67TFK:06757:12077\n\
67TFK:06745:12571\n\
67TFK:06720:12742\n\
67TFK:06772:11879\n\
67TFK:06801:11849\n\
67TFK:06797:11909\n\
67TFK:06761:11974\n\
67TFK:06817:11745\n\
67TFK:06858:12265\n\
67TFK:06908:12187\n\
67TFK:06888:12278\n\
67TFK:06910:12449\n\
67TFK:06920:12457\n\
67TFK:07001:11627\n\
67TFK:07038:12759\n\
67TFK:07095:11747\n\
67TFK:07071:11970\n\
67TFK:07089:12377\n\
67TFK:07094:12431\n\
67TFK:07155:11607\n\
67TFK:07122:12366\n\
67TFK:07126:12839\n\
67TFK:07178:12036\n\
67TFK:07264:11870\n\
67TFK:07306:11886\n\
67TFK:07273:12293\n\
67TFK:07302:12475\n\
67TFK:07281:12625\n\
67TFK:07321:11671\n\
67TFK:07335:11770\n\
67TFK:07342:11770\n\
67TFK:07323:12545\n\
67TFK:07340:12616\n\
67TFK:07396:12254\n\
67TFK:07390:12536\n\
67TFK:07438:11830\n\
67TFK:07426:12040\n\
67TFK:07434:12284\n\
67TFK:07475:11947\n\
67TFK:07483:12165\n\
67TFK:07495:12404\n\
67TFK:07564:11828\n\
67TFK:07572:11905\n\
67TFK:07570:11994\n\
67TFK:07658:12319\n\
67TFK:07654:12351\n\
67TFK:07668:11604\n\
67TFK:07695:12013\n\
67TFK:07687:12100\n\
67TFK:07773:11652\n\
67TFK:07812:11603\n\
67TFK:07834:11755\n\
67TFK:07818:12691\n\
67TFK:07848:12798\n\
67TFK:07928:11700\n\
67TFK:07936:11759\n\
67TFK:07946:11886\n\
67TFK:07941:12454\n\
67TFK:07988:12801\n\
67TFK:04042:12919\n\
67TFK:04024:13098\n\
67TFK:04075:13501\n\
67TFK:04111:13264\n\
67TFK:04137:13744\n\
67TFK:04194:12962\n\
67TFK:04187:13218\n\
67TFK:04166:13505\n\
67TFK:04176:13675\n\
67TFK:04184:14112\n\
67TFK:04211:13237\n\
67TFK:04238:13453\n\
67TFK:04273:13427\n\
67TFK:04269:13463\n\
67TFK:04263:13494\n\
67TFK:04258:13535\n\
67TFK:04294:13783\n\
67TFK:04302:12995\n\
67TFK:04336:13937\n\
67TFK:04399:13592\n\
67TFK:04504:13997\n\
67TFK:04555:12899\n\
67TFK:04559:12893\n\
67TFK:04563:12968\n\
67TFK:04574:14073\n\
67TFK:04641:13455\n\
67TFK:04631:13518\n\
67TFK:04654:12993\n\
67TFK:04681:13199\n\
67TFK:04690:13825\n\
67TFK:04661:13839\n\
67TFK:04688:13965\n\
67TFK:04691:14044\n\
67TFK:04743:13419\n\
67TFK:04713:13686\n\
67TFK:04700:13867\n\
67TFK:04711:13944\n\
67TFK:04744:13968\n\
67TFK:04747:13227\n\
67TFK:04752:13887\n\
67TFK:04790:13912\n\
67TFK:04849:12954\n\
67TFK:04867:12971\n\
67TFK:04855:13959\n\
67TFK:04934:13009\n\
67TFK:04904:13361\n\
67TFK:04906:13499\n\
67TFK:04954:13331\n\
67TFK:04946:13470\n\
67TFK:04951:13469\n\
67TFK:04971:13853\n\
67TFK:04946:14092\n\
67TFK:05074:13388\n\
67TFK:05055:13457\n\
67TFK:05059:13626\n\
67TFK:05047:13833\n\
67TFK:05081:13974\n\
67TFK:05054:14081\n\
67TFK:05114:13254\n\
67TFK:05136:13563\n\
67TFK:05118:13863\n\
67TFK:05098:14006\n\
67TFK:05134:13994\n\
67TFK:05155:13341\n\
67TFK:05242:12940\n\
67TFK:05197:13578\n\
67TFK:05283:13245\n\
67TFK:04043:14689\n\
67TFK:04094:14285\n\
67TFK:04087:14779\n\
67TFK:04060:14989\n\
67TFK:04200:14341\n\
67TFK:04238:14424\n\
67TFK:04218:14741\n\
67TFK:04251:14402\n\
67TFK:04257:14865\n\
67TFK:04342:14329\n\
67TFK:04298:14651\n\
67TFK:04331:14713\n\
67TFK:04331:14789\n\
67TFK:04423:14554\n\
67TFK:04494:14870\n\
67TFK:04585:14455\n\
67TFK:04582:14609\n\
67TFK:04610:14180\n\
67TFK:04631:14250\n\
67TFK:04613:14496\n\
67TFK:04715:14195\n\
67TFK:04729:14516\n\
67TFK:04698:14791\n\
67TFK:04750:14331\n\
67TFK:04795:14488\n\
67TFK:04788:14860\n\
67TFK:04754:15001\n\
67TFK:04800:14272\n\
67TFK:04862:14616\n\
67TFK:04917:14747\n\
67TFK:04981:14168\n\
67TFK:04989:14603\n\
67TFK:05017:14465\n\
67TFK:05046:14343\n\
67TFK:05230:14283\n\
67TFK:04001:11847\n\
67TFK:04050:11908\n\
67TFK:04051:12606\n\
67TFK:04070:12636\n\
67TFK:04131:11951\n\
67TFK:04097:12026\n\
67TFK:04109:12257\n\
67TFK:04097:12648\n\
67TFK:04135:12864\n\
67TFK:04164:11664\n\
67TFK:04158:12509\n\
67TFK:04202:11866\n\
67TFK:04205:12789\n\
67TFK:04225:12845\n\
67TFK:04285:11684\n\
67TFK:04288:11904\n\
67TFK:04251:11990\n\
67TFK:04321:11635\n\
67TFK:04342:11630\n\
67TFK:04301:11649\n\
67TFK:04328:11883\n\
67TFK:04336:11899\n\
67TFK:04314:12025\n\
67TFK:04296:12447\n\
67TFK:04316:12540\n\
67TFK:04300:12673\n\
67TFK:04320:12738\n\
67TFK:04339:12854\n\
67TFK:04394:12091\n\
67TFK:04348:12304\n\
67TFK:04371:12533\n\
67TFK:04425:12579\n\
67TFK:04440:12588\n\
67TFK:04471:11940\n\
67TFK:04462:11948\n\
67TFK:04451:12832\n\
67TFK:04532:11639\n\
67TFK:04513:12170\n\
67TFK:04535:12559\n\
67TFK:04568:12386\n\
67TFK:04585:12353\n\
67TFK:04592:12484\n\
67TFK:04567:12596\n\
67TFK:04622:12528\n\
67TFK:04620:12648\n\
67TFK:04608:12784\n\
67TFK:04744:12700\n\
67TFK:04754:11772\n\
67TFK:04784:12720\n\
67TFK:04824:12092\n\
67TFK:04833:12392\n\
67TFK:04878:11633\n\
67TFK:04863:12879\n\
67TFK:04937:11603\n\
67TFK:04898:11751\n\
67TFK:04903:11847\n\
67TFK:04944:12825\n\
67TFK:04978:11740\n\
67TFK:04956:12272\n\
67TFK:04971:12572\n\
67TFK:04970:12852\n\
67TFK:05033:11815\n\
67TFK:05016:12126\n\
67TFK:05041:12319\n\
67TFK:05029:12737\n\
67TFK:05026:12756\n\
67TFK:05075:11723\n\
67TFK:05061:12034\n\
67TFK:05171:11693\n\
67TFK:05157:12714\n\
67TFK:05222:11773\n\
67TFK:05238:11851\n\
67TFK:05209:12038\n\
67TFK:05229:12118\n\
67TFK:05213:12658\n\
67TFK:05202:12861\n\
67TFK:05284:12793\n\
67TFK:05298:11856\n\
67TFK:04045:11144\n\
67TFK:04025:11161\n\
67TFK:04091:11031\n\
67TFK:04081:11279\n\
67TFK:04131:10871\n\
67TFK:04181:10500\n\
67TFK:04156:10705\n\
67TFK:04199:10340\n\
67TFK:04210:10397\n\
67TFK:04206:10418\n\
67TFK:04233:10627\n\
67TFK:04244:10710\n\
67TFK:04210:11475\n\
67TFK:04281:10352\n\
67TFK:04285:11250\n\
67TFK:04333:10761\n\
67TFK:04343:10884\n\
67TFK:04335:10961\n\
67TFK:04329:11155\n\
67TFK:04373:10786\n\
67TFK:04392:10790\n\
67TFK:04394:11097\n\
67TFK:04346:11147\n\
67TFK:04364:11411\n\
67TFK:04378:11440\n\
67TFK:04430:10963\n\
67TFK:04415:11205\n\
67TFK:04444:11262\n\
67TFK:04450:10467\n\
67TFK:04472:10705\n\
67TFK:04471:11107\n\
67TFK:04482:11340\n\
67TFK:04535:10476\n\
67TFK:04499:10728\n\
67TFK:04502:10803\n\
67TFK:04506:10776\n\
67TFK:04554:10614\n\
67TFK:04597:10462\n\
67TFK:04612:10528\n\
67TFK:04643:11022\n\
67TFK:04649:10419\n\
67TFK:04729:10390\n\
67TFK:04702:10509\n\
67TFK:04711:10737\n\
67TFK:04759:10873\n\
67TFK:04752:11022\n\
67TFK:04752:11217\n\
67TFK:04835:11234\n\
67TFK:04807:11527\n\
67TFK:04851:10533\n\
67TFK:04865:10834\n\
67TFK:04886:10921\n\
67TFK:04853:11564\n\
67TFK:04928:11171\n\
67TFK:04904:11495\n\
67TFK:04916:11556\n\
67TFK:04954:10438\n\
67TFK:04958:10705\n\
67TFK:04962:11491\n\
67TFK:05056:10374\n\
67TFK:05087:10393\n\
67TFK:05094:10880\n\
67TFK:05048:11186\n\
67TFK:05136:10388\n\
67TFK:05097:10581\n\
67TFK:05103:10936\n\
67TFK:05105:11137\n\
67TFK:05104:11312\n\
67TFK:05192:11179\n\
67TFK:05196:10349\n\
67TFK:05230:10634\n\
67TFK:05245:10897\n\
67TFK:05229:11142\n\
67TFK:05294:10385\n\
67TFK:05248:10569\n\
67TFK:05274:11049\n\
67TFK:05254:11452\n\
67TFK:05301:10465\n\
67TFK:05297:10834\n\
67TFK:03997:09152\n\
67TFK:04009:09136\n\
67TFK:03997:09706\n\
67TFK:04023:09692\n\
67TFK:04022:09840\n\
67TFK:04036:10110\n\
67TFK:04061:09188\n\
67TFK:04087:09675\n\
67TFK:04122:09506\n\
67TFK:04105:09894\n\
67TFK:04186:09403\n\
67TFK:04177:09516\n\
67TFK:04187:10009\n\
67TFK:04219:09228\n\
67TFK:04268:09115\n\
67TFK:04290:09117\n\
67TFK:04293:09268\n\
67TFK:04382:09732\n\
67TFK:04392:09951\n\
67TFK:04419:09440\n\
67TFK:04445:09573\n\
67TFK:04441:09809\n\
67TFK:04411:10078\n\
67TFK:04453:09035\n\
67TFK:04463:09559\n\
67TFK:04464:09583\n\
67TFK:04480:09923\n\
67TFK:04492:09962\n\
67TFK:04494:10100\n\
67TFK:04515:09183\n\
67TFK:04516:09290\n\
67TFK:04544:09543\n\
67TFK:04514:09705\n\
67TFK:04499:10207\n\
67TFK:04518:10261\n\
67TFK:04564:09808\n\
67TFK:04582:10182\n\
67TFK:04609:09157\n\
67TFK:04602:09518\n\
67TFK:04613:09793\n\
67TFK:04643:09792\n\
67TFK:04607:10290\n\
67TFK:04655:09535\n\
67TFK:04687:09754\n\
67TFK:04689:09908\n\
67TFK:04691:10095\n\
67TFK:04650:10209\n\
67TFK:04709:09646\n\
67TFK:04780:09956\n\
67TFK:04797:09222\n\
67TFK:04829:09497\n\
67TFK:04821:09758\n\
67TFK:04827:10201\n\
67TFK:04863:09266\n\
67TFK:04871:10077\n\
67TFK:04937:09521\n\
67TFK:04988:10053\n\
67TFK:05045:09411\n\
67TFK:05023:09441\n\
67TFK:05036:09921\n\
67TFK:05024:10149\n\
67TFK:05009:10198\n\
67TFK:05083:09173\n\
67TFK:05075:09383\n\
67TFK:05077:09878\n\
67TFK:05106:09185\n\
67TFK:05127:09208\n\
67TFK:05107:09817\n\
67TFK:05119:09824\n\
67TFK:05115:10020\n\
67TFK:05179:09103\n\
67TFK:05150:09141\n\
67TFK:05146:09203\n\
67TFK:05172:09572\n\
67TFK:05224:09151\n\
67TFK:05222:09627\n\
67TFK:05226:10010\n\
67TFK:05209:10078\n\
67TFK:05279:09235\n\
67TFK:05299:09252\n\
67TFK:05297:09752\n\
67TFK:05321:10171\n\
67TFK:04030:07759\n\
67TFK:04023:07953\n\
67TFK:04017:08177\n\
67TFK:04067:07858\n\
67TFK:04083:08603\n\
67TFK:04086:08733\n\
67TFK:04130:07964\n\
67TFK:04115:07989\n\
67TFK:04109:08872\n\
67TFK:04158:08171\n\
67TFK:04185:08184\n\
67TFK:04194:08545\n\
67TFK:04168:08952\n\
67TFK:04228:07927\n\
67TFK:04288:08000\n\
67TFK:04254:08335\n\
67TFK:04284:08361\n\
67TFK:04256:08704\n\
67TFK:04301:07998\n\
67TFK:04310:08621\n\
67TFK:04377:08273\n\
67TFK:04414:07748\n\
67TFK:04422:07854\n\
67TFK:04416:08209\n\
67TFK:04402:08521\n\
67TFK:04541:08022\n\
67TFK:04512:09012\n\
67TFK:04591:07921\n\
67TFK:04575:08250\n\
67TFK:04588:08677\n\
67TFK:04602:07833\n\
67TFK:04604:07864\n\
67TFK:04619:08679\n\
67TFK:04600:08999\n\
67TFK:04649:08170\n\
67TFK:04647:08467\n\
67TFK:04709:08424\n\
67TFK:04728:08540\n\
67TFK:04729:08958\n\
67TFK:04755:07748\n\
67TFK:04762:08518\n\
67TFK:04776:08588\n\
67TFK:04831:09003\n\
67TFK:04859:07741\n\
67TFK:04895:08213\n\
67TFK:04846:08545\n\
67TFK:04890:08667\n\
67TFK:04894:08656\n\
67TFK:04932:07796\n\
67TFK:04900:07975\n\
67TFK:04936:07939\n\
67TFK:04929:08483\n\
67TFK:04905:08819\n\
67TFK:04918:08866\n\
67TFK:04919:09008\n\
67TFK:04984:08035\n\
67TFK:04959:08423\n\
67TFK:04991:08562\n\
67TFK:05006:07952\n\
67TFK:05044:08297\n\
67TFK:05044:08371\n\
67TFK:05027:08599\n\
67TFK:05086:08727\n\
67TFK:05101:07810\n\
67TFK:05098:08108\n\
67TFK:05124:08099\n\
67TFK:05131:08107\n\
67TFK:05104:08135\n\
67TFK:05127:08553\n\
67TFK:05099:08644\n\
67TFK:05148:07927\n\
67TFK:05176:08412\n\
67TFK:05182:08413\n\
67TFK:05219:08196\n\
67TFK:05199:08281\n\
67TFK:05245:08848\n\
67TFK:05266:08147\n\
67TFK:05312:08064\n\
67TFK:05309:08542\n\
67TFK:05314:08787\n\
67TFK:04041:06626\n\
67TFK:04066:06689\n\
67TFK:04101:06503\n\
67TFK:04117:06587\n\
67TFK:04107:06662\n\
67TFK:04128:06746\n\
67TFK:04119:06805\n\
67TFK:04142:07314\n\
67TFK:04144:07723\n\
67TFK:04164:06993\n\
67TFK:04184:07455\n\
67TFK:04244:06534\n\
67TFK:04290:07101\n\
67TFK:04290:07602\n\
67TFK:04302:07382\n\
67TFK:04312:07713\n\
67TFK:04335:07702\n\
67TFK:04387:06477\n\
67TFK:04346:06566\n\
67TFK:04355:06611\n\
67TFK:04354:06888\n\
67TFK:04378:07558\n\
67TFK:04445:06485\n\
67TFK:04415:07237\n\
67TFK:04404:07557\n\
67TFK:04485:06666\n\
67TFK:04493:06774\n\
67TFK:04487:07320\n\
67TFK:04519:06786\n\
67TFK:04523:07057\n\
67TFK:04503:07440\n\
67TFK:04499:07573\n\
67TFK:04555:06795\n\
67TFK:04571:07077\n\
67TFK:04592:07069\n\
67TFK:04565:07700\n\
67TFK:04638:06755\n\
67TFK:04597:07099\n\
67TFK:04607:07169\n\
67TFK:04639:07548\n\
67TFK:04679:06952\n\
67TFK:04695:07471\n\
67TFK:04706:06445\n\
67TFK:04709:06536\n\
67TFK:04705:06610\n\
67TFK:04715:07701\n\
67TFK:04765:06556\n\
67TFK:04771:06747\n\
67TFK:04794:06759\n\
67TFK:04747:06812\n\
67TFK:04762:07203\n\
67TFK:04780:07212\n\
67TFK:04766:07451\n\
67TFK:04802:06555\n\
67TFK:04806:06679\n\
67TFK:04798:06823\n\
67TFK:04808:06818\n\
67TFK:04826:07048\n\
67TFK:04812:07597\n\
67TFK:04825:07655\n\
67TFK:04858:06623\n\
67TFK:04854:06872\n\
67TFK:04878:07042\n\
67TFK:04859:07567\n\
67TFK:04927:06652\n\
67TFK:04915:06864\n\
67TFK:04897:06957\n\
67TFK:04897:07029\n\
67TFK:04910:07235\n\
67TFK:04938:07288\n\
67TFK:04913:07427\n\
67TFK:04955:06531\n\
67TFK:04976:06697\n\
67TFK:04964:06770\n\
67TFK:04947:06809\n\
67TFK:05013:06866\n\
67TFK:05035:07081\n\
67TFK:04996:07209\n\
67TFK:05024:07221\n\
67TFK:05040:07605\n\
67TFK:05019:07686\n\
67TFK:05074:06918\n\
67TFK:05085:06953\n\
67TFK:05080:07287\n\
67TFK:05076:07345\n\
67TFK:05066:07546\n\
67TFK:05052:07649\n\
67TFK:05129:06575\n\
67TFK:05099:06845\n\
67TFK:05098:07583\n\
67TFK:05183:06629\n\
67TFK:05185:07121\n\
67TFK:05243:06609\n\
67TFK:05242:07163\n\
67TFK:05290:06508\n\
67TFK:05289:06760\n\
67TFK:05315:06721\n\
67TFK:05307:07013\n\
67TFK:05316:07065\n\
67TFK:05303:07185\n\
67TFK:05345:01238\n\
67TFK:05683:01020\n\
67TFK:05711:01066\n\
67TFK:05722:01228\n\
67TFK:05753:00813\n\
67TFK:05827:01254\n\
67TFK:05900:00452\n\
67TFK:05926:00648\n\
67TFK:05924:00771\n\
67TFK:05971:00248\n\
67TFK:05972:00479\n\
67TFK:06013:01130\n\
67TFK:05981:01231\n\
67TFK:06025:01242\n\
67TFK:06069:00333\n\
67TFK:06056:01139\n\
67TFK:06071:01105\n\
67TFK:06111:00761\n\
67TFK:06177:01199\n\
67TFK:06220:00928\n\
67TFK:06180:01126\n\
67TFK:06287:00664\n\
67TFK:06308:01124\n\
67TFK:06369:00514\n\
67TFK:06340:00753\n\
67TFK:06401:00667\n\
67TFK:06395:00977\n\
67TFK:06462:00313\n\
67TFK:06451:00806\n\
67TFK:06522:00670\n\
67TFK:06502:01152\n\
67TFK:06563:00439\n\
67TFK:06561:00656\n\
67TFK:06543:01116\n\
67TFK:06558:01283\n\
67TFK:06598:01191\n\
67TFK:06652:00587\n\
67TFK:06640:01079\n\
67TFK:04022:05230\n\
67TFK:04005:05871\n\
67TFK:04058:05936\n\
67TFK:04088:06006\n\
67TFK:04095:06167\n\
67TFK:04069:06204\n\
67TFK:04057:06263\n\
67TFK:04135:05291\n\
67TFK:04101:05572\n\
67TFK:04132:05595\n\
67TFK:04134:06153\n\
67TFK:04116:06333\n\
67TFK:04161:05661\n\
67TFK:04166:05921\n\
67TFK:04171:05909\n\
67TFK:04194:06078\n\
67TFK:04232:05901\n\
67TFK:04211:06131\n\
67TFK:04254:05692\n\
67TFK:04307:05247\n\
67TFK:04296:05463\n\
67TFK:04317:05539\n\
67TFK:04303:05616\n\
67TFK:04327:05822\n\
67TFK:04316:06139\n\
67TFK:04297:06158\n\
67TFK:04321:06220\n\
67TFK:04339:06389\n\
67TFK:04353:05275\n\
67TFK:04382:05450\n\
67TFK:04379:05957\n\
67TFK:04366:06088\n\
67TFK:04373:06129\n\
67TFK:04362:06276\n\
67TFK:04378:06272\n\
67TFK:04386:06386\n\
67TFK:04423:05805\n\
67TFK:04417:05945\n\
67TFK:04405:06086\n\
67TFK:04430:06182\n\
67TFK:04485:05195\n\
67TFK:04479:05206\n\
67TFK:04495:05761\n\
67TFK:04446:06225\n\
67TFK:04474:06260\n\
67TFK:04522:05379\n\
67TFK:04513:05525\n\
67TFK:04530:05567\n\
67TFK:04501:05974\n\
67TFK:04594:05395\n\
67TFK:04594:05639\n\
67TFK:04592:05681\n\
67TFK:04572:05891\n\
67TFK:04636:05154\n\
67TFK:04613:05344\n\
67TFK:04645:06106\n\
67TFK:04611:06364\n\
67TFK:04669:05287\n\
67TFK:04658:05487\n\
67TFK:04663:05599\n\
67TFK:04658:05644\n\
67TFK:04729:05576\n\
67TFK:04722:05801\n\
67TFK:04736:05886\n\
67TFK:04733:06093\n\
67TFK:04786:05574\n\
67TFK:04749:05959\n\
67TFK:04748:06035\n\
67TFK:04762:06152\n\
67TFK:04775:06270\n\
67TFK:04822:06082\n\
67TFK:04822:06083\n\
67TFK:04796:06122\n\
67TFK:04824:06172\n\
67TFK:04877:05187\n\
67TFK:04879:05315\n\
67TFK:04863:05460\n\
67TFK:04894:05889\n\
67TFK:04868:05997\n\
67TFK:04868:06194\n\
67TFK:04921:05672\n\
67TFK:04933:05950\n\
67TFK:04906:06297\n\
67TFK:04943:06281\n\
67TFK:04937:06344\n\
67TFK:04972:05362\n\
67TFK:04946:06071\n\
67TFK:04990:06063\n\
67TFK:04978:06195\n\
67TFK:04987:06265\n\
67TFK:05038:05262\n\
67TFK:05020:05579\n\
67TFK:05004:06189\n\
67TFK:05033:06297\n\
67TFK:05056:05516\n\
67TFK:05069:05558\n\
67TFK:05082:05578\n\
67TFK:05054:05823\n\
67TFK:05058:06360\n\
67TFK:05063:06396\n\
67TFK:05112:05939\n\
67TFK:05098:06252\n\
67TFK:05150:05162\n\
67TFK:05153:05362\n\
67TFK:05191:05404\n\
67TFK:05186:05795\n\
67TFK:05160:06207\n\
67TFK:05180:06281\n\
67TFK:05241:05165\n\
67TFK:05269:05907\n\
67TFK:05260:06310\n\
67TFK:05310:05931\n\
67TFK:05299:05975\n\
67TFK:05308:05968\n\
67TFK:05312:06134\n\
67TFK:05315:06210\n\
67TFK:05299:06421\n\
67TFK:07999:14357\n\
67TFK:08011:14576\n\
67TFK:08065:14349\n\
67TFK:08202:14774\n\
67TFK:08252:14626\n\
67TFK:08352:14242\n\
67TFK:08421:14260\n\
67TFK:08036:13919\n\
67TFK:08040:13999\n\
67TFK:08091:12902\n\
67TFK:08072:13112\n\
67TFK:08073:13098\n\
67TFK:08068:13991\n\
67TFK:08097:13642\n\
67TFK:08098:13896\n\
67TFK:08187:13303\n\
67TFK:08149:13643\n\
67TFK:08236:13359\n\
67TFK:08236:13716\n\
67TFK:08204:14009\n\
67TFK:08248:13954\n\
67TFK:08253:14044\n\
67TFK:08331:12899\n\
67TFK:08311:13429\n\
67TFK:08318:13380\n\
67TFK:08332:13535\n\
67TFK:08326:14098\n\
67TFK:08342:12902\n\
67TFK:08366:13051\n\
67TFK:08348:13585\n\
67TFK:08342:13887\n\
67TFK:08425:12987\n\
67TFK:08468:12986\n\
67TFK:08490:14012\n\
67TFK:08535:12880\n\
67TFK:08529:13184\n\
67TFK:08525:13379\n\
67TFK:08507:13827\n\
67TFK:08559:12983\n\
67TFK:08582:13224\n\
67TFK:08587:13678\n\
67TFK:08572:13720\n\
67TFK:08598:13283\n\
67TFK:08617:13663\n\
67TFK:08639:14042\n\
67TFK:08657:13029\n\
67TFK:08698:13934\n\
67TFK:08766:13103\n\
67TFK:08760:13210\n\
67TFK:08758:13915\n\
67TFK:08829:13202\n\
67TFK:08836:13211\n\
67TFK:08794:13452\n\
67TFK:08817:13723\n\
67TFK:08818:13865\n\
67TFK:08879:12904\n\
67TFK:08853:13548\n\
67TFK:08854:13532\n\
67TFK:08852:13614\n\
67TFK:08857:13968\n\
67TFK:08893:13077\n\
67TFK:08931:13714\n\
67TFK:08912:13797\n\
67TFK:08946:13179\n\
67TFK:08947:13226\n\
67TFK:08999:12999\n\
67TFK:08993:13490\n\
67TFK:09044:12967\n\
67TFK:09068:12951\n\
67TFK:09052:13856\n\
67TFK:09131:13603\n\
67TFK:09131:13656\n\
67TFK:09134:13772\n\
67TFK:09160:13124\n\
67TFK:09170:13882\n\
67TFK:09279:12956\n\
67TFK:09265:13631\n\
67TFK:09309:13522\n\
67TFK:08037:11711\n\
67TFK:08017:11789\n\
67TFK:08021:12401\n\
67TFK:08027:12711\n\
67TFK:08044:11882\n\
67TFK:08047:12349\n\
67TFK:08054:12758\n\
67TFK:08098:11611\n\
67TFK:08125:11603\n\
67TFK:08111:11919\n\
67TFK:08128:12000\n\
67TFK:08137:12343\n\
67TFK:08130:12761\n\
67TFK:08164:11983\n\
67TFK:08188:12407\n\
67TFK:08217:11734\n\
67TFK:08229:12783\n\
67TFK:08223:12796\n\
67TFK:08236:12854\n\
67TFK:08277:11682\n\
67TFK:08253:11904\n\
67TFK:08265:11908\n\
67TFK:08274:11923\n\
67TFK:08265:11973\n\
67TFK:08251:11995\n\
67TFK:08307:11943\n\
67TFK:08316:12106\n\
67TFK:08378:11600\n\
67TFK:08368:11758\n\
67TFK:08390:12038\n\
67TFK:08362:12476\n\
67TFK:08387:12468\n\
67TFK:08409:12039\n\
67TFK:08409:12194\n\
67TFK:08399:12296\n\
67TFK:08420:12421\n\
67TFK:08455:11660\n\
67TFK:08458:11849\n\
67TFK:08483:12725\n\
67TFK:08524:11857\n\
67TFK:08649:11834\n\
67TFK:08663:11857\n\
67TFK:08659:12364\n\
67TFK:08677:12546\n\
67TFK:08742:11676\n\
67TFK:08841:11633\n\
67TFK:08818:11987\n\
67TFK:08834:12599\n\
67TFK:08873:11608\n\
67TFK:08888:11655\n\
67TFK:08876:12029\n\
67TFK:08868:12639\n\
67TFK:08879:12868\n\
67TFK:08939:11727\n\
67TFK:08914:12081\n\
67TFK:08951:11670\n\
67TFK:08960:11672\n\
67TFK:08950:12840\n\
67TFK:08993:12031\n\
67TFK:09063:11667\n\
67TFK:09058:12082\n\
67TFK:09081:12264\n\
67TFK:09061:12539\n\
67TFK:09112:12295\n\
67TFK:09119:12480\n\
67TFK:09153:11764\n\
67TFK:09151:12387\n\
67TFK:09159:12515\n\
67TFK:09229:11860\n\
67TFK:09235:12552\n\
67TFK:09250:12805\n\
67TFK:05338:13004\n\
67TFK:05361:13697\n\
67TFK:05388:13405\n\
67TFK:05419:13847\n\
67TFK:05411:14045\n\
67TFK:05477:13354\n\
67TFK:05447:13729\n\
67TFK:05453:13843\n\
67TFK:05465:13841\n\
67TFK:05486:13207\n\
67TFK:05505:13317\n\
67TFK:05505:13405\n\
67TFK:05489:13580\n\
67TFK:05537:13173\n\
67TFK:05577:13874\n\
67TFK:05589:13596\n\
67TFK:05612:13831\n\
67TFK:05666:13326\n\
67TFK:05674:13600\n\
67TFK:05656:13850\n\
67TFK:05716:12948\n\
67TFK:05678:13923\n\
67TFK:05717:13968\n\
67TFK:05688:13993\n\
67TFK:05748:13082\n\
67TFK:05758:13561\n\
67TFK:05749:13726\n\
67TFK:05796:13947\n\
67TFK:05840:13261\n\
67TFK:05872:13256\n\
67TFK:05849:13482\n\
67TFK:05854:13952\n\
67TFK:05856:14126\n\
67TFK:05856:14131\n\
67TFK:05899:13980\n\
67TFK:05964:12892\n\
67TFK:05969:13738\n\
67TFK:05946:13867\n\
67TFK:05959:14016\n\
67TFK:06022:12997\n\
67TFK:05983:13568\n\
67TFK:06072:13886\n\
67TFK:06092:13203\n\
67TFK:06091:13448\n\
67TFK:06121:13561\n\
67TFK:06093:13788\n\
67TFK:06162:13009\n\
67TFK:06161:13626\n\
67TFK:06144:13848\n\
67TFK:06167:13864\n\
67TFK:06161:13945\n\
67TFK:06137:13989\n\
67TFK:06179:13281\n\
67TFK:06221:13717\n\
67TFK:06201:13879\n\
67TFK:06248:12956\n\
67TFK:06247:13092\n\
67TFK:06266:13086\n\
67TFK:06305:13261\n\
67TFK:06354:13891\n\
67TFK:06356:14074\n\
67TFK:06427:13795\n\
67TFK:06385:14081\n\
67TFK:06465:13141\n\
67TFK:06553:13077\n\
67TFK:06541:13174\n\
67TFK:06541:13207\n\
67TFK:06559:14126\n\
67TFK:06624:13622\n\
67TFK:06591:13947\n\
67TFK:06644:13137\n\
67TFK:06646:13312\n\
67TFK:06640:13916\n\
67TFK:06647:13996\n\
67TFK:05821:14173\n\
67TFK:05824:14177\n\
67TFK:05803:15050\n\
67TFK:05966:14904\n\
67TFK:05933:14925\n\
67TFK:05985:14810\n\
67TFK:06041:14288\n\
67TFK:06049:14992\n\
67TFK:06040:15040\n\
67TFK:06086:14695\n\
67TFK:06152:14222\n\
67TFK:06210:14503\n\
67TFK:06284:14955\n\
67TFK:06351:14455\n\
67TFK:06355:14463\n\
67TFK:06396:14412\n\
67TFK:06427:14575\n\
67TFK:06393:14892\n\
67TFK:06414:15000\n\
67TFK:06415:15001\n\
67TFK:06431:14315\n\
67TFK:06462:14948\n\
67TFK:06512:14439\n\
67TFK:06519:14615\n\
67TFK:06496:14648\n\
67TFK:06530:14789\n\
67TFK:06617:14934\n\
67TFK:06641:14787\n\
67TFK:08006:10769\n\
67TFK:07995:11338\n\
67TFK:08018:11411\n\
67TFK:08088:10620\n\
67TFK:08053:11186\n\
67TFK:08123:10579\n\
67TFK:08120:10857\n\
67TFK:08179:10307\n\
67TFK:08154:10624\n\
67TFK:08156:10908\n\
67TFK:08150:11078\n\
67TFK:08166:11505\n\
67TFK:08225:10665\n\
67TFK:08216:10743\n\
67TFK:08239:10839\n\
67TFK:08239:10993\n\
67TFK:08250:10352\n\
67TFK:08243:11236\n\
67TFK:08341:10653\n\
67TFK:08295:11227\n\
67TFK:08313:11483\n\
67TFK:08357:10475\n\
67TFK:08379:10868\n\
67TFK:08354:11197\n\
67TFK:08369:11183\n\
67TFK:08381:11198\n\
67TFK:08421:10883\n\
67TFK:08397:11334\n\
67TFK:08440:11447\n\
67TFK:08469:10718\n\
67TFK:08535:10387\n\
67TFK:08532:10962\n\
67TFK:08499:11070\n\
67TFK:08534:11468\n\
67TFK:08587:10469\n\
67TFK:08572:11482\n\
67TFK:08602:10451\n\
67TFK:08628:11293\n\
67TFK:08683:10350\n\
67TFK:08687:10559\n\
67TFK:08647:10644\n\
67TFK:08648:10832\n\
67TFK:08708:11132\n\
67TFK:08778:10426\n\
67TFK:08776:10901\n\
67TFK:08747:11460\n\
67TFK:08819:10388\n\
67TFK:08838:10479\n\
67TFK:08803:11169\n\
67TFK:08826:11253\n\
67TFK:08804:11435\n\
67TFK:08821:11412\n\
67TFK:08810:11494\n\
67TFK:08861:10365\n\
67TFK:08846:10408\n\
67TFK:08873:10736\n\
67TFK:08859:10760\n\
67TFK:08872:10945\n\
67TFK:08844:11051\n\
67TFK:08855:11175\n\
67TFK:08914:10521\n\
67TFK:08901:10589\n\
67TFK:08908:10863\n\
67TFK:08905:10952\n\
67TFK:08894:11289\n\
67TFK:08912:11500\n\
67TFK:08901:11565\n\
67TFK:08938:11588\n\
67TFK:08957:10382\n\
67TFK:08946:10631\n\
67TFK:08965:10723\n\
67TFK:08990:10992\n\
67TFK:08977:11448\n\
67TFK:09033:10661\n\
67TFK:09036:11488\n\
67TFK:09049:11347\n\
67TFK:09108:10988\n\
67TFK:09165:10512\n\
67TFK:09169:10807\n\
67TFK:09187:11133\n\
67TFK:09153:11567\n\
67TFK:09220:10748\n\
67TFK:09235:10996\n\
67TFK:09196:11459\n\
67TFK:09295:10819\n\
67TFK:09314:11453\n\
67TFK:04033:02851\n\
67TFK:04018:02989\n\
67TFK:04044:03047\n\
67TFK:04035:03218\n\
67TFK:04015:03788\n\
67TFK:04035:03844\n\
67TFK:04071:02660\n\
67TFK:04058:02844\n\
67TFK:04072:03414\n\
67TFK:04052:03812\n\
67TFK:04104:02604\n\
67TFK:04114:02970\n\
67TFK:04119:03089\n\
67TFK:04102:03390\n\
67TFK:04116:03442\n\
67TFK:04174:02903\n\
67TFK:04184:03309\n\
67TFK:04186:03425\n\
67TFK:04181:03672\n\
67TFK:04195:03725\n\
67TFK:04147:03758\n\
67TFK:04176:03801\n\
67TFK:04237:03690\n\
67TFK:04279:03007\n\
67TFK:04275:03307\n\
67TFK:04251:03371\n\
67TFK:04292:03615\n\
67TFK:04268:03729\n\
67TFK:04325:02658\n\
67TFK:04307:03726\n\
67TFK:04395:02834\n\
67TFK:04358:03777\n\
67TFK:04436:03281\n\
67TFK:04431:03356\n\
67TFK:04420:03560\n\
67TFK:04433:03606\n\
67TFK:04459:03219\n\
67TFK:04454:03422\n\
67TFK:04460:03769\n\
67TFK:04541:02805\n\
67TFK:04531:03061\n\
67TFK:04513:03520\n\
67TFK:04510:03759\n\
67TFK:04573:03768\n\
67TFK:04583:03835\n\
67TFK:04587:03839\n\
67TFK:04627:02712\n\
67TFK:04630:02782\n\
67TFK:04630:03133\n\
67TFK:04608:03448\n\
67TFK:04620:03446\n\
67TFK:04609:03507\n\
67TFK:04639:03623\n\
67TFK:04598:03859\n\
67TFK:04624:03848\n\
67TFK:04725:03538\n\
67TFK:04728:03675\n\
67TFK:04795:03629\n\
67TFK:04831:02714\n\
67TFK:04804:02869\n\
67TFK:04811:03028\n\
67TFK:04810:03115\n\
67TFK:04824:03189\n\
67TFK:04844:03505\n\
67TFK:04813:03811\n\
67TFK:04857:02945\n\
67TFK:04892:03072\n\
67TFK:04940:03088\n\
67TFK:04934:03516\n\
67TFK:04909:03734\n\
67TFK:04979:02775\n\
67TFK:04975:02788\n\
67TFK:04959:03271\n\
67TFK:04955:03460\n\
67TFK:05015:02785\n\
67TFK:05034:03291\n\
67TFK:05019:03475\n\
67TFK:05002:03493\n\
67TFK:05132:02601\n\
67TFK:05133:02790\n\
67TFK:05165:02719\n\
67TFK:05172:02680\n\
67TFK:05183:02958\n\
67TFK:05152:03157\n\
67TFK:05165:03751\n\
67TFK:05235:03175\n\
67TFK:05241:03201\n\
67TFK:05215:03765\n\
67TFK:05233:03837\n\
67TFK:05267:02604\n\
67TFK:05272:03106\n\
67TFK:05283:03266\n\
67TFK:05319:03681\n\
67TFK:05367:03075\n\
67TFK:05370:03073\n\
67TFK:05343:03389\n\
67TFK:05407:03284\n\
67TFK:05419:03535\n\
67TFK:05400:03806\n\
67TFK:05448:02584\n\
67TFK:05462:02582\n\
67TFK:05432:02638\n\
67TFK:05461:02803\n\
67TFK:05445:03187\n\
67TFK:05460:03288\n\
67TFK:05453:03516\n\
67TFK:05477:03575\n\
67TFK:05491:03105\n\
67TFK:05557:03588\n\
67TFK:05607:03071\n\
67TFK:05599:03328\n\
67TFK:05594:03418\n\
67TFK:05620:03421\n\
67TFK:05627:03445\n\
67TFK:05617:03593\n\
67TFK:05590:03774\n\
67TFK:05634:03639\n\
67TFK:05651:03840\n\
67TFK:05681:02660\n\
67TFK:05725:03131\n\
67TFK:05680:03691\n\
67TFK:05681:03822\n\
67TFK:05683:03842\n\
67TFK:05761:02963\n\
67TFK:05775:03321\n\
67TFK:05753:03683\n\
67TFK:05827:02962\n\
67TFK:05807:02982\n\
67TFK:05796:03047\n\
67TFK:05779:03641\n\
67TFK:05901:02634\n\
67TFK:05926:02677\n\
67TFK:05892:03074\n\
67TFK:05925:03366\n\
67TFK:05882:03565\n\
67TFK:05926:03584\n\
67TFK:05955:02992\n\
67TFK:05928:03181\n\
67TFK:05970:03301\n\
67TFK:05970:03415\n\
67TFK:05970:03617\n\
67TFK:05968:03799\n\
67TFK:05950:03853\n\
67TFK:05983:02737\n\
67TFK:06011:02955\n\
67TFK:06010:03451\n\
67TFK:05992:03753\n\
67TFK:06016:03757\n\
67TFK:06028:02655\n\
67TFK:06045:03850\n\
67TFK:06120:02773\n\
67TFK:06103:02981\n\
67TFK:06097:03391\n\
67TFK:06144:03072\n\
67TFK:06135:03676\n\
67TFK:06185:02748\n\
67TFK:06206:03682\n\
67TFK:06271:02688\n\
67TFK:06236:03154\n\
67TFK:06238:03326\n\
67TFK:06243:03351\n\
67TFK:06229:03441\n\
67TFK:06231:03441\n\
67TFK:06232:03748\n\
67TFK:06280:02817\n\
67TFK:06318:02805\n\
67TFK:06305:03037\n\
67TFK:06326:03277\n\
67TFK:06317:03423\n\
67TFK:06319:03394\n\
67TFK:06342:02676\n\
67TFK:06343:02960\n\
67TFK:06331:03327\n\
67TFK:06356:03569\n\
67TFK:06343:03598\n\
67TFK:06407:02585\n\
67TFK:06413:02664\n\
67TFK:06414:02840\n\
67TFK:06397:02897\n\
67TFK:06399:03410\n\
67TFK:06427:03547\n\
67TFK:06389:03789\n\
67TFK:06452:02666\n\
67TFK:06446:03466\n\
67TFK:06433:03783\n\
67TFK:06498:02753\n\
67TFK:06494:03123\n\
67TFK:06518:03563\n\
67TFK:06484:03762\n\
67TFK:06564:03169\n\
67TFK:06571:03192\n\
67TFK:06533:03227\n\
67TFK:06622:03604\n\
67TFK:06612:03846\n\
67TFK:05362:05268\n\
67TFK:05358:05351\n\
67TFK:05359:05406\n\
67TFK:05331:06070\n\
67TFK:05397:06089\n\
67TFK:05413:06112\n\
67TFK:05404:06312\n\
67TFK:05382:06394\n\
67TFK:05391:06418\n\
67TFK:05443:05259\n\
67TFK:05463:05971\n\
67TFK:05506:05283\n\
67TFK:05511:05337\n\
67TFK:05527:05715\n\
67TFK:05480:05895\n\
67TFK:05521:05914\n\
67TFK:05554:05372\n\
67TFK:05538:05488\n\
67TFK:05547:05492\n\
67TFK:05563:05623\n\
67TFK:05545:06217\n\
67TFK:05591:05458\n\
67TFK:05627:05556\n\
67TFK:05611:05681\n\
67TFK:05627:06249\n\
67TFK:05675:05191\n\
67TFK:05652:05231\n\
67TFK:05638:05275\n\
67TFK:05652:05263\n\
67TFK:05674:05335\n\
67TFK:05658:05384\n\
67TFK:05665:05747\n\
67TFK:05649:05944\n\
67TFK:05662:06268\n\
67TFK:05722:05277\n\
67TFK:05682:06159\n\
67TFK:05705:06281\n\
67TFK:05765:05179\n\
67TFK:05739:05242\n\
67TFK:05745:05438\n\
67TFK:05733:05680\n\
67TFK:05769:05846\n\
67TFK:05760:06124\n\
67TFK:05744:06162\n\
67TFK:05751:06249\n\
67TFK:05811:05325\n\
67TFK:05806:05548\n\
67TFK:05806:05813\n\
67TFK:05804:05997\n\
67TFK:05831:05265\n\
67TFK:05862:05349\n\
67TFK:05844:05449\n\
67TFK:05897:05953\n\
67TFK:05907:06041\n\
67TFK:05933:05396\n\
67TFK:05970:05388\n\
67TFK:05973:05387\n\
67TFK:05932:06049\n\
67TFK:05970:06022\n\
67TFK:06014:05294\n\
67TFK:05989:06018\n\
67TFK:06020:06023\n\
67TFK:06007:06118\n\
67TFK:06049:05792\n\
67TFK:06049:05929\n\
67TFK:06062:06046\n\
67TFK:06082:05592\n\
67TFK:06081:05615\n\
67TFK:06092:05731\n\
67TFK:06112:05923\n\
67TFK:06127:05939\n\
67TFK:06110:05980\n\
67TFK:06139:05657\n\
67TFK:06169:05834\n\
67TFK:06179:05491\n\
67TFK:06188:05555\n\
67TFK:06202:05629\n\
67TFK:06193:05903\n\
67TFK:06206:05919\n\
67TFK:06220:05927\n\
67TFK:06210:05966\n\
67TFK:06193:06028\n\
67TFK:06199:06292\n\
67TFK:06182:06403\n\
67TFK:06251:06043\n\
67TFK:06236:06167\n\
67TFK:06300:05245\n\
67TFK:06313:05450\n\
67TFK:06297:05667\n\
67TFK:06345:05174\n\
67TFK:06338:05448\n\
67TFK:06360:05652\n\
67TFK:06364:05693\n\
67TFK:06389:05181\n\
67TFK:06387:05298\n\
67TFK:06393:05287\n\
67TFK:06409:05387\n\
67TFK:06452:05880\n\
67TFK:06450:06193\n\
67TFK:06460:06263\n\
67TFK:06508:05271\n\
67TFK:06485:05469\n\
67TFK:06491:05503\n\
67TFK:06498:05533\n\
67TFK:06484:05674\n\
67TFK:06513:05695\n\
67TFK:06496:06355\n\
67TFK:06565:05354\n\
67TFK:06572:05706\n\
67TFK:06560:06292\n\
67TFK:06605:05169\n\
67TFK:06595:05336\n\
67TFK:06581:05562\n\
67TFK:06616:05977\n\
67TFK:06622:05992\n\
67TFK:06621:06070\n\
67TFK:06604:06216\n\
67TFK:06596:06343\n\
67TFK:06636:05683\n\
67TFK:06637:05783\n\
67TFK:06629:05926\n\
67TFK:06650:06115\n\
67TFK:04012:03911\n\
67TFK:04003:03975\n\
67TFK:04021:04046\n\
67TFK:04043:04169\n\
67TFK:04022:04233\n\
67TFK:04037:04256\n\
67TFK:04044:04292\n\
67TFK:04034:05133\n\
67TFK:04064:04234\n\
67TFK:04064:04640\n\
67TFK:04108:03881\n\
67TFK:04118:04083\n\
67TFK:04126:04114\n\
67TFK:04109:04597\n\
67TFK:04122:04616\n\
67TFK:04178:03959\n\
67TFK:04195:04063\n\
67TFK:04164:04465\n\
67TFK:04147:04730\n\
67TFK:04233:04143\n\
67TFK:04239:04238\n\
67TFK:04211:04459\n\
67TFK:04227:04531\n\
67TFK:04231:04661\n\
67TFK:04229:05014\n\
67TFK:04238:05138\n\
67TFK:04268:04038\n\
67TFK:04259:05008\n\
67TFK:04336:04037\n\
67TFK:04307:04280\n\
67TFK:04331:04355\n\
67TFK:04393:04060\n\
67TFK:04366:04523\n\
67TFK:04376:04724\n\
67TFK:04365:04985\n\
67TFK:04414:04065\n\
67TFK:04415:04136\n\
67TFK:04419:04390\n\
67TFK:04420:04496\n\
67TFK:04398:04580\n\
67TFK:04436:05142\n\
67TFK:04445:05142\n\
67TFK:04463:04502\n\
67TFK:04458:04688\n\
67TFK:04446:04748\n\
67TFK:04520:03940\n\
67TFK:04498:04005\n\
67TFK:04536:04146\n\
67TFK:04533:04302\n\
67TFK:04518:04443\n\
67TFK:04512:04584\n\
67TFK:04511:04693\n\
67TFK:04537:04740\n\
67TFK:04571:03908\n\
67TFK:04579:04805\n\
67TFK:04569:04872\n\
67TFK:04604:04153\n\
67TFK:04610:04424\n\
67TFK:04605:04957\n\
67TFK:04651:04131\n\
67TFK:04683:04507\n\
67TFK:04647:04868\n\
67TFK:04658:05013\n\
67TFK:04694:05141\n\
67TFK:04708:04153\n\
67TFK:04729:04161\n\
67TFK:04720:04616\n\
67TFK:04733:04891\n\
67TFK:04782:04003\n\
67TFK:04776:04160\n\
67TFK:04773:04315\n\
67TFK:04765:04557\n\
67TFK:04755:04908\n\
67TFK:04775:05122\n\
67TFK:04796:04251\n\
67TFK:04808:04319\n\
67TFK:04826:04339\n\
67TFK:04822:04413\n\
67TFK:04801:04668\n\
67TFK:04797:05008\n\
67TFK:04855:04038\n\
67TFK:04893:04097\n\
67TFK:04849:04558\n\
67TFK:04924:04099\n\
67TFK:04915:04370\n\
67TFK:04965:04457\n\
67TFK:04958:04962\n\
67TFK:04999:03904\n\
67TFK:05030:03955\n\
67TFK:05019:04138\n\
67TFK:05019:04204\n\
67TFK:05021:04850\n\
67TFK:05080:04844\n\
67TFK:05130:04543\n\
67TFK:05156:03953\n\
67TFK:05160:04260\n\
67TFK:05150:04700\n\
67TFK:05170:04711\n\
67TFK:05174:04754\n\
67TFK:05171:05071\n\
67TFK:05200:04098\n\
67TFK:05209:04085\n\
67TFK:05272:04103\n\
67TFK:05259:04494\n\
67TFK:05268:04529\n\
67TFK:05314:04243\n\
67TFK:05300:04454\n\
67TFK:05310:04465\n\
67TFK:05316:04508\n\
67TFK:05317:04947\n\
67TFK:05318:05129\n\
67TFK:05355:08368\n\
67TFK:05342:08791\n\
67TFK:05369:08939\n\
67TFK:05381:08142\n\
67TFK:05418:08300\n\
67TFK:05391:08408\n\
67TFK:05401:08434\n\
67TFK:05388:08682\n\
67TFK:05400:08931\n\
67TFK:05460:07849\n\
67TFK:05469:08327\n\
67TFK:05451:08391\n\
67TFK:05443:08460\n\
67TFK:05466:08446\n\
67TFK:05445:08607\n\
67TFK:05452:08973\n\
67TFK:05468:08959\n\
67TFK:05526:07767\n\
67TFK:05518:08149\n\
67TFK:05567:08201\n\
67TFK:05546:08739\n\
67TFK:05550:08855\n\
67TFK:05606:08144\n\
67TFK:05626:08669\n\
67TFK:05610:08691\n\
67TFK:05625:08703\n\
67TFK:05601:08753\n\
67TFK:05615:08830\n\
67TFK:05641:07735\n\
67TFK:05646:08016\n\
67TFK:05704:07728\n\
67TFK:05714:08267\n\
67TFK:05686:08425\n\
67TFK:05681:08636\n\
67TFK:05691:08696\n\
67TFK:05775:08371\n\
67TFK:05766:08731\n\
67TFK:05818:08174\n\
67TFK:05805:08366\n\
67TFK:05859:08101\n\
67TFK:05871:08113\n\
67TFK:05832:08254\n\
67TFK:05873:08618\n\
67TFK:05845:08792\n\
67TFK:05910:08527\n\
67TFK:05926:08541\n\
67TFK:05891:08599\n\
67TFK:05970:07938\n\
67TFK:05965:08030\n\
67TFK:05964:08818\n\
67TFK:05988:07798\n\
67TFK:06023:07997\n\
67TFK:05978:08721\n\
67TFK:06052:07847\n\
67TFK:06069:07837\n\
67TFK:06067:08236\n\
67TFK:06043:08823\n\
67TFK:06053:08973\n\
67TFK:06114:08170\n\
67TFK:06125:08630\n\
67TFK:06122:08972\n\
67TFK:06123:08950\n\
67TFK:06143:07922\n\
67TFK:06160:08178\n\
67TFK:06146:08597\n\
67TFK:06171:08878\n\
67TFK:06213:07854\n\
67TFK:06182:07938\n\
67TFK:06210:08377\n\
67TFK:06216:08446\n\
67TFK:06191:08713\n\
67TFK:06235:08421\n\
67TFK:06313:07776\n\
67TFK:06279:08010\n\
67TFK:06308:07992\n\
67TFK:06303:08334\n\
67TFK:06301:08424\n\
67TFK:06293:08436\n\
67TFK:06288:08662\n\
67TFK:06295:08978\n\
67TFK:06329:08442\n\
67TFK:06372:08531\n\
67TFK:06372:08987\n\
67TFK:06424:07880\n\
67TFK:06390:08073\n\
67TFK:06415:08265\n\
67TFK:06412:08487\n\
67TFK:06389:08908\n\
67TFK:06429:07957\n\
67TFK:06453:08125\n\
67TFK:06463:08969\n\
67TFK:06486:07782\n\
67TFK:06523:08009\n\
67TFK:06506:08489\n\
67TFK:06498:08624\n\
67TFK:06502:08657\n\
67TFK:06519:08946\n\
67TFK:06520:09000\n\
67TFK:06543:08097\n\
67TFK:06549:08749\n\
67TFK:06632:07792\n\
67TFK:06637:08244\n\
67TFK:06633:08374\n\
67TFK:06638:08765\n\
67TFK:06639:08970\n\
67TFK:05339:09355\n\
67TFK:05385:09076\n\
67TFK:05403:10077\n\
67TFK:05451:09471\n\
67TFK:05430:09943\n\
67TFK:05515:09225\n\
67TFK:05488:09351\n\
67TFK:05480:09589\n\
67TFK:05527:09612\n\
67TFK:05522:09843\n\
67TFK:05548:10127\n\
67TFK:05604:09359\n\
67TFK:05594:09537\n\
67TFK:05617:09616\n\
67TFK:05584:09746\n\
67TFK:05621:09765\n\
67TFK:05583:10020\n\
67TFK:05614:10043\n\
67TFK:05646:09132\n\
67TFK:05631:10045\n\
67TFK:05674:10191\n\
67TFK:05690:09116\n\
67TFK:05719:09303\n\
67TFK:05719:09916\n\
67TFK:05767:09058\n\
67TFK:05753:09113\n\
67TFK:05776:09288\n\
67TFK:05774:09564\n\
67TFK:05736:09983\n\
67TFK:05812:09327\n\
67TFK:05871:09079\n\
67TFK:05838:09169\n\
67TFK:05867:10233\n\
67TFK:05892:09349\n\
67TFK:05924:09500\n\
67TFK:05895:09816\n\
67TFK:05889:10171\n\
67TFK:05934:09059\n\
67TFK:05952:09873\n\
67TFK:06010:09121\n\
67TFK:06006:09207\n\
67TFK:06013:09243\n\
67TFK:06022:09333\n\
67TFK:06026:09496\n\
67TFK:05983:10014\n\
67TFK:06010:10040\n\
67TFK:06057:09100\n\
67TFK:06032:09127\n\
67TFK:06032:09196\n\
67TFK:06087:09225\n\
67TFK:06083:09639\n\
67TFK:06107:09974\n\
67TFK:06089:10160\n\
67TFK:06176:09055\n\
67TFK:06163:09271\n\
67TFK:06170:09475\n\
67TFK:06171:09944\n\
67TFK:06190:09135\n\
67TFK:06195:09179\n\
67TFK:06210:09310\n\
67TFK:06201:09470\n\
67TFK:06179:09921\n\
67TFK:06189:09941\n\
67TFK:06190:09989\n\
67TFK:06275:09210\n\
67TFK:06250:09853\n\
67TFK:06279:09380\n\
67TFK:06281:10132\n\
67TFK:06358:09310\n\
67TFK:06335:09504\n\
67TFK:06340:10208\n\
67TFK:06391:09147\n\
67TFK:06378:09643\n\
67TFK:06413:09740\n\
67TFK:06427:09935\n\
67TFK:06425:10142\n\
67TFK:06403:10284\n\
67TFK:06461:10004\n\
67TFK:06547:09087\n\
67TFK:06538:10194\n\
67TFK:06593:09500\n\
67TFK:06599:09583\n\
67TFK:06585:09897\n\
67TFK:06596:10221\n\
67TFK:05353:11830\n\
67TFK:05376:11953\n\
67TFK:05344:12731\n\
67TFK:05411:11696\n\
67TFK:05405:12139\n\
67TFK:05396:12169\n\
67TFK:05426:12345\n\
67TFK:05420:12849\n\
67TFK:05472:12651\n\
67TFK:05489:11681\n\
67TFK:05547:11682\n\
67TFK:05570:11757\n\
67TFK:05564:12161\n\
67TFK:05541:12254\n\
67TFK:05564:12268\n\
67TFK:05575:12654\n\
67TFK:05619:12340\n\
67TFK:05672:11793\n\
67TFK:05672:12614\n\
67TFK:05634:12715\n\
67TFK:05698:11980\n\
67TFK:05722:12001\n\
67TFK:05694:12300\n\
67TFK:05705:12446\n\
67TFK:05721:12640\n\
67TFK:05735:11921\n\
67TFK:05753:12826\n\
67TFK:05804:11708\n\
67TFK:05785:12505\n\
67TFK:05805:12626\n\
67TFK:05856:12225\n\
67TFK:05848:12704\n\
67TFK:05845:12749\n\
67TFK:05850:12826\n\
67TFK:05882:11803\n\
67TFK:05901:11868\n\
67TFK:05919:11931\n\
67TFK:05926:12065\n\
67TFK:05921:12496\n\
67TFK:05913:12803\n\
67TFK:05970:12325\n\
67TFK:06025:11905\n\
67TFK:06022:12068\n\
67TFK:05993:12482\n\
67TFK:06003:12851\n\
67TFK:06122:11676\n\
67TFK:06113:12048\n\
67TFK:06095:12303\n\
67TFK:06112:12355\n\
67TFK:06124:12848\n\
67TFK:06213:11689\n\
67TFK:06222:12405\n\
67TFK:06263:12157\n\
67TFK:06302:11821\n\
67TFK:06323:12073\n\
67TFK:06279:12222\n\
67TFK:06295:12211\n\
67TFK:06360:12301\n\
67TFK:06357:12616\n\
67TFK:06387:11898\n\
67TFK:06381:12199\n\
67TFK:06412:12295\n\
67TFK:06462:12137\n\
67TFK:06469:12266\n\
67TFK:06447:12588\n\
67TFK:06448:12687\n\
67TFK:06502:12752\n\
67TFK:06534:11687\n\
67TFK:06569:11766\n\
67TFK:06535:12144\n\
67TFK:06562:12285\n\
67TFK:06564:12361\n\
67TFK:06558:12576\n\
67TFK:06586:11886\n\
67TFK:06614:11991\n\
67TFK:06595:11995\n\
67TFK:06619:12829\n\
67TFK:06650:11783\n\
67TFK:06639:11949\n\
67TFK:06631:12410\n\
67TFK:06634:12490\n\
67TFK:04075:01392\n\
67TFK:04085:01502\n\
67TFK:04110:01431\n\
67TFK:04141:01463\n\
67TFK:04118:01887\n\
67TFK:04107:01922\n\
67TFK:04112:02319\n\
67TFK:04168:01303\n\
67TFK:04165:01403\n\
67TFK:04176:01937\n\
67TFK:04154:01982\n\
67TFK:04245:01357\n\
67TFK:04212:01394\n\
67TFK:04228:01576\n\
67TFK:04253:01719\n\
67TFK:04280:02214\n\
67TFK:04345:02113\n\
67TFK:04309:02398\n\
67TFK:04352:02446\n\
67TFK:04413:01356\n\
67TFK:04443:01722\n\
67TFK:04404:01954\n\
67TFK:04440:02300\n\
67TFK:04411:02508\n\
67TFK:04494:01722\n\
67TFK:04474:01793\n\
67TFK:04472:02256\n\
67TFK:04500:01554\n\
67TFK:04509:01800\n\
67TFK:04536:01962\n\
67TFK:04533:02110\n\
67TFK:04543:02244\n\
67TFK:04511:02349\n\
67TFK:04546:01422\n\
67TFK:04549:01615\n\
67TFK:04549:01727\n\
67TFK:04560:01970\n\
67TFK:04555:02197\n\
67TFK:04609:01321\n\
67TFK:04621:01391\n\
67TFK:04618:01606\n\
67TFK:04622:02447\n\
67TFK:04657:02202\n\
67TFK:04705:01475\n\
67TFK:04734:02193\n\
67TFK:04696:02378\n\
67TFK:04700:02380\n\
67TFK:04782:01368\n\
67TFK:04765:01704\n\
67TFK:04804:02072\n\
67TFK:04842:02154\n\
67TFK:04887:02059\n\
67TFK:04873:02402\n\
67TFK:04919:01585\n\
67TFK:04910:02235\n\
67TFK:04962:01489\n\
67TFK:04952:01553\n\
67TFK:04960:02106\n\
67TFK:04986:02197\n\
67TFK:05000:01746\n\
67TFK:05001:01821\n\
67TFK:05024:02315\n\
67TFK:05008:02383\n\
67TFK:05003:02549\n\
67TFK:05056:01294\n\
67TFK:05085:01593\n\
67TFK:05077:01865\n\
67TFK:05086:02496\n\
67TFK:05123:01550\n\
67TFK:05113:01806\n\
67TFK:05136:01851\n\
67TFK:05105:02337\n\
67TFK:05122:02501\n\
67TFK:05148:01489\n\
67TFK:05238:01912\n\
67TFK:05272:01617\n\
67TFK:05252:01769\n\
67TFK:05258:02252\n\
67TFK:02694:12932\n\
67TFK:02715:13171\n\
67TFK:02733:13658\n\
67TFK:02769:12930\n\
67TFK:02813:13748\n\
67TFK:02815:12937\n\
67TFK:02861:14107\n\
67TFK:02894:13942\n\
67TFK:02953:13273\n\
67TFK:02950:13590\n\
67TFK:02914:13799\n\
67TFK:03000:12889\n\
67TFK:03013:13097\n\
67TFK:03011:13546\n\
67TFK:03037:13241\n\
67TFK:03057:13329\n\
67TFK:03019:14089\n\
67TFK:03095:13165\n\
67TFK:03088:13505\n\
67TFK:03068:13607\n\
67TFK:03104:13794\n\
67TFK:03105:13834\n\
67TFK:03121:12914\n\
67TFK:03129:13984\n\
67TFK:03184:13000\n\
67TFK:03185:13076\n\
67TFK:03194:13286\n\
67TFK:03209:13503\n\
67TFK:03226:13143\n\
67TFK:03221:13188\n\
67TFK:03216:13653\n\
67TFK:03215:14032\n\
67TFK:03299:13103\n\
67TFK:03310:13303\n\
67TFK:03291:13520\n\
67TFK:03298:14111\n\
67TFK:03392:13894\n\
67TFK:03653:13154\n\
67TFK:03633:13509\n\
67TFK:03657:13610\n\
67TFK:03667:12943\n\
67TFK:03687:13281\n\
67TFK:03685:13375\n\
67TFK:03705:13344\n\
67TFK:03713:13563\n\
67TFK:03669:13896\n\
67TFK:03674:14054\n\
67TFK:03718:13588\n\
67TFK:03772:13202\n\
67TFK:03786:13371\n\
67TFK:03771:13717\n\
67TFK:03805:14092\n\
67TFK:03850:13088\n\
67TFK:03817:13141\n\
67TFK:03849:13355\n\
67TFK:03854:13371\n\
67TFK:03859:13412\n\
67TFK:03852:13605\n\
67TFK:03858:14074\n\
67TFK:03910:13724\n\
67TFK:03942:13555\n\
67TFK:02680:11708\n\
67TFK:02704:12449\n\
67TFK:02743:11867\n\
67TFK:02736:12256\n\
67TFK:02732:12306\n\
67TFK:02730:12525\n\
67TFK:02781:11655\n\
67TFK:02848:11837\n\
67TFK:02817:12711\n\
67TFK:02814:12766\n\
67TFK:02853:12868\n\
67TFK:02890:12094\n\
67TFK:02896:12225\n\
67TFK:02922:12158\n\
67TFK:02996:12665\n\
67TFK:03045:12101\n\
67TFK:03061:12278\n\
67TFK:03056:12530\n\
67TFK:03096:12693\n\
67TFK:03150:11930\n\
67TFK:03141:12240\n\
67TFK:03119:12347\n\
67TFK:03203:11795\n\
67TFK:03186:11844\n\
67TFK:03198:12577\n\
67TFK:03194:12655\n\
67TFK:03229:11768\n\
67TFK:03236:11919\n\
67TFK:03259:12034\n\
67TFK:03246:12307\n\
67TFK:03218:12612\n\
67TFK:03255:12693\n\
67TFK:03248:12839\n\
67TFK:03312:12472\n\
67TFK:03406:12052\n\
67TFK:03374:12758\n\
67TFK:03463:12082\n\
67TFK:03415:12530\n\
67TFK:03464:11654\n\
67TFK:03512:11961\n\
67TFK:03506:12732\n\
67TFK:03496:12864\n\
67TFK:03534:11952\n\
67TFK:03515:12073\n\
67TFK:03533:12308\n\
67TFK:03530:12555\n\
67TFK:03575:12472\n\
67TFK:03635:11843\n\
67TFK:03651:12012\n\
67TFK:03620:12785\n\
67TFK:03640:12774\n\
67TFK:03645:12827\n\
67TFK:03689:11877\n\
67TFK:03700:12431\n\
67TFK:03761:11690\n\
67TFK:03720:11725\n\
67TFK:03744:12541\n\
67TFK:03793:12366\n\
67TFK:03774:12484\n\
67TFK:03829:12055\n\
67TFK:03843:12452\n\
67TFK:03839:12640\n\
67TFK:03817:12878\n\
67TFK:03912:11913\n\
67TFK:03878:12121\n\
67TFK:03897:12620\n\
67TFK:03897:12632\n\
67TFK:03963:11605\n\
67TFK:03953:12021\n\
67TFK:03963:12110\n\
67TFK:03927:12227\n\
67TFK:03922:12425\n\
67TFK:03993:12784\n\
67TFK:03968:12817\n\
67TFK:03971:12827\n\
67TFK:02667:09355\n\
67TFK:02666:09674\n\
67TFK:02681:09794\n\
67TFK:02703:09807\n\
67TFK:02761:09316\n\
67TFK:02726:09451\n\
67TFK:02758:09702\n\
67TFK:02720:09798\n\
67TFK:02742:10061\n\
67TFK:02757:10043\n\
67TFK:02766:09205\n\
67TFK:02778:09170\n\
67TFK:02770:09604\n\
67TFK:02799:09921\n\
67TFK:02795:10070\n\
67TFK:02785:10195\n\
67TFK:02840:09526\n\
67TFK:02860:09578\n\
67TFK:02815:09977\n\
67TFK:02840:10000\n\
67TFK:02847:10162\n\
67TFK:02864:09050\n\
67TFK:02913:09042\n\
67TFK:02873:09674\n\
67TFK:02902:09851\n\
67TFK:02952:09378\n\
67TFK:02927:09791\n\
67TFK:02964:09064\n\
67TFK:03011:09628\n\
67TFK:02998:09785\n\
67TFK:03029:09218\n\
67TFK:03063:09610\n\
67TFK:03031:09736\n\
67TFK:03028:09957\n\
67TFK:03052:09920\n\
67TFK:03033:10032\n\
67TFK:03057:10164\n\
67TFK:03101:09021\n\
67TFK:03067:09588\n\
67TFK:03116:09142\n\
67TFK:03161:09857\n\
67TFK:03115:09992\n\
67TFK:03116:10123\n\
67TFK:03207:09165\n\
67TFK:03168:09195\n\
67TFK:03203:09410\n\
67TFK:03182:09735\n\
67TFK:03213:10199\n\
67TFK:03230:09146\n\
67TFK:03240:09195\n\
67TFK:03232:09486\n\
67TFK:03262:09469\n\
67TFK:03257:09568\n\
67TFK:03229:09664\n\
67TFK:03235:10199\n\
67TFK:03307:09082\n\
67TFK:03284:09342\n\
67TFK:03295:10022\n\
67TFK:03309:10128\n\
67TFK:03274:10169\n\
67TFK:03338:09271\n\
67TFK:03323:10134\n\
67TFK:03409:09055\n\
67TFK:03388:09082\n\
67TFK:03364:09505\n\
67TFK:03365:09567\n\
67TFK:03395:09785\n\
67TFK:03399:10000\n\
67TFK:03403:09980\n\
67TFK:03411:10004\n\
67TFK:03430:09091\n\
67TFK:03463:09118\n\
67TFK:03452:09348\n\
67TFK:03462:09575\n\
67TFK:03442:10201\n\
67TFK:03492:09295\n\
67TFK:03492:09356\n\
67TFK:03513:09525\n\
67TFK:03520:09082\n\
67TFK:03548:10062\n\
67TFK:03607:09018\n\
67TFK:03578:09884\n\
67TFK:03624:09429\n\
67TFK:03645:09669\n\
67TFK:03699:09345\n\
67TFK:03695:09941\n\
67TFK:03673:10083\n\
67TFK:03664:10149\n\
67TFK:03712:10176\n\
67TFK:03760:09032\n\
67TFK:03753:09099\n\
67TFK:03749:10133\n\
67TFK:03810:09937\n\
67TFK:03812:09933\n\
67TFK:03838:09740\n\
67TFK:03836:09791\n\
67TFK:03872:09285\n\
67TFK:03884:09294\n\
67TFK:03866:09372\n\
67TFK:03907:09661\n\
67TFK:03910:09738\n\
67TFK:03949:09032\n\
67TFK:03945:09637\n\
67TFK:03918:09888\n\
67TFK:03961:09894\n\
67TFK:03926:10172\n\
67TFK:03941:10275\n\
67TFK:03968:09207\n\
67TFK:03985:09195\n\
67TFK:03989:09834\n\
67TFK:03964:10075\n\
67TFK:03967:10149\n\
67TFK:02678:05337\n\
67TFK:02685:05861\n\
67TFK:02701:05980\n\
67TFK:02705:06188\n\
67TFK:02704:06273\n\
67TFK:02762:05239\n\
67TFK:02743:05505\n\
67TFK:02722:05691\n\
67TFK:02758:06123\n\
67TFK:02723:06220\n\
67TFK:02738:06401\n\
67TFK:02771:05305\n\
67TFK:02778:05585\n\
67TFK:02794:05846\n\
67TFK:02791:06040\n\
67TFK:02766:06099\n\
67TFK:02793:06229\n\
67TFK:02783:06268\n\
67TFK:02821:05641\n\
67TFK:02853:05914\n\
67TFK:02828:05960\n\
67TFK:02830:06215\n\
67TFK:02906:05977\n\
67TFK:02896:06389\n\
67TFK:02946:05438\n\
67TFK:02923:05526\n\
67TFK:02954:06288\n\
67TFK:02997:05289\n\
67TFK:02971:05331\n\
67TFK:02987:05622\n\
67TFK:02996:05700\n\
67TFK:03013:05859\n\
67TFK:03002:06049\n\
67TFK:02964:06331\n\
67TFK:02986:06424\n\
67TFK:03017:05192\n\
67TFK:03048:05476\n\
67TFK:03023:05528\n\
67TFK:03024:05528\n\
67TFK:03059:05567\n\
67TFK:03020:05628\n\
67TFK:03071:05494\n\
67TFK:03081:05837\n\
67TFK:03123:05430\n\
67TFK:03122:05683\n\
67TFK:03160:05860\n\
67TFK:03130:05941\n\
67TFK:03150:06062\n\
67TFK:03156:06341\n\
67TFK:03183:05400\n\
67TFK:03200:05401\n\
67TFK:03168:05943\n\
67TFK:03164:06011\n\
67TFK:03176:06329\n\
67TFK:03197:06352\n\
67TFK:03219:05890\n\
67TFK:03257:06393\n\
67TFK:03270:05290\n\
67TFK:03305:05408\n\
67TFK:03303:06177\n\
67TFK:03312:06358\n\
67TFK:03317:05444\n\
67TFK:03321:05422\n\
67TFK:03315:05875\n\
67TFK:03328:06030\n\
67TFK:03338:06201\n\
67TFK:03403:05418\n\
67TFK:03404:05966\n\
67TFK:03453:05520\n\
67TFK:03448:05750\n\
67TFK:03451:06095\n\
67TFK:03455:06329\n\
67TFK:03506:05972\n\
67TFK:03485:06230\n\
67TFK:03532:05474\n\
67TFK:03538:05661\n\
67TFK:03547:05673\n\
67TFK:03537:05774\n\
67TFK:03524:05887\n\
67TFK:03574:06214\n\
67TFK:03633:05223\n\
67TFK:03617:05294\n\
67TFK:03650:05384\n\
67TFK:03656:06224\n\
67TFK:03712:05659\n\
67TFK:03720:05222\n\
67TFK:03757:05911\n\
67TFK:03714:06057\n\
67TFK:03763:06106\n\
67TFK:03753:06294\n\
67TFK:03730:06423\n\
67TFK:03736:06426\n\
67TFK:03793:05488\n\
67TFK:03779:05628\n\
67TFK:03775:05664\n\
67TFK:03817:05176\n\
67TFK:03814:05426\n\
67TFK:03830:05690\n\
67TFK:03816:05722\n\
67TFK:03860:05840\n\
67TFK:03842:06354\n\
67TFK:03904:05300\n\
67TFK:03880:05312\n\
67TFK:03887:05602\n\
67TFK:03873:05924\n\
67TFK:03870:06371\n\
67TFK:03951:05468\n\
67TFK:03958:05959\n\
67TFK:03960:06276\n\
67TFK:03993:05302\n\
67TFK:03972:05904\n\
67TFK:08024:01760\n\
67TFK:08020:01890\n\
67TFK:07994:01971\n\
67TFK:08041:02062\n\
67TFK:08057:01596\n\
67TFK:08052:01719\n\
67TFK:08090:02072\n\
67TFK:08082:02383\n\
67TFK:08081:02447\n\
67TFK:08095:02146\n\
67TFK:08166:01329\n\
67TFK:08186:01671\n\
67TFK:08173:02032\n\
67TFK:08198:01562\n\
67TFK:08210:02022\n\
67TFK:08240:02048\n\
67TFK:08218:02348\n\
67TFK:08205:02561\n\
67TFK:08238:02541\n\
67TFK:08281:01317\n\
67TFK:08262:01433\n\
67TFK:08253:01520\n\
67TFK:08272:01634\n\
67TFK:08262:01727\n\
67TFK:08285:02166\n\
67TFK:08282:02393\n\
67TFK:08328:01632\n\
67TFK:08331:01721\n\
67TFK:08314:02109\n\
67TFK:08325:02171\n\
67TFK:08339:02140\n\
67TFK:08375:01565\n\
67TFK:08348:01975\n\
67TFK:08428:01319\n\
67TFK:08441:01337\n\
67TFK:08430:01354\n\
67TFK:08431:01520\n\
67TFK:08432:01510\n\
67TFK:08498:01482\n\
67TFK:08511:01880\n\
67TFK:08526:02230\n\
67TFK:08499:02548\n\
67TFK:08564:01441\n\
67TFK:08574:01652\n\
67TFK:08576:01739\n\
67TFK:08560:02573\n\
67TFK:08592:01505\n\
67TFK:08600:01746\n\
67TFK:08618:01829\n\
67TFK:08627:02123\n\
67TFK:08635:02108\n\
67TFK:08595:02539\n\
67TFK:08660:01324\n\
67TFK:08676:01393\n\
67TFK:08690:01495\n\
67TFK:08646:01764\n\
67TFK:08669:02291\n\
67TFK:08676:02517\n\
67TFK:08696:02260\n\
67TFK:08789:01491\n\
67TFK:08747:01715\n\
67TFK:08783:02526\n\
67TFK:08823:01343\n\
67TFK:08828:02135\n\
67TFK:08831:02386\n\
67TFK:08817:02401\n\
67TFK:08855:02284\n\
67TFK:08908:01307\n\
67TFK:08913:01355\n\
67TFK:08939:01481\n\
67TFK:08917:01602\n\
67TFK:08904:02011\n\
67TFK:08920:02273\n\
67TFK:08953:01551\n\
67TFK:08983:01765\n\
67TFK:08970:01795\n\
67TFK:08971:01841\n\
67TFK:08973:01878\n\
67TFK:08946:02203\n\
67TFK:08983:02210\n\
67TFK:08948:02286\n\
67TFK:08985:02322\n\
67TFK:08954:02502\n\
67TFK:08970:02499\n\
67TFK:09015:01601\n\
67TFK:09032:01625\n\
67TFK:09013:01656\n\
67TFK:09003:01984\n\
67TFK:09030:02403\n\
67TFK:09011:02484\n\
67TFK:09044:02206\n\
67TFK:09110:01488\n\
67TFK:09129:01555\n\
67TFK:09126:01597\n\
67TFK:09123:01839\n\
67TFK:09178:01358\n\
67TFK:09160:01899\n\
67TFK:09170:01931\n\
67TFK:09161:02356\n\
67TFK:09163:02491\n\
67TFK:09201:01428\n\
67TFK:09208:01802\n\
67TFK:09239:01851\n\
67TFK:09230:02080\n\
67TFK:09206:02301\n\
67TFK:09207:02474\n\
67TFK:09291:01526\n\
67TFK:09244:01807\n\
67TFK:09316:01297\n\
67TFK:09308:01698\n\
67TFK:02700:02049\n\
67TFK:02746:01723\n\
67TFK:02748:01863\n\
67TFK:02723:02321\n\
67TFK:02719:02343\n\
67TFK:02742:02446\n\
67TFK:02813:01366\n\
67TFK:02803:01518\n\
67TFK:02808:01550\n\
67TFK:02788:01994\n\
67TFK:02808:02072\n\
67TFK:02787:02307\n\
67TFK:02849:01363\n\
67TFK:02830:02134\n\
67TFK:02912:01423\n\
67TFK:02892:01656\n\
67TFK:02906:01731\n\
67TFK:02868:02510\n\
67TFK:02970:01676\n\
67TFK:03041:01608\n\
67TFK:03040:02024\n\
67TFK:03055:02000\n\
67TFK:03078:01605\n\
67TFK:03071:01655\n\
67TFK:03082:01727\n\
67TFK:03069:02118\n\
67TFK:03098:02180\n\
67TFK:03092:02512\n\
67TFK:03149:01723\n\
67TFK:03128:02019\n\
67TFK:03146:02507\n\
67TFK:03161:02552\n\
67TFK:03197:01524\n\
67TFK:03195:01562\n\
67TFK:03201:01583\n\
67TFK:03212:01724\n\
67TFK:03205:01894\n\
67TFK:03219:01714\n\
67TFK:03232:01715\n\
67TFK:03257:01901\n\
67TFK:03241:02050\n\
67TFK:03255:02111\n\
67TFK:03222:02315\n\
67TFK:03236:02445\n\
67TFK:03245:02444\n\
67TFK:03348:01298\n\
67TFK:03316:01567\n\
67TFK:03355:01550\n\
67TFK:03347:01803\n\
67TFK:03383:01502\n\
67TFK:03380:02093\n\
67TFK:03383:02128\n\
67TFK:03387:02326\n\
67TFK:03453:01380\n\
67TFK:03439:01642\n\
67TFK:03415:01797\n\
67TFK:03442:01835\n\
67TFK:03420:01936\n\
67TFK:03460:02051\n\
67TFK:03492:01389\n\
67TFK:03473:01453\n\
67TFK:03467:02005\n\
67TFK:03482:02303\n\
67TFK:03573:01326\n\
67TFK:03598:01571\n\
67TFK:03569:01729\n\
67TFK:03636:02112\n\
67TFK:03614:02308\n\
67TFK:03659:02484\n\
67TFK:03661:02559\n\
67TFK:03667:01825\n\
67TFK:03667:02214\n\
67TFK:03707:02200\n\
67TFK:03715:01345\n\
67TFK:03745:01654\n\
67TFK:03731:01723\n\
67TFK:03731:01777\n\
67TFK:03750:01977\n\
67TFK:03726:02101\n\
67TFK:03753:02319\n\
67TFK:03766:01966\n\
67TFK:03776:02117\n\
67TFK:03813:02447\n\
67TFK:03799:02500\n\
67TFK:03826:01525\n\
67TFK:03849:01567\n\
67TFK:03836:01593\n\
67TFK:03824:02058\n\
67TFK:03878:01456\n\
67TFK:03885:01576\n\
67TFK:03866:01635\n\
67TFK:03866:02482\n\
67TFK:03871:02509\n\
67TFK:03936:01532\n\
67TFK:03957:02131\n\
67TFK:03961:02279\n\
67TFK:03971:02138\n\
67TFK:02704:00692\n\
67TFK:02711:00914\n\
67TFK:02675:01133\n\
67TFK:02715:00601\n\
67TFK:02733:00881\n\
67TFK:02745:01193\n\
67TFK:02806:01283\n\
67TFK:02852:00507\n\
67TFK:02828:00730\n\
67TFK:02848:01211\n\
67TFK:02886:00809\n\
67TFK:02881:00975\n\
67TFK:02889:01196\n\
67TFK:02920:00660\n\
67TFK:02924:01287\n\
67TFK:02981:00597\n\
67TFK:03051:00831\n\
67TFK:03100:00595\n\
67TFK:03068:01218\n\
67TFK:03099:01232\n\
67TFK:03156:01025\n\
67TFK:03146:01268\n\
67TFK:03185:01025\n\
67TFK:03164:01183\n\
67TFK:03194:01184\n\
67TFK:03228:00975\n\
67TFK:03291:00629\n\
67TFK:03270:01090\n\
67TFK:03292:01221\n\
67TFK:03351:00657\n\
67TFK:03326:00911\n\
67TFK:03344:01004\n\
67TFK:03341:01083\n\
67TFK:03338:01230\n\
67TFK:03436:00571\n\
67TFK:03433:01136\n\
67TFK:03471:00395\n\
67TFK:03476:00471\n\
67TFK:03482:00486\n\
67TFK:03506:00583\n\
67TFK:03498:01147\n\
67TFK:03535:00348\n\
67TFK:03524:00647\n\
67TFK:03515:00663\n\
67TFK:03520:00713\n\
67TFK:03515:00822\n\
67TFK:03541:01184\n\
67TFK:03613:00651\n\
67TFK:03572:00748\n\
67TFK:03645:01053\n\
67TFK:03641:01274\n\
67TFK:03644:01260\n\
67TFK:03688:00439\n\
67TFK:03692:01245\n\
67TFK:03736:00344\n\
67TFK:03718:00507\n\
67TFK:03762:00720\n\
67TFK:03750:00844\n\
67TFK:03775:00580\n\
67TFK:03800:00696\n\
67TFK:03795:00826\n\
67TFK:03853:00642\n\
67TFK:03879:01154\n\
67TFK:03987:01268\n\
67TFK:01373:10540\n\
67TFK:01351:11344\n\
67TFK:01428:11072\n\
67TFK:01480:10643\n\
67TFK:01432:10743\n\
67TFK:01432:11058\n\
67TFK:01528:11261\n\
67TFK:01542:10516\n\
67TFK:01572:10623\n\
67TFK:01551:11235\n\
67TFK:01604:11135\n\
67TFK:01679:10419\n\
67TFK:01661:10540\n\
67TFK:01665:10726\n\
67TFK:01635:10986\n\
67TFK:01640:11355\n\
67TFK:01659:11508\n\
67TFK:01713:10366\n\
67TFK:01712:10688\n\
67TFK:01682:10764\n\
67TFK:01723:10900\n\
67TFK:01699:11256\n\
67TFK:01761:10809\n\
67TFK:01744:11009\n\
67TFK:01779:11474\n\
67TFK:01797:10330\n\
67TFK:01782:10394\n\
67TFK:01820:10950\n\
67TFK:01839:10316\n\
67TFK:01841:11442\n\
67TFK:01865:11535\n\
67TFK:01851:11564\n\
67TFK:01883:10727\n\
67TFK:01893:11272\n\
67TFK:01905:11457\n\
67TFK:01960:10449\n\
67TFK:01968:11347\n\
67TFK:02026:10797\n\
67TFK:02027:11475\n\
67TFK:02044:10562\n\
67TFK:02081:10830\n\
67TFK:02036:11334\n\
67TFK:02098:10428\n\
67TFK:02085:10567\n\
67TFK:02121:10647\n\
67TFK:02126:10974\n\
67TFK:02099:11215\n\
67TFK:02107:11397\n\
67TFK:02171:10311\n\
67TFK:02138:10556\n\
67TFK:02170:10790\n\
67TFK:02161:11407\n\
67TFK:02180:11436\n\
67TFK:02154:11512\n\
67TFK:02184:10723\n\
67TFK:02243:11121\n\
67TFK:02273:11160\n\
67TFK:02300:11034\n\
67TFK:02282:11261\n\
67TFK:02289:11267\n\
67TFK:02311:11472\n\
67TFK:02340:10450\n\
67TFK:02374:10733\n\
67TFK:02426:10394\n\
67TFK:02407:10462\n\
67TFK:02420:11293\n\
67TFK:02436:10349\n\
67TFK:02471:10645\n\
67TFK:02472:10729\n\
67TFK:02468:10859\n\
67TFK:02452:11409\n\
67TFK:02495:11427\n\
67TFK:02553:10980\n\
67TFK:02544:11118\n\
67TFK:02536:11527\n\
67TFK:02613:10330\n\
67TFK:02617:10348\n\
67TFK:02629:10409\n\
67TFK:02587:10717\n\
67TFK:02651:10707\n\
67TFK:02635:11525\n\
67TFK:01448:14239\n\
67TFK:01941:14523\n\
67TFK:02160:14172\n\
67TFK:02220:14276\n\
67TFK:02256:14621\n\
67TFK:02390:14709\n\
67TFK:02458:14812\n\
67TFK:02500:14644\n\
67TFK:02553:14220\n\
67TFK:02587:14492\n\
67TFK:02634:14608\n\
67TFK:01338:13063\n\
67TFK:01360:13317\n\
67TFK:01350:14019\n\
67TFK:01425:12989\n\
67TFK:01531:13383\n\
67TFK:01577:13142\n\
67TFK:01539:13855\n\
67TFK:01593:12891\n\
67TFK:01584:13006\n\
67TFK:01656:13589\n\
67TFK:01643:13720\n\
67TFK:01667:13763\n\
67TFK:01731:13454\n\
67TFK:01694:13578\n\
67TFK:01769:14108\n\
67TFK:01790:13199\n\
67TFK:01814:13965\n\
67TFK:01801:14073\n\
67TFK:01832:13426\n\
67TFK:01863:13629\n\
67TFK:01832:14012\n\
67TFK:01915:12939\n\
67TFK:01939:12882\n\
67TFK:01976:13213\n\
67TFK:01977:13597\n\
67TFK:01966:13715\n\
67TFK:02017:13163\n\
67TFK:02002:13568\n\
67TFK:02005:13756\n\
67TFK:02062:13770\n\
67TFK:02116:14110\n\
67TFK:02167:12896\n\
67TFK:02177:13029\n\
67TFK:02148:13673\n\
67TFK:02201:12904\n\
67TFK:02199:13712\n\
67TFK:02279:13328\n\
67TFK:02270:13396\n\
67TFK:02264:13492\n\
67TFK:02297:13314\n\
67TFK:02294:13589\n\
67TFK:02318:13766\n\
67TFK:02334:13148\n\
67TFK:02371:13316\n\
67TFK:02371:13679\n\
67TFK:02345:13733\n\
67TFK:02369:13766\n\
67TFK:02391:13114\n\
67TFK:02383:13253\n\
67TFK:02386:14139\n\
67TFK:02445:13876\n\
67TFK:02436:13918\n\
67TFK:02495:12971\n\
67TFK:02505:12970\n\
67TFK:02567:13287\n\
67TFK:02565:13575\n\
67TFK:02648:13255\n\
67TFK:02656:13556\n\
67TFK:08016:05624\n\
67TFK:08013:05774\n\
67TFK:08043:05338\n\
67TFK:08085:05411\n\
67TFK:08047:05654\n\
67TFK:08074:06245\n\
67TFK:08118:05499\n\
67TFK:08136:06135\n\
67TFK:08120:06411\n\
67TFK:08143:05216\n\
67TFK:08172:05208\n\
67TFK:08178:05351\n\
67TFK:08158:05468\n\
67TFK:08188:05596\n\
67TFK:08182:05687\n\
67TFK:08161:05723\n\
67TFK:08186:05991\n\
67TFK:08229:05764\n\
67TFK:08217:05807\n\
67TFK:08237:05901\n\
67TFK:08269:05495\n\
67TFK:08247:05845\n\
67TFK:08322:05329\n\
67TFK:08333:05788\n\
67TFK:08298:05839\n\
67TFK:08361:05328\n\
67TFK:08370:06320\n\
67TFK:08422:05294\n\
67TFK:08426:05388\n\
67TFK:08408:05644\n\
67TFK:08423:05795\n\
67TFK:08421:05951\n\
67TFK:08441:06334\n\
67TFK:08451:05313\n\
67TFK:08515:05171\n\
67TFK:08503:05462\n\
67TFK:08501:05635\n\
67TFK:08497:05719\n\
67TFK:08495:05828\n\
67TFK:08517:05863\n\
67TFK:08499:06253\n\
67TFK:08514:06424\n\
67TFK:08544:05220\n\
67TFK:08546:05496\n\
67TFK:08543:05813\n\
67TFK:08563:05945\n\
67TFK:08577:06081\n\
67TFK:08560:06141\n\
67TFK:08543:06281\n\
67TFK:08628:05375\n\
67TFK:08616:05761\n\
67TFK:08596:05906\n\
67TFK:08608:06017\n\
67TFK:08784:05670\n\
67TFK:08765:05848\n\
67TFK:08786:05869\n\
67TFK:08759:06010\n\
67TFK:08758:06274\n\
67TFK:08841:05526\n\
67TFK:08813:05661\n\
67TFK:08838:05845\n\
67TFK:08794:05858\n\
67TFK:08831:06401\n\
67TFK:08875:05581\n\
67TFK:08905:05422\n\
67TFK:08892:05742\n\
67TFK:08910:05883\n\
67TFK:08953:05252\n\
67TFK:08950:05669\n\
67TFK:08988:05829\n\
67TFK:08951:06364\n\
67TFK:09002:05328\n\
67TFK:09020:05382\n\
67TFK:08994:05657\n\
67TFK:09020:06029\n\
67TFK:09032:06390\n\
67TFK:09091:05480\n\
67TFK:09090:05862\n\
67TFK:09089:05993\n\
67TFK:09119:05387\n\
67TFK:09137:05716\n\
67TFK:09120:05920\n\
67TFK:09100:05991\n\
67TFK:09118:06047\n\
67TFK:09169:05456\n\
67TFK:09174:05575\n\
67TFK:09150:05849\n\
67TFK:09171:05895\n\
67TFK:09187:06174\n\
67TFK:09155:06269\n\
67TFK:09167:06389\n\
67TFK:09231:05283\n\
67TFK:09194:05467\n\
67TFK:09233:06116\n\
67TFK:09238:06167\n\
67TFK:09207:06375\n\
67TFK:09270:05169\n\
67TFK:09245:05920\n\
67TFK:09291:05905\n\
67TFK:09247:06052\n\
67TFK:09257:06133\n\
67TFK:09288:06363\n\
67TFK:09275:06412\n\
67TFK:09353:05219\n\
67TFK:09369:05364\n\
67TFK:09326:05571\n\
67TFK:09369:05659\n\
67TFK:09364:05925\n\
67TFK:09377:05598\n\
67TFK:09412:05966\n\
67TFK:09390:06382\n\
67TFK:09430:05358\n\
67TFK:09461:05709\n\
67TFK:09439:05897\n\
67TFK:09470:05876\n\
67TFK:09512:05195\n\
67TFK:09505:05396\n\
67TFK:09513:05358\n\
67TFK:09496:05885\n\
67TFK:09500:06002\n\
67TFK:09484:06191\n\
67TFK:09521:06269\n\
67TFK:09556:05678\n\
67TFK:09541:05716\n\
67TFK:09562:05856\n\
67TFK:09573:05946\n\
67TFK:09571:06025\n\
67TFK:09569:06192\n\
67TFK:09601:05648\n\
67TFK:09667:05179\n\
67TFK:09663:05525\n\
67TFK:09628:05752\n\
67TFK:09626:06034\n\
67TFK:09659:06348\n\
67TFK:09714:05322\n\
67TFK:09675:05660\n\
67TFK:09739:05263\n\
67TFK:09761:05400\n\
67TFK:09766:05468\n\
67TFK:09726:05999\n\
67TFK:09733:06206\n\
67TFK:09820:05352\n\
67TFK:09848:05436\n\
67TFK:09831:05724\n\
67TFK:09856:05990\n\
67TFK:09856:06056\n\
67TFK:09845:06266\n\
67TFK:09903:05238\n\
67TFK:09931:05597\n\
67TFK:09939:05566\n\
67TFK:09950:06399\n\
67TFK:09989:05986\n\
67TFK:10048:05411\n\
67TFK:10068:05485\n\
67TFK:10066:05788\n\
67TFK:10042:06350\n\
67TFK:10100:05207\n\
67TFK:10119:05227\n\
67TFK:10103:05329\n\
67TFK:10083:05835\n\
67TFK:10151:05338\n\
67TFK:10162:05775\n\
67TFK:10132:06263\n\
67TFK:10175:05186\n\
67TFK:10189:05274\n\
67TFK:10204:05372\n\
67TFK:10210:05392\n\
67TFK:10191:05428\n\
67TFK:10201:05640\n\
67TFK:10218:06312\n\
67TFK:10261:05750\n\
67TFK:10244:05962\n\
67TFK:10254:06335\n\
67TFK:10268:06309\n\
67TFK:10305:05194\n\
67TFK:10295:06149\n\
67TFK:10296:06205\n\
67TFK:10364:05783\n\
67TFK:10366:06196\n\
67TFK:10423:05180\n\
67TFK:10385:05298\n\
67TFK:10377:05360\n\
67TFK:10395:05812\n\
67TFK:10396:05945\n\
67TFK:10428:06059\n\
67TFK:06673:13664\n\
67TFK:06687:14023\n\
67TFK:06748:13100\n\
67TFK:06743:13719\n\
67TFK:06786:13051\n\
67TFK:06765:13596\n\
67TFK:06763:13900\n\
67TFK:06798:14046\n\
67TFK:06880:13208\n\
67TFK:06875:13627\n\
67TFK:06954:12984\n\
67TFK:06914:13171\n\
67TFK:06921:13284\n\
67TFK:06993:14144\n\
67TFK:07046:13169\n\
67TFK:07012:13352\n\
67TFK:07049:13631\n\
67TFK:07045:13763\n\
67TFK:07099:13511\n\
67TFK:07075:13979\n\
67TFK:07113:13103\n\
67TFK:07138:14017\n\
67TFK:07131:14047\n\
67TFK:07154:14045\n\
67TFK:07206:13042\n\
67TFK:07194:13343\n\
67TFK:07226:13280\n\
67TFK:07215:13332\n\
67TFK:07228:13580\n\
67TFK:07264:13087\n\
67TFK:07275:13690\n\
67TFK:07294:13791\n\
67TFK:07327:13405\n\
67TFK:07399:14000\n\
67TFK:07409:14047\n\
67TFK:07417:13219\n\
67TFK:07446:13370\n\
67TFK:07428:13525\n\
67TFK:07413:13909\n\
67TFK:07502:13496\n\
67TFK:07506:14133\n\
67TFK:07558:13793\n\
67TFK:07607:13258\n\
67TFK:07561:13819\n\
67TFK:07628:13345\n\
67TFK:07614:13407\n\
67TFK:07617:13894\n\
67TFK:07657:13942\n\
67TFK:07615:14034\n\
67TFK:07670:13056\n\
67TFK:07661:13670\n\
67TFK:07676:13673\n\
67TFK:07679:13695\n\
67TFK:07686:13776\n\
67TFK:07664:13839\n\
67TFK:07677:13941\n\
67TFK:07726:12886\n\
67TFK:07750:13189\n\
67TFK:07738:13245\n\
67TFK:07759:13319\n\
67TFK:07716:13535\n\
67TFK:07759:13744\n\
67TFK:07782:12942\n\
67TFK:07796:13080\n\
67TFK:07766:13366\n\
67TFK:07766:14149\n\
67TFK:07855:13448\n\
67TFK:07819:13728\n\
67TFK:07839:13874\n\
67TFK:07846:14060\n\
67TFK:07881:13172\n\
67TFK:07898:13568\n\
67TFK:07950:13894\n\
67TFK:07964:13217\n\
67TFK:07971:13368\n\
67TFK:02708:02758\n\
67TFK:02671:03284\n\
67TFK:02702:03796\n\
67TFK:02741:02894\n\
67TFK:02741:02965\n\
67TFK:02725:03132\n\
67TFK:02761:03546\n\
67TFK:02722:03800\n\
67TFK:02768:03044\n\
67TFK:02812:03357\n\
67TFK:02810:03731\n\
67TFK:02797:03786\n\
67TFK:02832:02664\n\
67TFK:02857:03226\n\
67TFK:02817:03295\n\
67TFK:02836:03746\n\
67TFK:02889:02723\n\
67TFK:02877:02776\n\
67TFK:02907:02817\n\
67TFK:02886:02881\n\
67TFK:02893:03154\n\
67TFK:02873:03345\n\
67TFK:02896:03389\n\
67TFK:02890:03499\n\
67TFK:02912:03643\n\
67TFK:02953:03572\n\
67TFK:03001:02779\n\
67TFK:02984:03320\n\
67TFK:03058:02901\n\
67TFK:03014:02961\n\
67TFK:03056:03035\n\
67TFK:03016:03429\n\
67TFK:03018:03650\n\
67TFK:03067:03304\n\
67TFK:03120:02591\n\
67TFK:03144:03242\n\
67TFK:03163:03466\n\
67TFK:03141:03484\n\
67TFK:03117:03598\n\
67TFK:03153:03632\n\
67TFK:03168:02725\n\
67TFK:03210:03392\n\
67TFK:03193:03561\n\
67TFK:03202:03633\n\
67TFK:03185:03758\n\
67TFK:03169:03862\n\
67TFK:03227:02814\n\
67TFK:03221:02925\n\
67TFK:03243:03671\n\
67TFK:03309:02939\n\
67TFK:03297:03335\n\
67TFK:03264:03413\n\
67TFK:03267:03811\n\
67TFK:03346:02586\n\
67TFK:03363:02974\n\
67TFK:03356:03297\n\
67TFK:03360:03328\n\
67TFK:03405:02598\n\
67TFK:03387:03260\n\
67TFK:03454:02690\n\
67TFK:03453:03787\n\
67TFK:03505:02607\n\
67TFK:03513:02689\n\
67TFK:03513:03476\n\
67TFK:03518:02734\n\
67TFK:03526:03035\n\
67TFK:03543:03066\n\
67TFK:03535:03695\n\
67TFK:03609:03553\n\
67TFK:03585:03618\n\
67TFK:03601:03847\n\
67TFK:03645:02687\n\
67TFK:03663:03146\n\
67TFK:03639:03225\n\
67TFK:03620:03239\n\
67TFK:03667:02769\n\
67TFK:03710:03160\n\
67TFK:03724:02665\n\
67TFK:03755:02755\n\
67TFK:03725:03003\n\
67TFK:03746:03329\n\
67TFK:03744:03486\n\
67TFK:03768:03155\n\
67TFK:03797:03320\n\
67TFK:03790:03514\n\
67TFK:03817:02609\n\
67TFK:03831:03826\n\
67TFK:03894:03195\n\
67TFK:02684:06531\n\
67TFK:02684:06949\n\
67TFK:02692:06967\n\
67TFK:02692:07078\n\
67TFK:02689:07314\n\
67TFK:02681:07446\n\
67TFK:02721:07287\n\
67TFK:02720:07293\n\
67TFK:02730:07296\n\
67TFK:02728:07423\n\
67TFK:02771:06693\n\
67TFK:02795:07683\n\
67TFK:02832:06584\n\
67TFK:02855:07113\n\
67TFK:02829:07335\n\
67TFK:02929:06633\n\
67TFK:02930:06594\n\
67TFK:02919:07238\n\
67TFK:02930:07507\n\
67TFK:02926:07639\n\
67TFK:02990:06988\n\
67TFK:03004:07162\n\
67TFK:02972:07456\n\
67TFK:02981:07704\n\
67TFK:03045:06679\n\
67TFK:03017:06700\n\
67TFK:03054:06762\n\
67TFK:03014:07105\n\
67TFK:03061:07716\n\
67TFK:03068:06621\n\
67TFK:03100:07027\n\
67TFK:03083:07547\n\
67TFK:03157:06680\n\
67TFK:03114:06692\n\
67TFK:03130:07170\n\
67TFK:03183:06880\n\
67TFK:03248:06903\n\
67TFK:03228:07187\n\
67TFK:03220:07469\n\
67TFK:03255:07459\n\
67TFK:03286:06703\n\
67TFK:03308:07623\n\
67TFK:03278:07725\n\
67TFK:03337:06877\n\
67TFK:03345:06887\n\
67TFK:03315:06972\n\
67TFK:03340:07329\n\
67TFK:03326:07707\n\
67TFK:03377:06490\n\
67TFK:03384:06902\n\
67TFK:03459:06685\n\
67TFK:03419:06999\n\
67TFK:03430:07131\n\
67TFK:03430:07437\n\
67TFK:03487:06575\n\
67TFK:03489:06984\n\
67TFK:03491:07209\n\
67TFK:03563:06813\n\
67TFK:03548:07088\n\
67TFK:03519:07324\n\
67TFK:03548:07421\n\
67TFK:03523:07675\n\
67TFK:03569:06873\n\
67TFK:03599:06896\n\
67TFK:03573:07316\n\
67TFK:03584:07455\n\
67TFK:03646:06620\n\
67TFK:03643:06863\n\
67TFK:03653:06927\n\
67TFK:03659:07130\n\
67TFK:03639:07189\n\
67TFK:03679:06860\n\
67TFK:03699:07022\n\
67TFK:03694:07044\n\
67TFK:03696:07091\n\
67TFK:03686:07174\n\
67TFK:03689:07403\n\
67TFK:03722:06467\n\
67TFK:03761:07471\n\
67TFK:03741:07683\n\
67TFK:03780:07158\n\
67TFK:03799:07519\n\
67TFK:03805:07631\n\
67TFK:03826:06514\n\
67TFK:03850:06543\n\
67TFK:03817:06763\n\
67TFK:03823:07365\n\
67TFK:03909:06901\n\
67TFK:03944:07076\n\
67TFK:03967:06483\n\
67TFK:03978:06685\n\
67TFK:03982:06721\n\
67TFK:04013:00445\n\
67TFK:04010:00454\n\
67TFK:04021:00676\n\
67TFK:04013:00985\n\
67TFK:04090:00507\n\
67TFK:04082:00916\n\
67TFK:04137:00252\n\
67TFK:04111:00500\n\
67TFK:04170:00545\n\
67TFK:04180:00810\n\
67TFK:04200:00437\n\
67TFK:04232:00627\n\
67TFK:04201:00889\n\
67TFK:04208:00896\n\
67TFK:04245:00971\n\
67TFK:04286:00791\n\
67TFK:04252:01212\n\
67TFK:04312:00337\n\
67TFK:04325:01130\n\
67TFK:04317:01151\n\
67TFK:04361:00601\n\
67TFK:04414:00964\n\
67TFK:04414:00966\n\
67TFK:04433:01184\n\
67TFK:04443:01166\n\
67TFK:04398:01249\n\
67TFK:04451:00324\n\
67TFK:04452:01020\n\
67TFK:04482:01255\n\
67TFK:04523:01219\n\
67TFK:04505:01262\n\
67TFK:04561:00330\n\
67TFK:04559:01020\n\
67TFK:04605:00585\n\
67TFK:04596:00911\n\
67TFK:04601:00914\n\
67TFK:04642:00961\n\
67TFK:04633:01166\n\
67TFK:04639:01151\n\
67TFK:04646:00439\n\
67TFK:04743:00336\n\
67TFK:04780:00949\n\
67TFK:04839:01006\n\
67TFK:04798:01176\n\
67TFK:04873:01098\n\
67TFK:04865:01225\n\
67TFK:04985:01038\n\
67TFK:05042:01008\n\
67TFK:05146:00958\n\
67TFK:05229:01095\n\
67TFK:05196:01183\n\
67TFK:02762:14930\n\
67TFK:02862:14468\n\
67TFK:02866:14514\n\
67TFK:02936:14455\n\
67TFK:03113:14467\n\
67TFK:03068:14705\n\
67TFK:03089:14688\n\
67TFK:03077:14774\n\
67TFK:03157:14554\n\
67TFK:03124:14824\n\
67TFK:03195:14239\n\
67TFK:03171:14879\n\
67TFK:03238:14515\n\
67TFK:03243:14479\n\
67TFK:03354:14538\n\
67TFK:03326:14852\n\
67TFK:03366:14323\n\
67TFK:03386:14803\n\
67TFK:03381:14863\n\
67TFK:03411:14888\n\
67TFK:03423:14192\n\
67TFK:03457:14487\n\
67TFK:03442:14537\n\
67TFK:03492:14367\n\
67TFK:03465:14439\n\
67TFK:03492:14424\n\
67TFK:03507:14441\n\
67TFK:03469:14714\n\
67TFK:03489:14748\n\
67TFK:03614:14636\n\
67TFK:03695:14264\n\
67TFK:03721:14322\n\
67TFK:03761:14671\n\
67TFK:03781:14332\n\
67TFK:03782:14451\n\
67TFK:03784:14772\n\
67TFK:03848:14345\n\
67TFK:03896:14198\n\
67TFK:03877:14262\n\
67TFK:03877:14566\n\
67TFK:03941:15014\n\
67TFK:03969:14614\n\
67TFK:03994:14609\n\
67TFK:03965:14647\n\
67TFK:03982:14720\n\
67TFK:03964:15069\n\
67TFK:02668:10725\n\
67TFK:02702:10751\n\
67TFK:02689:11460\n\
67TFK:02716:10453\n\
67TFK:02754:11085\n\
67TFK:02742:11354\n\
67TFK:02791:10505\n\
67TFK:02804:10972\n\
67TFK:02855:10334\n\
67TFK:02818:11470\n\
67TFK:02866:10648\n\
67TFK:02897:10874\n\
67TFK:02901:11377\n\
67TFK:02925:11232\n\
67TFK:02965:10369\n\
67TFK:02982:10916\n\
67TFK:02995:10929\n\
67TFK:03015:11281\n\
67TFK:03098:11213\n\
67TFK:03119:11250\n\
67TFK:03152:11295\n\
67TFK:03145:11432\n\
67TFK:03168:10351\n\
67TFK:03168:10468\n\
67TFK:03180:10615\n\
67TFK:03200:11172\n\
67TFK:03224:10658\n\
67TFK:03255:11071\n\
67TFK:03232:11244\n\
67TFK:03279:10463\n\
67TFK:03291:11465\n\
67TFK:03339:10525\n\
67TFK:03333:11471\n\
67TFK:03366:11382\n\
67TFK:03429:10596\n\
67TFK:03427:10749\n\
67TFK:03432:10971\n\
67TFK:03462:11228\n\
67TFK:03499:11133\n\
67TFK:03563:10692\n\
67TFK:03610:10497\n\
67TFK:03580:10579\n\
67TFK:03603:10884\n\
67TFK:03582:11237\n\
67TFK:03660:11116\n\
67TFK:03678:10575\n\
67TFK:03685:10741\n\
67TFK:03704:11135\n\
67TFK:03684:11194\n\
67TFK:03756:10464\n\
67TFK:03756:10917\n\
67TFK:03760:11084\n\
67TFK:03744:11353\n\
67TFK:03812:11246\n\
67TFK:03825:10447\n\
67TFK:03849:10782\n\
67TFK:03830:10960\n\
67TFK:03876:11003\n\
67TFK:03882:10979\n\
67TFK:03937:10339\n\
67TFK:03973:10329\n\
67TFK:03967:10792\n\
67TFK:03981:10860\n\
67TFK:03976:11559\n\
67TFK:01495:01167\n\
67TFK:01520:01253\n\
67TFK:01663:00971\n\
67TFK:01668:01147\n\
67TFK:01704:01154\n\
67TFK:01742:00827\n\
67TFK:01742:00970\n\
67TFK:01764:01003\n\
67TFK:01839:01202\n\
67TFK:01881:01240\n\
67TFK:01901:00945\n\
67TFK:01905:00914\n\
67TFK:01885:01109\n\
67TFK:01992:00707\n\
67TFK:02034:00687\n\
67TFK:02063:01179\n\
67TFK:02048:01248\n\
67TFK:02219:00700\n\
67TFK:02199:00899\n\
67TFK:02201:00923\n\
67TFK:02225:00916\n\
67TFK:02225:01035\n\
67TFK:02219:01223\n\
67TFK:02271:01038\n\
67TFK:02266:01177\n\
67TFK:02299:00691\n\
67TFK:02308:00670\n\
67TFK:02315:01018\n\
67TFK:02303:01254\n\
67TFK:02336:01229\n\
67TFK:02425:00711\n\
67TFK:02393:00756\n\
67TFK:02470:00905\n\
67TFK:02495:00849\n\
67TFK:02496:00966\n\
67TFK:02501:00998\n\
67TFK:02523:00964\n\
67TFK:02514:01011\n\
67TFK:02520:01188\n\
67TFK:02585:01146\n\
67TFK:02658:00676\n\
67TFK:02643:00947\n\
67TFK:02639:00981\n\
67TFK:02649:01034\n\
67TFK:02697:07905\n\
67TFK:02703:08307\n\
67TFK:02694:08694\n\
67TFK:02664:08816\n\
67TFK:02664:08939\n\
67TFK:02732:07754\n\
67TFK:02771:08045\n\
67TFK:02776:08213\n\
67TFK:02792:08437\n\
67TFK:02859:07784\n\
67TFK:02814:08536\n\
67TFK:02840:08750\n\
67TFK:02893:08559\n\
67TFK:02867:08767\n\
67TFK:02881:08995\n\
67TFK:02939:08037\n\
67TFK:02941:08708\n\
67TFK:02972:07828\n\
67TFK:02992:08971\n\
67TFK:03020:07970\n\
67TFK:03025:08177\n\
67TFK:03091:08979\n\
67TFK:03159:07872\n\
67TFK:03160:08416\n\
67TFK:03172:07903\n\
67TFK:03205:08176\n\
67TFK:03230:07752\n\
67TFK:03228:08390\n\
67TFK:03252:08823\n\
67TFK:03293:08031\n\
67TFK:03284:08235\n\
67TFK:03269:08298\n\
67TFK:03312:08447\n\
67TFK:03301:08964\n\
67TFK:03356:07817\n\
67TFK:03326:08211\n\
67TFK:03337:08567\n\
67TFK:03395:08580\n\
67TFK:03437:08290\n\
67TFK:03434:08382\n\
67TFK:03465:08058\n\
67TFK:03489:08261\n\
67TFK:03472:08280\n\
67TFK:03488:08941\n\
67TFK:03561:07742\n\
67TFK:03551:08331\n\
67TFK:03532:08386\n\
67TFK:03532:08747\n\
67TFK:03520:08800\n\
67TFK:03533:08850\n\
67TFK:03609:07943\n\
67TFK:03618:08175\n\
67TFK:03617:08629\n\
67TFK:03654:08705\n\
67TFK:03682:07923\n\
67TFK:03707:08146\n\
67TFK:03685:08825\n\
67TFK:03741:07766\n\
67TFK:03730:07918\n\
67TFK:03745:08293\n\
67TFK:03746:08537\n\
67TFK:03757:08715\n\
67TFK:03782:07956\n\
67TFK:03764:08706\n\
67TFK:03802:08740\n\
67TFK:03829:07908\n\
67TFK:03839:07898\n\
67TFK:03849:07907\n\
67TFK:03825:08043\n\
67TFK:03865:07736\n\
67TFK:03892:07753\n\
67TFK:03898:07760\n\
67TFK:03897:07974\n\
67TFK:03879:08023\n\
67TFK:03880:08300\n\
67TFK:03886:08325\n\
67TFK:03953:08069\n\
67TFK:03934:08166\n\
67TFK:03915:08493\n\
67TFK:03945:08570\n\
67TFK:03966:08887\n\
')
