# Supplementary material for: The Oxidative Metabolism of Fossil Hydrocarbons and Sulfide Minerals by the Lithobiontic Microbial Community Inhabiting Deep Subterrestrial Kupferschiefer Black Shale
Source: Front Microbiol. 2018 May 15;9:972. doi: 10.3389/fmicb.2018.00972 (PMC5962744; doi:10.3389/fmicb.2018.00972)
Supplement: Supplementary file 3 [file Presentation_1.ZIP › R19_filter-trim_BSc60_sup207_krona.html.files/node67.members.0.js]

data('67TFK:01395:12348\n\
67TFK:01997:12331\n\
67TFK:02046:12253\n\
67TFK:02212:12162\n\
67TFK:02183:12668\n\
67TFK:02241:12717\n\
67TFK:02715:04195\n\
67TFK:03217:04259\n\
67TFK:03239:04252\n\
67TFK:03291:04327\n\
67TFK:03331:04993\n\
67TFK:03493:04463\n\
67TFK:03556:04327\n\
67TFK:03686:04997\n\
67TFK:03780:05148\n\
67TFK:03978:04418\n\
67TFK:00736:04271\n\
67TFK:00941:04352\n\
67TFK:01005:04553\n\
67TFK:01089:04567\n\
67TFK:00746:02435\n\
67TFK:01272:01317\n\
67TFK:01266:02155\n\
67TFK:00448:09592\n\
67TFK:00598:09132\n\
67TFK:00594:09971\n\
67TFK:00705:09657\n\
67TFK:01086:10292\n\
67TFK:01240:09164\n\
67TFK:01213:10024\n\
67TFK:00469:08807\n\
67TFK:00896:08372\n\
67TFK:01324:08114\n\
67TFK:01313:08904\n\
67TFK:00971:06626\n\
67TFK:01077:06670\n\
67TFK:01096:07401\n\
67TFK:01294:06916\n\
67TFK:01314:07593\n\
67TFK:00591:06122\n\
67TFK:00730:05911\n\
67TFK:00878:05349\n\
67TFK:00981:05499\n\
67TFK:00973:05628\n\
67TFK:01095:05417\n\
67TFK:01084:05805\n\
67TFK:01265:05967\n\
67TFK:01320:05397\n\
67TFK:00953:12774\n\
67TFK:01134:12824\n\
67TFK:09358:06923\n\
67TFK:09382:06903\n\
67TFK:09385:07335\n\
67TFK:09797:07376\n\
67TFK:09865:07302\n\
67TFK:10367:07091\n\
67TFK:06691:03151\n\
67TFK:07029:03275\n\
67TFK:07305:03621\n\
67TFK:07365:03654\n\
67TFK:07659:03033\n\
67TFK:07679:02661\n\
67TFK:07715:03036\n\
67TFK:07729:03125\n\
67TFK:07748:03438\n\
67TFK:07894:03702\n\
67TFK:09339:04138\n\
67TFK:09514:03958\n\
67TFK:09529:04687\n\
67TFK:09823:04424\n\
67TFK:10000:04894\n\
67TFK:09342:02844\n\
67TFK:09333:03119\n\
67TFK:09398:02608\n\
67TFK:09426:02728\n\
67TFK:09560:03277\n\
67TFK:09631:03813\n\
67TFK:10176:02609\n\
67TFK:10189:02674\n\
67TFK:09473:11705\n\
67TFK:09549:12609\n\
67TFK:09840:11635\n\
67TFK:01116:13019\n\
67TFK:01804:03734\n\
67TFK:01870:03432\n\
67TFK:02098:03805\n\
67TFK:02145:02595\n\
67TFK:02155:03716\n\
67TFK:01485:04498\n\
67TFK:01667:04584\n\
67TFK:01872:05130\n\
67TFK:02012:04558\n\
67TFK:02151:05047\n\
67TFK:01372:05572\n\
67TFK:01982:06368\n\
67TFK:02160:06148\n\
67TFK:02326:05172\n\
67TFK:02324:05796\n\
67TFK:02649:05242\n\
67TFK:01582:06686\n\
67TFK:01740:06984\n\
67TFK:02311:06543\n\
67TFK:02420:06633\n\
67TFK:02658:07334\n\
67TFK:01363:01330\n\
67TFK:01682:01538\n\
67TFK:01784:02305\n\
67TFK:02001:01739\n\
67TFK:02236:01500\n\
67TFK:02273:02087\n\
67TFK:02301:02074\n\
67TFK:02640:02093\n\
67TFK:01371:08313\n\
67TFK:01461:08038\n\
67TFK:01694:08187\n\
67TFK:02108:08327\n\
67TFK:02490:08653\n\
67TFK:02648:07768\n\
67TFK:02168:09916\n\
67TFK:02167:10213\n\
67TFK:02622:09515\n\
67TFK:05343:04628\n\
67TFK:05700:04225\n\
67TFK:05860:04643\n\
67TFK:05999:04394\n\
67TFK:06165:04892\n\
67TFK:06291:04198\n\
67TFK:06359:04755\n\
67TFK:09668:13128\n\
67TFK:09338:07769\n\
67TFK:09361:08783\n\
67TFK:09687:07823\n\
67TFK:09718:07992\n\
67TFK:09806:07912\n\
67TFK:09790:08246\n\
67TFK:09963:07936\n\
67TFK:10104:08551\n\
67TFK:10312:07803\n\
67TFK:09604:09402\n\
67TFK:09674:09431\n\
67TFK:10162:09092\n\
67TFK:10126:09903\n\
67TFK:10193:09569\n\
67TFK:09365:11186\n\
67TFK:09426:11086\n\
67TFK:09526:10409\n\
67TFK:09706:11569\n\
67TFK:10161:10846\n\
67TFK:10211:10525\n\
67TFK:10190:11262\n\
67TFK:05443:06968\n\
67TFK:05919:06472\n\
67TFK:06305:06615\n\
67TFK:06311:06918\n\
67TFK:06547:06456\n\
67TFK:06551:07130\n\
67TFK:06588:06787\n\
67TFK:05425:10792\n\
67TFK:05574:11190\n\
67TFK:05656:10605\n\
67TFK:06150:10437\n\
67TFK:06243:10916\n\
67TFK:06560:11144\n\
67TFK:09544:01715\n\
67TFK:09834:02027\n\
67TFK:10004:02559\n\
67TFK:06799:01601\n\
67TFK:07098:02192\n\
67TFK:07267:01315\n\
67TFK:07363:02304\n\
67TFK:07930:02106\n\
67TFK:07981:01412\n\
67TFK:07962:01539\n\
67TFK:07277:03936\n\
67TFK:07365:04638\n\
67TFK:07435:05137\n\
67TFK:07551:05023\n\
67TFK:07751:04846\n\
67TFK:07774:04474\n\
67TFK:07770:04988\n\
67TFK:07920:05135\n\
67TFK:06821:06616\n\
67TFK:06921:06512\n\
67TFK:07054:07060\n\
67TFK:07202:06530\n\
67TFK:07451:07529\n\
67TFK:07663:07065\n\
67TFK:06989:05951\n\
67TFK:07399:06277\n\
67TFK:07917:05788\n\
67TFK:06930:09516\n\
67TFK:07642:10115\n\
67TFK:07718:09124\n\
67TFK:07793:09954\n\
67TFK:07817:09538\n\
67TFK:07869:09803\n\
67TFK:07033:08211\n\
67TFK:07115:07884\n\
67TFK:07207:08043\n\
67TFK:07571:07736\n\
67TFK:07308:11504\n\
67TFK:07524:11507\n\
67TFK:07670:10646\n\
67TFK:00848:03827\n\
67TFK:01079:03429\n\
67TFK:05426:02402\n\
67TFK:05874:02060\n\
67TFK:06256:01408\n\
67TFK:06260:02128\n\
67TFK:06427:01480\n\
67TFK:06558:02126\n\
67TFK:08030:01006\n\
67TFK:08550:00939\n\
67TFK:08710:01161\n\
67TFK:09169:01285\n\
67TFK:06819:00791\n\
67TFK:06866:01092\n\
67TFK:07076:01104\n\
67TFK:07855:01144\n\
67TFK:08240:06643\n\
67TFK:08214:06711\n\
67TFK:08297:07391\n\
67TFK:08374:06752\n\
67TFK:08352:06914\n\
67TFK:08343:07686\n\
67TFK:08488:06656\n\
67TFK:08699:06714\n\
67TFK:08768:07413\n\
67TFK:08803:06668\n\
67TFK:08826:06791\n\
67TFK:09021:06781\n\
67TFK:09069:07586\n\
67TFK:08073:03165\n\
67TFK:08054:03817\n\
67TFK:08118:03693\n\
67TFK:08163:03460\n\
67TFK:08205:02576\n\
67TFK:08286:02621\n\
67TFK:08536:03555\n\
67TFK:08597:03428\n\
67TFK:08648:02747\n\
67TFK:08807:02830\n\
67TFK:08794:03600\n\
67TFK:08909:02589\n\
67TFK:09038:02716\n\
67TFK:09275:02894\n\
67TFK:08039:04319\n\
67TFK:08009:04837\n\
67TFK:08345:04361\n\
67TFK:08667:04526\n\
67TFK:08742:04129\n\
67TFK:09215:04032\n\
67TFK:08030:08185\n\
67TFK:08120:08634\n\
67TFK:08619:08017\n\
67TFK:08593:08666\n\
67TFK:08611:08640\n\
67TFK:09068:08064\n\
67TFK:08042:09809\n\
67TFK:08356:09775\n\
67TFK:08464:09168\n\
67TFK:08565:09399\n\
67TFK:09233:09236\n\
67TFK:00676:10505\n\
67TFK:00794:10317\n\
67TFK:00756:10887\n\
67TFK:00952:11237\n\
67TFK:06674:12286\n\
67TFK:06756:11776\n\
67TFK:06826:12497\n\
67TFK:07068:12633\n\
67TFK:07226:12758\n\
67TFK:04428:13480\n\
67TFK:04910:12936\n\
67TFK:05108:13238\n\
67TFK:04195:12333\n\
67TFK:04170:12528\n\
67TFK:04559:12091\n\
67TFK:04621:11711\n\
67TFK:04692:11940\n\
67TFK:04281:10528\n\
67TFK:04374:10645\n\
67TFK:04824:11409\n\
67TFK:04963:10306\n\
67TFK:04031:10192\n\
67TFK:04182:09848\n\
67TFK:04621:10059\n\
67TFK:04902:09040\n\
67TFK:05083:09845\n\
67TFK:03996:08892\n\
67TFK:04093:07391\n\
67TFK:04124:07280\n\
67TFK:04345:07058\n\
67TFK:04348:07135\n\
67TFK:04774:07656\n\
67TFK:04816:06627\n\
67TFK:04796:06640\n\
67TFK:04960:07109\n\
67TFK:05037:07498\n\
67TFK:05132:06903\n\
67TFK:05200:07084\n\
67TFK:06109:00331\n\
67TFK:06465:00782\n\
67TFK:04332:05901\n\
67TFK:04630:05892\n\
67TFK:04749:05435\n\
67TFK:04996:06052\n\
67TFK:05267:06027\n\
67TFK:08220:13093\n\
67TFK:08311:13852\n\
67TFK:08580:13027\n\
67TFK:08255:12625\n\
67TFK:05691:13860\n\
67TFK:05968:13734\n\
67TFK:06087:13540\n\
67TFK:08313:11446\n\
67TFK:08547:11209\n\
67TFK:08560:11569\n\
67TFK:08813:10604\n\
67TFK:09228:10399\n\
67TFK:04075:02643\n\
67TFK:04742:03277\n\
67TFK:04908:02978\n\
67TFK:05216:03594\n\
67TFK:05654:03444\n\
67TFK:05925:03088\n\
67TFK:05973:03004\n\
67TFK:06032:03033\n\
67TFK:06041:03364\n\
67TFK:06177:03241\n\
67TFK:06244:03414\n\
67TFK:06282:02776\n\
67TFK:06620:02913\n\
67TFK:05440:06147\n\
67TFK:05484:05479\n\
67TFK:05496:05632\n\
67TFK:05502:05681\n\
67TFK:05529:06345\n\
67TFK:05580:06293\n\
67TFK:05959:06166\n\
67TFK:06329:05199\n\
67TFK:06513:05396\n\
67TFK:06501:05904\n\
67TFK:06573:05780\n\
67TFK:06590:05628\n\
67TFK:06622:06205\n\
67TFK:04023:04738\n\
67TFK:04092:04300\n\
67TFK:04470:04470\n\
67TFK:04521:05009\n\
67TFK:04563:04966\n\
67TFK:04725:04061\n\
67TFK:04791:04337\n\
67TFK:05039:03865\n\
67TFK:05527:08523\n\
67TFK:05636:08158\n\
67TFK:05642:08515\n\
67TFK:05680:08086\n\
67TFK:05716:08922\n\
67TFK:05755:08190\n\
67TFK:05787:07870\n\
67TFK:06324:08719\n\
67TFK:06385:08059\n\
67TFK:06393:08794\n\
67TFK:06607:08675\n\
67TFK:06645:08775\n\
67TFK:05671:09979\n\
67TFK:05875:09053\n\
67TFK:06231:09055\n\
67TFK:06501:09952\n\
67TFK:06551:09531\n\
67TFK:06545:09697\n\
67TFK:06001:11812\n\
67TFK:06438:12435\n\
67TFK:04939:01680\n\
67TFK:04999:02144\n\
67TFK:03243:13127\n\
67TFK:03699:13925\n\
67TFK:03949:13075\n\
67TFK:02963:11859\n\
67TFK:02975:12236\n\
67TFK:03190:12491\n\
67TFK:02772:09546\n\
67TFK:03000:09604\n\
67TFK:03024:09273\n\
67TFK:03572:09672\n\
67TFK:03577:09717\n\
67TFK:03674:09944\n\
67TFK:03873:09924\n\
67TFK:02837:06293\n\
67TFK:02888:06331\n\
67TFK:03145:06135\n\
67TFK:03486:05753\n\
67TFK:08137:02289\n\
67TFK:08170:01389\n\
67TFK:08381:01487\n\
67TFK:08411:01824\n\
67TFK:08410:01921\n\
67TFK:08403:02290\n\
67TFK:08780:01707\n\
67TFK:08967:01866\n\
67TFK:09269:02398\n\
67TFK:02842:01326\n\
67TFK:03164:02407\n\
67TFK:03407:01609\n\
67TFK:03604:01828\n\
67TFK:03622:01349\n\
67TFK:03744:01597\n\
67TFK:03729:02025\n\
67TFK:02779:00615\n\
67TFK:02871:00679\n\
67TFK:03590:00667\n\
67TFK:03715:00666\n\
67TFK:01368:11160\n\
67TFK:01598:10332\n\
67TFK:02162:10935\n\
67TFK:02202:11171\n\
67TFK:02222:11421\n\
67TFK:02421:11179\n\
67TFK:01998:14078\n\
67TFK:02100:13580\n\
67TFK:02314:13334\n\
67TFK:02456:13355\n\
67TFK:08170:05998\n\
67TFK:08701:06278\n\
67TFK:08889:05391\n\
67TFK:08901:05883\n\
67TFK:09883:05476\n\
67TFK:10284:05761\n\
67TFK:07899:13296\n\
67TFK:02867:03822\n\
67TFK:03090:02587\n\
67TFK:03174:02830\n\
67TFK:03236:03624\n\
67TFK:03380:02802\n\
67TFK:03676:03668\n\
67TFK:03103:06840\n\
67TFK:03188:07029\n\
67TFK:03363:07267\n\
67TFK:03384:07443\n\
67TFK:03852:07349\n\
67TFK:04060:01259\n\
67TFK:04756:01153\n\
67TFK:04828:00650\n\
67TFK:02688:14503\n\
67TFK:03479:14323\n\
67TFK:02891:10306\n\
67TFK:02979:11464\n\
67TFK:03190:11189\n\
67TFK:03512:11192\n\
67TFK:03544:11477\n\
67TFK:03658:11349\n\
67TFK:03983:11449\n\
67TFK:01661:01235\n\
67TFK:01792:01242\n\
67TFK:03176:08275\n\
67TFK:03198:08802\n\
67TFK:03283:07785\n\
67TFK:03365:07851\n\
67TFK:03500:08735\n\
67TFK:03529:07763\n\
')
