# Supplementary material for: The Oxidative Metabolism of Fossil Hydrocarbons and Sulfide Minerals by the Lithobiontic Microbial Community Inhabiting Deep Subterrestrial Kupferschiefer Black Shale
Source: Front Microbiol. 2018 May 15;9:972. doi: 10.3389/fmicb.2018.00972 (PMC5962744; doi:10.3389/fmicb.2018.00972)
Supplement: Supplementary file 3 [file Presentation_1.ZIP › R19_filter-trim_BSc60_sup207_krona.html.files/node1573.members.0.js]

data('67TFK:01565:12258\n\
67TFK:01654:11695\n\
67TFK:01787:11798\n\
67TFK:01929:12038\n\
67TFK:02113:12690\n\
67TFK:02306:11892\n\
67TFK:02533:12093\n\
67TFK:02644:11605\n\
67TFK:02654:11785\n\
67TFK:02657:12193\n\
67TFK:02649:12349\n\
67TFK:02682:03927\n\
67TFK:02672:04684\n\
67TFK:02898:04564\n\
67TFK:03010:04346\n\
67TFK:03242:04706\n\
67TFK:03281:05116\n\
67TFK:03387:04841\n\
67TFK:03434:04279\n\
67TFK:03607:04131\n\
67TFK:03584:05024\n\
67TFK:03625:04394\n\
67TFK:03679:04753\n\
67TFK:03797:04298\n\
67TFK:03764:04774\n\
67TFK:03922:04110\n\
67TFK:00300:04481\n\
67TFK:00346:04947\n\
67TFK:00393:04716\n\
67TFK:00393:04839\n\
67TFK:00371:05149\n\
67TFK:00430:04255\n\
67TFK:00456:04812\n\
67TFK:00530:04566\n\
67TFK:00504:05115\n\
67TFK:00599:04576\n\
67TFK:00647:04711\n\
67TFK:00633:04799\n\
67TFK:00782:04425\n\
67TFK:00898:04818\n\
67TFK:00878:05112\n\
67TFK:00902:04719\n\
67TFK:00908:04719\n\
67TFK:01049:04365\n\
67TFK:01165:04011\n\
67TFK:01244:04017\n\
67TFK:01249:04554\n\
67TFK:01229:05020\n\
67TFK:00799:01632\n\
67TFK:00764:01986\n\
67TFK:00839:01956\n\
67TFK:00888:01545\n\
67TFK:00871:01824\n\
67TFK:00997:02016\n\
67TFK:01045:02244\n\
67TFK:01059:01802\n\
67TFK:01112:01962\n\
67TFK:01194:02512\n\
67TFK:01310:02404\n\
67TFK:00487:09124\n\
67TFK:00544:09768\n\
67TFK:00573:10003\n\
67TFK:00830:09696\n\
67TFK:00822:09845\n\
67TFK:00853:10039\n\
67TFK:00951:09379\n\
67TFK:00976:09744\n\
67TFK:01030:09344\n\
67TFK:01197:10015\n\
67TFK:01245:09327\n\
67TFK:00046:08310\n\
67TFK:00100:08223\n\
67TFK:00492:07950\n\
67TFK:00566:07942\n\
67TFK:00612:07970\n\
67TFK:00691:08476\n\
67TFK:00749:08771\n\
67TFK:00826:07984\n\
67TFK:00884:08824\n\
67TFK:01013:07808\n\
67TFK:01014:08533\n\
67TFK:01191:07922\n\
67TFK:00270:07153\n\
67TFK:00284:07183\n\
67TFK:00258:07631\n\
67TFK:00346:06453\n\
67TFK:00311:06908\n\
67TFK:00441:06675\n\
67TFK:00423:07406\n\
67TFK:00548:06962\n\
67TFK:00568:07256\n\
67TFK:00552:07325\n\
67TFK:00612:07711\n\
67TFK:00673:06779\n\
67TFK:00688:06765\n\
67TFK:00727:06764\n\
67TFK:00778:06701\n\
67TFK:00788:07178\n\
67TFK:00811:06978\n\
67TFK:00919:07256\n\
67TFK:00955:07079\n\
67TFK:01055:06707\n\
67TFK:01145:07119\n\
67TFK:01118:07241\n\
67TFK:01214:07618\n\
67TFK:01308:07186\n\
67TFK:00228:05786\n\
67TFK:00291:05886\n\
67TFK:00431:05447\n\
67TFK:00496:05539\n\
67TFK:00717:05611\n\
67TFK:00875:05506\n\
67TFK:00986:05227\n\
67TFK:01094:05596\n\
67TFK:01331:05241\n\
67TFK:01310:05675\n\
67TFK:01324:06058\n\
67TFK:01315:06404\n\
67TFK:00743:12115\n\
67TFK:00967:12346\n\
67TFK:01119:11801\n\
67TFK:01274:11795\n\
67TFK:09367:06964\n\
67TFK:09498:06547\n\
67TFK:09519:06833\n\
67TFK:09700:07313\n\
67TFK:09775:07693\n\
67TFK:09847:06973\n\
67TFK:09857:07514\n\
67TFK:09911:06872\n\
67TFK:09958:06980\n\
67TFK:10053:07064\n\
67TFK:10342:07542\n\
67TFK:10571:07669\n\
67TFK:06682:03513\n\
67TFK:06933:02827\n\
67TFK:07029:02581\n\
67TFK:07253:03153\n\
67TFK:07231:03617\n\
67TFK:07237:03587\n\
67TFK:07282:02809\n\
67TFK:07300:02782\n\
67TFK:07275:03097\n\
67TFK:07303:03538\n\
67TFK:07338:02834\n\
67TFK:07658:03468\n\
67TFK:07726:03232\n\
67TFK:07787:02875\n\
67TFK:07818:02818\n\
67TFK:07881:03468\n\
67TFK:07970:02660\n\
67TFK:09367:04120\n\
67TFK:09398:04277\n\
67TFK:09468:04640\n\
67TFK:09587:05137\n\
67TFK:09638:04330\n\
67TFK:09816:04695\n\
67TFK:09777:04946\n\
67TFK:09855:03871\n\
67TFK:09885:04859\n\
67TFK:09912:04990\n\
67TFK:10140:04433\n\
67TFK:10207:04203\n\
67TFK:10414:04492\n\
67TFK:09387:02715\n\
67TFK:09514:02997\n\
67TFK:09545:03254\n\
67TFK:09570:03508\n\
67TFK:09653:02783\n\
67TFK:09755:02788\n\
67TFK:09730:03735\n\
67TFK:09766:03770\n\
67TFK:09812:02973\n\
67TFK:10049:03255\n\
67TFK:10143:03365\n\
67TFK:10244:02603\n\
67TFK:10230:03298\n\
67TFK:10363:03362\n\
67TFK:10328:03472\n\
67TFK:09345:12242\n\
67TFK:09454:11860\n\
67TFK:09475:12876\n\
67TFK:09557:11722\n\
67TFK:09643:12352\n\
67TFK:09737:12478\n\
67TFK:09838:11654\n\
67TFK:09889:12031\n\
67TFK:09947:12300\n\
67TFK:01312:13246\n\
67TFK:01372:03202\n\
67TFK:01419:03710\n\
67TFK:01452:03156\n\
67TFK:01497:03857\n\
67TFK:01666:02625\n\
67TFK:01896:03016\n\
67TFK:02000:02585\n\
67TFK:01989:02685\n\
67TFK:02079:03437\n\
67TFK:02191:03208\n\
67TFK:02281:03059\n\
67TFK:02245:03455\n\
67TFK:02307:02640\n\
67TFK:02337:03151\n\
67TFK:02382:02621\n\
67TFK:02383:03810\n\
67TFK:01374:04459\n\
67TFK:01367:04980\n\
67TFK:01430:04785\n\
67TFK:01439:04690\n\
67TFK:01465:04735\n\
67TFK:01531:04188\n\
67TFK:01562:04619\n\
67TFK:01701:04859\n\
67TFK:01742:04115\n\
67TFK:01804:04114\n\
67TFK:01879:04205\n\
67TFK:01914:04940\n\
67TFK:02137:04355\n\
67TFK:02362:04401\n\
67TFK:02345:04823\n\
67TFK:02356:04832\n\
67TFK:02389:04535\n\
67TFK:02444:04544\n\
67TFK:02509:03937\n\
67TFK:02556:04639\n\
67TFK:01379:06271\n\
67TFK:01426:05475\n\
67TFK:01467:05870\n\
67TFK:01505:05963\n\
67TFK:01586:05213\n\
67TFK:01586:05696\n\
67TFK:01634:05645\n\
67TFK:01651:05839\n\
67TFK:01667:06356\n\
67TFK:01708:06404\n\
67TFK:01876:06401\n\
67TFK:01945:06087\n\
67TFK:01951:06396\n\
67TFK:02057:05304\n\
67TFK:02056:05780\n\
67TFK:02040:06044\n\
67TFK:02143:05458\n\
67TFK:02154:05676\n\
67TFK:02164:06071\n\
67TFK:01338:06743\n\
67TFK:01339:07329\n\
67TFK:01598:06853\n\
67TFK:01607:07058\n\
67TFK:01590:07310\n\
67TFK:01618:07443\n\
67TFK:01672:07085\n\
67TFK:01667:07149\n\
67TFK:01779:07416\n\
67TFK:02093:06569\n\
67TFK:02229:06676\n\
67TFK:02223:07499\n\
67TFK:02329:06788\n\
67TFK:02339:07196\n\
67TFK:02378:07463\n\
67TFK:02422:06554\n\
67TFK:02496:07244\n\
67TFK:02550:06751\n\
67TFK:02573:07003\n\
67TFK:02629:06608\n\
67TFK:02613:07702\n\
67TFK:02637:07318\n\
67TFK:01336:02272\n\
67TFK:01349:02517\n\
67TFK:01655:01391\n\
67TFK:01798:02502\n\
67TFK:01903:01444\n\
67TFK:01911:01679\n\
67TFK:01924:02294\n\
67TFK:01959:02346\n\
67TFK:01995:01556\n\
67TFK:01996:01833\n\
67TFK:02022:02475\n\
67TFK:02079:02334\n\
67TFK:02235:01800\n\
67TFK:02342:01892\n\
67TFK:02442:01468\n\
67TFK:02637:01781\n\
67TFK:01373:07775\n\
67TFK:01384:08179\n\
67TFK:01630:07964\n\
67TFK:01632:08092\n\
67TFK:01644:08278\n\
67TFK:01783:07732\n\
67TFK:01934:08042\n\
67TFK:02004:08044\n\
67TFK:02012:08528\n\
67TFK:02034:08332\n\
67TFK:02107:08019\n\
67TFK:02103:08948\n\
67TFK:02136:08828\n\
67TFK:02148:08863\n\
67TFK:02156:08965\n\
67TFK:02228:08587\n\
67TFK:02253:08423\n\
67TFK:02417:08065\n\
67TFK:02508:08678\n\
67TFK:01409:09017\n\
67TFK:01439:09485\n\
67TFK:01453:09504\n\
67TFK:01522:09239\n\
67TFK:01518:09800\n\
67TFK:01709:09628\n\
67TFK:01790:09428\n\
67TFK:01787:09714\n\
67TFK:01886:09258\n\
67TFK:01908:09703\n\
67TFK:02261:09911\n\
67TFK:02437:10208\n\
67TFK:05405:05116\n\
67TFK:05472:04243\n\
67TFK:05490:03915\n\
67TFK:05492:04921\n\
67TFK:05682:04731\n\
67TFK:05732:04332\n\
67TFK:05761:04403\n\
67TFK:06020:04159\n\
67TFK:06125:03989\n\
67TFK:06078:04410\n\
67TFK:06214:04269\n\
67TFK:06269:04525\n\
67TFK:06242:04816\n\
67TFK:06282:04002\n\
67TFK:06416:04293\n\
67TFK:06442:03991\n\
67TFK:06470:05000\n\
67TFK:06489:04132\n\
67TFK:06497:04739\n\
67TFK:06505:04809\n\
67TFK:06547:04632\n\
67TFK:06565:05040\n\
67TFK:06631:04936\n\
67TFK:09700:13409\n\
67TFK:09796:12924\n\
67TFK:09442:07806\n\
67TFK:09659:08691\n\
67TFK:09770:08534\n\
67TFK:09822:07927\n\
67TFK:09897:07955\n\
67TFK:09886:08097\n\
67TFK:09916:08094\n\
67TFK:09899:08932\n\
67TFK:10102:08459\n\
67TFK:10205:07990\n\
67TFK:10565:08866\n\
67TFK:10634:08928\n\
67TFK:09381:09592\n\
67TFK:09502:10126\n\
67TFK:09550:10178\n\
67TFK:09587:09103\n\
67TFK:09583:09225\n\
67TFK:09632:09294\n\
67TFK:09714:09393\n\
67TFK:09723:09889\n\
67TFK:09815:09535\n\
67TFK:09888:09673\n\
67TFK:09894:09833\n\
67TFK:09919:10220\n\
67TFK:10137:09579\n\
67TFK:10501:09418\n\
67TFK:09337:11430\n\
67TFK:09403:11071\n\
67TFK:09445:11044\n\
67TFK:09492:11432\n\
67TFK:09535:10597\n\
67TFK:09554:10831\n\
67TFK:09650:11526\n\
67TFK:09711:10771\n\
67TFK:09808:10942\n\
67TFK:09910:10484\n\
67TFK:10041:10697\n\
67TFK:10294:11401\n\
67TFK:10374:10739\n\
67TFK:10440:10828\n\
67TFK:10548:11314\n\
67TFK:05365:06542\n\
67TFK:05472:07328\n\
67TFK:05510:06599\n\
67TFK:05499:07247\n\
67TFK:05625:07463\n\
67TFK:05705:06599\n\
67TFK:05825:06888\n\
67TFK:05832:06669\n\
67TFK:05873:07602\n\
67TFK:05908:07475\n\
67TFK:05961:07434\n\
67TFK:06162:07367\n\
67TFK:06292:07450\n\
67TFK:06366:07553\n\
67TFK:06426:06597\n\
67TFK:06454:06883\n\
67TFK:06471:07164\n\
67TFK:06638:06852\n\
67TFK:05416:10535\n\
67TFK:05807:10715\n\
67TFK:05966:10752\n\
67TFK:06140:11161\n\
67TFK:06156:11490\n\
67TFK:06350:10488\n\
67TFK:06350:10744\n\
67TFK:06345:11286\n\
67TFK:06506:10730\n\
67TFK:06560:10336\n\
67TFK:09354:01491\n\
67TFK:09329:02482\n\
67TFK:09417:02392\n\
67TFK:09502:01846\n\
67TFK:09738:02372\n\
67TFK:09815:02362\n\
67TFK:09902:01809\n\
67TFK:10084:02431\n\
67TFK:06697:01354\n\
67TFK:06683:01716\n\
67TFK:06723:02387\n\
67TFK:06861:01509\n\
67TFK:06879:01684\n\
67TFK:07037:02421\n\
67TFK:07158:02519\n\
67TFK:07264:01349\n\
67TFK:07262:01416\n\
67TFK:07369:02199\n\
67TFK:07483:01591\n\
67TFK:07533:02411\n\
67TFK:07566:01857\n\
67TFK:07646:01915\n\
67TFK:07614:02100\n\
67TFK:07691:01567\n\
67TFK:07743:01296\n\
67TFK:07948:01372\n\
67TFK:07916:01407\n\
67TFK:07932:02292\n\
67TFK:07960:01302\n\
67TFK:07977:02211\n\
67TFK:06671:05129\n\
67TFK:06982:04570\n\
67TFK:07140:03884\n\
67TFK:07189:04520\n\
67TFK:07177:04824\n\
67TFK:07212:04365\n\
67TFK:07241:04601\n\
67TFK:07297:03899\n\
67TFK:07451:05049\n\
67TFK:07474:05048\n\
67TFK:07547:04161\n\
67TFK:07600:03953\n\
67TFK:07647:04992\n\
67TFK:07633:05070\n\
67TFK:07673:04499\n\
67TFK:07742:04838\n\
67TFK:07807:04761\n\
67TFK:07879:04315\n\
67TFK:07868:04673\n\
67TFK:07954:04483\n\
67TFK:06677:06921\n\
67TFK:06669:07459\n\
67TFK:06901:07151\n\
67TFK:06893:07447\n\
67TFK:06930:06972\n\
67TFK:06954:07556\n\
67TFK:06948:07677\n\
67TFK:06965:06701\n\
67TFK:07066:07034\n\
67TFK:07085:07135\n\
67TFK:07183:06855\n\
67TFK:07234:06669\n\
67TFK:07317:07221\n\
67TFK:07387:06990\n\
67TFK:07412:07336\n\
67TFK:06664:05255\n\
67TFK:06667:05748\n\
67TFK:06753:05799\n\
67TFK:06804:05859\n\
67TFK:06808:06391\n\
67TFK:06903:05728\n\
67TFK:07090:05482\n\
67TFK:07072:06107\n\
67TFK:07316:05199\n\
67TFK:07381:05240\n\
67TFK:07409:05265\n\
67TFK:07388:06426\n\
67TFK:07439:05247\n\
67TFK:07440:05277\n\
67TFK:07596:05817\n\
67TFK:07627:06111\n\
67TFK:07813:05704\n\
67TFK:07895:06168\n\
67TFK:07927:05423\n\
67TFK:06736:09173\n\
67TFK:07003:10047\n\
67TFK:06965:10179\n\
67TFK:07257:09269\n\
67TFK:07235:09422\n\
67TFK:07316:09483\n\
67TFK:07381:09906\n\
67TFK:07403:10181\n\
67TFK:07452:09932\n\
67TFK:07585:09830\n\
67TFK:07796:09120\n\
67TFK:07779:09768\n\
67TFK:07824:09098\n\
67TFK:07894:09534\n\
67TFK:06697:08260\n\
67TFK:06686:08732\n\
67TFK:06711:08075\n\
67TFK:06753:08396\n\
67TFK:06711:08785\n\
67TFK:06767:08693\n\
67TFK:07031:08299\n\
67TFK:07159:08278\n\
67TFK:07140:08521\n\
67TFK:07192:08135\n\
67TFK:07178:08765\n\
67TFK:07594:07919\n\
67TFK:07579:08844\n\
67TFK:07705:08003\n\
67TFK:07700:08955\n\
67TFK:07741:07973\n\
67TFK:07861:08653\n\
67TFK:07950:07995\n\
67TFK:06661:10458\n\
67TFK:06698:10654\n\
67TFK:06679:10769\n\
67TFK:06662:10994\n\
67TFK:06828:10873\n\
67TFK:06877:10709\n\
67TFK:06880:10715\n\
67TFK:06959:10770\n\
67TFK:07040:10615\n\
67TFK:07249:10916\n\
67TFK:07244:11553\n\
67TFK:07261:11111\n\
67TFK:07334:11252\n\
67TFK:07379:10534\n\
67TFK:07522:10529\n\
67TFK:07749:10782\n\
67TFK:07812:10307\n\
67TFK:07885:11181\n\
67TFK:07964:10640\n\
67TFK:00454:03597\n\
67TFK:00471:03630\n\
67TFK:00580:03856\n\
67TFK:00621:02860\n\
67TFK:00625:02975\n\
67TFK:00600:03040\n\
67TFK:00618:03166\n\
67TFK:00878:03558\n\
67TFK:00943:03422\n\
67TFK:00972:02696\n\
67TFK:00963:02908\n\
67TFK:01053:03763\n\
67TFK:01130:02663\n\
67TFK:01238:02693\n\
67TFK:01203:03854\n\
67TFK:05508:01955\n\
67TFK:05580:01908\n\
67TFK:05648:02046\n\
67TFK:05681:01758\n\
67TFK:06031:02064\n\
67TFK:06091:01837\n\
67TFK:06128:01411\n\
67TFK:06142:02424\n\
67TFK:06194:01407\n\
67TFK:06179:01447\n\
67TFK:06400:01799\n\
67TFK:06410:02375\n\
67TFK:06409:02431\n\
67TFK:06525:02572\n\
67TFK:06558:01669\n\
67TFK:06617:01947\n\
67TFK:08268:00932\n\
67TFK:08487:01066\n\
67TFK:08460:01282\n\
67TFK:08511:01156\n\
67TFK:08818:00924\n\
67TFK:08873:00963\n\
67TFK:06795:00542\n\
67TFK:06837:00866\n\
67TFK:07059:00407\n\
67TFK:07140:01280\n\
67TFK:07208:00735\n\
67TFK:07163:01090\n\
67TFK:07293:01265\n\
67TFK:07603:00983\n\
67TFK:07560:01081\n\
67TFK:07774:00650\n\
67TFK:07786:00749\n\
67TFK:07789:01217\n\
67TFK:07859:00773\n\
67TFK:07198:14449\n\
67TFK:07195:14578\n\
67TFK:07494:14344\n\
67TFK:08006:07138\n\
67TFK:08033:07316\n\
67TFK:08063:06778\n\
67TFK:08060:07638\n\
67TFK:08158:06814\n\
67TFK:08146:07224\n\
67TFK:08380:06596\n\
67TFK:08427:07189\n\
67TFK:08470:06839\n\
67TFK:08465:07279\n\
67TFK:08515:06543\n\
67TFK:08531:06678\n\
67TFK:08596:06794\n\
67TFK:08648:06560\n\
67TFK:08680:06703\n\
67TFK:08724:07260\n\
67TFK:08707:07594\n\
67TFK:08785:07130\n\
67TFK:08821:07727\n\
67TFK:09001:06633\n\
67TFK:09083:07565\n\
67TFK:09115:07406\n\
67TFK:09198:06591\n\
67TFK:09239:06689\n\
67TFK:09207:07114\n\
67TFK:09282:06880\n\
67TFK:08004:03461\n\
67TFK:08076:03634\n\
67TFK:08185:03702\n\
67TFK:08224:02841\n\
67TFK:08560:02607\n\
67TFK:08876:02914\n\
67TFK:09067:03032\n\
67TFK:09070:03121\n\
67TFK:09119:02913\n\
67TFK:09153:03697\n\
67TFK:09267:03310\n\
67TFK:09309:03042\n\
67TFK:09306:03203\n\
67TFK:08039:04251\n\
67TFK:08336:03887\n\
67TFK:08630:04392\n\
67TFK:08653:03926\n\
67TFK:08682:03959\n\
67TFK:08883:04632\n\
67TFK:08887:04985\n\
67TFK:08971:04579\n\
67TFK:09034:05125\n\
67TFK:09089:04688\n\
67TFK:09127:04239\n\
67TFK:09149:04165\n\
67TFK:09227:04725\n\
67TFK:09300:04548\n\
67TFK:08306:07941\n\
67TFK:08321:08232\n\
67TFK:08519:08868\n\
67TFK:08702:08714\n\
67TFK:08705:08779\n\
67TFK:08866:07931\n\
67TFK:08893:08188\n\
67TFK:08997:07858\n\
67TFK:09036:08012\n\
67TFK:09186:08341\n\
67TFK:09154:08658\n\
67TFK:09200:07924\n\
67TFK:09257:07851\n\
67TFK:09267:07872\n\
67TFK:09294:08396\n\
67TFK:08135:10015\n\
67TFK:08178:10019\n\
67TFK:08267:10135\n\
67TFK:08473:09305\n\
67TFK:08536:09156\n\
67TFK:08567:09110\n\
67TFK:08677:09327\n\
67TFK:08689:09435\n\
67TFK:08695:09917\n\
67TFK:08754:10159\n\
67TFK:08829:09191\n\
67TFK:08840:09774\n\
67TFK:08869:09255\n\
67TFK:09054:10185\n\
67TFK:09185:09066\n\
67TFK:09239:09633\n\
67TFK:09212:09852\n\
67TFK:09322:10125\n\
67TFK:00675:11561\n\
67TFK:01157:10994\n\
67TFK:01273:11008\n\
67TFK:06852:12101\n\
67TFK:07085:11684\n\
67TFK:07140:11643\n\
67TFK:07170:12835\n\
67TFK:07222:12338\n\
67TFK:07224:12742\n\
67TFK:07364:12041\n\
67TFK:07438:12615\n\
67TFK:07894:12506\n\
67TFK:04345:14143\n\
67TFK:04400:13436\n\
67TFK:04539:13015\n\
67TFK:04972:13063\n\
67TFK:04961:13502\n\
67TFK:05097:13211\n\
67TFK:05181:12936\n\
67TFK:05230:13085\n\
67TFK:04001:14895\n\
67TFK:04062:14407\n\
67TFK:04191:14391\n\
67TFK:04339:15050\n\
67TFK:04420:14864\n\
67TFK:04664:14247\n\
67TFK:04862:14728\n\
67TFK:05015:14660\n\
67TFK:04034:11926\n\
67TFK:04165:11724\n\
67TFK:04353:12110\n\
67TFK:04365:12213\n\
67TFK:04478:12151\n\
67TFK:04458:12870\n\
67TFK:04511:12398\n\
67TFK:04692:11816\n\
67TFK:04903:12027\n\
67TFK:05275:11615\n\
67TFK:04006:10644\n\
67TFK:04043:11487\n\
67TFK:04082:11269\n\
67TFK:04195:11057\n\
67TFK:04279:11313\n\
67TFK:04385:10792\n\
67TFK:04429:11539\n\
67TFK:04588:10488\n\
67TFK:04645:10958\n\
67TFK:04704:11285\n\
67TFK:04919:11250\n\
67TFK:04904:11515\n\
67TFK:04981:10415\n\
67TFK:04947:11457\n\
67TFK:05035:11249\n\
67TFK:05084:10732\n\
67TFK:04019:09355\n\
67TFK:04028:09334\n\
67TFK:04048:09392\n\
67TFK:04053:10222\n\
67TFK:04166:09086\n\
67TFK:04221:10041\n\
67TFK:04256:09264\n\
67TFK:04615:09984\n\
67TFK:04612:10161\n\
67TFK:04656:09614\n\
67TFK:04670:09895\n\
67TFK:04779:09271\n\
67TFK:04763:09326\n\
67TFK:04951:09392\n\
67TFK:04949:09537\n\
67TFK:05088:09615\n\
67TFK:05192:09501\n\
67TFK:05223:09196\n\
67TFK:05283:09333\n\
67TFK:05296:09688\n\
67TFK:04019:07741\n\
67TFK:04016:07944\n\
67TFK:04044:08925\n\
67TFK:04069:08967\n\
67TFK:04122:07911\n\
67TFK:04142:08589\n\
67TFK:04105:08838\n\
67TFK:04106:08844\n\
67TFK:04178:08019\n\
67TFK:04166:08551\n\
67TFK:04202:08080\n\
67TFK:04223:08517\n\
67TFK:04275:07848\n\
67TFK:04284:07905\n\
67TFK:04300:08073\n\
67TFK:04316:08090\n\
67TFK:04388:07978\n\
67TFK:04427:07873\n\
67TFK:04462:08020\n\
67TFK:04477:08309\n\
67TFK:04511:08579\n\
67TFK:04637:08826\n\
67TFK:04646:08411\n\
67TFK:04944:07807\n\
67TFK:04922:07841\n\
67TFK:04984:07767\n\
67TFK:05114:08886\n\
67TFK:05273:08571\n\
67TFK:05319:07973\n\
67TFK:05297:08231\n\
67TFK:04187:06790\n\
67TFK:04217:07254\n\
67TFK:04368:06726\n\
67TFK:04634:06799\n\
67TFK:04621:06913\n\
67TFK:04688:06624\n\
67TFK:04770:06526\n\
67TFK:04803:07607\n\
67TFK:04987:07457\n\
67TFK:05019:07724\n\
67TFK:05055:06890\n\
67TFK:05059:07372\n\
67TFK:05308:06995\n\
67TFK:05445:01009\n\
67TFK:05679:01084\n\
67TFK:05740:01287\n\
67TFK:06037:00484\n\
67TFK:06148:00213\n\
67TFK:06242:00431\n\
67TFK:06327:00600\n\
67TFK:06287:01070\n\
67TFK:06477:01003\n\
67TFK:06553:00422\n\
67TFK:06549:00780\n\
67TFK:04009:05221\n\
67TFK:04090:05434\n\
67TFK:04072:05703\n\
67TFK:04100:05336\n\
67TFK:04292:05717\n\
67TFK:04533:05411\n\
67TFK:04596:05460\n\
67TFK:04640:06434\n\
67TFK:04750:05392\n\
67TFK:04813:05298\n\
67TFK:05033:05990\n\
67TFK:05065:06237\n\
67TFK:05205:05526\n\
67TFK:08418:14522\n\
67TFK:08039:13270\n\
67TFK:08093:13136\n\
67TFK:08188:12953\n\
67TFK:08203:12920\n\
67TFK:08262:13788\n\
67TFK:08428:13154\n\
67TFK:08392:14151\n\
67TFK:08454:13591\n\
67TFK:08526:13356\n\
67TFK:08563:14042\n\
67TFK:08592:13271\n\
67TFK:08649:13575\n\
67TFK:08823:12933\n\
67TFK:08810:13402\n\
67TFK:08818:13979\n\
67TFK:08010:11955\n\
67TFK:08057:12182\n\
67TFK:08091:12729\n\
67TFK:08145:12492\n\
67TFK:08483:12177\n\
67TFK:08530:11595\n\
67TFK:08876:11740\n\
67TFK:09128:12561\n\
67TFK:09158:12751\n\
67TFK:09207:12835\n\
67TFK:05345:13446\n\
67TFK:05459:13413\n\
67TFK:05622:13825\n\
67TFK:05883:13955\n\
67TFK:06014:14065\n\
67TFK:06249:13359\n\
67TFK:06269:13990\n\
67TFK:06366:13429\n\
67TFK:06476:13545\n\
67TFK:06488:12911\n\
67TFK:06608:13249\n\
67TFK:06584:13777\n\
67TFK:06644:14119\n\
67TFK:06092:15028\n\
67TFK:06153:14733\n\
67TFK:06179:14450\n\
67TFK:06411:14982\n\
67TFK:08056:10944\n\
67TFK:08496:11141\n\
67TFK:08690:10784\n\
67TFK:08645:11479\n\
67TFK:08804:10532\n\
67TFK:08858:10547\n\
67TFK:08921:11309\n\
67TFK:09001:10355\n\
67TFK:09021:10396\n\
67TFK:09190:11371\n\
67TFK:09232:11249\n\
67TFK:09274:11463\n\
67TFK:09301:11352\n\
67TFK:04005:03389\n\
67TFK:04096:02881\n\
67TFK:04385:03437\n\
67TFK:04503:02586\n\
67TFK:04504:03580\n\
67TFK:04594:03351\n\
67TFK:04580:03498\n\
67TFK:04593:03521\n\
67TFK:04585:03699\n\
67TFK:04921:02683\n\
67TFK:04914:02967\n\
67TFK:04917:03452\n\
67TFK:05093:02744\n\
67TFK:05301:02620\n\
67TFK:05297:02755\n\
67TFK:05384:03322\n\
67TFK:05681:03440\n\
67TFK:05698:03711\n\
67TFK:05751:03665\n\
67TFK:05947:03171\n\
67TFK:05986:03577\n\
67TFK:06079:03525\n\
67TFK:06132:03081\n\
67TFK:06167:03729\n\
67TFK:06302:02595\n\
67TFK:06375:02941\n\
67TFK:06497:02810\n\
67TFK:06537:03792\n\
67TFK:05360:05411\n\
67TFK:05864:05167\n\
67TFK:05941:05920\n\
67TFK:06125:05397\n\
67TFK:06096:06328\n\
67TFK:06274:05871\n\
67TFK:06392:05164\n\
67TFK:06456:05257\n\
67TFK:06443:05339\n\
67TFK:06586:06252\n\
67TFK:04091:03996\n\
67TFK:04117:04270\n\
67TFK:04204:03943\n\
67TFK:04257:04449\n\
67TFK:04384:05128\n\
67TFK:04419:03957\n\
67TFK:04564:05057\n\
67TFK:04608:04392\n\
67TFK:04644:04524\n\
67TFK:04880:05004\n\
67TFK:04969:04478\n\
67TFK:04960:04622\n\
67TFK:05164:03884\n\
67TFK:05225:03909\n\
67TFK:05259:04096\n\
67TFK:05454:07756\n\
67TFK:05557:07735\n\
67TFK:05665:07747\n\
67TFK:05672:08333\n\
67TFK:05662:08895\n\
67TFK:05768:07976\n\
67TFK:05746:08041\n\
67TFK:05738:08514\n\
67TFK:05851:08998\n\
67TFK:05982:08121\n\
67TFK:06190:08244\n\
67TFK:06344:08025\n\
67TFK:06391:08625\n\
67TFK:06467:07917\n\
67TFK:06515:08524\n\
67TFK:05346:09312\n\
67TFK:05333:09722\n\
67TFK:05367:09779\n\
67TFK:05603:09284\n\
67TFK:05703:09553\n\
67TFK:05803:09178\n\
67TFK:05828:09580\n\
67TFK:05839:10112\n\
67TFK:05967:09049\n\
67TFK:05963:09878\n\
67TFK:06012:09469\n\
67TFK:05984:09588\n\
67TFK:06262:09699\n\
67TFK:06334:09091\n\
67TFK:06368:09069\n\
67TFK:06364:09536\n\
67TFK:06474:10273\n\
67TFK:06494:09330\n\
67TFK:05473:12446\n\
67TFK:05645:11646\n\
67TFK:05685:12249\n\
67TFK:05692:12799\n\
67TFK:05763:11952\n\
67TFK:05793:12437\n\
67TFK:05932:12027\n\
67TFK:06223:12040\n\
67TFK:06256:12287\n\
67TFK:06431:12311\n\
67TFK:06556:12534\n\
67TFK:06589:12444\n\
67TFK:04035:01330\n\
67TFK:04110:01859\n\
67TFK:04173:01967\n\
67TFK:04204:02297\n\
67TFK:04278:01515\n\
67TFK:04270:01851\n\
67TFK:04334:01685\n\
67TFK:04487:01674\n\
67TFK:04466:01733\n\
67TFK:04505:01541\n\
67TFK:04537:02065\n\
67TFK:04666:02164\n\
67TFK:04702:02441\n\
67TFK:04721:02504\n\
67TFK:04963:02218\n\
67TFK:05277:02245\n\
67TFK:02724:13029\n\
67TFK:02771:13681\n\
67TFK:03007:13016\n\
67TFK:03034:13282\n\
67TFK:03155:13264\n\
67TFK:03192:13931\n\
67TFK:03302:13378\n\
67TFK:03438:13408\n\
67TFK:03469:13426\n\
67TFK:03504:13855\n\
67TFK:03551:14066\n\
67TFK:03825:13654\n\
67TFK:03892:13246\n\
67TFK:02741:12101\n\
67TFK:02843:12560\n\
67TFK:02887:12369\n\
67TFK:03140:11804\n\
67TFK:03147:12688\n\
67TFK:03196:12303\n\
67TFK:03254:11902\n\
67TFK:03419:12064\n\
67TFK:03662:12551\n\
67TFK:03637:12615\n\
67TFK:03652:12717\n\
67TFK:03763:12700\n\
67TFK:03816:12391\n\
67TFK:03873:12287\n\
67TFK:02693:09556\n\
67TFK:02823:09113\n\
67TFK:02889:10024\n\
67TFK:03015:09912\n\
67TFK:03100:10127\n\
67TFK:03153:09877\n\
67TFK:03139:10103\n\
67TFK:03246:09985\n\
67TFK:03296:09874\n\
67TFK:03287:10281\n\
67TFK:03608:09017\n\
67TFK:03684:10273\n\
67TFK:03816:10263\n\
67TFK:03871:09632\n\
67TFK:03951:10231\n\
67TFK:03993:09551\n\
67TFK:02756:06074\n\
67TFK:02781:06144\n\
67TFK:02964:05175\n\
67TFK:03044:05296\n\
67TFK:03040:05447\n\
67TFK:03030:05503\n\
67TFK:03043:06226\n\
67TFK:03193:05863\n\
67TFK:03300:05554\n\
67TFK:03280:06426\n\
67TFK:03447:05650\n\
67TFK:03434:05881\n\
67TFK:03703:06005\n\
67TFK:03835:06264\n\
67TFK:03884:05249\n\
67TFK:03900:05825\n\
67TFK:08001:02121\n\
67TFK:08170:01978\n\
67TFK:08322:01349\n\
67TFK:08316:01696\n\
67TFK:08343:01337\n\
67TFK:08425:01367\n\
67TFK:08413:02408\n\
67TFK:08427:02428\n\
67TFK:08459:02031\n\
67TFK:08546:01377\n\
67TFK:08576:02064\n\
67TFK:08647:01487\n\
67TFK:08779:02364\n\
67TFK:08796:01483\n\
67TFK:08831:02342\n\
67TFK:08879:01740\n\
67TFK:08895:02037\n\
67TFK:08907:02309\n\
67TFK:08968:02282\n\
67TFK:08968:02370\n\
67TFK:09017:01307\n\
67TFK:09001:02248\n\
67TFK:09042:01975\n\
67TFK:09109:02106\n\
67TFK:09116:02168\n\
67TFK:09113:02307\n\
67TFK:09228:01505\n\
67TFK:09236:02355\n\
67TFK:09274:01678\n\
67TFK:02736:01516\n\
67TFK:02741:02216\n\
67TFK:02806:01975\n\
67TFK:02904:01298\n\
67TFK:03272:02133\n\
67TFK:03292:02342\n\
67TFK:03360:01897\n\
67TFK:03376:01336\n\
67TFK:03414:02052\n\
67TFK:03478:01590\n\
67TFK:03485:02264\n\
67TFK:03946:01483\n\
67TFK:03958:02303\n\
67TFK:02723:01031\n\
67TFK:02744:01262\n\
67TFK:03205:01084\n\
67TFK:03210:01283\n\
67TFK:03305:01045\n\
67TFK:03370:00661\n\
67TFK:03444:00883\n\
67TFK:03489:01230\n\
67TFK:01464:10593\n\
67TFK:01581:10525\n\
67TFK:01696:11023\n\
67TFK:01800:10456\n\
67TFK:01803:11309\n\
67TFK:01905:10930\n\
67TFK:01930:10990\n\
67TFK:02104:10781\n\
67TFK:02257:10784\n\
67TFK:02234:10839\n\
67TFK:02327:11028\n\
67TFK:02381:11424\n\
67TFK:02434:10392\n\
67TFK:01843:14296\n\
67TFK:02127:14602\n\
67TFK:01345:13428\n\
67TFK:01355:14082\n\
67TFK:01639:13748\n\
67TFK:01714:13315\n\
67TFK:01761:13719\n\
67TFK:02091:13594\n\
67TFK:02291:13162\n\
67TFK:02415:13239\n\
67TFK:02534:13230\n\
67TFK:02580:13260\n\
67TFK:08016:06140\n\
67TFK:08059:06415\n\
67TFK:08148:05964\n\
67TFK:08282:05830\n\
67TFK:08401:06209\n\
67TFK:08523:05895\n\
67TFK:08537:05955\n\
67TFK:08547:06104\n\
67TFK:08673:05823\n\
67TFK:08654:06369\n\
67TFK:08908:06238\n\
67TFK:09039:05574\n\
67TFK:08992:05911\n\
67TFK:09062:05502\n\
67TFK:09066:05676\n\
67TFK:09115:05800\n\
67TFK:09103:05924\n\
67TFK:09219:05266\n\
67TFK:09369:05307\n\
67TFK:09426:05848\n\
67TFK:09566:05621\n\
67TFK:09602:05165\n\
67TFK:09641:06332\n\
67TFK:09801:05531\n\
67TFK:09838:06390\n\
67TFK:09880:05428\n\
67TFK:09970:05225\n\
67TFK:10180:05295\n\
67TFK:10369:06138\n\
67TFK:10403:05204\n\
67TFK:06854:13479\n\
67TFK:07094:14056\n\
67TFK:07159:13726\n\
67TFK:07193:13655\n\
67TFK:07394:13704\n\
67TFK:07503:13511\n\
67TFK:07680:13924\n\
67TFK:07947:13157\n\
67TFK:07965:13335\n\
67TFK:02690:03443\n\
67TFK:02781:02829\n\
67TFK:02977:02815\n\
67TFK:03145:03419\n\
67TFK:03231:03763\n\
67TFK:03498:03612\n\
67TFK:03610:03523\n\
67TFK:03614:03665\n\
67TFK:03751:03640\n\
67TFK:02807:07559\n\
67TFK:02851:06776\n\
67TFK:02816:07266\n\
67TFK:02871:06837\n\
67TFK:03079:06646\n\
67TFK:03233:06632\n\
67TFK:03301:07598\n\
67TFK:03362:06980\n\
67TFK:03339:07574\n\
67TFK:03511:06530\n\
67TFK:03471:07365\n\
67TFK:03555:07284\n\
67TFK:03595:06813\n\
67TFK:03649:07453\n\
67TFK:03665:07441\n\
67TFK:03719:07579\n\
67TFK:03806:07028\n\
67TFK:03794:07655\n\
67TFK:03821:06909\n\
67TFK:04082:01024\n\
67TFK:04295:00721\n\
67TFK:04341:01263\n\
67TFK:04630:00901\n\
67TFK:04833:01088\n\
67TFK:05117:01254\n\
67TFK:02674:14826\n\
67TFK:02977:14703\n\
67TFK:03095:14254\n\
67TFK:03292:14245\n\
67TFK:03326:14551\n\
67TFK:03387:14401\n\
67TFK:03642:14800\n\
67TFK:03657:14983\n\
67TFK:03855:15072\n\
67TFK:03882:14510\n\
67TFK:03906:14564\n\
67TFK:03984:14372\n\
67TFK:02722:10618\n\
67TFK:02802:11061\n\
67TFK:02944:10412\n\
67TFK:02990:10430\n\
67TFK:03008:11585\n\
67TFK:03038:10759\n\
67TFK:03217:11561\n\
67TFK:03273:11513\n\
67TFK:03338:10670\n\
67TFK:03400:11379\n\
67TFK:03465:10714\n\
67TFK:03561:10316\n\
67TFK:03577:10328\n\
67TFK:03842:11323\n\
67TFK:03924:10873\n\
67TFK:03946:11499\n\
67TFK:03946:11561\n\
67TFK:03990:10946\n\
67TFK:01383:01112\n\
67TFK:01670:01067\n\
67TFK:01785:01275\n\
67TFK:01891:01248\n\
67TFK:02016:00800\n\
67TFK:02006:01066\n\
67TFK:02038:00649\n\
67TFK:02290:00724\n\
67TFK:02826:08620\n\
67TFK:02945:08496\n\
67TFK:03114:08329\n\
67TFK:03130:08971\n\
67TFK:03252:08195\n\
67TFK:03273:08137\n\
67TFK:03359:08071\n\
67TFK:03429:08722\n\
67TFK:03468:08601\n\
67TFK:03832:08004\n\
67TFK:03871:08055\n\
67TFK:03873:08244\n\
67TFK:03954:08916\n\
67TFK:03964:08757\n\
')
