# Supplementary material for: The Oxidative Metabolism of Fossil Hydrocarbons and Sulfide Minerals by the Lithobiontic Microbial Community Inhabiting Deep Subterrestrial Kupferschiefer Black Shale
Source: Front Microbiol. 2018 May 15;9:972. doi: 10.3389/fmicb.2018.00972 (PMC5962744; doi:10.3389/fmicb.2018.00972)
Supplement: Supplementary file 3 [file Presentation_1.ZIP › R19_filter-trim_BSc60_sup207_krona.html.files/node1649.members.0.js]

data('67TFK:01343:12244\n\
67TFK:01581:11952\n\
67TFK:01558:12420\n\
67TFK:01926:11692\n\
67TFK:02645:12387\n\
67TFK:02718:04296\n\
67TFK:02727:04488\n\
67TFK:03981:04656\n\
67TFK:00559:04364\n\
67TFK:00705:03989\n\
67TFK:00798:05010\n\
67TFK:00908:01868\n\
67TFK:01251:09421\n\
67TFK:00556:08710\n\
67TFK:00757:07910\n\
67TFK:00998:08260\n\
67TFK:01005:08887\n\
67TFK:01104:07903\n\
67TFK:01165:08330\n\
67TFK:01266:08200\n\
67TFK:00335:07682\n\
67TFK:00756:06673\n\
67TFK:01073:07040\n\
67TFK:01331:06611\n\
67TFK:00402:05347\n\
67TFK:00696:11703\n\
67TFK:09625:07472\n\
67TFK:09749:07118\n\
67TFK:09994:07249\n\
67TFK:10372:06595\n\
67TFK:06673:02972\n\
67TFK:06959:03726\n\
67TFK:07520:03285\n\
67TFK:09358:04395\n\
67TFK:09337:04858\n\
67TFK:09521:04399\n\
67TFK:09723:04083\n\
67TFK:09676:04244\n\
67TFK:09735:04103\n\
67TFK:09857:04444\n\
67TFK:09499:02936\n\
67TFK:09632:02978\n\
67TFK:09880:03150\n\
67TFK:09961:03226\n\
67TFK:10107:03721\n\
67TFK:10173:03403\n\
67TFK:09410:12139\n\
67TFK:01062:13025\n\
67TFK:01433:03296\n\
67TFK:02004:02787\n\
67TFK:02066:03525\n\
67TFK:02337:03313\n\
67TFK:02372:03701\n\
67TFK:01351:04361\n\
67TFK:01465:04079\n\
67TFK:01605:04620\n\
67TFK:01774:04902\n\
67TFK:01972:04410\n\
67TFK:01992:04767\n\
67TFK:02276:04230\n\
67TFK:02288:04382\n\
67TFK:02537:04606\n\
67TFK:02560:04575\n\
67TFK:02616:05082\n\
67TFK:01353:05402\n\
67TFK:01515:05359\n\
67TFK:01531:06208\n\
67TFK:01539:06369\n\
67TFK:01713:05304\n\
67TFK:01790:06243\n\
67TFK:01948:06232\n\
67TFK:02400:05685\n\
67TFK:02447:05891\n\
67TFK:01613:07382\n\
67TFK:02153:07024\n\
67TFK:02297:06997\n\
67TFK:01642:01904\n\
67TFK:02251:01375\n\
67TFK:02331:01350\n\
67TFK:01466:08499\n\
67TFK:01797:08143\n\
67TFK:01910:08883\n\
67TFK:02310:08228\n\
67TFK:02296:08526\n\
67TFK:02586:08259\n\
67TFK:01575:09192\n\
67TFK:01763:09408\n\
67TFK:01897:09903\n\
67TFK:02477:10015\n\
67TFK:05650:04036\n\
67TFK:05926:04743\n\
67TFK:06027:04164\n\
67TFK:06125:04201\n\
67TFK:06403:04538\n\
67TFK:06657:04191\n\
67TFK:09737:08023\n\
67TFK:10534:08219\n\
67TFK:09337:09858\n\
67TFK:09753:09692\n\
67TFK:09809:09562\n\
67TFK:09982:09835\n\
67TFK:10258:09124\n\
67TFK:09628:11059\n\
67TFK:05661:07428\n\
67TFK:05791:07039\n\
67TFK:05904:06440\n\
67TFK:06585:10359\n\
67TFK:09329:02194\n\
67TFK:09757:02440\n\
67TFK:09886:01980\n\
67TFK:06925:01704\n\
67TFK:07591:01948\n\
67TFK:07627:02212\n\
67TFK:06850:04618\n\
67TFK:06961:04737\n\
67TFK:07080:03868\n\
67TFK:07245:04887\n\
67TFK:07293:04232\n\
67TFK:07338:04411\n\
67TFK:07736:03931\n\
67TFK:07836:04615\n\
67TFK:06920:07318\n\
67TFK:06910:07437\n\
67TFK:07587:07086\n\
67TFK:07629:06897\n\
67TFK:07943:07047\n\
67TFK:06865:05324\n\
67TFK:07205:06427\n\
67TFK:07304:05564\n\
67TFK:07628:06354\n\
67TFK:07797:06372\n\
67TFK:07990:05941\n\
67TFK:06738:09455\n\
67TFK:07059:09734\n\
67TFK:07529:09691\n\
67TFK:07928:09624\n\
67TFK:07386:08861\n\
67TFK:07712:08672\n\
67TFK:07828:09011\n\
67TFK:07931:08868\n\
67TFK:06757:11466\n\
67TFK:06817:10430\n\
67TFK:06890:11354\n\
67TFK:07207:11366\n\
67TFK:07465:11155\n\
67TFK:07605:11034\n\
67TFK:00337:03172\n\
67TFK:00555:02827\n\
67TFK:06522:01795\n\
67TFK:08104:00510\n\
67TFK:08113:01219\n\
67TFK:07208:01197\n\
67TFK:08335:06844\n\
67TFK:08650:06784\n\
67TFK:08850:06869\n\
67TFK:09086:07096\n\
67TFK:09241:06594\n\
67TFK:08688:02760\n\
67TFK:08814:02851\n\
67TFK:09058:03704\n\
67TFK:08096:04171\n\
67TFK:08109:04320\n\
67TFK:08233:04518\n\
67TFK:08513:05042\n\
67TFK:08646:04470\n\
67TFK:08734:04742\n\
67TFK:08838:04908\n\
67TFK:09220:04660\n\
67TFK:08442:07807\n\
67TFK:08702:08144\n\
67TFK:08280:09599\n\
67TFK:08559:09116\n\
67TFK:09109:09688\n\
67TFK:09241:10031\n\
67TFK:00838:11326\n\
67TFK:01325:11007\n\
67TFK:06985:12279\n\
67TFK:07051:11792\n\
67TFK:07249:12463\n\
67TFK:04791:12980\n\
67TFK:04853:12971\n\
67TFK:04502:14319\n\
67TFK:04215:12694\n\
67TFK:04781:11702\n\
67TFK:04097:10510\n\
67TFK:04180:11363\n\
67TFK:04916:10687\n\
67TFK:05050:10996\n\
67TFK:04205:09059\n\
67TFK:04311:09576\n\
67TFK:04348:09150\n\
67TFK:04490:09294\n\
67TFK:04816:10023\n\
67TFK:05222:09525\n\
67TFK:04292:08135\n\
67TFK:04312:07928\n\
67TFK:04440:08089\n\
67TFK:04478:07807\n\
67TFK:04734:08443\n\
67TFK:04092:07029\n\
67TFK:04553:07503\n\
67TFK:04821:07526\n\
67TFK:05027:07478\n\
67TFK:06229:00748\n\
67TFK:06387:00719\n\
67TFK:06393:01267\n\
67TFK:04139:05750\n\
67TFK:04528:05926\n\
67TFK:04660:05684\n\
67TFK:05220:06093\n\
67TFK:08122:12029\n\
67TFK:08358:12321\n\
67TFK:08669:12579\n\
67TFK:05951:13779\n\
67TFK:08242:10875\n\
67TFK:08288:11372\n\
67TFK:08312:11007\n\
67TFK:08685:10617\n\
67TFK:08696:11011\n\
67TFK:08822:10947\n\
67TFK:09121:11064\n\
67TFK:09235:11308\n\
67TFK:04153:03140\n\
67TFK:04454:02663\n\
67TFK:04547:03678\n\
67TFK:04700:03390\n\
67TFK:04874:03168\n\
67TFK:04964:02637\n\
67TFK:05409:02664\n\
67TFK:06169:03012\n\
67TFK:06611:03800\n\
67TFK:06611:05653\n\
67TFK:04244:05055\n\
67TFK:04544:04236\n\
67TFK:05220:04307\n\
67TFK:05787:08096\n\
67TFK:06075:07744\n\
67TFK:06578:08723\n\
67TFK:05364:10196\n\
67TFK:05720:09930\n\
67TFK:06146:09071\n\
67TFK:05745:12085\n\
67TFK:06114:11686\n\
67TFK:04186:01908\n\
67TFK:04350:02372\n\
67TFK:04918:02443\n\
67TFK:05079:02396\n\
67TFK:02943:13828\n\
67TFK:03167:13015\n\
67TFK:03056:11972\n\
67TFK:03022:12670\n\
67TFK:03421:09528\n\
67TFK:02786:05459\n\
67TFK:03040:05795\n\
67TFK:03413:05982\n\
67TFK:03725:06079\n\
67TFK:03796:06257\n\
67TFK:08230:01623\n\
67TFK:02903:02477\n\
67TFK:03278:01757\n\
67TFK:03388:02080\n\
67TFK:03408:02094\n\
67TFK:03819:02187\n\
67TFK:02725:00700\n\
67TFK:02923:00993\n\
67TFK:03478:00995\n\
67TFK:01581:10920\n\
67TFK:01756:10331\n\
67TFK:02335:10938\n\
67TFK:01375:14030\n\
67TFK:02126:12908\n\
67TFK:08460:06044\n\
67TFK:08684:05935\n\
67TFK:09120:05772\n\
67TFK:09288:05885\n\
67TFK:09702:05614\n\
67TFK:10146:05435\n\
67TFK:10147:06106\n\
67TFK:10415:06351\n\
67TFK:06999:13307\n\
67TFK:07041:13372\n\
67TFK:07196:13628\n\
67TFK:07601:12932\n\
67TFK:02726:02731\n\
67TFK:03188:03253\n\
67TFK:03258:03483\n\
67TFK:03689:03856\n\
67TFK:03784:03462\n\
67TFK:03808:03675\n\
67TFK:03919:03652\n\
67TFK:03296:07624\n\
67TFK:03774:07037\n\
67TFK:04431:00958\n\
67TFK:03478:10874\n\
67TFK:03871:11585\n\
67TFK:03917:10553\n\
67TFK:01609:01265\n\
67TFK:01927:00878\n\
67TFK:02420:01206\n\
67TFK:03064:09015\n\
67TFK:03420:08743\n\
67TFK:03612:08130\n\
67TFK:03852:07892\n\
')
