# Supplementary material for: The Oxidative Metabolism of Fossil Hydrocarbons and Sulfide Minerals by the Lithobiontic Microbial Community Inhabiting Deep Subterrestrial Kupferschiefer Black Shale
Source: Front Microbiol. 2018 May 15;9:972. doi: 10.3389/fmicb.2018.00972 (PMC5962744; doi:10.3389/fmicb.2018.00972)
Supplement: Supplementary file 3 [file Presentation_1.ZIP › R19_filter-trim_BSc60_sup207_krona.html.files/node426.members.0.js]

data('67TFK:01428:12359\n\
67TFK:01542:11839\n\
67TFK:01936:12407\n\
67TFK:02215:12249\n\
67TFK:02346:11699\n\
67TFK:02369:12194\n\
67TFK:02351:12251\n\
67TFK:02428:12589\n\
67TFK:02453:11881\n\
67TFK:02542:12058\n\
67TFK:02699:04196\n\
67TFK:02766:04006\n\
67TFK:02932:03976\n\
67TFK:02918:04056\n\
67TFK:03313:04603\n\
67TFK:03289:04737\n\
67TFK:03341:04436\n\
67TFK:03394:03887\n\
67TFK:03366:04009\n\
67TFK:03393:04762\n\
67TFK:03612:03987\n\
67TFK:03614:04019\n\
67TFK:03771:04408\n\
67TFK:03851:04095\n\
67TFK:03951:04439\n\
67TFK:00620:05072\n\
67TFK:00693:04031\n\
67TFK:00660:04631\n\
67TFK:00733:04966\n\
67TFK:00777:04445\n\
67TFK:00776:04545\n\
67TFK:00853:04424\n\
67TFK:00850:04852\n\
67TFK:00902:03954\n\
67TFK:00993:04827\n\
67TFK:01088:04546\n\
67TFK:01111:04428\n\
67TFK:01107:04713\n\
67TFK:01238:05079\n\
67TFK:01323:04768\n\
67TFK:00556:02185\n\
67TFK:00810:02050\n\
67TFK:01143:01691\n\
67TFK:01133:02505\n\
67TFK:01265:02027\n\
67TFK:00516:09821\n\
67TFK:00892:09728\n\
67TFK:00977:09857\n\
67TFK:01224:09076\n\
67TFK:01256:09770\n\
67TFK:00224:08737\n\
67TFK:00328:08842\n\
67TFK:00446:08103\n\
67TFK:00532:08087\n\
67TFK:00533:08964\n\
67TFK:00592:08969\n\
67TFK:00817:08175\n\
67TFK:00814:08328\n\
67TFK:01128:08275\n\
67TFK:01258:08237\n\
67TFK:01250:08379\n\
67TFK:01306:07828\n\
67TFK:01319:08875\n\
67TFK:00363:07198\n\
67TFK:00581:07014\n\
67TFK:00705:06971\n\
67TFK:00768:07685\n\
67TFK:00804:07705\n\
67TFK:01000:06683\n\
67TFK:01140:07475\n\
67TFK:01216:07011\n\
67TFK:00291:05703\n\
67TFK:00326:05346\n\
67TFK:00375:05369\n\
67TFK:00601:05385\n\
67TFK:00618:05932\n\
67TFK:00680:05183\n\
67TFK:00809:05989\n\
67TFK:01057:05637\n\
67TFK:01145:05583\n\
67TFK:01294:05701\n\
67TFK:01018:12803\n\
67TFK:01113:12525\n\
67TFK:01226:12196\n\
67TFK:01251:12136\n\
67TFK:09391:07643\n\
67TFK:09432:07384\n\
67TFK:09767:06585\n\
67TFK:09805:06871\n\
67TFK:09837:06496\n\
67TFK:09928:06475\n\
67TFK:10103:07269\n\
67TFK:10130:06740\n\
67TFK:10272:07028\n\
67TFK:06688:03680\n\
67TFK:06733:03715\n\
67TFK:06801:02698\n\
67TFK:06972:02619\n\
67TFK:07181:02637\n\
67TFK:07259:03289\n\
67TFK:07340:03041\n\
67TFK:07454:02727\n\
67TFK:07738:03357\n\
67TFK:07807:02987\n\
67TFK:07767:03324\n\
67TFK:07812:02959\n\
67TFK:09329:04798\n\
67TFK:09381:04451\n\
67TFK:09600:05025\n\
67TFK:09865:04175\n\
67TFK:09871:04310\n\
67TFK:09889:03960\n\
67TFK:10006:03978\n\
67TFK:09980:04023\n\
67TFK:10409:04581\n\
67TFK:09360:03287\n\
67TFK:09356:03759\n\
67TFK:09480:03796\n\
67TFK:09620:03587\n\
67TFK:09642:02800\n\
67TFK:09812:03113\n\
67TFK:09895:03431\n\
67TFK:09995:03108\n\
67TFK:10040:03157\n\
67TFK:10115:03037\n\
67TFK:10386:02685\n\
67TFK:09377:12395\n\
67TFK:09494:11608\n\
67TFK:09679:11650\n\
67TFK:09963:11779\n\
67TFK:10104:12060\n\
67TFK:10190:12040\n\
67TFK:10526:11622\n\
67TFK:10562:11747\n\
67TFK:01553:02885\n\
67TFK:01552:03031\n\
67TFK:01627:03225\n\
67TFK:01837:03337\n\
67TFK:01978:02778\n\
67TFK:02006:03047\n\
67TFK:01998:03803\n\
67TFK:02082:02906\n\
67TFK:02128:03572\n\
67TFK:02273:02733\n\
67TFK:02367:02883\n\
67TFK:02334:03530\n\
67TFK:02440:02760\n\
67TFK:02490:03091\n\
67TFK:01505:03947\n\
67TFK:01655:04994\n\
67TFK:01817:03868\n\
67TFK:01822:03885\n\
67TFK:01877:04548\n\
67TFK:01839:05063\n\
67TFK:01890:04364\n\
67TFK:01890:04545\n\
67TFK:02046:05118\n\
67TFK:02170:04350\n\
67TFK:02160:05015\n\
67TFK:02272:04984\n\
67TFK:02273:05022\n\
67TFK:02468:05135\n\
67TFK:02512:04020\n\
67TFK:01351:05600\n\
67TFK:01570:06042\n\
67TFK:01748:06393\n\
67TFK:01910:05589\n\
67TFK:01906:06404\n\
67TFK:02002:06291\n\
67TFK:02027:06351\n\
67TFK:02049:06132\n\
67TFK:02094:05888\n\
67TFK:02122:06383\n\
67TFK:02169:05344\n\
67TFK:02240:05839\n\
67TFK:02419:06024\n\
67TFK:02459:05596\n\
67TFK:02495:05331\n\
67TFK:02566:06191\n\
67TFK:01379:07427\n\
67TFK:01390:06487\n\
67TFK:01457:07184\n\
67TFK:01453:07661\n\
67TFK:01519:06542\n\
67TFK:01620:06466\n\
67TFK:01675:07139\n\
67TFK:01673:07488\n\
67TFK:01756:06931\n\
67TFK:01758:07362\n\
67TFK:01938:07381\n\
67TFK:02129:06902\n\
67TFK:02147:06511\n\
67TFK:02178:07445\n\
67TFK:02528:07356\n\
67TFK:02629:06756\n\
67TFK:01415:01437\n\
67TFK:01389:01895\n\
67TFK:01386:02104\n\
67TFK:01537:02096\n\
67TFK:01617:02365\n\
67TFK:01763:02054\n\
67TFK:01830:01612\n\
67TFK:01924:01658\n\
67TFK:01882:02398\n\
67TFK:01996:01447\n\
67TFK:02019:01585\n\
67TFK:01982:01638\n\
67TFK:01996:01953\n\
67TFK:02103:02099\n\
67TFK:02190:01341\n\
67TFK:02201:02151\n\
67TFK:02221:02486\n\
67TFK:02301:01676\n\
67TFK:02544:02477\n\
67TFK:01410:07887\n\
67TFK:01428:08019\n\
67TFK:01620:08146\n\
67TFK:01685:08998\n\
67TFK:01828:07809\n\
67TFK:02054:08454\n\
67TFK:02360:08742\n\
67TFK:02651:07958\n\
67TFK:02650:08999\n\
67TFK:01380:09898\n\
67TFK:01667:09706\n\
67TFK:01707:09179\n\
67TFK:02015:09501\n\
67TFK:02041:09397\n\
67TFK:02118:09902\n\
67TFK:02206:10300\n\
67TFK:02293:09307\n\
67TFK:02522:09211\n\
67TFK:02505:09521\n\
67TFK:02585:09743\n\
67TFK:05368:04713\n\
67TFK:05829:04099\n\
67TFK:05897:04522\n\
67TFK:05980:03918\n\
67TFK:06063:04756\n\
67TFK:06247:04375\n\
67TFK:06323:04747\n\
67TFK:06543:03908\n\
67TFK:06548:04462\n\
67TFK:06599:04271\n\
67TFK:06603:05023\n\
67TFK:06624:05099\n\
67TFK:06630:04107\n\
67TFK:09418:08691\n\
67TFK:09456:08476\n\
67TFK:09471:08970\n\
67TFK:09574:08151\n\
67TFK:09682:07740\n\
67TFK:09704:08421\n\
67TFK:09864:08488\n\
67TFK:09866:08792\n\
67TFK:09909:08425\n\
67TFK:10115:08182\n\
67TFK:10122:08516\n\
67TFK:10227:08023\n\
67TFK:10277:08895\n\
67TFK:10466:08696\n\
67TFK:09514:09628\n\
67TFK:09742:09283\n\
67TFK:09756:10132\n\
67TFK:09855:10148\n\
67TFK:09923:09536\n\
67TFK:09934:10269\n\
67TFK:10126:10284\n\
67TFK:10236:09093\n\
67TFK:10300:09279\n\
67TFK:09335:10986\n\
67TFK:09333:11383\n\
67TFK:09411:10976\n\
67TFK:09514:11070\n\
67TFK:09536:10646\n\
67TFK:09638:11123\n\
67TFK:09771:11533\n\
67TFK:09774:10494\n\
67TFK:09985:10411\n\
67TFK:10161:10350\n\
67TFK:10284:10924\n\
67TFK:10410:11088\n\
67TFK:05658:07363\n\
67TFK:05697:06580\n\
67TFK:05842:06911\n\
67TFK:05851:07720\n\
67TFK:05951:07385\n\
67TFK:06098:06918\n\
67TFK:06090:07491\n\
67TFK:06176:06865\n\
67TFK:06147:07094\n\
67TFK:06286:06779\n\
67TFK:06346:07111\n\
67TFK:06352:07584\n\
67TFK:05406:10420\n\
67TFK:05424:11092\n\
67TFK:05495:10919\n\
67TFK:05537:11380\n\
67TFK:05666:10770\n\
67TFK:05896:11219\n\
67TFK:06428:11353\n\
67TFK:09348:02167\n\
67TFK:09329:02243\n\
67TFK:09327:02332\n\
67TFK:09418:01930\n\
67TFK:09508:01367\n\
67TFK:09492:02208\n\
67TFK:10112:02350\n\
67TFK:10163:02411\n\
67TFK:10291:02509\n\
67TFK:06675:02288\n\
67TFK:06705:02383\n\
67TFK:06750:02005\n\
67TFK:06729:02112\n\
67TFK:06785:01620\n\
67TFK:07040:02334\n\
67TFK:07021:02491\n\
67TFK:07145:01691\n\
67TFK:07216:01376\n\
67TFK:07286:01336\n\
67TFK:07325:02552\n\
67TFK:07396:01919\n\
67TFK:07458:02099\n\
67TFK:07634:01979\n\
67TFK:07623:02497\n\
67TFK:07661:02495\n\
67TFK:07799:02086\n\
67TFK:07839:01679\n\
67TFK:07869:01483\n\
67TFK:07897:01943\n\
67TFK:06808:03929\n\
67TFK:06833:05019\n\
67TFK:06865:04728\n\
67TFK:07185:04505\n\
67TFK:07245:04490\n\
67TFK:07262:04384\n\
67TFK:07366:04149\n\
67TFK:07401:04641\n\
67TFK:07405:04808\n\
67TFK:07673:04295\n\
67TFK:07732:04763\n\
67TFK:06791:06681\n\
67TFK:06815:06536\n\
67TFK:06905:07141\n\
67TFK:07114:07601\n\
67TFK:07250:07272\n\
67TFK:07350:06966\n\
67TFK:07411:07043\n\
67TFK:07536:07412\n\
67TFK:07527:07619\n\
67TFK:07621:07130\n\
67TFK:07727:06625\n\
67TFK:07749:06878\n\
67TFK:07764:07300\n\
67TFK:07894:06860\n\
67TFK:06683:05267\n\
67TFK:06679:06310\n\
67TFK:06718:06080\n\
67TFK:06750:06343\n\
67TFK:06769:05323\n\
67TFK:06805:05475\n\
67TFK:06940:06002\n\
67TFK:07072:06182\n\
67TFK:07079:06230\n\
67TFK:07211:05364\n\
67TFK:07362:05843\n\
67TFK:07851:05915\n\
67TFK:06845:09931\n\
67TFK:06926:09287\n\
67TFK:07073:09600\n\
67TFK:07201:09350\n\
67TFK:07175:09447\n\
67TFK:07269:09115\n\
67TFK:07588:09309\n\
67TFK:07597:10112\n\
67TFK:07632:10225\n\
67TFK:06697:08010\n\
67TFK:06662:08622\n\
67TFK:06824:08921\n\
67TFK:06891:08547\n\
67TFK:06935:08210\n\
67TFK:06911:08532\n\
67TFK:07209:08757\n\
67TFK:07177:08970\n\
67TFK:07226:08004\n\
67TFK:07534:08828\n\
67TFK:07572:08341\n\
67TFK:07700:08603\n\
67TFK:07729:08009\n\
67TFK:07773:08452\n\
67TFK:07808:08499\n\
67TFK:07822:08319\n\
67TFK:07867:08492\n\
67TFK:07954:08641\n\
67TFK:07970:08048\n\
67TFK:06940:10508\n\
67TFK:06925:11241\n\
67TFK:06975:10839\n\
67TFK:07053:11575\n\
67TFK:07146:11408\n\
67TFK:07224:10886\n\
67TFK:07974:10688\n\
67TFK:00710:03535\n\
67TFK:00834:03055\n\
67TFK:00941:02956\n\
67TFK:01129:02707\n\
67TFK:01136:03490\n\
67TFK:05436:02109\n\
67TFK:05510:01961\n\
67TFK:05482:02412\n\
67TFK:05577:02412\n\
67TFK:05613:02125\n\
67TFK:05609:02159\n\
67TFK:05775:01529\n\
67TFK:05757:02098\n\
67TFK:05780:01729\n\
67TFK:05823:02052\n\
67TFK:05959:01530\n\
67TFK:05931:01633\n\
67TFK:05955:02085\n\
67TFK:06124:01309\n\
67TFK:06142:01545\n\
67TFK:06219:02490\n\
67TFK:06280:02515\n\
67TFK:06351:01555\n\
67TFK:06423:01612\n\
67TFK:06426:02425\n\
67TFK:06652:02021\n\
67TFK:08081:00878\n\
67TFK:08154:00671\n\
67TFK:08161:00716\n\
67TFK:08184:01254\n\
67TFK:08216:01142\n\
67TFK:08253:01001\n\
67TFK:08344:01184\n\
67TFK:08390:01263\n\
67TFK:08398:00927\n\
67TFK:08725:00992\n\
67TFK:08881:01008\n\
67TFK:09257:01225\n\
67TFK:06692:00721\n\
67TFK:06734:01136\n\
67TFK:06773:01031\n\
67TFK:07000:00504\n\
67TFK:07061:01202\n\
67TFK:07177:00833\n\
67TFK:07248:00849\n\
67TFK:07467:00748\n\
67TFK:07591:01011\n\
67TFK:07642:00678\n\
67TFK:07700:00716\n\
67TFK:08129:06651\n\
67TFK:08376:07586\n\
67TFK:08431:06581\n\
67TFK:08504:06798\n\
67TFK:08926:07032\n\
67TFK:08987:06985\n\
67TFK:09077:07444\n\
67TFK:09196:06823\n\
67TFK:09308:06992\n\
67TFK:08054:03510\n\
67TFK:08131:03293\n\
67TFK:08415:02708\n\
67TFK:08397:03350\n\
67TFK:08468:03559\n\
67TFK:08976:03031\n\
67TFK:09032:03097\n\
67TFK:09296:03358\n\
67TFK:08064:04292\n\
67TFK:08165:03931\n\
67TFK:08193:05055\n\
67TFK:08551:04709\n\
67TFK:08681:04979\n\
67TFK:08795:04240\n\
67TFK:08875:05086\n\
67TFK:08886:05138\n\
67TFK:08898:04421\n\
67TFK:09027:04815\n\
67TFK:09043:04389\n\
67TFK:09115:04724\n\
67TFK:09217:04287\n\
67TFK:09249:03988\n\
67TFK:09242:04683\n\
67TFK:07992:08881\n\
67TFK:08043:07959\n\
67TFK:08141:07758\n\
67TFK:08224:07954\n\
67TFK:08291:08321\n\
67TFK:08297:08683\n\
67TFK:08455:08215\n\
67TFK:08528:07968\n\
67TFK:08501:08722\n\
67TFK:08536:08924\n\
67TFK:08510:08996\n\
67TFK:08668:07995\n\
67TFK:08676:08960\n\
67TFK:08950:08377\n\
67TFK:09044:07741\n\
67TFK:09057:07939\n\
67TFK:09180:07875\n\
67TFK:09176:08344\n\
67TFK:09157:08842\n\
67TFK:08053:09575\n\
67TFK:08050:10084\n\
67TFK:08300:09980\n\
67TFK:08460:09355\n\
67TFK:08558:09080\n\
67TFK:08578:09639\n\
67TFK:08874:09534\n\
67TFK:08911:09930\n\
67TFK:09164:09041\n\
67TFK:09155:09843\n\
67TFK:09142:10022\n\
67TFK:09226:09178\n\
67TFK:00738:10996\n\
67TFK:00827:10800\n\
67TFK:01067:10454\n\
67TFK:06829:12871\n\
67TFK:07090:12824\n\
67TFK:07632:12204\n\
67TFK:04004:13674\n\
67TFK:04050:13503\n\
67TFK:04315:13032\n\
67TFK:04402:13853\n\
67TFK:04515:13071\n\
67TFK:05123:13783\n\
67TFK:04392:14425\n\
67TFK:04446:14591\n\
67TFK:04453:14658\n\
67TFK:04680:14369\n\
67TFK:04003:12531\n\
67TFK:04189:11809\n\
67TFK:04162:12063\n\
67TFK:04189:12514\n\
67TFK:04357:11699\n\
67TFK:04550:12212\n\
67TFK:04735:12739\n\
67TFK:04803:12205\n\
67TFK:04849:12760\n\
67TFK:05154:12503\n\
67TFK:05243:12027\n\
67TFK:05272:12837\n\
67TFK:04010:10479\n\
67TFK:04074:10603\n\
67TFK:04090:11042\n\
67TFK:04551:10320\n\
67TFK:04617:10976\n\
67TFK:04686:10546\n\
67TFK:04721:10832\n\
67TFK:04747:10538\n\
67TFK:05125:10495\n\
67TFK:05136:10619\n\
67TFK:05184:10610\n\
67TFK:04048:09774\n\
67TFK:04231:09672\n\
67TFK:04277:10137\n\
67TFK:04330:09607\n\
67TFK:04405:10020\n\
67TFK:04514:10158\n\
67TFK:04605:10100\n\
67TFK:04733:09859\n\
67TFK:04722:09926\n\
67TFK:04779:09214\n\
67TFK:04936:09535\n\
67TFK:04976:09217\n\
67TFK:05017:09285\n\
67TFK:05060:09460\n\
67TFK:04183:07965\n\
67TFK:04215:07992\n\
67TFK:04316:07888\n\
67TFK:04301:08184\n\
67TFK:04398:08140\n\
67TFK:04427:08949\n\
67TFK:04447:08573\n\
67TFK:04744:08611\n\
67TFK:04765:08980\n\
67TFK:04798:08498\n\
67TFK:04860:08138\n\
67TFK:04942:08107\n\
67TFK:04968:07896\n\
67TFK:05067:07957\n\
67TFK:05047:08409\n\
67TFK:05147:08768\n\
67TFK:05245:07927\n\
67TFK:04073:06681\n\
67TFK:04264:07417\n\
67TFK:04520:06766\n\
67TFK:04709:07335\n\
67TFK:04731:07608\n\
67TFK:04970:07478\n\
67TFK:05027:07381\n\
67TFK:05150:06963\n\
67TFK:05167:07181\n\
67TFK:06376:00448\n\
67TFK:06444:00441\n\
67TFK:06514:00632\n\
67TFK:06532:00803\n\
67TFK:06553:01078\n\
67TFK:06564:01065\n\
67TFK:04019:05527\n\
67TFK:04079:05547\n\
67TFK:04123:06405\n\
67TFK:04474:06059\n\
67TFK:04754:05169\n\
67TFK:04776:05223\n\
67TFK:04769:06324\n\
67TFK:04952:06023\n\
67TFK:04984:06376\n\
67TFK:05037:05744\n\
67TFK:05093:05560\n\
67TFK:05094:06114\n\
67TFK:05097:05962\n\
67TFK:05160:05267\n\
67TFK:08009:13776\n\
67TFK:08093:13384\n\
67TFK:08390:14106\n\
67TFK:08890:13478\n\
67TFK:09086:13869\n\
67TFK:08014:12016\n\
67TFK:08284:11929\n\
67TFK:08410:12638\n\
67TFK:08562:12282\n\
67TFK:08629:11752\n\
67TFK:08687:11802\n\
67TFK:08662:12157\n\
67TFK:08735:12460\n\
67TFK:08763:11944\n\
67TFK:09059:11670\n\
67TFK:09126:11634\n\
67TFK:05477:13117\n\
67TFK:05832:13901\n\
67TFK:05985:12957\n\
67TFK:06043:13792\n\
67TFK:06397:13048\n\
67TFK:05597:14324\n\
67TFK:06317:14932\n\
67TFK:08033:10530\n\
67TFK:08127:11398\n\
67TFK:08228:10947\n\
67TFK:08361:11279\n\
67TFK:08590:11562\n\
67TFK:08679:11088\n\
67TFK:08707:10860\n\
67TFK:08857:10803\n\
67TFK:08891:11136\n\
67TFK:08942:10892\n\
67TFK:09319:10624\n\
67TFK:04055:02579\n\
67TFK:04086:03373\n\
67TFK:04076:03438\n\
67TFK:04162:02703\n\
67TFK:04308:03112\n\
67TFK:04448:03679\n\
67TFK:04578:02700\n\
67TFK:04669:02784\n\
67TFK:04653:03016\n\
67TFK:04866:02672\n\
67TFK:04888:02748\n\
67TFK:05049:03447\n\
67TFK:05121:02831\n\
67TFK:05170:02812\n\
67TFK:05167:03221\n\
67TFK:05158:03514\n\
67TFK:05228:02618\n\
67TFK:05273:02604\n\
67TFK:05252:02742\n\
67TFK:05604:03860\n\
67TFK:05689:03808\n\
67TFK:05840:03540\n\
67TFK:05911:02963\n\
67TFK:05949:03104\n\
67TFK:06018:03709\n\
67TFK:06210:02738\n\
67TFK:06221:02967\n\
67TFK:06217:03015\n\
67TFK:06407:03210\n\
67TFK:06380:03627\n\
67TFK:06378:03706\n\
67TFK:06429:03623\n\
67TFK:06481:02615\n\
67TFK:06640:02668\n\
67TFK:05342:06027\n\
67TFK:05439:05846\n\
67TFK:05445:05981\n\
67TFK:05521:06212\n\
67TFK:05575:05769\n\
67TFK:05685:05890\n\
67TFK:05783:05895\n\
67TFK:05865:05636\n\
67TFK:05917:05704\n\
67TFK:05881:06201\n\
67TFK:05986:05938\n\
67TFK:06071:05875\n\
67TFK:06141:05498\n\
67TFK:06190:06116\n\
67TFK:06360:05603\n\
67TFK:06485:05625\n\
67TFK:06516:06331\n\
67TFK:04070:04620\n\
67TFK:04083:05027\n\
67TFK:04118:03951\n\
67TFK:04282:04967\n\
67TFK:04389:04376\n\
67TFK:04444:04276\n\
67TFK:04585:04663\n\
67TFK:04560:04921\n\
67TFK:04553:05039\n\
67TFK:04567:05118\n\
67TFK:04607:04359\n\
67TFK:04668:04667\n\
67TFK:04700:04794\n\
67TFK:04801:04454\n\
67TFK:04913:04289\n\
67TFK:04989:04142\n\
67TFK:05079:04296\n\
67TFK:05081:05025\n\
67TFK:05196:04538\n\
67TFK:05254:04917\n\
67TFK:05553:08747\n\
67TFK:05542:08929\n\
67TFK:05632:07762\n\
67TFK:05634:08606\n\
67TFK:05821:07879\n\
67TFK:06129:08639\n\
67TFK:06234:08613\n\
67TFK:06241:08978\n\
67TFK:06284:08987\n\
67TFK:06383:08842\n\
67TFK:06494:09003\n\
67TFK:06547:08344\n\
67TFK:06537:08693\n\
67TFK:06605:08731\n\
67TFK:05604:09936\n\
67TFK:05708:09225\n\
67TFK:05682:09778\n\
67TFK:05793:10163\n\
67TFK:05899:09119\n\
67TFK:05881:09468\n\
67TFK:05984:10003\n\
67TFK:06027:10019\n\
67TFK:06180:09596\n\
67TFK:06471:09853\n\
67TFK:06484:09927\n\
67TFK:06612:10211\n\
67TFK:05503:12742\n\
67TFK:05664:12029\n\
67TFK:05764:12537\n\
67TFK:05870:12785\n\
67TFK:06122:12432\n\
67TFK:06196:12195\n\
67TFK:04467:01958\n\
67TFK:04668:01884\n\
67TFK:04681:01884\n\
67TFK:04801:02242\n\
67TFK:04946:01934\n\
67TFK:05081:02023\n\
67TFK:02926:13563\n\
67TFK:03035:12912\n\
67TFK:03098:13708\n\
67TFK:03205:13991\n\
67TFK:03313:13022\n\
67TFK:03442:12884\n\
67TFK:03533:13008\n\
67TFK:03611:13392\n\
67TFK:03761:13585\n\
67TFK:03825:13918\n\
67TFK:03109:12051\n\
67TFK:03127:12839\n\
67TFK:03190:11738\n\
67TFK:03303:12217\n\
67TFK:03755:12243\n\
67TFK:03764:11638\n\
67TFK:03861:12530\n\
67TFK:02802:09302\n\
67TFK:02821:09465\n\
67TFK:03458:09491\n\
67TFK:03430:10231\n\
67TFK:03520:09624\n\
67TFK:03566:09187\n\
67TFK:03629:09662\n\
67TFK:03631:10096\n\
67TFK:03844:10129\n\
67TFK:03911:09178\n\
67TFK:03934:09024\n\
67TFK:03917:10006\n\
67TFK:02676:05373\n\
67TFK:02776:05780\n\
67TFK:02996:05573\n\
67TFK:03167:05288\n\
67TFK:03277:06432\n\
67TFK:03349:05514\n\
67TFK:03401:05736\n\
67TFK:03429:05298\n\
67TFK:03518:05746\n\
67TFK:03717:05781\n\
67TFK:03887:05359\n\
67TFK:03879:05875\n\
67TFK:03943:05569\n\
67TFK:08143:02156\n\
67TFK:08324:01872\n\
67TFK:08394:02162\n\
67TFK:08458:01310\n\
67TFK:08730:02056\n\
67TFK:08737:02160\n\
67TFK:08899:01561\n\
67TFK:08939:02036\n\
67TFK:09211:02237\n\
67TFK:02664:02107\n\
67TFK:02728:02047\n\
67TFK:02753:02285\n\
67TFK:02835:01334\n\
67TFK:02952:01637\n\
67TFK:03015:02381\n\
67TFK:03108:01417\n\
67TFK:03189:02459\n\
67TFK:03308:01514\n\
67TFK:03315:02068\n\
67TFK:03411:01896\n\
67TFK:03389:01963\n\
67TFK:03568:02455\n\
67TFK:03644:02185\n\
67TFK:03058:00765\n\
67TFK:03243:01280\n\
67TFK:03447:00641\n\
67TFK:01461:10352\n\
67TFK:01510:10867\n\
67TFK:01773:10636\n\
67TFK:01996:11281\n\
67TFK:02325:11146\n\
67TFK:02391:10337\n\
67TFK:02392:10414\n\
67TFK:02449:10532\n\
67TFK:02536:11197\n\
67TFK:02639:10764\n\
67TFK:01629:14322\n\
67TFK:02048:14365\n\
67TFK:02066:14759\n\
67TFK:01453:13014\n\
67TFK:01954:13246\n\
67TFK:02303:12991\n\
67TFK:08058:05176\n\
67TFK:08059:06051\n\
67TFK:08074:06132\n\
67TFK:08143:05205\n\
67TFK:08223:05398\n\
67TFK:08220:05559\n\
67TFK:08391:05558\n\
67TFK:08397:06154\n\
67TFK:08445:05268\n\
67TFK:08452:06436\n\
67TFK:08501:06141\n\
67TFK:08556:05780\n\
67TFK:08639:05158\n\
67TFK:08673:06307\n\
67TFK:08955:05491\n\
67TFK:09006:05272\n\
67TFK:09044:05687\n\
67TFK:09057:06033\n\
67TFK:09206:06178\n\
67TFK:09240:06183\n\
67TFK:09295:05401\n\
67TFK:09462:05907\n\
67TFK:09467:06284\n\
67TFK:09441:06332\n\
67TFK:09588:05743\n\
67TFK:09708:05982\n\
67TFK:09854:05461\n\
67TFK:09933:05288\n\
67TFK:10019:05547\n\
67TFK:10117:05877\n\
67TFK:10150:06124\n\
67TFK:10188:05489\n\
67TFK:10239:06004\n\
67TFK:10287:06252\n\
67TFK:06702:13322\n\
67TFK:06673:13381\n\
67TFK:06740:13796\n\
67TFK:06800:13136\n\
67TFK:06852:12965\n\
67TFK:06856:13665\n\
67TFK:06941:13546\n\
67TFK:07150:14150\n\
67TFK:07163:12986\n\
67TFK:02714:03402\n\
67TFK:02745:03488\n\
67TFK:02792:03072\n\
67TFK:02773:03382\n\
67TFK:02770:03444\n\
67TFK:02901:03123\n\
67TFK:02919:03646\n\
67TFK:02987:02959\n\
67TFK:03038:02701\n\
67TFK:03043:02845\n\
67TFK:03169:03680\n\
67TFK:03303:02787\n\
67TFK:03344:03322\n\
67TFK:03388:03429\n\
67TFK:03548:03109\n\
67TFK:03519:03215\n\
67TFK:03534:03210\n\
67TFK:03598:02751\n\
67TFK:03660:03562\n\
67TFK:03650:03644\n\
67TFK:03918:03579\n\
67TFK:02724:06784\n\
67TFK:02911:07063\n\
67TFK:03212:06803\n\
67TFK:03307:07383\n\
67TFK:03314:06821\n\
67TFK:03611:07361\n\
67TFK:03604:07725\n\
67TFK:03641:07464\n\
67TFK:03615:07703\n\
67TFK:03753:06805\n\
67TFK:03734:07192\n\
67TFK:03730:07615\n\
67TFK:03818:06861\n\
67TFK:03904:06919\n\
67TFK:03969:07167\n\
67TFK:04054:00771\n\
67TFK:04193:00999\n\
67TFK:04232:00617\n\
67TFK:04256:00964\n\
67TFK:04409:00268\n\
67TFK:04543:00987\n\
67TFK:04876:00670\n\
67TFK:04885:00874\n\
67TFK:02833:14967\n\
67TFK:03529:14385\n\
67TFK:03527:14439\n\
67TFK:03636:14268\n\
67TFK:03981:14970\n\
67TFK:02676:10601\n\
67TFK:02732:11062\n\
67TFK:02963:10836\n\
67TFK:03155:10579\n\
67TFK:03187:10357\n\
67TFK:03220:10441\n\
67TFK:03480:10960\n\
67TFK:03538:10842\n\
67TFK:03644:10696\n\
67TFK:03794:10659\n\
67TFK:03888:10730\n\
67TFK:03934:10688\n\
67TFK:03970:11054\n\
67TFK:01944:01130\n\
67TFK:02010:01139\n\
67TFK:02165:00712\n\
67TFK:02158:01059\n\
67TFK:02354:00879\n\
67TFK:02402:00918\n\
67TFK:02458:00935\n\
67TFK:02753:08116\n\
67TFK:02877:07927\n\
67TFK:02889:08375\n\
67TFK:03022:07935\n\
67TFK:03037:07994\n\
67TFK:03348:07947\n\
67TFK:03396:07732\n\
67TFK:03398:08840\n\
67TFK:03539:08009\n\
67TFK:03662:08021\n\
67TFK:03616:08520\n\
67TFK:03728:07851\n\
67TFK:03936:08184\n\
')
