# Supplementary material for: The Oxidative Metabolism of Fossil Hydrocarbons and Sulfide Minerals by the Lithobiontic Microbial Community Inhabiting Deep Subterrestrial Kupferschiefer Black Shale
Source: Front Microbiol. 2018 May 15;9:972. doi: 10.3389/fmicb.2018.00972 (PMC5962744; doi:10.3389/fmicb.2018.00972)
Supplement: Supplementary file 3 [file Presentation_1.ZIP › R19_filter-trim_BSc60_sup207_krona.html.files/node231.members.0.js]

data('67TFK:02709:04569\n\
67TFK:03271:03935\n\
67TFK:03418:03972\n\
67TFK:00779:02368\n\
67TFK:00870:01532\n\
67TFK:01146:07366\n\
67TFK:00245:05231\n\
67TFK:00627:05412\n\
67TFK:00923:12135\n\
67TFK:09383:07604\n\
67TFK:09821:07287\n\
67TFK:06685:02941\n\
67TFK:09499:03887\n\
67TFK:09960:02848\n\
67TFK:10043:03242\n\
67TFK:09419:12452\n\
67TFK:01722:02944\n\
67TFK:01647:03929\n\
67TFK:01871:06259\n\
67TFK:01515:02312\n\
67TFK:01817:02510\n\
67TFK:01915:02141\n\
67TFK:02165:02181\n\
67TFK:02267:02003\n\
67TFK:01716:08135\n\
67TFK:02199:07988\n\
67TFK:02303:09803\n\
67TFK:02617:09872\n\
67TFK:06363:04384\n\
67TFK:06442:04672\n\
67TFK:10289:09344\n\
67TFK:09614:10332\n\
67TFK:10515:11296\n\
67TFK:05540:06442\n\
67TFK:05644:06628\n\
67TFK:06166:07601\n\
67TFK:05464:10940\n\
67TFK:09457:02044\n\
67TFK:09663:01877\n\
67TFK:10156:02307\n\
67TFK:07204:01771\n\
67TFK:07797:02101\n\
67TFK:07907:02208\n\
67TFK:06721:04881\n\
67TFK:07244:04064\n\
67TFK:06909:05565\n\
67TFK:07025:09372\n\
67TFK:06840:08536\n\
67TFK:07804:07997\n\
67TFK:07050:10731\n\
67TFK:00608:03577\n\
67TFK:01139:03042\n\
67TFK:07294:00827\n\
67TFK:07699:01108\n\
67TFK:08248:06807\n\
67TFK:08803:06726\n\
67TFK:08900:07040\n\
67TFK:08560:03801\n\
67TFK:09088:03283\n\
67TFK:09208:04500\n\
67TFK:08179:09293\n\
67TFK:08985:09495\n\
67TFK:04301:09327\n\
67TFK:04987:10135\n\
67TFK:05002:08460\n\
67TFK:04824:06795\n\
67TFK:04874:07276\n\
67TFK:06174:00432\n\
67TFK:04668:06286\n\
67TFK:04846:05909\n\
67TFK:08423:12983\n\
67TFK:05648:13317\n\
67TFK:08670:11498\n\
67TFK:08760:11484\n\
67TFK:04394:03125\n\
67TFK:04552:02828\n\
67TFK:04741:03463\n\
67TFK:04968:03786\n\
67TFK:05037:03713\n\
67TFK:05385:03662\n\
67TFK:05526:03328\n\
67TFK:06014:02623\n\
67TFK:06352:03203\n\
67TFK:06566:02982\n\
67TFK:06045:05384\n\
67TFK:06489:05843\n\
67TFK:05303:04780\n\
67TFK:05599:12297\n\
67TFK:04200:02056\n\
67TFK:04423:02236\n\
67TFK:03035:13073\n\
67TFK:03408:14135\n\
67TFK:03686:13230\n\
67TFK:02853:12300\n\
67TFK:02922:09113\n\
67TFK:03406:09840\n\
67TFK:03405:09878\n\
67TFK:03329:05815\n\
67TFK:03642:05796\n\
67TFK:08587:01843\n\
67TFK:08858:02189\n\
67TFK:09198:02381\n\
67TFK:02706:02452\n\
67TFK:02745:01856\n\
67TFK:03387:01921\n\
67TFK:02809:00873\n\
67TFK:02879:00719\n\
67TFK:02993:01076\n\
67TFK:02594:10670\n\
67TFK:01788:13017\n\
67TFK:02585:13300\n\
67TFK:06845:13141\n\
67TFK:07093:13991\n\
67TFK:07164:13379\n\
67TFK:02906:03790\n\
67TFK:03548:02828\n\
67TFK:03250:06543\n\
67TFK:03322:07671\n\
67TFK:03738:07129\n\
67TFK:04743:00827\n\
67TFK:02939:10997\n\
')
