# Supplementary material for: The Oxidative Metabolism of Fossil Hydrocarbons and Sulfide Minerals by the Lithobiontic Microbial Community Inhabiting Deep Subterrestrial Kupferschiefer Black Shale
Source: Front Microbiol. 2018 May 15;9:972. doi: 10.3389/fmicb.2018.00972 (PMC5962744; doi:10.3389/fmicb.2018.00972)
Supplement: Supplementary file 3 [file Presentation_1.ZIP › R19_filter-trim_BSc60_sup207_krona.html.files/node482.members.0.js]

data('67TFK:01548:12639\n\
67TFK:02303:11997\n\
67TFK:02332:11962\n\
67TFK:02797:04639\n\
67TFK:03010:05131\n\
67TFK:03100:04152\n\
67TFK:03980:04428\n\
67TFK:00253:04914\n\
67TFK:00792:04979\n\
67TFK:00885:03963\n\
67TFK:01094:05081\n\
67TFK:01276:04439\n\
67TFK:00604:02155\n\
67TFK:01141:01587\n\
67TFK:01100:01914\n\
67TFK:00270:07880\n\
67TFK:00424:08746\n\
67TFK:00740:08702\n\
67TFK:00912:08129\n\
67TFK:00358:06678\n\
67TFK:00417:06451\n\
67TFK:00521:07684\n\
67TFK:00599:07289\n\
67TFK:00760:06931\n\
67TFK:00849:07407\n\
67TFK:01298:07034\n\
67TFK:01281:07547\n\
67TFK:01002:05680\n\
67TFK:01307:05712\n\
67TFK:00880:12175\n\
67TFK:01055:12322\n\
67TFK:09390:06738\n\
67TFK:09947:07596\n\
67TFK:10109:07311\n\
67TFK:10361:07070\n\
67TFK:06939:03847\n\
67TFK:07113:03047\n\
67TFK:07161:03465\n\
67TFK:07330:03384\n\
67TFK:07490:02667\n\
67TFK:07589:02823\n\
67TFK:07745:03673\n\
67TFK:09381:04182\n\
67TFK:09456:04352\n\
67TFK:09553:04514\n\
67TFK:09943:04170\n\
67TFK:10004:04191\n\
67TFK:10126:04120\n\
67TFK:09349:03596\n\
67TFK:09495:02589\n\
67TFK:10097:02749\n\
67TFK:09331:11609\n\
67TFK:09460:12811\n\
67TFK:09545:12067\n\
67TFK:01418:03364\n\
67TFK:01545:03612\n\
67TFK:01643:02889\n\
67TFK:02038:03331\n\
67TFK:02502:03422\n\
67TFK:02488:03842\n\
67TFK:01733:04380\n\
67TFK:01896:04939\n\
67TFK:01980:04529\n\
67TFK:02221:04628\n\
67TFK:02331:04147\n\
67TFK:02514:04419\n\
67TFK:01452:05236\n\
67TFK:02082:05384\n\
67TFK:01533:06689\n\
67TFK:02337:06701\n\
67TFK:02333:06962\n\
67TFK:01411:02557\n\
67TFK:01969:01343\n\
67TFK:02424:02098\n\
67TFK:02415:02239\n\
67TFK:01429:08014\n\
67TFK:01408:08329\n\
67TFK:01584:08656\n\
67TFK:01682:08300\n\
67TFK:02068:07732\n\
67TFK:02165:08475\n\
67TFK:02514:07980\n\
67TFK:01604:09697\n\
67TFK:01758:09557\n\
67TFK:01933:09516\n\
67TFK:01978:10302\n\
67TFK:02159:09942\n\
67TFK:05470:04087\n\
67TFK:05465:04851\n\
67TFK:05715:04930\n\
67TFK:05738:04208\n\
67TFK:05957:04973\n\
67TFK:06248:04783\n\
67TFK:06614:04410\n\
67TFK:09880:08031\n\
67TFK:10417:08622\n\
67TFK:09371:09762\n\
67TFK:09363:10058\n\
67TFK:09354:10249\n\
67TFK:09958:10415\n\
67TFK:10040:10578\n\
67TFK:10112:10807\n\
67TFK:10510:11289\n\
67TFK:05454:07508\n\
67TFK:05490:07340\n\
67TFK:05770:06988\n\
67TFK:06610:07713\n\
67TFK:09407:01346\n\
67TFK:09535:02364\n\
67TFK:09633:01850\n\
67TFK:09675:01634\n\
67TFK:09685:01997\n\
67TFK:09734:02437\n\
67TFK:09825:01774\n\
67TFK:10182:02173\n\
67TFK:06664:01968\n\
67TFK:06784:02296\n\
67TFK:07303:02090\n\
67TFK:07649:02255\n\
67TFK:07719:01667\n\
67TFK:07937:02004\n\
67TFK:06681:04616\n\
67TFK:07318:04166\n\
67TFK:07408:04787\n\
67TFK:07419:04738\n\
67TFK:07444:04728\n\
67TFK:07559:04704\n\
67TFK:07677:05089\n\
67TFK:06976:06456\n\
67TFK:06969:06939\n\
67TFK:07208:07339\n\
67TFK:07823:07154\n\
67TFK:07990:06892\n\
67TFK:06799:06314\n\
67TFK:06811:05500\n\
67TFK:06927:05456\n\
67TFK:07225:05579\n\
67TFK:07457:06121\n\
67TFK:07553:06411\n\
67TFK:07811:06327\n\
67TFK:07945:05333\n\
67TFK:07329:09675\n\
67TFK:07916:09680\n\
67TFK:06806:07951\n\
67TFK:06747:10741\n\
67TFK:07006:10418\n\
67TFK:07600:10457\n\
67TFK:07689:10852\n\
67TFK:07928:10755\n\
67TFK:00300:03708\n\
67TFK:00882:02697\n\
67TFK:00944:03447\n\
67TFK:00956:03052\n\
67TFK:01178:03051\n\
67TFK:05669:02161\n\
67TFK:05969:01567\n\
67TFK:06263:01451\n\
67TFK:06629:02574\n\
67TFK:08125:00673\n\
67TFK:06869:00375\n\
67TFK:07435:01180\n\
67TFK:07478:00775\n\
67TFK:07165:14183\n\
67TFK:08546:07554\n\
67TFK:08153:03481\n\
67TFK:08474:03584\n\
67TFK:08677:03563\n\
67TFK:08904:02725\n\
67TFK:08976:02933\n\
67TFK:08015:04931\n\
67TFK:08177:04611\n\
67TFK:08475:04351\n\
67TFK:08486:04376\n\
67TFK:08495:03918\n\
67TFK:08627:04382\n\
67TFK:08973:04715\n\
67TFK:09085:04181\n\
67TFK:09130:03922\n\
67TFK:09195:04543\n\
67TFK:08247:07847\n\
67TFK:08740:08943\n\
67TFK:08262:09592\n\
67TFK:08590:10152\n\
67TFK:08656:09886\n\
67TFK:00964:11454\n\
67TFK:06804:12273\n\
67TFK:07297:11624\n\
67TFK:07847:12187\n\
67TFK:07820:12336\n\
67TFK:04004:13075\n\
67TFK:04263:13473\n\
67TFK:04398:12913\n\
67TFK:04549:14108\n\
67TFK:04804:13304\n\
67TFK:05028:13454\n\
67TFK:04151:12057\n\
67TFK:04316:11286\n\
67TFK:04483:10809\n\
67TFK:05040:11132\n\
67TFK:04071:09857\n\
67TFK:04303:09367\n\
67TFK:04385:09276\n\
67TFK:04467:09905\n\
67TFK:04882:09888\n\
67TFK:05017:10077\n\
67TFK:04116:08759\n\
67TFK:04326:08862\n\
67TFK:04799:07859\n\
67TFK:04956:08306\n\
67TFK:05032:08780\n\
67TFK:04112:07075\n\
67TFK:04251:07282\n\
67TFK:04392:06568\n\
67TFK:04578:06467\n\
67TFK:05014:07631\n\
67TFK:05534:00927\n\
67TFK:05921:00655\n\
67TFK:06514:00477\n\
67TFK:06655:00683\n\
67TFK:04231:05160\n\
67TFK:04260:05511\n\
67TFK:04422:05604\n\
67TFK:04710:05926\n\
67TFK:04756:06147\n\
67TFK:04878:05585\n\
67TFK:04945:05398\n\
67TFK:05098:05877\n\
67TFK:08983:13463\n\
67TFK:08427:11650\n\
67TFK:08490:11858\n\
67TFK:08455:12478\n\
67TFK:09041:12719\n\
67TFK:05381:13426\n\
67TFK:05820:13921\n\
67TFK:05912:13791\n\
67TFK:06602:12994\n\
67TFK:05851:15077\n\
67TFK:08190:10841\n\
67TFK:08500:11247\n\
67TFK:09119:10698\n\
67TFK:04215:03523\n\
67TFK:04345:02629\n\
67TFK:04326:03468\n\
67TFK:04487:03056\n\
67TFK:05087:02705\n\
67TFK:05246:03369\n\
67TFK:05320:03155\n\
67TFK:06027:03685\n\
67TFK:06033:02801\n\
67TFK:06139:02769\n\
67TFK:06204:03354\n\
67TFK:06193:03734\n\
67TFK:05587:05851\n\
67TFK:06573:06365\n\
67TFK:06607:06262\n\
67TFK:04407:04507\n\
67TFK:04779:04371\n\
67TFK:04913:04907\n\
67TFK:05242:04278\n\
67TFK:05505:08468\n\
67TFK:05572:07756\n\
67TFK:05576:07928\n\
67TFK:05798:07890\n\
67TFK:05827:08660\n\
67TFK:05848:08194\n\
67TFK:05886:08816\n\
67TFK:06501:08074\n\
67TFK:06226:09931\n\
67TFK:06338:09881\n\
67TFK:06109:12222\n\
67TFK:06186:11837\n\
67TFK:06358:12654\n\
67TFK:05005:02415\n\
67TFK:02830:13730\n\
67TFK:02929:13724\n\
67TFK:03303:13386\n\
67TFK:03794:13340\n\
67TFK:03645:11804\n\
67TFK:03635:12685\n\
67TFK:03794:12494\n\
67TFK:03857:12033\n\
67TFK:03065:09249\n\
67TFK:03095:09753\n\
67TFK:03146:09924\n\
67TFK:03701:10038\n\
67TFK:02967:05659\n\
67TFK:02989:05875\n\
67TFK:03237:05961\n\
67TFK:03649:05180\n\
67TFK:03785:05506\n\
67TFK:08134:02128\n\
67TFK:08635:01464\n\
67TFK:09008:02379\n\
67TFK:02734:02314\n\
67TFK:02887:02213\n\
67TFK:03177:02311\n\
67TFK:03317:02513\n\
67TFK:03891:01688\n\
67TFK:03950:01920\n\
67TFK:03978:01384\n\
67TFK:02803:01265\n\
67TFK:02447:11262\n\
67TFK:02437:11326\n\
67TFK:01919:14555\n\
67TFK:01800:13166\n\
67TFK:08015:05727\n\
67TFK:08080:05230\n\
67TFK:08139:05737\n\
67TFK:08123:06424\n\
67TFK:08227:05758\n\
67TFK:08366:05857\n\
67TFK:08563:05973\n\
67TFK:08586:06053\n\
67TFK:08642:05795\n\
67TFK:09507:05595\n\
67TFK:09672:06008\n\
67TFK:09668:06133\n\
67TFK:07168:13020\n\
67TFK:07427:13171\n\
67TFK:07464:13283\n\
67TFK:07944:13237\n\
67TFK:02680:02801\n\
67TFK:03469:02915\n\
67TFK:03708:03769\n\
67TFK:03751:03319\n\
67TFK:03820:03855\n\
67TFK:03972:03771\n\
67TFK:02701:07455\n\
67TFK:03466:07024\n\
67TFK:03627:06559\n\
67TFK:03652:06778\n\
67TFK:03723:06791\n\
67TFK:03871:07564\n\
67TFK:03926:06991\n\
67TFK:04218:00870\n\
67TFK:02909:10795\n\
67TFK:03064:11545\n\
67TFK:03506:10592\n\
67TFK:02129:01196\n\
67TFK:02249:01000\n\
67TFK:02531:00779\n\
67TFK:02713:07911\n\
67TFK:03005:08976\n\
67TFK:03958:08414\n\
')
