# Supplementary material for: The Oxidative Metabolism of Fossil Hydrocarbons and Sulfide Minerals by the Lithobiontic Microbial Community Inhabiting Deep Subterrestrial Kupferschiefer Black Shale
Source: Front Microbiol. 2018 May 15;9:972. doi: 10.3389/fmicb.2018.00972 (PMC5962744; doi:10.3389/fmicb.2018.00972)
Supplement: Supplementary file 3 [file Presentation_1.ZIP › R19_filter-trim_BSc60_sup207_krona.html.files/node978.members.0.js]

data('67TFK:01480:11990\n\
67TFK:01528:12464\n\
67TFK:01611:12664\n\
67TFK:01673:12036\n\
67TFK:01671:12046\n\
67TFK:01836:12320\n\
67TFK:01990:12229\n\
67TFK:02313:12770\n\
67TFK:02711:03944\n\
67TFK:02756:04140\n\
67TFK:02796:05133\n\
67TFK:02942:04748\n\
67TFK:03052:04217\n\
67TFK:03071:04261\n\
67TFK:03099:04628\n\
67TFK:03248:04470\n\
67TFK:03257:04844\n\
67TFK:03360:04145\n\
67TFK:03409:04193\n\
67TFK:03497:04259\n\
67TFK:03617:04956\n\
67TFK:03907:04472\n\
67TFK:03964:04244\n\
67TFK:00290:04078\n\
67TFK:00290:04721\n\
67TFK:00321:04981\n\
67TFK:00539:04073\n\
67TFK:00928:04298\n\
67TFK:01026:04700\n\
67TFK:01069:04288\n\
67TFK:01185:04282\n\
67TFK:01152:04532\n\
67TFK:01244:04519\n\
67TFK:01293:04225\n\
67TFK:00819:02383\n\
67TFK:00968:01791\n\
67TFK:01102:02002\n\
67TFK:00502:09715\n\
67TFK:00555:09458\n\
67TFK:00671:09419\n\
67TFK:00832:09204\n\
67TFK:01155:09147\n\
67TFK:01210:09139\n\
67TFK:01244:09411\n\
67TFK:00456:08737\n\
67TFK:00598:08795\n\
67TFK:00550:08973\n\
67TFK:00689:08962\n\
67TFK:00973:07984\n\
67TFK:01141:08320\n\
67TFK:01217:08453\n\
67TFK:01322:07803\n\
67TFK:00276:06710\n\
67TFK:00264:07214\n\
67TFK:00465:07281\n\
67TFK:00618:06593\n\
67TFK:00646:07361\n\
67TFK:00677:07219\n\
67TFK:00793:07585\n\
67TFK:00827:06515\n\
67TFK:00833:06746\n\
67TFK:00802:06918\n\
67TFK:00894:07173\n\
67TFK:00929:07419\n\
67TFK:01270:06715\n\
67TFK:01265:07474\n\
67TFK:00518:05612\n\
67TFK:00747:05182\n\
67TFK:00701:06330\n\
67TFK:00783:05675\n\
67TFK:00753:06059\n\
67TFK:00839:05321\n\
67TFK:00914:05463\n\
67TFK:01056:06087\n\
67TFK:01236:05400\n\
67TFK:01084:12476\n\
67TFK:09362:06480\n\
67TFK:09530:06602\n\
67TFK:09779:07084\n\
67TFK:09806:07700\n\
67TFK:10022:06630\n\
67TFK:10155:06452\n\
67TFK:10214:06662\n\
67TFK:10363:06583\n\
67TFK:06773:03116\n\
67TFK:06881:03104\n\
67TFK:06959:03131\n\
67TFK:07121:02706\n\
67TFK:07644:02735\n\
67TFK:07746:03625\n\
67TFK:07907:03256\n\
67TFK:07979:03469\n\
67TFK:09467:05050\n\
67TFK:09554:04100\n\
67TFK:09529:04114\n\
67TFK:09976:04171\n\
67TFK:10026:03925\n\
67TFK:10132:04187\n\
67TFK:09339:03769\n\
67TFK:09660:03629\n\
67TFK:09724:03202\n\
67TFK:09727:03851\n\
67TFK:10057:02903\n\
67TFK:10168:03260\n\
67TFK:09421:12125\n\
67TFK:09495:12373\n\
67TFK:09542:12677\n\
67TFK:10092:12590\n\
67TFK:10311:12283\n\
67TFK:01395:03738\n\
67TFK:01456:03114\n\
67TFK:01440:03663\n\
67TFK:01516:03692\n\
67TFK:01697:03188\n\
67TFK:01718:03695\n\
67TFK:01748:03072\n\
67TFK:01785:03505\n\
67TFK:01836:02666\n\
67TFK:01839:03741\n\
67TFK:01847:03747\n\
67TFK:01846:03783\n\
67TFK:02359:03835\n\
67TFK:02426:02779\n\
67TFK:02387:03582\n\
67TFK:02418:03751\n\
67TFK:01407:04851\n\
67TFK:01525:04763\n\
67TFK:01605:03969\n\
67TFK:01770:04421\n\
67TFK:01863:04903\n\
67TFK:01932:04393\n\
67TFK:02094:04759\n\
67TFK:02103:05147\n\
67TFK:02180:04541\n\
67TFK:02144:05086\n\
67TFK:02144:05107\n\
67TFK:02222:04088\n\
67TFK:02325:04525\n\
67TFK:02293:04988\n\
67TFK:02352:03965\n\
67TFK:02380:04016\n\
67TFK:02348:04579\n\
67TFK:02396:04355\n\
67TFK:02470:05106\n\
67TFK:02517:04792\n\
67TFK:02566:04591\n\
67TFK:02571:04914\n\
67TFK:01578:05466\n\
67TFK:01711:06416\n\
67TFK:01803:05489\n\
67TFK:01812:05604\n\
67TFK:01844:06159\n\
67TFK:02028:05694\n\
67TFK:02140:05812\n\
67TFK:02225:06228\n\
67TFK:02271:06293\n\
67TFK:02310:05729\n\
67TFK:02312:05715\n\
67TFK:02458:05537\n\
67TFK:02576:05311\n\
67TFK:02589:05431\n\
67TFK:02587:05853\n\
67TFK:01375:07594\n\
67TFK:01455:07119\n\
67TFK:01557:07680\n\
67TFK:01676:07575\n\
67TFK:01728:07353\n\
67TFK:01756:07102\n\
67TFK:01884:07255\n\
67TFK:02002:07421\n\
67TFK:02158:07122\n\
67TFK:02217:06683\n\
67TFK:02445:06564\n\
67TFK:02433:06627\n\
67TFK:02479:07231\n\
67TFK:02531:06485\n\
67TFK:02549:06902\n\
67TFK:02587:06962\n\
67TFK:02651:06748\n\
67TFK:01369:02502\n\
67TFK:01528:01895\n\
67TFK:01520:02314\n\
67TFK:01687:01517\n\
67TFK:01695:02477\n\
67TFK:01758:01600\n\
67TFK:01962:01337\n\
67TFK:01991:02252\n\
67TFK:02073:01366\n\
67TFK:02135:02410\n\
67TFK:02266:01910\n\
67TFK:02321:01492\n\
67TFK:02325:01950\n\
67TFK:02348:01542\n\
67TFK:02539:02263\n\
67TFK:02624:01508\n\
67TFK:01404:08178\n\
67TFK:01627:07899\n\
67TFK:01640:08412\n\
67TFK:01633:08507\n\
67TFK:01858:08016\n\
67TFK:02169:08037\n\
67TFK:02219:08787\n\
67TFK:02264:08956\n\
67TFK:02633:09005\n\
67TFK:01459:09287\n\
67TFK:01461:09349\n\
67TFK:02009:09846\n\
67TFK:02068:09960\n\
67TFK:02138:09579\n\
67TFK:02246:09310\n\
67TFK:02242:09749\n\
67TFK:02404:09804\n\
67TFK:02544:09080\n\
67TFK:02553:09331\n\
67TFK:02614:09397\n\
67TFK:02584:10265\n\
67TFK:05608:04853\n\
67TFK:05833:04575\n\
67TFK:05872:05137\n\
67TFK:05885:04920\n\
67TFK:06025:04626\n\
67TFK:06181:04119\n\
67TFK:06256:03969\n\
67TFK:06321:04339\n\
67TFK:06338:04931\n\
67TFK:06424:04419\n\
67TFK:06506:04135\n\
67TFK:06538:04948\n\
67TFK:09401:13078\n\
67TFK:09401:08883\n\
67TFK:09586:08056\n\
67TFK:09673:08956\n\
67TFK:09773:08816\n\
67TFK:09811:07928\n\
67TFK:10006:08298\n\
67TFK:10219:08086\n\
67TFK:10209:08142\n\
67TFK:10220:08362\n\
67TFK:10354:08571\n\
67TFK:10387:08207\n\
67TFK:10573:08102\n\
67TFK:09342:10199\n\
67TFK:09458:09956\n\
67TFK:09430:10193\n\
67TFK:09537:10244\n\
67TFK:09617:09526\n\
67TFK:09765:09789\n\
67TFK:09762:10076\n\
67TFK:09812:09758\n\
67TFK:09944:09814\n\
67TFK:10581:09171\n\
67TFK:09468:11084\n\
67TFK:09575:10819\n\
67TFK:09798:10368\n\
67TFK:09880:10941\n\
67TFK:09988:11298\n\
67TFK:10065:11585\n\
67TFK:10125:10662\n\
67TFK:10263:11171\n\
67TFK:05511:06522\n\
67TFK:05540:06708\n\
67TFK:05656:07221\n\
67TFK:05708:07428\n\
67TFK:05778:06905\n\
67TFK:05794:07704\n\
67TFK:05907:07302\n\
67TFK:06095:07286\n\
67TFK:06084:07495\n\
67TFK:06261:07198\n\
67TFK:06310:07434\n\
67TFK:06301:07608\n\
67TFK:06447:06661\n\
67TFK:06474:07086\n\
67TFK:06481:07638\n\
67TFK:06480:07719\n\
67TFK:06498:07704\n\
67TFK:06531:06996\n\
67TFK:05357:11210\n\
67TFK:05651:10563\n\
67TFK:05887:10754\n\
67TFK:05935:11308\n\
67TFK:06100:11423\n\
67TFK:06162:10566\n\
67TFK:06230:10311\n\
67TFK:06284:10839\n\
67TFK:06299:11080\n\
67TFK:06330:11413\n\
67TFK:06486:11365\n\
67TFK:06507:11476\n\
67TFK:06547:10798\n\
67TFK:06618:10586\n\
67TFK:09399:01412\n\
67TFK:09409:02471\n\
67TFK:09453:02241\n\
67TFK:09605:02500\n\
67TFK:09785:01804\n\
67TFK:09782:02314\n\
67TFK:09886:02154\n\
67TFK:10095:02042\n\
67TFK:10103:02557\n\
67TFK:06726:01404\n\
67TFK:06726:02064\n\
67TFK:06834:01777\n\
67TFK:06852:01808\n\
67TFK:06821:02245\n\
67TFK:06830:02332\n\
67TFK:06982:01424\n\
67TFK:06962:01528\n\
67TFK:07092:02295\n\
67TFK:07221:01410\n\
67TFK:07242:01607\n\
67TFK:07216:01721\n\
67TFK:07439:02501\n\
67TFK:07460:01813\n\
67TFK:07510:02204\n\
67TFK:07692:01931\n\
67TFK:07731:02203\n\
67TFK:07776:01881\n\
67TFK:07833:02247\n\
67TFK:07852:02379\n\
67TFK:06996:05035\n\
67TFK:07053:04034\n\
67TFK:07033:05001\n\
67TFK:07097:04064\n\
67TFK:07117:04140\n\
67TFK:07388:04085\n\
67TFK:07409:05058\n\
67TFK:07410:04348\n\
67TFK:07585:04561\n\
67TFK:07607:05092\n\
67TFK:07709:04299\n\
67TFK:07809:04353\n\
67TFK:07934:04341\n\
67TFK:07975:04770\n\
67TFK:06763:06895\n\
67TFK:07177:06913\n\
67TFK:07362:06556\n\
67TFK:07369:07052\n\
67TFK:07397:07504\n\
67TFK:07747:06900\n\
67TFK:07831:06684\n\
67TFK:07949:07038\n\
67TFK:07981:07643\n\
67TFK:06781:05608\n\
67TFK:07032:05951\n\
67TFK:07214:06086\n\
67TFK:07320:05887\n\
67TFK:07390:05157\n\
67TFK:07459:05427\n\
67TFK:07447:05776\n\
67TFK:07517:05905\n\
67TFK:07562:05311\n\
67TFK:07636:05356\n\
67TFK:07631:06132\n\
67TFK:07737:05212\n\
67TFK:07801:06145\n\
67TFK:07820:05182\n\
67TFK:07829:06010\n\
67TFK:07879:05857\n\
67TFK:07954:06188\n\
67TFK:06664:09428\n\
67TFK:06885:09055\n\
67TFK:07058:09551\n\
67TFK:07157:09045\n\
67TFK:07127:09813\n\
67TFK:07397:09918\n\
67TFK:07652:09992\n\
67TFK:07731:09818\n\
67TFK:07839:09998\n\
67TFK:07866:09324\n\
67TFK:07895:09732\n\
67TFK:07945:10134\n\
67TFK:06859:08425\n\
67TFK:06992:08565\n\
67TFK:07094:07946\n\
67TFK:07152:08769\n\
67TFK:07383:08651\n\
67TFK:07630:08130\n\
67TFK:07709:08664\n\
67TFK:07898:07918\n\
67TFK:07868:08035\n\
67TFK:06684:11127\n\
67TFK:07106:10825\n\
67TFK:07103:11326\n\
67TFK:07223:10710\n\
67TFK:07525:11304\n\
67TFK:07526:11356\n\
67TFK:00574:03033\n\
67TFK:00999:02717\n\
67TFK:01056:03550\n\
67TFK:05349:01343\n\
67TFK:05534:01404\n\
67TFK:05617:01770\n\
67TFK:05663:01600\n\
67TFK:05779:01770\n\
67TFK:05881:02067\n\
67TFK:06018:01941\n\
67TFK:06042:01804\n\
67TFK:06113:01498\n\
67TFK:06117:01925\n\
67TFK:06165:01507\n\
67TFK:06354:01374\n\
67TFK:06356:01981\n\
67TFK:08083:01151\n\
67TFK:08421:00879\n\
67TFK:08579:01172\n\
67TFK:08776:01191\n\
67TFK:06714:01204\n\
67TFK:06781:01017\n\
67TFK:07037:00618\n\
67TFK:07266:00975\n\
67TFK:07347:00868\n\
67TFK:07316:01100\n\
67TFK:07377:01093\n\
67TFK:07596:00725\n\
67TFK:07567:01180\n\
67TFK:07750:00959\n\
67TFK:07802:00874\n\
67TFK:07859:01060\n\
67TFK:07949:00672\n\
67TFK:07038:14586\n\
67TFK:07410:14657\n\
67TFK:08080:06765\n\
67TFK:08102:07551\n\
67TFK:08151:06951\n\
67TFK:08191:07581\n\
67TFK:08225:07643\n\
67TFK:08340:06934\n\
67TFK:08355:07081\n\
67TFK:08501:06622\n\
67TFK:08520:06831\n\
67TFK:08712:07120\n\
67TFK:08848:06843\n\
67TFK:08990:06999\n\
67TFK:08958:07408\n\
67TFK:08999:07578\n\
67TFK:09166:06672\n\
67TFK:09180:07493\n\
67TFK:09269:07204\n\
67TFK:08274:03362\n\
67TFK:08287:03571\n\
67TFK:08491:03417\n\
67TFK:08550:02966\n\
67TFK:08597:03100\n\
67TFK:08643:03466\n\
67TFK:08663:03458\n\
67TFK:08721:03737\n\
67TFK:08780:03369\n\
67TFK:08876:02709\n\
67TFK:08863:03492\n\
67TFK:09038:02934\n\
67TFK:09117:02954\n\
67TFK:09316:02964\n\
67TFK:08201:04682\n\
67TFK:08198:05135\n\
67TFK:08263:04751\n\
67TFK:08290:05104\n\
67TFK:08293:04114\n\
67TFK:08323:04188\n\
67TFK:08361:04884\n\
67TFK:08447:04708\n\
67TFK:08704:04233\n\
67TFK:08715:04256\n\
67TFK:08725:04913\n\
67TFK:09090:04022\n\
67TFK:09075:04231\n\
67TFK:09087:04440\n\
67TFK:09046:05120\n\
67TFK:09101:04072\n\
67TFK:09127:05055\n\
67TFK:09312:04408\n\
67TFK:08055:08438\n\
67TFK:08148:07762\n\
67TFK:08145:08852\n\
67TFK:08278:08996\n\
67TFK:08303:08539\n\
67TFK:08481:07912\n\
67TFK:08465:08288\n\
67TFK:08576:08037\n\
67TFK:08939:08145\n\
67TFK:08974:08253\n\
67TFK:08975:08361\n\
67TFK:08976:08385\n\
67TFK:09031:07837\n\
67TFK:09018:08048\n\
67TFK:09086:08241\n\
67TFK:09154:07843\n\
67TFK:09154:07954\n\
67TFK:08282:09571\n\
67TFK:08278:09802\n\
67TFK:08423:09981\n\
67TFK:08606:10238\n\
67TFK:08679:09580\n\
67TFK:08805:09654\n\
67TFK:08961:10286\n\
67TFK:09021:09027\n\
67TFK:09060:09811\n\
67TFK:09044:10044\n\
67TFK:09110:10065\n\
67TFK:09175:09115\n\
67TFK:09267:10181\n\
67TFK:09297:09700\n\
67TFK:00705:10901\n\
67TFK:00737:11432\n\
67TFK:00814:10508\n\
67TFK:00895:10631\n\
67TFK:00883:10788\n\
67TFK:00911:11439\n\
67TFK:01197:11087\n\
67TFK:07195:11975\n\
67TFK:07200:12220\n\
67TFK:07262:11795\n\
67TFK:07337:11668\n\
67TFK:07383:11795\n\
67TFK:07371:12459\n\
67TFK:07383:12606\n\
67TFK:07444:11940\n\
67TFK:04213:13567\n\
67TFK:04288:13233\n\
67TFK:04364:13752\n\
67TFK:04437:14116\n\
67TFK:04992:14056\n\
67TFK:05095:13753\n\
67TFK:04873:14546\n\
67TFK:04061:11692\n\
67TFK:04064:12044\n\
67TFK:04166:12456\n\
67TFK:04223:12814\n\
67TFK:04315:11688\n\
67TFK:04345:11706\n\
67TFK:04488:12421\n\
67TFK:04817:12127\n\
67TFK:04913:12602\n\
67TFK:05113:12879\n\
67TFK:05228:12562\n\
67TFK:05199:12758\n\
67TFK:05271:12692\n\
67TFK:04101:10924\n\
67TFK:04201:10348\n\
67TFK:04372:11297\n\
67TFK:04429:10603\n\
67TFK:04456:10325\n\
67TFK:04479:10399\n\
67TFK:04520:10437\n\
67TFK:04639:11040\n\
67TFK:04617:11537\n\
67TFK:04727:11268\n\
67TFK:04849:10593\n\
67TFK:05316:10875\n\
67TFK:04061:09998\n\
67TFK:04167:09470\n\
67TFK:04332:09420\n\
67TFK:04549:09690\n\
67TFK:04794:09268\n\
67TFK:04852:10168\n\
67TFK:05198:09722\n\
67TFK:04225:08631\n\
67TFK:04293:07803\n\
67TFK:04321:08708\n\
67TFK:04438:07881\n\
67TFK:04554:08027\n\
67TFK:04554:08831\n\
67TFK:04636:08385\n\
67TFK:04755:08727\n\
67TFK:04877:07801\n\
67TFK:04977:08536\n\
67TFK:05112:08444\n\
67TFK:04130:06839\n\
67TFK:04119:07011\n\
67TFK:04810:07612\n\
67TFK:04930:06848\n\
67TFK:05082:06690\n\
67TFK:05087:07626\n\
67TFK:05183:06673\n\
67TFK:05324:06514\n\
67TFK:05764:00932\n\
67TFK:06137:00747\n\
67TFK:06176:01140\n\
67TFK:06244:01239\n\
67TFK:06570:00671\n\
67TFK:04091:06158\n\
67TFK:04105:05354\n\
67TFK:04158:06139\n\
67TFK:04189:06397\n\
67TFK:04266:05326\n\
67TFK:04310:06392\n\
67TFK:04417:05288\n\
67TFK:04412:05593\n\
67TFK:04742:05203\n\
67TFK:04773:05695\n\
67TFK:04774:05964\n\
67TFK:04792:06074\n\
67TFK:04910:05863\n\
67TFK:05034:05467\n\
67TFK:05017:05670\n\
67TFK:05179:05790\n\
67TFK:05270:05215\n\
67TFK:05270:05391\n\
67TFK:05311:06280\n\
67TFK:08133:13327\n\
67TFK:08335:13805\n\
67TFK:08502:13634\n\
67TFK:08777:13099\n\
67TFK:08982:13515\n\
67TFK:09043:13288\n\
67TFK:09233:13611\n\
67TFK:09247:13252\n\
67TFK:08238:12648\n\
67TFK:08254:12039\n\
67TFK:08430:12135\n\
67TFK:08410:12287\n\
67TFK:08427:12357\n\
67TFK:08484:11960\n\
67TFK:08462:12612\n\
67TFK:08664:12061\n\
67TFK:08706:12025\n\
67TFK:08862:12062\n\
67TFK:08907:11783\n\
67TFK:09127:11635\n\
67TFK:09189:12592\n\
67TFK:05371:13031\n\
67TFK:05389:13944\n\
67TFK:05673:13563\n\
67TFK:05935:13092\n\
67TFK:06121:13021\n\
67TFK:06086:13804\n\
67TFK:06233:13050\n\
67TFK:06390:13986\n\
67TFK:05966:14907\n\
67TFK:06049:14798\n\
67TFK:06161:14487\n\
67TFK:06288:14179\n\
67TFK:06307:14645\n\
67TFK:06645:14454\n\
67TFK:08075:11460\n\
67TFK:08279:10344\n\
67TFK:08491:10443\n\
67TFK:08493:11492\n\
67TFK:08542:10990\n\
67TFK:09275:10973\n\
67TFK:09245:11310\n\
67TFK:04130:03822\n\
67TFK:04188:03076\n\
67TFK:04198:03233\n\
67TFK:04223:03471\n\
67TFK:04366:02997\n\
67TFK:04482:02664\n\
67TFK:04737:02632\n\
67TFK:04711:02819\n\
67TFK:04721:02821\n\
67TFK:05103:02865\n\
67TFK:05120:03561\n\
67TFK:05168:03168\n\
67TFK:05280:02584\n\
67TFK:05405:03122\n\
67TFK:05491:03427\n\
67TFK:05546:03120\n\
67TFK:05548:03368\n\
67TFK:05643:02609\n\
67TFK:05672:03109\n\
67TFK:05723:03202\n\
67TFK:05777:02694\n\
67TFK:05759:03523\n\
67TFK:05842:02958\n\
67TFK:05866:03002\n\
67TFK:05859:03153\n\
67TFK:05876:03771\n\
67TFK:05934:03767\n\
67TFK:06010:03711\n\
67TFK:06268:03673\n\
67TFK:06357:03183\n\
67TFK:06395:02704\n\
67TFK:06477:03674\n\
67TFK:06525:03771\n\
67TFK:06505:03815\n\
67TFK:06577:03266\n\
67TFK:06557:03587\n\
67TFK:05820:05930\n\
67TFK:05924:05885\n\
67TFK:06023:05932\n\
67TFK:06098:05565\n\
67TFK:06192:05185\n\
67TFK:06469:05713\n\
67TFK:06594:05172\n\
67TFK:06651:06390\n\
67TFK:04033:04362\n\
67TFK:04243:04934\n\
67TFK:04260:05006\n\
67TFK:04347:04584\n\
67TFK:04354:04848\n\
67TFK:04356:05039\n\
67TFK:04630:04920\n\
67TFK:04879:04240\n\
67TFK:04994:05053\n\
67TFK:04999:05099\n\
67TFK:05723:08053\n\
67TFK:05722:08276\n\
67TFK:05780:08519\n\
67TFK:05956:08611\n\
67TFK:06056:08311\n\
67TFK:06046:08671\n\
67TFK:06104:08553\n\
67TFK:06135:07866\n\
67TFK:06262:07845\n\
67TFK:06477:08639\n\
67TFK:06451:08949\n\
67TFK:05463:09908\n\
67TFK:05611:09112\n\
67TFK:05641:09744\n\
67TFK:05996:09089\n\
67TFK:06085:10118\n\
67TFK:06131:09522\n\
67TFK:06206:09324\n\
67TFK:06256:10080\n\
67TFK:05537:11775\n\
67TFK:05578:12686\n\
67TFK:05765:12211\n\
67TFK:05730:12619\n\
67TFK:06086:11856\n\
67TFK:06262:12704\n\
67TFK:06315:11998\n\
67TFK:06515:12351\n\
67TFK:06549:11698\n\
67TFK:06617:12092\n\
67TFK:04265:01865\n\
67TFK:04678:02344\n\
67TFK:04750:01519\n\
67TFK:04841:02221\n\
67TFK:05054:02043\n\
67TFK:03103:13586\n\
67TFK:03480:13772\n\
67TFK:03658:13360\n\
67TFK:03775:13328\n\
67TFK:03845:13012\n\
67TFK:02726:12201\n\
67TFK:02925:12416\n\
67TFK:03223:11941\n\
67TFK:03329:12075\n\
67TFK:03400:12596\n\
67TFK:03400:12731\n\
67TFK:03449:12411\n\
67TFK:03451:12408\n\
67TFK:03470:12075\n\
67TFK:03558:12670\n\
67TFK:03597:12093\n\
67TFK:03841:11758\n\
67TFK:03881:11882\n\
67TFK:03882:12291\n\
67TFK:03014:09360\n\
67TFK:03283:09760\n\
67TFK:03542:09742\n\
67TFK:03657:09274\n\
67TFK:03802:09476\n\
67TFK:03901:10256\n\
67TFK:02667:06348\n\
67TFK:02956:05376\n\
67TFK:03012:05587\n\
67TFK:03240:06151\n\
67TFK:03348:05829\n\
67TFK:03386:06316\n\
67TFK:03450:05857\n\
67TFK:03480:05293\n\
67TFK:03540:05276\n\
67TFK:03702:06200\n\
67TFK:03734:05537\n\
67TFK:03767:05727\n\
67TFK:03865:05184\n\
67TFK:03902:05522\n\
67TFK:03940:05675\n\
67TFK:08109:01444\n\
67TFK:08188:01289\n\
67TFK:08351:01397\n\
67TFK:08538:01327\n\
67TFK:08554:01806\n\
67TFK:08586:02486\n\
67TFK:08626:02165\n\
67TFK:08676:01869\n\
67TFK:08985:01980\n\
67TFK:09094:01445\n\
67TFK:09278:01770\n\
67TFK:02685:01449\n\
67TFK:02684:02351\n\
67TFK:02862:02052\n\
67TFK:02887:02159\n\
67TFK:03107:02010\n\
67TFK:03140:02192\n\
67TFK:03346:01819\n\
67TFK:03364:01728\n\
67TFK:03375:02386\n\
67TFK:03509:01866\n\
67TFK:03592:01465\n\
67TFK:03722:02168\n\
67TFK:03953:02159\n\
67TFK:03985:01611\n\
67TFK:02665:00999\n\
67TFK:02939:00907\n\
67TFK:03021:00985\n\
67TFK:03100:01247\n\
67TFK:03177:00874\n\
67TFK:03453:00779\n\
67TFK:03568:00669\n\
67TFK:01452:10304\n\
67TFK:01497:10337\n\
67TFK:01533:10370\n\
67TFK:01733:10488\n\
67TFK:01972:10932\n\
67TFK:02062:10505\n\
67TFK:02037:11505\n\
67TFK:02502:11411\n\
67TFK:02441:14328\n\
67TFK:01433:13214\n\
67TFK:01629:13948\n\
67TFK:02288:13877\n\
67TFK:02428:13152\n\
67TFK:02543:13364\n\
67TFK:08009:05566\n\
67TFK:08041:06271\n\
67TFK:08023:06429\n\
67TFK:08181:05367\n\
67TFK:08235:05519\n\
67TFK:08365:05809\n\
67TFK:08343:06290\n\
67TFK:08587:05528\n\
67TFK:08722:06254\n\
67TFK:08705:06311\n\
67TFK:08811:05223\n\
67TFK:08810:05274\n\
67TFK:08883:05800\n\
67TFK:08853:05864\n\
67TFK:08899:05765\n\
67TFK:08953:06421\n\
67TFK:09057:05363\n\
67TFK:09138:06028\n\
67TFK:09180:05815\n\
67TFK:09223:05833\n\
67TFK:09332:06270\n\
67TFK:09375:05913\n\
67TFK:09563:06234\n\
67TFK:09711:05592\n\
67TFK:09962:06290\n\
67TFK:10212:05254\n\
67TFK:10183:05634\n\
67TFK:06661:13602\n\
67TFK:06901:13231\n\
67TFK:07063:13011\n\
67TFK:07241:13232\n\
67TFK:07870:13189\n\
67TFK:02676:03427\n\
67TFK:02840:02798\n\
67TFK:03087:03708\n\
67TFK:03172:03661\n\
67TFK:03231:02738\n\
67TFK:03338:02752\n\
67TFK:03384:03151\n\
67TFK:03605:02791\n\
67TFK:03599:03644\n\
67TFK:03809:03348\n\
67TFK:03820:03775\n\
67TFK:02749:07665\n\
67TFK:02825:06614\n\
67TFK:02900:07437\n\
67TFK:02946:06509\n\
67TFK:03005:06517\n\
67TFK:03108:06992\n\
67TFK:03190:06571\n\
67TFK:03409:07078\n\
67TFK:03424:06586\n\
67TFK:03606:07267\n\
67TFK:03794:06613\n\
67TFK:03800:06915\n\
67TFK:03820:07075\n\
67TFK:03876:07616\n\
67TFK:03967:06978\n\
67TFK:04030:00471\n\
67TFK:04045:01244\n\
67TFK:04072:00615\n\
67TFK:04276:00950\n\
67TFK:04334:01121\n\
67TFK:04427:00780\n\
67TFK:04810:00282\n\
67TFK:02900:14516\n\
67TFK:03170:14860\n\
67TFK:02856:11098\n\
67TFK:02889:10768\n\
67TFK:02895:11363\n\
67TFK:03198:11542\n\
67TFK:03285:10366\n\
67TFK:03845:11255\n\
67TFK:03931:10479\n\
67TFK:03923:10549\n\
67TFK:01912:00860\n\
67TFK:02063:01074\n\
67TFK:02475:01263\n\
67TFK:02834:07903\n\
67TFK:02819:07962\n\
67TFK:02878:07987\n\
67TFK:03306:08100\n\
67TFK:03494:08131\n\
67TFK:03669:08053\n\
67TFK:03681:08325\n\
')
