# Supplementary material for: The Oxidative Metabolism of Fossil Hydrocarbons and Sulfide Minerals by the Lithobiontic Microbial Community Inhabiting Deep Subterrestrial Kupferschiefer Black Shale
Source: Front Microbiol. 2018 May 15;9:972. doi: 10.3389/fmicb.2018.00972 (PMC5962744; doi:10.3389/fmicb.2018.00972)
Supplement: Supplementary file 3 [file Presentation_1.ZIP › R19_filter-trim_BSc60_sup207_krona.html.files/node770.members.0.js]

data('67TFK:01835:12743\n\
67TFK:02388:12638\n\
67TFK:02461:12607\n\
67TFK:02744:04016\n\
67TFK:02883:04588\n\
67TFK:03294:04535\n\
67TFK:03975:04339\n\
67TFK:00662:03886\n\
67TFK:00953:01547\n\
67TFK:00995:02373\n\
67TFK:00459:09619\n\
67TFK:00608:09393\n\
67TFK:00831:10189\n\
67TFK:00291:08626\n\
67TFK:00309:08727\n\
67TFK:00510:07973\n\
67TFK:00989:08123\n\
67TFK:00736:06581\n\
67TFK:00841:06934\n\
67TFK:01069:07632\n\
67TFK:00298:06374\n\
67TFK:00703:06091\n\
67TFK:00841:05329\n\
67TFK:00995:12168\n\
67TFK:07640:02820\n\
67TFK:09403:04740\n\
67TFK:10118:04501\n\
67TFK:09333:03391\n\
67TFK:09739:02802\n\
67TFK:09798:02738\n\
67TFK:10296:03547\n\
67TFK:10191:11710\n\
67TFK:01981:03346\n\
67TFK:01988:02577\n\
67TFK:02039:02886\n\
67TFK:02077:03836\n\
67TFK:02197:03696\n\
67TFK:01915:03890\n\
67TFK:02073:04229\n\
67TFK:02354:04875\n\
67TFK:02524:04957\n\
67TFK:02612:04205\n\
67TFK:01793:05735\n\
67TFK:01351:07009\n\
67TFK:01463:07651\n\
67TFK:01803:07485\n\
67TFK:01538:02416\n\
67TFK:02055:02133\n\
67TFK:02144:01949\n\
67TFK:02244:02494\n\
67TFK:01794:08629\n\
67TFK:01843:08854\n\
67TFK:01345:09378\n\
67TFK:01541:09872\n\
67TFK:02158:09180\n\
67TFK:02362:09695\n\
67TFK:09872:09494\n\
67TFK:10066:09757\n\
67TFK:10357:09264\n\
67TFK:09489:10621\n\
67TFK:09800:10309\n\
67TFK:09835:10454\n\
67TFK:09906:10374\n\
67TFK:05339:07218\n\
67TFK:06207:06914\n\
67TFK:06313:06971\n\
67TFK:05641:10390\n\
67TFK:05722:11298\n\
67TFK:06044:10989\n\
67TFK:06094:11355\n\
67TFK:06352:10444\n\
67TFK:06398:10901\n\
67TFK:10211:02475\n\
67TFK:06853:02252\n\
67TFK:06899:01610\n\
67TFK:06792:04673\n\
67TFK:07017:04769\n\
67TFK:07257:05076\n\
67TFK:07549:04812\n\
67TFK:07699:03950\n\
67TFK:07736:04238\n\
67TFK:07766:04470\n\
67TFK:07861:05145\n\
67TFK:06980:06528\n\
67TFK:07305:07340\n\
67TFK:07552:07313\n\
67TFK:07798:07494\n\
67TFK:07922:07221\n\
67TFK:07478:05159\n\
67TFK:07026:09570\n\
67TFK:07441:09789\n\
67TFK:07420:10103\n\
67TFK:07963:09083\n\
67TFK:07985:10083\n\
67TFK:06869:07795\n\
67TFK:07226:08056\n\
67TFK:07937:08532\n\
67TFK:06983:11251\n\
67TFK:07441:10510\n\
67TFK:07949:10988\n\
67TFK:00477:03399\n\
67TFK:01207:02840\n\
67TFK:05493:02191\n\
67TFK:06271:02274\n\
67TFK:08434:00993\n\
67TFK:06928:00746\n\
67TFK:07326:14224\n\
67TFK:07510:14432\n\
67TFK:08939:06599\n\
67TFK:08319:03579\n\
67TFK:08985:03714\n\
67TFK:09008:03558\n\
67TFK:09141:03362\n\
67TFK:08598:04785\n\
67TFK:09165:04095\n\
67TFK:08051:07799\n\
67TFK:08165:07950\n\
67TFK:08166:08548\n\
67TFK:08472:07806\n\
67TFK:08555:08948\n\
67TFK:06978:11930\n\
67TFK:07230:12014\n\
67TFK:07438:12172\n\
67TFK:07534:12156\n\
67TFK:07710:11820\n\
67TFK:04243:13139\n\
67TFK:04355:12134\n\
67TFK:04404:11990\n\
67TFK:04599:11459\n\
67TFK:05289:11354\n\
67TFK:05296:11323\n\
67TFK:04176:08687\n\
67TFK:04218:07958\n\
67TFK:04293:08831\n\
67TFK:04339:08663\n\
67TFK:04785:08299\n\
67TFK:04145:06571\n\
67TFK:04169:06756\n\
67TFK:04334:07407\n\
67TFK:04873:06718\n\
67TFK:04095:05459\n\
67TFK:04643:05200\n\
67TFK:04956:06316\n\
67TFK:08493:14098\n\
67TFK:09144:13500\n\
67TFK:08017:12546\n\
67TFK:08596:12541\n\
67TFK:09087:11951\n\
67TFK:05853:13244\n\
67TFK:05966:12972\n\
67TFK:06323:13359\n\
67TFK:06229:15087\n\
67TFK:08291:11356\n\
67TFK:08634:10972\n\
67TFK:08956:10628\n\
67TFK:09199:10550\n\
67TFK:04415:03034\n\
67TFK:05086:03240\n\
67TFK:06326:03727\n\
67TFK:06584:03265\n\
67TFK:05533:05272\n\
67TFK:05714:06328\n\
67TFK:05996:05513\n\
67TFK:06004:05840\n\
67TFK:06336:06368\n\
67TFK:06616:06000\n\
67TFK:04172:04859\n\
67TFK:04479:04382\n\
67TFK:04680:04970\n\
67TFK:04826:04536\n\
67TFK:06051:08049\n\
67TFK:06439:08400\n\
67TFK:06524:08296\n\
67TFK:06598:08870\n\
67TFK:05644:09614\n\
67TFK:06355:09091\n\
67TFK:06370:10286\n\
67TFK:05678:11831\n\
67TFK:05679:11909\n\
67TFK:04350:02022\n\
67TFK:04409:02121\n\
67TFK:04685:02104\n\
67TFK:04792:02165\n\
67TFK:02724:13675\n\
67TFK:03568:13840\n\
67TFK:03009:09846\n\
67TFK:03118:09832\n\
67TFK:03225:09422\n\
67TFK:03692:10154\n\
67TFK:03100:06067\n\
67TFK:03516:05473\n\
67TFK:08044:01393\n\
67TFK:08208:01836\n\
67TFK:08954:02155\n\
67TFK:08960:02283\n\
67TFK:09038:02170\n\
67TFK:03113:02148\n\
67TFK:03512:02172\n\
67TFK:03907:01086\n\
67TFK:01389:11149\n\
67TFK:01866:10522\n\
67TFK:01520:14151\n\
67TFK:01949:13280\n\
67TFK:02316:14068\n\
67TFK:08381:05814\n\
67TFK:08732:05260\n\
67TFK:08943:05950\n\
67TFK:09365:05903\n\
67TFK:09392:06135\n\
67TFK:06710:13535\n\
67TFK:07244:14027\n\
67TFK:07788:13362\n\
67TFK:02954:02632\n\
67TFK:02999:02913\n\
67TFK:03228:03083\n\
67TFK:03549:02985\n\
67TFK:03896:02785\n\
67TFK:03905:02920\n\
67TFK:02882:07442\n\
67TFK:03853:07699\n\
67TFK:03910:07412\n\
67TFK:03081:11275\n\
67TFK:03404:10491\n\
67TFK:03410:11091\n\
67TFK:03990:10829\n\
67TFK:01936:00972\n\
67TFK:03276:07729\n\
67TFK:03328:08281\n\
67TFK:03749:07881\n\
67TFK:03858:08134\n\
')
