# Supplementary material for: The Oxidative Metabolism of Fossil Hydrocarbons and Sulfide Minerals by the Lithobiontic Microbial Community Inhabiting Deep Subterrestrial Kupferschiefer Black Shale
Source: Front Microbiol. 2018 May 15;9:972. doi: 10.3389/fmicb.2018.00972 (PMC5962744; doi:10.3389/fmicb.2018.00972)
Supplement: Supplementary file 3 [file Presentation_1.ZIP › R19_filter-trim_BSc60_sup207_krona.html.files/node208.members.0.js]

data('67TFK:01940:12240\n\
67TFK:02293:11649\n\
67TFK:02853:03937\n\
67TFK:02992:04827\n\
67TFK:03087:03956\n\
67TFK:03196:04053\n\
67TFK:03233:04399\n\
67TFK:03397:05008\n\
67TFK:03510:04166\n\
67TFK:03865:05081\n\
67TFK:00435:05055\n\
67TFK:00567:04896\n\
67TFK:00666:04956\n\
67TFK:00925:04543\n\
67TFK:00986:05112\n\
67TFK:00912:02000\n\
67TFK:01249:01082\n\
67TFK:00511:08120\n\
67TFK:00782:07907\n\
67TFK:00846:08297\n\
67TFK:00988:07854\n\
67TFK:00339:06451\n\
67TFK:00511:07203\n\
67TFK:00273:06325\n\
67TFK:00344:05796\n\
67TFK:00366:06211\n\
67TFK:00556:06393\n\
67TFK:00941:05526\n\
67TFK:00965:06289\n\
67TFK:01241:12334\n\
67TFK:09382:07067\n\
67TFK:10273:06973\n\
67TFK:07452:03169\n\
67TFK:07691:02771\n\
67TFK:09553:04340\n\
67TFK:09696:04407\n\
67TFK:10093:03962\n\
67TFK:10219:04841\n\
67TFK:09350:02831\n\
67TFK:09752:03541\n\
67TFK:09406:12845\n\
67TFK:09430:12275\n\
67TFK:10010:11977\n\
67TFK:10380:11854\n\
67TFK:01385:03063\n\
67TFK:01832:03361\n\
67TFK:01937:02959\n\
67TFK:02052:03815\n\
67TFK:02263:03252\n\
67TFK:02456:03762\n\
67TFK:02642:03296\n\
67TFK:01403:04559\n\
67TFK:01914:03982\n\
67TFK:01991:03941\n\
67TFK:02151:04322\n\
67TFK:02014:05577\n\
67TFK:02289:06318\n\
67TFK:01414:06700\n\
67TFK:01496:06659\n\
67TFK:02214:07547\n\
67TFK:02527:06657\n\
67TFK:02555:07107\n\
67TFK:01465:01425\n\
67TFK:01493:02496\n\
67TFK:01640:01487\n\
67TFK:01807:01560\n\
67TFK:01994:02036\n\
67TFK:01993:02425\n\
67TFK:02077:01845\n\
67TFK:02066:02077\n\
67TFK:01614:08455\n\
67TFK:01652:08532\n\
67TFK:02029:08829\n\
67TFK:01996:08922\n\
67TFK:02311:08387\n\
67TFK:02405:07769\n\
67TFK:02484:08802\n\
67TFK:01462:09220\n\
67TFK:01441:09546\n\
67TFK:01471:09695\n\
67TFK:02405:09693\n\
67TFK:05727:04424\n\
67TFK:06506:04297\n\
67TFK:06633:04172\n\
67TFK:09883:12895\n\
67TFK:09465:07961\n\
67TFK:09689:08652\n\
67TFK:09381:10072\n\
67TFK:09473:09969\n\
67TFK:09777:09716\n\
67TFK:09854:10087\n\
67TFK:10356:09027\n\
67TFK:10374:10188\n\
67TFK:10561:09416\n\
67TFK:09355:10797\n\
67TFK:09462:11347\n\
67TFK:10401:11004\n\
67TFK:05520:07477\n\
67TFK:06033:07628\n\
67TFK:06069:07639\n\
67TFK:06131:06830\n\
67TFK:05434:10386\n\
67TFK:05547:10951\n\
67TFK:05937:10725\n\
67TFK:06061:10319\n\
67TFK:06091:10402\n\
67TFK:06648:11555\n\
67TFK:09425:01785\n\
67TFK:09540:02213\n\
67TFK:09745:01816\n\
67TFK:10099:02483\n\
67TFK:06679:01331\n\
67TFK:06768:02137\n\
67TFK:06833:02091\n\
67TFK:07002:01437\n\
67TFK:07216:01460\n\
67TFK:07473:01565\n\
67TFK:07745:02552\n\
67TFK:07797:02243\n\
67TFK:06698:03991\n\
67TFK:06943:04072\n\
67TFK:07256:04882\n\
67TFK:07338:04691\n\
67TFK:07530:04870\n\
67TFK:07627:04914\n\
67TFK:07676:04979\n\
67TFK:07752:04411\n\
67TFK:06878:06961\n\
67TFK:07472:07077\n\
67TFK:07802:07479\n\
67TFK:07817:06683\n\
67TFK:07927:06553\n\
67TFK:06851:05697\n\
67TFK:07222:05796\n\
67TFK:07411:06066\n\
67TFK:07479:05995\n\
67TFK:07586:06009\n\
67TFK:07714:05464\n\
67TFK:06967:10127\n\
67TFK:07269:10075\n\
67TFK:07535:09636\n\
67TFK:07719:09691\n\
67TFK:07784:09144\n\
67TFK:06670:11195\n\
67TFK:06778:10527\n\
67TFK:07300:10350\n\
67TFK:00645:03683\n\
67TFK:00977:03237\n\
67TFK:01068:03210\n\
67TFK:05951:01693\n\
67TFK:06500:01752\n\
67TFK:08364:00906\n\
67TFK:08824:01264\n\
67TFK:09145:00950\n\
67TFK:06714:00983\n\
67TFK:06955:00465\n\
67TFK:07416:00525\n\
67TFK:07420:00635\n\
67TFK:07590:14329\n\
67TFK:08609:06466\n\
67TFK:08648:07081\n\
67TFK:08791:06867\n\
67TFK:08851:07387\n\
67TFK:09243:06475\n\
67TFK:08327:03637\n\
67TFK:09282:02989\n\
67TFK:08039:04668\n\
67TFK:08356:04430\n\
67TFK:08564:04907\n\
67TFK:08745:04757\n\
67TFK:09027:03984\n\
67TFK:09026:04288\n\
67TFK:09013:05043\n\
67TFK:09180:04777\n\
67TFK:09240:05074\n\
67TFK:09253:04236\n\
67TFK:08191:07744\n\
67TFK:09166:08930\n\
67TFK:08254:10109\n\
67TFK:08918:09749\n\
67TFK:08951:09042\n\
67TFK:09094:09607\n\
67TFK:06793:12606\n\
67TFK:06849:11621\n\
67TFK:07039:12279\n\
67TFK:07406:12224\n\
67TFK:07666:12335\n\
67TFK:07751:11824\n\
67TFK:04260:13683\n\
67TFK:04348:13073\n\
67TFK:04741:14130\n\
67TFK:04192:12587\n\
67TFK:04845:12326\n\
67TFK:04993:12376\n\
67TFK:04095:10936\n\
67TFK:04809:11165\n\
67TFK:04824:11326\n\
67TFK:04319:09624\n\
67TFK:05215:09551\n\
67TFK:04263:08085\n\
67TFK:04566:08612\n\
67TFK:04593:08811\n\
67TFK:04090:06580\n\
67TFK:04161:06642\n\
67TFK:04696:07167\n\
67TFK:04815:07602\n\
67TFK:04959:07458\n\
67TFK:05037:06742\n\
67TFK:05015:07553\n\
67TFK:05300:06540\n\
67TFK:04195:05952\n\
67TFK:04230:06378\n\
67TFK:04723:06200\n\
67TFK:04851:05830\n\
67TFK:05004:06399\n\
67TFK:08079:12996\n\
67TFK:08267:13427\n\
67TFK:08727:13693\n\
67TFK:08313:12474\n\
67TFK:08499:12238\n\
67TFK:05400:13263\n\
67TFK:05627:12956\n\
67TFK:05814:13532\n\
67TFK:06205:13416\n\
67TFK:06475:13248\n\
67TFK:06283:14731\n\
67TFK:06316:14772\n\
67TFK:04095:03316\n\
67TFK:04049:03827\n\
67TFK:04164:02582\n\
67TFK:04398:02721\n\
67TFK:05013:03835\n\
67TFK:05058:02968\n\
67TFK:05323:03107\n\
67TFK:05595:02732\n\
67TFK:05637:03632\n\
67TFK:05788:02841\n\
67TFK:05781:03434\n\
67TFK:05869:03357\n\
67TFK:05873:03704\n\
67TFK:06013:03747\n\
67TFK:05461:06129\n\
67TFK:05511:05574\n\
67TFK:05786:06024\n\
67TFK:05864:05233\n\
67TFK:05889:05185\n\
67TFK:06116:05900\n\
67TFK:06642:06033\n\
67TFK:04035:04329\n\
67TFK:04154:04539\n\
67TFK:04419:04171\n\
67TFK:04618:04567\n\
67TFK:04781:04903\n\
67TFK:05156:04118\n\
67TFK:05149:04627\n\
67TFK:05251:04082\n\
67TFK:05733:08019\n\
67TFK:05926:08861\n\
67TFK:06306:08051\n\
67TFK:05431:10024\n\
67TFK:05722:09338\n\
67TFK:06503:10023\n\
67TFK:06631:10074\n\
67TFK:05799:12743\n\
67TFK:04100:02079\n\
67TFK:04296:01681\n\
67TFK:04410:01660\n\
67TFK:04849:01345\n\
67TFK:05060:01999\n\
67TFK:02888:13563\n\
67TFK:02873:13677\n\
67TFK:02944:13690\n\
67TFK:03261:13480\n\
67TFK:03887:13200\n\
67TFK:02681:12226\n\
67TFK:02927:11622\n\
67TFK:03384:11833\n\
67TFK:03559:12192\n\
67TFK:03619:12512\n\
67TFK:03650:12636\n\
67TFK:03840:12157\n\
67TFK:02723:09777\n\
67TFK:03374:09027\n\
67TFK:03332:05785\n\
67TFK:08030:02482\n\
67TFK:08799:01729\n\
67TFK:02749:02056\n\
67TFK:02814:02124\n\
67TFK:03517:01738\n\
67TFK:03382:01096\n\
67TFK:03562:01071\n\
67TFK:01437:10580\n\
67TFK:01836:10700\n\
67TFK:01926:10644\n\
67TFK:01905:11342\n\
67TFK:02030:10389\n\
67TFK:02176:11473\n\
67TFK:02622:11292\n\
67TFK:01370:13425\n\
67TFK:01887:13517\n\
67TFK:02166:13063\n\
67TFK:08011:05232\n\
67TFK:08431:05196\n\
67TFK:08626:05501\n\
67TFK:09141:05626\n\
67TFK:09218:05864\n\
67TFK:09695:05179\n\
67TFK:06902:13395\n\
67TFK:06970:14091\n\
67TFK:07973:13931\n\
67TFK:03258:02714\n\
67TFK:03336:02644\n\
67TFK:03498:03416\n\
67TFK:03803:02819\n\
67TFK:03985:02837\n\
67TFK:02814:06574\n\
67TFK:03322:07511\n\
67TFK:03732:07196\n\
67TFK:03782:06466\n\
67TFK:03819:06662\n\
67TFK:04007:00538\n\
67TFK:03193:14185\n\
67TFK:03981:14360\n\
67TFK:03084:11428\n\
67TFK:03303:11463\n\
67TFK:03446:10323\n\
67TFK:01680:00873\n\
67TFK:02332:00953\n\
67TFK:03710:08630\n\
')
