# Supplementary material for: The Oxidative Metabolism of Fossil Hydrocarbons and Sulfide Minerals by the Lithobiontic Microbial Community Inhabiting Deep Subterrestrial Kupferschiefer Black Shale
Source: Front Microbiol. 2018 May 15;9:972. doi: 10.3389/fmicb.2018.00972 (PMC5962744; doi:10.3389/fmicb.2018.00972)
Supplement: Supplementary file 3 [file Presentation_1.ZIP › R19_filter-trim_BSc60_sup207_krona.html.files/node1595.members.0.js]

data('67TFK:01334:11793\n\
67TFK:01677:11879\n\
67TFK:01703:11659\n\
67TFK:02143:12511\n\
67TFK:02693:04216\n\
67TFK:02743:04382\n\
67TFK:02995:04516\n\
67TFK:03102:04229\n\
67TFK:03228:04603\n\
67TFK:03311:03979\n\
67TFK:03304:04766\n\
67TFK:03953:05000\n\
67TFK:00319:04511\n\
67TFK:00842:03945\n\
67TFK:00970:03967\n\
67TFK:00975:04818\n\
67TFK:01019:03888\n\
67TFK:01064:04796\n\
67TFK:01160:05068\n\
67TFK:01298:04198\n\
67TFK:01330:04482\n\
67TFK:01112:01540\n\
67TFK:00509:09439\n\
67TFK:00780:09406\n\
67TFK:00777:09942\n\
67TFK:00809:09536\n\
67TFK:01045:10063\n\
67TFK:01052:09312\n\
67TFK:00299:08150\n\
67TFK:00496:08835\n\
67TFK:00786:07890\n\
67TFK:01009:08852\n\
67TFK:01173:08243\n\
67TFK:01212:08891\n\
67TFK:00785:06899\n\
67TFK:00799:06918\n\
67TFK:00812:07531\n\
67TFK:00857:07484\n\
67TFK:00967:07016\n\
67TFK:01278:06571\n\
67TFK:01295:06708\n\
67TFK:00585:06282\n\
67TFK:01033:05903\n\
67TFK:01103:11765\n\
67TFK:01226:12083\n\
67TFK:09463:07076\n\
67TFK:09834:07107\n\
67TFK:06814:02651\n\
67TFK:07028:03229\n\
67TFK:07160:02587\n\
67TFK:07354:02639\n\
67TFK:07358:02924\n\
67TFK:07320:02997\n\
67TFK:07376:03376\n\
67TFK:07484:03493\n\
67TFK:07510:03594\n\
67TFK:07608:03675\n\
67TFK:07892:02852\n\
67TFK:07989:02855\n\
67TFK:09482:04631\n\
67TFK:09635:03889\n\
67TFK:09685:04995\n\
67TFK:10161:04597\n\
67TFK:09428:03326\n\
67TFK:09537:03471\n\
67TFK:09601:03483\n\
67TFK:09951:03830\n\
67TFK:10488:02832\n\
67TFK:09568:12868\n\
67TFK:09817:12219\n\
67TFK:10610:11739\n\
67TFK:01372:03862\n\
67TFK:01564:02690\n\
67TFK:01971:02811\n\
67TFK:01390:04278\n\
67TFK:01899:04300\n\
67TFK:02218:03899\n\
67TFK:02614:04092\n\
67TFK:02629:05029\n\
67TFK:01396:05863\n\
67TFK:02011:05204\n\
67TFK:02083:06025\n\
67TFK:01831:06915\n\
67TFK:01832:07495\n\
67TFK:02122:07275\n\
67TFK:02559:06830\n\
67TFK:01413:01537\n\
67TFK:01576:01829\n\
67TFK:01734:01297\n\
67TFK:02493:01800\n\
67TFK:02563:01523\n\
67TFK:02552:01843\n\
67TFK:02646:02407\n\
67TFK:02140:08355\n\
67TFK:02290:08592\n\
67TFK:02422:07988\n\
67TFK:01463:09736\n\
67TFK:02079:09950\n\
67TFK:02266:09262\n\
67TFK:02284:09443\n\
67TFK:02553:09527\n\
67TFK:02656:09784\n\
67TFK:05578:04883\n\
67TFK:05834:04584\n\
67TFK:05956:04741\n\
67TFK:06006:04100\n\
67TFK:06451:04932\n\
67TFK:09843:13234\n\
67TFK:09458:07779\n\
67TFK:09356:10019\n\
67TFK:09884:09735\n\
67TFK:10062:09656\n\
67TFK:09577:10879\n\
67TFK:10171:10975\n\
67TFK:10225:10783\n\
67TFK:05349:07241\n\
67TFK:05521:07199\n\
67TFK:05583:07021\n\
67TFK:05611:06993\n\
67TFK:05749:06796\n\
67TFK:05806:06632\n\
67TFK:06440:06680\n\
67TFK:06507:07283\n\
67TFK:06606:06714\n\
67TFK:05555:10416\n\
67TFK:05652:11243\n\
67TFK:05734:11384\n\
67TFK:06073:10780\n\
67TFK:06317:11264\n\
67TFK:06624:10570\n\
67TFK:06656:11077\n\
67TFK:09350:02135\n\
67TFK:09834:02323\n\
67TFK:09942:01837\n\
67TFK:10022:01975\n\
67TFK:06692:01482\n\
67TFK:06879:01992\n\
67TFK:06948:01895\n\
67TFK:07022:02226\n\
67TFK:07348:01376\n\
67TFK:07669:01653\n\
67TFK:07753:02159\n\
67TFK:07740:02349\n\
67TFK:07819:01728\n\
67TFK:07244:03881\n\
67TFK:07234:04976\n\
67TFK:07514:03941\n\
67TFK:07535:04224\n\
67TFK:07645:04596\n\
67TFK:06808:07309\n\
67TFK:07224:06492\n\
67TFK:07882:06881\n\
67TFK:07001:05812\n\
67TFK:07015:05998\n\
67TFK:07072:05614\n\
67TFK:07479:05645\n\
67TFK:06697:09178\n\
67TFK:06974:09616\n\
67TFK:07012:09600\n\
67TFK:07314:09376\n\
67TFK:07376:09451\n\
67TFK:07472:10296\n\
67TFK:07547:09695\n\
67TFK:07845:09117\n\
67TFK:06692:08814\n\
67TFK:06868:08772\n\
67TFK:06982:08993\n\
67TFK:07033:08827\n\
67TFK:07498:08766\n\
67TFK:07519:08699\n\
67TFK:07703:08693\n\
67TFK:06706:11555\n\
67TFK:07019:10446\n\
67TFK:07127:10447\n\
67TFK:07285:10436\n\
67TFK:07363:10572\n\
67TFK:07434:10775\n\
67TFK:07745:10574\n\
67TFK:00323:03118\n\
67TFK:00927:03404\n\
67TFK:00978:03578\n\
67TFK:01063:02995\n\
67TFK:01143:02781\n\
67TFK:01314:03523\n\
67TFK:05529:01333\n\
67TFK:05609:01492\n\
67TFK:06111:02025\n\
67TFK:06184:02096\n\
67TFK:06297:01355\n\
67TFK:06363:02550\n\
67TFK:06574:01504\n\
67TFK:06596:01518\n\
67TFK:06655:02051\n\
67TFK:08035:00571\n\
67TFK:08834:01260\n\
67TFK:06865:01218\n\
67TFK:07030:00723\n\
67TFK:07023:00790\n\
67TFK:07109:01187\n\
67TFK:07112:01261\n\
67TFK:07376:00559\n\
67TFK:07425:00454\n\
67TFK:07504:01130\n\
67TFK:07516:00715\n\
67TFK:07524:00954\n\
67TFK:08278:06491\n\
67TFK:08799:07125\n\
67TFK:09023:06800\n\
67TFK:08020:03030\n\
67TFK:08154:02863\n\
67TFK:08228:02829\n\
67TFK:08275:02800\n\
67TFK:08337:03003\n\
67TFK:08836:03187\n\
67TFK:09063:03300\n\
67TFK:08548:04299\n\
67TFK:08802:03934\n\
67TFK:08891:03912\n\
67TFK:08977:04890\n\
67TFK:09020:04292\n\
67TFK:09179:04490\n\
67TFK:09305:04520\n\
67TFK:08492:08881\n\
67TFK:09197:07925\n\
67TFK:08069:09680\n\
67TFK:08382:09662\n\
67TFK:08571:09325\n\
67TFK:08830:09373\n\
67TFK:09026:09054\n\
67TFK:09183:09743\n\
67TFK:09309:10082\n\
67TFK:01302:11343\n\
67TFK:06667:12442\n\
67TFK:07146:11665\n\
67TFK:07193:12688\n\
67TFK:07524:12052\n\
67TFK:04471:13447\n\
67TFK:04553:13938\n\
67TFK:04625:13277\n\
67TFK:04747:13235\n\
67TFK:05013:14023\n\
67TFK:05133:13572\n\
67TFK:05153:13987\n\
67TFK:04476:14984\n\
67TFK:04051:11818\n\
67TFK:04051:12409\n\
67TFK:04744:12379\n\
67TFK:04168:11336\n\
67TFK:04657:10934\n\
67TFK:05184:10936\n\
67TFK:04058:09547\n\
67TFK:04227:09530\n\
67TFK:04281:09769\n\
67TFK:04776:09360\n\
67TFK:04984:09079\n\
67TFK:05001:09508\n\
67TFK:05002:10286\n\
67TFK:04299:08509\n\
67TFK:04858:08453\n\
67TFK:04913:08771\n\
67TFK:04129:06575\n\
67TFK:04234:07360\n\
67TFK:04235:07355\n\
67TFK:04591:07414\n\
67TFK:04802:06900\n\
67TFK:05349:01046\n\
67TFK:04437:05664\n\
67TFK:04450:05502\n\
67TFK:04681:05210\n\
67TFK:04673:05839\n\
67TFK:08243:12935\n\
67TFK:08819:13822\n\
67TFK:08908:13923\n\
67TFK:09237:13389\n\
67TFK:08014:12056\n\
67TFK:08972:11845\n\
67TFK:05856:13073\n\
67TFK:05945:12961\n\
67TFK:06298:13366\n\
67TFK:06643:14328\n\
67TFK:08013:11426\n\
67TFK:08136:11282\n\
67TFK:08816:10446\n\
67TFK:09039:10959\n\
67TFK:04026:03343\n\
67TFK:04210:03431\n\
67TFK:04491:03839\n\
67TFK:04960:03198\n\
67TFK:05067:02648\n\
67TFK:05079:03597\n\
67TFK:05338:03690\n\
67TFK:05520:02590\n\
67TFK:05589:03517\n\
67TFK:05756:02948\n\
67TFK:05941:03300\n\
67TFK:06279:03296\n\
67TFK:05454:05368\n\
67TFK:05433:05856\n\
67TFK:05929:05811\n\
67TFK:06060:05299\n\
67TFK:06512:05773\n\
67TFK:04286:03871\n\
67TFK:04702:04147\n\
67TFK:04873:04145\n\
67TFK:05102:04361\n\
67TFK:05762:08606\n\
67TFK:06431:08007\n\
67TFK:06456:08844\n\
67TFK:06654:07831\n\
67TFK:05634:09446\n\
67TFK:05714:09135\n\
67TFK:05805:09428\n\
67TFK:06055:09035\n\
67TFK:06161:09208\n\
67TFK:06180:09237\n\
67TFK:06429:09910\n\
67TFK:05607:12238\n\
67TFK:06134:12297\n\
67TFK:06247:11683\n\
67TFK:04156:02548\n\
67TFK:04648:01950\n\
67TFK:03100:13676\n\
67TFK:03608:13814\n\
67TFK:03625:13586\n\
67TFK:03860:12925\n\
67TFK:02720:12410\n\
67TFK:02763:12551\n\
67TFK:03239:12445\n\
67TFK:02877:09112\n\
67TFK:02923:10030\n\
67TFK:03238:09155\n\
67TFK:02822:05225\n\
67TFK:03216:05532\n\
67TFK:03295:05230\n\
67TFK:03691:06218\n\
67TFK:03800:05306\n\
67TFK:08027:01521\n\
67TFK:08751:01642\n\
67TFK:08892:01948\n\
67TFK:02747:02247\n\
67TFK:02963:01307\n\
67TFK:02916:02515\n\
67TFK:03124:01935\n\
67TFK:03921:01550\n\
67TFK:03492:00886\n\
67TFK:03706:01203\n\
67TFK:03964:00743\n\
67TFK:01536:10318\n\
67TFK:01852:10699\n\
67TFK:01897:10563\n\
67TFK:02460:10436\n\
67TFK:02550:11395\n\
67TFK:02266:14796\n\
67TFK:02007:13245\n\
67TFK:01988:13392\n\
67TFK:02497:13166\n\
67TFK:08062:05454\n\
67TFK:08147:06408\n\
67TFK:08363:06003\n\
67TFK:08680:05950\n\
67TFK:08853:05296\n\
67TFK:09036:06000\n\
67TFK:09367:05437\n\
67TFK:09355:05655\n\
67TFK:09334:06049\n\
67TFK:09350:06024\n\
67TFK:09407:06082\n\
67TFK:09825:05570\n\
67TFK:06760:13996\n\
67TFK:07221:13585\n\
67TFK:07683:13167\n\
67TFK:07870:13024\n\
67TFK:02682:02842\n\
67TFK:03173:02766\n\
67TFK:03610:02754\n\
67TFK:03984:03579\n\
67TFK:03208:07114\n\
67TFK:03227:07159\n\
67TFK:03692:06985\n\
67TFK:03767:06483\n\
67TFK:03829:07635\n\
67TFK:03905:06539\n\
67TFK:02900:14826\n\
67TFK:03741:14516\n\
67TFK:03779:14712\n\
67TFK:03856:14168\n\
67TFK:02840:11396\n\
67TFK:03669:11259\n\
67TFK:02330:00955\n\
67TFK:02405:01116\n\
67TFK:02818:08044\n\
67TFK:03059:08627\n\
67TFK:03123:08006\n\
67TFK:03341:08115\n\
67TFK:03579:08443\n\
67TFK:03863:08013\n\
')
