# Supplementary material for: The Oxidative Metabolism of Fossil Hydrocarbons and Sulfide Minerals by the Lithobiontic Microbial Community Inhabiting Deep Subterrestrial Kupferschiefer Black Shale
Source: Front Microbiol. 2018 May 15;9:972. doi: 10.3389/fmicb.2018.00972 (PMC5962744; doi:10.3389/fmicb.2018.00972)
Supplement: Supplementary file 3 [file Presentation_1.ZIP › R19_filter-trim_BSc60_sup207_krona.html.files/node918.members.0.js]

data('67TFK:02438:11813\n\
67TFK:00629:04614\n\
67TFK:01080:04657\n\
67TFK:00932:02435\n\
67TFK:00933:10069\n\
67TFK:00538:07933\n\
67TFK:01105:08230\n\
67TFK:00626:05642\n\
67TFK:00819:12459\n\
67TFK:09330:04382\n\
67TFK:09455:04303\n\
67TFK:10092:04355\n\
67TFK:09456:02714\n\
67TFK:09681:02576\n\
67TFK:01656:06289\n\
67TFK:05831:05070\n\
67TFK:09331:08400\n\
67TFK:10090:07758\n\
67TFK:10184:08569\n\
67TFK:10416:07838\n\
67TFK:09336:10650\n\
67TFK:05783:10783\n\
67TFK:09976:01801\n\
67TFK:07087:05551\n\
67TFK:07742:05808\n\
67TFK:06962:07746\n\
67TFK:06017:02052\n\
67TFK:06575:01580\n\
67TFK:09022:00903\n\
67TFK:07607:14481\n\
67TFK:08529:07688\n\
67TFK:09291:03166\n\
67TFK:08069:04045\n\
67TFK:08755:05026\n\
67TFK:08322:07885\n\
67TFK:00736:10571\n\
67TFK:04786:12103\n\
67TFK:04005:11561\n\
67TFK:04281:08102\n\
67TFK:04796:06572\n\
67TFK:04816:06608\n\
67TFK:04853:06865\n\
67TFK:06318:00817\n\
67TFK:04300:05481\n\
67TFK:08467:13628\n\
67TFK:08249:12541\n\
67TFK:05702:13412\n\
67TFK:08954:11086\n\
67TFK:08995:11021\n\
67TFK:04293:02814\n\
67TFK:06035:03431\n\
67TFK:06582:06419\n\
67TFK:04393:04617\n\
67TFK:04612:04016\n\
67TFK:04662:05105\n\
67TFK:04919:04051\n\
67TFK:05100:04228\n\
67TFK:06071:09868\n\
67TFK:06523:09554\n\
67TFK:06504:12470\n\
67TFK:03628:12205\n\
67TFK:02996:01396\n\
67TFK:03747:01817\n\
67TFK:03872:00802\n\
67TFK:01509:11034\n\
67TFK:02473:13075\n\
67TFK:08468:06317\n\
67TFK:08707:05554\n\
67TFK:06899:14060\n\
67TFK:03020:03853\n\
67TFK:03227:07240\n\
67TFK:03932:06668\n\
67TFK:03424:11208\n\
67TFK:01820:00742\n\
67TFK:03198:08965\n\
67TFK:03592:08747\n\
')
