# Supplementary material for: The Oxidative Metabolism of Fossil Hydrocarbons and Sulfide Minerals by the Lithobiontic Microbial Community Inhabiting Deep Subterrestrial Kupferschiefer Black Shale
Source: Front Microbiol. 2018 May 15;9:972. doi: 10.3389/fmicb.2018.00972 (PMC5962744; doi:10.3389/fmicb.2018.00972)
Supplement: Supplementary file 3 [file Presentation_1.ZIP › R19_filter-trim_BSc60_sup207_krona.html.files/node1102.members.0.js]

data('67TFK:01817:12342\n\
67TFK:00536:08354\n\
67TFK:02654:02857\n\
67TFK:09790:10824\n\
67TFK:06250:11204\n\
67TFK:07375:02563\n\
67TFK:07918:01341\n\
67TFK:07309:07527\n\
67TFK:07270:08338\n\
67TFK:00682:03726\n\
67TFK:08422:02794\n\
67TFK:07999:04253\n\
67TFK:04418:11954\n\
67TFK:04871:11552\n\
67TFK:05325:09583\n\
67TFK:08109:13200\n\
67TFK:08392:12871\n\
67TFK:08654:12026\n\
67TFK:06433:14876\n\
67TFK:04707:04403\n\
67TFK:06242:07918\n\
67TFK:03001:12199\n\
67TFK:03197:05609\n\
67TFK:08362:01957\n\
67TFK:01734:11464\n\
67TFK:09696:06200\n\
67TFK:03804:07793\n\
')
