# Supplementary material for: The Oxidative Metabolism of Fossil Hydrocarbons and Sulfide Minerals by the Lithobiontic Microbial Community Inhabiting Deep Subterrestrial Kupferschiefer Black Shale
Source: Front Microbiol. 2018 May 15;9:972. doi: 10.3389/fmicb.2018.00972 (PMC5962744; doi:10.3389/fmicb.2018.00972)
Supplement: Supplementary file 3 [file Presentation_1.ZIP › R19_filter-trim_BSc60_sup207_krona.html.files/node200.members.0.js]

data('67TFK:02093:12480\n\
67TFK:02898:04472\n\
67TFK:03446:04084\n\
67TFK:00537:04257\n\
67TFK:01016:01458\n\
67TFK:00852:09289\n\
67TFK:00568:08219\n\
67TFK:00570:08432\n\
67TFK:09713:06495\n\
67TFK:07105:03323\n\
67TFK:07538:03384\n\
67TFK:10204:04325\n\
67TFK:09618:03236\n\
67TFK:02420:02860\n\
67TFK:02657:03849\n\
67TFK:05737:04648\n\
67TFK:05781:04874\n\
67TFK:09357:08691\n\
67TFK:09717:08646\n\
67TFK:09623:10038\n\
67TFK:07244:02155\n\
67TFK:07702:04820\n\
67TFK:07020:06812\n\
67TFK:07641:07302\n\
67TFK:07681:06767\n\
67TFK:06755:06066\n\
67TFK:07009:09640\n\
67TFK:07506:10006\n\
67TFK:06705:08680\n\
67TFK:07298:11404\n\
67TFK:01026:03664\n\
67TFK:08965:01236\n\
67TFK:08112:07619\n\
67TFK:08693:02704\n\
67TFK:08418:04940\n\
67TFK:08652:04025\n\
67TFK:08268:07848\n\
67TFK:08296:09982\n\
67TFK:00766:11184\n\
67TFK:01027:11198\n\
67TFK:05145:09424\n\
67TFK:06640:00510\n\
67TFK:05235:06031\n\
67TFK:05760:13254\n\
67TFK:05816:13642\n\
67TFK:08370:10735\n\
67TFK:04077:02579\n\
67TFK:05152:03358\n\
67TFK:06024:02762\n\
67TFK:05488:05244\n\
67TFK:06385:05893\n\
67TFK:03083:13086\n\
67TFK:03170:09799\n\
67TFK:08289:02567\n\
67TFK:02958:01727\n\
67TFK:01768:11484\n\
67TFK:02004:14511\n\
67TFK:09011:06032\n\
67TFK:06860:12884\n\
67TFK:03693:03257\n\
67TFK:02749:07018\n\
67TFK:02985:10317\n\
67TFK:03845:10945\n\
')
