# Supplementary material for: The Oxidative Metabolism of Fossil Hydrocarbons and Sulfide Minerals by the Lithobiontic Microbial Community Inhabiting Deep Subterrestrial Kupferschiefer Black Shale
Source: Front Microbiol. 2018 May 15;9:972. doi: 10.3389/fmicb.2018.00972 (PMC5962744; doi:10.3389/fmicb.2018.00972)
Supplement: Supplementary file 3 [file Presentation_1.ZIP › R19_filter-trim_BSc60_sup207_krona.html.files/node443.members.0.js]

data('67TFK:01396:12518\n\
67TFK:01875:12838\n\
67TFK:01982:12842\n\
67TFK:02043:12413\n\
67TFK:02175:12217\n\
67TFK:02501:12258\n\
67TFK:03808:04632\n\
67TFK:03840:04116\n\
67TFK:03980:03989\n\
67TFK:00484:04489\n\
67TFK:00796:04367\n\
67TFK:01084:04175\n\
67TFK:01176:04567\n\
67TFK:01259:04515\n\
67TFK:00621:02208\n\
67TFK:00963:01497\n\
67TFK:01122:01410\n\
67TFK:01146:01739\n\
67TFK:01174:01538\n\
67TFK:01170:01829\n\
67TFK:00694:09237\n\
67TFK:01030:09060\n\
67TFK:01089:09607\n\
67TFK:00881:08265\n\
67TFK:00265:07509\n\
67TFK:00930:07589\n\
67TFK:01194:06601\n\
67TFK:01270:06647\n\
67TFK:01269:07363\n\
67TFK:00659:06171\n\
67TFK:00835:05859\n\
67TFK:00822:05931\n\
67TFK:01025:11674\n\
67TFK:01229:11895\n\
67TFK:09446:07415\n\
67TFK:09741:06598\n\
67TFK:09762:07715\n\
67TFK:10470:07536\n\
67TFK:06672:02997\n\
67TFK:06720:03014\n\
67TFK:06778:02810\n\
67TFK:07230:03484\n\
67TFK:07581:02707\n\
67TFK:07906:03732\n\
67TFK:10202:04635\n\
67TFK:09733:02945\n\
67TFK:10250:03155\n\
67TFK:10370:02784\n\
67TFK:09485:12035\n\
67TFK:09610:12454\n\
67TFK:01481:03208\n\
67TFK:01702:03747\n\
67TFK:01963:03716\n\
67TFK:01996:03020\n\
67TFK:02273:03491\n\
67TFK:02350:02763\n\
67TFK:01407:04847\n\
67TFK:01638:05054\n\
67TFK:01776:04879\n\
67TFK:01680:05890\n\
67TFK:01675:06247\n\
67TFK:01692:06385\n\
67TFK:01836:05408\n\
67TFK:01584:07246\n\
67TFK:01732:07721\n\
67TFK:02056:07053\n\
67TFK:02176:07718\n\
67TFK:02194:07058\n\
67TFK:02195:07508\n\
67TFK:02552:07586\n\
67TFK:01497:02437\n\
67TFK:01799:01758\n\
67TFK:01863:09571\n\
67TFK:01956:09266\n\
67TFK:05333:04075\n\
67TFK:05903:04102\n\
67TFK:06193:04327\n\
67TFK:06543:04342\n\
67TFK:09563:08801\n\
67TFK:10333:08005\n\
67TFK:10141:09037\n\
67TFK:10055:10571\n\
67TFK:10508:11467\n\
67TFK:06068:10712\n\
67TFK:06477:11056\n\
67TFK:06780:01721\n\
67TFK:07195:01438\n\
67TFK:07734:04338\n\
67TFK:07877:04616\n\
67TFK:07959:05125\n\
67TFK:07726:07062\n\
67TFK:07443:06409\n\
67TFK:07990:05236\n\
67TFK:07053:10067\n\
67TFK:07184:09541\n\
67TFK:07201:09700\n\
67TFK:07611:09527\n\
67TFK:06994:07944\n\
67TFK:07002:08791\n\
67TFK:07879:08776\n\
67TFK:07430:10832\n\
67TFK:07639:11459\n\
67TFK:07757:10439\n\
67TFK:00831:03656\n\
67TFK:06061:01542\n\
67TFK:06228:02489\n\
67TFK:08949:01135\n\
67TFK:07411:01257\n\
67TFK:07660:14269\n\
67TFK:08071:07028\n\
67TFK:08522:03177\n\
67TFK:08856:02714\n\
67TFK:08899:03360\n\
67TFK:08960:03248\n\
67TFK:08102:05045\n\
67TFK:08210:04191\n\
67TFK:08292:04544\n\
67TFK:08882:04978\n\
67TFK:08916:04114\n\
67TFK:09268:04480\n\
67TFK:08013:08792\n\
67TFK:08446:08306\n\
67TFK:08579:07864\n\
67TFK:08616:07799\n\
67TFK:08855:08745\n\
67TFK:08994:07848\n\
67TFK:09253:08059\n\
67TFK:09243:09387\n\
67TFK:00838:10671\n\
67TFK:06759:11774\n\
67TFK:04263:13802\n\
67TFK:04310:14154\n\
67TFK:05161:13389\n\
67TFK:04098:12500\n\
67TFK:04432:12037\n\
67TFK:04448:12834\n\
67TFK:04678:11633\n\
67TFK:05269:12596\n\
67TFK:04319:10773\n\
67TFK:04779:11537\n\
67TFK:05297:11112\n\
67TFK:04643:09552\n\
67TFK:04623:09610\n\
67TFK:04188:07803\n\
67TFK:04452:08728\n\
67TFK:04690:08469\n\
67TFK:04843:08702\n\
67TFK:05231:06708\n\
67TFK:06442:01211\n\
67TFK:04142:05441\n\
67TFK:04335:06103\n\
67TFK:04384:05433\n\
67TFK:04371:05534\n\
67TFK:04462:06101\n\
67TFK:04482:06270\n\
67TFK:04615:05932\n\
67TFK:04729:06078\n\
67TFK:04832:06083\n\
67TFK:05078:05571\n\
67TFK:05229:05340\n\
67TFK:08071:13487\n\
67TFK:09222:13353\n\
67TFK:08967:12770\n\
67TFK:06487:13400\n\
67TFK:06094:14603\n\
67TFK:06324:14460\n\
67TFK:06456:14432\n\
67TFK:08952:11034\n\
67TFK:09229:10479\n\
67TFK:09268:10822\n\
67TFK:09250:11552\n\
67TFK:04382:03339\n\
67TFK:04815:02928\n\
67TFK:04909:03339\n\
67TFK:05223:03688\n\
67TFK:05744:03352\n\
67TFK:06399:03229\n\
67TFK:05362:05890\n\
67TFK:05671:06293\n\
67TFK:05736:05326\n\
67TFK:05923:05511\n\
67TFK:06182:06227\n\
67TFK:06264:05187\n\
67TFK:04025:04135\n\
67TFK:04628:04407\n\
67TFK:04598:04498\n\
67TFK:04977:04688\n\
67TFK:05170:04759\n\
67TFK:05897:08267\n\
67TFK:05983:07810\n\
67TFK:06065:08460\n\
67TFK:06279:08095\n\
67TFK:06508:08225\n\
67TFK:06560:08828\n\
67TFK:06597:08280\n\
67TFK:05854:09847\n\
67TFK:05817:12161\n\
67TFK:04302:01808\n\
67TFK:04304:02552\n\
67TFK:05010:01318\n\
67TFK:03338:13058\n\
67TFK:03446:11667\n\
67TFK:02684:09895\n\
67TFK:02774:09478\n\
67TFK:03033:09079\n\
67TFK:03041:10151\n\
67TFK:03715:09086\n\
67TFK:03741:09235\n\
67TFK:03224:06350\n\
67TFK:03316:05415\n\
67TFK:03378:05287\n\
67TFK:03959:05685\n\
67TFK:03977:05872\n\
67TFK:08792:01505\n\
67TFK:09195:01621\n\
67TFK:02676:02219\n\
67TFK:02762:02278\n\
67TFK:02759:02324\n\
67TFK:03243:01298\n\
67TFK:03243:01373\n\
67TFK:02875:00998\n\
67TFK:03939:01159\n\
67TFK:01366:10958\n\
67TFK:01655:11392\n\
67TFK:01755:10925\n\
67TFK:02580:10592\n\
67TFK:01805:14217\n\
67TFK:01333:13053\n\
67TFK:01459:13734\n\
67TFK:08032:05529\n\
67TFK:08039:05596\n\
67TFK:08041:06191\n\
67TFK:08265:05891\n\
67TFK:09030:05711\n\
67TFK:09183:05223\n\
67TFK:09147:05710\n\
67TFK:09557:05628\n\
67TFK:07133:13050\n\
67TFK:02753:02868\n\
67TFK:02845:02734\n\
67TFK:03117:03455\n\
67TFK:03976:03576\n\
67TFK:02807:07632\n\
67TFK:02892:07627\n\
67TFK:03000:07308\n\
67TFK:03642:07026\n\
67TFK:04165:01106\n\
67TFK:03712:14999\n\
67TFK:03906:14874\n\
67TFK:03223:11015\n\
67TFK:03787:11264\n\
67TFK:02371:00830\n\
67TFK:02836:08246\n\
67TFK:03145:08356\n\
67TFK:03268:08056\n\
67TFK:03965:08444\n\
')
