# Supplementary material for: The Oxidative Metabolism of Fossil Hydrocarbons and Sulfide Minerals by the Lithobiontic Microbial Community Inhabiting Deep Subterrestrial Kupferschiefer Black Shale
Source: Front Microbiol. 2018 May 15;9:972. doi: 10.3389/fmicb.2018.00972 (PMC5962744; doi:10.3389/fmicb.2018.00972)
Supplement: Supplementary file 3 [file Presentation_1.ZIP › R19_filter-trim_BSc60_sup207_krona.html.files/node1632.members.0.js]

data('67TFK:01143:05379\n\
67TFK:01314:12638\n\
67TFK:10134:03296\n\
67TFK:01896:09502\n\
67TFK:09461:08049\n\
67TFK:10138:09919\n\
67TFK:05656:11379\n\
67TFK:00550:10470\n\
67TFK:06472:08408\n\
67TFK:06657:12369\n\
')
