# Supplementary material for: The Oxidative Metabolism of Fossil Hydrocarbons and Sulfide Minerals by the Lithobiontic Microbial Community Inhabiting Deep Subterrestrial Kupferschiefer Black Shale
Source: Front Microbiol. 2018 May 15;9:972. doi: 10.3389/fmicb.2018.00972 (PMC5962744; doi:10.3389/fmicb.2018.00972)
Supplement: Supplementary file 3 [file Presentation_1.ZIP › R19_filter-trim_BSc60_sup207_krona.html.files/node1520.members.0.js]

data('67TFK:01366:12547\n\
67TFK:01370:12603\n\
67TFK:01385:11689\n\
67TFK:01383:11692\n\
67TFK:01393:12118\n\
67TFK:01393:12170\n\
67TFK:01454:11818\n\
67TFK:01464:11908\n\
67TFK:01511:11780\n\
67TFK:01527:12878\n\
67TFK:01561:11632\n\
67TFK:01563:11850\n\
67TFK:01555:12160\n\
67TFK:01545:12202\n\
67TFK:01532:12510\n\
67TFK:01569:12608\n\
67TFK:01573:12601\n\
67TFK:01598:11869\n\
67TFK:01630:11894\n\
67TFK:01672:11776\n\
67TFK:01648:12124\n\
67TFK:01646:12295\n\
67TFK:01656:12391\n\
67TFK:01675:12511\n\
67TFK:01692:11978\n\
67TFK:01741:11860\n\
67TFK:01745:11864\n\
67TFK:01772:12029\n\
67TFK:01738:12261\n\
67TFK:01740:12446\n\
67TFK:01749:12663\n\
67TFK:01790:12635\n\
67TFK:01836:12112\n\
67TFK:01856:12205\n\
67TFK:01874:12386\n\
67TFK:01865:12572\n\
67TFK:01881:12571\n\
67TFK:01856:12665\n\
67TFK:01925:11829\n\
67TFK:01922:12249\n\
67TFK:01902:12551\n\
67TFK:01923:12556\n\
67TFK:01898:12752\n\
67TFK:01938:11641\n\
67TFK:01941:12099\n\
67TFK:01967:12474\n\
67TFK:01996:11741\n\
67TFK:02021:11839\n\
67TFK:02000:12333\n\
67TFK:02006:12365\n\
67TFK:02006:12676\n\
67TFK:02039:11787\n\
67TFK:02069:11803\n\
67TFK:02053:12526\n\
67TFK:02077:12547\n\
67TFK:02048:12724\n\
67TFK:02113:11730\n\
67TFK:02178:11676\n\
67TFK:02151:12037\n\
67TFK:02152:12243\n\
67TFK:02167:12515\n\
67TFK:02142:12630\n\
67TFK:02133:12838\n\
67TFK:02206:11624\n\
67TFK:02225:11755\n\
67TFK:02196:11894\n\
67TFK:02217:12126\n\
67TFK:02183:12448\n\
67TFK:02273:12156\n\
67TFK:02243:12858\n\
67TFK:02284:11969\n\
67TFK:02290:12279\n\
67TFK:02326:12396\n\
67TFK:02325:12642\n\
67TFK:02288:12743\n\
67TFK:02362:11736\n\
67TFK:02353:11850\n\
67TFK:02373:12016\n\
67TFK:02341:12079\n\
67TFK:02351:12103\n\
67TFK:02356:12867\n\
67TFK:02410:11608\n\
67TFK:02402:11667\n\
67TFK:02409:12003\n\
67TFK:02389:12835\n\
67TFK:02451:11697\n\
67TFK:02472:11939\n\
67TFK:02451:12214\n\
67TFK:02498:12090\n\
67TFK:02489:12760\n\
67TFK:02543:11979\n\
67TFK:02551:11950\n\
67TFK:02541:12009\n\
67TFK:02571:12051\n\
67TFK:02560:12141\n\
67TFK:02545:12307\n\
67TFK:02555:12597\n\
67TFK:02546:12744\n\
67TFK:02618:11862\n\
67TFK:02613:12093\n\
67TFK:02609:12195\n\
67TFK:02601:12457\n\
67TFK:02617:12620\n\
67TFK:02660:12296\n\
67TFK:02656:12376\n\
67TFK:02643:12458\n\
67TFK:02640:12747\n\
67TFK:02643:12760\n\
67TFK:02654:12772\n\
67TFK:02707:03907\n\
67TFK:02666:04154\n\
67TFK:02711:04300\n\
67TFK:02694:04410\n\
67TFK:02664:04424\n\
67TFK:02703:04699\n\
67TFK:02695:04809\n\
67TFK:02703:04895\n\
67TFK:02711:04968\n\
67TFK:02685:05076\n\
67TFK:02726:03937\n\
67TFK:02755:03918\n\
67TFK:02718:03977\n\
67TFK:02746:04136\n\
67TFK:02760:04136\n\
67TFK:02738:04192\n\
67TFK:02731:04224\n\
67TFK:02754:04237\n\
67TFK:02716:04288\n\
67TFK:02763:04767\n\
67TFK:02733:05119\n\
67TFK:02790:03959\n\
67TFK:02811:04026\n\
67TFK:02806:04092\n\
67TFK:02795:04336\n\
67TFK:02801:04470\n\
67TFK:02764:04584\n\
67TFK:02781:04655\n\
67TFK:02792:04738\n\
67TFK:02785:05058\n\
67TFK:02833:04032\n\
67TFK:02839:04028\n\
67TFK:02822:04118\n\
67TFK:02840:04151\n\
67TFK:02851:04304\n\
67TFK:02836:04472\n\
67TFK:02819:04621\n\
67TFK:02834:04754\n\
67TFK:02838:04803\n\
67TFK:02846:04872\n\
67TFK:02825:05064\n\
67TFK:02880:03904\n\
67TFK:02891:03987\n\
67TFK:02870:04060\n\
67TFK:02882:04129\n\
67TFK:02879:04236\n\
67TFK:02897:04434\n\
67TFK:02881:04707\n\
67TFK:02873:04748\n\
67TFK:02920:03896\n\
67TFK:02958:03905\n\
67TFK:02946:04310\n\
67TFK:02937:04375\n\
67TFK:02949:04424\n\
67TFK:02960:04552\n\
67TFK:02946:05115\n\
67TFK:03005:03920\n\
67TFK:02973:03974\n\
67TFK:02974:04039\n\
67TFK:02997:04017\n\
67TFK:03007:04187\n\
67TFK:02988:04441\n\
67TFK:02969:04722\n\
67TFK:02996:04743\n\
67TFK:02976:05007\n\
67TFK:03022:04011\n\
67TFK:03056:04151\n\
67TFK:03030:04239\n\
67TFK:03016:04350\n\
67TFK:03046:04341\n\
67TFK:03025:04756\n\
67TFK:03062:05068\n\
67TFK:03104:03912\n\
67TFK:03079:03991\n\
67TFK:03081:04122\n\
67TFK:03090:04201\n\
67TFK:03068:04319\n\
67TFK:03108:04404\n\
67TFK:03089:04568\n\
67TFK:03112:04609\n\
67TFK:03076:04755\n\
67TFK:03101:04718\n\
67TFK:03105:04882\n\
67TFK:03095:05024\n\
67TFK:03103:05014\n\
67TFK:03113:05037\n\
67TFK:03121:04126\n\
67TFK:03130:04550\n\
67TFK:03146:04531\n\
67TFK:03139:04602\n\
67TFK:03152:04794\n\
67TFK:03114:04815\n\
67TFK:03126:04851\n\
67TFK:03161:05003\n\
67TFK:03161:05035\n\
67TFK:03207:03969\n\
67TFK:03184:04022\n\
67TFK:03167:04530\n\
67TFK:03198:04937\n\
67TFK:03208:04958\n\
67TFK:03173:05084\n\
67TFK:03195:05072\n\
67TFK:03249:03877\n\
67TFK:03233:03969\n\
67TFK:03218:04097\n\
67TFK:03237:04396\n\
67TFK:03246:04403\n\
67TFK:03234:04545\n\
67TFK:03242:04537\n\
67TFK:03220:04717\n\
67TFK:03227:04795\n\
67TFK:03242:04871\n\
67TFK:03255:05088\n\
67TFK:03303:03907\n\
67TFK:03308:03979\n\
67TFK:03311:04093\n\
67TFK:03285:04202\n\
67TFK:03290:04422\n\
67TFK:03284:05012\n\
67TFK:03279:05069\n\
67TFK:03309:05071\n\
67TFK:03338:03922\n\
67TFK:03352:04044\n\
67TFK:03336:04131\n\
67TFK:03351:04410\n\
67TFK:03325:04611\n\
67TFK:03317:04713\n\
67TFK:03353:04757\n\
67TFK:03338:04782\n\
67TFK:03356:04843\n\
67TFK:03324:04907\n\
67TFK:03325:04963\n\
67TFK:03350:04974\n\
67TFK:03329:05027\n\
67TFK:03361:05056\n\
67TFK:03377:04040\n\
67TFK:03394:04063\n\
67TFK:03375:04120\n\
67TFK:03411:04422\n\
67TFK:03405:04664\n\
67TFK:03372:04884\n\
67TFK:03410:05079\n\
67TFK:03392:05140\n\
67TFK:03433:03894\n\
67TFK:03460:04001\n\
67TFK:03435:04103\n\
67TFK:03461:04128\n\
67TFK:03430:04269\n\
67TFK:03433:04399\n\
67TFK:03460:04473\n\
67TFK:03429:05099\n\
67TFK:03489:04145\n\
67TFK:03484:04323\n\
67TFK:03513:04700\n\
67TFK:03479:04725\n\
67TFK:03465:04917\n\
67TFK:03486:04943\n\
67TFK:03490:04940\n\
67TFK:03562:03881\n\
67TFK:03552:03943\n\
67TFK:03529:04227\n\
67TFK:03544:04511\n\
67TFK:03556:04485\n\
67TFK:03532:04612\n\
67TFK:03530:04750\n\
67TFK:03551:05137\n\
67TFK:03603:03875\n\
67TFK:03570:04016\n\
67TFK:03598:04113\n\
67TFK:03569:04126\n\
67TFK:03571:04492\n\
67TFK:03602:04892\n\
67TFK:03639:03868\n\
67TFK:03629:04009\n\
67TFK:03633:03978\n\
67TFK:03629:04293\n\
67TFK:03633:04319\n\
67TFK:03651:04375\n\
67TFK:03643:04463\n\
67TFK:03625:04560\n\
67TFK:03636:04517\n\
67TFK:03636:04950\n\
67TFK:03679:04044\n\
67TFK:03693:04248\n\
67TFK:03694:04352\n\
67TFK:03708:04322\n\
67TFK:03701:04384\n\
67TFK:03683:04721\n\
67TFK:03687:04964\n\
67TFK:03735:04135\n\
67TFK:03754:04375\n\
67TFK:03758:04582\n\
67TFK:03740:04657\n\
67TFK:03723:04886\n\
67TFK:03758:05016\n\
67TFK:03750:05123\n\
67TFK:03797:04305\n\
67TFK:03794:04385\n\
67TFK:03768:04427\n\
67TFK:03803:04479\n\
67TFK:03772:04576\n\
67TFK:03780:04672\n\
67TFK:03783:04842\n\
67TFK:03790:04816\n\
67TFK:03800:04949\n\
67TFK:03826:03889\n\
67TFK:03814:03939\n\
67TFK:03833:03918\n\
67TFK:03840:04128\n\
67TFK:03836:04203\n\
67TFK:03821:04655\n\
67TFK:03852:04644\n\
67TFK:03824:04960\n\
67TFK:03818:04969\n\
67TFK:03840:04977\n\
67TFK:03880:03894\n\
67TFK:03881:04036\n\
67TFK:03882:04064\n\
67TFK:03887:04428\n\
67TFK:03891:04528\n\
67TFK:03890:04595\n\
67TFK:03901:04570\n\
67TFK:03906:04763\n\
67TFK:03913:04816\n\
67TFK:03873:05105\n\
67TFK:03906:05101\n\
67TFK:03956:03983\n\
67TFK:03932:04033\n\
67TFK:03948:04029\n\
67TFK:03921:04183\n\
67TFK:03936:04596\n\
67TFK:03924:04644\n\
67TFK:03941:04708\n\
67TFK:03947:04715\n\
67TFK:03914:04855\n\
67TFK:03990:03888\n\
67TFK:03966:04098\n\
67TFK:03964:04200\n\
67TFK:03965:04245\n\
67TFK:03966:04276\n\
67TFK:03976:04368\n\
67TFK:03987:04423\n\
67TFK:03987:04461\n\
67TFK:03974:04516\n\
67TFK:03970:04754\n\
67TFK:03980:04900\n\
67TFK:03968:05128\n\
67TFK:00224:04547\n\
67TFK:00238:04958\n\
67TFK:00240:05007\n\
67TFK:00248:04986\n\
67TFK:00253:04274\n\
67TFK:00290:04304\n\
67TFK:00270:04497\n\
67TFK:00292:04572\n\
67TFK:00279:04900\n\
67TFK:00307:04248\n\
67TFK:00326:04434\n\
67TFK:00348:04551\n\
67TFK:00310:04867\n\
67TFK:00338:04925\n\
67TFK:00306:05024\n\
67TFK:00334:05138\n\
67TFK:00394:03900\n\
67TFK:00396:04157\n\
67TFK:00354:04466\n\
67TFK:00374:04499\n\
67TFK:00356:04661\n\
67TFK:00417:03891\n\
67TFK:00446:03937\n\
67TFK:00439:04208\n\
67TFK:00444:04204\n\
67TFK:00404:04328\n\
67TFK:00401:04452\n\
67TFK:00438:04552\n\
67TFK:00447:04787\n\
67TFK:00448:04775\n\
67TFK:00437:04975\n\
67TFK:00415:05110\n\
67TFK:00493:04068\n\
67TFK:00483:04346\n\
67TFK:00494:04370\n\
67TFK:00492:04429\n\
67TFK:00453:04532\n\
67TFK:00450:04571\n\
67TFK:00492:04631\n\
67TFK:00453:04750\n\
67TFK:00481:04748\n\
67TFK:00492:04896\n\
67TFK:00524:04886\n\
67TFK:00537:04942\n\
67TFK:00570:04210\n\
67TFK:00572:04971\n\
67TFK:00590:04964\n\
67TFK:00590:05033\n\
67TFK:00560:05067\n\
67TFK:00639:03865\n\
67TFK:00646:03913\n\
67TFK:00611:04122\n\
67TFK:00627:04387\n\
67TFK:00629:04449\n\
67TFK:00601:04708\n\
67TFK:00648:04993\n\
67TFK:00617:05136\n\
67TFK:00668:04040\n\
67TFK:00687:04273\n\
67TFK:00662:04476\n\
67TFK:00677:04884\n\
67TFK:00691:05007\n\
67TFK:00712:04415\n\
67TFK:00703:04522\n\
67TFK:00779:03949\n\
67TFK:00778:04265\n\
67TFK:00765:04322\n\
67TFK:00783:04587\n\
67TFK:00758:04750\n\
67TFK:00761:04720\n\
67TFK:00779:04849\n\
67TFK:00846:04012\n\
67TFK:00805:04423\n\
67TFK:00816:04559\n\
67TFK:00873:04039\n\
67TFK:00888:04119\n\
67TFK:00870:04228\n\
67TFK:00898:04329\n\
67TFK:00852:04440\n\
67TFK:00868:04668\n\
67TFK:00879:04847\n\
67TFK:00875:04882\n\
67TFK:00876:04947\n\
67TFK:00941:03917\n\
67TFK:00928:04837\n\
67TFK:00925:05006\n\
67TFK:00932:05007\n\
67TFK:00921:05120\n\
67TFK:00964:04107\n\
67TFK:00973:04486\n\
67TFK:00965:04526\n\
67TFK:00960:04582\n\
67TFK:00975:04896\n\
67TFK:00977:04873\n\
67TFK:00978:04888\n\
67TFK:00957:04960\n\
67TFK:01012:03889\n\
67TFK:01013:03995\n\
67TFK:01022:04140\n\
67TFK:01013:04371\n\
67TFK:01008:04859\n\
67TFK:01052:04326\n\
67TFK:01088:04516\n\
67TFK:01069:04590\n\
67TFK:01068:04698\n\
67TFK:01055:04729\n\
67TFK:01089:04846\n\
67TFK:01051:04991\n\
67TFK:01128:04012\n\
67TFK:01116:04148\n\
67TFK:01102:04246\n\
67TFK:01139:04267\n\
67TFK:01101:04742\n\
67TFK:01105:05068\n\
67TFK:01107:05104\n\
67TFK:01180:03968\n\
67TFK:01153:04240\n\
67TFK:01190:04330\n\
67TFK:01155:04410\n\
67TFK:01182:04446\n\
67TFK:01177:04474\n\
67TFK:01175:04766\n\
67TFK:01158:04938\n\
67TFK:01226:03922\n\
67TFK:01231:03967\n\
67TFK:01206:04564\n\
67TFK:01241:04651\n\
67TFK:01217:05129\n\
67TFK:01286:03931\n\
67TFK:01266:04236\n\
67TFK:01251:04579\n\
67TFK:01280:04729\n\
67TFK:01291:04759\n\
67TFK:01308:03967\n\
67TFK:01306:04361\n\
67TFK:01323:04708\n\
67TFK:01319:04805\n\
67TFK:01318:05042\n\
67TFK:00498:02150\n\
67TFK:00546:02179\n\
67TFK:00546:02328\n\
67TFK:00598:02066\n\
67TFK:00584:02153\n\
67TFK:00595:02292\n\
67TFK:00606:02022\n\
67TFK:00628:02230\n\
67TFK:00621:02567\n\
67TFK:00661:02079\n\
67TFK:00693:02128\n\
67TFK:00699:02142\n\
67TFK:00703:01821\n\
67TFK:00710:01994\n\
67TFK:00745:02463\n\
67TFK:00745:02510\n\
67TFK:00795:01778\n\
67TFK:00750:01952\n\
67TFK:00793:01951\n\
67TFK:00751:02340\n\
67TFK:00784:02363\n\
67TFK:00792:02372\n\
67TFK:00788:02533\n\
67TFK:00794:02550\n\
67TFK:00841:01757\n\
67TFK:00825:01854\n\
67TFK:00834:01935\n\
67TFK:00801:02102\n\
67TFK:00847:02333\n\
67TFK:00842:02406\n\
67TFK:00892:01519\n\
67TFK:00890:01814\n\
67TFK:00895:01994\n\
67TFK:00942:01515\n\
67TFK:00913:01671\n\
67TFK:00908:01690\n\
67TFK:00920:01752\n\
67TFK:00931:01849\n\
67TFK:00903:02419\n\
67TFK:00944:02482\n\
67TFK:00970:01518\n\
67TFK:00958:01583\n\
67TFK:00977:01608\n\
67TFK:00987:01668\n\
67TFK:00951:02120\n\
67TFK:00950:02214\n\
67TFK:00975:02205\n\
67TFK:01029:01352\n\
67TFK:01005:01398\n\
67TFK:01013:01540\n\
67TFK:01017:01860\n\
67TFK:01021:02001\n\
67TFK:01006:02120\n\
67TFK:01004:02145\n\
67TFK:01016:02235\n\
67TFK:01036:02195\n\
67TFK:01044:02215\n\
67TFK:01027:02378\n\
67TFK:01012:02400\n\
67TFK:01081:01313\n\
67TFK:01079:01556\n\
67TFK:01096:01634\n\
67TFK:01062:01988\n\
67TFK:01069:02396\n\
67TFK:01081:02530\n\
67TFK:01136:01451\n\
67TFK:01102:01698\n\
67TFK:01105:01818\n\
67TFK:01131:01942\n\
67TFK:01139:02247\n\
67TFK:01106:02423\n\
67TFK:01111:02452\n\
67TFK:01136:02481\n\
67TFK:01169:01898\n\
67TFK:01165:01946\n\
67TFK:01180:01949\n\
67TFK:01167:02145\n\
67TFK:01192:02393\n\
67TFK:01197:02425\n\
67TFK:01184:02454\n\
67TFK:01209:01575\n\
67TFK:01213:01596\n\
67TFK:01222:01787\n\
67TFK:01213:01859\n\
67TFK:01213:01928\n\
67TFK:01200:02139\n\
67TFK:01205:02185\n\
67TFK:01202:02259\n\
67TFK:01238:02259\n\
67TFK:01231:02461\n\
67TFK:01216:02494\n\
67TFK:01243:02526\n\
67TFK:01206:02547\n\
67TFK:01282:01410\n\
67TFK:01298:01479\n\
67TFK:01274:01565\n\
67TFK:01261:01737\n\
67TFK:01295:01904\n\
67TFK:01287:01995\n\
67TFK:01266:02039\n\
67TFK:01293:02130\n\
67TFK:01280:02355\n\
67TFK:01291:02397\n\
67TFK:01256:02453\n\
67TFK:01253:02537\n\
67TFK:01293:02512\n\
67TFK:01299:02520\n\
67TFK:01314:01515\n\
67TFK:01329:02374\n\
67TFK:01319:02404\n\
67TFK:01303:02536\n\
67TFK:01300:02564\n\
67TFK:01044:01276\n\
67TFK:01180:01196\n\
67TFK:01163:01265\n\
67TFK:00274:09047\n\
67TFK:00398:09032\n\
67TFK:00461:09203\n\
67TFK:00536:09024\n\
67TFK:00507:09103\n\
67TFK:00544:09132\n\
67TFK:00509:09347\n\
67TFK:00569:09016\n\
67TFK:00563:09255\n\
67TFK:00591:09405\n\
67TFK:00579:09777\n\
67TFK:00562:09823\n\
67TFK:00578:10107\n\
67TFK:00608:09243\n\
67TFK:00612:09412\n\
67TFK:00622:09370\n\
67TFK:00612:09676\n\
67TFK:00680:09228\n\
67TFK:00677:09317\n\
67TFK:00681:09388\n\
67TFK:00655:09642\n\
67TFK:00658:10121\n\
67TFK:00676:10140\n\
67TFK:00664:10178\n\
67TFK:00696:10221\n\
67TFK:00740:10212\n\
67TFK:00763:09379\n\
67TFK:00767:09513\n\
67TFK:00752:09648\n\
67TFK:00788:09752\n\
67TFK:00773:09820\n\
67TFK:00767:10072\n\
67TFK:00757:10267\n\
67TFK:00808:09246\n\
67TFK:00800:09331\n\
67TFK:00800:09421\n\
67TFK:00849:09688\n\
67TFK:00810:09759\n\
67TFK:00805:10059\n\
67TFK:00828:10113\n\
67TFK:00866:09393\n\
67TFK:00877:09549\n\
67TFK:00857:09579\n\
67TFK:00850:09753\n\
67TFK:00878:10127\n\
67TFK:00900:09343\n\
67TFK:00943:09357\n\
67TFK:00903:10196\n\
67TFK:00932:10190\n\
67TFK:00978:10217\n\
67TFK:00982:10230\n\
67TFK:01035:09197\n\
67TFK:01048:09201\n\
67TFK:01038:09448\n\
67TFK:01011:09558\n\
67TFK:01044:09547\n\
67TFK:01035:09609\n\
67TFK:01016:09934\n\
67TFK:01049:10083\n\
67TFK:01004:10295\n\
67TFK:01088:09076\n\
67TFK:01097:09608\n\
67TFK:01087:10044\n\
67TFK:01123:09207\n\
67TFK:01122:09306\n\
67TFK:01130:09506\n\
67TFK:01120:09590\n\
67TFK:01151:09171\n\
67TFK:01150:10155\n\
67TFK:01195:10132\n\
67TFK:01165:10282\n\
67TFK:01230:09031\n\
67TFK:01210:09084\n\
67TFK:01225:09306\n\
67TFK:01222:09333\n\
67TFK:01244:09341\n\
67TFK:01206:09452\n\
67TFK:01242:09447\n\
67TFK:01221:09784\n\
67TFK:01271:09062\n\
67TFK:01263:09094\n\
67TFK:01289:09280\n\
67TFK:01274:09540\n\
67TFK:01304:09194\n\
67TFK:01328:09210\n\
67TFK:01320:09429\n\
67TFK:01330:09458\n\
67TFK:01322:09608\n\
67TFK:01307:09963\n\
67TFK:01324:10164\n\
67TFK:01303:10178\n\
67TFK:00030:07910\n\
67TFK:00052:08017\n\
67TFK:00069:08235\n\
67TFK:00077:08476\n\
67TFK:00137:08093\n\
67TFK:00138:08739\n\
67TFK:00176:07953\n\
67TFK:00172:08556\n\
67TFK:00183:08662\n\
67TFK:00227:07972\n\
67TFK:00201:08047\n\
67TFK:00204:08251\n\
67TFK:00216:08409\n\
67TFK:00225:08592\n\
67TFK:00274:07927\n\
67TFK:00263:08513\n\
67TFK:00267:08632\n\
67TFK:00250:08696\n\
67TFK:00269:08870\n\
67TFK:00345:07761\n\
67TFK:00340:08023\n\
67TFK:00331:08214\n\
67TFK:00314:08265\n\
67TFK:00304:08333\n\
67TFK:00320:08556\n\
67TFK:00389:07751\n\
67TFK:00386:08185\n\
67TFK:00376:08268\n\
67TFK:00369:08517\n\
67TFK:00365:08629\n\
67TFK:00370:08794\n\
67TFK:00397:08886\n\
67TFK:00352:08935\n\
67TFK:00433:08165\n\
67TFK:00416:08353\n\
67TFK:00415:08742\n\
67TFK:00486:07759\n\
67TFK:00492:07776\n\
67TFK:00457:07999\n\
67TFK:00488:08037\n\
67TFK:00531:07804\n\
67TFK:00514:08556\n\
67TFK:00535:08573\n\
67TFK:00503:08814\n\
67TFK:00508:08799\n\
67TFK:00561:07943\n\
67TFK:00568:08424\n\
67TFK:00551:08488\n\
67TFK:00577:08581\n\
67TFK:00594:08596\n\
67TFK:00554:08633\n\
67TFK:00599:08759\n\
67TFK:00574:08823\n\
67TFK:00621:08107\n\
67TFK:00654:07820\n\
67TFK:00660:07812\n\
67TFK:00689:07835\n\
67TFK:00693:07892\n\
67TFK:00660:08060\n\
67TFK:00668:08144\n\
67TFK:00688:08404\n\
67TFK:00695:08648\n\
67TFK:00687:08762\n\
67TFK:00657:08980\n\
67TFK:00657:08989\n\
67TFK:00706:07911\n\
67TFK:00712:08387\n\
67TFK:00716:08517\n\
67TFK:00741:08522\n\
67TFK:00768:07909\n\
67TFK:00791:08142\n\
67TFK:00799:08150\n\
67TFK:00775:08535\n\
67TFK:00755:08817\n\
67TFK:00752:08923\n\
67TFK:00809:08011\n\
67TFK:00811:08615\n\
67TFK:00835:08714\n\
67TFK:00846:08715\n\
67TFK:00814:08818\n\
67TFK:00861:08063\n\
67TFK:00886:08505\n\
67TFK:00855:08611\n\
67TFK:00889:08646\n\
67TFK:00872:08890\n\
67TFK:00879:08882\n\
67TFK:00867:08928\n\
67TFK:00910:07859\n\
67TFK:00948:07967\n\
67TFK:00919:08052\n\
67TFK:00935:08425\n\
67TFK:00922:08461\n\
67TFK:00911:08600\n\
67TFK:00936:09001\n\
67TFK:00977:08073\n\
67TFK:00953:08109\n\
67TFK:00986:08280\n\
67TFK:00971:08432\n\
67TFK:00978:08564\n\
67TFK:00981:08757\n\
67TFK:00957:08960\n\
67TFK:00989:08971\n\
67TFK:01004:07760\n\
67TFK:01048:07842\n\
67TFK:01017:08054\n\
67TFK:01031:08160\n\
67TFK:01038:08423\n\
67TFK:01006:08536\n\
67TFK:01010:08593\n\
67TFK:01035:08743\n\
67TFK:01092:07852\n\
67TFK:01083:08043\n\
67TFK:01051:08145\n\
67TFK:01098:08388\n\
67TFK:01056:08490\n\
67TFK:01080:08827\n\
67TFK:01057:08897\n\
67TFK:01079:08898\n\
67TFK:01108:08075\n\
67TFK:01136:08134\n\
67TFK:01122:08299\n\
67TFK:01135:08423\n\
67TFK:01105:08639\n\
67TFK:01113:08660\n\
67TFK:01103:08814\n\
67TFK:01191:08086\n\
67TFK:01196:08177\n\
67TFK:01158:08360\n\
67TFK:01163:08664\n\
67TFK:01158:08961\n\
67TFK:01237:08327\n\
67TFK:01224:08509\n\
67TFK:01247:08679\n\
67TFK:01204:08873\n\
67TFK:01232:08848\n\
67TFK:01276:07743\n\
67TFK:01272:07889\n\
67TFK:01276:08024\n\
67TFK:01296:08309\n\
67TFK:01295:08433\n\
67TFK:01255:08510\n\
67TFK:01253:08665\n\
67TFK:01292:08713\n\
67TFK:01291:08992\n\
67TFK:01316:08324\n\
67TFK:01317:08285\n\
67TFK:01328:08610\n\
67TFK:01313:08840\n\
67TFK:00226:06478\n\
67TFK:00242:06922\n\
67TFK:00289:06646\n\
67TFK:00298:07206\n\
67TFK:00253:07411\n\
67TFK:00262:07478\n\
67TFK:00316:06677\n\
67TFK:00316:07057\n\
67TFK:00352:06710\n\
67TFK:00365:07036\n\
67TFK:00399:07055\n\
67TFK:00351:07287\n\
67TFK:00383:07717\n\
67TFK:00426:06567\n\
67TFK:00449:06554\n\
67TFK:00414:06940\n\
67TFK:00408:07644\n\
67TFK:00480:06613\n\
67TFK:00482:06609\n\
67TFK:00494:06619\n\
67TFK:00468:07211\n\
67TFK:00457:07241\n\
67TFK:00451:07311\n\
67TFK:00467:07529\n\
67TFK:00489:07573\n\
67TFK:00510:06588\n\
67TFK:00527:06715\n\
67TFK:00522:07187\n\
67TFK:00521:07528\n\
67TFK:00592:06602\n\
67TFK:00574:06885\n\
67TFK:00570:07220\n\
67TFK:00596:07368\n\
67TFK:00603:06778\n\
67TFK:00614:06774\n\
67TFK:00616:06896\n\
67TFK:00644:07072\n\
67TFK:00613:07617\n\
67TFK:00623:07596\n\
67TFK:00660:06661\n\
67TFK:00694:07030\n\
67TFK:00687:07327\n\
67TFK:00660:07721\n\
67TFK:00704:07091\n\
67TFK:00723:07160\n\
67TFK:00735:07328\n\
67TFK:00709:07394\n\
67TFK:00745:07633\n\
67TFK:00772:06443\n\
67TFK:00776:06575\n\
67TFK:00799:06550\n\
67TFK:00773:06638\n\
67TFK:00765:06682\n\
67TFK:00752:06826\n\
67TFK:00791:06970\n\
67TFK:00788:07353\n\
67TFK:00828:06768\n\
67TFK:00805:06986\n\
67TFK:00815:06949\n\
67TFK:00821:07690\n\
67TFK:00863:06657\n\
67TFK:00877:07189\n\
67TFK:00882:07564\n\
67TFK:00850:07657\n\
67TFK:00895:07678\n\
67TFK:00924:06479\n\
67TFK:00918:06695\n\
67TFK:00945:06846\n\
67TFK:00928:07012\n\
67TFK:00939:07179\n\
67TFK:00913:07231\n\
67TFK:00901:07491\n\
67TFK:00929:07646\n\
67TFK:00902:07702\n\
67TFK:00982:06455\n\
67TFK:00978:06561\n\
67TFK:00972:07000\n\
67TFK:00991:07527\n\
67TFK:00994:07504\n\
67TFK:00967:07564\n\
67TFK:00992:07591\n\
67TFK:01037:06882\n\
67TFK:01007:07054\n\
67TFK:01025:07311\n\
67TFK:01008:07368\n\
67TFK:01004:07424\n\
67TFK:01031:07392\n\
67TFK:01083:06641\n\
67TFK:01096:06717\n\
67TFK:01076:06922\n\
67TFK:01091:06918\n\
67TFK:01062:07109\n\
67TFK:01077:07251\n\
67TFK:01075:07702\n\
67TFK:01105:06541\n\
67TFK:01105:06585\n\
67TFK:01137:06776\n\
67TFK:01100:06814\n\
67TFK:01123:06914\n\
67TFK:01146:07338\n\
67TFK:01118:07433\n\
67TFK:01152:06455\n\
67TFK:01190:06691\n\
67TFK:01199:06887\n\
67TFK:01186:07060\n\
67TFK:01160:07225\n\
67TFK:01196:07306\n\
67TFK:01171:07459\n\
67TFK:01167:07720\n\
67TFK:01216:06670\n\
67TFK:01241:06850\n\
67TFK:01248:06868\n\
67TFK:01236:06892\n\
67TFK:01207:06956\n\
67TFK:01215:07462\n\
67TFK:01248:07475\n\
67TFK:01224:07545\n\
67TFK:01255:06457\n\
67TFK:01274:06512\n\
67TFK:01299:06654\n\
67TFK:01266:06699\n\
67TFK:01294:06716\n\
67TFK:01297:06771\n\
67TFK:01259:06811\n\
67TFK:01290:06804\n\
67TFK:01297:07146\n\
67TFK:01255:07205\n\
67TFK:01292:07386\n\
67TFK:01299:07524\n\
67TFK:01311:06451\n\
67TFK:01321:06988\n\
67TFK:01319:07179\n\
67TFK:01329:07399\n\
67TFK:01324:07449\n\
67TFK:00233:05228\n\
67TFK:00259:05266\n\
67TFK:00284:05571\n\
67TFK:00272:05884\n\
67TFK:00252:05969\n\
67TFK:00280:06012\n\
67TFK:00315:05163\n\
67TFK:00339:05296\n\
67TFK:00332:05343\n\
67TFK:00316:05600\n\
67TFK:00330:06203\n\
67TFK:00389:05228\n\
67TFK:00394:05684\n\
67TFK:00399:05759\n\
67TFK:00397:05831\n\
67TFK:00359:06210\n\
67TFK:00411:05398\n\
67TFK:00433:05639\n\
67TFK:00418:05775\n\
67TFK:00401:05890\n\
67TFK:00407:06052\n\
67TFK:00405:06391\n\
67TFK:00492:05443\n\
67TFK:00459:05831\n\
67TFK:00466:05919\n\
67TFK:00514:05408\n\
67TFK:00521:05526\n\
67TFK:00539:05605\n\
67TFK:00547:05769\n\
67TFK:00518:05925\n\
67TFK:00542:06162\n\
67TFK:00526:06271\n\
67TFK:00509:06326\n\
67TFK:00594:05649\n\
67TFK:00571:05935\n\
67TFK:00569:06044\n\
67TFK:00570:06286\n\
67TFK:00581:06312\n\
67TFK:00640:05222\n\
67TFK:00606:05415\n\
67TFK:00615:05416\n\
67TFK:00634:05684\n\
67TFK:00615:05981\n\
67TFK:00619:06412\n\
67TFK:00689:05417\n\
67TFK:00698:05539\n\
67TFK:00662:05850\n\
67TFK:00667:05940\n\
67TFK:00724:05304\n\
67TFK:00735:05436\n\
67TFK:00713:05581\n\
67TFK:00718:06316\n\
67TFK:00739:06389\n\
67TFK:00759:05247\n\
67TFK:00781:05288\n\
67TFK:00776:05371\n\
67TFK:00789:05525\n\
67TFK:00763:05665\n\
67TFK:00766:05701\n\
67TFK:00782:05819\n\
67TFK:00771:06041\n\
67TFK:00763:06361\n\
67TFK:00848:05252\n\
67TFK:00843:05489\n\
67TFK:00814:05573\n\
67TFK:00845:05593\n\
67TFK:00826:05798\n\
67TFK:00801:05829\n\
67TFK:00827:05805\n\
67TFK:00831:05966\n\
67TFK:00804:06075\n\
67TFK:00832:06096\n\
67TFK:00818:06194\n\
67TFK:00816:06343\n\
67TFK:00872:05242\n\
67TFK:00882:05232\n\
67TFK:00884:05709\n\
67TFK:00856:05880\n\
67TFK:00883:05884\n\
67TFK:00868:06403\n\
67TFK:00928:06077\n\
67TFK:00941:06135\n\
67TFK:00914:06152\n\
67TFK:00982:05169\n\
67TFK:00979:05424\n\
67TFK:00952:05814\n\
67TFK:00955:05851\n\
67TFK:00971:05884\n\
67TFK:00988:06005\n\
67TFK:00982:06055\n\
67TFK:00999:06186\n\
67TFK:00958:06241\n\
67TFK:00968:06278\n\
67TFK:01010:05195\n\
67TFK:01025:05323\n\
67TFK:01033:05553\n\
67TFK:01030:05671\n\
67TFK:01010:05971\n\
67TFK:01034:06004\n\
67TFK:01012:06346\n\
67TFK:01089:05215\n\
67TFK:01075:06220\n\
67TFK:01145:05558\n\
67TFK:01137:05631\n\
67TFK:01117:05856\n\
67TFK:01138:06009\n\
67TFK:01116:06194\n\
67TFK:01128:06254\n\
67TFK:01111:06362\n\
67TFK:01132:06429\n\
67TFK:01175:05199\n\
67TFK:01176:05208\n\
67TFK:01170:05431\n\
67TFK:01173:05847\n\
67TFK:01198:05806\n\
67TFK:01190:05895\n\
67TFK:01170:06016\n\
67TFK:01169:06073\n\
67TFK:01163:06128\n\
67TFK:01171:06142\n\
67TFK:01225:05288\n\
67TFK:01248:05905\n\
67TFK:01269:05538\n\
67TFK:01251:05562\n\
67TFK:01253:05862\n\
67TFK:01298:06155\n\
67TFK:01262:06359\n\
67TFK:01300:05544\n\
67TFK:01311:05695\n\
67TFK:01312:06162\n\
67TFK:01306:06384\n\
67TFK:00708:11860\n\
67TFK:00725:12126\n\
67TFK:00703:12173\n\
67TFK:00773:11980\n\
67TFK:00754:12131\n\
67TFK:00816:11795\n\
67TFK:00874:12089\n\
67TFK:00901:11740\n\
67TFK:00918:11720\n\
67TFK:00924:11996\n\
67TFK:00950:11611\n\
67TFK:00972:11613\n\
67TFK:00966:12422\n\
67TFK:01037:11863\n\
67TFK:01017:12077\n\
67TFK:01014:12094\n\
67TFK:01049:12621\n\
67TFK:01022:12704\n\
67TFK:01024:12737\n\
67TFK:01005:12834\n\
67TFK:01095:12307\n\
67TFK:01056:12536\n\
67TFK:01146:11700\n\
67TFK:01127:11743\n\
67TFK:01149:12084\n\
67TFK:01110:12230\n\
67TFK:01119:12251\n\
67TFK:01136:12503\n\
67TFK:01166:11672\n\
67TFK:01155:11864\n\
67TFK:01161:12064\n\
67TFK:01178:12692\n\
67TFK:01180:12798\n\
67TFK:01244:12043\n\
67TFK:01219:12510\n\
67TFK:01262:12070\n\
67TFK:01270:12119\n\
67TFK:01283:12267\n\
67TFK:01258:12337\n\
67TFK:01256:12502\n\
67TFK:01295:12545\n\
67TFK:01299:12667\n\
67TFK:01304:11672\n\
67TFK:01310:12008\n\
67TFK:01306:12139\n\
67TFK:09344:06459\n\
67TFK:09335:06514\n\
67TFK:09370:06538\n\
67TFK:09334:07017\n\
67TFK:09346:07486\n\
67TFK:09355:07581\n\
67TFK:09420:06618\n\
67TFK:09419:06642\n\
67TFK:09417:07025\n\
67TFK:09420:07090\n\
67TFK:09408:07498\n\
67TFK:09397:07587\n\
67TFK:09467:06509\n\
67TFK:09434:06541\n\
67TFK:09432:06687\n\
67TFK:09441:06796\n\
67TFK:09447:07222\n\
67TFK:09427:07300\n\
67TFK:09427:07313\n\
67TFK:09433:07311\n\
67TFK:09462:07465\n\
67TFK:09480:06564\n\
67TFK:09481:06657\n\
67TFK:09522:06731\n\
67TFK:09485:07419\n\
67TFK:09551:06485\n\
67TFK:09571:06648\n\
67TFK:09550:06698\n\
67TFK:09556:06790\n\
67TFK:09534:06894\n\
67TFK:09569:06960\n\
67TFK:09524:07283\n\
67TFK:09571:07548\n\
67TFK:09591:06496\n\
67TFK:09616:06521\n\
67TFK:09585:06716\n\
67TFK:09588:06692\n\
67TFK:09617:06874\n\
67TFK:09621:07296\n\
67TFK:09605:07491\n\
67TFK:09606:07689\n\
67TFK:09613:07651\n\
67TFK:09643:06582\n\
67TFK:09651:06616\n\
67TFK:09644:07261\n\
67TFK:09670:07483\n\
67TFK:09711:06535\n\
67TFK:09712:06585\n\
67TFK:09677:06614\n\
67TFK:09700:06779\n\
67TFK:09681:07235\n\
67TFK:09676:07491\n\
67TFK:09699:07502\n\
67TFK:09721:07491\n\
67TFK:09697:07684\n\
67TFK:09718:07662\n\
67TFK:09751:06768\n\
67TFK:09768:06761\n\
67TFK:09757:06992\n\
67TFK:09758:07258\n\
67TFK:09749:07359\n\
67TFK:09823:06473\n\
67TFK:09791:06876\n\
67TFK:09811:06851\n\
67TFK:09803:07384\n\
67TFK:09815:07655\n\
67TFK:09825:06612\n\
67TFK:09843:06607\n\
67TFK:09873:06590\n\
67TFK:09873:06704\n\
67TFK:09867:07171\n\
67TFK:09863:07514\n\
67TFK:09833:07572\n\
67TFK:09856:07723\n\
67TFK:09880:06459\n\
67TFK:09882:06558\n\
67TFK:09876:06881\n\
67TFK:09898:06859\n\
67TFK:09913:06955\n\
67TFK:09874:07000\n\
67TFK:09923:07229\n\
67TFK:09875:07533\n\
67TFK:09939:06670\n\
67TFK:09929:06964\n\
67TFK:09956:07439\n\
67TFK:09947:07710\n\
67TFK:10022:06730\n\
67TFK:10004:06794\n\
67TFK:10009:07620\n\
67TFK:10030:06977\n\
67TFK:10056:07098\n\
67TFK:10061:07276\n\
67TFK:10066:07396\n\
67TFK:10063:07575\n\
67TFK:10112:06464\n\
67TFK:10074:06564\n\
67TFK:10109:06588\n\
67TFK:10123:06605\n\
67TFK:10095:06865\n\
67TFK:10081:06960\n\
67TFK:10108:07378\n\
67TFK:10080:07512\n\
67TFK:10103:07540\n\
67TFK:10115:07711\n\
67TFK:10145:07203\n\
67TFK:10171:07374\n\
67TFK:10148:07494\n\
67TFK:10129:07566\n\
67TFK:10128:07638\n\
67TFK:10219:06455\n\
67TFK:10213:06540\n\
67TFK:10218:06665\n\
67TFK:10204:06916\n\
67TFK:10222:06926\n\
67TFK:10203:07042\n\
67TFK:10215:07132\n\
67TFK:10217:07273\n\
67TFK:10209:07481\n\
67TFK:10229:06474\n\
67TFK:10228:06495\n\
67TFK:10261:06621\n\
67TFK:10224:06877\n\
67TFK:10264:07674\n\
67TFK:10278:06935\n\
67TFK:10305:06913\n\
67TFK:10322:06960\n\
67TFK:10323:07065\n\
67TFK:10274:07129\n\
67TFK:10346:06620\n\
67TFK:10336:06702\n\
67TFK:10363:06885\n\
67TFK:10344:07068\n\
67TFK:10371:07112\n\
67TFK:10345:07156\n\
67TFK:10366:07145\n\
67TFK:10331:07330\n\
67TFK:10357:07365\n\
67TFK:10333:07476\n\
67TFK:10394:06518\n\
67TFK:10409:06514\n\
67TFK:10389:07197\n\
67TFK:10411:07346\n\
67TFK:10379:07551\n\
67TFK:10416:07600\n\
67TFK:10425:06734\n\
67TFK:10427:06718\n\
67TFK:06696:02578\n\
67TFK:06695:02680\n\
67TFK:06684:02777\n\
67TFK:06706:02909\n\
67TFK:06689:03001\n\
67TFK:06664:03500\n\
67TFK:06712:02770\n\
67TFK:06718:02911\n\
67TFK:06738:02895\n\
67TFK:06712:03089\n\
67TFK:06746:03107\n\
67TFK:06757:03430\n\
67TFK:06742:03744\n\
67TFK:06762:02647\n\
67TFK:06774:02687\n\
67TFK:06799:03156\n\
67TFK:06808:03481\n\
67TFK:06780:03546\n\
67TFK:06783:03528\n\
67TFK:06794:03674\n\
67TFK:06795:03839\n\
67TFK:06830:03007\n\
67TFK:06813:03053\n\
67TFK:06818:03180\n\
67TFK:06874:02628\n\
67TFK:06870:02806\n\
67TFK:06896:03018\n\
67TFK:06880:03272\n\
67TFK:06897:03234\n\
67TFK:06903:03253\n\
67TFK:06876:03408\n\
67TFK:06888:03568\n\
67TFK:06863:03605\n\
67TFK:06935:02923\n\
67TFK:06915:03005\n\
67TFK:06934:03264\n\
67TFK:06918:03288\n\
67TFK:06924:03808\n\
67TFK:06973:02746\n\
67TFK:06970:02797\n\
67TFK:07005:03017\n\
67TFK:06961:03223\n\
67TFK:06966:03383\n\
67TFK:06965:03588\n\
67TFK:07023:02616\n\
67TFK:07015:02715\n\
67TFK:07046:02962\n\
67TFK:07030:02992\n\
67TFK:07069:02623\n\
67TFK:07085:02651\n\
67TFK:07093:02636\n\
67TFK:07100:02878\n\
67TFK:07066:03331\n\
67TFK:07072:03577\n\
67TFK:07078:03596\n\
67TFK:07119:02641\n\
67TFK:07148:03021\n\
67TFK:07151:03180\n\
67TFK:07137:03567\n\
67TFK:07146:03776\n\
67TFK:07142:03847\n\
67TFK:07200:02766\n\
67TFK:07208:02916\n\
67TFK:07174:02945\n\
67TFK:07174:03232\n\
67TFK:07179:03429\n\
67TFK:07179:03472\n\
67TFK:07197:03767\n\
67TFK:07180:03793\n\
67TFK:07210:03081\n\
67TFK:07249:03077\n\
67TFK:07218:03168\n\
67TFK:07223:03231\n\
67TFK:07235:03247\n\
67TFK:07229:03278\n\
67TFK:07212:03427\n\
67TFK:07241:03511\n\
67TFK:07247:03480\n\
67TFK:07269:02748\n\
67TFK:07299:02820\n\
67TFK:07262:03010\n\
67TFK:07285:03213\n\
67TFK:07305:03510\n\
67TFK:07265:03531\n\
67TFK:07279:03811\n\
67TFK:07282:03797\n\
67TFK:07337:02895\n\
67TFK:07357:03235\n\
67TFK:07325:03405\n\
67TFK:07318:03517\n\
67TFK:07342:03628\n\
67TFK:07339:03719\n\
67TFK:07338:03830\n\
67TFK:07406:02675\n\
67TFK:07399:02714\n\
67TFK:07363:02764\n\
67TFK:07385:03315\n\
67TFK:07376:03666\n\
67TFK:07383:03631\n\
67TFK:07386:03706\n\
67TFK:07394:03738\n\
67TFK:07448:03140\n\
67TFK:07450:03205\n\
67TFK:07415:03496\n\
67TFK:07473:02643\n\
67TFK:07496:02699\n\
67TFK:07474:02752\n\
67TFK:07462:02795\n\
67TFK:07495:03164\n\
67TFK:07506:03458\n\
67TFK:07489:03559\n\
67TFK:07477:03645\n\
67TFK:07467:03794\n\
67TFK:07542:02706\n\
67TFK:07545:02727\n\
67TFK:07510:03046\n\
67TFK:07512:03040\n\
67TFK:07535:03246\n\
67TFK:07514:03317\n\
67TFK:07539:03442\n\
67TFK:07543:03548\n\
67TFK:07547:03692\n\
67TFK:07565:02707\n\
67TFK:07584:02884\n\
67TFK:07589:02891\n\
67TFK:07565:03089\n\
67TFK:07562:03248\n\
67TFK:07588:03237\n\
67TFK:07574:03347\n\
67TFK:07578:03406\n\
67TFK:07572:03689\n\
67TFK:07656:02643\n\
67TFK:07644:02701\n\
67TFK:07646:02779\n\
67TFK:07659:02819\n\
67TFK:07613:02956\n\
67TFK:07623:03249\n\
67TFK:07658:03656\n\
67TFK:07630:03759\n\
67TFK:07649:03862\n\
67TFK:07690:02628\n\
67TFK:07709:02632\n\
67TFK:07703:02706\n\
67TFK:07673:02847\n\
67TFK:07681:02827\n\
67TFK:07701:02855\n\
67TFK:07672:02998\n\
67TFK:07673:02985\n\
67TFK:07683:03128\n\
67TFK:07688:03277\n\
67TFK:07697:03577\n\
67TFK:07681:03640\n\
67TFK:07680:03806\n\
67TFK:07698:03797\n\
67TFK:07701:03781\n\
67TFK:07741:02617\n\
67TFK:07739:03059\n\
67TFK:07751:03191\n\
67TFK:07735:03235\n\
67TFK:07757:03280\n\
67TFK:07715:03387\n\
67TFK:07724:03469\n\
67TFK:07712:03547\n\
67TFK:07766:02660\n\
67TFK:07785:02674\n\
67TFK:07800:02644\n\
67TFK:07776:02890\n\
67TFK:07799:02909\n\
67TFK:07781:03360\n\
67TFK:07800:03576\n\
67TFK:07798:03743\n\
67TFK:07832:02898\n\
67TFK:07818:03150\n\
67TFK:07834:03131\n\
67TFK:07822:03308\n\
67TFK:07814:03499\n\
67TFK:07861:03099\n\
67TFK:07891:03080\n\
67TFK:07892:03199\n\
67TFK:07899:03414\n\
67TFK:07898:03460\n\
67TFK:07876:03828\n\
67TFK:07905:03852\n\
67TFK:07952:02640\n\
67TFK:07931:02979\n\
67TFK:07939:03215\n\
67TFK:07949:03208\n\
67TFK:07945:03356\n\
67TFK:07939:03392\n\
67TFK:07955:03710\n\
67TFK:07968:02657\n\
67TFK:07977:02740\n\
67TFK:07987:03040\n\
67TFK:07986:03527\n\
67TFK:07970:03782\n\
67TFK:09370:04035\n\
67TFK:09338:04250\n\
67TFK:09333:04311\n\
67TFK:09354:04458\n\
67TFK:09332:04489\n\
67TFK:09344:04823\n\
67TFK:09421:04332\n\
67TFK:09398:04538\n\
67TFK:09400:04637\n\
67TFK:09405:04694\n\
67TFK:09406:04685\n\
67TFK:09390:04720\n\
67TFK:09428:03979\n\
67TFK:09426:04154\n\
67TFK:09447:04148\n\
67TFK:09443:04467\n\
67TFK:09451:04638\n\
67TFK:09436:04858\n\
67TFK:09470:04924\n\
67TFK:09463:05002\n\
67TFK:09465:05088\n\
67TFK:09485:03913\n\
67TFK:09499:03984\n\
67TFK:09485:04358\n\
67TFK:09492:04374\n\
67TFK:09513:04503\n\
67TFK:09519:04544\n\
67TFK:09498:04665\n\
67TFK:09487:04760\n\
67TFK:09482:05083\n\
67TFK:09528:03885\n\
67TFK:09536:03865\n\
67TFK:09543:03947\n\
67TFK:09569:03949\n\
67TFK:09567:04011\n\
67TFK:09569:04074\n\
67TFK:09526:04315\n\
67TFK:09533:04650\n\
67TFK:09570:04744\n\
67TFK:09539:04794\n\
67TFK:09582:03885\n\
67TFK:09611:03990\n\
67TFK:09602:04041\n\
67TFK:09616:04016\n\
67TFK:09620:04530\n\
67TFK:09584:04614\n\
67TFK:09579:04896\n\
67TFK:09602:04905\n\
67TFK:09604:04894\n\
67TFK:09609:05068\n\
67TFK:09642:04193\n\
67TFK:09626:04239\n\
67TFK:09652:04299\n\
67TFK:09670:04266\n\
67TFK:09633:04758\n\
67TFK:09628:04813\n\
67TFK:09640:04947\n\
67TFK:09626:04975\n\
67TFK:09657:04987\n\
67TFK:09671:04977\n\
67TFK:09659:05123\n\
67TFK:09710:04244\n\
67TFK:09716:04446\n\
67TFK:09716:04482\n\
67TFK:09718:04666\n\
67TFK:09710:04796\n\
67TFK:09680:04829\n\
67TFK:09699:04961\n\
67TFK:09684:05093\n\
67TFK:09744:04011\n\
67TFK:09751:04012\n\
67TFK:09732:04393\n\
67TFK:09762:04477\n\
67TFK:09751:04548\n\
67TFK:09732:04738\n\
67TFK:09787:03877\n\
67TFK:09787:04143\n\
67TFK:09777:04379\n\
67TFK:09776:04420\n\
67TFK:09793:04580\n\
67TFK:09774:04983\n\
67TFK:09785:05013\n\
67TFK:09820:05033\n\
67TFK:09778:05144\n\
67TFK:09799:05129\n\
67TFK:09826:03924\n\
67TFK:09853:04051\n\
67TFK:09872:04546\n\
67TFK:09857:04676\n\
67TFK:09835:04868\n\
67TFK:09848:04876\n\
67TFK:09847:04921\n\
67TFK:09904:04070\n\
67TFK:09915:04159\n\
67TFK:09908:04475\n\
67TFK:09881:04648\n\
67TFK:09896:04784\n\
67TFK:09881:04868\n\
67TFK:09943:03950\n\
67TFK:09965:04093\n\
67TFK:09960:04171\n\
67TFK:09933:04313\n\
67TFK:09931:04959\n\
67TFK:09968:04989\n\
67TFK:10006:03943\n\
67TFK:09998:04761\n\
67TFK:09975:04852\n\
67TFK:09993:05081\n\
67TFK:10068:03926\n\
67TFK:10054:04103\n\
67TFK:10065:04197\n\
67TFK:10065:04576\n\
67TFK:10060:04645\n\
67TFK:10038:04666\n\
67TFK:10079:04016\n\
67TFK:10085:04155\n\
67TFK:10093:04886\n\
67TFK:10162:04178\n\
67TFK:10173:04232\n\
67TFK:10155:04670\n\
67TFK:10126:04726\n\
67TFK:10126:04756\n\
67TFK:10157:04762\n\
67TFK:10128:04895\n\
67TFK:10157:04987\n\
67TFK:10185:04272\n\
67TFK:10200:04825\n\
67TFK:10203:05084\n\
67TFK:10176:05131\n\
67TFK:10301:04505\n\
67TFK:10280:04553\n\
67TFK:10291:04843\n\
67TFK:10289:04991\n\
67TFK:10314:04973\n\
67TFK:10318:05099\n\
67TFK:10355:04534\n\
67TFK:10354:05100\n\
67TFK:10417:04938\n\
67TFK:09334:02659\n\
67TFK:09352:02667\n\
67TFK:09367:02864\n\
67TFK:09326:03025\n\
67TFK:09366:03543\n\
67TFK:09347:03673\n\
67TFK:09342:03795\n\
67TFK:09417:02792\n\
67TFK:09402:02840\n\
67TFK:09409:02829\n\
67TFK:09396:03203\n\
67TFK:09419:03696\n\
67TFK:09431:02577\n\
67TFK:09469:02596\n\
67TFK:09436:02721\n\
67TFK:09456:02911\n\
67TFK:09463:02924\n\
67TFK:09436:03261\n\
67TFK:09455:03693\n\
67TFK:09483:02587\n\
67TFK:09487:02938\n\
67TFK:09517:02957\n\
67TFK:09522:03020\n\
67TFK:09520:03321\n\
67TFK:09522:03512\n\
67TFK:09522:03547\n\
67TFK:09491:03728\n\
67TFK:09523:03729\n\
67TFK:09512:03797\n\
67TFK:09530:02965\n\
67TFK:09596:02702\n\
67TFK:09601:02694\n\
67TFK:09623:02903\n\
67TFK:09623:03013\n\
67TFK:09577:03543\n\
67TFK:09648:02692\n\
67TFK:09639:02769\n\
67TFK:09657:03103\n\
67TFK:09626:03399\n\
67TFK:09670:03628\n\
67TFK:09673:03699\n\
67TFK:09671:03743\n\
67TFK:09703:02616\n\
67TFK:09676:02639\n\
67TFK:09693:02785\n\
67TFK:09695:02786\n\
67TFK:09676:02864\n\
67TFK:09717:02952\n\
67TFK:09711:03267\n\
67TFK:09698:03340\n\
67TFK:09677:03721\n\
67TFK:09696:03704\n\
67TFK:09741:02770\n\
67TFK:09725:02908\n\
67TFK:09763:02973\n\
67TFK:09761:03460\n\
67TFK:09732:03519\n\
67TFK:09748:03751\n\
67TFK:09793:02641\n\
67TFK:09822:02793\n\
67TFK:09794:02924\n\
67TFK:09784:03131\n\
67TFK:09779:03412\n\
67TFK:09807:03415\n\
67TFK:09798:03506\n\
67TFK:09815:03680\n\
67TFK:09791:03792\n\
67TFK:09848:02604\n\
67TFK:09828:03243\n\
67TFK:09848:03360\n\
67TFK:09870:03384\n\
67TFK:09830:03470\n\
67TFK:09876:02892\n\
67TFK:09906:02885\n\
67TFK:09896:03000\n\
67TFK:09904:03336\n\
67TFK:09888:03575\n\
67TFK:09926:03102\n\
67TFK:09943:03116\n\
67TFK:09946:03483\n\
67TFK:09981:02993\n\
67TFK:09993:03146\n\
67TFK:09998:03208\n\
67TFK:10000:03180\n\
67TFK:09978:03254\n\
67TFK:10021:03256\n\
67TFK:10014:03345\n\
67TFK:10024:02973\n\
67TFK:10055:03051\n\
67TFK:10026:03199\n\
67TFK:10048:03290\n\
67TFK:10035:03528\n\
67TFK:10079:02684\n\
67TFK:10083:03044\n\
67TFK:10118:03108\n\
67TFK:10084:03267\n\
67TFK:10100:03391\n\
67TFK:10101:03714\n\
67TFK:10099:03834\n\
67TFK:10132:02973\n\
67TFK:10141:03386\n\
67TFK:10173:03801\n\
67TFK:10220:02717\n\
67TFK:10208:02903\n\
67TFK:10182:03349\n\
67TFK:10203:03336\n\
67TFK:10217:03343\n\
67TFK:10184:03449\n\
67TFK:10212:03720\n\
67TFK:10218:03851\n\
67TFK:10228:02930\n\
67TFK:10247:03070\n\
67TFK:10251:03119\n\
67TFK:10272:03302\n\
67TFK:10232:03411\n\
67TFK:10234:03381\n\
67TFK:10269:03380\n\
67TFK:10276:02632\n\
67TFK:10281:02930\n\
67TFK:10310:02940\n\
67TFK:10317:03001\n\
67TFK:10319:03014\n\
67TFK:10348:02857\n\
67TFK:10326:03543\n\
67TFK:10392:02592\n\
67TFK:10385:02889\n\
67TFK:10387:02961\n\
67TFK:10412:02964\n\
67TFK:10419:02934\n\
67TFK:10428:02949\n\
67TFK:10431:03415\n\
67TFK:10539:03234\n\
67TFK:09352:01135\n\
67TFK:09327:11676\n\
67TFK:09341:11664\n\
67TFK:09353:11769\n\
67TFK:09341:11852\n\
67TFK:09337:12295\n\
67TFK:09333:12426\n\
67TFK:09352:12678\n\
67TFK:09356:12723\n\
67TFK:09383:11948\n\
67TFK:09401:12207\n\
67TFK:09390:12306\n\
67TFK:09402:12298\n\
67TFK:09414:12328\n\
67TFK:09396:12457\n\
67TFK:09395:12589\n\
67TFK:09400:12580\n\
67TFK:09440:11926\n\
67TFK:09454:12682\n\
67TFK:09505:12343\n\
67TFK:09556:11905\n\
67TFK:09562:11893\n\
67TFK:09525:11987\n\
67TFK:09524:12023\n\
67TFK:09561:11996\n\
67TFK:09573:12668\n\
67TFK:09584:12299\n\
67TFK:09588:12330\n\
67TFK:09606:12416\n\
67TFK:09597:12713\n\
67TFK:09638:12120\n\
67TFK:09631:12238\n\
67TFK:09684:11613\n\
67TFK:09686:11682\n\
67TFK:09702:12036\n\
67TFK:09703:12135\n\
67TFK:09711:12511\n\
67TFK:09721:12821\n\
67TFK:09760:11864\n\
67TFK:09753:12854\n\
67TFK:09763:12860\n\
67TFK:09780:11816\n\
67TFK:09775:11860\n\
67TFK:09819:11987\n\
67TFK:09777:12166\n\
67TFK:09794:12153\n\
67TFK:09795:12779\n\
67TFK:09782:12801\n\
67TFK:09863:11724\n\
67TFK:09838:11875\n\
67TFK:09849:12301\n\
67TFK:09849:12371\n\
67TFK:09829:12651\n\
67TFK:09859:12799\n\
67TFK:09923:11718\n\
67TFK:09876:11932\n\
67TFK:09922:12295\n\
67TFK:09892:12536\n\
67TFK:09918:12518\n\
67TFK:09894:12667\n\
67TFK:09901:12743\n\
67TFK:09955:12038\n\
67TFK:09954:12259\n\
67TFK:09925:12527\n\
67TFK:09967:12702\n\
67TFK:09969:12782\n\
67TFK:09988:11868\n\
67TFK:09996:12433\n\
67TFK:10047:11677\n\
67TFK:10089:11861\n\
67TFK:10084:12534\n\
67TFK:10093:12755\n\
67TFK:10155:11736\n\
67TFK:10141:12244\n\
67TFK:10169:12554\n\
67TFK:10132:12605\n\
67TFK:10186:12227\n\
67TFK:10306:12207\n\
67TFK:10332:11623\n\
67TFK:10363:11659\n\
67TFK:10363:11801\n\
67TFK:10406:11675\n\
67TFK:10440:12119\n\
67TFK:10593:11727\n\
67TFK:10609:12000\n\
67TFK:00884:13861\n\
67TFK:00997:12988\n\
67TFK:01034:12963\n\
67TFK:01098:12944\n\
67TFK:01112:12903\n\
67TFK:01113:12895\n\
67TFK:01177:13931\n\
67TFK:01217:12931\n\
67TFK:01290:12885\n\
67TFK:01253:12955\n\
67TFK:01277:13153\n\
67TFK:01251:14133\n\
67TFK:01305:13124\n\
67TFK:01319:13200\n\
67TFK:01368:02715\n\
67TFK:01348:02908\n\
67TFK:01353:02923\n\
67TFK:01340:03285\n\
67TFK:01344:03316\n\
67TFK:01374:03552\n\
67TFK:01374:03587\n\
67TFK:01366:03642\n\
67TFK:01352:03702\n\
67TFK:01349:03787\n\
67TFK:01413:02632\n\
67TFK:01404:02860\n\
67TFK:01422:02863\n\
67TFK:01428:03127\n\
67TFK:01390:03648\n\
67TFK:01469:02851\n\
67TFK:01462:02976\n\
67TFK:01460:03058\n\
67TFK:01462:03101\n\
67TFK:01473:03094\n\
67TFK:01448:03163\n\
67TFK:01447:03262\n\
67TFK:01439:03325\n\
67TFK:01448:03444\n\
67TFK:01446:03511\n\
67TFK:01438:03763\n\
67TFK:01505:02824\n\
67TFK:01490:03039\n\
67TFK:01515:03036\n\
67TFK:01515:03074\n\
67TFK:01518:03228\n\
67TFK:01523:03287\n\
67TFK:01509:03439\n\
67TFK:01542:02682\n\
67TFK:01561:02720\n\
67TFK:01574:02707\n\
67TFK:01568:02852\n\
67TFK:01570:02907\n\
67TFK:01559:03256\n\
67TFK:01569:03373\n\
67TFK:01548:03523\n\
67TFK:01548:03731\n\
67TFK:01571:03761\n\
67TFK:01605:02598\n\
67TFK:01630:02694\n\
67TFK:01595:02979\n\
67TFK:01603:03488\n\
67TFK:01607:03487\n\
67TFK:01622:03512\n\
67TFK:01605:03757\n\
67TFK:01669:02702\n\
67TFK:01681:02766\n\
67TFK:01672:03247\n\
67TFK:01649:03323\n\
67TFK:01643:03424\n\
67TFK:01657:03601\n\
67TFK:01648:03829\n\
67TFK:01705:02966\n\
67TFK:01694:03491\n\
67TFK:01724:03668\n\
67TFK:01705:03712\n\
67TFK:01780:02620\n\
67TFK:01754:02720\n\
67TFK:01771:02843\n\
67TFK:01744:02949\n\
67TFK:01733:02992\n\
67TFK:01757:03059\n\
67TFK:01770:03301\n\
67TFK:01774:03325\n\
67TFK:01735:03341\n\
67TFK:01754:03377\n\
67TFK:01762:03686\n\
67TFK:01802:02661\n\
67TFK:01792:02789\n\
67TFK:01792:03060\n\
67TFK:01787:03102\n\
67TFK:01809:03177\n\
67TFK:01828:03673\n\
67TFK:01849:02851\n\
67TFK:01878:02968\n\
67TFK:01863:03114\n\
67TFK:01853:03152\n\
67TFK:01869:03273\n\
67TFK:01843:03284\n\
67TFK:01854:03499\n\
67TFK:01921:02646\n\
67TFK:01926:02736\n\
67TFK:01928:02804\n\
67TFK:01920:02841\n\
67TFK:01901:02887\n\
67TFK:01917:02918\n\
67TFK:01885:02976\n\
67TFK:01927:03082\n\
67TFK:01912:03182\n\
67TFK:01909:03416\n\
67TFK:01931:03576\n\
67TFK:01911:03706\n\
67TFK:01953:02724\n\
67TFK:01971:02832\n\
67TFK:01960:02896\n\
67TFK:01955:03067\n\
67TFK:01960:03219\n\
67TFK:01981:03300\n\
67TFK:01944:03470\n\
67TFK:01979:03542\n\
67TFK:01972:03675\n\
67TFK:01957:03782\n\
67TFK:02028:02596\n\
67TFK:01998:02795\n\
67TFK:02017:02832\n\
67TFK:01995:02918\n\
67TFK:01989:03035\n\
67TFK:01983:03551\n\
67TFK:01998:03772\n\
67TFK:02015:03767\n\
67TFK:02051:02660\n\
67TFK:02057:02899\n\
67TFK:02041:02975\n\
67TFK:02043:02970\n\
67TFK:02065:03155\n\
67TFK:02062:03276\n\
67TFK:02080:03420\n\
67TFK:02069:03635\n\
67TFK:02073:03638\n\
67TFK:02073:03677\n\
67TFK:02078:03714\n\
67TFK:02048:03784\n\
67TFK:02104:02601\n\
67TFK:02112:02606\n\
67TFK:02120:02751\n\
67TFK:02110:02983\n\
67TFK:02087:03164\n\
67TFK:02106:03152\n\
67TFK:02124:03216\n\
67TFK:02128:03248\n\
67TFK:02087:03432\n\
67TFK:02110:03484\n\
67TFK:02099:03540\n\
67TFK:02127:03754\n\
67TFK:02136:02728\n\
67TFK:02147:02756\n\
67TFK:02163:02800\n\
67TFK:02178:02780\n\
67TFK:02168:02868\n\
67TFK:02142:03141\n\
67TFK:02151:03476\n\
67TFK:02132:03718\n\
67TFK:02228:02750\n\
67TFK:02228:02966\n\
67TFK:02215:02978\n\
67TFK:02202:03591\n\
67TFK:02265:02672\n\
67TFK:02236:02951\n\
67TFK:02239:03184\n\
67TFK:02272:03301\n\
67TFK:02269:03544\n\
67TFK:02325:02576\n\
67TFK:02330:02669\n\
67TFK:02298:02834\n\
67TFK:02302:03034\n\
67TFK:02331:03043\n\
67TFK:02303:03387\n\
67TFK:02346:02602\n\
67TFK:02346:02616\n\
67TFK:02353:02813\n\
67TFK:02368:02782\n\
67TFK:02362:03055\n\
67TFK:02356:03116\n\
67TFK:02336:03392\n\
67TFK:02391:02577\n\
67TFK:02423:02685\n\
67TFK:02412:02788\n\
67TFK:02408:02947\n\
67TFK:02424:03169\n\
67TFK:02427:03225\n\
67TFK:02393:03461\n\
67TFK:02431:03455\n\
67TFK:02470:02744\n\
67TFK:02480:02752\n\
67TFK:02451:03271\n\
67TFK:02448:03355\n\
67TFK:02474:03381\n\
67TFK:02450:03453\n\
67TFK:02467:03597\n\
67TFK:02470:03620\n\
67TFK:02470:03783\n\
67TFK:02491:02665\n\
67TFK:02491:02872\n\
67TFK:02505:03072\n\
67TFK:02526:03067\n\
67TFK:02518:03339\n\
67TFK:02496:03462\n\
67TFK:02482:03797\n\
67TFK:02547:02584\n\
67TFK:02574:02813\n\
67TFK:02555:02975\n\
67TFK:02545:03219\n\
67TFK:02542:03274\n\
67TFK:02567:03226\n\
67TFK:02579:03615\n\
67TFK:02626:02657\n\
67TFK:02608:02738\n\
67TFK:02628:02846\n\
67TFK:02589:02923\n\
67TFK:02616:02896\n\
67TFK:02587:03148\n\
67TFK:02616:03157\n\
67TFK:02584:03382\n\
67TFK:02623:03473\n\
67TFK:02621:03488\n\
67TFK:02602:03632\n\
67TFK:02657:03385\n\
67TFK:01373:04215\n\
67TFK:01363:04269\n\
67TFK:01362:04454\n\
67TFK:01365:04436\n\
67TFK:01363:04506\n\
67TFK:01339:04575\n\
67TFK:01373:04832\n\
67TFK:01422:03880\n\
67TFK:01386:04029\n\
67TFK:01405:04062\n\
67TFK:01416:04043\n\
67TFK:01410:04113\n\
67TFK:01403:04149\n\
67TFK:01429:04386\n\
67TFK:01383:04876\n\
67TFK:01415:04947\n\
67TFK:01407:05051\n\
67TFK:01410:05103\n\
67TFK:01469:04103\n\
67TFK:01433:04348\n\
67TFK:01463:04562\n\
67TFK:01470:04961\n\
67TFK:01518:03951\n\
67TFK:01500:04136\n\
67TFK:01505:04201\n\
67TFK:01511:04615\n\
67TFK:01482:04733\n\
67TFK:01509:04725\n\
67TFK:01495:04810\n\
67TFK:01489:04876\n\
67TFK:01531:04888\n\
67TFK:01536:03999\n\
67TFK:01568:04109\n\
67TFK:01577:04177\n\
67TFK:01558:04285\n\
67TFK:01578:04502\n\
67TFK:01574:04585\n\
67TFK:01566:04715\n\
67TFK:01557:05141\n\
67TFK:01576:05129\n\
67TFK:01614:03976\n\
67TFK:01609:04037\n\
67TFK:01618:04086\n\
67TFK:01619:04262\n\
67TFK:01628:04514\n\
67TFK:01605:04681\n\
67TFK:01598:04780\n\
67TFK:01645:03971\n\
67TFK:01658:04047\n\
67TFK:01641:04113\n\
67TFK:01664:04224\n\
67TFK:01643:04265\n\
67TFK:01633:04554\n\
67TFK:01640:04574\n\
67TFK:01636:04700\n\
67TFK:01675:04695\n\
67TFK:01637:04777\n\
67TFK:01670:04800\n\
67TFK:01635:04865\n\
67TFK:01653:04996\n\
67TFK:01682:04228\n\
67TFK:01693:04271\n\
67TFK:01706:04479\n\
67TFK:01690:04773\n\
67TFK:01707:04805\n\
67TFK:01754:04011\n\
67TFK:01748:04034\n\
67TFK:01750:04258\n\
67TFK:01763:04536\n\
67TFK:01776:04678\n\
67TFK:01760:04840\n\
67TFK:01749:04991\n\
67TFK:01743:05025\n\
67TFK:01808:03937\n\
67TFK:01798:03998\n\
67TFK:01795:04074\n\
67TFK:01791:04143\n\
67TFK:01786:04224\n\
67TFK:01785:04305\n\
67TFK:01798:04282\n\
67TFK:01788:04496\n\
67TFK:01829:04597\n\
67TFK:01826:04881\n\
67TFK:01789:04937\n\
67TFK:01819:05014\n\
67TFK:01856:03879\n\
67TFK:01850:04170\n\
67TFK:01836:04270\n\
67TFK:01841:04305\n\
67TFK:01869:04269\n\
67TFK:01867:04525\n\
67TFK:01837:04682\n\
67TFK:01862:04695\n\
67TFK:01880:04932\n\
67TFK:01867:05043\n\
67TFK:01890:03990\n\
67TFK:01921:04082\n\
67TFK:01928:04241\n\
67TFK:01899:04307\n\
67TFK:01894:04739\n\
67TFK:01981:03870\n\
67TFK:01965:04094\n\
67TFK:01975:04349\n\
67TFK:01956:04400\n\
67TFK:01973:04666\n\
67TFK:01962:05074\n\
67TFK:01975:05098\n\
67TFK:01967:05140\n\
67TFK:02025:04149\n\
67TFK:01995:04565\n\
67TFK:02000:04647\n\
67TFK:01995:04991\n\
67TFK:01984:05034\n\
67TFK:02024:05021\n\
67TFK:02077:04191\n\
67TFK:02076:04559\n\
67TFK:02038:04672\n\
67TFK:02077:04666\n\
67TFK:02051:04879\n\
67TFK:02080:05099\n\
67TFK:02117:04000\n\
67TFK:02115:04164\n\
67TFK:02111:04238\n\
67TFK:02092:04408\n\
67TFK:02117:04370\n\
67TFK:02103:04473\n\
67TFK:02105:04479\n\
67TFK:02095:04652\n\
67TFK:02086:04790\n\
67TFK:02083:04962\n\
67TFK:02167:03997\n\
67TFK:02141:04022\n\
67TFK:02161:04099\n\
67TFK:02134:04209\n\
67TFK:02156:04415\n\
67TFK:02171:04545\n\
67TFK:02174:04575\n\
67TFK:02152:04843\n\
67TFK:02146:04879\n\
67TFK:02164:05001\n\
67TFK:02212:04128\n\
67TFK:02224:04225\n\
67TFK:02195:04790\n\
67TFK:02198:04864\n\
67TFK:02220:05088\n\
67TFK:02214:05117\n\
67TFK:02255:03957\n\
67TFK:02235:04007\n\
67TFK:02234:04136\n\
67TFK:02265:04539\n\
67TFK:02252:04610\n\
67TFK:02232:04658\n\
67TFK:02233:05044\n\
67TFK:02244:05039\n\
67TFK:02282:03869\n\
67TFK:02308:03900\n\
67TFK:02310:03869\n\
67TFK:02286:04092\n\
67TFK:02323:04577\n\
67TFK:02374:03991\n\
67TFK:02356:04417\n\
67TFK:02335:04608\n\
67TFK:02370:04660\n\
67TFK:02350:04680\n\
67TFK:02370:04728\n\
67TFK:02339:05064\n\
67TFK:02413:03925\n\
67TFK:02428:04462\n\
67TFK:02414:04592\n\
67TFK:02388:04717\n\
67TFK:02395:04835\n\
67TFK:02422:04908\n\
67TFK:02404:04933\n\
67TFK:02387:05050\n\
67TFK:02435:04097\n\
67TFK:02473:04177\n\
67TFK:02454:04279\n\
67TFK:02457:04408\n\
67TFK:02447:04456\n\
67TFK:02453:04455\n\
67TFK:02469:04722\n\
67TFK:02436:04941\n\
67TFK:02440:04928\n\
67TFK:02443:04991\n\
67TFK:02469:05087\n\
67TFK:02482:03962\n\
67TFK:02486:04002\n\
67TFK:02519:04247\n\
67TFK:02520:04477\n\
67TFK:02513:04643\n\
67TFK:02529:04673\n\
67TFK:02553:04187\n\
67TFK:02564:04402\n\
67TFK:02535:04518\n\
67TFK:02580:04694\n\
67TFK:02555:04803\n\
67TFK:02576:04856\n\
67TFK:02574:05137\n\
67TFK:02589:03915\n\
67TFK:02623:04228\n\
67TFK:02589:04712\n\
67TFK:02590:04748\n\
67TFK:02606:04749\n\
67TFK:02620:04908\n\
67TFK:02604:05015\n\
67TFK:02591:05147\n\
67TFK:02592:05131\n\
67TFK:02646:03890\n\
67TFK:02660:04076\n\
67TFK:02637:04893\n\
67TFK:02654:04877\n\
67TFK:02650:04960\n\
67TFK:02635:05134\n\
67TFK:01344:05688\n\
67TFK:01334:05768\n\
67TFK:01339:05881\n\
67TFK:01418:05212\n\
67TFK:01407:05253\n\
67TFK:01392:05494\n\
67TFK:01386:05658\n\
67TFK:01430:05654\n\
67TFK:01428:05798\n\
67TFK:01392:05966\n\
67TFK:01431:06076\n\
67TFK:01472:05297\n\
67TFK:01467:05560\n\
67TFK:01442:05731\n\
67TFK:01439:05887\n\
67TFK:01465:06358\n\
67TFK:01524:05425\n\
67TFK:01521:05619\n\
67TFK:01483:05659\n\
67TFK:01491:05684\n\
67TFK:01525:05824\n\
67TFK:01496:06007\n\
67TFK:01494:06212\n\
67TFK:01521:06259\n\
67TFK:01503:06354\n\
67TFK:01511:06398\n\
67TFK:01532:05369\n\
67TFK:01573:05497\n\
67TFK:01538:05530\n\
67TFK:01560:05562\n\
67TFK:01562:05632\n\
67TFK:01573:05695\n\
67TFK:01575:06292\n\
67TFK:01579:06280\n\
67TFK:01550:06412\n\
67TFK:01631:05300\n\
67TFK:01587:05522\n\
67TFK:01617:05564\n\
67TFK:01613:05610\n\
67TFK:01630:05626\n\
67TFK:01614:05983\n\
67TFK:01621:06319\n\
67TFK:01604:06378\n\
67TFK:01674:05234\n\
67TFK:01658:05305\n\
67TFK:01678:05517\n\
67TFK:01633:05827\n\
67TFK:01674:05906\n\
67TFK:01634:05996\n\
67TFK:01657:05983\n\
67TFK:01673:06183\n\
67TFK:01696:05286\n\
67TFK:01731:05709\n\
67TFK:01705:05843\n\
67TFK:01688:06150\n\
67TFK:01718:06185\n\
67TFK:01707:06256\n\
67TFK:01765:05355\n\
67TFK:01743:05410\n\
67TFK:01737:05462\n\
67TFK:01751:05543\n\
67TFK:01764:05649\n\
67TFK:01772:05785\n\
67TFK:01778:06012\n\
67TFK:01757:06139\n\
67TFK:01821:05193\n\
67TFK:01820:05331\n\
67TFK:01782:05373\n\
67TFK:01799:05555\n\
67TFK:01821:05626\n\
67TFK:01805:05782\n\
67TFK:01819:05908\n\
67TFK:01817:05973\n\
67TFK:01817:06032\n\
67TFK:01816:06091\n\
67TFK:01854:05232\n\
67TFK:01870:05307\n\
67TFK:01850:05403\n\
67TFK:01870:05524\n\
67TFK:01875:05589\n\
67TFK:01836:05746\n\
67TFK:01834:05796\n\
67TFK:01851:05891\n\
67TFK:01874:05907\n\
67TFK:01878:06361\n\
67TFK:01882:05329\n\
67TFK:01904:05649\n\
67TFK:01920:05713\n\
67TFK:01918:05916\n\
67TFK:01898:05988\n\
67TFK:01888:06120\n\
67TFK:01953:05238\n\
67TFK:01963:05432\n\
67TFK:01969:05454\n\
67TFK:01980:05780\n\
67TFK:01975:05839\n\
67TFK:01936:06280\n\
67TFK:01985:05356\n\
67TFK:01997:05689\n\
67TFK:02009:05669\n\
67TFK:01999:05861\n\
67TFK:02031:05909\n\
67TFK:01989:06168\n\
67TFK:02074:05262\n\
67TFK:02079:05662\n\
67TFK:02037:05796\n\
67TFK:02070:05802\n\
67TFK:02059:05946\n\
67TFK:02057:05979\n\
67TFK:02048:06096\n\
67TFK:02050:06173\n\
67TFK:02089:05495\n\
67TFK:02127:05594\n\
67TFK:02108:05616\n\
67TFK:02095:05873\n\
67TFK:02107:05900\n\
67TFK:02121:06327\n\
67TFK:02126:06313\n\
67TFK:02142:05214\n\
67TFK:02133:05281\n\
67TFK:02151:05637\n\
67TFK:02151:05970\n\
67TFK:02147:06245\n\
67TFK:02217:05351\n\
67TFK:02197:05455\n\
67TFK:02229:05882\n\
67TFK:02221:05974\n\
67TFK:02183:06023\n\
67TFK:02229:06033\n\
67TFK:02195:06124\n\
67TFK:02219:06254\n\
67TFK:02203:06390\n\
67TFK:02188:06435\n\
67TFK:02271:05919\n\
67TFK:02270:06077\n\
67TFK:02264:06391\n\
67TFK:02289:05298\n\
67TFK:02319:05258\n\
67TFK:02318:05351\n\
67TFK:02321:05350\n\
67TFK:02290:05778\n\
67TFK:02309:05865\n\
67TFK:02311:05931\n\
67TFK:02292:06055\n\
67TFK:02299:06111\n\
67TFK:02322:06216\n\
67TFK:02299:06317\n\
67TFK:02332:05180\n\
67TFK:02366:05355\n\
67TFK:02344:05597\n\
67TFK:02378:05561\n\
67TFK:02370:05652\n\
67TFK:02377:05690\n\
67TFK:02335:05765\n\
67TFK:02358:05867\n\
67TFK:02332:06152\n\
67TFK:02372:06166\n\
67TFK:02345:06279\n\
67TFK:02353:06264\n\
67TFK:02352:06321\n\
67TFK:02401:05189\n\
67TFK:02404:05245\n\
67TFK:02415:05203\n\
67TFK:02416:05971\n\
67TFK:02463:05214\n\
67TFK:02473:05216\n\
67TFK:02441:05396\n\
67TFK:02448:05590\n\
67TFK:02450:05675\n\
67TFK:02462:05663\n\
67TFK:02438:05866\n\
67TFK:02436:06085\n\
67TFK:02448:06061\n\
67TFK:02527:05237\n\
67TFK:02508:05480\n\
67TFK:02505:05554\n\
67TFK:02488:05745\n\
67TFK:02519:05739\n\
67TFK:02532:05167\n\
67TFK:02552:05229\n\
67TFK:02557:05246\n\
67TFK:02557:05257\n\
67TFK:02553:05598\n\
67TFK:02574:05695\n\
67TFK:02545:05783\n\
67TFK:02546:06020\n\
67TFK:02552:06274\n\
67TFK:02562:06293\n\
67TFK:02604:05157\n\
67TFK:02593:05520\n\
67TFK:02600:06249\n\
67TFK:02603:06348\n\
67TFK:02633:05181\n\
67TFK:02640:05341\n\
67TFK:02663:05801\n\
67TFK:02658:06067\n\
67TFK:02659:06414\n\
67TFK:01353:06472\n\
67TFK:01366:06585\n\
67TFK:01365:07104\n\
67TFK:01371:07401\n\
67TFK:01373:07593\n\
67TFK:01336:07675\n\
67TFK:01388:06696\n\
67TFK:01402:06756\n\
67TFK:01402:06807\n\
67TFK:01419:06877\n\
67TFK:01400:07158\n\
67TFK:01400:07165\n\
67TFK:01410:07142\n\
67TFK:01420:07300\n\
67TFK:01402:07567\n\
67TFK:01475:06914\n\
67TFK:01462:06957\n\
67TFK:01469:07179\n\
67TFK:01461:07250\n\
67TFK:01517:06590\n\
67TFK:01507:07131\n\
67TFK:01498:07174\n\
67TFK:01494:07398\n\
67TFK:01557:06674\n\
67TFK:01551:07129\n\
67TFK:01564:07371\n\
67TFK:01581:07620\n\
67TFK:01581:07644\n\
67TFK:01608:06552\n\
67TFK:01593:06885\n\
67TFK:01609:06874\n\
67TFK:01622:07457\n\
67TFK:01616:07694\n\
67TFK:01658:06834\n\
67TFK:01638:07010\n\
67TFK:01647:07280\n\
67TFK:01665:07276\n\
67TFK:01665:07380\n\
67TFK:01653:07534\n\
67TFK:01632:07637\n\
67TFK:01685:06560\n\
67TFK:01710:06817\n\
67TFK:01705:07377\n\
67TFK:01698:07595\n\
67TFK:01722:07591\n\
67TFK:01764:06921\n\
67TFK:01747:07195\n\
67TFK:01741:07303\n\
67TFK:01770:07356\n\
67TFK:01736:07428\n\
67TFK:01737:07464\n\
67TFK:01741:07558\n\
67TFK:01733:07714\n\
67TFK:01762:07699\n\
67TFK:01792:06468\n\
67TFK:01798:06681\n\
67TFK:01804:06662\n\
67TFK:01799:06697\n\
67TFK:01803:06884\n\
67TFK:01829:07130\n\
67TFK:01814:07331\n\
67TFK:01830:07717\n\
67TFK:01874:06571\n\
67TFK:01840:06666\n\
67TFK:01859:06788\n\
67TFK:01848:06806\n\
67TFK:01834:06983\n\
67TFK:01845:07059\n\
67TFK:01844:07640\n\
67TFK:01882:06485\n\
67TFK:01923:06523\n\
67TFK:01900:06663\n\
67TFK:01919:06787\n\
67TFK:01920:06772\n\
67TFK:01921:06830\n\
67TFK:01909:06845\n\
67TFK:01890:06896\n\
67TFK:01931:07024\n\
67TFK:01882:07287\n\
67TFK:01900:07433\n\
67TFK:01885:07604\n\
67TFK:01948:06525\n\
67TFK:01972:06573\n\
67TFK:01943:06764\n\
67TFK:01964:07003\n\
67TFK:01959:07048\n\
67TFK:01935:07336\n\
67TFK:01944:07369\n\
67TFK:01935:07470\n\
67TFK:01938:07484\n\
67TFK:01948:07441\n\
67TFK:01938:07513\n\
67TFK:01948:07535\n\
67TFK:01976:07664\n\
67TFK:02030:06758\n\
67TFK:02014:06840\n\
67TFK:01984:07076\n\
67TFK:02021:07106\n\
67TFK:02010:07187\n\
67TFK:02006:07199\n\
67TFK:02030:07324\n\
67TFK:01990:07411\n\
67TFK:02015:07421\n\
67TFK:01998:07504\n\
67TFK:02062:06442\n\
67TFK:02074:06711\n\
67TFK:02040:07273\n\
67TFK:02078:07351\n\
67TFK:02120:06788\n\
67TFK:02127:07142\n\
67TFK:02177:06600\n\
67TFK:02140:06640\n\
67TFK:02224:06479\n\
67TFK:02183:06533\n\
67TFK:02189:06594\n\
67TFK:02189:06659\n\
67TFK:02188:06851\n\
67TFK:02210:06993\n\
67TFK:02184:07123\n\
67TFK:02192:07401\n\
67TFK:02202:07710\n\
67TFK:02235:07087\n\
67TFK:02258:07098\n\
67TFK:02239:07413\n\
67TFK:02280:07554\n\
67TFK:02279:07592\n\
67TFK:02314:06474\n\
67TFK:02321:06737\n\
67TFK:02326:06833\n\
67TFK:02286:07284\n\
67TFK:02297:07435\n\
67TFK:02327:07424\n\
67TFK:02315:07660\n\
67TFK:02343:06680\n\
67TFK:02378:06811\n\
67TFK:02356:06992\n\
67TFK:02346:07138\n\
67TFK:02377:07128\n\
67TFK:02338:07197\n\
67TFK:02334:07240\n\
67TFK:02352:07718\n\
67TFK:02388:06895\n\
67TFK:02395:07580\n\
67TFK:02384:07706\n\
67TFK:02473:06545\n\
67TFK:02453:06771\n\
67TFK:02442:06796\n\
67TFK:02477:07329\n\
67TFK:02449:07449\n\
67TFK:02446:07688\n\
67TFK:02479:07709\n\
67TFK:02516:06523\n\
67TFK:02483:06637\n\
67TFK:02531:06635\n\
67TFK:02493:06672\n\
67TFK:02509:06811\n\
67TFK:02529:06864\n\
67TFK:02507:06948\n\
67TFK:02521:07635\n\
67TFK:02573:06467\n\
67TFK:02580:06468\n\
67TFK:02542:06689\n\
67TFK:02572:06859\n\
67TFK:02592:06599\n\
67TFK:02617:06660\n\
67TFK:02606:06984\n\
67TFK:02593:07274\n\
67TFK:02631:07314\n\
67TFK:02600:07383\n\
67TFK:02642:06528\n\
67TFK:02655:06634\n\
67TFK:02640:07403\n\
67TFK:02647:07399\n\
67TFK:01366:02297\n\
67TFK:01415:01731\n\
67TFK:01428:01705\n\
67TFK:01418:01855\n\
67TFK:01409:01988\n\
67TFK:01423:02380\n\
67TFK:01388:02537\n\
67TFK:01452:01449\n\
67TFK:01474:01439\n\
67TFK:01463:01625\n\
67TFK:01433:01709\n\
67TFK:01450:01964\n\
67TFK:01467:02422\n\
67TFK:01462:02438\n\
67TFK:01503:01361\n\
67TFK:01512:01389\n\
67TFK:01503:02320\n\
67TFK:01508:02305\n\
67TFK:01494:02574\n\
67TFK:01580:01293\n\
67TFK:01541:01521\n\
67TFK:01577:01739\n\
67TFK:01574:01815\n\
67TFK:01555:01862\n\
67TFK:01577:02015\n\
67TFK:01559:02533\n\
67TFK:01550:02559\n\
67TFK:01619:01434\n\
67TFK:01625:01394\n\
67TFK:01617:01516\n\
67TFK:01598:01619\n\
67TFK:01589:01772\n\
67TFK:01596:01755\n\
67TFK:01599:01739\n\
67TFK:01608:01813\n\
67TFK:01589:01890\n\
67TFK:01622:02136\n\
67TFK:01605:02421\n\
67TFK:01635:02019\n\
67TFK:01639:02037\n\
67TFK:01671:02020\n\
67TFK:01661:02041\n\
67TFK:01664:02284\n\
67TFK:01664:02322\n\
67TFK:01714:01387\n\
67TFK:01700:01434\n\
67TFK:01714:01463\n\
67TFK:01718:01642\n\
67TFK:01689:01860\n\
67TFK:01702:02260\n\
67TFK:01699:02360\n\
67TFK:01707:02448\n\
67TFK:01781:01385\n\
67TFK:01743:01423\n\
67TFK:01746:01535\n\
67TFK:01769:01872\n\
67TFK:01777:01905\n\
67TFK:01767:01997\n\
67TFK:01776:02376\n\
67TFK:01815:01358\n\
67TFK:01801:01430\n\
67TFK:01816:01464\n\
67TFK:01804:01634\n\
67TFK:01811:01622\n\
67TFK:01785:01700\n\
67TFK:01822:01982\n\
67TFK:01805:02555\n\
67TFK:01843:01309\n\
67TFK:01835:01346\n\
67TFK:01849:01662\n\
67TFK:01849:01724\n\
67TFK:01858:01891\n\
67TFK:01860:02016\n\
67TFK:01848:02066\n\
67TFK:01872:02213\n\
67TFK:01847:02311\n\
67TFK:01842:02450\n\
67TFK:01887:01359\n\
67TFK:01889:01391\n\
67TFK:01917:01447\n\
67TFK:01893:01592\n\
67TFK:01896:01633\n\
67TFK:01893:01951\n\
67TFK:01922:02156\n\
67TFK:01905:02299\n\
67TFK:01927:02307\n\
67TFK:01967:01481\n\
67TFK:01974:01477\n\
67TFK:01956:01611\n\
67TFK:01948:01897\n\
67TFK:01975:02233\n\
67TFK:01960:02502\n\
67TFK:02028:01316\n\
67TFK:02006:01426\n\
67TFK:02028:01390\n\
67TFK:01996:01883\n\
67TFK:02026:02023\n\
67TFK:01996:02116\n\
67TFK:01983:02241\n\
67TFK:02026:02419\n\
67TFK:02076:01374\n\
67TFK:02064:01699\n\
67TFK:02047:01873\n\
67TFK:02050:02248\n\
67TFK:02043:02440\n\
67TFK:02032:02532\n\
67TFK:02044:02516\n\
67TFK:02090:01696\n\
67TFK:02106:01737\n\
67TFK:02082:01757\n\
67TFK:02105:01853\n\
67TFK:02122:01868\n\
67TFK:02087:01936\n\
67TFK:02102:01933\n\
67TFK:02131:01987\n\
67TFK:02100:02498\n\
67TFK:02145:01289\n\
67TFK:02166:01476\n\
67TFK:02148:01519\n\
67TFK:02141:01623\n\
67TFK:02142:01769\n\
67TFK:02150:01896\n\
67TFK:02135:02020\n\
67TFK:02151:01992\n\
67TFK:02133:02047\n\
67TFK:02175:02096\n\
67TFK:02133:02570\n\
67TFK:02150:02538\n\
67TFK:02177:02542\n\
67TFK:02227:01586\n\
67TFK:02190:01627\n\
67TFK:02223:01935\n\
67TFK:02199:02097\n\
67TFK:02207:02412\n\
67TFK:02199:02464\n\
67TFK:02268:01410\n\
67TFK:02274:01629\n\
67TFK:02256:01644\n\
67TFK:02246:02007\n\
67TFK:02249:02271\n\
67TFK:02266:02371\n\
67TFK:02234:02526\n\
67TFK:02257:02509\n\
67TFK:02279:02516\n\
67TFK:02291:01328\n\
67TFK:02296:02314\n\
67TFK:02282:02387\n\
67TFK:02379:01360\n\
67TFK:02334:01444\n\
67TFK:02333:01765\n\
67TFK:02366:02478\n\
67TFK:02404:01511\n\
67TFK:02393:01707\n\
67TFK:02417:01735\n\
67TFK:02398:02131\n\
67TFK:02430:02117\n\
67TFK:02438:01442\n\
67TFK:02461:01480\n\
67TFK:02432:01637\n\
67TFK:02457:01659\n\
67TFK:02445:01713\n\
67TFK:02446:01779\n\
67TFK:02449:02060\n\
67TFK:02467:02108\n\
67TFK:02480:02275\n\
67TFK:02471:02295\n\
67TFK:02477:02472\n\
67TFK:02512:01431\n\
67TFK:02523:01425\n\
67TFK:02530:01579\n\
67TFK:02548:01494\n\
67TFK:02571:01614\n\
67TFK:02543:01648\n\
67TFK:02554:01690\n\
67TFK:02541:01996\n\
67TFK:02590:02033\n\
67TFK:02584:02084\n\
67TFK:02589:02082\n\
67TFK:02604:02151\n\
67TFK:02613:02369\n\
67TFK:02632:01609\n\
67TFK:02651:01667\n\
67TFK:02641:01883\n\
67TFK:02638:02167\n\
67TFK:02647:02379\n\
67TFK:02648:02357\n\
67TFK:01372:07807\n\
67TFK:01372:08039\n\
67TFK:01357:08146\n\
67TFK:01336:08502\n\
67TFK:01350:08673\n\
67TFK:01335:08898\n\
67TFK:01365:08957\n\
67TFK:01409:08092\n\
67TFK:01413:08117\n\
67TFK:01400:08224\n\
67TFK:01431:08363\n\
67TFK:01397:08378\n\
67TFK:01397:08568\n\
67TFK:01418:08753\n\
67TFK:01458:07780\n\
67TFK:01449:08082\n\
67TFK:01465:08189\n\
67TFK:01460:08243\n\
67TFK:01434:09001\n\
67TFK:01518:07887\n\
67TFK:01507:08093\n\
67TFK:01525:08382\n\
67TFK:01486:08606\n\
67TFK:01570:07812\n\
67TFK:01532:08599\n\
67TFK:01555:08874\n\
67TFK:01561:08842\n\
67TFK:01607:07805\n\
67TFK:01604:07840\n\
67TFK:01624:07917\n\
67TFK:01596:07964\n\
67TFK:01608:07968\n\
67TFK:01628:08049\n\
67TFK:01615:08634\n\
67TFK:01661:07803\n\
67TFK:01658:07842\n\
67TFK:01638:08326\n\
67TFK:01655:08323\n\
67TFK:01644:08328\n\
67TFK:01638:08624\n\
67TFK:01656:08756\n\
67TFK:01666:09005\n\
67TFK:01705:07731\n\
67TFK:01682:07825\n\
67TFK:01701:07970\n\
67TFK:01697:07999\n\
67TFK:01687:08119\n\
67TFK:01722:08410\n\
67TFK:01686:08493\n\
67TFK:01693:08595\n\
67TFK:01712:08762\n\
67TFK:01760:07820\n\
67TFK:01764:07941\n\
67TFK:01766:08075\n\
67TFK:01756:08173\n\
67TFK:01771:08349\n\
67TFK:01734:08402\n\
67TFK:01766:08787\n\
67TFK:01778:08935\n\
67TFK:01791:08096\n\
67TFK:01825:08193\n\
67TFK:01835:07819\n\
67TFK:01877:07963\n\
67TFK:01869:08132\n\
67TFK:01841:08409\n\
67TFK:01863:08420\n\
67TFK:01847:08567\n\
67TFK:01850:08603\n\
67TFK:01868:08925\n\
67TFK:01914:07811\n\
67TFK:01911:07957\n\
67TFK:01883:08269\n\
67TFK:01893:08235\n\
67TFK:01908:08299\n\
67TFK:01891:08647\n\
67TFK:01914:08836\n\
67TFK:01896:08923\n\
67TFK:01911:08901\n\
67TFK:01911:08921\n\
67TFK:01948:07831\n\
67TFK:01956:07846\n\
67TFK:01958:08446\n\
67TFK:01976:08495\n\
67TFK:01935:08693\n\
67TFK:01951:08694\n\
67TFK:02001:07908\n\
67TFK:02019:07993\n\
67TFK:02020:08005\n\
67TFK:01991:08076\n\
67TFK:02027:08818\n\
67TFK:02052:07831\n\
67TFK:02071:07936\n\
67TFK:02064:08201\n\
67TFK:02064:08441\n\
67TFK:02065:08644\n\
67TFK:02055:08760\n\
67TFK:02096:07736\n\
67TFK:02122:07867\n\
67TFK:02107:08040\n\
67TFK:02104:08100\n\
67TFK:02130:08209\n\
67TFK:02085:08474\n\
67TFK:02112:08711\n\
67TFK:02086:08989\n\
67TFK:02165:07815\n\
67TFK:02173:08054\n\
67TFK:02168:08208\n\
67TFK:02163:08315\n\
67TFK:02135:08778\n\
67TFK:02142:08788\n\
67TFK:02198:07782\n\
67TFK:02186:08098\n\
67TFK:02189:08185\n\
67TFK:02186:08445\n\
67TFK:02223:08821\n\
67TFK:02250:07891\n\
67TFK:02237:08002\n\
67TFK:02274:08645\n\
67TFK:02257:08700\n\
67TFK:02318:07769\n\
67TFK:02320:08026\n\
67TFK:02301:08242\n\
67TFK:02316:08535\n\
67TFK:02298:08760\n\
67TFK:02315:08853\n\
67TFK:02333:07838\n\
67TFK:02353:07902\n\
67TFK:02380:08738\n\
67TFK:02378:08780\n\
67TFK:02342:08861\n\
67TFK:02383:07869\n\
67TFK:02385:08126\n\
67TFK:02384:08619\n\
67TFK:02419:08944\n\
67TFK:02439:07928\n\
67TFK:02443:08232\n\
67TFK:02478:08375\n\
67TFK:02473:08540\n\
67TFK:02439:08647\n\
67TFK:02473:08926\n\
67TFK:02514:07816\n\
67TFK:02526:07917\n\
67TFK:02498:08229\n\
67TFK:02507:08277\n\
67TFK:02491:08820\n\
67TFK:02515:08784\n\
67TFK:02507:08982\n\
67TFK:02571:07812\n\
67TFK:02555:08285\n\
67TFK:02574:08893\n\
67TFK:02611:08503\n\
67TFK:02595:08574\n\
67TFK:02600:08674\n\
67TFK:02612:08724\n\
67TFK:02650:08531\n\
67TFK:02649:08705\n\
67TFK:02640:08997\n\
67TFK:01360:09220\n\
67TFK:01344:09349\n\
67TFK:01348:09317\n\
67TFK:01342:09480\n\
67TFK:01367:09503\n\
67TFK:01358:09552\n\
67TFK:01376:09655\n\
67TFK:01355:09775\n\
67TFK:01366:09848\n\
67TFK:01381:10155\n\
67TFK:01388:09377\n\
67TFK:01418:09944\n\
67TFK:01411:10254\n\
67TFK:01406:10269\n\
67TFK:01476:09032\n\
67TFK:01472:09363\n\
67TFK:01474:09406\n\
67TFK:01452:09803\n\
67TFK:01433:09827\n\
67TFK:01450:09889\n\
67TFK:01474:10273\n\
67TFK:01518:09193\n\
67TFK:01512:09369\n\
67TFK:01519:09641\n\
67TFK:01514:09761\n\
67TFK:01524:10147\n\
67TFK:01500:10173\n\
67TFK:01499:10268\n\
67TFK:01558:09166\n\
67TFK:01579:09192\n\
67TFK:01563:09448\n\
67TFK:01553:09726\n\
67TFK:01579:09743\n\
67TFK:01574:09838\n\
67TFK:01552:10019\n\
67TFK:01579:10069\n\
67TFK:01623:09112\n\
67TFK:01613:09311\n\
67TFK:01590:10178\n\
67TFK:01644:09340\n\
67TFK:01660:09327\n\
67TFK:01673:09723\n\
67TFK:01694:09076\n\
67TFK:01698:09175\n\
67TFK:01711:09316\n\
67TFK:01701:09531\n\
67TFK:01712:09619\n\
67TFK:01731:09700\n\
67TFK:01687:09947\n\
67TFK:01775:09497\n\
67TFK:01754:10285\n\
67TFK:01800:09158\n\
67TFK:01810:09565\n\
67TFK:01827:09544\n\
67TFK:01809:09860\n\
67TFK:01783:09936\n\
67TFK:01843:09417\n\
67TFK:01846:09575\n\
67TFK:01856:09644\n\
67TFK:01845:09746\n\
67TFK:01863:10050\n\
67TFK:01863:10184\n\
67TFK:01911:09343\n\
67TFK:01889:09407\n\
67TFK:01889:09770\n\
67TFK:01911:09778\n\
67TFK:01887:09913\n\
67TFK:01885:10210\n\
67TFK:01988:09040\n\
67TFK:02014:09349\n\
67TFK:02013:09393\n\
67TFK:01986:09419\n\
67TFK:01993:09434\n\
67TFK:02003:09636\n\
67TFK:01998:09772\n\
67TFK:02010:10118\n\
67TFK:01994:10195\n\
67TFK:02001:10235\n\
67TFK:02040:09400\n\
67TFK:02074:09385\n\
67TFK:02080:09437\n\
67TFK:02075:09497\n\
67TFK:02071:09932\n\
67TFK:02050:10030\n\
67TFK:02106:09601\n\
67TFK:02119:09881\n\
67TFK:02084:09933\n\
67TFK:02109:10095\n\
67TFK:02082:10265\n\
67TFK:02104:10291\n\
67TFK:02175:09044\n\
67TFK:02136:09357\n\
67TFK:02160:09711\n\
67TFK:02138:09925\n\
67TFK:02172:10130\n\
67TFK:02170:10184\n\
67TFK:02172:10276\n\
67TFK:02228:09467\n\
67TFK:02206:09521\n\
67TFK:02191:09754\n\
67TFK:02217:09918\n\
67TFK:02203:10024\n\
67TFK:02261:09146\n\
67TFK:02266:09410\n\
67TFK:02268:09443\n\
67TFK:02235:09589\n\
67TFK:02240:09689\n\
67TFK:02273:09740\n\
67TFK:02249:09834\n\
67TFK:02273:10040\n\
67TFK:02294:09188\n\
67TFK:02305:09248\n\
67TFK:02283:09307\n\
67TFK:02300:09301\n\
67TFK:02293:09954\n\
67TFK:02300:09929\n\
67TFK:02301:10007\n\
67TFK:02316:09983\n\
67TFK:02380:09174\n\
67TFK:02345:09281\n\
67TFK:02350:09812\n\
67TFK:02353:09812\n\
67TFK:02380:09863\n\
67TFK:02366:10080\n\
67TFK:02343:10191\n\
67TFK:02388:09143\n\
67TFK:02398:09134\n\
67TFK:02410:09173\n\
67TFK:02420:09291\n\
67TFK:02392:09361\n\
67TFK:02384:09633\n\
67TFK:02424:09626\n\
67TFK:02397:10093\n\
67TFK:02444:09119\n\
67TFK:02463:09257\n\
67TFK:02443:09719\n\
67TFK:02473:09798\n\
67TFK:02472:10137\n\
67TFK:02433:10273\n\
67TFK:02489:09105\n\
67TFK:02492:09122\n\
67TFK:02503:09151\n\
67TFK:02497:09327\n\
67TFK:02521:09531\n\
67TFK:02529:09857\n\
67TFK:02499:10153\n\
67TFK:02567:09018\n\
67TFK:02581:09051\n\
67TFK:02563:09263\n\
67TFK:02576:09231\n\
67TFK:02574:09441\n\
67TFK:02580:09426\n\
67TFK:02580:09594\n\
67TFK:02566:10090\n\
67TFK:02563:10255\n\
67TFK:02541:10270\n\
67TFK:02601:09187\n\
67TFK:02606:10142\n\
67TFK:05368:03914\n\
67TFK:05364:03968\n\
67TFK:05337:04154\n\
67TFK:05329:04291\n\
67TFK:05340:04461\n\
67TFK:05373:04751\n\
67TFK:05344:04909\n\
67TFK:05347:04965\n\
67TFK:05407:03992\n\
67TFK:05425:04023\n\
67TFK:05395:04093\n\
67TFK:05401:04690\n\
67TFK:05447:03909\n\
67TFK:05434:03998\n\
67TFK:05449:04300\n\
67TFK:05431:04721\n\
67TFK:05441:04725\n\
67TFK:05450:04724\n\
67TFK:05452:04829\n\
67TFK:05474:04978\n\
67TFK:05493:04144\n\
67TFK:05552:03923\n\
67TFK:05557:03954\n\
67TFK:05542:04126\n\
67TFK:05570:04163\n\
67TFK:05539:04835\n\
67TFK:05560:04840\n\
67TFK:05577:04833\n\
67TFK:05605:03939\n\
67TFK:05596:04021\n\
67TFK:05590:04171\n\
67TFK:05605:04540\n\
67TFK:05584:04577\n\
67TFK:05598:04840\n\
67TFK:05624:04831\n\
67TFK:05641:04613\n\
67TFK:05652:04609\n\
67TFK:05713:03898\n\
67TFK:05724:04092\n\
67TFK:05726:04251\n\
67TFK:05701:04353\n\
67TFK:05703:04324\n\
67TFK:05679:04754\n\
67TFK:05698:04757\n\
67TFK:05727:04813\n\
67TFK:05711:05026\n\
67TFK:05767:03912\n\
67TFK:05731:04003\n\
67TFK:05767:04222\n\
67TFK:05776:04394\n\
67TFK:05776:04453\n\
67TFK:05734:04707\n\
67TFK:05777:04799\n\
67TFK:05769:05048\n\
67TFK:05824:03964\n\
67TFK:05827:03986\n\
67TFK:05795:04097\n\
67TFK:05787:04243\n\
67TFK:05800:04496\n\
67TFK:05795:04740\n\
67TFK:05833:03963\n\
67TFK:05836:03965\n\
67TFK:05861:04007\n\
67TFK:05864:04183\n\
67TFK:05876:04377\n\
67TFK:05870:04596\n\
67TFK:05829:04624\n\
67TFK:05862:04697\n\
67TFK:05855:04836\n\
67TFK:05877:05121\n\
67TFK:05884:04051\n\
67TFK:05914:04360\n\
67TFK:05927:04442\n\
67TFK:05905:04465\n\
67TFK:05919:05088\n\
67TFK:05932:03988\n\
67TFK:05976:03977\n\
67TFK:05960:04077\n\
67TFK:05949:04152\n\
67TFK:05942:04229\n\
67TFK:05938:04395\n\
67TFK:05951:04422\n\
67TFK:05933:04609\n\
67TFK:05959:04775\n\
67TFK:05943:04942\n\
67TFK:05951:05143\n\
67TFK:06007:03931\n\
67TFK:06018:04051\n\
67TFK:05992:04298\n\
67TFK:06027:04334\n\
67TFK:05983:04418\n\
67TFK:05994:04489\n\
67TFK:05980:04580\n\
67TFK:05991:04597\n\
67TFK:05985:04630\n\
67TFK:05989:04871\n\
67TFK:06017:04895\n\
67TFK:06036:03888\n\
67TFK:06057:03889\n\
67TFK:06064:03917\n\
67TFK:06032:04131\n\
67TFK:06052:04146\n\
67TFK:06054:04126\n\
67TFK:06058:04290\n\
67TFK:06034:04320\n\
67TFK:06070:04362\n\
67TFK:06059:04483\n\
67TFK:06031:04584\n\
67TFK:06036:04597\n\
67TFK:06064:04634\n\
67TFK:06046:04670\n\
67TFK:06073:04799\n\
67TFK:06055:05009\n\
67TFK:06079:03932\n\
67TFK:06083:04501\n\
67TFK:06088:05010\n\
67TFK:06139:04208\n\
67TFK:06134:04514\n\
67TFK:06153:04577\n\
67TFK:06162:04575\n\
67TFK:06154:04743\n\
67TFK:06143:04861\n\
67TFK:06128:04967\n\
67TFK:06146:04983\n\
67TFK:06143:05032\n\
67TFK:06147:05061\n\
67TFK:06137:05091\n\
67TFK:06215:03912\n\
67TFK:06223:03893\n\
67TFK:06193:04015\n\
67TFK:06217:04143\n\
67TFK:06190:04242\n\
67TFK:06203:04274\n\
67TFK:06214:04307\n\
67TFK:06214:04627\n\
67TFK:06212:05078\n\
67TFK:06249:03918\n\
67TFK:06237:03981\n\
67TFK:06235:04025\n\
67TFK:06271:04314\n\
67TFK:06235:04461\n\
67TFK:06284:03867\n\
67TFK:06321:03987\n\
67TFK:06310:04068\n\
67TFK:06299:04230\n\
67TFK:06320:04271\n\
67TFK:06291:04885\n\
67TFK:06307:04873\n\
67TFK:06278:05103\n\
67TFK:06322:05148\n\
67TFK:06333:04091\n\
67TFK:06352:04096\n\
67TFK:06347:04179\n\
67TFK:06362:04212\n\
67TFK:06351:04393\n\
67TFK:06360:04382\n\
67TFK:06365:04443\n\
67TFK:06373:04452\n\
67TFK:06341:04551\n\
67TFK:06328:04644\n\
67TFK:06358:04869\n\
67TFK:06348:04992\n\
67TFK:06388:03891\n\
67TFK:06407:04040\n\
67TFK:06387:04093\n\
67TFK:06403:04162\n\
67TFK:06415:04117\n\
67TFK:06385:04211\n\
67TFK:06423:04579\n\
67TFK:06386:04669\n\
67TFK:06403:04753\n\
67TFK:06381:04980\n\
67TFK:06438:03881\n\
67TFK:06472:04114\n\
67TFK:06474:04256\n\
67TFK:06471:04280\n\
67TFK:06453:04344\n\
67TFK:06465:04371\n\
67TFK:06462:04592\n\
67TFK:06461:04630\n\
67TFK:06476:04628\n\
67TFK:06442:04879\n\
67TFK:06463:04879\n\
67TFK:06475:04909\n\
67TFK:06503:04346\n\
67TFK:06511:04337\n\
67TFK:06479:04460\n\
67TFK:06490:04784\n\
67TFK:06493:04815\n\
67TFK:06517:04899\n\
67TFK:06489:05050\n\
67TFK:06500:05027\n\
67TFK:06517:05038\n\
67TFK:06546:04141\n\
67TFK:06528:04347\n\
67TFK:06568:04355\n\
67TFK:06544:04470\n\
67TFK:06561:04529\n\
67TFK:06546:04742\n\
67TFK:06555:05035\n\
67TFK:06606:03925\n\
67TFK:06600:04061\n\
67TFK:06618:04078\n\
67TFK:06598:04222\n\
67TFK:06626:04573\n\
67TFK:06592:04637\n\
67TFK:06595:04945\n\
67TFK:06612:05088\n\
67TFK:06654:04056\n\
67TFK:06657:04304\n\
67TFK:06636:04407\n\
67TFK:06634:04435\n\
67TFK:06637:04605\n\
67TFK:06645:04644\n\
67TFK:06634:04969\n\
67TFK:06653:05107\n\
67TFK:09368:13001\n\
67TFK:09327:13147\n\
67TFK:09330:13287\n\
67TFK:09409:12986\n\
67TFK:09376:13133\n\
67TFK:09388:13581\n\
67TFK:09459:13357\n\
67TFK:09479:12955\n\
67TFK:09513:13128\n\
67TFK:09499:13461\n\
67TFK:09520:13463\n\
67TFK:09577:13085\n\
67TFK:09652:13495\n\
67TFK:09698:13143\n\
67TFK:09711:13393\n\
67TFK:09769:13256\n\
67TFK:09361:07871\n\
67TFK:09352:07918\n\
67TFK:09342:07945\n\
67TFK:09355:08176\n\
67TFK:09357:08440\n\
67TFK:09351:08846\n\
67TFK:09394:08306\n\
67TFK:09386:08450\n\
67TFK:09400:08467\n\
67TFK:09381:08495\n\
67TFK:09418:08660\n\
67TFK:09444:07885\n\
67TFK:09437:08374\n\
67TFK:09449:08517\n\
67TFK:09446:08781\n\
67TFK:09443:09003\n\
67TFK:09485:07863\n\
67TFK:09518:07837\n\
67TFK:09512:08111\n\
67TFK:09516:08167\n\
67TFK:09478:08905\n\
67TFK:09501:08975\n\
67TFK:09527:07777\n\
67TFK:09530:07908\n\
67TFK:09570:07956\n\
67TFK:09529:08388\n\
67TFK:09567:08899\n\
67TFK:09613:08124\n\
67TFK:09600:08139\n\
67TFK:09635:07952\n\
67TFK:09673:08081\n\
67TFK:09630:08367\n\
67TFK:09625:08419\n\
67TFK:09631:08948\n\
67TFK:09704:07996\n\
67TFK:09718:08046\n\
67TFK:09676:08098\n\
67TFK:09713:08124\n\
67TFK:09677:08149\n\
67TFK:09679:08207\n\
67TFK:09713:08293\n\
67TFK:09680:08364\n\
67TFK:09690:08632\n\
67TFK:09706:09011\n\
67TFK:09727:08099\n\
67TFK:09740:08211\n\
67TFK:09759:08250\n\
67TFK:09734:08350\n\
67TFK:09727:08384\n\
67TFK:09730:08759\n\
67TFK:09761:08797\n\
67TFK:09764:08869\n\
67TFK:09755:08927\n\
67TFK:09776:07890\n\
67TFK:09804:07959\n\
67TFK:09803:08215\n\
67TFK:09799:09006\n\
67TFK:09857:08175\n\
67TFK:09861:08133\n\
67TFK:09824:08388\n\
67TFK:09840:08526\n\
67TFK:09856:08732\n\
67TFK:09877:07830\n\
67TFK:09909:08048\n\
67TFK:09889:08153\n\
67TFK:09901:08222\n\
67TFK:09891:08438\n\
67TFK:09887:08497\n\
67TFK:09902:08992\n\
67TFK:09943:08300\n\
67TFK:09936:08399\n\
67TFK:09925:08579\n\
67TFK:09949:08964\n\
67TFK:10008:07795\n\
67TFK:09996:07858\n\
67TFK:10004:07906\n\
67TFK:09977:07941\n\
67TFK:10008:08143\n\
67TFK:09988:08282\n\
67TFK:10008:08629\n\
67TFK:10034:07732\n\
67TFK:10027:08408\n\
67TFK:10045:08683\n\
67TFK:10060:08936\n\
67TFK:10082:07741\n\
67TFK:10106:07859\n\
67TFK:10094:07950\n\
67TFK:10083:08593\n\
67TFK:10106:08774\n\
67TFK:10091:08888\n\
67TFK:10093:08968\n\
67TFK:10156:07737\n\
67TFK:10168:07915\n\
67TFK:10171:08004\n\
67TFK:10202:08050\n\
67TFK:10185:08209\n\
67TFK:10184:08724\n\
67TFK:10260:07891\n\
67TFK:10227:08092\n\
67TFK:10257:08712\n\
67TFK:10278:07893\n\
67TFK:10306:08015\n\
67TFK:10313:08245\n\
67TFK:10275:08314\n\
67TFK:10313:08335\n\
67TFK:10302:08687\n\
67TFK:10299:08784\n\
67TFK:10279:09002\n\
67TFK:10342:08551\n\
67TFK:10340:08789\n\
67TFK:10350:08833\n\
67TFK:10329:08891\n\
67TFK:10415:07977\n\
67TFK:10384:08428\n\
67TFK:10414:08691\n\
67TFK:10436:08093\n\
67TFK:10506:07782\n\
67TFK:10493:08720\n\
67TFK:10544:08309\n\
67TFK:10543:08350\n\
67TFK:10532:08438\n\
67TFK:10525:08565\n\
67TFK:10605:08262\n\
67TFK:09329:09233\n\
67TFK:09342:09347\n\
67TFK:09358:09513\n\
67TFK:09349:09591\n\
67TFK:09364:09650\n\
67TFK:09340:10300\n\
67TFK:09419:09093\n\
67TFK:09393:09441\n\
67TFK:09401:09446\n\
67TFK:09389:09554\n\
67TFK:09382:09963\n\
67TFK:09409:10146\n\
67TFK:09443:09275\n\
67TFK:09434:09335\n\
67TFK:09468:09334\n\
67TFK:09444:09572\n\
67TFK:09428:09632\n\
67TFK:09455:09629\n\
67TFK:09457:09779\n\
67TFK:09502:09023\n\
67TFK:09510:09098\n\
67TFK:09494:09271\n\
67TFK:09505:09763\n\
67TFK:09491:09776\n\
67TFK:09516:09844\n\
67TFK:09486:10030\n\
67TFK:09478:10187\n\
67TFK:09532:09202\n\
67TFK:09569:09304\n\
67TFK:09546:09961\n\
67TFK:09575:09188\n\
67TFK:09619:09548\n\
67TFK:09609:09845\n\
67TFK:09605:09978\n\
67TFK:09656:09301\n\
67TFK:09625:09336\n\
67TFK:09661:09482\n\
67TFK:09652:09552\n\
67TFK:09639:09809\n\
67TFK:09638:09967\n\
67TFK:09709:09059\n\
67TFK:09681:09134\n\
67TFK:09677:09373\n\
67TFK:09702:09888\n\
67TFK:09681:10082\n\
67TFK:09677:10155\n\
67TFK:09760:09211\n\
67TFK:09764:09414\n\
67TFK:09765:09511\n\
67TFK:09726:09581\n\
67TFK:09795:09023\n\
67TFK:09802:09238\n\
67TFK:09807:09328\n\
67TFK:09799:10049\n\
67TFK:09787:10146\n\
67TFK:09809:10280\n\
67TFK:09834:09128\n\
67TFK:09825:09523\n\
67TFK:09841:09756\n\
67TFK:09843:09742\n\
67TFK:09870:10093\n\
67TFK:09878:09161\n\
67TFK:09918:09295\n\
67TFK:09886:09369\n\
67TFK:09901:09413\n\
67TFK:09909:09392\n\
67TFK:09878:09673\n\
67TFK:09890:09688\n\
67TFK:09916:09844\n\
67TFK:09962:10023\n\
67TFK:09959:10297\n\
67TFK:10013:09118\n\
67TFK:10007:09404\n\
67TFK:09975:09546\n\
67TFK:09988:09920\n\
67TFK:09982:10219\n\
67TFK:10028:09132\n\
67TFK:10051:09674\n\
67TFK:10065:10153\n\
67TFK:10059:10235\n\
67TFK:10069:10259\n\
67TFK:10086:09020\n\
67TFK:10093:09028\n\
67TFK:10093:09076\n\
67TFK:10083:09126\n\
67TFK:10076:09175\n\
67TFK:10099:09247\n\
67TFK:10120:09553\n\
67TFK:10095:09662\n\
67TFK:10109:09642\n\
67TFK:10122:10039\n\
67TFK:10171:09244\n\
67TFK:10164:09699\n\
67TFK:10135:09798\n\
67TFK:10167:09780\n\
67TFK:10149:09845\n\
67TFK:10154:10057\n\
67TFK:10194:09216\n\
67TFK:10182:09350\n\
67TFK:10193:09650\n\
67TFK:10222:09786\n\
67TFK:10208:09953\n\
67TFK:10206:10128\n\
67TFK:10180:10240\n\
67TFK:10260:09048\n\
67TFK:10270:09276\n\
67TFK:10283:09055\n\
67TFK:10275:09088\n\
67TFK:10284:09077\n\
67TFK:10406:09307\n\
67TFK:10394:09818\n\
67TFK:10517:09372\n\
67TFK:09350:10340\n\
67TFK:09324:10981\n\
67TFK:09332:11221\n\
67TFK:09361:11552\n\
67TFK:09398:10610\n\
67TFK:09413:10861\n\
67TFK:09394:11091\n\
67TFK:09392:11252\n\
67TFK:09463:10316\n\
67TFK:09457:10359\n\
67TFK:09467:10508\n\
67TFK:09449:10612\n\
67TFK:09434:10815\n\
67TFK:09431:10907\n\
67TFK:09471:11284\n\
67TFK:09447:11322\n\
67TFK:09466:11582\n\
67TFK:09507:10996\n\
67TFK:09500:11212\n\
67TFK:09522:11226\n\
67TFK:09513:11328\n\
67TFK:09543:10698\n\
67TFK:09543:10869\n\
67TFK:09563:11176\n\
67TFK:09562:11354\n\
67TFK:09535:11478\n\
67TFK:09575:10734\n\
67TFK:09617:11043\n\
67TFK:09611:11485\n\
67TFK:09611:11497\n\
67TFK:09616:11577\n\
67TFK:09638:10476\n\
67TFK:09663:11176\n\
67TFK:09643:11583\n\
67TFK:09712:10489\n\
67TFK:09690:10866\n\
67TFK:09675:10950\n\
67TFK:09696:11007\n\
67TFK:09718:11502\n\
67TFK:09720:11537\n\
67TFK:09749:10450\n\
67TFK:09763:10747\n\
67TFK:09737:10783\n\
67TFK:09755:10865\n\
67TFK:09739:11136\n\
67TFK:09766:11121\n\
67TFK:09748:11169\n\
67TFK:09802:10555\n\
67TFK:09782:11049\n\
67TFK:09821:11005\n\
67TFK:09798:11132\n\
67TFK:09781:11199\n\
67TFK:09846:10654\n\
67TFK:09844:10731\n\
67TFK:09836:10863\n\
67TFK:09848:11021\n\
67TFK:09870:11351\n\
67TFK:09832:11579\n\
67TFK:09834:11555\n\
67TFK:09909:10442\n\
67TFK:09879:10511\n\
67TFK:09879:10545\n\
67TFK:09922:10611\n\
67TFK:09898:10663\n\
67TFK:09921:10972\n\
67TFK:09885:11147\n\
67TFK:09921:11111\n\
67TFK:09877:11238\n\
67TFK:09908:11237\n\
67TFK:09927:10330\n\
67TFK:09930:10404\n\
67TFK:09942:10835\n\
67TFK:09925:10891\n\
67TFK:09943:11228\n\
67TFK:09945:11355\n\
67TFK:09978:10555\n\
67TFK:10018:10575\n\
67TFK:09999:11027\n\
67TFK:09994:11569\n\
67TFK:10040:10333\n\
67TFK:10061:10797\n\
67TFK:10041:11569\n\
67TFK:10105:10732\n\
67TFK:10081:11309\n\
67TFK:10096:11464\n\
67TFK:10107:11541\n\
67TFK:10144:10417\n\
67TFK:10131:10632\n\
67TFK:10157:11303\n\
67TFK:10173:11438\n\
67TFK:10145:11488\n\
67TFK:10166:11543\n\
67TFK:10217:10743\n\
67TFK:10178:11088\n\
67TFK:10213:11283\n\
67TFK:10236:10790\n\
67TFK:10226:10982\n\
67TFK:10253:11284\n\
67TFK:10235:11447\n\
67TFK:10237:11543\n\
67TFK:10267:11522\n\
67TFK:10287:10775\n\
67TFK:10304:10849\n\
67TFK:10318:10807\n\
67TFK:10279:10860\n\
67TFK:10297:11090\n\
67TFK:10316:11156\n\
67TFK:10312:11327\n\
67TFK:10342:10965\n\
67TFK:10357:11000\n\
67TFK:10327:11128\n\
67TFK:10324:11278\n\
67TFK:10371:11579\n\
67TFK:10382:10574\n\
67TFK:10419:10865\n\
67TFK:10414:11017\n\
67TFK:10397:11431\n\
67TFK:10438:10877\n\
67TFK:10440:11214\n\
67TFK:10507:11021\n\
67TFK:10492:11464\n\
67TFK:10510:11493\n\
67TFK:10552:10811\n\
67TFK:10571:11003\n\
67TFK:10524:11510\n\
67TFK:10602:11394\n\
67TFK:10607:11400\n\
67TFK:10592:11509\n\
67TFK:10620:11552\n\
67TFK:05364:06491\n\
67TFK:05341:06659\n\
67TFK:05374:06678\n\
67TFK:05347:06874\n\
67TFK:05374:06858\n\
67TFK:05364:07097\n\
67TFK:05395:06735\n\
67TFK:05388:07266\n\
67TFK:05380:07484\n\
67TFK:05436:06847\n\
67TFK:05451:07044\n\
67TFK:05459:07257\n\
67TFK:05460:07279\n\
67TFK:05452:07420\n\
67TFK:05437:07548\n\
67TFK:05477:07625\n\
67TFK:05509:06584\n\
67TFK:05499:06850\n\
67TFK:05521:06865\n\
67TFK:05559:06594\n\
67TFK:05537:06926\n\
67TFK:05572:07067\n\
67TFK:05539:07119\n\
67TFK:05559:07218\n\
67TFK:05563:07463\n\
67TFK:05564:07496\n\
67TFK:05533:07708\n\
67TFK:05618:06573\n\
67TFK:05591:06667\n\
67TFK:05619:06843\n\
67TFK:05590:07002\n\
67TFK:05667:06483\n\
67TFK:05632:07352\n\
67TFK:05716:07211\n\
67TFK:05678:07303\n\
67TFK:05687:07378\n\
67TFK:05687:07719\n\
67TFK:05762:06660\n\
67TFK:05764:06699\n\
67TFK:05742:06807\n\
67TFK:05745:06812\n\
67TFK:05745:06847\n\
67TFK:05753:07021\n\
67TFK:05730:07491\n\
67TFK:05743:07605\n\
67TFK:05756:07615\n\
67TFK:05771:07645\n\
67TFK:05802:06577\n\
67TFK:05786:06806\n\
67TFK:05783:06989\n\
67TFK:05802:07158\n\
67TFK:05815:07630\n\
67TFK:05873:06452\n\
67TFK:05856:06667\n\
67TFK:05874:06804\n\
67TFK:05876:06992\n\
67TFK:05872:07419\n\
67TFK:05889:06551\n\
67TFK:05912:06747\n\
67TFK:05902:06953\n\
67TFK:05887:07432\n\
67TFK:05916:07447\n\
67TFK:05910:07693\n\
67TFK:05946:06672\n\
67TFK:05966:06664\n\
67TFK:05949:06764\n\
67TFK:05969:06747\n\
67TFK:05969:06812\n\
67TFK:05950:06937\n\
67TFK:05951:06962\n\
67TFK:05952:07004\n\
67TFK:05969:07000\n\
67TFK:05969:07028\n\
67TFK:05957:07088\n\
67TFK:05959:07271\n\
67TFK:05938:07290\n\
67TFK:05959:07378\n\
67TFK:05953:07530\n\
67TFK:05997:06579\n\
67TFK:06022:06677\n\
67TFK:05988:06727\n\
67TFK:06009:06987\n\
67TFK:05996:07286\n\
67TFK:06013:07381\n\
67TFK:06055:06713\n\
67TFK:06060:06824\n\
67TFK:06034:07022\n\
67TFK:06030:07105\n\
67TFK:06033:07279\n\
67TFK:06053:07587\n\
67TFK:06051:07599\n\
67TFK:06029:07643\n\
67TFK:06073:07651\n\
67TFK:06075:07700\n\
67TFK:06102:06830\n\
67TFK:06098:06936\n\
67TFK:06115:06910\n\
67TFK:06091:07139\n\
67TFK:06121:07621\n\
67TFK:06132:06498\n\
67TFK:06141:06569\n\
67TFK:06167:06625\n\
67TFK:06156:06681\n\
67TFK:06148:06792\n\
67TFK:06173:06838\n\
67TFK:06131:06936\n\
67TFK:06141:06915\n\
67TFK:06164:06956\n\
67TFK:06141:07097\n\
67TFK:06130:07209\n\
67TFK:06140:07497\n\
67TFK:06137:07619\n\
67TFK:06130:07703\n\
67TFK:06217:06808\n\
67TFK:06178:06872\n\
67TFK:06207:06973\n\
67TFK:06198:06993\n\
67TFK:06184:07167\n\
67TFK:06191:07166\n\
67TFK:06219:07354\n\
67TFK:06193:07416\n\
67TFK:06188:07481\n\
67TFK:06206:07562\n\
67TFK:06188:07664\n\
67TFK:06251:06779\n\
67TFK:06257:06882\n\
67TFK:06256:07151\n\
67TFK:06237:07270\n\
67TFK:06266:07287\n\
67TFK:06267:07281\n\
67TFK:06266:07328\n\
67TFK:06248:07439\n\
67TFK:06268:07695\n\
67TFK:06291:06543\n\
67TFK:06315:06580\n\
67TFK:06304:06594\n\
67TFK:06281:06646\n\
67TFK:06281:06852\n\
67TFK:06326:06914\n\
67TFK:06305:07078\n\
67TFK:06316:07331\n\
67TFK:06302:07383\n\
67TFK:06278:07423\n\
67TFK:06318:07704\n\
67TFK:06340:06458\n\
67TFK:06344:06598\n\
67TFK:06329:06753\n\
67TFK:06376:06793\n\
67TFK:06371:07220\n\
67TFK:06376:07405\n\
67TFK:06377:07618\n\
67TFK:06350:07662\n\
67TFK:06423:06528\n\
67TFK:06380:06645\n\
67TFK:06422:07148\n\
67TFK:06378:07237\n\
67TFK:06437:06451\n\
67TFK:06445:06547\n\
67TFK:06458:06910\n\
67TFK:06428:07133\n\
67TFK:06450:07156\n\
67TFK:06461:07305\n\
67TFK:06435:07575\n\
67TFK:06521:07249\n\
67TFK:06481:07302\n\
67TFK:06514:07399\n\
67TFK:06483:07676\n\
67TFK:06480:07697\n\
67TFK:06523:07711\n\
67TFK:06548:06724\n\
67TFK:06560:06784\n\
67TFK:06560:06801\n\
67TFK:06558:06840\n\
67TFK:06561:06924\n\
67TFK:06542:07005\n\
67TFK:06573:07102\n\
67TFK:06566:07530\n\
67TFK:06601:06544\n\
67TFK:06589:07047\n\
67TFK:06621:07051\n\
67TFK:06601:07230\n\
67TFK:06590:07268\n\
67TFK:06581:07641\n\
67TFK:06632:06491\n\
67TFK:06654:06710\n\
67TFK:06635:06849\n\
67TFK:06643:06929\n\
67TFK:06658:06998\n\
67TFK:06648:07323\n\
67TFK:06650:07522\n\
67TFK:05333:10528\n\
67TFK:05365:10618\n\
67TFK:05371:10751\n\
67TFK:05360:10882\n\
67TFK:05368:10857\n\
67TFK:05333:11054\n\
67TFK:05343:11140\n\
67TFK:05352:11349\n\
67TFK:05341:11363\n\
67TFK:05362:11362\n\
67TFK:05390:10695\n\
67TFK:05393:10911\n\
67TFK:05386:10980\n\
67TFK:05439:10688\n\
67TFK:05437:11227\n\
67TFK:05434:11340\n\
67TFK:05524:10359\n\
67TFK:05487:10453\n\
67TFK:05481:10461\n\
67TFK:05520:10464\n\
67TFK:05501:10576\n\
67TFK:05495:10844\n\
67TFK:05504:10853\n\
67TFK:05506:11031\n\
67TFK:05511:11024\n\
67TFK:05504:11120\n\
67TFK:05515:11333\n\
67TFK:05513:11410\n\
67TFK:05507:11543\n\
67TFK:05562:10359\n\
67TFK:05568:10523\n\
67TFK:05554:10632\n\
67TFK:05558:10735\n\
67TFK:05562:10805\n\
67TFK:05555:11060\n\
67TFK:05548:11192\n\
67TFK:05572:11260\n\
67TFK:05618:10505\n\
67TFK:05612:10927\n\
67TFK:05627:10970\n\
67TFK:05585:11051\n\
67TFK:05586:11059\n\
67TFK:05625:11246\n\
67TFK:05663:10386\n\
67TFK:05652:10484\n\
67TFK:05664:10458\n\
67TFK:05633:10712\n\
67TFK:05648:10832\n\
67TFK:05676:10982\n\
67TFK:05639:11234\n\
67TFK:05628:11388\n\
67TFK:05665:11560\n\
67TFK:05704:10360\n\
67TFK:05725:10400\n\
67TFK:05686:10984\n\
67TFK:05750:10764\n\
67TFK:05792:10310\n\
67TFK:05800:10534\n\
67TFK:05779:10628\n\
67TFK:05788:10624\n\
67TFK:05795:10656\n\
67TFK:05821:10956\n\
67TFK:05862:10782\n\
67TFK:05854:10902\n\
67TFK:05873:11033\n\
67TFK:05910:10639\n\
67TFK:05887:10794\n\
67TFK:05903:10771\n\
67TFK:05917:10831\n\
67TFK:05886:10947\n\
67TFK:05915:11268\n\
67TFK:05878:11493\n\
67TFK:05940:10521\n\
67TFK:05942:10864\n\
67TFK:05969:11024\n\
67TFK:05967:11428\n\
67TFK:05945:11473\n\
67TFK:05936:11584\n\
67TFK:05969:11566\n\
67TFK:06021:10527\n\
67TFK:06024:10619\n\
67TFK:05979:10709\n\
67TFK:06006:10940\n\
67TFK:06003:11331\n\
67TFK:06054:10518\n\
67TFK:06064:10715\n\
67TFK:06038:11275\n\
67TFK:06054:11380\n\
67TFK:06077:11482\n\
67TFK:06048:11520\n\
67TFK:06080:10331\n\
67TFK:06118:10507\n\
67TFK:06126:11031\n\
67TFK:06124:11239\n\
67TFK:06176:10853\n\
67TFK:06167:10963\n\
67TFK:06145:11014\n\
67TFK:06154:11036\n\
67TFK:06176:11484\n\
67TFK:06216:10577\n\
67TFK:06200:10831\n\
67TFK:06224:10851\n\
67TFK:06209:10919\n\
67TFK:06226:11175\n\
67TFK:06213:11535\n\
67TFK:06243:10598\n\
67TFK:06267:10742\n\
67TFK:06273:10806\n\
67TFK:06254:10956\n\
67TFK:06327:10381\n\
67TFK:06317:10420\n\
67TFK:06314:10461\n\
67TFK:06302:10984\n\
67TFK:06307:11199\n\
67TFK:06318:11280\n\
67TFK:06337:10519\n\
67TFK:06363:10577\n\
67TFK:06330:10713\n\
67TFK:06353:10745\n\
67TFK:06359:10776\n\
67TFK:06352:11054\n\
67TFK:06354:11296\n\
67TFK:06404:10401\n\
67TFK:06389:10444\n\
67TFK:06393:10758\n\
67TFK:06403:10815\n\
67TFK:06401:11135\n\
67TFK:06408:11168\n\
67TFK:06417:11218\n\
67TFK:06405:11431\n\
67TFK:06442:10524\n\
67TFK:06475:10850\n\
67TFK:06477:11466\n\
67TFK:06463:11539\n\
67TFK:06497:10608\n\
67TFK:06485:10811\n\
67TFK:06499:10977\n\
67TFK:06478:11196\n\
67TFK:06503:11289\n\
67TFK:06496:11341\n\
67TFK:06522:11436\n\
67TFK:06557:10386\n\
67TFK:06568:10587\n\
67TFK:06562:10694\n\
67TFK:06555:10904\n\
67TFK:06545:11345\n\
67TFK:06572:11457\n\
67TFK:06585:10387\n\
67TFK:06609:10496\n\
67TFK:06617:10511\n\
67TFK:06589:10598\n\
67TFK:06601:10666\n\
67TFK:06602:11412\n\
67TFK:06614:11578\n\
67TFK:06635:10360\n\
67TFK:06645:10863\n\
67TFK:06652:11278\n\
67TFK:06632:11502\n\
67TFK:06636:11489\n\
67TFK:09337:01640\n\
67TFK:09371:01691\n\
67TFK:09341:01968\n\
67TFK:09332:02093\n\
67TFK:09348:02138\n\
67TFK:09344:02211\n\
67TFK:09341:02256\n\
67TFK:09334:02310\n\
67TFK:09362:02299\n\
67TFK:09329:02458\n\
67TFK:09342:02486\n\
67TFK:09367:02455\n\
67TFK:09350:02535\n\
67TFK:09352:02544\n\
67TFK:09394:01336\n\
67TFK:09383:01448\n\
67TFK:09419:01534\n\
67TFK:09405:01702\n\
67TFK:09375:01856\n\
67TFK:09391:01876\n\
67TFK:09386:01929\n\
67TFK:09421:01919\n\
67TFK:09405:01967\n\
67TFK:09407:02060\n\
67TFK:09408:02172\n\
67TFK:09377:02396\n\
67TFK:09453:01483\n\
67TFK:09456:01495\n\
67TFK:09424:01763\n\
67TFK:09463:01939\n\
67TFK:09461:02023\n\
67TFK:09459:02075\n\
67TFK:09458:02226\n\
67TFK:09463:02448\n\
67TFK:09472:02524\n\
67TFK:09427:02561\n\
67TFK:09506:01304\n\
67TFK:09512:01644\n\
67TFK:09516:01772\n\
67TFK:09493:01854\n\
67TFK:09504:02040\n\
67TFK:09498:02091\n\
67TFK:09497:02203\n\
67TFK:09517:02300\n\
67TFK:09523:02380\n\
67TFK:09502:02398\n\
67TFK:09487:02452\n\
67TFK:09550:01328\n\
67TFK:09561:01476\n\
67TFK:09526:01791\n\
67TFK:09540:02068\n\
67TFK:09541:02504\n\
67TFK:09593:01319\n\
67TFK:09576:01419\n\
67TFK:09592:01517\n\
67TFK:09596:01563\n\
67TFK:09602:01978\n\
67TFK:09623:02079\n\
67TFK:09603:02091\n\
67TFK:09587:02171\n\
67TFK:09581:02479\n\
67TFK:09589:02566\n\
67TFK:09595:02543\n\
67TFK:09646:01483\n\
67TFK:09665:01491\n\
67TFK:09673:01525\n\
67TFK:09648:01971\n\
67TFK:09660:02056\n\
67TFK:09669:02095\n\
67TFK:09646:02316\n\
67TFK:09626:02395\n\
67TFK:09703:01681\n\
67TFK:09687:01783\n\
67TFK:09687:01808\n\
67TFK:09705:01869\n\
67TFK:09716:01956\n\
67TFK:09703:02212\n\
67TFK:09704:02315\n\
67TFK:09702:02373\n\
67TFK:09675:02417\n\
67TFK:09725:01571\n\
67TFK:09737:02062\n\
67TFK:09742:02421\n\
67TFK:09729:02460\n\
67TFK:09763:02452\n\
67TFK:09752:02572\n\
67TFK:09822:01678\n\
67TFK:09799:01712\n\
67TFK:09799:01979\n\
67TFK:09805:02005\n\
67TFK:09781:02088\n\
67TFK:09774:02187\n\
67TFK:09791:02218\n\
67TFK:09804:02397\n\
67TFK:09872:01781\n\
67TFK:09834:01802\n\
67TFK:09862:01819\n\
67TFK:09834:02249\n\
67TFK:09844:02239\n\
67TFK:09864:02278\n\
67TFK:09865:02571\n\
67TFK:09907:01861\n\
67TFK:09898:01934\n\
67TFK:09876:01984\n\
67TFK:09905:02082\n\
67TFK:09944:01786\n\
67TFK:09939:01976\n\
67TFK:09947:02110\n\
67TFK:09952:02157\n\
67TFK:09972:02488\n\
67TFK:10011:02234\n\
67TFK:10009:02268\n\
67TFK:09979:02360\n\
67TFK:10056:02077\n\
67TFK:10046:02241\n\
67TFK:10082:02194\n\
67TFK:10109:02212\n\
67TFK:10218:02082\n\
67TFK:10225:02515\n\
67TFK:10235:02531\n\
67TFK:10317:02369\n\
67TFK:06670:01366\n\
67TFK:06709:01453\n\
67TFK:06697:01695\n\
67TFK:06670:02111\n\
67TFK:06677:02094\n\
67TFK:06688:02102\n\
67TFK:06689:02292\n\
67TFK:06671:02347\n\
67TFK:06718:01559\n\
67TFK:06747:01573\n\
67TFK:06752:01756\n\
67TFK:06755:02159\n\
67TFK:06746:02366\n\
67TFK:06736:02552\n\
67TFK:06800:01439\n\
67TFK:06790:01512\n\
67TFK:06791:01534\n\
67TFK:06797:01563\n\
67TFK:06803:01552\n\
67TFK:06776:01709\n\
67TFK:06785:01974\n\
67TFK:06809:01984\n\
67TFK:06802:02074\n\
67TFK:06787:02383\n\
67TFK:06838:01437\n\
67TFK:06854:01949\n\
67TFK:06830:02214\n\
67TFK:06837:02213\n\
67TFK:06811:02383\n\
67TFK:06819:02543\n\
67TFK:06861:02132\n\
67TFK:06867:02103\n\
67TFK:06896:02267\n\
67TFK:06943:01748\n\
67TFK:06933:01915\n\
67TFK:06959:01942\n\
67TFK:06941:01995\n\
67TFK:06915:02146\n\
67TFK:06915:02353\n\
67TFK:06954:02388\n\
67TFK:06998:01332\n\
67TFK:06971:01447\n\
67TFK:06987:01635\n\
67TFK:06960:01841\n\
67TFK:06976:02205\n\
67TFK:07004:02431\n\
67TFK:06984:02557\n\
67TFK:07031:01318\n\
67TFK:07059:01414\n\
67TFK:07035:01577\n\
67TFK:07056:01713\n\
67TFK:07024:01739\n\
67TFK:07046:01803\n\
67TFK:07053:01837\n\
67TFK:07033:02139\n\
67TFK:07017:02327\n\
67TFK:07024:02333\n\
67TFK:07030:02433\n\
67TFK:07084:01448\n\
67TFK:07085:01511\n\
67TFK:07106:01551\n\
67TFK:07070:01728\n\
67TFK:07100:01770\n\
67TFK:07069:02033\n\
67TFK:07075:02140\n\
67TFK:07093:02151\n\
67TFK:07065:02225\n\
67TFK:07154:01561\n\
67TFK:07149:01604\n\
67TFK:07143:01696\n\
67TFK:07120:02181\n\
67TFK:07122:02399\n\
67TFK:07187:01366\n\
67TFK:07202:01530\n\
67TFK:07185:01565\n\
67TFK:07195:01541\n\
67TFK:07161:01780\n\
67TFK:07202:01911\n\
67TFK:07167:02119\n\
67TFK:07195:02121\n\
67TFK:07162:02535\n\
67TFK:07217:01424\n\
67TFK:07231:01426\n\
67TFK:07218:01544\n\
67TFK:07257:01575\n\
67TFK:07220:01640\n\
67TFK:07254:01702\n\
67TFK:07223:01865\n\
67TFK:07250:01897\n\
67TFK:07236:01941\n\
67TFK:07237:02187\n\
67TFK:07214:02323\n\
67TFK:07246:02329\n\
67TFK:07249:02478\n\
67TFK:07275:01589\n\
67TFK:07268:01750\n\
67TFK:07275:01957\n\
67TFK:07296:02408\n\
67TFK:07289:02446\n\
67TFK:07320:01391\n\
67TFK:07317:01544\n\
67TFK:07344:01619\n\
67TFK:07335:01830\n\
67TFK:07318:02075\n\
67TFK:07348:02437\n\
67TFK:07404:01449\n\
67TFK:07368:01939\n\
67TFK:07392:02064\n\
67TFK:07409:02231\n\
67TFK:07401:02331\n\
67TFK:07369:02531\n\
67TFK:07432:01449\n\
67TFK:07444:01522\n\
67TFK:07431:01607\n\
67TFK:07418:01713\n\
67TFK:07436:01763\n\
67TFK:07415:01904\n\
67TFK:07427:01894\n\
67TFK:07449:02001\n\
67TFK:07420:02180\n\
67TFK:07456:02147\n\
67TFK:07447:02243\n\
67TFK:07453:02312\n\
67TFK:07432:02368\n\
67TFK:07508:01371\n\
67TFK:07498:01517\n\
67TFK:07502:01652\n\
67TFK:07503:01669\n\
67TFK:07509:01888\n\
67TFK:07477:01987\n\
67TFK:07473:01989\n\
67TFK:07481:02049\n\
67TFK:07480:02262\n\
67TFK:07465:02299\n\
67TFK:07484:02327\n\
67TFK:07505:02555\n\
67TFK:07532:01463\n\
67TFK:07524:01732\n\
67TFK:07545:01717\n\
67TFK:07536:01807\n\
67TFK:07554:02340\n\
67TFK:07525:02440\n\
67TFK:07551:02442\n\
67TFK:07526:02535\n\
67TFK:07571:01305\n\
67TFK:07575:01540\n\
67TFK:07579:01566\n\
67TFK:07570:01786\n\
67TFK:07598:02012\n\
67TFK:07604:02116\n\
67TFK:07577:02275\n\
67TFK:07584:02292\n\
67TFK:07582:02482\n\
67TFK:07643:01425\n\
67TFK:07651:01527\n\
67TFK:07653:01754\n\
67TFK:07645:01899\n\
67TFK:07650:02014\n\
67TFK:07652:02027\n\
67TFK:07620:02116\n\
67TFK:07615:02251\n\
67TFK:07662:01331\n\
67TFK:07680:01331\n\
67TFK:07677:02065\n\
67TFK:07698:02336\n\
67TFK:07673:02511\n\
67TFK:07717:01309\n\
67TFK:07748:01344\n\
67TFK:07736:01404\n\
67TFK:07719:01520\n\
67TFK:07731:01577\n\
67TFK:07755:01544\n\
67TFK:07750:01656\n\
67TFK:07727:01851\n\
67TFK:07734:01936\n\
67TFK:07757:02005\n\
67TFK:07723:02073\n\
67TFK:07733:02347\n\
67TFK:07729:02414\n\
67TFK:07731:02523\n\
67TFK:07772:01360\n\
67TFK:07787:01350\n\
67TFK:07760:01563\n\
67TFK:07776:01646\n\
67TFK:07785:01731\n\
67TFK:07783:02371\n\
67TFK:07810:01568\n\
67TFK:07817:01652\n\
67TFK:07820:01748\n\
67TFK:07843:01807\n\
67TFK:07811:02269\n\
67TFK:07817:02250\n\
67TFK:07813:02319\n\
67TFK:07823:02315\n\
67TFK:07817:02398\n\
67TFK:07884:01427\n\
67TFK:07899:01419\n\
67TFK:07867:01441\n\
67TFK:07894:01536\n\
67TFK:07898:01631\n\
67TFK:07899:01590\n\
67TFK:07872:01698\n\
67TFK:07869:01816\n\
67TFK:07908:01801\n\
67TFK:07890:01927\n\
67TFK:07862:01979\n\
67TFK:07882:02078\n\
67TFK:07866:02128\n\
67TFK:07867:02514\n\
67TFK:07938:01331\n\
67TFK:07931:01360\n\
67TFK:07945:01685\n\
67TFK:07951:01846\n\
67TFK:07931:02285\n\
67TFK:07944:02253\n\
67TFK:07951:02511\n\
67TFK:07964:01372\n\
67TFK:07983:01380\n\
67TFK:07977:01815\n\
67TFK:07964:02036\n\
67TFK:07985:02034\n\
67TFK:07978:02243\n\
67TFK:07963:02306\n\
67TFK:07966:02478\n\
67TFK:07987:02504\n\
67TFK:06681:04159\n\
67TFK:06674:04172\n\
67TFK:06680:04173\n\
67TFK:06679:04372\n\
67TFK:06678:04469\n\
67TFK:06709:04538\n\
67TFK:06701:04578\n\
67TFK:06707:04885\n\
67TFK:06680:05002\n\
67TFK:06682:04972\n\
67TFK:06672:05150\n\
67TFK:06699:05129\n\
67TFK:06726:04215\n\
67TFK:06712:04627\n\
67TFK:06753:04721\n\
67TFK:06757:04800\n\
67TFK:06727:04976\n\
67TFK:06737:05069\n\
67TFK:06789:03914\n\
67TFK:06777:04178\n\
67TFK:06767:04309\n\
67TFK:06771:04983\n\
67TFK:06776:05011\n\
67TFK:06828:03897\n\
67TFK:06826:03941\n\
67TFK:06846:04208\n\
67TFK:06859:04352\n\
67TFK:06856:04376\n\
67TFK:06822:04477\n\
67TFK:06852:04521\n\
67TFK:06856:04574\n\
67TFK:06841:04694\n\
67TFK:06829:04964\n\
67TFK:06864:04336\n\
67TFK:06865:04501\n\
67TFK:06882:04725\n\
67TFK:06905:04825\n\
67TFK:06929:04415\n\
67TFK:06930:04659\n\
67TFK:06939:04731\n\
67TFK:06920:04823\n\
67TFK:06932:05029\n\
67TFK:06914:05141\n\
67TFK:06998:04111\n\
67TFK:06967:04160\n\
67TFK:06972:04207\n\
67TFK:06986:04164\n\
67TFK:06971:04275\n\
67TFK:06963:04463\n\
67TFK:06986:04563\n\
67TFK:07003:04716\n\
67TFK:06977:04765\n\
67TFK:06980:04785\n\
67TFK:07006:04952\n\
67TFK:06968:05052\n\
67TFK:06968:05057\n\
67TFK:06974:05037\n\
67TFK:07024:03868\n\
67TFK:07046:03972\n\
67TFK:07045:04192\n\
67TFK:07049:04177\n\
67TFK:07035:04245\n\
67TFK:07055:04292\n\
67TFK:07019:04671\n\
67TFK:07058:04783\n\
67TFK:07083:03933\n\
67TFK:07061:04090\n\
67TFK:07073:04566\n\
67TFK:07085:04565\n\
67TFK:07068:04862\n\
67TFK:07092:05038\n\
67TFK:07155:03968\n\
67TFK:07118:04508\n\
67TFK:07140:04756\n\
67TFK:07135:04783\n\
67TFK:07157:04779\n\
67TFK:07134:04815\n\
67TFK:07158:04952\n\
67TFK:07156:05090\n\
67TFK:07171:03870\n\
67TFK:07189:03907\n\
67TFK:07196:04156\n\
67TFK:07170:04240\n\
67TFK:07172:04254\n\
67TFK:07184:04284\n\
67TFK:07161:04391\n\
67TFK:07168:04456\n\
67TFK:07163:04464\n\
67TFK:07205:04835\n\
67TFK:07175:05036\n\
67TFK:07256:03927\n\
67TFK:07242:04156\n\
67TFK:07227:04478\n\
67TFK:07257:04522\n\
67TFK:07238:04598\n\
67TFK:07211:04699\n\
67TFK:07233:04731\n\
67TFK:07279:04084\n\
67TFK:07309:04099\n\
67TFK:07307:04151\n\
67TFK:07273:04169\n\
67TFK:07298:04220\n\
67TFK:07290:04413\n\
67TFK:07294:04389\n\
67TFK:07286:04455\n\
67TFK:07307:04468\n\
67TFK:07264:04913\n\
67TFK:07265:04994\n\
67TFK:07320:03891\n\
67TFK:07321:03995\n\
67TFK:07325:04029\n\
67TFK:07319:04178\n\
67TFK:07352:04605\n\
67TFK:07338:05052\n\
67TFK:07397:04168\n\
67TFK:07396:04307\n\
67TFK:07363:04528\n\
67TFK:07369:04763\n\
67TFK:07384:04733\n\
67TFK:07391:05084\n\
67TFK:07365:05115\n\
67TFK:07456:04577\n\
67TFK:07411:04660\n\
67TFK:07447:04940\n\
67TFK:07430:05113\n\
67TFK:07501:04098\n\
67TFK:07490:04188\n\
67TFK:07495:04288\n\
67TFK:07466:04934\n\
67TFK:07490:05065\n\
67TFK:07527:04309\n\
67TFK:07535:04264\n\
67TFK:07544:04301\n\
67TFK:07517:04522\n\
67TFK:07530:04575\n\
67TFK:07547:04935\n\
67TFK:07538:05119\n\
67TFK:07543:05119\n\
67TFK:07598:03939\n\
67TFK:07564:03978\n\
67TFK:07603:04377\n\
67TFK:07597:04439\n\
67TFK:07599:04461\n\
67TFK:07594:04471\n\
67TFK:07570:04583\n\
67TFK:07574:04567\n\
67TFK:07592:04874\n\
67TFK:07611:04374\n\
67TFK:07650:04418\n\
67TFK:07618:04689\n\
67TFK:07643:04847\n\
67TFK:07658:05076\n\
67TFK:07699:03866\n\
67TFK:07681:03987\n\
67TFK:07694:04280\n\
67TFK:07684:04328\n\
67TFK:07679:04459\n\
67TFK:07686:04418\n\
67TFK:07697:04531\n\
67TFK:07688:04602\n\
67TFK:07695:04768\n\
67TFK:07722:03867\n\
67TFK:07734:03965\n\
67TFK:07744:04119\n\
67TFK:07726:04316\n\
67TFK:07710:04457\n\
67TFK:07735:04499\n\
67TFK:07768:04070\n\
67TFK:07772:04166\n\
67TFK:07770:04251\n\
67TFK:07805:04250\n\
67TFK:07786:04399\n\
67TFK:07798:04367\n\
67TFK:07808:04720\n\
67TFK:07791:04880\n\
67TFK:07804:04988\n\
67TFK:07810:03921\n\
67TFK:07840:04069\n\
67TFK:07859:04236\n\
67TFK:07855:04487\n\
67TFK:07842:04628\n\
67TFK:07840:04704\n\
67TFK:07859:04696\n\
67TFK:07839:04876\n\
67TFK:07873:04056\n\
67TFK:07889:04411\n\
67TFK:07897:04621\n\
67TFK:07868:04902\n\
67TFK:07890:04871\n\
67TFK:07891:04988\n\
67TFK:07888:05135\n\
67TFK:07942:03941\n\
67TFK:07917:04250\n\
67TFK:07937:04225\n\
67TFK:07920:04311\n\
67TFK:07925:04356\n\
67TFK:07942:04521\n\
67TFK:07931:04590\n\
67TFK:07945:04935\n\
67TFK:07916:05011\n\
67TFK:07922:05115\n\
67TFK:07986:04089\n\
67TFK:07985:04131\n\
67TFK:07968:04508\n\
67TFK:07979:04579\n\
67TFK:07971:05118\n\
67TFK:06671:06452\n\
67TFK:06707:06481\n\
67TFK:06705:06490\n\
67TFK:06676:07078\n\
67TFK:06695:07048\n\
67TFK:06663:07140\n\
67TFK:06715:06530\n\
67TFK:06735:06518\n\
67TFK:06744:06516\n\
67TFK:06758:06813\n\
67TFK:06741:06852\n\
67TFK:06747:06845\n\
67TFK:06752:07028\n\
67TFK:06739:07288\n\
67TFK:06739:07336\n\
67TFK:06737:07358\n\
67TFK:06745:07434\n\
67TFK:06724:07707\n\
67TFK:06760:06594\n\
67TFK:06762:07016\n\
67TFK:06785:07647\n\
67TFK:06850:06464\n\
67TFK:06821:06712\n\
67TFK:06857:06702\n\
67TFK:06847:06889\n\
67TFK:06849:06852\n\
67TFK:06823:07019\n\
67TFK:06827:07065\n\
67TFK:06815:07625\n\
67TFK:06901:06470\n\
67TFK:06880:07252\n\
67TFK:06863:07415\n\
67TFK:06886:07430\n\
67TFK:06876:07478\n\
67TFK:06939:06503\n\
67TFK:06933:06589\n\
67TFK:06926:07252\n\
67TFK:06917:07383\n\
67TFK:06965:06606\n\
67TFK:06975:06804\n\
67TFK:06980:06898\n\
67TFK:06971:07081\n\
67TFK:06998:07051\n\
67TFK:06979:07174\n\
67TFK:07025:06588\n\
67TFK:07054:06695\n\
67TFK:07020:06740\n\
67TFK:07039:06783\n\
67TFK:07037:06923\n\
67TFK:07045:07093\n\
67TFK:07015:07433\n\
67TFK:07045:07518\n\
67TFK:07063:06563\n\
67TFK:07066:06562\n\
67TFK:07097:07236\n\
67TFK:07105:07224\n\
67TFK:07061:07315\n\
67TFK:07086:07579\n\
67TFK:07107:07582\n\
67TFK:07083:07670\n\
67TFK:07153:06461\n\
67TFK:07131:06553\n\
67TFK:07159:06939\n\
67TFK:07144:06940\n\
67TFK:07111:07096\n\
67TFK:07122:07140\n\
67TFK:07128:07229\n\
67TFK:07154:07709\n\
67TFK:07178:06839\n\
67TFK:07185:06908\n\
67TFK:07188:06999\n\
67TFK:07181:07123\n\
67TFK:07164:07156\n\
67TFK:07202:07690\n\
67TFK:07213:06782\n\
67TFK:07227:06966\n\
67TFK:07226:07120\n\
67TFK:07231:07108\n\
67TFK:07240:07093\n\
67TFK:07226:07483\n\
67TFK:07246:07462\n\
67TFK:07210:07515\n\
67TFK:07231:07535\n\
67TFK:07239:07632\n\
67TFK:07267:06538\n\
67TFK:07261:06624\n\
67TFK:07293:06667\n\
67TFK:07278:06883\n\
67TFK:07288:06939\n\
67TFK:07298:07003\n\
67TFK:07266:07193\n\
67TFK:07272:07503\n\
67TFK:07309:07673\n\
67TFK:07263:07716\n\
67TFK:07281:07713\n\
67TFK:07321:06625\n\
67TFK:07333:06596\n\
67TFK:07340:07112\n\
67TFK:07319:07274\n\
67TFK:07341:07313\n\
67TFK:07397:06654\n\
67TFK:07369:07223\n\
67TFK:07418:06507\n\
67TFK:07458:06547\n\
67TFK:07439:06687\n\
67TFK:07424:06755\n\
67TFK:07442:06824\n\
67TFK:07449:06807\n\
67TFK:07433:06929\n\
67TFK:07432:07072\n\
67TFK:07410:07175\n\
67TFK:07427:07297\n\
67TFK:07430:07457\n\
67TFK:07442:07513\n\
67TFK:07457:07700\n\
67TFK:07508:06456\n\
67TFK:07468:07072\n\
67TFK:07488:07131\n\
67TFK:07491:07202\n\
67TFK:07470:07594\n\
67TFK:07519:06484\n\
67TFK:07531:06453\n\
67TFK:07559:06487\n\
67TFK:07555:06661\n\
67TFK:07545:06732\n\
67TFK:07518:06875\n\
67TFK:07559:07002\n\
67TFK:07551:07047\n\
67TFK:07536:07103\n\
67TFK:07529:07140\n\
67TFK:07537:07303\n\
67TFK:07543:07564\n\
67TFK:07562:06636\n\
67TFK:07565:06590\n\
67TFK:07599:06673\n\
67TFK:07602:06647\n\
67TFK:07564:07286\n\
67TFK:07562:07388\n\
67TFK:07576:07685\n\
67TFK:07612:06624\n\
67TFK:07638:06603\n\
67TFK:07650:06655\n\
67TFK:07651:06714\n\
67TFK:07635:07170\n\
67TFK:07619:07255\n\
67TFK:07626:07298\n\
67TFK:07650:07437\n\
67TFK:07637:07441\n\
67TFK:07659:07537\n\
67TFK:07671:06649\n\
67TFK:07694:06667\n\
67TFK:07684:07156\n\
67TFK:07678:07241\n\
67TFK:07691:07268\n\
67TFK:07680:07448\n\
67TFK:07719:06483\n\
67TFK:07752:06499\n\
67TFK:07747:06726\n\
67TFK:07751:06737\n\
67TFK:07732:06756\n\
67TFK:07735:07303\n\
67TFK:07733:07545\n\
67TFK:07758:07676\n\
67TFK:07743:07701\n\
67TFK:07807:06481\n\
67TFK:07791:06981\n\
67TFK:07763:07092\n\
67TFK:07788:07160\n\
67TFK:07778:07593\n\
67TFK:07851:06538\n\
67TFK:07815:07159\n\
67TFK:07832:07246\n\
67TFK:07835:07264\n\
67TFK:07814:07305\n\
67TFK:07873:06459\n\
67TFK:07867:06909\n\
67TFK:07880:07250\n\
67TFK:07864:07449\n\
67TFK:07870:07532\n\
67TFK:07898:07505\n\
67TFK:07926:06623\n\
67TFK:07953:06885\n\
67TFK:07924:07054\n\
67TFK:07957:07239\n\
67TFK:07931:07701\n\
67TFK:07988:06774\n\
67TFK:07989:07106\n\
67TFK:07963:07233\n\
67TFK:07961:07383\n\
67TFK:06685:05161\n\
67TFK:06666:05359\n\
67TFK:06689:05391\n\
67TFK:06665:05488\n\
67TFK:06704:05517\n\
67TFK:06679:05776\n\
67TFK:06696:05766\n\
67TFK:06679:05927\n\
67TFK:06669:06038\n\
67TFK:06701:06099\n\
67TFK:06707:06365\n\
67TFK:06734:05204\n\
67TFK:06746:05326\n\
67TFK:06733:05429\n\
67TFK:06726:05636\n\
67TFK:06742:05610\n\
67TFK:06744:05895\n\
67TFK:06710:06051\n\
67TFK:06713:06084\n\
67TFK:06754:06077\n\
67TFK:06751:06106\n\
67TFK:06721:06384\n\
67TFK:06800:05277\n\
67TFK:06801:05321\n\
67TFK:06775:05506\n\
67TFK:06782:06074\n\
67TFK:06806:06061\n\
67TFK:06769:06394\n\
67TFK:06766:06429\n\
67TFK:06788:06403\n\
67TFK:06835:05246\n\
67TFK:06842:05252\n\
67TFK:06831:05342\n\
67TFK:06826:05795\n\
67TFK:06834:06014\n\
67TFK:06855:06116\n\
67TFK:06908:05278\n\
67TFK:06899:05529\n\
67TFK:06865:05692\n\
67TFK:06873:05665\n\
67TFK:06865:06326\n\
67TFK:06878:06363\n\
67TFK:06914:05182\n\
67TFK:06933:05283\n\
67TFK:06959:05387\n\
67TFK:06950:05428\n\
67TFK:06923:05785\n\
67TFK:06920:05996\n\
67TFK:06955:05953\n\
67TFK:06917:06181\n\
67TFK:06949:06395\n\
67TFK:06920:06422\n\
67TFK:06971:05398\n\
67TFK:06982:05377\n\
67TFK:07005:05373\n\
67TFK:07006:05388\n\
67TFK:06991:05435\n\
67TFK:06976:05471\n\
67TFK:06987:05543\n\
67TFK:06964:05688\n\
67TFK:07008:05688\n\
67TFK:06994:05750\n\
67TFK:07002:06110\n\
67TFK:07009:06110\n\
67TFK:07043:05175\n\
67TFK:07033:05230\n\
67TFK:07059:05239\n\
67TFK:07052:05371\n\
67TFK:07027:05470\n\
67TFK:07031:05688\n\
67TFK:07040:05681\n\
67TFK:07017:06048\n\
67TFK:07012:06136\n\
67TFK:07025:06135\n\
67TFK:07025:06227\n\
67TFK:07072:05389\n\
67TFK:07097:05647\n\
67TFK:07094:05918\n\
67TFK:07078:05979\n\
67TFK:07089:06301\n\
67TFK:07133:05553\n\
67TFK:07152:05608\n\
67TFK:07122:05753\n\
67TFK:07148:05804\n\
67TFK:07127:05993\n\
67TFK:07149:05956\n\
67TFK:07122:06052\n\
67TFK:07177:05359\n\
67TFK:07205:05568\n\
67TFK:07206:05564\n\
67TFK:07191:05750\n\
67TFK:07191:05877\n\
67TFK:07202:06024\n\
67TFK:07219:05285\n\
67TFK:07231:05538\n\
67TFK:07233:05580\n\
67TFK:07251:06105\n\
67TFK:07252:06368\n\
67TFK:07286:05156\n\
67TFK:07282:05275\n\
67TFK:07278:05514\n\
67TFK:07269:05587\n\
67TFK:07307:05635\n\
67TFK:07308:05619\n\
67TFK:07267:05727\n\
67TFK:07294:06054\n\
67TFK:07278:06142\n\
67TFK:07288:06423\n\
67TFK:07346:05195\n\
67TFK:07339:05327\n\
67TFK:07325:05992\n\
67TFK:07341:05962\n\
67TFK:07325:06096\n\
67TFK:07343:06282\n\
67TFK:07380:05169\n\
67TFK:07404:05157\n\
67TFK:07360:05386\n\
67TFK:07382:05373\n\
67TFK:07407:05504\n\
67TFK:07377:06287\n\
67TFK:07386:06303\n\
67TFK:07457:05402\n\
67TFK:07459:05658\n\
67TFK:07430:05836\n\
67TFK:07449:06239\n\
67TFK:07490:05238\n\
67TFK:07466:05287\n\
67TFK:07499:05272\n\
67TFK:07478:05450\n\
67TFK:07507:05414\n\
67TFK:07471:05896\n\
67TFK:07488:05878\n\
67TFK:07492:06079\n\
67TFK:07474:06257\n\
67TFK:07531:05270\n\
67TFK:07549:05386\n\
67TFK:07522:05441\n\
67TFK:07544:05482\n\
67TFK:07512:05578\n\
67TFK:07578:05171\n\
67TFK:07585:05352\n\
67TFK:07592:05963\n\
67TFK:07572:06273\n\
67TFK:07650:05317\n\
67TFK:07628:05610\n\
67TFK:07618:05922\n\
67TFK:07649:06022\n\
67TFK:07625:06236\n\
67TFK:07657:06256\n\
67TFK:07662:05492\n\
67TFK:07705:05811\n\
67TFK:07677:06375\n\
67TFK:07701:06411\n\
67TFK:07714:05325\n\
67TFK:07716:05320\n\
67TFK:07747:05416\n\
67TFK:07745:05596\n\
67TFK:07747:05557\n\
67TFK:07736:05630\n\
67TFK:07751:05696\n\
67TFK:07753:05668\n\
67TFK:07746:05830\n\
67TFK:07725:05910\n\
67TFK:07720:06285\n\
67TFK:07744:06419\n\
67TFK:07751:06421\n\
67TFK:07780:05405\n\
67TFK:07766:05547\n\
67TFK:07776:05969\n\
67TFK:07770:06046\n\
67TFK:07783:06334\n\
67TFK:07797:06364\n\
67TFK:07839:05265\n\
67TFK:07840:05355\n\
67TFK:07834:05827\n\
67TFK:07830:05986\n\
67TFK:07838:06050\n\
67TFK:07827:06121\n\
67TFK:07846:06126\n\
67TFK:07848:06236\n\
67TFK:07829:06269\n\
67TFK:07851:06357\n\
67TFK:07876:05268\n\
67TFK:07867:05477\n\
67TFK:07864:05956\n\
67TFK:07873:06065\n\
67TFK:07906:06085\n\
67TFK:07883:06120\n\
67TFK:07864:06294\n\
67TFK:07880:06321\n\
67TFK:07954:05164\n\
67TFK:07959:05194\n\
67TFK:07917:05335\n\
67TFK:07954:05329\n\
67TFK:07917:05500\n\
67TFK:07913:06067\n\
67TFK:07959:06241\n\
67TFK:07923:06309\n\
67TFK:07958:06413\n\
67TFK:07975:05377\n\
67TFK:07963:05435\n\
67TFK:07970:05633\n\
67TFK:07974:05687\n\
67TFK:07985:05798\n\
67TFK:07965:05803\n\
67TFK:07984:06340\n\
67TFK:06668:09088\n\
67TFK:06688:09142\n\
67TFK:06667:09168\n\
67TFK:06673:09355\n\
67TFK:06691:09497\n\
67TFK:06678:09622\n\
67TFK:06690:09655\n\
67TFK:06663:09941\n\
67TFK:06758:09484\n\
67TFK:06752:09590\n\
67TFK:06725:10232\n\
67TFK:06786:09084\n\
67TFK:06763:09392\n\
67TFK:06777:09979\n\
67TFK:06809:09998\n\
67TFK:06827:09117\n\
67TFK:06843:09267\n\
67TFK:06846:09350\n\
67TFK:06814:09391\n\
67TFK:06832:09493\n\
67TFK:06819:09621\n\
67TFK:06849:09761\n\
67TFK:06815:09918\n\
67TFK:06836:10001\n\
67TFK:06828:10181\n\
67TFK:06887:09048\n\
67TFK:06893:09049\n\
67TFK:06896:09767\n\
67TFK:06895:09999\n\
67TFK:06877:10044\n\
67TFK:06893:10043\n\
67TFK:06939:09590\n\
67TFK:06941:09731\n\
67TFK:06951:10018\n\
67TFK:06920:10219\n\
67TFK:06999:09489\n\
67TFK:07006:09887\n\
67TFK:06984:09980\n\
67TFK:06991:10241\n\
67TFK:07019:09224\n\
67TFK:07038:09303\n\
67TFK:07029:09346\n\
67TFK:07049:09450\n\
67TFK:07054:09422\n\
67TFK:07023:09509\n\
67TFK:07046:09474\n\
67TFK:07043:09646\n\
67TFK:07025:09716\n\
67TFK:07030:09974\n\
67TFK:07075:09031\n\
67TFK:07109:09298\n\
67TFK:07106:09382\n\
67TFK:07076:09722\n\
67TFK:07079:10169\n\
67TFK:07143:09170\n\
67TFK:07150:09212\n\
67TFK:07146:09271\n\
67TFK:07133:09320\n\
67TFK:07145:09583\n\
67TFK:07120:09753\n\
67TFK:07161:09284\n\
67TFK:07183:10016\n\
67TFK:07180:10178\n\
67TFK:07160:10289\n\
67TFK:07239:09332\n\
67TFK:07221:09487\n\
67TFK:07216:09981\n\
67TFK:07229:10132\n\
67TFK:07283:09049\n\
67TFK:07305:09437\n\
67TFK:07273:09495\n\
67TFK:07289:09517\n\
67TFK:07283:09826\n\
67TFK:07282:10026\n\
67TFK:07266:10097\n\
67TFK:07318:09091\n\
67TFK:07324:09106\n\
67TFK:07319:09227\n\
67TFK:07319:09581\n\
67TFK:07318:09790\n\
67TFK:07356:09821\n\
67TFK:07375:09162\n\
67TFK:07365:09334\n\
67TFK:07389:09401\n\
67TFK:07403:09400\n\
67TFK:07364:09577\n\
67TFK:07392:09569\n\
67TFK:07401:09724\n\
67TFK:07381:09790\n\
67TFK:07390:09851\n\
67TFK:07384:10024\n\
67TFK:07417:09026\n\
67TFK:07411:09244\n\
67TFK:07454:09518\n\
67TFK:07413:09698\n\
67TFK:07414:09716\n\
67TFK:07423:10091\n\
67TFK:07439:10105\n\
67TFK:07442:10069\n\
67TFK:07459:10119\n\
67TFK:07443:10174\n\
67TFK:07501:09021\n\
67TFK:07463:09080\n\
67TFK:07466:10011\n\
67TFK:07542:09350\n\
67TFK:07537:09433\n\
67TFK:07511:10131\n\
67TFK:07605:09299\n\
67TFK:07584:09432\n\
67TFK:07561:09500\n\
67TFK:07561:09786\n\
67TFK:07600:10170\n\
67TFK:07577:10222\n\
67TFK:07611:09088\n\
67TFK:07636:09123\n\
67TFK:07636:09451\n\
67TFK:07615:09624\n\
67TFK:07630:09695\n\
67TFK:07643:09927\n\
67TFK:07640:10100\n\
67TFK:07629:10248\n\
67TFK:07673:09226\n\
67TFK:07686:09637\n\
67TFK:07695:10114\n\
67TFK:07688:10151\n\
67TFK:07712:09190\n\
67TFK:07723:09337\n\
67TFK:07720:09449\n\
67TFK:07739:09495\n\
67TFK:07714:09643\n\
67TFK:07742:09758\n\
67TFK:07754:09802\n\
67TFK:07711:09927\n\
67TFK:07735:10104\n\
67TFK:07768:09122\n\
67TFK:07779:09200\n\
67TFK:07800:09270\n\
67TFK:07761:09435\n\
67TFK:07771:09424\n\
67TFK:07809:10096\n\
67TFK:07793:10214\n\
67TFK:07830:09027\n\
67TFK:07837:09230\n\
67TFK:07843:09216\n\
67TFK:07842:09286\n\
67TFK:07816:09325\n\
67TFK:07840:09753\n\
67TFK:07853:09980\n\
67TFK:07844:10181\n\
67TFK:07867:09147\n\
67TFK:07860:09256\n\
67TFK:07882:09337\n\
67TFK:07890:09350\n\
67TFK:07885:09621\n\
67TFK:07864:09860\n\
67TFK:07870:10259\n\
67TFK:07955:09108\n\
67TFK:07927:09246\n\
67TFK:07928:09777\n\
67TFK:07957:09795\n\
67TFK:07916:10078\n\
67TFK:07940:10155\n\
67TFK:07947:10124\n\
67TFK:07912:10193\n\
67TFK:07964:09055\n\
67TFK:07977:09050\n\
67TFK:07975:09272\n\
67TFK:07980:09281\n\
67TFK:07973:09363\n\
67TFK:06668:07813\n\
67TFK:06676:07829\n\
67TFK:06675:08433\n\
67TFK:06702:08457\n\
67TFK:06661:08671\n\
67TFK:06693:08897\n\
67TFK:06673:08942\n\
67TFK:06711:07937\n\
67TFK:06734:08052\n\
67TFK:06739:08173\n\
67TFK:06737:08451\n\
67TFK:06727:08623\n\
67TFK:06793:07856\n\
67TFK:06764:08207\n\
67TFK:06767:08181\n\
67TFK:06806:08191\n\
67TFK:06778:08308\n\
67TFK:06794:08415\n\
67TFK:06764:08467\n\
67TFK:06808:08515\n\
67TFK:06797:08660\n\
67TFK:06775:08693\n\
67TFK:06806:08744\n\
67TFK:06807:08779\n\
67TFK:06764:08847\n\
67TFK:06768:08836\n\
67TFK:06796:08880\n\
67TFK:06824:07773\n\
67TFK:06812:07891\n\
67TFK:06839:08052\n\
67TFK:06816:08292\n\
67TFK:06844:08570\n\
67TFK:06826:08599\n\
67TFK:06818:08788\n\
67TFK:06886:07793\n\
67TFK:06891:07815\n\
67TFK:06862:07967\n\
67TFK:06909:08191\n\
67TFK:06870:08343\n\
67TFK:06889:08345\n\
67TFK:06895:08375\n\
67TFK:06872:09007\n\
67TFK:06917:07801\n\
67TFK:06919:07979\n\
67TFK:06957:08163\n\
67TFK:06958:08495\n\
67TFK:06938:08574\n\
67TFK:06913:08751\n\
67TFK:06927:08809\n\
67TFK:06978:08047\n\
67TFK:07007:08220\n\
67TFK:07004:08648\n\
67TFK:06995:08688\n\
67TFK:06974:08974\n\
67TFK:07011:08259\n\
67TFK:07011:08687\n\
67TFK:07091:07731\n\
67TFK:07103:07775\n\
67TFK:07064:07825\n\
67TFK:07070:07836\n\
67TFK:07104:07861\n\
67TFK:07073:08301\n\
67TFK:07105:08396\n\
67TFK:07073:08439\n\
67TFK:07068:08740\n\
67TFK:07151:07795\n\
67TFK:07114:07921\n\
67TFK:07138:08169\n\
67TFK:07118:08309\n\
67TFK:07114:08364\n\
67TFK:07152:08386\n\
67TFK:07121:08526\n\
67TFK:07137:08664\n\
67TFK:07155:08732\n\
67TFK:07124:08909\n\
67TFK:07207:07849\n\
67TFK:07200:08044\n\
67TFK:07160:08222\n\
67TFK:07209:08180\n\
67TFK:07181:08283\n\
67TFK:07209:08308\n\
67TFK:07175:08328\n\
67TFK:07167:08596\n\
67TFK:07244:07880\n\
67TFK:07224:07947\n\
67TFK:07231:08071\n\
67TFK:07231:08518\n\
67TFK:07283:07774\n\
67TFK:07261:07964\n\
67TFK:07278:08140\n\
67TFK:07263:08225\n\
67TFK:07268:08228\n\
67TFK:07261:08461\n\
67TFK:07272:08589\n\
67TFK:07291:08675\n\
67TFK:07303:08824\n\
67TFK:07329:07929\n\
67TFK:07312:08007\n\
67TFK:07333:08102\n\
67TFK:07310:08197\n\
67TFK:07324:08395\n\
67TFK:07314:08489\n\
67TFK:07318:08548\n\
67TFK:07325:08624\n\
67TFK:07331:08665\n\
67TFK:07313:08683\n\
67TFK:07322:08751\n\
67TFK:07339:08788\n\
67TFK:07375:07813\n\
67TFK:07381:08268\n\
67TFK:07390:08303\n\
67TFK:07370:08399\n\
67TFK:07388:08655\n\
67TFK:07361:08697\n\
67TFK:07381:08908\n\
67TFK:07390:08930\n\
67TFK:07454:07741\n\
67TFK:07443:08110\n\
67TFK:07444:08179\n\
67TFK:07433:08366\n\
67TFK:07450:08535\n\
67TFK:07450:08968\n\
67TFK:07486:07951\n\
67TFK:07501:08024\n\
67TFK:07460:08075\n\
67TFK:07491:08161\n\
67TFK:07464:08515\n\
67TFK:07481:08651\n\
67TFK:07496:08651\n\
67TFK:07510:07774\n\
67TFK:07513:07927\n\
67TFK:07555:08056\n\
67TFK:07551:08411\n\
67TFK:07557:08688\n\
67TFK:07513:08842\n\
67TFK:07512:08986\n\
67TFK:07568:07740\n\
67TFK:07560:07802\n\
67TFK:07587:08055\n\
67TFK:07563:08237\n\
67TFK:07625:07731\n\
67TFK:07618:07877\n\
67TFK:07613:08114\n\
67TFK:07611:08772\n\
67TFK:07647:08879\n\
67TFK:07660:07972\n\
67TFK:07661:07986\n\
67TFK:07698:08214\n\
67TFK:07676:08339\n\
67TFK:07662:08404\n\
67TFK:07673:08420\n\
67TFK:07671:08531\n\
67TFK:07675:08658\n\
67TFK:07666:08866\n\
67TFK:07749:08205\n\
67TFK:07727:08286\n\
67TFK:07713:08434\n\
67TFK:07727:08628\n\
67TFK:07740:08696\n\
67TFK:07739:08757\n\
67TFK:07749:08823\n\
67TFK:07795:07996\n\
67TFK:07785:08046\n\
67TFK:07766:08081\n\
67TFK:07782:08106\n\
67TFK:07786:08152\n\
67TFK:07802:08252\n\
67TFK:07795:08363\n\
67TFK:07798:08576\n\
67TFK:07796:08714\n\
67TFK:07762:08889\n\
67TFK:07824:08267\n\
67TFK:07851:08544\n\
67TFK:07823:08782\n\
67TFK:07821:08967\n\
67TFK:07864:07730\n\
67TFK:07900:08348\n\
67TFK:07905:08379\n\
67TFK:07873:08452\n\
67TFK:07898:08753\n\
67TFK:07897:08781\n\
67TFK:07892:08977\n\
67TFK:07922:07820\n\
67TFK:07938:07991\n\
67TFK:07952:08165\n\
67TFK:07932:08209\n\
67TFK:07918:08516\n\
67TFK:07936:08684\n\
67TFK:07936:08705\n\
67TFK:07956:08714\n\
67TFK:07921:09000\n\
67TFK:07980:07774\n\
67TFK:07964:07889\n\
67TFK:07987:08057\n\
67TFK:07967:08131\n\
67TFK:07986:08804\n\
67TFK:07960:08980\n\
67TFK:07960:08990\n\
67TFK:06694:10433\n\
67TFK:06674:10523\n\
67TFK:06687:10543\n\
67TFK:06697:10948\n\
67TFK:06675:10996\n\
67TFK:06691:11084\n\
67TFK:06696:11114\n\
67TFK:06705:11212\n\
67TFK:06750:10826\n\
67TFK:06710:11127\n\
67TFK:06729:11156\n\
67TFK:06757:11175\n\
67TFK:06758:11241\n\
67TFK:06745:11340\n\
67TFK:06741:11378\n\
67TFK:06774:10535\n\
67TFK:06800:10562\n\
67TFK:06807:11451\n\
67TFK:06818:10551\n\
67TFK:06823:10652\n\
67TFK:06831:10779\n\
67TFK:06856:10797\n\
67TFK:06827:11045\n\
67TFK:06903:10488\n\
67TFK:06875:10573\n\
67TFK:06880:11129\n\
67TFK:06903:11475\n\
67TFK:06941:10826\n\
67TFK:06920:11000\n\
67TFK:06940:11076\n\
67TFK:06947:11250\n\
67TFK:07002:10505\n\
67TFK:06968:10628\n\
67TFK:07008:10884\n\
67TFK:06979:10918\n\
67TFK:07005:10991\n\
67TFK:06985:11137\n\
67TFK:06977:11167\n\
67TFK:06992:11197\n\
67TFK:07009:11388\n\
67TFK:07017:10607\n\
67TFK:07039:10731\n\
67TFK:07029:10859\n\
67TFK:07045:10935\n\
67TFK:07016:11021\n\
67TFK:07051:11172\n\
67TFK:07062:10556\n\
67TFK:07088:10727\n\
67TFK:07101:11235\n\
67TFK:07075:11475\n\
67TFK:07147:10548\n\
67TFK:07156:10553\n\
67TFK:07139:10899\n\
67TFK:07181:10948\n\
67TFK:07178:10974\n\
67TFK:07180:11040\n\
67TFK:07178:11060\n\
67TFK:07193:11066\n\
67TFK:07197:11184\n\
67TFK:07251:10429\n\
67TFK:07212:10520\n\
67TFK:07214:11385\n\
67TFK:07253:11436\n\
67TFK:07268:10648\n\
67TFK:07300:10825\n\
67TFK:07275:10947\n\
67TFK:07286:10977\n\
67TFK:07260:11265\n\
67TFK:07273:11333\n\
67TFK:07279:11416\n\
67TFK:07317:10486\n\
67TFK:07356:10469\n\
67TFK:07353:10712\n\
67TFK:07341:10800\n\
67TFK:07331:10848\n\
67TFK:07324:11148\n\
67TFK:07389:10394\n\
67TFK:07397:10603\n\
67TFK:07384:10617\n\
67TFK:07390:10883\n\
67TFK:07389:11102\n\
67TFK:07407:11391\n\
67TFK:07371:11588\n\
67TFK:07459:10511\n\
67TFK:07433:10611\n\
67TFK:07448:11172\n\
67TFK:07428:11232\n\
67TFK:07451:11223\n\
67TFK:07483:10344\n\
67TFK:07506:10375\n\
67TFK:07469:10487\n\
67TFK:07482:10998\n\
67TFK:07471:11069\n\
67TFK:07502:11076\n\
67TFK:07523:10646\n\
67TFK:07545:10606\n\
67TFK:07548:10615\n\
67TFK:07545:10861\n\
67TFK:07523:11123\n\
67TFK:07526:11199\n\
67TFK:07532:11194\n\
67TFK:07589:10308\n\
67TFK:07574:10416\n\
67TFK:07562:10550\n\
67TFK:07591:10734\n\
67TFK:07592:10732\n\
67TFK:07590:11006\n\
67TFK:07586:11164\n\
67TFK:07582:11306\n\
67TFK:07606:11498\n\
67TFK:07565:11539\n\
67TFK:07652:10312\n\
67TFK:07612:10575\n\
67TFK:07637:10737\n\
67TFK:07640:10911\n\
67TFK:07654:11041\n\
67TFK:07616:11135\n\
67TFK:07627:11162\n\
67TFK:07611:11351\n\
67TFK:07632:11457\n\
67TFK:07683:10405\n\
67TFK:07694:11025\n\
67TFK:07684:11187\n\
67TFK:07681:11226\n\
67TFK:07753:10408\n\
67TFK:07732:10484\n\
67TFK:07753:10498\n\
67TFK:07717:10541\n\
67TFK:07713:10961\n\
67TFK:07758:11224\n\
67TFK:07737:11291\n\
67TFK:07710:11396\n\
67TFK:07745:11403\n\
67TFK:07736:11477\n\
67TFK:07764:10785\n\
67TFK:07791:11002\n\
67TFK:07806:11188\n\
67TFK:07805:11524\n\
67TFK:07857:10440\n\
67TFK:07857:10503\n\
67TFK:07851:10641\n\
67TFK:07830:10694\n\
67TFK:07843:10879\n\
67TFK:07834:11194\n\
67TFK:07824:11246\n\
67TFK:07857:11384\n\
67TFK:07848:11541\n\
67TFK:07855:11504\n\
67TFK:07839:11588\n\
67TFK:07880:10358\n\
67TFK:07892:10729\n\
67TFK:07907:10740\n\
67TFK:07892:10868\n\
67TFK:07905:10913\n\
67TFK:07875:11043\n\
67TFK:07869:11444\n\
67TFK:07951:10322\n\
67TFK:07935:10430\n\
67TFK:07948:10745\n\
67TFK:07977:10304\n\
67TFK:07964:10417\n\
67TFK:07969:11195\n\
67TFK:07980:11408\n\
67TFK:00266:02932\n\
67TFK:00269:03435\n\
67TFK:00299:03702\n\
67TFK:00296:03846\n\
67TFK:00319:03246\n\
67TFK:00301:03383\n\
67TFK:00395:03222\n\
67TFK:00399:03277\n\
67TFK:00370:03669\n\
67TFK:00389:03633\n\
67TFK:00374:03851\n\
67TFK:00432:03577\n\
67TFK:00412:03692\n\
67TFK:00472:03025\n\
67TFK:00482:03373\n\
67TFK:00495:03775\n\
67TFK:00535:02591\n\
67TFK:00512:02717\n\
67TFK:00519:02720\n\
67TFK:00510:02997\n\
67TFK:00540:03032\n\
67TFK:00506:03080\n\
67TFK:00518:03303\n\
67TFK:00545:03703\n\
67TFK:00565:03087\n\
67TFK:00594:03094\n\
67TFK:00559:03282\n\
67TFK:00578:03376\n\
67TFK:00579:03484\n\
67TFK:00589:03684\n\
67TFK:00582:03743\n\
67TFK:00620:02682\n\
67TFK:00636:02779\n\
67TFK:00624:02831\n\
67TFK:00625:03559\n\
67TFK:00631:03612\n\
67TFK:00672:02749\n\
67TFK:00698:03202\n\
67TFK:00675:03371\n\
67TFK:00744:02943\n\
67TFK:00714:02987\n\
67TFK:00729:03158\n\
67TFK:00742:03205\n\
67TFK:00771:02847\n\
67TFK:00761:03044\n\
67TFK:00767:03028\n\
67TFK:00765:03077\n\
67TFK:00798:03229\n\
67TFK:00765:03317\n\
67TFK:00841:02787\n\
67TFK:00813:03119\n\
67TFK:00859:03159\n\
67TFK:00881:03210\n\
67TFK:00886:03232\n\
67TFK:00894:03422\n\
67TFK:00855:03466\n\
67TFK:00877:03544\n\
67TFK:00899:03778\n\
67TFK:00943:03061\n\
67TFK:00938:03112\n\
67TFK:00903:03302\n\
67TFK:00923:03369\n\
67TFK:00931:03472\n\
67TFK:00907:03687\n\
67TFK:00971:02688\n\
67TFK:00964:02914\n\
67TFK:00962:03049\n\
67TFK:00963:03074\n\
67TFK:00975:03289\n\
67TFK:00974:03367\n\
67TFK:00966:03544\n\
67TFK:00995:03606\n\
67TFK:00963:03736\n\
67TFK:01046:02664\n\
67TFK:01047:03067\n\
67TFK:01024:03245\n\
67TFK:01002:03282\n\
67TFK:01005:03433\n\
67TFK:01002:03539\n\
67TFK:01047:03566\n\
67TFK:01000:03712\n\
67TFK:01014:03751\n\
67TFK:01079:02905\n\
67TFK:01090:02932\n\
67TFK:01064:03011\n\
67TFK:01072:02983\n\
67TFK:01067:03300\n\
67TFK:01066:03358\n\
67TFK:01076:03352\n\
67TFK:01063:03417\n\
67TFK:01093:03650\n\
67TFK:01109:02866\n\
67TFK:01146:02956\n\
67TFK:01119:03089\n\
67TFK:01121:03615\n\
67TFK:01129:03708\n\
67TFK:01185:02623\n\
67TFK:01199:02754\n\
67TFK:01165:02814\n\
67TFK:01173:02795\n\
67TFK:01199:02871\n\
67TFK:01154:02923\n\
67TFK:01199:03189\n\
67TFK:01155:03624\n\
67TFK:01160:03643\n\
67TFK:01177:03777\n\
67TFK:01223:02862\n\
67TFK:01206:02985\n\
67TFK:01210:03276\n\
67TFK:01238:03812\n\
67TFK:01284:02708\n\
67TFK:01274:02844\n\
67TFK:01283:03067\n\
67TFK:01285:03318\n\
67TFK:01268:03764\n\
67TFK:01316:02819\n\
67TFK:05334:01843\n\
67TFK:05348:01863\n\
67TFK:05372:01849\n\
67TFK:05364:01940\n\
67TFK:05349:02027\n\
67TFK:05369:02142\n\
67TFK:05356:02568\n\
67TFK:05390:01345\n\
67TFK:05425:01419\n\
67TFK:05384:01651\n\
67TFK:05380:01725\n\
67TFK:05425:01703\n\
67TFK:05382:01756\n\
67TFK:05426:01826\n\
67TFK:05418:01981\n\
67TFK:05394:02056\n\
67TFK:05409:02063\n\
67TFK:05447:01326\n\
67TFK:05450:01683\n\
67TFK:05444:02368\n\
67TFK:05437:02436\n\
67TFK:05452:02422\n\
67TFK:05486:01907\n\
67TFK:05524:02185\n\
67TFK:05492:02338\n\
67TFK:05548:01542\n\
67TFK:05533:01622\n\
67TFK:05536:02002\n\
67TFK:05564:02110\n\
67TFK:05601:01510\n\
67TFK:05612:01759\n\
67TFK:05609:02324\n\
67TFK:05611:02308\n\
67TFK:05606:02495\n\
67TFK:05654:01302\n\
67TFK:05664:01296\n\
67TFK:05634:01390\n\
67TFK:05654:01435\n\
67TFK:05651:01620\n\
67TFK:05632:01641\n\
67TFK:05658:01904\n\
67TFK:05645:02192\n\
67TFK:05641:02415\n\
67TFK:05659:02513\n\
67TFK:05716:01579\n\
67TFK:05705:01741\n\
67TFK:05714:01771\n\
67TFK:05688:02054\n\
67TFK:05725:02065\n\
67TFK:05721:02218\n\
67TFK:05709:02319\n\
67TFK:05695:02567\n\
67TFK:05726:02544\n\
67TFK:05740:01561\n\
67TFK:05742:01836\n\
67TFK:05762:01863\n\
67TFK:05773:02155\n\
67TFK:05749:02200\n\
67TFK:05753:02215\n\
67TFK:05773:02194\n\
67TFK:05736:02329\n\
67TFK:05739:02379\n\
67TFK:05741:02454\n\
67TFK:05789:01328\n\
67TFK:05779:01661\n\
67TFK:05817:01794\n\
67TFK:05824:01872\n\
67TFK:05778:02246\n\
67TFK:05824:02514\n\
67TFK:05858:01316\n\
67TFK:05873:01577\n\
67TFK:05837:01622\n\
67TFK:05871:01623\n\
67TFK:05835:01678\n\
67TFK:05873:01787\n\
67TFK:05877:01775\n\
67TFK:05868:02143\n\
67TFK:05877:02292\n\
67TFK:05881:01377\n\
67TFK:05916:01393\n\
67TFK:05888:01504\n\
67TFK:05907:01652\n\
67TFK:05886:02244\n\
67TFK:05909:02270\n\
67TFK:05923:02359\n\
67TFK:05908:02451\n\
67TFK:05954:01648\n\
67TFK:05951:01689\n\
67TFK:05959:01822\n\
67TFK:05956:02447\n\
67TFK:05960:02459\n\
67TFK:06027:01518\n\
67TFK:06015:01777\n\
67TFK:05994:01791\n\
67TFK:05980:02050\n\
67TFK:05999:02126\n\
67TFK:06014:02298\n\
67TFK:06031:01450\n\
67TFK:06053:01478\n\
67TFK:06063:01728\n\
67TFK:06073:01905\n\
67TFK:06036:01948\n\
67TFK:06077:02369\n\
67TFK:06107:01394\n\
67TFK:06104:01633\n\
67TFK:06085:01689\n\
67TFK:06120:01939\n\
67TFK:06114:02028\n\
67TFK:06174:01358\n\
67TFK:06162:01849\n\
67TFK:06152:02159\n\
67TFK:06131:02332\n\
67TFK:06190:01863\n\
67TFK:06192:01861\n\
67TFK:06199:01943\n\
67TFK:06198:02312\n\
67TFK:06214:02534\n\
67TFK:06263:01318\n\
67TFK:06266:01365\n\
67TFK:06277:01574\n\
67TFK:06233:01912\n\
67TFK:06272:01976\n\
67TFK:06228:02116\n\
67TFK:06254:02152\n\
67TFK:06250:02204\n\
67TFK:06270:02559\n\
67TFK:06309:01379\n\
67TFK:06307:02111\n\
67TFK:06312:02226\n\
67TFK:06325:02350\n\
67TFK:06331:01441\n\
67TFK:06339:01557\n\
67TFK:06337:02261\n\
67TFK:06345:02270\n\
67TFK:06350:02251\n\
67TFK:06364:02283\n\
67TFK:06347:02473\n\
67TFK:06414:01629\n\
67TFK:06403:01963\n\
67TFK:06425:02403\n\
67TFK:06424:02531\n\
67TFK:06434:01383\n\
67TFK:06465:01350\n\
67TFK:06445:01471\n\
67TFK:06437:01591\n\
67TFK:06450:01683\n\
67TFK:06475:01863\n\
67TFK:06443:01914\n\
67TFK:06452:01944\n\
67TFK:06444:02309\n\
67TFK:06465:02385\n\
67TFK:06518:01295\n\
67TFK:06525:01439\n\
67TFK:06494:01598\n\
67TFK:06516:01823\n\
67TFK:06526:01975\n\
67TFK:06503:02201\n\
67TFK:06497:02273\n\
67TFK:06576:01419\n\
67TFK:06548:01801\n\
67TFK:06556:02546\n\
67TFK:06587:01584\n\
67TFK:06583:01890\n\
67TFK:06608:01984\n\
67TFK:06581:02058\n\
67TFK:06586:02331\n\
67TFK:06652:01800\n\
67TFK:06644:02072\n\
67TFK:06657:02268\n\
67TFK:06637:02519\n\
67TFK:08023:00700\n\
67TFK:08022:00751\n\
67TFK:08035:00910\n\
67TFK:08006:01039\n\
67TFK:07997:01117\n\
67TFK:07994:01180\n\
67TFK:08032:01164\n\
67TFK:08070:00711\n\
67TFK:08075:00804\n\
67TFK:08077:00923\n\
67TFK:08073:01224\n\
67TFK:08076:01270\n\
67TFK:08104:00602\n\
67TFK:08103:00986\n\
67TFK:08121:01228\n\
67TFK:08135:01238\n\
67TFK:08179:00670\n\
67TFK:08145:00729\n\
67TFK:08234:00864\n\
67TFK:08241:00865\n\
67TFK:08225:00904\n\
67TFK:08220:00971\n\
67TFK:08220:01034\n\
67TFK:08236:01120\n\
67TFK:08226:01213\n\
67TFK:08254:00911\n\
67TFK:08272:00921\n\
67TFK:08259:01068\n\
67TFK:08262:01121\n\
67TFK:08283:01218\n\
67TFK:08299:00887\n\
67TFK:08298:00996\n\
67TFK:08313:01119\n\
67TFK:08337:01129\n\
67TFK:08299:01196\n\
67TFK:08296:01209\n\
67TFK:08337:01208\n\
67TFK:08363:00837\n\
67TFK:08358:00988\n\
67TFK:08379:01118\n\
67TFK:08385:01116\n\
67TFK:08418:01100\n\
67TFK:08399:01198\n\
67TFK:08413:01259\n\
67TFK:08450:01068\n\
67TFK:08445:01269\n\
67TFK:08487:01285\n\
67TFK:08583:00924\n\
67TFK:08565:01126\n\
67TFK:08554:01242\n\
67TFK:08632:01043\n\
67TFK:08595:01086\n\
67TFK:08604:01099\n\
67TFK:08593:01248\n\
67TFK:08644:00967\n\
67TFK:08669:00987\n\
67TFK:08684:00972\n\
67TFK:08720:00911\n\
67TFK:08722:00985\n\
67TFK:08778:01067\n\
67TFK:08743:01198\n\
67TFK:08756:01178\n\
67TFK:08786:01275\n\
67TFK:08788:01268\n\
67TFK:08829:01130\n\
67TFK:08817:01207\n\
67TFK:08881:00882\n\
67TFK:08862:01175\n\
67TFK:08875:01261\n\
67TFK:08912:01184\n\
67TFK:08910:01280\n\
67TFK:08962:01036\n\
67TFK:09027:01101\n\
67TFK:09000:01248\n\
67TFK:09029:01224\n\
67TFK:09045:01096\n\
67TFK:09056:01065\n\
67TFK:09065:01070\n\
67TFK:09088:01097\n\
67TFK:09148:01217\n\
67TFK:09231:01192\n\
67TFK:09208:01205\n\
67TFK:09315:01175\n\
67TFK:06697:00548\n\
67TFK:06696:00734\n\
67TFK:06676:00838\n\
67TFK:06683:00990\n\
67TFK:06706:01074\n\
67TFK:06666:01115\n\
67TFK:06692:01190\n\
67TFK:06707:01177\n\
67TFK:06690:01212\n\
67TFK:06708:01244\n\
67TFK:06703:01278\n\
67TFK:06755:00462\n\
67TFK:06746:00559\n\
67TFK:06736:00891\n\
67TFK:06755:01031\n\
67TFK:06715:01163\n\
67TFK:06752:01216\n\
67TFK:06784:00316\n\
67TFK:06794:00669\n\
67TFK:06767:00778\n\
67TFK:06777:00828\n\
67TFK:06764:00887\n\
67TFK:06854:00349\n\
67TFK:06813:00738\n\
67TFK:06844:00844\n\
67TFK:06837:00888\n\
67TFK:06841:00955\n\
67TFK:06827:01044\n\
67TFK:06891:00738\n\
67TFK:06886:00984\n\
67TFK:06868:01032\n\
67TFK:06945:00619\n\
67TFK:06912:00968\n\
67TFK:06931:01223\n\
67TFK:06943:01204\n\
67TFK:06937:01257\n\
67TFK:06983:00402\n\
67TFK:06968:00590\n\
67TFK:06984:00744\n\
67TFK:06975:01078\n\
67TFK:07042:00546\n\
67TFK:07041:00586\n\
67TFK:07039:00687\n\
67TFK:07056:00690\n\
67TFK:07042:00852\n\
67TFK:07046:00931\n\
67TFK:07017:01083\n\
67TFK:07057:01171\n\
67TFK:07084:00751\n\
67TFK:07089:00838\n\
67TFK:07089:00941\n\
67TFK:07113:00576\n\
67TFK:07123:00563\n\
67TFK:07126:00579\n\
67TFK:07122:00675\n\
67TFK:07133:00855\n\
67TFK:07115:01035\n\
67TFK:07194:00624\n\
67TFK:07180:00684\n\
67TFK:07186:00688\n\
67TFK:07177:00745\n\
67TFK:07179:00777\n\
67TFK:07171:01109\n\
67TFK:07228:00499\n\
67TFK:07210:00767\n\
67TFK:07231:00968\n\
67TFK:07247:00976\n\
67TFK:07215:01072\n\
67TFK:07296:00706\n\
67TFK:07332:00642\n\
67TFK:07317:00786\n\
67TFK:07340:00867\n\
67TFK:07327:01194\n\
67TFK:07395:00472\n\
67TFK:07375:00748\n\
67TFK:07378:00840\n\
67TFK:07369:00855\n\
67TFK:07362:01066\n\
67TFK:07390:01060\n\
67TFK:07395:01119\n\
67TFK:07371:01159\n\
67TFK:07455:00464\n\
67TFK:07432:00906\n\
67TFK:07410:00991\n\
67TFK:07452:00958\n\
67TFK:07428:01275\n\
67TFK:07463:00489\n\
67TFK:07489:00573\n\
67TFK:07507:00633\n\
67TFK:07462:00978\n\
67TFK:07482:01234\n\
67TFK:07536:01033\n\
67TFK:07528:01225\n\
67TFK:07579:00561\n\
67TFK:07600:00619\n\
67TFK:07582:00753\n\
67TFK:07578:00928\n\
67TFK:07590:00943\n\
67TFK:07564:01033\n\
67TFK:07647:00480\n\
67TFK:07638:00698\n\
67TFK:07632:00731\n\
67TFK:07658:01075\n\
67TFK:07708:00566\n\
67TFK:07695:01076\n\
67TFK:07696:01138\n\
67TFK:07734:00491\n\
67TFK:07746:00523\n\
67TFK:07732:00732\n\
67TFK:07759:00805\n\
67TFK:07745:01258\n\
67TFK:07809:00777\n\
67TFK:07792:00888\n\
67TFK:07783:00926\n\
67TFK:07817:00597\n\
67TFK:07820:00698\n\
67TFK:07859:00959\n\
67TFK:07822:01036\n\
67TFK:07857:01043\n\
67TFK:07821:01119\n\
67TFK:07826:01264\n\
67TFK:07862:00940\n\
67TFK:07870:01063\n\
67TFK:07872:01071\n\
67TFK:07929:00479\n\
67TFK:07916:00941\n\
67TFK:07930:01246\n\
67TFK:07963:00604\n\
67TFK:07966:00707\n\
67TFK:07983:00731\n\
67TFK:07989:00831\n\
67TFK:07968:00952\n\
67TFK:07977:01017\n\
67TFK:06744:14730\n\
67TFK:06761:14195\n\
67TFK:06769:14571\n\
67TFK:06767:14717\n\
67TFK:06816:14513\n\
67TFK:06812:14523\n\
67TFK:06868:14546\n\
67TFK:06932:14184\n\
67TFK:06920:14361\n\
67TFK:06949:14383\n\
67TFK:06939:14652\n\
67TFK:06966:14293\n\
67TFK:06984:14515\n\
67TFK:06963:14627\n\
67TFK:07018:14288\n\
67TFK:07033:14593\n\
67TFK:07038:14599\n\
67TFK:07064:14248\n\
67TFK:07103:14254\n\
67TFK:07074:14344\n\
67TFK:07140:14598\n\
67TFK:07161:14213\n\
67TFK:07197:14326\n\
67TFK:07209:14535\n\
67TFK:07250:14206\n\
67TFK:07253:14555\n\
67TFK:07280:14354\n\
67TFK:07269:14534\n\
67TFK:07332:14525\n\
67TFK:07424:14206\n\
67TFK:07431:14444\n\
67TFK:07448:14806\n\
67TFK:07475:14191\n\
67TFK:07487:14299\n\
67TFK:07480:14424\n\
67TFK:07521:14176\n\
67TFK:07552:14252\n\
67TFK:07529:14430\n\
67TFK:07554:14563\n\
67TFK:07619:14401\n\
67TFK:07706:14261\n\
67TFK:07718:14280\n\
67TFK:07742:14278\n\
67TFK:07769:14485\n\
67TFK:07846:14393\n\
67TFK:07894:14381\n\
67TFK:07961:14208\n\
67TFK:08005:06661\n\
67TFK:08037:07020\n\
67TFK:08017:07436\n\
67TFK:08030:07441\n\
67TFK:08021:07494\n\
67TFK:08054:06498\n\
67TFK:08056:06609\n\
67TFK:08061:07504\n\
67TFK:08078:07647\n\
67TFK:08095:06688\n\
67TFK:08132:06833\n\
67TFK:08101:07001\n\
67TFK:08127:07056\n\
67TFK:08096:07428\n\
67TFK:08158:06741\n\
67TFK:08162:06912\n\
67TFK:08191:06985\n\
67TFK:08183:07103\n\
67TFK:08154:07399\n\
67TFK:08165:07580\n\
67TFK:08181:07541\n\
67TFK:08191:07632\n\
67TFK:08233:06531\n\
67TFK:08213:06624\n\
67TFK:08227:06644\n\
67TFK:08196:07110\n\
67TFK:08230:07168\n\
67TFK:08199:07388\n\
67TFK:08229:07621\n\
67TFK:08256:06595\n\
67TFK:08264:06923\n\
67TFK:08268:07051\n\
67TFK:08283:07149\n\
67TFK:08273:07684\n\
67TFK:08292:06500\n\
67TFK:08309:06632\n\
67TFK:08329:06686\n\
67TFK:08295:06825\n\
67TFK:08334:06897\n\
67TFK:08330:07087\n\
67TFK:08322:07114\n\
67TFK:08341:07484\n\
67TFK:08353:06498\n\
67TFK:08360:06668\n\
67TFK:08387:06716\n\
67TFK:08359:07408\n\
67TFK:08376:07430\n\
67TFK:08377:07397\n\
67TFK:08363:07659\n\
67TFK:08393:06620\n\
67TFK:08398:06776\n\
67TFK:08419:06888\n\
67TFK:08412:07101\n\
67TFK:08400:07223\n\
67TFK:08426:07518\n\
67TFK:08483:06628\n\
67TFK:08470:06728\n\
67TFK:08452:06808\n\
67TFK:08488:07005\n\
67TFK:08453:07070\n\
67TFK:08471:07172\n\
67TFK:08455:07315\n\
67TFK:08467:07408\n\
67TFK:08486:07535\n\
67TFK:08463:07551\n\
67TFK:08463:07582\n\
67TFK:08472:07657\n\
67TFK:08510:06505\n\
67TFK:08527:06807\n\
67TFK:08530:07140\n\
67TFK:08515:07531\n\
67TFK:08564:06684\n\
67TFK:08583:06786\n\
67TFK:08544:07580\n\
67TFK:08571:07593\n\
67TFK:08580:07597\n\
67TFK:08630:06839\n\
67TFK:08611:07063\n\
67TFK:08605:07248\n\
67TFK:08625:07294\n\
67TFK:08603:07635\n\
67TFK:08672:06507\n\
67TFK:08660:06988\n\
67TFK:08655:07129\n\
67TFK:08678:07105\n\
67TFK:08670:07141\n\
67TFK:08677:07171\n\
67TFK:08693:06490\n\
67TFK:08717:06508\n\
67TFK:08738:06807\n\
67TFK:08700:07359\n\
67TFK:08739:07397\n\
67TFK:08700:07583\n\
67TFK:08721:07679\n\
67TFK:08722:07678\n\
67TFK:08751:06712\n\
67TFK:08745:06744\n\
67TFK:08758:06757\n\
67TFK:08748:06832\n\
67TFK:08777:06858\n\
67TFK:08760:07128\n\
67TFK:08791:07183\n\
67TFK:08752:07198\n\
67TFK:08774:07223\n\
67TFK:08760:07311\n\
67TFK:08776:07305\n\
67TFK:08747:07426\n\
67TFK:08763:07633\n\
67TFK:08834:07165\n\
67TFK:08814:07454\n\
67TFK:08832:07466\n\
67TFK:08833:07533\n\
67TFK:08826:07616\n\
67TFK:08845:06562\n\
67TFK:08863:06623\n\
67TFK:08882:06612\n\
67TFK:08886:06632\n\
67TFK:08888:06645\n\
67TFK:08843:06703\n\
67TFK:08848:06770\n\
67TFK:08843:07071\n\
67TFK:08891:07511\n\
67TFK:08878:07718\n\
67TFK:08915:06671\n\
67TFK:08930:06827\n\
67TFK:08939:07011\n\
67TFK:08906:07490\n\
67TFK:08913:07507\n\
67TFK:08900:07549\n\
67TFK:08902:07575\n\
67TFK:08961:06541\n\
67TFK:08961:06604\n\
67TFK:08967:07039\n\
67TFK:08986:07363\n\
67TFK:08985:07553\n\
67TFK:08954:07613\n\
67TFK:09031:06521\n\
67TFK:09003:06612\n\
67TFK:09041:06675\n\
67TFK:09034:06761\n\
67TFK:08998:07248\n\
67TFK:09002:07391\n\
67TFK:09001:07453\n\
67TFK:09023:07505\n\
67TFK:09091:06488\n\
67TFK:09068:06665\n\
67TFK:09077:06855\n\
67TFK:09079:07179\n\
67TFK:09049:07225\n\
67TFK:09090:07322\n\
67TFK:09042:07378\n\
67TFK:09071:07551\n\
67TFK:09083:07674\n\
67TFK:09104:06598\n\
67TFK:09107:06636\n\
67TFK:09092:06687\n\
67TFK:09104:06916\n\
67TFK:09120:07079\n\
67TFK:09092:07130\n\
67TFK:09094:07164\n\
67TFK:09104:07181\n\
67TFK:09113:07362\n\
67TFK:09100:07499\n\
67TFK:09124:07588\n\
67TFK:09150:06665\n\
67TFK:09180:06657\n\
67TFK:09153:06824\n\
67TFK:09172:06937\n\
67TFK:09183:07029\n\
67TFK:09167:07199\n\
67TFK:09170:07498\n\
67TFK:09226:06834\n\
67TFK:09224:07081\n\
67TFK:09225:07117\n\
67TFK:09220:07201\n\
67TFK:09204:07563\n\
67TFK:09271:06551\n\
67TFK:09267:06779\n\
67TFK:09280:06858\n\
67TFK:09260:07066\n\
67TFK:09270:07216\n\
67TFK:09291:07429\n\
67TFK:09252:07531\n\
67TFK:09323:06592\n\
67TFK:09304:07242\n\
67TFK:09301:07387\n\
67TFK:08005:03152\n\
67TFK:08038:03142\n\
67TFK:08014:03370\n\
67TFK:08004:03463\n\
67TFK:07992:03610\n\
67TFK:08006:03853\n\
67TFK:08054:02664\n\
67TFK:08060:02727\n\
67TFK:08045:02813\n\
67TFK:08046:02878\n\
67TFK:08060:02973\n\
67TFK:08065:03509\n\
67TFK:08070:03766\n\
67TFK:08097:02596\n\
67TFK:08137:02597\n\
67TFK:08109:02674\n\
67TFK:08119:02862\n\
67TFK:08140:03121\n\
67TFK:08139:03370\n\
67TFK:08103:03436\n\
67TFK:08132:03472\n\
67TFK:08101:03561\n\
67TFK:08148:02783\n\
67TFK:08188:02889\n\
67TFK:08189:03054\n\
67TFK:08181:03086\n\
67TFK:08187:03268\n\
67TFK:08170:03671\n\
67TFK:08165:03792\n\
67TFK:08210:03181\n\
67TFK:08201:03421\n\
67TFK:08211:03669\n\
67TFK:08220:03750\n\
67TFK:08265:02760\n\
67TFK:08284:03274\n\
67TFK:08270:03391\n\
67TFK:08244:03608\n\
67TFK:08294:02771\n\
67TFK:08317:03132\n\
67TFK:08341:03352\n\
67TFK:08316:03461\n\
67TFK:08298:03670\n\
67TFK:08341:03634\n\
67TFK:08321:03797\n\
67TFK:08354:02711\n\
67TFK:08380:02762\n\
67TFK:08371:02875\n\
67TFK:08346:02944\n\
67TFK:08361:03268\n\
67TFK:08381:03275\n\
67TFK:08374:03322\n\
67TFK:08344:03638\n\
67TFK:08417:02708\n\
67TFK:08418:02703\n\
67TFK:08433:02906\n\
67TFK:08439:03055\n\
67TFK:08440:03055\n\
67TFK:08410:03122\n\
67TFK:08429:03097\n\
67TFK:08400:03419\n\
67TFK:08419:03428\n\
67TFK:08438:03509\n\
67TFK:08411:03628\n\
67TFK:08471:02579\n\
67TFK:08482:02788\n\
67TFK:08452:03293\n\
67TFK:08453:03777\n\
67TFK:08520:02577\n\
67TFK:08505:02845\n\
67TFK:08539:03280\n\
67TFK:08503:03336\n\
67TFK:08525:03368\n\
67TFK:08533:03433\n\
67TFK:08519:03481\n\
67TFK:08522:03563\n\
67TFK:08558:02867\n\
67TFK:08559:02872\n\
67TFK:08569:02918\n\
67TFK:08574:02926\n\
67TFK:08563:03121\n\
67TFK:08562:03291\n\
67TFK:08561:03452\n\
67TFK:08553:03589\n\
67TFK:08586:03586\n\
67TFK:08596:02774\n\
67TFK:08599:02997\n\
67TFK:08618:03104\n\
67TFK:08641:03356\n\
67TFK:08597:03391\n\
67TFK:08637:03762\n\
67TFK:08628:03776\n\
67TFK:08628:03796\n\
67TFK:08647:02760\n\
67TFK:08669:02821\n\
67TFK:08684:03016\n\
67TFK:08684:03291\n\
67TFK:08643:03574\n\
67TFK:08649:03604\n\
67TFK:08678:03676\n\
67TFK:08647:03762\n\
67TFK:08651:03753\n\
67TFK:08642:03855\n\
67TFK:08694:02595\n\
67TFK:08706:02903\n\
67TFK:08735:02962\n\
67TFK:08736:03352\n\
67TFK:08739:03354\n\
67TFK:08728:03442\n\
67TFK:08723:03602\n\
67TFK:08730:03709\n\
67TFK:08774:02687\n\
67TFK:08785:02706\n\
67TFK:08748:02930\n\
67TFK:08756:03075\n\
67TFK:08742:03210\n\
67TFK:08752:03262\n\
67TFK:08787:03560\n\
67TFK:08789:03547\n\
67TFK:08789:03597\n\
67TFK:08791:03724\n\
67TFK:08750:03808\n\
67TFK:08793:02591\n\
67TFK:08823:02674\n\
67TFK:08826:02738\n\
67TFK:08801:02814\n\
67TFK:08810:02912\n\
67TFK:08833:02966\n\
67TFK:08812:02995\n\
67TFK:08818:03016\n\
67TFK:08812:03066\n\
67TFK:08795:03157\n\
67TFK:08801:03695\n\
67TFK:08810:03831\n\
67TFK:08824:03856\n\
67TFK:08877:02607\n\
67TFK:08881:02699\n\
67TFK:08886:02756\n\
67TFK:08884:03073\n\
67TFK:08864:03177\n\
67TFK:08849:03265\n\
67TFK:08887:03419\n\
67TFK:08874:03485\n\
67TFK:08877:03508\n\
67TFK:08844:03684\n\
67TFK:08934:02921\n\
67TFK:08941:03043\n\
67TFK:08906:03478\n\
67TFK:08941:03779\n\
67TFK:08907:03834\n\
67TFK:08991:02587\n\
67TFK:08991:02617\n\
67TFK:08991:02773\n\
67TFK:08970:02959\n\
67TFK:08962:02995\n\
67TFK:08967:03093\n\
67TFK:08955:03206\n\
67TFK:08967:03372\n\
67TFK:08967:03514\n\
67TFK:09041:03082\n\
67TFK:09041:03231\n\
67TFK:09046:02663\n\
67TFK:09053:02751\n\
67TFK:09085:02993\n\
67TFK:09080:03199\n\
67TFK:09048:03761\n\
67TFK:09083:03780\n\
67TFK:09126:02584\n\
67TFK:09134:03252\n\
67TFK:09131:03687\n\
67TFK:09191:02596\n\
67TFK:09162:02828\n\
67TFK:09146:03169\n\
67TFK:09143:03312\n\
67TFK:09173:03360\n\
67TFK:09160:03414\n\
67TFK:09161:03593\n\
67TFK:09170:03580\n\
67TFK:09163:03751\n\
67TFK:09229:03052\n\
67TFK:09205:03090\n\
67TFK:09218:03246\n\
67TFK:09228:03461\n\
67TFK:09215:03515\n\
67TFK:09225:03616\n\
67TFK:09213:03671\n\
67TFK:09226:03716\n\
67TFK:09241:03678\n\
67TFK:09254:02612\n\
67TFK:09284:02940\n\
67TFK:09264:03039\n\
67TFK:09283:03512\n\
67TFK:09312:03366\n\
67TFK:09315:03344\n\
67TFK:09295:03732\n\
67TFK:08001:04025\n\
67TFK:08020:04066\n\
67TFK:08007:04167\n\
67TFK:08014:04506\n\
67TFK:08015:04663\n\
67TFK:08009:04792\n\
67TFK:08050:04124\n\
67TFK:08063:04298\n\
67TFK:08065:04276\n\
67TFK:08089:04264\n\
67TFK:08082:04460\n\
67TFK:08075:04504\n\
67TFK:08066:04522\n\
67TFK:08070:04852\n\
67TFK:08072:04821\n\
67TFK:08069:04981\n\
67TFK:08066:05019\n\
67TFK:08138:04067\n\
67TFK:08139:04143\n\
67TFK:08093:04369\n\
67TFK:08098:04558\n\
67TFK:08133:04707\n\
67TFK:08106:04809\n\
67TFK:08112:04854\n\
67TFK:08102:04998\n\
67TFK:08119:05038\n\
67TFK:08159:04190\n\
67TFK:08181:04461\n\
67TFK:08163:04468\n\
67TFK:08166:04682\n\
67TFK:08169:04680\n\
67TFK:08212:04220\n\
67TFK:08218:04271\n\
67TFK:08220:04400\n\
67TFK:08236:04652\n\
67TFK:08226:04873\n\
67TFK:08205:04949\n\
67TFK:08220:04975\n\
67TFK:08231:04987\n\
67TFK:08219:05016\n\
67TFK:08261:03900\n\
67TFK:08243:04325\n\
67TFK:08248:04352\n\
67TFK:08249:04499\n\
67TFK:08263:04827\n\
67TFK:08250:04912\n\
67TFK:08264:04995\n\
67TFK:08287:04999\n\
67TFK:08263:05072\n\
67TFK:08325:03911\n\
67TFK:08325:04086\n\
67TFK:08295:04174\n\
67TFK:08302:04195\n\
67TFK:08315:04223\n\
67TFK:08340:04287\n\
67TFK:08328:04442\n\
67TFK:08311:04473\n\
67TFK:08320:04510\n\
67TFK:08306:05005\n\
67TFK:08359:03864\n\
67TFK:08379:03910\n\
67TFK:08385:03945\n\
67TFK:08384:04160\n\
67TFK:08345:04242\n\
67TFK:08349:04281\n\
67TFK:08357:04300\n\
67TFK:08349:04337\n\
67TFK:08390:04328\n\
67TFK:08373:04388\n\
67TFK:08350:04702\n\
67TFK:08385:04671\n\
67TFK:08376:04763\n\
67TFK:08345:04834\n\
67TFK:08361:04902\n\
67TFK:08375:05056\n\
67TFK:08408:04136\n\
67TFK:08393:04278\n\
67TFK:08411:04535\n\
67TFK:08422:04762\n\
67TFK:08405:04819\n\
67TFK:08434:05068\n\
67TFK:08393:05127\n\
67TFK:08478:04039\n\
67TFK:08442:04136\n\
67TFK:08467:04179\n\
67TFK:08460:04340\n\
67TFK:08471:04381\n\
67TFK:08471:04491\n\
67TFK:08450:04617\n\
67TFK:08472:04671\n\
67TFK:08457:04937\n\
67TFK:08465:04917\n\
67TFK:08462:05014\n\
67TFK:08489:05114\n\
67TFK:08522:03929\n\
67TFK:08524:03961\n\
67TFK:08522:04238\n\
67TFK:08524:04243\n\
67TFK:08495:04513\n\
67TFK:08515:04858\n\
67TFK:08495:04909\n\
67TFK:08504:05035\n\
67TFK:08567:04188\n\
67TFK:08583:04361\n\
67TFK:08583:04402\n\
67TFK:08585:04520\n\
67TFK:08590:04782\n\
67TFK:08567:04942\n\
67TFK:08584:05021\n\
67TFK:08617:04136\n\
67TFK:08592:04317\n\
67TFK:08638:04459\n\
67TFK:08599:04556\n\
67TFK:08603:04520\n\
67TFK:08640:04518\n\
67TFK:08685:03899\n\
67TFK:08654:03950\n\
67TFK:08684:04031\n\
67TFK:08682:04508\n\
67TFK:08687:04487\n\
67TFK:08656:04526\n\
67TFK:08685:04726\n\
67TFK:08645:04787\n\
67TFK:08688:05000\n\
67TFK:08702:03887\n\
67TFK:08723:03906\n\
67TFK:08724:03904\n\
67TFK:08699:04193\n\
67TFK:08716:04219\n\
67TFK:08722:04432\n\
67TFK:08710:04526\n\
67TFK:08710:04545\n\
67TFK:08737:04540\n\
67TFK:08735:04591\n\
67TFK:08730:04656\n\
67TFK:08706:04823\n\
67TFK:08769:03897\n\
67TFK:08779:03892\n\
67TFK:08762:04092\n\
67TFK:08764:04342\n\
67TFK:08752:04553\n\
67TFK:08759:04518\n\
67TFK:08779:04614\n\
67TFK:08817:03962\n\
67TFK:08809:04283\n\
67TFK:08831:04401\n\
67TFK:08827:04452\n\
67TFK:08829:04463\n\
67TFK:08820:04540\n\
67TFK:08795:04699\n\
67TFK:08835:04734\n\
67TFK:08830:04793\n\
67TFK:08860:03887\n\
67TFK:08876:03902\n\
67TFK:08880:03915\n\
67TFK:08866:04011\n\
67TFK:08862:04020\n\
67TFK:08861:04210\n\
67TFK:08846:04232\n\
67TFK:08873:04391\n\
67TFK:08862:04518\n\
67TFK:08854:04685\n\
67TFK:08848:04950\n\
67TFK:08881:04961\n\
67TFK:08906:03928\n\
67TFK:08922:04052\n\
67TFK:08902:04123\n\
67TFK:08898:04223\n\
67TFK:08923:04342\n\
67TFK:08914:04610\n\
67TFK:08920:04710\n\
67TFK:08935:04787\n\
67TFK:08894:04931\n\
67TFK:08922:05079\n\
67TFK:08944:04113\n\
67TFK:08947:04177\n\
67TFK:08990:04415\n\
67TFK:08959:04536\n\
67TFK:08986:04524\n\
67TFK:08957:04881\n\
67TFK:09004:03916\n\
67TFK:09008:04163\n\
67TFK:09003:04284\n\
67TFK:09005:04473\n\
67TFK:09039:04650\n\
67TFK:08999:04737\n\
67TFK:09068:04182\n\
67TFK:09065:04335\n\
67TFK:09089:05000\n\
67TFK:09089:05086\n\
67TFK:09104:04061\n\
67TFK:09108:04563\n\
67TFK:09098:04745\n\
67TFK:09105:04858\n\
67TFK:09135:05090\n\
67TFK:09182:03939\n\
67TFK:09187:04023\n\
67TFK:09165:04074\n\
67TFK:09169:04507\n\
67TFK:09175:04696\n\
67TFK:09169:05127\n\
67TFK:09197:03880\n\
67TFK:09235:04216\n\
67TFK:09223:04352\n\
67TFK:09203:04371\n\
67TFK:09240:04489\n\
67TFK:09199:04871\n\
67TFK:09253:04415\n\
67TFK:09283:04507\n\
67TFK:09260:04563\n\
67TFK:09265:04785\n\
67TFK:09289:04807\n\
67TFK:09269:04851\n\
67TFK:09242:05100\n\
67TFK:09312:04576\n\
67TFK:09292:05081\n\
67TFK:09302:05075\n\
67TFK:08001:07998\n\
67TFK:08001:08063\n\
67TFK:08003:08170\n\
67TFK:08029:08137\n\
67TFK:07997:08355\n\
67TFK:08005:08902\n\
67TFK:08003:08976\n\
67TFK:08042:07905\n\
67TFK:08080:08495\n\
67TFK:08122:07861\n\
67TFK:08129:07961\n\
67TFK:08097:08011\n\
67TFK:08093:08041\n\
67TFK:08104:08107\n\
67TFK:08116:08297\n\
67TFK:08094:08383\n\
67TFK:08130:08769\n\
67TFK:08140:08988\n\
67TFK:08144:07871\n\
67TFK:08151:07836\n\
67TFK:08150:08187\n\
67TFK:08174:08564\n\
67TFK:08187:08648\n\
67TFK:08144:08839\n\
67TFK:08181:08829\n\
67TFK:08179:08885\n\
67TFK:08219:07846\n\
67TFK:08238:07846\n\
67TFK:08196:08404\n\
67TFK:08197:08705\n\
67TFK:08234:08701\n\
67TFK:08205:08741\n\
67TFK:08235:08818\n\
67TFK:08197:08926\n\
67TFK:08242:07981\n\
67TFK:08260:08144\n\
67TFK:08268:08340\n\
67TFK:08252:08577\n\
67TFK:08251:08680\n\
67TFK:08288:08803\n\
67TFK:08331:07907\n\
67TFK:08323:08719\n\
67TFK:08325:08768\n\
67TFK:08325:08919\n\
67TFK:08366:07752\n\
67TFK:08354:07802\n\
67TFK:08375:07803\n\
67TFK:08374:07865\n\
67TFK:08356:07907\n\
67TFK:08376:07905\n\
67TFK:08346:07928\n\
67TFK:08364:07964\n\
67TFK:08362:08320\n\
67TFK:08382:08391\n\
67TFK:08364:08803\n\
67TFK:08405:07771\n\
67TFK:08403:08326\n\
67TFK:08420:08571\n\
67TFK:08415:08642\n\
67TFK:08427:08687\n\
67TFK:08445:08003\n\
67TFK:08467:08235\n\
67TFK:08479:08306\n\
67TFK:08445:08507\n\
67TFK:08451:08974\n\
67TFK:08465:08972\n\
67TFK:08476:08929\n\
67TFK:08532:07819\n\
67TFK:08515:07838\n\
67TFK:08501:08092\n\
67TFK:08503:08571\n\
67TFK:08509:08536\n\
67TFK:08500:09003\n\
67TFK:08587:07762\n\
67TFK:08557:08086\n\
67TFK:08548:08437\n\
67TFK:08584:08561\n\
67TFK:08574:08669\n\
67TFK:08571:08926\n\
67TFK:08630:07827\n\
67TFK:08602:08239\n\
67TFK:08615:08599\n\
67TFK:08636:08959\n\
67TFK:08639:08996\n\
67TFK:08676:07895\n\
67TFK:08684:08277\n\
67TFK:08688:08883\n\
67TFK:08696:08295\n\
67TFK:08737:08335\n\
67TFK:08735:08476\n\
67TFK:08716:08622\n\
67TFK:08702:08737\n\
67TFK:08773:07826\n\
67TFK:08789:08024\n\
67TFK:08780:08215\n\
67TFK:08769:08306\n\
67TFK:08761:08332\n\
67TFK:08753:08550\n\
67TFK:08755:08654\n\
67TFK:08810:07749\n\
67TFK:08840:07799\n\
67TFK:08800:08391\n\
67TFK:08830:08546\n\
67TFK:08878:09001\n\
67TFK:08936:07819\n\
67TFK:08922:07962\n\
67TFK:08905:08015\n\
67TFK:08924:08176\n\
67TFK:08941:08760\n\
67TFK:08975:07805\n\
67TFK:08945:08125\n\
67TFK:08961:08161\n\
67TFK:08986:08177\n\
67TFK:08945:08516\n\
67TFK:08987:08855\n\
67TFK:08943:08925\n\
67TFK:08985:08916\n\
67TFK:09020:07944\n\
67TFK:08995:08119\n\
67TFK:09019:08143\n\
67TFK:09006:08663\n\
67TFK:08996:08912\n\
67TFK:09077:07755\n\
67TFK:09077:08014\n\
67TFK:09134:07956\n\
67TFK:09127:08018\n\
67TFK:09137:08121\n\
67TFK:09123:08249\n\
67TFK:09126:08361\n\
67TFK:09125:08431\n\
67TFK:09118:08928\n\
67TFK:09191:07743\n\
67TFK:09184:07823\n\
67TFK:09148:07993\n\
67TFK:09177:08519\n\
67TFK:09229:07770\n\
67TFK:09232:08296\n\
67TFK:09236:08341\n\
67TFK:09208:08396\n\
67TFK:09192:08530\n\
67TFK:09214:08537\n\
67TFK:09230:08763\n\
67TFK:09280:07734\n\
67TFK:09247:08603\n\
67TFK:09284:08689\n\
67TFK:09321:08458\n\
67TFK:09322:08667\n\
67TFK:08012:09464\n\
67TFK:08006:09918\n\
67TFK:08057:09057\n\
67TFK:08084:09047\n\
67TFK:08086:09251\n\
67TFK:08062:09467\n\
67TFK:08088:09595\n\
67TFK:08083:09940\n\
67TFK:08128:09266\n\
67TFK:08100:09394\n\
67TFK:08133:09493\n\
67TFK:08122:09549\n\
67TFK:08105:09583\n\
67TFK:08164:09029\n\
67TFK:08172:09885\n\
67TFK:08162:09984\n\
67TFK:08189:09990\n\
67TFK:08162:10031\n\
67TFK:08164:10208\n\
67TFK:08178:10241\n\
67TFK:08169:10283\n\
67TFK:08202:09130\n\
67TFK:08209:09165\n\
67TFK:08216:09122\n\
67TFK:08234:09203\n\
67TFK:08200:09410\n\
67TFK:08204:09488\n\
67TFK:08222:09486\n\
67TFK:08198:09631\n\
67TFK:08249:09095\n\
67TFK:08263:09159\n\
67TFK:08254:09603\n\
67TFK:08247:09637\n\
67TFK:08245:09670\n\
67TFK:08271:09806\n\
67TFK:08302:09039\n\
67TFK:08337:09016\n\
67TFK:08316:09086\n\
67TFK:08323:09075\n\
67TFK:08340:09225\n\
67TFK:08327:09327\n\
67TFK:08297:09489\n\
67TFK:08325:09498\n\
67TFK:08321:09773\n\
67TFK:08328:09784\n\
67TFK:08301:10068\n\
67TFK:08311:10139\n\
67TFK:08302:10227\n\
67TFK:08390:09159\n\
67TFK:08363:09255\n\
67TFK:08387:09250\n\
67TFK:08343:09990\n\
67TFK:08436:09116\n\
67TFK:08413:09295\n\
67TFK:08429:09451\n\
67TFK:08394:09814\n\
67TFK:08394:10112\n\
67TFK:08474:09058\n\
67TFK:08469:09548\n\
67TFK:08456:09827\n\
67TFK:08515:09158\n\
67TFK:08508:09474\n\
67TFK:08497:09580\n\
67TFK:08536:09698\n\
67TFK:08516:09750\n\
67TFK:08504:09941\n\
67TFK:08559:09400\n\
67TFK:08578:09578\n\
67TFK:08568:09895\n\
67TFK:08606:09118\n\
67TFK:08597:09248\n\
67TFK:08628:09430\n\
67TFK:08633:09440\n\
67TFK:08640:09829\n\
67TFK:08666:09114\n\
67TFK:08657:09307\n\
67TFK:08690:09353\n\
67TFK:08661:09415\n\
67TFK:08667:09370\n\
67TFK:08667:09408\n\
67TFK:08678:09937\n\
67TFK:08647:10088\n\
67TFK:08679:10180\n\
67TFK:08687:10180\n\
67TFK:08700:09072\n\
67TFK:08732:09410\n\
67TFK:08704:09576\n\
67TFK:08705:09701\n\
67TFK:08713:09785\n\
67TFK:08739:09847\n\
67TFK:08700:09982\n\
67TFK:08732:10212\n\
67TFK:08698:10227\n\
67TFK:08747:09151\n\
67TFK:08787:09362\n\
67TFK:08755:09699\n\
67TFK:08812:09090\n\
67TFK:08797:09225\n\
67TFK:08831:09679\n\
67TFK:08817:09723\n\
67TFK:08823:09749\n\
67TFK:08801:10266\n\
67TFK:08881:09310\n\
67TFK:08879:09481\n\
67TFK:08884:09506\n\
67TFK:08925:09175\n\
67TFK:08899:09308\n\
67TFK:08896:09389\n\
67TFK:08892:09471\n\
67TFK:08911:09499\n\
67TFK:08936:09757\n\
67TFK:08899:09936\n\
67TFK:08898:09971\n\
67TFK:08956:09316\n\
67TFK:08972:09388\n\
67TFK:08986:09442\n\
67TFK:08971:09473\n\
67TFK:08963:09563\n\
67TFK:08981:09856\n\
67TFK:09012:09044\n\
67TFK:09009:09510\n\
67TFK:09027:09578\n\
67TFK:08995:09640\n\
67TFK:09009:10184\n\
67TFK:09068:09316\n\
67TFK:09072:09338\n\
67TFK:09046:09903\n\
67TFK:09070:10115\n\
67TFK:09087:10286\n\
67TFK:09099:09232\n\
67TFK:09103:09256\n\
67TFK:09108:09556\n\
67TFK:09102:09625\n\
67TFK:09141:09629\n\
67TFK:09105:09815\n\
67TFK:09124:09810\n\
67TFK:09095:09919\n\
67TFK:09095:09940\n\
67TFK:09125:10020\n\
67TFK:09102:10113\n\
67TFK:09117:10218\n\
67TFK:09143:09255\n\
67TFK:09189:09311\n\
67TFK:09147:09813\n\
67TFK:09174:09786\n\
67TFK:09148:09854\n\
67TFK:09182:09855\n\
67TFK:09173:09885\n\
67TFK:09149:10193\n\
67TFK:09196:09039\n\
67TFK:09223:09096\n\
67TFK:09213:09122\n\
67TFK:09235:09128\n\
67TFK:09216:09299\n\
67TFK:09219:09606\n\
67TFK:09192:09623\n\
67TFK:09207:09766\n\
67TFK:09200:09842\n\
67TFK:09210:09843\n\
67TFK:09216:09935\n\
67TFK:09218:09975\n\
67TFK:09199:10057\n\
67TFK:09269:09197\n\
67TFK:09288:09376\n\
67TFK:09287:09441\n\
67TFK:09271:09511\n\
67TFK:09286:09579\n\
67TFK:09261:09659\n\
67TFK:09282:09640\n\
67TFK:09277:09675\n\
67TFK:09244:10284\n\
67TFK:09312:09571\n\
67TFK:09310:09682\n\
67TFK:09312:10103\n\
67TFK:00455:11353\n\
67TFK:00529:10376\n\
67TFK:00541:10423\n\
67TFK:00579:10703\n\
67TFK:00604:10490\n\
67TFK:00606:11315\n\
67TFK:00687:10955\n\
67TFK:00696:11245\n\
67TFK:00722:10348\n\
67TFK:00748:10667\n\
67TFK:00727:10753\n\
67TFK:00706:10889\n\
67TFK:00742:10964\n\
67TFK:00725:11169\n\
67TFK:00706:11394\n\
67TFK:00707:11469\n\
67TFK:00754:10511\n\
67TFK:00777:10546\n\
67TFK:00765:10874\n\
67TFK:00834:10470\n\
67TFK:00803:10618\n\
67TFK:00803:10669\n\
67TFK:00826:10792\n\
67TFK:00893:10532\n\
67TFK:00853:10635\n\
67TFK:00885:10703\n\
67TFK:00866:10783\n\
67TFK:00891:10768\n\
67TFK:00883:11276\n\
67TFK:00856:11415\n\
67TFK:00870:11477\n\
67TFK:00908:10947\n\
67TFK:00946:11507\n\
67TFK:00985:10440\n\
67TFK:00994:10748\n\
67TFK:01005:10307\n\
67TFK:01017:10320\n\
67TFK:01049:10324\n\
67TFK:01014:10425\n\
67TFK:01034:10882\n\
67TFK:01016:11120\n\
67TFK:01078:10452\n\
67TFK:01063:10573\n\
67TFK:01071:10732\n\
67TFK:01058:10882\n\
67TFK:01059:11239\n\
67TFK:01108:10920\n\
67TFK:01138:11027\n\
67TFK:01186:10537\n\
67TFK:01188:11319\n\
67TFK:01190:11524\n\
67TFK:01247:10846\n\
67TFK:01227:10929\n\
67TFK:01225:11024\n\
67TFK:01280:10730\n\
67TFK:01262:10775\n\
67TFK:01258:10951\n\
67TFK:01274:10981\n\
67TFK:01279:11434\n\
67TFK:01327:11066\n\
67TFK:01304:11544\n\
67TFK:01303:11567\n\
67TFK:06683:11878\n\
67TFK:06706:12284\n\
67TFK:06671:12349\n\
67TFK:06699:12772\n\
67TFK:06725:11728\n\
67TFK:06712:12092\n\
67TFK:06729:12560\n\
67TFK:06730:12696\n\
67TFK:06746:12718\n\
67TFK:06724:12788\n\
67TFK:06781:11856\n\
67TFK:06790:12503\n\
67TFK:06816:12624\n\
67TFK:06861:11619\n\
67TFK:06879:11683\n\
67TFK:06867:12103\n\
67TFK:06887:12155\n\
67TFK:06879:12238\n\
67TFK:06883:12353\n\
67TFK:06893:12370\n\
67TFK:06872:12405\n\
67TFK:06939:11782\n\
67TFK:06939:12543\n\
67TFK:06977:11781\n\
67TFK:07011:11668\n\
67TFK:07051:11835\n\
67TFK:07047:11984\n\
67TFK:07047:12336\n\
67TFK:07052:12378\n\
67TFK:07038:12563\n\
67TFK:07047:12660\n\
67TFK:07084:11655\n\
67TFK:07065:11734\n\
67TFK:07093:12774\n\
67TFK:07107:12756\n\
67TFK:07069:12801\n\
67TFK:07148:11682\n\
67TFK:07155:11663\n\
67TFK:07125:12328\n\
67TFK:07110:12474\n\
67TFK:07178:11979\n\
67TFK:07168:12630\n\
67TFK:07171:12734\n\
67TFK:07224:12120\n\
67TFK:07238:12478\n\
67TFK:07251:12719\n\
67TFK:07217:12865\n\
67TFK:07305:11656\n\
67TFK:07317:11766\n\
67TFK:07344:12367\n\
67TFK:07357:12366\n\
67TFK:07370:11854\n\
67TFK:07367:11914\n\
67TFK:07388:12349\n\
67TFK:07381:12594\n\
67TFK:07367:12670\n\
67TFK:07443:11934\n\
67TFK:07413:11958\n\
67TFK:07416:11979\n\
67TFK:07499:12116\n\
67TFK:07472:12147\n\
67TFK:07491:12239\n\
67TFK:07483:12269\n\
67TFK:07490:12336\n\
67TFK:07531:11634\n\
67TFK:07533:11647\n\
67TFK:07552:11995\n\
67TFK:07564:11655\n\
67TFK:07589:11888\n\
67TFK:07563:11919\n\
67TFK:07604:12438\n\
67TFK:07597:12576\n\
67TFK:07600:12810\n\
67TFK:07637:11987\n\
67TFK:07626:12132\n\
67TFK:07648:12104\n\
67TFK:07659:12665\n\
67TFK:07660:11777\n\
67TFK:07673:12018\n\
67TFK:07675:12006\n\
67TFK:07671:12373\n\
67TFK:07680:12387\n\
67TFK:07698:12667\n\
67TFK:07671:12818\n\
67TFK:07713:11612\n\
67TFK:07741:11807\n\
67TFK:07717:12011\n\
67TFK:07723:12265\n\
67TFK:07752:12259\n\
67TFK:07744:12844\n\
67TFK:07807:11789\n\
67TFK:07784:11899\n\
67TFK:07801:11928\n\
67TFK:07764:12253\n\
67TFK:07823:12025\n\
67TFK:07818:12104\n\
67TFK:07823:12760\n\
67TFK:07845:12873\n\
67TFK:07897:11823\n\
67TFK:07885:12760\n\
67TFK:07911:11687\n\
67TFK:07947:11787\n\
67TFK:07953:12249\n\
67TFK:07920:12447\n\
67TFK:07924:12755\n\
67TFK:07982:11925\n\
67TFK:07979:12052\n\
67TFK:07984:12387\n\
67TFK:04031:13614\n\
67TFK:04038:13599\n\
67TFK:04017:13744\n\
67TFK:04009:13836\n\
67TFK:04003:14135\n\
67TFK:04083:13965\n\
67TFK:04101:13292\n\
67TFK:04108:13381\n\
67TFK:04101:13548\n\
67TFK:04115:14060\n\
67TFK:04153:12925\n\
67TFK:04156:13239\n\
67TFK:04182:13349\n\
67TFK:04180:13611\n\
67TFK:04154:13863\n\
67TFK:04192:14059\n\
67TFK:04201:13160\n\
67TFK:04242:13191\n\
67TFK:04217:13343\n\
67TFK:04243:13375\n\
67TFK:04241:13650\n\
67TFK:04197:13724\n\
67TFK:04213:13867\n\
67TFK:04273:13029\n\
67TFK:04247:13147\n\
67TFK:04274:13182\n\
67TFK:04288:13196\n\
67TFK:04248:13615\n\
67TFK:04345:12944\n\
67TFK:04336:13032\n\
67TFK:04313:13491\n\
67TFK:04301:13943\n\
67TFK:04305:14105\n\
67TFK:04376:12897\n\
67TFK:04346:13261\n\
67TFK:04353:13808\n\
67TFK:04368:13800\n\
67TFK:04389:14053\n\
67TFK:04430:12883\n\
67TFK:04463:13282\n\
67TFK:04459:13678\n\
67TFK:04500:13326\n\
67TFK:04506:13977\n\
67TFK:04589:13294\n\
67TFK:04574:13686\n\
67TFK:04563:14167\n\
67TFK:04601:13330\n\
67TFK:04637:14095\n\
67TFK:04632:14133\n\
67TFK:04714:13304\n\
67TFK:04719:13380\n\
67TFK:04738:13551\n\
67TFK:04752:12926\n\
67TFK:04783:12963\n\
67TFK:04770:13017\n\
67TFK:04760:13193\n\
67TFK:04794:13932\n\
67TFK:04857:13062\n\
67TFK:04889:13147\n\
67TFK:04848:13319\n\
67TFK:04870:13447\n\
67TFK:04926:12975\n\
67TFK:04926:13000\n\
67TFK:04943:13697\n\
67TFK:04994:13025\n\
67TFK:04962:13064\n\
67TFK:04959:14127\n\
67TFK:05024:12950\n\
67TFK:04996:13277\n\
67TFK:05024:13671\n\
67TFK:05034:13855\n\
67TFK:05014:13947\n\
67TFK:05010:14158\n\
67TFK:05094:13156\n\
67TFK:05072:13285\n\
67TFK:05142:13329\n\
67TFK:05099:13469\n\
67TFK:05153:12920\n\
67TFK:05187:12969\n\
67TFK:05157:13063\n\
67TFK:05161:13480\n\
67TFK:05188:13987\n\
67TFK:05193:14089\n\
67TFK:05216:13657\n\
67TFK:05242:13748\n\
67TFK:05220:13874\n\
67TFK:05254:13088\n\
67TFK:05266:13178\n\
67TFK:05255:13609\n\
67TFK:05275:13733\n\
67TFK:05297:13791\n\
67TFK:04064:14390\n\
67TFK:04053:14951\n\
67TFK:04135:14256\n\
67TFK:04125:14328\n\
67TFK:04108:15070\n\
67TFK:04186:14735\n\
67TFK:04153:14786\n\
67TFK:04205:14626\n\
67TFK:04259:14951\n\
67TFK:04255:14981\n\
67TFK:04337:14573\n\
67TFK:04360:14186\n\
67TFK:04389:14225\n\
67TFK:04361:14296\n\
67TFK:04353:14401\n\
67TFK:04387:14446\n\
67TFK:04358:14534\n\
67TFK:04373:14531\n\
67TFK:04364:14944\n\
67TFK:04422:14360\n\
67TFK:04403:14431\n\
67TFK:04420:14732\n\
67TFK:04481:14187\n\
67TFK:04450:14462\n\
67TFK:04488:14451\n\
67TFK:04529:14505\n\
67TFK:04507:14811\n\
67TFK:04528:14791\n\
67TFK:04569:14203\n\
67TFK:04573:14570\n\
67TFK:04577:15021\n\
67TFK:04645:14189\n\
67TFK:04599:14232\n\
67TFK:04636:14336\n\
67TFK:04620:14465\n\
67TFK:04637:14695\n\
67TFK:04601:15019\n\
67TFK:04678:14295\n\
67TFK:04692:14925\n\
67TFK:04742:14603\n\
67TFK:04766:14403\n\
67TFK:04765:14885\n\
67TFK:04784:14919\n\
67TFK:04829:14344\n\
67TFK:04812:14520\n\
67TFK:04890:14319\n\
67TFK:04850:14422\n\
67TFK:04892:14490\n\
67TFK:04882:14871\n\
67TFK:04903:14216\n\
67TFK:04896:14554\n\
67TFK:04962:14319\n\
67TFK:04954:14636\n\
67TFK:05048:14453\n\
67TFK:05101:14300\n\
67TFK:05158:14275\n\
67TFK:04034:11596\n\
67TFK:04006:11956\n\
67TFK:04033:12388\n\
67TFK:04038:12459\n\
67TFK:04040:12593\n\
67TFK:04014:12800\n\
67TFK:04093:11941\n\
67TFK:04060:12008\n\
67TFK:04104:12454\n\
67TFK:04123:12846\n\
67TFK:04151:11630\n\
67TFK:04179:11593\n\
67TFK:04149:11785\n\
67TFK:04165:12503\n\
67TFK:04175:12604\n\
67TFK:04243:11884\n\
67TFK:04231:12041\n\
67TFK:04228:12759\n\
67TFK:04261:11822\n\
67TFK:04289:11983\n\
67TFK:04258:12011\n\
67TFK:04281:12167\n\
67TFK:04264:12389\n\
67TFK:04282:12531\n\
67TFK:04304:11876\n\
67TFK:04312:11847\n\
67TFK:04302:12302\n\
67TFK:04299:12356\n\
67TFK:04321:12480\n\
67TFK:04321:12660\n\
67TFK:04333:12856\n\
67TFK:04363:11659\n\
67TFK:04383:11939\n\
67TFK:04385:11980\n\
67TFK:04387:12082\n\
67TFK:04353:12238\n\
67TFK:04354:12257\n\
67TFK:04392:12738\n\
67TFK:04380:12877\n\
67TFK:04401:11924\n\
67TFK:04397:12089\n\
67TFK:04400:12128\n\
67TFK:04409:12109\n\
67TFK:04412:12129\n\
67TFK:04407:12206\n\
67TFK:04410:12389\n\
67TFK:04411:12670\n\
67TFK:04430:12683\n\
67TFK:04433:12767\n\
67TFK:04495:11688\n\
67TFK:04473:11806\n\
67TFK:04493:12050\n\
67TFK:04478:12506\n\
67TFK:04448:12624\n\
67TFK:04499:11699\n\
67TFK:04534:11912\n\
67TFK:04510:12116\n\
67TFK:04536:12331\n\
67TFK:04517:12347\n\
67TFK:04516:12696\n\
67TFK:04507:12747\n\
67TFK:04517:12783\n\
67TFK:04588:11697\n\
67TFK:04582:11992\n\
67TFK:04559:12631\n\
67TFK:04567:12603\n\
67TFK:04567:12644\n\
67TFK:04572:12648\n\
67TFK:04611:11628\n\
67TFK:04602:11697\n\
67TFK:04597:11869\n\
67TFK:04643:11887\n\
67TFK:04625:12036\n\
67TFK:04596:12684\n\
67TFK:04600:12837\n\
67TFK:04671:11610\n\
67TFK:04687:12427\n\
67TFK:04650:12801\n\
67TFK:04745:11620\n\
67TFK:04743:11659\n\
67TFK:04697:11783\n\
67TFK:04732:11930\n\
67TFK:04698:12070\n\
67TFK:04705:12141\n\
67TFK:04745:12098\n\
67TFK:04710:12176\n\
67TFK:04715:12147\n\
67TFK:04703:12335\n\
67TFK:04790:11722\n\
67TFK:04775:11822\n\
67TFK:04758:12148\n\
67TFK:04759:12216\n\
67TFK:04780:12269\n\
67TFK:04760:12408\n\
67TFK:04795:12875\n\
67TFK:04835:12479\n\
67TFK:04809:12564\n\
67TFK:04822:12619\n\
67TFK:04878:11672\n\
67TFK:04873:11759\n\
67TFK:04889:11791\n\
67TFK:04894:11776\n\
67TFK:04846:11838\n\
67TFK:04861:11960\n\
67TFK:04867:12024\n\
67TFK:04890:12487\n\
67TFK:04919:12371\n\
67TFK:04906:12742\n\
67TFK:04955:11943\n\
67TFK:04979:11967\n\
67TFK:04970:12029\n\
67TFK:04972:12027\n\
67TFK:04962:12308\n\
67TFK:04989:12379\n\
67TFK:04979:12492\n\
67TFK:04988:12642\n\
67TFK:05008:11649\n\
67TFK:05031:11695\n\
67TFK:05036:11747\n\
67TFK:05002:12576\n\
67TFK:05017:12581\n\
67TFK:05032:12820\n\
67TFK:05058:12318\n\
67TFK:05062:12652\n\
67TFK:05088:12652\n\
67TFK:05063:12693\n\
67TFK:05055:12779\n\
67TFK:05138:12057\n\
67TFK:05140:12171\n\
67TFK:05120:12589\n\
67TFK:05133:12656\n\
67TFK:05132:12803\n\
67TFK:05099:12872\n\
67TFK:05160:11655\n\
67TFK:05152:12400\n\
67TFK:05180:12393\n\
67TFK:05203:11679\n\
67TFK:05196:11707\n\
67TFK:05206:11731\n\
67TFK:05227:11929\n\
67TFK:05234:12816\n\
67TFK:05256:11729\n\
67TFK:05278:11781\n\
67TFK:05264:11938\n\
67TFK:05282:11910\n\
67TFK:05268:12247\n\
67TFK:05324:11740\n\
67TFK:05309:12483\n\
67TFK:05299:12502\n\
67TFK:04025:10530\n\
67TFK:04002:10680\n\
67TFK:04014:10738\n\
67TFK:04004:11191\n\
67TFK:04013:11221\n\
67TFK:04013:11383\n\
67TFK:04030:11558\n\
67TFK:04072:10475\n\
67TFK:04092:10695\n\
67TFK:04079:11055\n\
67TFK:04089:11103\n\
67TFK:04084:11328\n\
67TFK:04131:10883\n\
67TFK:04130:10988\n\
67TFK:04135:11017\n\
67TFK:04114:11324\n\
67TFK:04166:10371\n\
67TFK:04147:10610\n\
67TFK:04160:10645\n\
67TFK:04172:10654\n\
67TFK:04172:10781\n\
67TFK:04184:10924\n\
67TFK:04171:11237\n\
67TFK:04155:11585\n\
67TFK:04240:10356\n\
67TFK:04224:10898\n\
67TFK:04219:11403\n\
67TFK:04237:11577\n\
67TFK:04254:10338\n\
67TFK:04294:10338\n\
67TFK:04253:10784\n\
67TFK:04280:11166\n\
67TFK:04269:11220\n\
67TFK:04270:11232\n\
67TFK:04266:11429\n\
67TFK:04324:11043\n\
67TFK:04306:11305\n\
67TFK:04303:11420\n\
67TFK:04385:10523\n\
67TFK:04373:10651\n\
67TFK:04349:11126\n\
67TFK:04346:11173\n\
67TFK:04409:10987\n\
67TFK:04427:11034\n\
67TFK:04430:11047\n\
67TFK:04422:11397\n\
67TFK:04434:11481\n\
67TFK:04478:10356\n\
67TFK:04489:10609\n\
67TFK:04472:10758\n\
67TFK:04469:11008\n\
67TFK:04464:11405\n\
67TFK:04499:10510\n\
67TFK:04535:10587\n\
67TFK:04513:10664\n\
67TFK:04514:10795\n\
67TFK:04545:10927\n\
67TFK:04526:11063\n\
67TFK:04580:10533\n\
67TFK:04546:10670\n\
67TFK:04555:10759\n\
67TFK:04556:10964\n\
67TFK:04553:11077\n\
67TFK:04591:11071\n\
67TFK:04588:11331\n\
67TFK:04583:11455\n\
67TFK:04563:11519\n\
67TFK:04605:10427\n\
67TFK:04600:10521\n\
67TFK:04635:10617\n\
67TFK:04630:10727\n\
67TFK:04607:11395\n\
67TFK:04610:11501\n\
67TFK:04611:11554\n\
67TFK:04671:10346\n\
67TFK:04646:10442\n\
67TFK:04647:10501\n\
67TFK:04682:10495\n\
67TFK:04651:10771\n\
67TFK:04665:10892\n\
67TFK:04685:10927\n\
67TFK:04687:10947\n\
67TFK:04671:11123\n\
67TFK:04691:11258\n\
67TFK:04653:11465\n\
67TFK:04705:10506\n\
67TFK:04712:10597\n\
67TFK:04723:10870\n\
67TFK:04711:11092\n\
67TFK:04730:11063\n\
67TFK:04776:10444\n\
67TFK:04777:10430\n\
67TFK:04755:10790\n\
67TFK:04774:10868\n\
67TFK:04758:11336\n\
67TFK:04839:10507\n\
67TFK:04838:10742\n\
67TFK:04797:10984\n\
67TFK:04825:11014\n\
67TFK:04802:11084\n\
67TFK:04819:11274\n\
67TFK:04869:10417\n\
67TFK:04873:10561\n\
67TFK:04870:10749\n\
67TFK:04854:11023\n\
67TFK:04866:11139\n\
67TFK:04880:11105\n\
67TFK:04892:11174\n\
67TFK:04892:11312\n\
67TFK:04910:10535\n\
67TFK:04899:10835\n\
67TFK:04918:10816\n\
67TFK:04937:10864\n\
67TFK:04919:11049\n\
67TFK:04936:11242\n\
67TFK:04925:11439\n\
67TFK:04977:10348\n\
67TFK:04962:10795\n\
67TFK:04950:10945\n\
67TFK:04967:10965\n\
67TFK:04986:10996\n\
67TFK:04962:11320\n\
67TFK:04961:11507\n\
67TFK:05009:10370\n\
67TFK:05038:10745\n\
67TFK:05034:10844\n\
67TFK:05017:10910\n\
67TFK:05029:11390\n\
67TFK:05093:10345\n\
67TFK:05050:10502\n\
67TFK:05083:10573\n\
67TFK:05084:10775\n\
67TFK:05057:10818\n\
67TFK:05079:11003\n\
67TFK:05083:10963\n\
67TFK:05085:11312\n\
67TFK:05091:11364\n\
67TFK:05046:11498\n\
67TFK:05088:11519\n\
67TFK:05133:10507\n\
67TFK:05134:10548\n\
67TFK:05105:10581\n\
67TFK:05103:10708\n\
67TFK:05107:10894\n\
67TFK:05103:11064\n\
67TFK:05162:10414\n\
67TFK:05188:10895\n\
67TFK:05193:11184\n\
67TFK:05164:11345\n\
67TFK:05165:11541\n\
67TFK:05230:10514\n\
67TFK:05236:10579\n\
67TFK:05227:10635\n\
67TFK:05237:10651\n\
67TFK:05245:11024\n\
67TFK:05204:11258\n\
67TFK:05285:10356\n\
67TFK:05258:11120\n\
67TFK:05278:11179\n\
67TFK:05280:11421\n\
67TFK:05281:11498\n\
67TFK:05301:10307\n\
67TFK:05312:10395\n\
67TFK:05325:10723\n\
67TFK:05318:10895\n\
67TFK:05307:11235\n\
67TFK:04030:09061\n\
67TFK:04040:09040\n\
67TFK:03999:09287\n\
67TFK:04006:09425\n\
67TFK:03996:09636\n\
67TFK:04031:09893\n\
67TFK:04052:09638\n\
67TFK:04056:09649\n\
67TFK:04088:09705\n\
67TFK:04060:10151\n\
67TFK:04128:09059\n\
67TFK:04129:09320\n\
67TFK:04141:09587\n\
67TFK:04142:09679\n\
67TFK:04105:09823\n\
67TFK:04123:09848\n\
67TFK:04097:10068\n\
67TFK:04119:10235\n\
67TFK:04116:10282\n\
67TFK:04152:09131\n\
67TFK:04152:09228\n\
67TFK:04147:09671\n\
67TFK:04184:10068\n\
67TFK:04209:09031\n\
67TFK:04198:09087\n\
67TFK:04239:09197\n\
67TFK:04208:09342\n\
67TFK:04234:09361\n\
67TFK:04206:09457\n\
67TFK:04241:09771\n\
67TFK:04197:09968\n\
67TFK:04239:10193\n\
67TFK:04252:09028\n\
67TFK:04267:09205\n\
67TFK:04262:09312\n\
67TFK:04258:09328\n\
67TFK:04277:09497\n\
67TFK:04258:09528\n\
67TFK:04269:09960\n\
67TFK:04309:09336\n\
67TFK:04340:09513\n\
67TFK:04305:09582\n\
67TFK:04340:09791\n\
67TFK:04315:09839\n\
67TFK:04326:10068\n\
67TFK:04313:10279\n\
67TFK:04359:09387\n\
67TFK:04379:09859\n\
67TFK:04379:09914\n\
67TFK:04353:10003\n\
67TFK:04375:10152\n\
67TFK:04386:10139\n\
67TFK:04377:10240\n\
67TFK:04430:09717\n\
67TFK:04440:09943\n\
67TFK:04396:10029\n\
67TFK:04418:10254\n\
67TFK:04449:09056\n\
67TFK:04487:09190\n\
67TFK:04484:09327\n\
67TFK:04457:09368\n\
67TFK:04478:09684\n\
67TFK:04493:10013\n\
67TFK:04449:10019\n\
67TFK:04524:09033\n\
67TFK:04512:09136\n\
67TFK:04499:09333\n\
67TFK:04499:09514\n\
67TFK:04517:09636\n\
67TFK:04517:10235\n\
67TFK:04555:09028\n\
67TFK:04587:09142\n\
67TFK:04554:09189\n\
67TFK:04570:09479\n\
67TFK:04578:09612\n\
67TFK:04598:09288\n\
67TFK:04599:09297\n\
67TFK:04630:09312\n\
67TFK:04613:09372\n\
67TFK:04633:09745\n\
67TFK:04614:09913\n\
67TFK:04613:09921\n\
67TFK:04603:10171\n\
67TFK:04615:10243\n\
67TFK:04658:09182\n\
67TFK:04649:09303\n\
67TFK:04656:09272\n\
67TFK:04656:09385\n\
67TFK:04661:09405\n\
67TFK:04681:09521\n\
67TFK:04669:10137\n\
67TFK:04682:10236\n\
67TFK:04733:09100\n\
67TFK:04700:09117\n\
67TFK:04714:09258\n\
67TFK:04739:09422\n\
67TFK:04737:09514\n\
67TFK:04745:09636\n\
67TFK:04718:09922\n\
67TFK:04755:09033\n\
67TFK:04789:09280\n\
67TFK:04789:09518\n\
67TFK:04788:09663\n\
67TFK:04747:09730\n\
67TFK:04747:09798\n\
67TFK:04747:09888\n\
67TFK:04775:09935\n\
67TFK:04787:10272\n\
67TFK:04802:09171\n\
67TFK:04844:09294\n\
67TFK:04810:09545\n\
67TFK:04835:09623\n\
67TFK:04801:09957\n\
67TFK:04817:09966\n\
67TFK:04817:09996\n\
67TFK:04879:09061\n\
67TFK:04865:09240\n\
67TFK:04895:09296\n\
67TFK:04867:10001\n\
67TFK:04922:09377\n\
67TFK:04930:09709\n\
67TFK:04902:09748\n\
67TFK:04932:10035\n\
67TFK:04956:09090\n\
67TFK:04973:09390\n\
67TFK:04991:09877\n\
67TFK:04971:10289\n\
67TFK:05002:09056\n\
67TFK:04997:09502\n\
67TFK:05026:09516\n\
67TFK:05008:09599\n\
67TFK:05033:09840\n\
67TFK:05054:09056\n\
67TFK:05073:09472\n\
67TFK:05087:09599\n\
67TFK:05068:09943\n\
67TFK:05088:10000\n\
67TFK:05060:10191\n\
67TFK:05079:10262\n\
67TFK:05135:09102\n\
67TFK:05114:09424\n\
67TFK:05136:09495\n\
67TFK:05104:09984\n\
67TFK:05096:10295\n\
67TFK:05119:10272\n\
67TFK:05152:09201\n\
67TFK:05192:09262\n\
67TFK:05174:09570\n\
67TFK:05169:09620\n\
67TFK:05177:09847\n\
67TFK:05189:10112\n\
67TFK:05216:09525\n\
67TFK:05197:09670\n\
67TFK:05206:09675\n\
67TFK:05245:09730\n\
67TFK:05257:09023\n\
67TFK:05288:09160\n\
67TFK:05271:09595\n\
67TFK:05256:09664\n\
67TFK:05262:09780\n\
67TFK:05263:09815\n\
67TFK:05290:09872\n\
67TFK:05255:10023\n\
67TFK:05311:09181\n\
67TFK:05313:09166\n\
67TFK:05318:09231\n\
67TFK:05321:09255\n\
67TFK:05308:09331\n\
67TFK:05300:09595\n\
67TFK:05311:09992\n\
67TFK:04014:07848\n\
67TFK:04014:08052\n\
67TFK:04043:08101\n\
67TFK:04023:08167\n\
67TFK:04000:08217\n\
67TFK:04020:08364\n\
67TFK:04004:08506\n\
67TFK:04045:08607\n\
67TFK:04001:08724\n\
67TFK:04039:08792\n\
67TFK:04009:08942\n\
67TFK:04047:07799\n\
67TFK:04047:08024\n\
67TFK:04052:08162\n\
67TFK:04089:08294\n\
67TFK:04070:08522\n\
67TFK:04093:08753\n\
67TFK:04057:08921\n\
67TFK:04140:07970\n\
67TFK:04103:08250\n\
67TFK:04101:08287\n\
67TFK:04112:08402\n\
67TFK:04138:08643\n\
67TFK:04131:08816\n\
67TFK:04109:08969\n\
67TFK:04193:07767\n\
67TFK:04183:07820\n\
67TFK:04192:07827\n\
67TFK:04181:08219\n\
67TFK:04147:08494\n\
67TFK:04178:08801\n\
67TFK:04215:08360\n\
67TFK:04201:08467\n\
67TFK:04217:08548\n\
67TFK:04196:08786\n\
67TFK:04211:08860\n\
67TFK:04259:07735\n\
67TFK:04293:07741\n\
67TFK:04259:08029\n\
67TFK:04248:08227\n\
67TFK:04272:08301\n\
67TFK:04288:08408\n\
67TFK:04256:08465\n\
67TFK:04248:08586\n\
67TFK:04271:08595\n\
67TFK:04284:08749\n\
67TFK:04321:08095\n\
67TFK:04303:08625\n\
67TFK:04321:08729\n\
67TFK:04348:07809\n\
67TFK:04386:08060\n\
67TFK:04356:08384\n\
67TFK:04351:08458\n\
67TFK:04369:08497\n\
67TFK:04369:08528\n\
67TFK:04379:08605\n\
67TFK:04401:07901\n\
67TFK:04399:08427\n\
67TFK:04412:08569\n\
67TFK:04420:08648\n\
67TFK:04436:08652\n\
67TFK:04431:08712\n\
67TFK:04454:07812\n\
67TFK:04485:07964\n\
67TFK:04448:07984\n\
67TFK:04489:08045\n\
67TFK:04467:08432\n\
67TFK:04460:08652\n\
67TFK:04472:08643\n\
67TFK:04515:08157\n\
67TFK:04522:08563\n\
67TFK:04508:08761\n\
67TFK:04538:08872\n\
67TFK:04568:08532\n\
67TFK:04589:08636\n\
67TFK:04559:08688\n\
67TFK:04585:08722\n\
67TFK:04586:08690\n\
67TFK:04546:08732\n\
67TFK:04644:08056\n\
67TFK:04612:08105\n\
67TFK:04631:08822\n\
67TFK:04634:08947\n\
67TFK:04635:08932\n\
67TFK:04675:07955\n\
67TFK:04676:08327\n\
67TFK:04661:08689\n\
67TFK:04694:08708\n\
67TFK:04730:07799\n\
67TFK:04733:07859\n\
67TFK:04728:07965\n\
67TFK:04703:07980\n\
67TFK:04707:08036\n\
67TFK:04730:08808\n\
67TFK:04725:08996\n\
67TFK:04747:07745\n\
67TFK:04790:07762\n\
67TFK:04780:07923\n\
67TFK:04776:08023\n\
67TFK:04776:08260\n\
67TFK:04794:08414\n\
67TFK:04752:08556\n\
67TFK:04758:08581\n\
67TFK:04779:08775\n\
67TFK:04754:08825\n\
67TFK:04785:08800\n\
67TFK:04790:08904\n\
67TFK:04802:07750\n\
67TFK:04816:07766\n\
67TFK:04810:07907\n\
67TFK:04841:08552\n\
67TFK:04812:08623\n\
67TFK:04810:08735\n\
67TFK:04844:08921\n\
67TFK:04852:07796\n\
67TFK:04888:08963\n\
67TFK:04894:09009\n\
67TFK:04938:07813\n\
67TFK:04902:08358\n\
67TFK:04898:08559\n\
67TFK:04902:08542\n\
67TFK:04925:08544\n\
67TFK:04958:07734\n\
67TFK:04966:08533\n\
67TFK:04969:08819\n\
67TFK:04973:08922\n\
67TFK:05012:07755\n\
67TFK:05029:08284\n\
67TFK:05043:08342\n\
67TFK:05016:08559\n\
67TFK:05045:08554\n\
67TFK:05028:08720\n\
67TFK:05037:08748\n\
67TFK:05095:07945\n\
67TFK:05068:08031\n\
67TFK:05049:08441\n\
67TFK:05055:08800\n\
67TFK:05066:08912\n\
67TFK:05073:08892\n\
67TFK:05069:08964\n\
67TFK:05084:08943\n\
67TFK:05087:08935\n\
67TFK:05060:09015\n\
67TFK:05143:07917\n\
67TFK:05121:07970\n\
67TFK:05113:08171\n\
67TFK:05112:08261\n\
67TFK:05100:08322\n\
67TFK:05127:08292\n\
67TFK:05100:08978\n\
67TFK:05181:07861\n\
67TFK:05188:07953\n\
67TFK:05167:08171\n\
67TFK:05169:08219\n\
67TFK:05159:08592\n\
67TFK:05183:08975\n\
67TFK:05215:08330\n\
67TFK:05207:08464\n\
67TFK:05212:08615\n\
67TFK:05230:08644\n\
67TFK:05230:08958\n\
67TFK:05288:07931\n\
67TFK:05268:08057\n\
67TFK:05263:08274\n\
67TFK:05288:08407\n\
67TFK:05315:07759\n\
67TFK:05327:08226\n\
67TFK:05309:08240\n\
67TFK:05303:08460\n\
67TFK:05318:08607\n\
67TFK:04040:06536\n\
67TFK:04034:06994\n\
67TFK:04019:07184\n\
67TFK:04026:07507\n\
67TFK:04045:07534\n\
67TFK:04008:07716\n\
67TFK:04047:06490\n\
67TFK:04082:06578\n\
67TFK:04074:06661\n\
67TFK:04093:06678\n\
67TFK:04057:07054\n\
67TFK:04059:07323\n\
67TFK:04056:07370\n\
67TFK:04087:07625\n\
67TFK:04136:06476\n\
67TFK:04097:06591\n\
67TFK:04116:06668\n\
67TFK:04137:06708\n\
67TFK:04115:06854\n\
67TFK:04141:06929\n\
67TFK:04126:07117\n\
67TFK:04116:07413\n\
67TFK:04129:07589\n\
67TFK:04112:07627\n\
67TFK:04190:06735\n\
67TFK:04160:06830\n\
67TFK:04187:06975\n\
67TFK:04175:07146\n\
67TFK:04195:07404\n\
67TFK:04203:06538\n\
67TFK:04238:06670\n\
67TFK:04232:07015\n\
67TFK:04206:07465\n\
67TFK:04211:07704\n\
67TFK:04289:06555\n\
67TFK:04257:06679\n\
67TFK:04283:06862\n\
67TFK:04286:07255\n\
67TFK:04290:07434\n\
67TFK:04295:07488\n\
67TFK:04246:07572\n\
67TFK:04277:07550\n\
67TFK:04287:07683\n\
67TFK:04325:06818\n\
67TFK:04306:06858\n\
67TFK:04308:07155\n\
67TFK:04339:07167\n\
67TFK:04326:07274\n\
67TFK:04339:07513\n\
67TFK:04334:07574\n\
67TFK:04340:07613\n\
67TFK:04378:06478\n\
67TFK:04346:06631\n\
67TFK:04351:06717\n\
67TFK:04381:06798\n\
67TFK:04358:06986\n\
67TFK:04354:07038\n\
67TFK:04355:07724\n\
67TFK:04409:06450\n\
67TFK:04416:06473\n\
67TFK:04405:06522\n\
67TFK:04402:06566\n\
67TFK:04410:06730\n\
67TFK:04435:07189\n\
67TFK:04439:07595\n\
67TFK:04433:07727\n\
67TFK:04480:06494\n\
67TFK:04459:06611\n\
67TFK:04453:06734\n\
67TFK:04474:07015\n\
67TFK:04459:07264\n\
67TFK:04456:07451\n\
67TFK:04450:07689\n\
67TFK:04502:06468\n\
67TFK:04533:06487\n\
67TFK:04522:06652\n\
67TFK:04532:06985\n\
67TFK:04535:07013\n\
67TFK:04544:07127\n\
67TFK:04499:07458\n\
67TFK:04553:06535\n\
67TFK:04593:06591\n\
67TFK:04628:06548\n\
67TFK:04597:06705\n\
67TFK:04621:06797\n\
67TFK:04638:06999\n\
67TFK:04673:06533\n\
67TFK:04672:06716\n\
67TFK:04686:06696\n\
67TFK:04647:06743\n\
67TFK:04678:07398\n\
67TFK:04654:07476\n\
67TFK:04728:06652\n\
67TFK:04712:06692\n\
67TFK:04742:06859\n\
67TFK:04707:07129\n\
67TFK:04748:06598\n\
67TFK:04786:06639\n\
67TFK:04772:06715\n\
67TFK:04785:06723\n\
67TFK:04775:06875\n\
67TFK:04757:06937\n\
67TFK:04758:06987\n\
67TFK:04791:07144\n\
67TFK:04794:07438\n\
67TFK:04751:07650\n\
67TFK:04814:06450\n\
67TFK:04818:06819\n\
67TFK:04823:06800\n\
67TFK:04820:06897\n\
67TFK:04817:07003\n\
67TFK:04829:07032\n\
67TFK:04806:07266\n\
67TFK:04806:07270\n\
67TFK:04807:07665\n\
67TFK:04874:06580\n\
67TFK:04847:07351\n\
67TFK:04880:07616\n\
67TFK:04860:07714\n\
67TFK:04901:06487\n\
67TFK:04907:06456\n\
67TFK:04920:06463\n\
67TFK:04912:06576\n\
67TFK:04917:06568\n\
67TFK:04909:06632\n\
67TFK:04914:06735\n\
67TFK:04928:06740\n\
67TFK:04918:07019\n\
67TFK:04932:07120\n\
67TFK:04902:07149\n\
67TFK:04903:07164\n\
67TFK:04937:07205\n\
67TFK:04945:07280\n\
67TFK:04927:07528\n\
67TFK:04937:07546\n\
67TFK:04974:06676\n\
67TFK:04978:06745\n\
67TFK:04948:07046\n\
67TFK:04956:07114\n\
67TFK:04991:07123\n\
67TFK:04977:07211\n\
67TFK:04983:07390\n\
67TFK:04947:07519\n\
67TFK:05028:07451\n\
67TFK:05052:06475\n\
67TFK:05094:06467\n\
67TFK:05059:06762\n\
67TFK:05073:06980\n\
67TFK:05075:06955\n\
67TFK:05074:07037\n\
67TFK:05050:07277\n\
67TFK:05077:07330\n\
67TFK:05084:07687\n\
67TFK:05112:06604\n\
67TFK:05145:06818\n\
67TFK:05127:06979\n\
67TFK:05127:07142\n\
67TFK:05120:07304\n\
67TFK:05144:07418\n\
67TFK:05103:07629\n\
67TFK:05131:07666\n\
67TFK:05137:07667\n\
67TFK:05149:06470\n\
67TFK:05161:06891\n\
67TFK:05158:07123\n\
67TFK:05166:07263\n\
67TFK:05159:07321\n\
67TFK:05179:07292\n\
67TFK:05187:07358\n\
67TFK:05170:07662\n\
67TFK:05216:06456\n\
67TFK:05233:06547\n\
67TFK:05218:06738\n\
67TFK:05227:07367\n\
67TFK:05208:07657\n\
67TFK:05243:07645\n\
67TFK:05259:06517\n\
67TFK:05269:06538\n\
67TFK:05293:06984\n\
67TFK:05261:07214\n\
67TFK:05271:07287\n\
67TFK:05285:07371\n\
67TFK:05251:07414\n\
67TFK:05287:07544\n\
67TFK:05308:06771\n\
67TFK:05308:06791\n\
67TFK:05308:06940\n\
67TFK:05314:07195\n\
67TFK:05298:07537\n\
67TFK:05324:07712\n\
67TFK:05327:07696\n\
67TFK:05370:01103\n\
67TFK:05433:01005\n\
67TFK:05483:01115\n\
67TFK:05585:00912\n\
67TFK:05603:01264\n\
67TFK:05631:00787\n\
67TFK:05634:01096\n\
67TFK:05689:00911\n\
67TFK:05711:00920\n\
67TFK:05689:01192\n\
67TFK:05797:00996\n\
67TFK:05790:01104\n\
67TFK:05828:01187\n\
67TFK:05845:01234\n\
67TFK:05938:00940\n\
67TFK:06027:00396\n\
67TFK:05982:00706\n\
67TFK:05992:01147\n\
67TFK:06023:01281\n\
67TFK:06046:00541\n\
67TFK:06036:00883\n\
67TFK:06028:01237\n\
67TFK:06122:00977\n\
67TFK:06130:00328\n\
67TFK:06169:00543\n\
67TFK:06196:00676\n\
67TFK:06207:00972\n\
67TFK:06204:01018\n\
67TFK:06189:01220\n\
67TFK:06193:01243\n\
67TFK:06242:00494\n\
67TFK:06229:00515\n\
67TFK:06249:00506\n\
67TFK:06235:01142\n\
67TFK:06271:01246\n\
67TFK:06307:00367\n\
67TFK:06285:00867\n\
67TFK:06312:00864\n\
67TFK:06298:00987\n\
67TFK:06308:00973\n\
67TFK:06334:00480\n\
67TFK:06337:00510\n\
67TFK:06342:00636\n\
67TFK:06335:00778\n\
67TFK:06344:00990\n\
67TFK:06420:00822\n\
67TFK:06390:00974\n\
67TFK:06407:00979\n\
67TFK:06386:01120\n\
67TFK:06421:01215\n\
67TFK:06438:00412\n\
67TFK:06473:00663\n\
67TFK:06444:01059\n\
67TFK:06442:01263\n\
67TFK:06467:01282\n\
67TFK:06505:00299\n\
67TFK:06508:00863\n\
67TFK:06480:00928\n\
67TFK:06501:01024\n\
67TFK:06498:01070\n\
67TFK:06531:00395\n\
67TFK:06577:00396\n\
67TFK:06552:00448\n\
67TFK:06549:00494\n\
67TFK:06563:00495\n\
67TFK:06549:00620\n\
67TFK:06552:00673\n\
67TFK:06568:00660\n\
67TFK:06603:00452\n\
67TFK:06624:00468\n\
67TFK:06591:00753\n\
67TFK:06617:00925\n\
67TFK:06609:01176\n\
67TFK:06579:01235\n\
67TFK:06656:00324\n\
67TFK:06655:00772\n\
67TFK:06629:01282\n\
67TFK:04016:05412\n\
67TFK:04016:05489\n\
67TFK:04040:05855\n\
67TFK:04005:06183\n\
67TFK:04022:06245\n\
67TFK:04033:06377\n\
67TFK:04067:05189\n\
67TFK:04063:05339\n\
67TFK:04046:05461\n\
67TFK:04080:05579\n\
67TFK:04058:05992\n\
67TFK:04065:06041\n\
67TFK:04069:06106\n\
67TFK:04087:06115\n\
67TFK:04072:06171\n\
67TFK:04054:06247\n\
67TFK:04067:06247\n\
67TFK:04076:06351\n\
67TFK:04137:05731\n\
67TFK:04142:05727\n\
67TFK:04128:06211\n\
67TFK:04104:06283\n\
67TFK:04126:06394\n\
67TFK:04134:06425\n\
67TFK:04182:05241\n\
67TFK:04146:05314\n\
67TFK:04160:05387\n\
67TFK:04155:05404\n\
67TFK:04163:05519\n\
67TFK:04185:05503\n\
67TFK:04185:05562\n\
67TFK:04150:05634\n\
67TFK:04150:05716\n\
67TFK:04165:05790\n\
67TFK:04146:06025\n\
67TFK:04188:06076\n\
67TFK:04169:06244\n\
67TFK:04160:06316\n\
67TFK:04191:06414\n\
67TFK:04203:05169\n\
67TFK:04228:05707\n\
67TFK:04197:05756\n\
67TFK:04211:05888\n\
67TFK:04196:05909\n\
67TFK:04243:05941\n\
67TFK:04201:06071\n\
67TFK:04242:06119\n\
67TFK:04226:06300\n\
67TFK:04201:06399\n\
67TFK:04264:05368\n\
67TFK:04273:05391\n\
67TFK:04253:05510\n\
67TFK:04284:05719\n\
67TFK:04291:05955\n\
67TFK:04300:05457\n\
67TFK:04301:05647\n\
67TFK:04335:05643\n\
67TFK:04345:06067\n\
67TFK:04322:06134\n\
67TFK:04355:05387\n\
67TFK:04363:05451\n\
67TFK:04366:05566\n\
67TFK:04350:05671\n\
67TFK:04392:05765\n\
67TFK:04383:05815\n\
67TFK:04350:06016\n\
67TFK:04361:06031\n\
67TFK:04354:06052\n\
67TFK:04395:06087\n\
67TFK:04372:06416\n\
67TFK:04439:05211\n\
67TFK:04405:05427\n\
67TFK:04433:05674\n\
67TFK:04441:05679\n\
67TFK:04442:05741\n\
67TFK:04426:05810\n\
67TFK:04410:05922\n\
67TFK:04430:06215\n\
67TFK:04494:05152\n\
67TFK:04448:05468\n\
67TFK:04479:05751\n\
67TFK:04482:05884\n\
67TFK:04491:05999\n\
67TFK:04489:06200\n\
67TFK:04487:06426\n\
67TFK:04528:05321\n\
67TFK:04499:05585\n\
67TFK:04506:05827\n\
67TFK:04535:05902\n\
67TFK:04510:05971\n\
67TFK:04518:06115\n\
67TFK:04532:06179\n\
67TFK:04505:06271\n\
67TFK:04526:06265\n\
67TFK:04511:06427\n\
67TFK:04569:05249\n\
67TFK:04579:05501\n\
67TFK:04579:06073\n\
67TFK:04547:06165\n\
67TFK:04595:06172\n\
67TFK:04551:06382\n\
67TFK:04608:05155\n\
67TFK:04628:05165\n\
67TFK:04599:05496\n\
67TFK:04637:05614\n\
67TFK:04639:06040\n\
67TFK:04642:06294\n\
67TFK:04689:05398\n\
67TFK:04659:05596\n\
67TFK:04695:05723\n\
67TFK:04655:05920\n\
67TFK:04671:05914\n\
67TFK:04661:05997\n\
67TFK:04669:06423\n\
67TFK:04729:05547\n\
67TFK:04745:05574\n\
67TFK:04742:05689\n\
67TFK:04725:05929\n\
67TFK:04725:06024\n\
67TFK:04711:06063\n\
67TFK:04737:06359\n\
67TFK:04745:06425\n\
67TFK:04776:05196\n\
67TFK:04775:05327\n\
67TFK:04782:05509\n\
67TFK:04746:05586\n\
67TFK:04761:05560\n\
67TFK:04768:05584\n\
67TFK:04754:05696\n\
67TFK:04773:05853\n\
67TFK:04784:05897\n\
67TFK:04756:05974\n\
67TFK:04801:05201\n\
67TFK:04807:05604\n\
67TFK:04837:05838\n\
67TFK:04820:05875\n\
67TFK:04824:05947\n\
67TFK:04806:06042\n\
67TFK:04801:06078\n\
67TFK:04829:06194\n\
67TFK:04819:06266\n\
67TFK:04826:06323\n\
67TFK:04842:06428\n\
67TFK:04867:05311\n\
67TFK:04866:05377\n\
67TFK:04892:05541\n\
67TFK:04866:05575\n\
67TFK:04878:05772\n\
67TFK:04854:05987\n\
67TFK:04854:06020\n\
67TFK:04856:06196\n\
67TFK:04874:06206\n\
67TFK:04918:05358\n\
67TFK:04908:05747\n\
67TFK:04898:05838\n\
67TFK:04915:05864\n\
67TFK:04896:06034\n\
67TFK:04936:06130\n\
67TFK:04931:06317\n\
67TFK:04922:06377\n\
67TFK:04991:05377\n\
67TFK:04970:05719\n\
67TFK:04948:05788\n\
67TFK:04994:05907\n\
67TFK:05031:05236\n\
67TFK:05032:05260\n\
67TFK:05011:05351\n\
67TFK:05007:05667\n\
67TFK:05040:05872\n\
67TFK:05009:05932\n\
67TFK:04999:06016\n\
67TFK:04996:06251\n\
67TFK:05069:05210\n\
67TFK:05091:05279\n\
67TFK:05086:05303\n\
67TFK:05053:05458\n\
67TFK:05058:05570\n\
67TFK:05084:05576\n\
67TFK:05065:05859\n\
67TFK:05064:05954\n\
67TFK:05063:06011\n\
67TFK:05051:06204\n\
67TFK:05075:06263\n\
67TFK:05109:05442\n\
67TFK:05139:05490\n\
67TFK:05144:05586\n\
67TFK:05133:05649\n\
67TFK:05102:05670\n\
67TFK:05127:05736\n\
67TFK:05124:05821\n\
67TFK:05097:06176\n\
67TFK:05103:06179\n\
67TFK:05138:06203\n\
67TFK:05121:06326\n\
67TFK:05138:06354\n\
67TFK:05186:05227\n\
67TFK:05166:05290\n\
67TFK:05173:05316\n\
67TFK:05148:05381\n\
67TFK:05170:05491\n\
67TFK:05154:05836\n\
67TFK:05166:06293\n\
67TFK:05220:05196\n\
67TFK:05242:05267\n\
67TFK:05200:05589\n\
67TFK:05214:05608\n\
67TFK:05234:05683\n\
67TFK:05218:05806\n\
67TFK:05279:05313\n\
67TFK:05272:05702\n\
67TFK:05250:05834\n\
67TFK:05264:06006\n\
67TFK:05287:06106\n\
67TFK:05262:06195\n\
67TFK:05275:06262\n\
67TFK:05300:06148\n\
67TFK:08016:14176\n\
67TFK:08051:14188\n\
67TFK:08106:14291\n\
67TFK:08125:14283\n\
67TFK:08110:14408\n\
67TFK:08178:14473\n\
67TFK:08372:14286\n\
67TFK:08010:12931\n\
67TFK:08019:13083\n\
67TFK:08039:13567\n\
67TFK:08024:13865\n\
67TFK:08082:13790\n\
67TFK:08043:13848\n\
67TFK:08048:14156\n\
67TFK:08098:13426\n\
67TFK:08093:13560\n\
67TFK:08123:13639\n\
67TFK:08169:13548\n\
67TFK:08219:13005\n\
67TFK:08215:13320\n\
67TFK:08205:13787\n\
67TFK:08212:14079\n\
67TFK:08220:14105\n\
67TFK:08239:14157\n\
67TFK:08263:12975\n\
67TFK:08267:12992\n\
67TFK:08277:13507\n\
67TFK:08248:13899\n\
67TFK:08268:14127\n\
67TFK:08295:12918\n\
67TFK:08333:13042\n\
67TFK:08330:13113\n\
67TFK:08298:13287\n\
67TFK:08313:13582\n\
67TFK:08307:13867\n\
67TFK:08322:14121\n\
67TFK:08369:13021\n\
67TFK:08345:13124\n\
67TFK:08369:13089\n\
67TFK:08388:13214\n\
67TFK:08347:13377\n\
67TFK:08347:13558\n\
67TFK:08403:12916\n\
67TFK:08412:12991\n\
67TFK:08407:13576\n\
67TFK:08403:13715\n\
67TFK:08395:14108\n\
67TFK:08449:13056\n\
67TFK:08452:13078\n\
67TFK:08454:13711\n\
67TFK:08524:13016\n\
67TFK:08500:13154\n\
67TFK:08520:13503\n\
67TFK:08498:13978\n\
67TFK:08577:12976\n\
67TFK:08559:13246\n\
67TFK:08585:13658\n\
67TFK:08613:12887\n\
67TFK:08621:13121\n\
67TFK:08597:13190\n\
67TFK:08605:13725\n\
67TFK:08675:12965\n\
67TFK:08662:13263\n\
67TFK:08677:13411\n\
67TFK:08674:13548\n\
67TFK:08670:13745\n\
67TFK:08643:14026\n\
67TFK:08706:13184\n\
67TFK:08720:13239\n\
67TFK:08693:13836\n\
67TFK:08761:13091\n\
67TFK:08765:13203\n\
67TFK:08746:13276\n\
67TFK:08750:13857\n\
67TFK:08828:12904\n\
67TFK:08812:13204\n\
67TFK:08827:13677\n\
67TFK:08805:13929\n\
67TFK:08880:13000\n\
67TFK:08877:13047\n\
67TFK:08850:13087\n\
67TFK:08867:13462\n\
67TFK:08850:14063\n\
67TFK:08900:13512\n\
67TFK:08955:12904\n\
67TFK:08959:13255\n\
67TFK:08976:13386\n\
67TFK:08991:13885\n\
67TFK:08953:14098\n\
67TFK:09012:13629\n\
67TFK:09030:13789\n\
67TFK:09044:13079\n\
67TFK:09045:13701\n\
67TFK:09108:13235\n\
67TFK:09109:13714\n\
67TFK:09165:12991\n\
67TFK:09190:13227\n\
67TFK:09150:13867\n\
67TFK:09212:12937\n\
67TFK:09212:13878\n\
67TFK:09291:13197\n\
67TFK:09267:13507\n\
67TFK:09248:13632\n\
67TFK:09267:13798\n\
67TFK:09304:12898\n\
67TFK:09295:12991\n\
67TFK:09294:13547\n\
67TFK:08039:11836\n\
67TFK:08021:12229\n\
67TFK:08074:11944\n\
67TFK:08055:12333\n\
67TFK:08063:12326\n\
67TFK:08086:12639\n\
67TFK:08083:12773\n\
67TFK:08140:12081\n\
67TFK:08106:12095\n\
67TFK:08114:12267\n\
67TFK:08118:12339\n\
67TFK:08138:12702\n\
67TFK:08135:12852\n\
67TFK:08142:11897\n\
67TFK:08147:12396\n\
67TFK:08185:12570\n\
67TFK:08228:12254\n\
67TFK:08195:12507\n\
67TFK:08194:12698\n\
67TFK:08247:11968\n\
67TFK:08262:12558\n\
67TFK:08321:11781\n\
67TFK:08315:11868\n\
67TFK:08302:11927\n\
67TFK:08323:11947\n\
67TFK:08313:12017\n\
67TFK:08292:12110\n\
67TFK:08330:12317\n\
67TFK:08335:12319\n\
67TFK:08319:12412\n\
67TFK:08337:12400\n\
67TFK:08338:12638\n\
67TFK:08326:12810\n\
67TFK:08385:11713\n\
67TFK:08374:12371\n\
67TFK:08395:11991\n\
67TFK:08406:12033\n\
67TFK:08396:12109\n\
67TFK:08405:12190\n\
67TFK:08413:12361\n\
67TFK:08440:12378\n\
67TFK:08397:12567\n\
67TFK:08414:12834\n\
67TFK:08450:12064\n\
67TFK:08485:12318\n\
67TFK:08483:12446\n\
67TFK:08510:11789\n\
67TFK:08496:11858\n\
67TFK:08534:12100\n\
67TFK:08591:11642\n\
67TFK:08572:12084\n\
67TFK:08587:12093\n\
67TFK:08577:12205\n\
67TFK:08569:12418\n\
67TFK:08555:12722\n\
67TFK:08595:12161\n\
67TFK:08592:12255\n\
67TFK:08641:12332\n\
67TFK:08593:12490\n\
67TFK:08621:12819\n\
67TFK:08674:11602\n\
67TFK:08690:11731\n\
67TFK:08673:12063\n\
67TFK:08649:12474\n\
67TFK:08736:12146\n\
67TFK:08715:12459\n\
67TFK:08693:12571\n\
67TFK:08705:12608\n\
67TFK:08748:12136\n\
67TFK:08758:12113\n\
67TFK:08785:12103\n\
67TFK:08786:12634\n\
67TFK:08757:12821\n\
67TFK:08832:11609\n\
67TFK:08807:12050\n\
67TFK:08840:12089\n\
67TFK:08826:12163\n\
67TFK:08799:12640\n\
67TFK:08844:12583\n\
67TFK:08905:11597\n\
67TFK:08920:11934\n\
67TFK:08920:12202\n\
67TFK:08923:12738\n\
67TFK:08974:11814\n\
67TFK:08976:11880\n\
67TFK:08968:12207\n\
67TFK:08944:12644\n\
67TFK:08952:12656\n\
67TFK:09013:11603\n\
67TFK:09040:11925\n\
67TFK:09031:12174\n\
67TFK:08994:12470\n\
67TFK:08992:12499\n\
67TFK:08999:12746\n\
67TFK:09025:12794\n\
67TFK:09069:11667\n\
67TFK:09055:12508\n\
67TFK:09064:12618\n\
67TFK:09100:12151\n\
67TFK:09124:12206\n\
67TFK:09125:12862\n\
67TFK:09188:12002\n\
67TFK:09174:12167\n\
67TFK:09162:12330\n\
67TFK:09159:12355\n\
67TFK:09186:12487\n\
67TFK:09153:12591\n\
67TFK:09147:12856\n\
67TFK:09192:11619\n\
67TFK:09223:11620\n\
67TFK:09198:11746\n\
67TFK:09206:11758\n\
67TFK:09227:11872\n\
67TFK:09199:11955\n\
67TFK:09198:12409\n\
67TFK:09234:12696\n\
67TFK:09260:12174\n\
67TFK:09280:12165\n\
67TFK:09258:12345\n\
67TFK:09252:12411\n\
67TFK:09268:12512\n\
67TFK:09301:12009\n\
67TFK:09307:12429\n\
67TFK:09301:12647\n\
67TFK:09314:12839\n\
67TFK:05329:12999\n\
67TFK:05358:13126\n\
67TFK:05340:13432\n\
67TFK:05360:13702\n\
67TFK:05372:14124\n\
67TFK:05378:12880\n\
67TFK:05399:12900\n\
67TFK:05418:13363\n\
67TFK:05381:13506\n\
67TFK:05413:13508\n\
67TFK:05402:13547\n\
67TFK:05462:13876\n\
67TFK:05502:13309\n\
67TFK:05515:14093\n\
67TFK:05577:12927\n\
67TFK:05544:13405\n\
67TFK:05593:13248\n\
67TFK:05591:13842\n\
67TFK:05606:14070\n\
67TFK:05641:13162\n\
67TFK:05645:13181\n\
67TFK:05672:13308\n\
67TFK:05646:13503\n\
67TFK:05670:13572\n\
67TFK:05646:13603\n\
67TFK:05646:13616\n\
67TFK:05638:13871\n\
67TFK:05661:14010\n\
67TFK:05704:13008\n\
67TFK:05698:13038\n\
67TFK:05715:13223\n\
67TFK:05697:13247\n\
67TFK:05710:13510\n\
67TFK:05716:13896\n\
67TFK:05681:14134\n\
67TFK:05758:13399\n\
67TFK:05746:13494\n\
67TFK:05735:13601\n\
67TFK:05774:13744\n\
67TFK:05743:13905\n\
67TFK:05775:14013\n\
67TFK:05814:12912\n\
67TFK:05787:13088\n\
67TFK:05808:13822\n\
67TFK:05925:13299\n\
67TFK:05970:12925\n\
67TFK:05963:13166\n\
67TFK:05972:13206\n\
67TFK:05965:13477\n\
67TFK:05951:13555\n\
67TFK:05928:14012\n\
67TFK:05997:13147\n\
67TFK:06025:13574\n\
67TFK:06014:13630\n\
67TFK:06026:13825\n\
67TFK:06057:13303\n\
67TFK:06077:13466\n\
67TFK:06055:14119\n\
67TFK:06116:12916\n\
67TFK:06089:13641\n\
67TFK:06080:13690\n\
67TFK:06110:13737\n\
67TFK:06106:14155\n\
67TFK:06140:13228\n\
67TFK:06169:13830\n\
67TFK:06223:13676\n\
67TFK:06195:13853\n\
67TFK:06182:14047\n\
67TFK:06271:13052\n\
67TFK:06265:13376\n\
67TFK:06266:13557\n\
67TFK:06231:13930\n\
67TFK:06304:12933\n\
67TFK:06289:13851\n\
67TFK:06340:13214\n\
67TFK:06373:13186\n\
67TFK:06423:13204\n\
67TFK:06393:13681\n\
67TFK:06466:13128\n\
67TFK:06433:13205\n\
67TFK:06525:13027\n\
67TFK:06499:13086\n\
67TFK:06524:13300\n\
67TFK:06491:13494\n\
67TFK:06489:13654\n\
67TFK:06504:13828\n\
67TFK:06576:13079\n\
67TFK:06553:13375\n\
67TFK:06534:13393\n\
67TFK:06571:13407\n\
67TFK:06545:13468\n\
67TFK:06576:13460\n\
67TFK:06555:13555\n\
67TFK:06574:13776\n\
67TFK:06624:13950\n\
67TFK:06586:14012\n\
67TFK:06628:13109\n\
67TFK:06637:13210\n\
67TFK:05487:14615\n\
67TFK:05550:14451\n\
67TFK:05660:14203\n\
67TFK:05650:14597\n\
67TFK:05674:14623\n\
67TFK:05776:15122\n\
67TFK:05848:14362\n\
67TFK:05839:14887\n\
67TFK:05999:14241\n\
67TFK:06003:14544\n\
67TFK:06016:14547\n\
67TFK:06046:14679\n\
67TFK:06054:14733\n\
67TFK:06068:14719\n\
67TFK:06037:14842\n\
67TFK:06056:15052\n\
67TFK:06115:14714\n\
67TFK:06109:14780\n\
67TFK:06145:14386\n\
67TFK:06159:14546\n\
67TFK:06138:14793\n\
67TFK:06134:14911\n\
67TFK:06271:14397\n\
67TFK:06265:14580\n\
67TFK:06256:14679\n\
67TFK:06264:14991\n\
67TFK:06295:14767\n\
67TFK:06318:14952\n\
67TFK:06418:14227\n\
67TFK:06407:14383\n\
67TFK:06426:14567\n\
67TFK:06519:14257\n\
67TFK:06489:14651\n\
67TFK:06518:14774\n\
67TFK:06482:14818\n\
67TFK:06482:14873\n\
67TFK:06568:14808\n\
67TFK:06535:14835\n\
67TFK:06591:14181\n\
67TFK:06610:14173\n\
67TFK:06613:14199\n\
67TFK:06578:14230\n\
67TFK:06597:14355\n\
67TFK:06612:14660\n\
67TFK:06611:14691\n\
67TFK:06636:14552\n\
67TFK:06654:14652\n\
67TFK:08028:10734\n\
67TFK:08040:10708\n\
67TFK:08016:10905\n\
67TFK:08039:11043\n\
67TFK:08084:10936\n\
67TFK:08061:11454\n\
67TFK:08101:10473\n\
67TFK:08126:10628\n\
67TFK:08125:10879\n\
67TFK:08133:10919\n\
67TFK:08120:11352\n\
67TFK:08120:11394\n\
67TFK:08170:11199\n\
67TFK:08143:11380\n\
67TFK:08186:11399\n\
67TFK:08196:10380\n\
67TFK:08199:10804\n\
67TFK:08208:10964\n\
67TFK:08224:11052\n\
67TFK:08212:11128\n\
67TFK:08230:11110\n\
67TFK:08203:11189\n\
67TFK:08227:11218\n\
67TFK:08238:11267\n\
67TFK:08228:11481\n\
67TFK:08256:10662\n\
67TFK:08272:11200\n\
67TFK:08256:11498\n\
67TFK:08253:11508\n\
67TFK:08292:10548\n\
67TFK:08333:10977\n\
67TFK:08372:10447\n\
67TFK:08369:10598\n\
67TFK:08369:10679\n\
67TFK:08379:10746\n\
67TFK:08343:10835\n\
67TFK:08354:10943\n\
67TFK:08353:11165\n\
67TFK:08417:10453\n\
67TFK:08396:10567\n\
67TFK:08423:10774\n\
67TFK:08414:10845\n\
67TFK:08421:10922\n\
67TFK:08472:10813\n\
67TFK:08454:10995\n\
67TFK:08472:11001\n\
67TFK:08476:11428\n\
67TFK:08476:11476\n\
67TFK:08533:10494\n\
67TFK:08518:10836\n\
67TFK:08502:10977\n\
67TFK:08522:10988\n\
67TFK:08519:11159\n\
67TFK:08492:11384\n\
67TFK:08546:10320\n\
67TFK:08548:11102\n\
67TFK:08570:11529\n\
67TFK:08638:10368\n\
67TFK:08640:10370\n\
67TFK:08629:10436\n\
67TFK:08592:11305\n\
67TFK:08617:11571\n\
67TFK:08651:10492\n\
67TFK:08676:10609\n\
67TFK:08687:11073\n\
67TFK:08679:11325\n\
67TFK:08736:10405\n\
67TFK:08701:10750\n\
67TFK:08717:10744\n\
67TFK:08715:11083\n\
67TFK:08693:11203\n\
67TFK:08709:11550\n\
67TFK:08787:10392\n\
67TFK:08765:10636\n\
67TFK:08746:11180\n\
67TFK:08790:11521\n\
67TFK:08826:10403\n\
67TFK:08835:10360\n\
67TFK:08831:11086\n\
67TFK:08827:11216\n\
67TFK:08817:11264\n\
67TFK:08844:10343\n\
67TFK:08885:10421\n\
67TFK:08848:10634\n\
67TFK:08851:10770\n\
67TFK:08862:10952\n\
67TFK:08868:11287\n\
67TFK:08856:11489\n\
67TFK:08897:10331\n\
67TFK:08927:10374\n\
67TFK:08910:10550\n\
67TFK:08927:11060\n\
67TFK:08931:11269\n\
67TFK:08916:11434\n\
67TFK:08909:11462\n\
67TFK:08906:11576\n\
67TFK:08971:10388\n\
67TFK:08947:10424\n\
67TFK:08969:10530\n\
67TFK:08991:10506\n\
67TFK:08977:10773\n\
67TFK:08978:10784\n\
67TFK:08963:10846\n\
67TFK:09031:10533\n\
67TFK:09025:10620\n\
67TFK:09013:10670\n\
67TFK:09015:10776\n\
67TFK:08997:11200\n\
67TFK:09036:11238\n\
67TFK:08999:11268\n\
67TFK:09031:11300\n\
67TFK:09049:10457\n\
67TFK:09052:11137\n\
67TFK:09072:11394\n\
67TFK:09131:10538\n\
67TFK:09134:10754\n\
67TFK:09131:11012\n\
67TFK:09096:11064\n\
67TFK:09115:11063\n\
67TFK:09121:11425\n\
67TFK:09171:10425\n\
67TFK:09165:10608\n\
67TFK:09165:10778\n\
67TFK:09183:10756\n\
67TFK:09161:11074\n\
67TFK:09180:11299\n\
67TFK:09173:11361\n\
67TFK:09240:10451\n\
67TFK:09235:10759\n\
67TFK:09195:11312\n\
67TFK:09211:11419\n\
67TFK:09255:10828\n\
67TFK:09276:10941\n\
67TFK:09245:11213\n\
67TFK:09285:11350\n\
67TFK:09297:10580\n\
67TFK:09304:10710\n\
67TFK:09294:11537\n\
67TFK:04045:03145\n\
67TFK:04003:03330\n\
67TFK:04008:03337\n\
67TFK:04009:03345\n\
67TFK:04025:03331\n\
67TFK:04013:03460\n\
67TFK:04038:03812\n\
67TFK:04088:02727\n\
67TFK:04065:03245\n\
67TFK:04088:03233\n\
67TFK:04081:03309\n\
67TFK:04085:03431\n\
67TFK:04050:03567\n\
67TFK:04060:03581\n\
67TFK:04080:03858\n\
67TFK:04112:02680\n\
67TFK:04129:02740\n\
67TFK:04143:02746\n\
67TFK:04110:02802\n\
67TFK:04108:02907\n\
67TFK:04120:02952\n\
67TFK:04139:03019\n\
67TFK:04133:03098\n\
67TFK:04111:03195\n\
67TFK:04110:03388\n\
67TFK:04121:03589\n\
67TFK:04105:03724\n\
67TFK:04182:02696\n\
67TFK:04147:03365\n\
67TFK:04162:03556\n\
67TFK:04156:03589\n\
67TFK:04181:03634\n\
67TFK:04240:02616\n\
67TFK:04210:02667\n\
67TFK:04196:03035\n\
67TFK:04224:03156\n\
67TFK:04227:03265\n\
67TFK:04210:03320\n\
67TFK:04234:03307\n\
67TFK:04211:03415\n\
67TFK:04200:03606\n\
67TFK:04255:02751\n\
67TFK:04253:02922\n\
67TFK:04248:03006\n\
67TFK:04282:03030\n\
67TFK:04293:03059\n\
67TFK:04274:03291\n\
67TFK:04254:03527\n\
67TFK:04297:02744\n\
67TFK:04330:02864\n\
67TFK:04320:03395\n\
67TFK:04331:03589\n\
67TFK:04298:03634\n\
67TFK:04368:02661\n\
67TFK:04362:02710\n\
67TFK:04373:03072\n\
67TFK:04353:03150\n\
67TFK:04391:03314\n\
67TFK:04388:03346\n\
67TFK:04353:03512\n\
67TFK:04348:03833\n\
67TFK:04423:02579\n\
67TFK:04427:02644\n\
67TFK:04443:02763\n\
67TFK:04402:02906\n\
67TFK:04399:02996\n\
67TFK:04400:03109\n\
67TFK:04418:03407\n\
67TFK:04429:03723\n\
67TFK:04404:03748\n\
67TFK:04405:03726\n\
67TFK:04425:03758\n\
67TFK:04430:03816\n\
67TFK:04457:02691\n\
67TFK:04457:02846\n\
67TFK:04453:03175\n\
67TFK:04481:03550\n\
67TFK:04500:03196\n\
67TFK:04536:03561\n\
67TFK:04524:03608\n\
67TFK:04518:03636\n\
67TFK:04496:03749\n\
67TFK:04531:03769\n\
67TFK:04517:03805\n\
67TFK:04549:02576\n\
67TFK:04563:02605\n\
67TFK:04548:02643\n\
67TFK:04557:02849\n\
67TFK:04582:02842\n\
67TFK:04561:03248\n\
67TFK:04571:03347\n\
67TFK:04586:03342\n\
67TFK:04551:03473\n\
67TFK:04568:03496\n\
67TFK:04549:03559\n\
67TFK:04580:03546\n\
67TFK:04557:03829\n\
67TFK:04603:03043\n\
67TFK:04612:03072\n\
67TFK:04617:03414\n\
67TFK:04599:03708\n\
67TFK:04631:03794\n\
67TFK:04686:02945\n\
67TFK:04656:03237\n\
67TFK:04682:03471\n\
67TFK:04669:03576\n\
67TFK:04697:02579\n\
67TFK:04706:02639\n\
67TFK:04714:02792\n\
67TFK:04728:03210\n\
67TFK:04741:03464\n\
67TFK:04722:03647\n\
67TFK:04736:03636\n\
67TFK:04697:03718\n\
67TFK:04704:03851\n\
67TFK:04762:02582\n\
67TFK:04762:02591\n\
67TFK:04774:02595\n\
67TFK:04760:02864\n\
67TFK:04792:02997\n\
67TFK:04779:03069\n\
67TFK:04759:03340\n\
67TFK:04794:03422\n\
67TFK:04777:03718\n\
67TFK:04804:02638\n\
67TFK:04822:02642\n\
67TFK:04799:02715\n\
67TFK:04845:02736\n\
67TFK:04835:03016\n\
67TFK:04836:03375\n\
67TFK:04814:03682\n\
67TFK:04863:02688\n\
67TFK:04857:03003\n\
67TFK:04853:03082\n\
67TFK:04861:03127\n\
67TFK:04881:03188\n\
67TFK:04865:03279\n\
67TFK:04867:03378\n\
67TFK:04855:03526\n\
67TFK:04860:03657\n\
67TFK:04925:02797\n\
67TFK:04909:03096\n\
67TFK:04911:03078\n\
67TFK:04932:03108\n\
67TFK:04940:03123\n\
67TFK:04942:03277\n\
67TFK:04943:03674\n\
67TFK:04974:02636\n\
67TFK:04991:02907\n\
67TFK:04963:03257\n\
67TFK:04950:03416\n\
67TFK:04947:03555\n\
67TFK:04968:03608\n\
67TFK:04972:03644\n\
67TFK:04979:03763\n\
67TFK:05028:02608\n\
67TFK:05019:02764\n\
67TFK:05031:02819\n\
67TFK:05039:02845\n\
67TFK:05008:03568\n\
67TFK:05090:02664\n\
67TFK:05061:02772\n\
67TFK:05076:02797\n\
67TFK:05053:02904\n\
67TFK:05095:02894\n\
67TFK:05058:03195\n\
67TFK:05070:03572\n\
67TFK:05114:02643\n\
67TFK:05138:02862\n\
67TFK:05117:03111\n\
67TFK:05118:03128\n\
67TFK:05101:03247\n\
67TFK:05136:03231\n\
67TFK:05132:03407\n\
67TFK:05128:03507\n\
67TFK:05113:03803\n\
67TFK:05176:02601\n\
67TFK:05154:02713\n\
67TFK:05186:02885\n\
67TFK:05155:03599\n\
67TFK:05236:02621\n\
67TFK:05212:02654\n\
67TFK:05222:02690\n\
67TFK:05200:03132\n\
67TFK:05216:03261\n\
67TFK:05212:03524\n\
67TFK:05230:03514\n\
67TFK:05234:03656\n\
67TFK:05226:03681\n\
67TFK:05286:02856\n\
67TFK:05284:03179\n\
67TFK:05248:03484\n\
67TFK:05272:03507\n\
67TFK:05285:03632\n\
67TFK:05287:03705\n\
67TFK:05300:03110\n\
67TFK:05310:03300\n\
67TFK:05369:02647\n\
67TFK:05359:02781\n\
67TFK:05341:02967\n\
67TFK:05350:03253\n\
67TFK:05373:03463\n\
67TFK:05377:03439\n\
67TFK:05351:03495\n\
67TFK:05364:03710\n\
67TFK:05364:03727\n\
67TFK:05365:03769\n\
67TFK:05427:02598\n\
67TFK:05419:02865\n\
67TFK:05399:03441\n\
67TFK:05425:03701\n\
67TFK:05441:02705\n\
67TFK:05445:03331\n\
67TFK:05476:03443\n\
67TFK:05443:03639\n\
67TFK:05444:03792\n\
67TFK:05504:02595\n\
67TFK:05518:02652\n\
67TFK:05512:03066\n\
67TFK:05504:03319\n\
67TFK:05504:03375\n\
67TFK:05500:03619\n\
67TFK:05480:03736\n\
67TFK:05516:03777\n\
67TFK:05529:02717\n\
67TFK:05545:02688\n\
67TFK:05551:02776\n\
67TFK:05560:03088\n\
67TFK:05573:03403\n\
67TFK:05557:03751\n\
67TFK:05566:03823\n\
67TFK:05586:02918\n\
67TFK:05596:02901\n\
67TFK:05620:03546\n\
67TFK:05608:03583\n\
67TFK:05600:03724\n\
67TFK:05608:03829\n\
67TFK:05653:02602\n\
67TFK:05644:02743\n\
67TFK:05646:02755\n\
67TFK:05630:03015\n\
67TFK:05662:03186\n\
67TFK:05654:03255\n\
67TFK:05672:03532\n\
67TFK:05631:03782\n\
67TFK:05707:02617\n\
67TFK:05701:02680\n\
67TFK:05713:02935\n\
67TFK:05705:03249\n\
67TFK:05689:03287\n\
67TFK:05687:03445\n\
67TFK:05719:03442\n\
67TFK:05721:03440\n\
67TFK:05700:03548\n\
67TFK:05712:03662\n\
67TFK:05689:03725\n\
67TFK:05689:03755\n\
67TFK:05736:02612\n\
67TFK:05731:02679\n\
67TFK:05758:02768\n\
67TFK:05732:02878\n\
67TFK:05733:03066\n\
67TFK:05776:03027\n\
67TFK:05762:03534\n\
67TFK:05792:02634\n\
67TFK:05796:02648\n\
67TFK:05827:02866\n\
67TFK:05822:02910\n\
67TFK:05818:03275\n\
67TFK:05814:03498\n\
67TFK:05809:03545\n\
67TFK:05815:03536\n\
67TFK:05864:02984\n\
67TFK:05832:03219\n\
67TFK:05837:03189\n\
67TFK:05862:03206\n\
67TFK:05837:03248\n\
67TFK:05834:03320\n\
67TFK:05841:03320\n\
67TFK:05875:03745\n\
67TFK:05907:02647\n\
67TFK:05921:02829\n\
67TFK:05912:02903\n\
67TFK:05901:03081\n\
67TFK:05924:03270\n\
67TFK:05912:03309\n\
67TFK:05920:03323\n\
67TFK:05900:03496\n\
67TFK:05927:03591\n\
67TFK:05909:03738\n\
67TFK:05951:02621\n\
67TFK:05946:02839\n\
67TFK:05949:02848\n\
67TFK:05953:02843\n\
67TFK:05959:02911\n\
67TFK:05936:02936\n\
67TFK:05968:03050\n\
67TFK:05957:03253\n\
67TFK:05972:03331\n\
67TFK:05956:03488\n\
67TFK:05949:03541\n\
67TFK:05933:03616\n\
67TFK:05971:03723\n\
67TFK:05928:03732\n\
67TFK:05949:03781\n\
67TFK:06000:02668\n\
67TFK:06010:02738\n\
67TFK:06003:02780\n\
67TFK:06019:02833\n\
67TFK:06000:02897\n\
67TFK:05994:03162\n\
67TFK:06018:03196\n\
67TFK:06008:03389\n\
67TFK:05989:03451\n\
67TFK:05993:03521\n\
67TFK:05987:03787\n\
67TFK:06075:02604\n\
67TFK:06054:02647\n\
67TFK:06055:02724\n\
67TFK:06043:02934\n\
67TFK:06047:03103\n\
67TFK:06046:03407\n\
67TFK:06057:03479\n\
67TFK:06061:03646\n\
67TFK:06121:02601\n\
67TFK:06097:03026\n\
67TFK:06100:03332\n\
67TFK:06096:03510\n\
67TFK:06092:03804\n\
67TFK:06143:03225\n\
67TFK:06135:03600\n\
67TFK:06170:03788\n\
67TFK:06221:02647\n\
67TFK:06193:02749\n\
67TFK:06211:02925\n\
67TFK:06202:03002\n\
67TFK:06212:03409\n\
67TFK:06271:02892\n\
67TFK:06244:03081\n\
67TFK:06248:03133\n\
67TFK:06234:03261\n\
67TFK:06236:03359\n\
67TFK:06252:03440\n\
67TFK:06262:03649\n\
67TFK:06277:03671\n\
67TFK:06281:02710\n\
67TFK:06305:02796\n\
67TFK:06305:03389\n\
67TFK:06295:03450\n\
67TFK:06323:03695\n\
67TFK:06282:03771\n\
67TFK:06333:02672\n\
67TFK:06366:02710\n\
67TFK:06337:02839\n\
67TFK:06328:03309\n\
67TFK:06360:03773\n\
67TFK:06379:02713\n\
67TFK:06395:02956\n\
67TFK:06401:03323\n\
67TFK:06415:03439\n\
67TFK:06393:03622\n\
67TFK:06462:02758\n\
67TFK:06437:03020\n\
67TFK:06434:03140\n\
67TFK:06476:03299\n\
67TFK:06432:03345\n\
67TFK:06434:03584\n\
67TFK:06470:03619\n\
67TFK:06438:03700\n\
67TFK:06498:02785\n\
67TFK:06482:03062\n\
67TFK:06526:03280\n\
67TFK:06527:03375\n\
67TFK:06489:03386\n\
67TFK:06489:03424\n\
67TFK:06493:03411\n\
67TFK:06519:03428\n\
67TFK:06495:03479\n\
67TFK:06518:03619\n\
67TFK:06575:02598\n\
67TFK:06574:02653\n\
67TFK:06542:03124\n\
67TFK:06533:03209\n\
67TFK:06543:03215\n\
67TFK:06547:03505\n\
67TFK:06581:02674\n\
67TFK:06596:02627\n\
67TFK:06589:02733\n\
67TFK:06627:02848\n\
67TFK:06585:02940\n\
67TFK:06604:02943\n\
67TFK:06603:03250\n\
67TFK:06626:03246\n\
67TFK:06609:03516\n\
67TFK:06659:02788\n\
67TFK:06653:02963\n\
67TFK:06631:03110\n\
67TFK:06640:03281\n\
67TFK:06631:03552\n\
67TFK:05373:05172\n\
67TFK:05330:06147\n\
67TFK:05347:06246\n\
67TFK:05396:05258\n\
67TFK:05378:05451\n\
67TFK:05419:05489\n\
67TFK:05386:05968\n\
67TFK:05427:06392\n\
67TFK:05456:05435\n\
67TFK:05428:05544\n\
67TFK:05445:05508\n\
67TFK:05454:05718\n\
67TFK:05429:05766\n\
67TFK:05458:05917\n\
67TFK:05468:06007\n\
67TFK:05458:06211\n\
67TFK:05469:06436\n\
67TFK:05481:05221\n\
67TFK:05505:05297\n\
67TFK:05496:05838\n\
67TFK:05522:05831\n\
67TFK:05491:05974\n\
67TFK:05523:06087\n\
67TFK:05521:06168\n\
67TFK:05518:06315\n\
67TFK:05534:05396\n\
67TFK:05574:05998\n\
67TFK:05531:06054\n\
67TFK:05596:05163\n\
67TFK:05601:05199\n\
67TFK:05600:05614\n\
67TFK:05595:06096\n\
67TFK:05596:06147\n\
67TFK:05676:05165\n\
67TFK:05642:05280\n\
67TFK:05638:05410\n\
67TFK:05635:05528\n\
67TFK:05661:05648\n\
67TFK:05672:05608\n\
67TFK:05650:05734\n\
67TFK:05643:05996\n\
67TFK:05654:06010\n\
67TFK:05648:06072\n\
67TFK:05630:06138\n\
67TFK:05630:06180\n\
67TFK:05667:06420\n\
67TFK:05725:05315\n\
67TFK:05708:05631\n\
67TFK:05697:05732\n\
67TFK:05714:05825\n\
67TFK:05692:05921\n\
67TFK:05686:06112\n\
67TFK:05724:06165\n\
67TFK:05696:06220\n\
67TFK:05681:06293\n\
67TFK:05736:05193\n\
67TFK:05743:05198\n\
67TFK:05736:05301\n\
67TFK:05729:05302\n\
67TFK:05771:05493\n\
67TFK:05757:05544\n\
67TFK:05741:05722\n\
67TFK:05742:05706\n\
67TFK:05738:05872\n\
67TFK:05751:05975\n\
67TFK:05761:06033\n\
67TFK:05729:06103\n\
67TFK:05753:06147\n\
67TFK:05766:06216\n\
67TFK:05799:05198\n\
67TFK:05821:05335\n\
67TFK:05793:05369\n\
67TFK:05790:06184\n\
67TFK:05782:06267\n\
67TFK:05876:05320\n\
67TFK:05865:05381\n\
67TFK:05848:05416\n\
67TFK:05855:05672\n\
67TFK:05871:05856\n\
67TFK:05854:05907\n\
67TFK:05876:06015\n\
67TFK:05829:06216\n\
67TFK:05847:06283\n\
67TFK:05853:06280\n\
67TFK:05859:06270\n\
67TFK:05855:06322\n\
67TFK:05837:06390\n\
67TFK:05874:06427\n\
67TFK:05923:05235\n\
67TFK:05920:05528\n\
67TFK:05904:05648\n\
67TFK:05897:05738\n\
67TFK:05918:05742\n\
67TFK:05894:05868\n\
67TFK:05926:06015\n\
67TFK:05916:06102\n\
67TFK:05902:06162\n\
67TFK:05890:06221\n\
67TFK:05893:06229\n\
67TFK:05889:06330\n\
67TFK:05909:06414\n\
67TFK:05944:05465\n\
67TFK:05975:05492\n\
67TFK:05943:05604\n\
67TFK:05938:05851\n\
67TFK:05961:05855\n\
67TFK:05972:06052\n\
67TFK:05932:06258\n\
67TFK:06004:05155\n\
67TFK:06000:05220\n\
67TFK:06014:05303\n\
67TFK:06022:05341\n\
67TFK:05979:05949\n\
67TFK:06002:05981\n\
67TFK:05983:06053\n\
67TFK:06050:06016\n\
67TFK:06043:06168\n\
67TFK:06036:06408\n\
67TFK:06123:05217\n\
67TFK:06107:05292\n\
67TFK:06121:05280\n\
67TFK:06127:05664\n\
67TFK:06098:05927\n\
67TFK:06144:05391\n\
67TFK:06165:05900\n\
67TFK:06147:05938\n\
67TFK:06176:06080\n\
67TFK:06177:06147\n\
67TFK:06169:06188\n\
67TFK:06171:06372\n\
67TFK:06208:05287\n\
67TFK:06220:05343\n\
67TFK:06223:05509\n\
67TFK:06222:05721\n\
67TFK:06186:06089\n\
67TFK:06185:06183\n\
67TFK:06192:06281\n\
67TFK:06276:05251\n\
67TFK:06243:05383\n\
67TFK:06239:05533\n\
67TFK:06254:05616\n\
67TFK:06261:05637\n\
67TFK:06244:05716\n\
67TFK:06248:05909\n\
67TFK:06239:06011\n\
67TFK:06252:06142\n\
67TFK:06315:05499\n\
67TFK:06283:05823\n\
67TFK:06318:05867\n\
67TFK:06294:06087\n\
67TFK:06300:06332\n\
67TFK:06370:05194\n\
67TFK:06343:05257\n\
67TFK:06357:05398\n\
67TFK:06355:05551\n\
67TFK:06366:05571\n\
67TFK:06363:05713\n\
67TFK:06347:05776\n\
67TFK:06366:06085\n\
67TFK:06363:06153\n\
67TFK:06328:06301\n\
67TFK:06356:06300\n\
67TFK:06344:06393\n\
67TFK:06343:06428\n\
67TFK:06404:05311\n\
67TFK:06379:05412\n\
67TFK:06411:05495\n\
67TFK:06406:05757\n\
67TFK:06427:06023\n\
67TFK:06394:06218\n\
67TFK:06401:06216\n\
67TFK:06427:06244\n\
67TFK:06395:06275\n\
67TFK:06468:05303\n\
67TFK:06435:05370\n\
67TFK:06467:05388\n\
67TFK:06455:05555\n\
67TFK:06433:05790\n\
67TFK:06473:05800\n\
67TFK:06444:06012\n\
67TFK:06449:06027\n\
67TFK:06430:06063\n\
67TFK:06520:05730\n\
67TFK:06499:05865\n\
67TFK:06488:06173\n\
67TFK:06488:06216\n\
67TFK:06540:05415\n\
67TFK:06569:05412\n\
67TFK:06568:05480\n\
67TFK:06528:05702\n\
67TFK:06542:05709\n\
67TFK:06539:05808\n\
67TFK:06538:05924\n\
67TFK:06532:06064\n\
67TFK:06539:06297\n\
67TFK:06543:06328\n\
67TFK:06559:06437\n\
67TFK:06560:06414\n\
67TFK:06591:05433\n\
67TFK:06616:05453\n\
67TFK:06587:05884\n\
67TFK:06591:06049\n\
67TFK:06610:06073\n\
67TFK:06626:06159\n\
67TFK:06652:05187\n\
67TFK:06658:05487\n\
67TFK:06655:05593\n\
67TFK:06639:05663\n\
67TFK:06642:06342\n\
67TFK:04041:03926\n\
67TFK:04012:04077\n\
67TFK:04008:04220\n\
67TFK:04038:04234\n\
67TFK:04028:04393\n\
67TFK:04020:04432\n\
67TFK:04002:04656\n\
67TFK:04086:03905\n\
67TFK:04047:04006\n\
67TFK:04075:04012\n\
67TFK:04050:04237\n\
67TFK:04046:04430\n\
67TFK:04079:04841\n\
67TFK:04067:04889\n\
67TFK:04089:04908\n\
67TFK:04108:03963\n\
67TFK:04123:04161\n\
67TFK:04113:04383\n\
67TFK:04116:04487\n\
67TFK:04129:04595\n\
67TFK:04137:04749\n\
67TFK:04118:04785\n\
67TFK:04106:04927\n\
67TFK:04170:03950\n\
67TFK:04156:03990\n\
67TFK:04177:04118\n\
67TFK:04164:04228\n\
67TFK:04177:04276\n\
67TFK:04168:04514\n\
67TFK:04189:04735\n\
67TFK:04176:04862\n\
67TFK:04178:04961\n\
67TFK:04161:04964\n\
67TFK:04169:05036\n\
67TFK:04195:05044\n\
67TFK:04208:04214\n\
67TFK:04214:04281\n\
67TFK:04240:04277\n\
67TFK:04205:04686\n\
67TFK:04238:04728\n\
67TFK:04233:04896\n\
67TFK:04200:04980\n\
67TFK:04243:05000\n\
67TFK:04295:03929\n\
67TFK:04262:04063\n\
67TFK:04281:04294\n\
67TFK:04283:04700\n\
67TFK:04251:04748\n\
67TFK:04288:05138\n\
67TFK:04339:04401\n\
67TFK:04301:04477\n\
67TFK:04328:04527\n\
67TFK:04319:04572\n\
67TFK:04310:04843\n\
67TFK:04318:04868\n\
67TFK:04305:04957\n\
67TFK:04296:04987\n\
67TFK:04322:05147\n\
67TFK:04346:04250\n\
67TFK:04386:04495\n\
67TFK:04384:04520\n\
67TFK:04378:04615\n\
67TFK:04434:03899\n\
67TFK:04432:04094\n\
67TFK:04436:04075\n\
67TFK:04430:04351\n\
67TFK:04441:04766\n\
67TFK:04403:04889\n\
67TFK:04430:04922\n\
67TFK:04404:05099\n\
67TFK:04466:04295\n\
67TFK:04459:04383\n\
67TFK:04463:04753\n\
67TFK:04452:05074\n\
67TFK:04472:05075\n\
67TFK:04455:05144\n\
67TFK:04535:04082\n\
67TFK:04500:04209\n\
67TFK:04544:04515\n\
67TFK:04502:04883\n\
67TFK:04498:05002\n\
67TFK:04522:05104\n\
67TFK:04561:04059\n\
67TFK:04574:04130\n\
67TFK:04581:04121\n\
67TFK:04573:04390\n\
67TFK:04558:04452\n\
67TFK:04580:04445\n\
67TFK:04591:04752\n\
67TFK:04628:04022\n\
67TFK:04608:04498\n\
67TFK:04628:04581\n\
67TFK:04642:04884\n\
67TFK:04672:04505\n\
67TFK:04688:04552\n\
67TFK:04694:05006\n\
67TFK:04707:03867\n\
67TFK:04719:04045\n\
67TFK:04735:04016\n\
67TFK:04716:04066\n\
67TFK:04700:04178\n\
67TFK:04733:04345\n\
67TFK:04736:04852\n\
67TFK:04734:04968\n\
67TFK:04734:04983\n\
67TFK:04775:03952\n\
67TFK:04772:04026\n\
67TFK:04776:04028\n\
67TFK:04782:04325\n\
67TFK:04756:04384\n\
67TFK:04762:04416\n\
67TFK:04765:04556\n\
67TFK:04753:04603\n\
67TFK:04785:04630\n\
67TFK:04767:04670\n\
67TFK:04763:04794\n\
67TFK:04771:04766\n\
67TFK:04751:05107\n\
67TFK:04786:05076\n\
67TFK:04824:03871\n\
67TFK:04808:04057\n\
67TFK:04810:04068\n\
67TFK:04830:04111\n\
67TFK:04803:04299\n\
67TFK:04807:04373\n\
67TFK:04820:04397\n\
67TFK:04825:04463\n\
67TFK:04830:04801\n\
67TFK:04819:04951\n\
67TFK:04847:03877\n\
67TFK:04860:04250\n\
67TFK:04869:04417\n\
67TFK:04868:04476\n\
67TFK:04890:04711\n\
67TFK:04854:04754\n\
67TFK:04861:05068\n\
67TFK:04862:05143\n\
67TFK:04908:03936\n\
67TFK:04908:04008\n\
67TFK:04938:04413\n\
67TFK:04933:04450\n\
67TFK:04918:04630\n\
67TFK:04935:04896\n\
67TFK:04904:04917\n\
67TFK:04939:05076\n\
67TFK:04966:04754\n\
67TFK:04992:04756\n\
67TFK:04971:04855\n\
67TFK:04979:04823\n\
67TFK:04978:04953\n\
67TFK:04974:05056\n\
67TFK:04976:05151\n\
67TFK:05013:04128\n\
67TFK:05038:04335\n\
67TFK:05033:04592\n\
67TFK:05017:04749\n\
67TFK:05010:04804\n\
67TFK:05027:05005\n\
67TFK:05078:03890\n\
67TFK:05086:03979\n\
67TFK:05082:04133\n\
67TFK:05077:04202\n\
67TFK:05069:04462\n\
67TFK:05055:04500\n\
67TFK:05103:04081\n\
67TFK:05096:04274\n\
67TFK:05112:04348\n\
67TFK:05127:04445\n\
67TFK:05108:04550\n\
67TFK:05109:04672\n\
67TFK:05102:04816\n\
67TFK:05104:04909\n\
67TFK:05125:04864\n\
67TFK:05108:05031\n\
67TFK:05185:04200\n\
67TFK:05151:04414\n\
67TFK:05165:04934\n\
67TFK:05195:05028\n\
67TFK:05239:03867\n\
67TFK:05229:03999\n\
67TFK:05242:03978\n\
67TFK:05225:04120\n\
67TFK:05204:04540\n\
67TFK:05216:04798\n\
67TFK:05219:04852\n\
67TFK:05212:04977\n\
67TFK:05221:04999\n\
67TFK:05276:04043\n\
67TFK:05288:04103\n\
67TFK:05289:04148\n\
67TFK:05261:04230\n\
67TFK:05268:04395\n\
67TFK:05264:04561\n\
67TFK:05294:04607\n\
67TFK:05293:04859\n\
67TFK:05265:05140\n\
67TFK:05305:03995\n\
67TFK:05314:04168\n\
67TFK:05315:04503\n\
67TFK:05364:07754\n\
67TFK:05367:07732\n\
67TFK:05346:07964\n\
67TFK:05373:07967\n\
67TFK:05366:08158\n\
67TFK:05343:08241\n\
67TFK:05358:08243\n\
67TFK:05340:08291\n\
67TFK:05369:08769\n\
67TFK:05337:08779\n\
67TFK:05418:07956\n\
67TFK:05427:08188\n\
67TFK:05386:08262\n\
67TFK:05391:08259\n\
67TFK:05427:08363\n\
67TFK:05415:08506\n\
67TFK:05410:08562\n\
67TFK:05394:09004\n\
67TFK:05466:07771\n\
67TFK:05474:07760\n\
67TFK:05471:07874\n\
67TFK:05473:07876\n\
67TFK:05477:07971\n\
67TFK:05467:08007\n\
67TFK:05453:08464\n\
67TFK:05442:08656\n\
67TFK:05442:08784\n\
67TFK:05432:08875\n\
67TFK:05502:07850\n\
67TFK:05495:08203\n\
67TFK:05507:08270\n\
67TFK:05489:08555\n\
67TFK:05501:08647\n\
67TFK:05576:07879\n\
67TFK:05543:08086\n\
67TFK:05532:08276\n\
67TFK:05553:08447\n\
67TFK:05600:08110\n\
67TFK:05586:08187\n\
67TFK:05616:08325\n\
67TFK:05592:08419\n\
67TFK:05583:08564\n\
67TFK:05579:08831\n\
67TFK:05615:08864\n\
67TFK:05593:09009\n\
67TFK:05660:08517\n\
67TFK:05681:08006\n\
67TFK:05725:08062\n\
67TFK:05683:08147\n\
67TFK:05713:08178\n\
67TFK:05717:08187\n\
67TFK:05710:08378\n\
67TFK:05697:08443\n\
67TFK:05698:08754\n\
67TFK:05695:08910\n\
67TFK:05727:08953\n\
67TFK:05742:07931\n\
67TFK:05772:08032\n\
67TFK:05738:08093\n\
67TFK:05733:08502\n\
67TFK:05740:09003\n\
67TFK:05814:08026\n\
67TFK:05818:08857\n\
67TFK:05852:07814\n\
67TFK:05836:07893\n\
67TFK:05836:08015\n\
67TFK:05831:08463\n\
67TFK:05834:08513\n\
67TFK:05831:08957\n\
67TFK:05901:07751\n\
67TFK:05893:07899\n\
67TFK:05914:08356\n\
67TFK:05885:08517\n\
67TFK:05886:08775\n\
67TFK:05920:08935\n\
67TFK:05946:07781\n\
67TFK:05929:07907\n\
67TFK:05937:08156\n\
67TFK:05968:08212\n\
67TFK:05942:08387\n\
67TFK:05946:08517\n\
67TFK:05962:08655\n\
67TFK:05965:08658\n\
67TFK:05934:08680\n\
67TFK:05946:08807\n\
67TFK:05962:08842\n\
67TFK:06008:08152\n\
67TFK:06001:08251\n\
67TFK:06008:08297\n\
67TFK:06027:08328\n\
67TFK:06011:08538\n\
67TFK:06008:08895\n\
67TFK:06044:08303\n\
67TFK:06060:08282\n\
67TFK:06064:08409\n\
67TFK:06068:08458\n\
67TFK:06109:07764\n\
67TFK:06104:08087\n\
67TFK:06086:08235\n\
67TFK:06078:08341\n\
67TFK:06085:08451\n\
67TFK:06109:08543\n\
67TFK:06113:08618\n\
67TFK:06112:08630\n\
67TFK:06124:08918\n\
67TFK:06170:07895\n\
67TFK:06168:08051\n\
67TFK:06156:08094\n\
67TFK:06169:08108\n\
67TFK:06176:08244\n\
67TFK:06128:08292\n\
67TFK:06138:08378\n\
67TFK:06139:08543\n\
67TFK:06151:08557\n\
67TFK:06175:08534\n\
67TFK:06156:08624\n\
67TFK:06151:08671\n\
67TFK:06137:08739\n\
67TFK:06168:08996\n\
67TFK:06187:07794\n\
67TFK:06195:08838\n\
67TFK:06228:08082\n\
67TFK:06229:08436\n\
67TFK:06270:08573\n\
67TFK:06258:08904\n\
67TFK:06284:07888\n\
67TFK:06312:08182\n\
67TFK:06283:08284\n\
67TFK:06303:08372\n\
67TFK:06283:08551\n\
67TFK:06299:08761\n\
67TFK:06301:08823\n\
67TFK:06320:08800\n\
67TFK:06370:07790\n\
67TFK:06356:07846\n\
67TFK:06361:07965\n\
67TFK:06345:08314\n\
67TFK:06367:08416\n\
67TFK:06333:08547\n\
67TFK:06367:08772\n\
67TFK:06370:08994\n\
67TFK:06378:08251\n\
67TFK:06398:08498\n\
67TFK:06475:07807\n\
67TFK:06444:07966\n\
67TFK:06443:08186\n\
67TFK:06475:08487\n\
67TFK:06449:08627\n\
67TFK:06484:08247\n\
67TFK:06498:08467\n\
67TFK:06541:07883\n\
67TFK:06533:08015\n\
67TFK:06550:08100\n\
67TFK:06564:08184\n\
67TFK:06545:08319\n\
67TFK:06566:08401\n\
67TFK:06537:08607\n\
67TFK:06559:08608\n\
67TFK:06536:08684\n\
67TFK:06569:08988\n\
67TFK:06610:07788\n\
67TFK:06619:07858\n\
67TFK:06607:08122\n\
67TFK:06587:08295\n\
67TFK:06585:08370\n\
67TFK:06584:08460\n\
67TFK:06608:08769\n\
67TFK:06616:09015\n\
67TFK:06649:07813\n\
67TFK:06650:08052\n\
67TFK:05370:09147\n\
67TFK:05366:09226\n\
67TFK:05348:09427\n\
67TFK:05370:09839\n\
67TFK:05364:09929\n\
67TFK:05330:10283\n\
67TFK:05384:09240\n\
67TFK:05378:09280\n\
67TFK:05406:09395\n\
67TFK:05441:09787\n\
67TFK:05460:09866\n\
67TFK:05511:09309\n\
67TFK:05501:09548\n\
67TFK:05522:09543\n\
67TFK:05507:09996\n\
67TFK:05495:10058\n\
67TFK:05556:09089\n\
67TFK:05567:09069\n\
67TFK:05552:09158\n\
67TFK:05533:09493\n\
67TFK:05543:09632\n\
67TFK:05534:09755\n\
67TFK:05574:09886\n\
67TFK:05601:09049\n\
67TFK:05624:09175\n\
67TFK:05582:09311\n\
67TFK:05596:09308\n\
67TFK:05615:09363\n\
67TFK:05612:10015\n\
67TFK:05622:10266\n\
67TFK:05660:09408\n\
67TFK:05637:09469\n\
67TFK:05669:09475\n\
67TFK:05674:10249\n\
67TFK:05628:10271\n\
67TFK:05725:09124\n\
67TFK:05693:09813\n\
67TFK:05708:09923\n\
67TFK:05691:10114\n\
67TFK:05723:10293\n\
67TFK:05733:09124\n\
67TFK:05734:09319\n\
67TFK:05771:09368\n\
67TFK:05768:09469\n\
67TFK:05734:09574\n\
67TFK:05774:09591\n\
67TFK:05741:09672\n\
67TFK:05766:09706\n\
67TFK:05735:10183\n\
67TFK:05762:10289\n\
67TFK:05779:09333\n\
67TFK:05782:09440\n\
67TFK:05816:09581\n\
67TFK:05843:09249\n\
67TFK:05839:09830\n\
67TFK:05864:09853\n\
67TFK:05832:10088\n\
67TFK:05870:10282\n\
67TFK:05918:09176\n\
67TFK:05906:09648\n\
67TFK:05910:09985\n\
67TFK:05917:10160\n\
67TFK:05911:10194\n\
67TFK:05917:10210\n\
67TFK:05945:09038\n\
67TFK:05938:09152\n\
67TFK:05942:09223\n\
67TFK:05971:09563\n\
67TFK:05946:09620\n\
67TFK:05959:10044\n\
67TFK:06004:09231\n\
67TFK:05985:09380\n\
67TFK:05992:09633\n\
67TFK:06004:09624\n\
67TFK:06000:10057\n\
67TFK:06011:10055\n\
67TFK:06015:10070\n\
67TFK:06025:10257\n\
67TFK:06027:10242\n\
67TFK:06068:09148\n\
67TFK:06042:09619\n\
67TFK:06075:09867\n\
67TFK:06029:10034\n\
67TFK:06029:10072\n\
67TFK:06082:09124\n\
67TFK:06091:09138\n\
67TFK:06079:09302\n\
67TFK:06112:09489\n\
67TFK:06087:09894\n\
67TFK:06127:09992\n\
67TFK:06083:10077\n\
67TFK:06121:10174\n\
67TFK:06084:10232\n\
67TFK:06136:09111\n\
67TFK:06201:09033\n\
67TFK:06205:09147\n\
67TFK:06179:09234\n\
67TFK:06208:09327\n\
67TFK:06212:09781\n\
67TFK:06180:10183\n\
67TFK:06247:09129\n\
67TFK:06249:09261\n\
67TFK:06267:09766\n\
67TFK:06231:09886\n\
67TFK:06256:09867\n\
67TFK:06267:10240\n\
67TFK:06277:10257\n\
67TFK:06298:09095\n\
67TFK:06313:09328\n\
67TFK:06278:09429\n\
67TFK:06284:09504\n\
67TFK:06321:09784\n\
67TFK:06304:10051\n\
67TFK:06337:09180\n\
67TFK:06349:09261\n\
67TFK:06351:09348\n\
67TFK:06367:09590\n\
67TFK:06337:10269\n\
67TFK:06406:09018\n\
67TFK:06419:09506\n\
67TFK:06424:09565\n\
67TFK:06380:09962\n\
67TFK:06412:09922\n\
67TFK:06420:10040\n\
67TFK:06409:10203\n\
67TFK:06452:09212\n\
67TFK:06441:09229\n\
67TFK:06468:09523\n\
67TFK:06448:09573\n\
67TFK:06454:09633\n\
67TFK:06440:09717\n\
67TFK:06442:09790\n\
67TFK:06467:10105\n\
67TFK:06476:10078\n\
67TFK:06448:10181\n\
67TFK:06496:09027\n\
67TFK:06490:09267\n\
67TFK:06514:09303\n\
67TFK:06511:09486\n\
67TFK:06504:09614\n\
67TFK:06501:09774\n\
67TFK:06503:09779\n\
67TFK:06486:09971\n\
67TFK:06526:10030\n\
67TFK:06478:10100\n\
67TFK:06574:09165\n\
67TFK:06566:09182\n\
67TFK:06566:09368\n\
67TFK:06568:09444\n\
67TFK:06567:09579\n\
67TFK:06575:09602\n\
67TFK:06575:09789\n\
67TFK:06558:09819\n\
67TFK:06568:09866\n\
67TFK:06531:10029\n\
67TFK:06533:10101\n\
67TFK:06530:10156\n\
67TFK:06535:10193\n\
67TFK:06538:10189\n\
67TFK:06614:09901\n\
67TFK:06596:09984\n\
67TFK:06657:10029\n\
67TFK:06653:10091\n\
67TFK:06639:10296\n\
67TFK:05342:11698\n\
67TFK:05376:12085\n\
67TFK:05426:11627\n\
67TFK:05411:11894\n\
67TFK:05401:11979\n\
67TFK:05388:12639\n\
67TFK:05465:11783\n\
67TFK:05455:11989\n\
67TFK:05446:12073\n\
67TFK:05476:12125\n\
67TFK:05459:12271\n\
67TFK:05434:12759\n\
67TFK:05459:12783\n\
67TFK:05456:12809\n\
67TFK:05506:11597\n\
67TFK:05502:11930\n\
67TFK:05485:12156\n\
67TFK:05512:12152\n\
67TFK:05492:12563\n\
67TFK:05614:11797\n\
67TFK:05579:12024\n\
67TFK:05623:12539\n\
67TFK:05584:12571\n\
67TFK:05626:12725\n\
67TFK:05633:11673\n\
67TFK:05657:11920\n\
67TFK:05675:11916\n\
67TFK:05647:12217\n\
67TFK:05666:12277\n\
67TFK:05668:12345\n\
67TFK:05690:11809\n\
67TFK:05706:11867\n\
67TFK:05726:11995\n\
67TFK:05682:12359\n\
67TFK:05684:12380\n\
67TFK:05692:12668\n\
67TFK:05724:12668\n\
67TFK:05728:11667\n\
67TFK:05777:11770\n\
67TFK:05776:11835\n\
67TFK:05769:12114\n\
67TFK:05752:12175\n\
67TFK:05744:12419\n\
67TFK:05826:11606\n\
67TFK:05780:11894\n\
67TFK:05808:12113\n\
67TFK:05798:12204\n\
67TFK:05784:12338\n\
67TFK:05821:12323\n\
67TFK:05817:12711\n\
67TFK:05852:11633\n\
67TFK:05868:11764\n\
67TFK:05836:12404\n\
67TFK:05874:12411\n\
67TFK:05844:12572\n\
67TFK:05869:12563\n\
67TFK:05880:11868\n\
67TFK:05909:11946\n\
67TFK:05890:12463\n\
67TFK:05956:11982\n\
67TFK:05942:12167\n\
67TFK:05989:11999\n\
67TFK:06005:12326\n\
67TFK:06043:11744\n\
67TFK:06064:11988\n\
67TFK:06070:12075\n\
67TFK:06032:12814\n\
67TFK:06082:11749\n\
67TFK:06084:12083\n\
67TFK:06112:12152\n\
67TFK:06120:12175\n\
67TFK:06122:12428\n\
67TFK:06102:12755\n\
67TFK:06153:12010\n\
67TFK:06151:12329\n\
67TFK:06156:12788\n\
67TFK:06211:11603\n\
67TFK:06209:11819\n\
67TFK:06196:12003\n\
67TFK:06183:12511\n\
67TFK:06203:12569\n\
67TFK:06232:11687\n\
67TFK:06238:12131\n\
67TFK:06246:12276\n\
67TFK:06270:12325\n\
67TFK:06228:12515\n\
67TFK:06303:12293\n\
67TFK:06327:12458\n\
67TFK:06314:12706\n\
67TFK:06371:12014\n\
67TFK:06341:12115\n\
67TFK:06376:12283\n\
67TFK:06332:12707\n\
67TFK:06347:12745\n\
67TFK:06387:11616\n\
67TFK:06407:12340\n\
67TFK:06386:12471\n\
67TFK:06386:12824\n\
67TFK:06466:11804\n\
67TFK:06467:11954\n\
67TFK:06440:12119\n\
67TFK:06438:12651\n\
67TFK:06468:12864\n\
67TFK:06508:11796\n\
67TFK:06484:11870\n\
67TFK:06525:11995\n\
67TFK:06487:12552\n\
67TFK:06527:12596\n\
67TFK:06533:12686\n\
67TFK:06609:11625\n\
67TFK:06619:12294\n\
67TFK:06613:12569\n\
67TFK:06656:11718\n\
67TFK:06656:11791\n\
67TFK:04010:01401\n\
67TFK:04027:01869\n\
67TFK:03996:02279\n\
67TFK:04002:02261\n\
67TFK:04038:02371\n\
67TFK:04023:02547\n\
67TFK:04086:01617\n\
67TFK:04067:01707\n\
67TFK:04058:01858\n\
67TFK:04075:02101\n\
67TFK:04099:01631\n\
67TFK:04127:01756\n\
67TFK:04096:01865\n\
67TFK:04097:01970\n\
67TFK:04139:02279\n\
67TFK:04116:02392\n\
67TFK:04188:01564\n\
67TFK:04146:01650\n\
67TFK:04171:01885\n\
67TFK:04170:01912\n\
67TFK:04159:02287\n\
67TFK:04237:01340\n\
67TFK:04241:01364\n\
67TFK:04231:01684\n\
67TFK:04226:01931\n\
67TFK:04215:01999\n\
67TFK:04239:02151\n\
67TFK:04203:02333\n\
67TFK:04235:02297\n\
67TFK:04244:02477\n\
67TFK:04249:01732\n\
67TFK:04286:01749\n\
67TFK:04269:01815\n\
67TFK:04253:01900\n\
67TFK:04272:02061\n\
67TFK:04273:02112\n\
67TFK:04295:02165\n\
67TFK:04283:02195\n\
67TFK:04279:02351\n\
67TFK:04302:01353\n\
67TFK:04313:01539\n\
67TFK:04309:01693\n\
67TFK:04319:01726\n\
67TFK:04316:01929\n\
67TFK:04316:02137\n\
67TFK:04340:02260\n\
67TFK:04339:02424\n\
67TFK:04322:02486\n\
67TFK:04350:01456\n\
67TFK:04379:01542\n\
67TFK:04348:01649\n\
67TFK:04368:02086\n\
67TFK:04348:02172\n\
67TFK:04401:01813\n\
67TFK:04439:01818\n\
67TFK:04398:02084\n\
67TFK:04411:02205\n\
67TFK:04403:02393\n\
67TFK:04445:02407\n\
67TFK:04437:02440\n\
67TFK:04442:02464\n\
67TFK:04471:01651\n\
67TFK:04474:02087\n\
67TFK:04464:02133\n\
67TFK:04483:02130\n\
67TFK:04455:02169\n\
67TFK:04469:02272\n\
67TFK:04468:02425\n\
67TFK:04469:02390\n\
67TFK:04455:02467\n\
67TFK:04482:02566\n\
67TFK:04525:01332\n\
67TFK:04505:01464\n\
67TFK:04520:01638\n\
67TFK:04505:01922\n\
67TFK:04517:02058\n\
67TFK:04529:02150\n\
67TFK:04530:02177\n\
67TFK:04549:01318\n\
67TFK:04583:01325\n\
67TFK:04572:01511\n\
67TFK:04546:01763\n\
67TFK:04568:01791\n\
67TFK:04578:02246\n\
67TFK:04640:01336\n\
67TFK:04603:01412\n\
67TFK:04605:01594\n\
67TFK:04640:01893\n\
67TFK:04623:02307\n\
67TFK:04611:02419\n\
67TFK:04621:02407\n\
67TFK:04599:02499\n\
67TFK:04668:01444\n\
67TFK:04676:01493\n\
67TFK:04689:01614\n\
67TFK:04691:01626\n\
67TFK:04674:01813\n\
67TFK:04679:01824\n\
67TFK:04680:02356\n\
67TFK:04701:01361\n\
67TFK:04710:01466\n\
67TFK:04727:01646\n\
67TFK:04714:01923\n\
67TFK:04719:02396\n\
67TFK:04764:01935\n\
67TFK:04750:02131\n\
67TFK:04780:02120\n\
67TFK:04754:02429\n\
67TFK:04805:01421\n\
67TFK:04831:01578\n\
67TFK:04823:01634\n\
67TFK:04814:01865\n\
67TFK:04818:02038\n\
67TFK:04807:02181\n\
67TFK:04828:02224\n\
67TFK:04854:01887\n\
67TFK:04870:02242\n\
67TFK:04851:02534\n\
67TFK:04924:01893\n\
67TFK:04927:01933\n\
67TFK:04900:02011\n\
67TFK:04933:02174\n\
67TFK:04942:02166\n\
67TFK:04907:02290\n\
67TFK:04926:02483\n\
67TFK:04929:02530\n\
67TFK:04936:02552\n\
67TFK:04984:01334\n\
67TFK:04989:01330\n\
67TFK:04977:01418\n\
67TFK:04961:01454\n\
67TFK:04981:01568\n\
67TFK:04965:01644\n\
67TFK:04977:01716\n\
67TFK:04977:01976\n\
67TFK:04959:02037\n\
67TFK:04989:02217\n\
67TFK:04966:02290\n\
67TFK:04974:02486\n\
67TFK:04984:02512\n\
67TFK:05033:01388\n\
67TFK:05034:01408\n\
67TFK:05033:01677\n\
67TFK:05016:01840\n\
67TFK:05036:02077\n\
67TFK:05035:02232\n\
67TFK:05038:02362\n\
67TFK:05063:01317\n\
67TFK:05085:01389\n\
67TFK:05054:01611\n\
67TFK:05092:01618\n\
67TFK:05080:01916\n\
67TFK:05093:01992\n\
67TFK:05083:02057\n\
67TFK:05083:02103\n\
67TFK:05126:01630\n\
67TFK:05132:01684\n\
67TFK:05173:01303\n\
67TFK:05156:01547\n\
67TFK:05153:02017\n\
67TFK:05155:02313\n\
67TFK:05157:02545\n\
67TFK:05238:01936\n\
67TFK:05226:02158\n\
67TFK:05235:02224\n\
67TFK:05203:02282\n\
67TFK:05243:02331\n\
67TFK:05242:02413\n\
67TFK:05287:01527\n\
67TFK:05272:01579\n\
67TFK:05289:01728\n\
67TFK:05285:01997\n\
67TFK:05305:01403\n\
67TFK:05325:02122\n\
67TFK:05311:02147\n\
67TFK:02701:12961\n\
67TFK:02665:13026\n\
67TFK:02697:13051\n\
67TFK:02693:13094\n\
67TFK:02688:13243\n\
67TFK:02711:13672\n\
67TFK:02684:13891\n\
67TFK:02703:13893\n\
67TFK:02677:14159\n\
67TFK:02725:13129\n\
67TFK:02718:13168\n\
67TFK:02753:13735\n\
67TFK:02812:13093\n\
67TFK:02764:13328\n\
67TFK:02778:13559\n\
67TFK:02779:13979\n\
67TFK:02883:12888\n\
67TFK:02868:13051\n\
67TFK:02878:13258\n\
67TFK:02868:13432\n\
67TFK:02870:13751\n\
67TFK:02897:13794\n\
67TFK:02882:14125\n\
67TFK:02910:14083\n\
67TFK:02962:13012\n\
67TFK:02946:13032\n\
67TFK:02926:13251\n\
67TFK:03008:13032\n\
67TFK:02998:13362\n\
67TFK:02996:13608\n\
67TFK:02995:14055\n\
67TFK:03017:13257\n\
67TFK:03046:13774\n\
67TFK:03030:14016\n\
67TFK:03072:13071\n\
67TFK:03110:13649\n\
67TFK:03099:13860\n\
67TFK:03066:14107\n\
67TFK:03087:14086\n\
67TFK:03132:13562\n\
67TFK:03209:13322\n\
67TFK:03192:13905\n\
67TFK:03255:13282\n\
67TFK:03223:14070\n\
67TFK:03224:14149\n\
67TFK:03302:13289\n\
67TFK:03310:13325\n\
67TFK:03281:13637\n\
67TFK:03313:13778\n\
67TFK:03307:13934\n\
67TFK:03350:13227\n\
67TFK:03337:13499\n\
67TFK:03386:13664\n\
67TFK:03385:13839\n\
67TFK:03460:13055\n\
67TFK:03435:13090\n\
67TFK:03462:13107\n\
67TFK:03423:13195\n\
67TFK:03460:13443\n\
67TFK:03457:13702\n\
67TFK:03445:14008\n\
67TFK:03498:13388\n\
67TFK:03470:13536\n\
67TFK:03508:13772\n\
67TFK:03538:13682\n\
67TFK:03526:13958\n\
67TFK:03595:13420\n\
67TFK:03576:13530\n\
67TFK:03600:13888\n\
67TFK:03627:13048\n\
67TFK:03632:13422\n\
67TFK:03664:13350\n\
67TFK:03693:13411\n\
67TFK:03685:13592\n\
67TFK:03742:13030\n\
67TFK:03739:13080\n\
67TFK:03743:13231\n\
67TFK:03754:13548\n\
67TFK:03756:13577\n\
67TFK:03758:13875\n\
67TFK:03765:13218\n\
67TFK:03782:13442\n\
67TFK:03832:12921\n\
67TFK:03849:13556\n\
67TFK:03857:13559\n\
67TFK:03832:13729\n\
67TFK:03838:13754\n\
67TFK:03907:12986\n\
67TFK:03864:13111\n\
67TFK:03907:13646\n\
67TFK:03912:13648\n\
67TFK:03899:14091\n\
67TFK:03902:14155\n\
67TFK:03934:13429\n\
67TFK:03914:13774\n\
67TFK:03951:14103\n\
67TFK:03988:13471\n\
67TFK:03970:13680\n\
67TFK:03985:13755\n\
67TFK:02700:12752\n\
67TFK:02730:11718\n\
67TFK:02727:11869\n\
67TFK:02762:12003\n\
67TFK:02751:12336\n\
67TFK:02786:11733\n\
67TFK:02764:12234\n\
67TFK:02807:12483\n\
67TFK:02805:12578\n\
67TFK:02808:12720\n\
67TFK:02805:12878\n\
67TFK:02816:11661\n\
67TFK:02824:11846\n\
67TFK:02870:11674\n\
67TFK:02884:11890\n\
67TFK:02886:11869\n\
67TFK:02896:11852\n\
67TFK:02882:12099\n\
67TFK:02909:12329\n\
67TFK:02884:12347\n\
67TFK:02873:12418\n\
67TFK:02884:12504\n\
67TFK:02865:12583\n\
67TFK:02909:12555\n\
67TFK:02931:11626\n\
67TFK:02930:11955\n\
67TFK:02963:12036\n\
67TFK:02961:12056\n\
67TFK:02917:12132\n\
67TFK:02946:12463\n\
67TFK:02945:12526\n\
67TFK:02975:11673\n\
67TFK:02965:11765\n\
67TFK:02964:12037\n\
67TFK:02997:12633\n\
67TFK:02988:12834\n\
67TFK:03063:11773\n\
67TFK:03020:11796\n\
67TFK:03050:12377\n\
67TFK:03050:12456\n\
67TFK:03019:12539\n\
67TFK:03019:12747\n\
67TFK:03095:11933\n\
67TFK:03094:12222\n\
67TFK:03080:12334\n\
67TFK:03108:12309\n\
67TFK:03077:12572\n\
67TFK:03152:11957\n\
67TFK:03138:12084\n\
67TFK:03146:12547\n\
67TFK:03116:12636\n\
67TFK:03163:12740\n\
67TFK:03183:12346\n\
67TFK:03194:12412\n\
67TFK:03176:12536\n\
67TFK:03253:12032\n\
67TFK:03257:12047\n\
67TFK:03220:12183\n\
67TFK:03226:12395\n\
67TFK:03260:12522\n\
67TFK:03291:11855\n\
67TFK:03270:12735\n\
67TFK:03302:12735\n\
67TFK:03265:12759\n\
67TFK:03285:12843\n\
67TFK:03347:11838\n\
67TFK:03322:11954\n\
67TFK:03362:12264\n\
67TFK:03322:12425\n\
67TFK:03349:12440\n\
67TFK:03363:12575\n\
67TFK:03400:11909\n\
67TFK:03408:11939\n\
67TFK:03380:12099\n\
67TFK:03393:12169\n\
67TFK:03371:12280\n\
67TFK:03368:12520\n\
67TFK:03386:12590\n\
67TFK:03395:12849\n\
67TFK:03415:11729\n\
67TFK:03425:11877\n\
67TFK:03451:11890\n\
67TFK:03429:12565\n\
67TFK:03426:12820\n\
67TFK:03437:12815\n\
67TFK:03490:11740\n\
67TFK:03493:11730\n\
67TFK:03478:11776\n\
67TFK:03478:12283\n\
67TFK:03503:12286\n\
67TFK:03496:12708\n\
67TFK:03464:12792\n\
67TFK:03555:11747\n\
67TFK:03527:11887\n\
67TFK:03515:11968\n\
67TFK:03518:12194\n\
67TFK:03536:12734\n\
67TFK:03537:12766\n\
67TFK:03566:12337\n\
67TFK:03580:12349\n\
67TFK:03597:12503\n\
67TFK:03576:12796\n\
67TFK:03617:11967\n\
67TFK:03620:12064\n\
67TFK:03621:12440\n\
67TFK:03652:12565\n\
67TFK:03685:11667\n\
67TFK:03669:12047\n\
67TFK:03680:12475\n\
67TFK:03709:12451\n\
67TFK:03677:12535\n\
67TFK:03694:12531\n\
67TFK:03677:12766\n\
67TFK:03678:12747\n\
67TFK:03689:12791\n\
67TFK:03689:12819\n\
67TFK:03752:11651\n\
67TFK:03750:11694\n\
67TFK:03730:11928\n\
67TFK:03715:12025\n\
67TFK:03721:12056\n\
67TFK:03776:11667\n\
67TFK:03811:11900\n\
67TFK:03784:12244\n\
67TFK:03824:11717\n\
67TFK:03840:11779\n\
67TFK:03831:11849\n\
67TFK:03846:12103\n\
67TFK:03859:12780\n\
67TFK:03907:11686\n\
67TFK:03912:12104\n\
67TFK:03897:12299\n\
67TFK:03881:12561\n\
67TFK:03879:12668\n\
67TFK:03889:12713\n\
67TFK:03893:12811\n\
67TFK:03944:12069\n\
67TFK:03917:12175\n\
67TFK:03959:12447\n\
67TFK:03931:12727\n\
67TFK:03964:11807\n\
67TFK:03979:12345\n\
67TFK:03994:12415\n\
67TFK:03993:12700\n\
67TFK:02666:09285\n\
67TFK:02707:09500\n\
67TFK:02700:09789\n\
67TFK:02707:10006\n\
67TFK:02726:09206\n\
67TFK:02723:09229\n\
67TFK:02737:09407\n\
67TFK:02760:09400\n\
67TFK:02757:09449\n\
67TFK:02725:09799\n\
67TFK:02733:09807\n\
67TFK:02746:10227\n\
67TFK:02778:09348\n\
67TFK:02806:09483\n\
67TFK:02789:09620\n\
67TFK:02798:09804\n\
67TFK:02768:09986\n\
67TFK:02809:10022\n\
67TFK:02791:10212\n\
67TFK:02841:09074\n\
67TFK:02854:09640\n\
67TFK:02855:09662\n\
67TFK:02857:09836\n\
67TFK:02853:10142\n\
67TFK:02830:10208\n\
67TFK:02831:10198\n\
67TFK:02878:09904\n\
67TFK:02916:09133\n\
67TFK:02945:09444\n\
67TFK:02929:09526\n\
67TFK:02962:09607\n\
67TFK:02951:09731\n\
67TFK:02934:09796\n\
67TFK:02961:10178\n\
67TFK:03005:09148\n\
67TFK:02965:09476\n\
67TFK:02983:09511\n\
67TFK:02978:10003\n\
67TFK:02989:10163\n\
67TFK:02979:10175\n\
67TFK:03017:09171\n\
67TFK:03050:09247\n\
67TFK:03025:09715\n\
67TFK:03046:09982\n\
67TFK:03025:10020\n\
67TFK:03034:10047\n\
67TFK:03056:10248\n\
67TFK:03108:09252\n\
67TFK:03081:09546\n\
67TFK:03100:09658\n\
67TFK:03066:09812\n\
67TFK:03064:09971\n\
67TFK:03083:10039\n\
67TFK:03089:10147\n\
67TFK:03064:10179\n\
67TFK:03104:10199\n\
67TFK:03104:10242\n\
67TFK:03163:09120\n\
67TFK:03155:09201\n\
67TFK:03114:09243\n\
67TFK:03121:09300\n\
67TFK:03117:09715\n\
67TFK:03162:09900\n\
67TFK:03153:10184\n\
67TFK:03120:10277\n\
67TFK:03173:09460\n\
67TFK:03187:09505\n\
67TFK:03167:09549\n\
67TFK:03207:09568\n\
67TFK:03192:09752\n\
67TFK:03164:09893\n\
67TFK:03201:09979\n\
67TFK:03167:10184\n\
67TFK:03174:10217\n\
67TFK:03231:09030\n\
67TFK:03240:09713\n\
67TFK:03258:09701\n\
67TFK:03219:09912\n\
67TFK:03290:09107\n\
67TFK:03289:09302\n\
67TFK:03277:09435\n\
67TFK:03275:09567\n\
67TFK:03296:09607\n\
67TFK:03276:09672\n\
67TFK:03304:09964\n\
67TFK:03281:10031\n\
67TFK:03267:10079\n\
67TFK:03310:10205\n\
67TFK:03301:10297\n\
67TFK:03323:09120\n\
67TFK:03314:09266\n\
67TFK:03345:09354\n\
67TFK:03325:09473\n\
67TFK:03361:09503\n\
67TFK:03314:09587\n\
67TFK:03358:09711\n\
67TFK:03315:10122\n\
67TFK:03358:10168\n\
67TFK:03340:10279\n\
67TFK:03398:09334\n\
67TFK:03400:09359\n\
67TFK:03381:09530\n\
67TFK:03375:09569\n\
67TFK:03437:09077\n\
67TFK:03416:09246\n\
67TFK:03434:09225\n\
67TFK:03422:09459\n\
67TFK:03415:09489\n\
67TFK:03421:09900\n\
67TFK:03434:09869\n\
67TFK:03435:09976\n\
67TFK:03436:10000\n\
67TFK:03432:10225\n\
67TFK:03487:09403\n\
67TFK:03481:09672\n\
67TFK:03531:09179\n\
67TFK:03532:09321\n\
67TFK:03544:09341\n\
67TFK:03525:09851\n\
67TFK:03555:09944\n\
67TFK:03523:10288\n\
67TFK:03596:09070\n\
67TFK:03570:09921\n\
67TFK:03609:10063\n\
67TFK:03571:10267\n\
67TFK:03639:09534\n\
67TFK:03647:09641\n\
67TFK:03648:10106\n\
67TFK:03667:09039\n\
67TFK:03681:09331\n\
67TFK:03681:09677\n\
67TFK:03704:09669\n\
67TFK:03706:09672\n\
67TFK:03672:09849\n\
67TFK:03696:09828\n\
67TFK:03671:09931\n\
67TFK:03678:09991\n\
67TFK:03667:10168\n\
67TFK:03701:10271\n\
67TFK:03741:09048\n\
67TFK:03727:09126\n\
67TFK:03734:09343\n\
67TFK:03759:09478\n\
67TFK:03722:09548\n\
67TFK:03757:09583\n\
67TFK:03729:09930\n\
67TFK:03763:10023\n\
67TFK:03737:10194\n\
67TFK:03757:10234\n\
67TFK:03804:09055\n\
67TFK:03811:09097\n\
67TFK:03796:09251\n\
67TFK:03802:09306\n\
67TFK:03807:09850\n\
67TFK:03775:09959\n\
67TFK:03766:10194\n\
67TFK:03819:09205\n\
67TFK:03819:09824\n\
67TFK:03819:10256\n\
67TFK:03877:09149\n\
67TFK:03884:09201\n\
67TFK:03911:09301\n\
67TFK:03879:09356\n\
67TFK:03890:09504\n\
67TFK:03871:09596\n\
67TFK:03893:09746\n\
67TFK:03885:10104\n\
67TFK:03867:10136\n\
67TFK:03865:10170\n\
67TFK:03881:10283\n\
67TFK:03933:09057\n\
67TFK:03938:09079\n\
67TFK:03959:09348\n\
67TFK:03962:09892\n\
67TFK:03963:09915\n\
67TFK:03923:10063\n\
67TFK:03941:10063\n\
67TFK:03921:10142\n\
67TFK:03930:10168\n\
67TFK:03927:10272\n\
67TFK:03987:09061\n\
67TFK:03986:09410\n\
67TFK:03965:09818\n\
67TFK:03984:10061\n\
67TFK:03986:10050\n\
67TFK:02665:05234\n\
67TFK:02694:05203\n\
67TFK:02683:05379\n\
67TFK:02703:05515\n\
67TFK:02680:05594\n\
67TFK:02699:05660\n\
67TFK:02702:05771\n\
67TFK:02693:06140\n\
67TFK:02690:06337\n\
67TFK:02741:05526\n\
67TFK:02757:05685\n\
67TFK:02730:05799\n\
67TFK:02735:05856\n\
67TFK:02760:05956\n\
67TFK:02730:06059\n\
67TFK:02745:06305\n\
67TFK:02796:05155\n\
67TFK:02785:05247\n\
67TFK:02813:05738\n\
67TFK:02812:06042\n\
67TFK:02764:06301\n\
67TFK:02803:06369\n\
67TFK:02795:06437\n\
67TFK:02837:05214\n\
67TFK:02826:05294\n\
67TFK:02827:05479\n\
67TFK:02835:05629\n\
67TFK:02838:05671\n\
67TFK:02818:05861\n\
67TFK:02818:05927\n\
67TFK:02824:05914\n\
67TFK:02840:06109\n\
67TFK:02870:05159\n\
67TFK:02880:05688\n\
67TFK:02885:06029\n\
67TFK:02872:06249\n\
67TFK:02902:06253\n\
67TFK:02875:06342\n\
67TFK:02867:06423\n\
67TFK:02961:05290\n\
67TFK:02919:05552\n\
67TFK:02930:05785\n\
67TFK:02935:05872\n\
67TFK:02954:05888\n\
67TFK:02942:05941\n\
67TFK:02936:05977\n\
67TFK:02955:05985\n\
67TFK:02988:06215\n\
67TFK:03009:06212\n\
67TFK:02998:06418\n\
67TFK:03011:06406\n\
67TFK:03062:05278\n\
67TFK:03027:05532\n\
67TFK:03058:05544\n\
67TFK:03015:05667\n\
67TFK:03059:05714\n\
67TFK:03045:05802\n\
67TFK:03056:06093\n\
67TFK:03058:06071\n\
67TFK:03051:06157\n\
67TFK:03077:05278\n\
67TFK:03084:05339\n\
67TFK:03084:05448\n\
67TFK:03077:05784\n\
67TFK:03103:05933\n\
67TFK:03162:05183\n\
67TFK:03143:05342\n\
67TFK:03125:05461\n\
67TFK:03159:05481\n\
67TFK:03116:05503\n\
67TFK:03128:05656\n\
67TFK:03145:05706\n\
67TFK:03126:05915\n\
67TFK:03173:05311\n\
67TFK:03205:05623\n\
67TFK:03210:05736\n\
67TFK:03187:05778\n\
67TFK:03197:05821\n\
67TFK:03194:06012\n\
67TFK:03179:06076\n\
67TFK:03186:06172\n\
67TFK:03240:05430\n\
67TFK:03219:05545\n\
67TFK:03241:05565\n\
67TFK:03218:05628\n\
67TFK:03259:05632\n\
67TFK:03231:05696\n\
67TFK:03223:05835\n\
67TFK:03230:05918\n\
67TFK:03235:06163\n\
67TFK:03288:05242\n\
67TFK:03285:05266\n\
67TFK:03300:05532\n\
67TFK:03309:05534\n\
67TFK:03306:05646\n\
67TFK:03298:05987\n\
67TFK:03342:05343\n\
67TFK:03330:05448\n\
67TFK:03323:05976\n\
67TFK:03323:06312\n\
67TFK:03393:05374\n\
67TFK:03396:05387\n\
67TFK:03397:05518\n\
67TFK:03398:06136\n\
67TFK:03375:06191\n\
67TFK:03382:06315\n\
67TFK:03369:06437\n\
67TFK:03445:05277\n\
67TFK:03435:05977\n\
67TFK:03473:05177\n\
67TFK:03472:05247\n\
67TFK:03494:05373\n\
67TFK:03490:05764\n\
67TFK:03482:05868\n\
67TFK:03485:05994\n\
67TFK:03493:06002\n\
67TFK:03504:06118\n\
67TFK:03499:06164\n\
67TFK:03468:06212\n\
67TFK:03482:06214\n\
67TFK:03464:06414\n\
67TFK:03492:06424\n\
67TFK:03558:05229\n\
67TFK:03530:05524\n\
67TFK:03522:05719\n\
67TFK:03531:05985\n\
67TFK:03548:06094\n\
67TFK:03561:06092\n\
67TFK:03519:06128\n\
67TFK:03520:06192\n\
67TFK:03530:06324\n\
67TFK:03592:05359\n\
67TFK:03582:05422\n\
67TFK:03596:05491\n\
67TFK:03573:05502\n\
67TFK:03583:05970\n\
67TFK:03585:06006\n\
67TFK:03591:06266\n\
67TFK:03637:05303\n\
67TFK:03623:05995\n\
67TFK:03617:06080\n\
67TFK:03635:06226\n\
67TFK:03649:06284\n\
67TFK:03656:06276\n\
67TFK:03647:06396\n\
67TFK:03676:05190\n\
67TFK:03705:05411\n\
67TFK:03699:05769\n\
67TFK:03675:06074\n\
67TFK:03664:06179\n\
67TFK:03666:06174\n\
67TFK:03704:06249\n\
67TFK:03725:05247\n\
67TFK:03719:05475\n\
67TFK:03762:05603\n\
67TFK:03723:05767\n\
67TFK:03721:05839\n\
67TFK:03743:06001\n\
67TFK:03749:06034\n\
67TFK:03746:06428\n\
67TFK:03799:05432\n\
67TFK:03797:05668\n\
67TFK:03809:05802\n\
67TFK:03797:06302\n\
67TFK:03838:05395\n\
67TFK:03853:05357\n\
67TFK:03846:05696\n\
67TFK:03838:05926\n\
67TFK:03825:06021\n\
67TFK:03847:06192\n\
67TFK:03853:06253\n\
67TFK:03834:06304\n\
67TFK:03895:05565\n\
67TFK:03909:05624\n\
67TFK:03890:05868\n\
67TFK:03894:05872\n\
67TFK:03890:06155\n\
67TFK:03899:06154\n\
67TFK:03894:06364\n\
67TFK:03900:06424\n\
67TFK:03955:05340\n\
67TFK:03915:05385\n\
67TFK:03926:05486\n\
67TFK:03948:05812\n\
67TFK:03941:06294\n\
67TFK:03925:06432\n\
67TFK:03970:05295\n\
67TFK:03979:05350\n\
67TFK:03992:05369\n\
67TFK:08037:01380\n\
67TFK:08039:01353\n\
67TFK:08021:02109\n\
67TFK:07993:02285\n\
67TFK:08027:02317\n\
67TFK:08038:02297\n\
67TFK:08032:02384\n\
67TFK:08045:01358\n\
67TFK:08083:01383\n\
67TFK:08051:01405\n\
67TFK:08076:01627\n\
67TFK:08088:01861\n\
67TFK:08081:02136\n\
67TFK:08126:01332\n\
67TFK:08112:01431\n\
67TFK:08130:01611\n\
67TFK:08133:01759\n\
67TFK:08111:01866\n\
67TFK:08127:01881\n\
67TFK:08118:02008\n\
67TFK:08140:02151\n\
67TFK:08121:02232\n\
67TFK:08109:02306\n\
67TFK:08152:01548\n\
67TFK:08152:01631\n\
67TFK:08142:01935\n\
67TFK:08186:01963\n\
67TFK:08149:02025\n\
67TFK:08163:02078\n\
67TFK:08177:02061\n\
67TFK:08153:02169\n\
67TFK:08146:02208\n\
67TFK:08235:01328\n\
67TFK:08223:01356\n\
67TFK:08238:01539\n\
67TFK:08193:01659\n\
67TFK:08209:01756\n\
67TFK:08213:01866\n\
67TFK:08241:02313\n\
67TFK:08198:02436\n\
67TFK:08199:02473\n\
67TFK:08269:01313\n\
67TFK:08253:01503\n\
67TFK:08249:02185\n\
67TFK:08267:02141\n\
67TFK:08258:02234\n\
67TFK:08263:02410\n\
67TFK:08282:02446\n\
67TFK:08303:01407\n\
67TFK:08305:01424\n\
67TFK:08324:01458\n\
67TFK:08335:01450\n\
67TFK:08329:01877\n\
67TFK:08313:01999\n\
67TFK:08331:02012\n\
67TFK:08300:02195\n\
67TFK:08330:02385\n\
67TFK:08361:01381\n\
67TFK:08369:01352\n\
67TFK:08382:01426\n\
67TFK:08348:01489\n\
67TFK:08355:01521\n\
67TFK:08375:01536\n\
67TFK:08390:01496\n\
67TFK:08360:01733\n\
67TFK:08345:01740\n\
67TFK:08345:01897\n\
67TFK:08354:02153\n\
67TFK:08363:02375\n\
67TFK:08356:02441\n\
67TFK:08348:02488\n\
67TFK:08417:01435\n\
67TFK:08419:01810\n\
67TFK:08414:01866\n\
67TFK:08401:01940\n\
67TFK:08415:01966\n\
67TFK:08410:02071\n\
67TFK:08415:02087\n\
67TFK:08418:02060\n\
67TFK:08401:02212\n\
67TFK:08426:02508\n\
67TFK:08483:01446\n\
67TFK:08457:01702\n\
67TFK:08456:01974\n\
67TFK:08483:02148\n\
67TFK:08461:02252\n\
67TFK:08448:02397\n\
67TFK:08449:02408\n\
67TFK:08537:01305\n\
67TFK:08509:01388\n\
67TFK:08530:01535\n\
67TFK:08534:01645\n\
67TFK:08538:01855\n\
67TFK:08512:02103\n\
67TFK:08538:02183\n\
67TFK:08515:02292\n\
67TFK:08534:02483\n\
67TFK:08538:02472\n\
67TFK:08517:02510\n\
67TFK:08572:01555\n\
67TFK:08568:01928\n\
67TFK:08577:02267\n\
67TFK:08548:02373\n\
67TFK:08560:02345\n\
67TFK:08553:02411\n\
67TFK:08575:02541\n\
67TFK:08612:01487\n\
67TFK:08606:01495\n\
67TFK:08610:01640\n\
67TFK:08612:02267\n\
67TFK:08618:02281\n\
67TFK:08609:02496\n\
67TFK:08686:01574\n\
67TFK:08652:01617\n\
67TFK:08689:01837\n\
67TFK:08652:02343\n\
67TFK:08664:02407\n\
67TFK:08706:01367\n\
67TFK:08701:01584\n\
67TFK:08733:01748\n\
67TFK:08703:01839\n\
67TFK:08730:02099\n\
67TFK:08738:02165\n\
67TFK:08697:02203\n\
67TFK:08734:02328\n\
67TFK:08740:02467\n\
67TFK:08697:02496\n\
67TFK:08727:02548\n\
67TFK:08785:01308\n\
67TFK:08750:01378\n\
67TFK:08779:01341\n\
67TFK:08756:01961\n\
67TFK:08762:02251\n\
67TFK:08743:02400\n\
67TFK:08754:02395\n\
67TFK:08791:02521\n\
67TFK:08811:01566\n\
67TFK:08812:01698\n\
67TFK:08807:01763\n\
67TFK:08824:02025\n\
67TFK:08824:02177\n\
67TFK:08856:01309\n\
67TFK:08874:01356\n\
67TFK:08870:01566\n\
67TFK:08869:01664\n\
67TFK:08857:02186\n\
67TFK:08886:02233\n\
67TFK:08925:01361\n\
67TFK:08905:01999\n\
67TFK:08916:02423\n\
67TFK:08956:01567\n\
67TFK:08968:01670\n\
67TFK:08952:01704\n\
67TFK:08969:01881\n\
67TFK:08977:01929\n\
67TFK:08951:02286\n\
67TFK:08974:02305\n\
67TFK:08974:02568\n\
67TFK:09000:01315\n\
67TFK:09011:01439\n\
67TFK:09034:01778\n\
67TFK:09005:02038\n\
67TFK:09018:02105\n\
67TFK:09038:02280\n\
67TFK:09051:01316\n\
67TFK:09072:01417\n\
67TFK:09060:01498\n\
67TFK:09052:01628\n\
67TFK:09078:01646\n\
67TFK:09083:01832\n\
67TFK:09062:01871\n\
67TFK:09087:01963\n\
67TFK:09057:02111\n\
67TFK:09087:02217\n\
67TFK:09046:02364\n\
67TFK:09048:02482\n\
67TFK:09125:01737\n\
67TFK:09123:01804\n\
67TFK:09130:01818\n\
67TFK:09135:01989\n\
67TFK:09103:02041\n\
67TFK:09134:02056\n\
67TFK:09134:02235\n\
67TFK:09135:02229\n\
67TFK:09113:02295\n\
67TFK:09107:02482\n\
67TFK:09162:01447\n\
67TFK:09181:01468\n\
67TFK:09147:01823\n\
67TFK:09147:02136\n\
67TFK:09181:02188\n\
67TFK:09156:02265\n\
67TFK:09190:02309\n\
67TFK:09172:02367\n\
67TFK:09180:02386\n\
67TFK:09187:02450\n\
67TFK:09226:01391\n\
67TFK:09240:01429\n\
67TFK:09233:01910\n\
67TFK:09227:01955\n\
67TFK:09196:02017\n\
67TFK:09193:02207\n\
67TFK:09204:02221\n\
67TFK:09210:02267\n\
67TFK:09199:02477\n\
67TFK:09242:01288\n\
67TFK:09257:01665\n\
67TFK:09242:01808\n\
67TFK:09274:01883\n\
67TFK:09276:01988\n\
67TFK:09278:02324\n\
67TFK:09274:02367\n\
67TFK:09282:02402\n\
67TFK:09260:02559\n\
67TFK:09295:01316\n\
67TFK:09299:01353\n\
67TFK:09307:01453\n\
67TFK:09322:01526\n\
67TFK:09313:01885\n\
67TFK:09314:01930\n\
67TFK:09301:01974\n\
67TFK:02682:01762\n\
67TFK:02674:01896\n\
67TFK:02689:02000\n\
67TFK:02682:02073\n\
67TFK:02691:02209\n\
67TFK:02702:02227\n\
67TFK:02686:02275\n\
67TFK:02694:02327\n\
67TFK:02724:01468\n\
67TFK:02714:01810\n\
67TFK:02733:02282\n\
67TFK:02732:02517\n\
67TFK:02813:01343\n\
67TFK:02799:01670\n\
67TFK:02789:01839\n\
67TFK:02765:02210\n\
67TFK:02807:02211\n\
67TFK:02766:02383\n\
67TFK:02845:01627\n\
67TFK:02820:01675\n\
67TFK:02831:01651\n\
67TFK:02829:01972\n\
67TFK:02823:02307\n\
67TFK:02849:02304\n\
67TFK:02872:01486\n\
67TFK:02866:01547\n\
67TFK:02894:01732\n\
67TFK:02912:01692\n\
67TFK:02905:02232\n\
67TFK:02885:02416\n\
67TFK:02913:02441\n\
67TFK:02939:01376\n\
67TFK:02948:01415\n\
67TFK:02956:01408\n\
67TFK:02942:01742\n\
67TFK:02962:01997\n\
67TFK:02931:02373\n\
67TFK:02933:02479\n\
67TFK:02998:01326\n\
67TFK:02979:01384\n\
67TFK:02970:01486\n\
67TFK:03007:01641\n\
67TFK:02980:01788\n\
67TFK:02998:01976\n\
67TFK:02997:02250\n\
67TFK:02981:02336\n\
67TFK:02988:02302\n\
67TFK:02999:02333\n\
67TFK:02991:02431\n\
67TFK:03048:01290\n\
67TFK:03028:01433\n\
67TFK:03055:01832\n\
67TFK:03050:01979\n\
67TFK:03063:01948\n\
67TFK:03024:02046\n\
67TFK:03027:02039\n\
67TFK:03027:02200\n\
67TFK:03048:02414\n\
67TFK:03017:02572\n\
67TFK:03087:01329\n\
67TFK:03075:01543\n\
67TFK:03099:01563\n\
67TFK:03107:01736\n\
67TFK:03072:01763\n\
67TFK:03082:02083\n\
67TFK:03100:02094\n\
67TFK:03070:02154\n\
67TFK:03105:02162\n\
67TFK:03093:02270\n\
67TFK:03092:02540\n\
67TFK:03134:01379\n\
67TFK:03116:01712\n\
67TFK:03139:01756\n\
67TFK:03117:01820\n\
67TFK:03114:02216\n\
67TFK:03146:02258\n\
67TFK:03128:02465\n\
67TFK:03166:01313\n\
67TFK:03202:01694\n\
67TFK:03165:01746\n\
67TFK:03177:01986\n\
67TFK:03195:02000\n\
67TFK:03164:02054\n\
67TFK:03170:02046\n\
67TFK:03183:02085\n\
67TFK:03184:02284\n\
67TFK:03179:02373\n\
67TFK:03233:01579\n\
67TFK:03251:01717\n\
67TFK:03221:01830\n\
67TFK:03239:01796\n\
67TFK:03252:01829\n\
67TFK:03223:02509\n\
67TFK:03292:02303\n\
67TFK:03300:02460\n\
67TFK:03320:01663\n\
67TFK:03343:01715\n\
67TFK:03346:01752\n\
67TFK:03331:01971\n\
67TFK:03361:01955\n\
67TFK:03323:02199\n\
67TFK:03396:01352\n\
67TFK:03370:01474\n\
67TFK:03374:01510\n\
67TFK:03381:01563\n\
67TFK:03412:01550\n\
67TFK:03376:01696\n\
67TFK:03407:01768\n\
67TFK:03412:01744\n\
67TFK:03399:02122\n\
67TFK:03395:02205\n\
67TFK:03405:02199\n\
67TFK:03387:02285\n\
67TFK:03397:02535\n\
67TFK:03445:01500\n\
67TFK:03418:01648\n\
67TFK:03429:01916\n\
67TFK:03448:02536\n\
67TFK:03473:01536\n\
67TFK:03491:01577\n\
67TFK:03477:01685\n\
67TFK:03467:01853\n\
67TFK:03499:01905\n\
67TFK:03512:02346\n\
67TFK:03473:02554\n\
67TFK:03524:01631\n\
67TFK:03538:01901\n\
67TFK:03525:02236\n\
67TFK:03558:02215\n\
67TFK:03522:02364\n\
67TFK:03547:02494\n\
67TFK:03581:01289\n\
67TFK:03580:01437\n\
67TFK:03603:01415\n\
67TFK:03570:01858\n\
67TFK:03610:02068\n\
67TFK:03582:02490\n\
67TFK:03608:02574\n\
67TFK:03620:01401\n\
67TFK:03655:01765\n\
67TFK:03652:02355\n\
67TFK:03636:02503\n\
67TFK:03650:02516\n\
67TFK:03699:01349\n\
67TFK:03680:01513\n\
67TFK:03674:01987\n\
67TFK:03668:02171\n\
67TFK:03711:02342\n\
67TFK:03760:01352\n\
67TFK:03758:01473\n\
67TFK:03755:01774\n\
67TFK:03727:01822\n\
67TFK:03755:01808\n\
67TFK:03756:01832\n\
67TFK:03723:01881\n\
67TFK:03749:01842\n\
67TFK:03751:02039\n\
67TFK:03719:02151\n\
67TFK:03721:02405\n\
67TFK:03727:02510\n\
67TFK:03739:02513\n\
67TFK:03787:01559\n\
67TFK:03797:01548\n\
67TFK:03775:01625\n\
67TFK:03801:01870\n\
67TFK:03796:01896\n\
67TFK:03776:02197\n\
67TFK:03797:02236\n\
67TFK:03803:02262\n\
67TFK:03808:02329\n\
67TFK:03765:02361\n\
67TFK:03812:02340\n\
67TFK:03764:02415\n\
67TFK:03804:02412\n\
67TFK:03812:02411\n\
67TFK:03777:02445\n\
67TFK:03781:02536\n\
67TFK:03829:01309\n\
67TFK:03855:01318\n\
67TFK:03822:01477\n\
67TFK:03824:01467\n\
67TFK:03826:01573\n\
67TFK:03822:01735\n\
67TFK:03844:02036\n\
67TFK:03837:02382\n\
67TFK:03826:02476\n\
67TFK:03900:01372\n\
67TFK:03866:01459\n\
67TFK:03871:01487\n\
67TFK:03884:01596\n\
67TFK:03902:01753\n\
67TFK:03880:01999\n\
67TFK:03873:02516\n\
67TFK:03869:02542\n\
67TFK:03956:01367\n\
67TFK:03955:01508\n\
67TFK:03955:01660\n\
67TFK:03932:01863\n\
67TFK:03920:01967\n\
67TFK:03914:02132\n\
67TFK:03951:02155\n\
67TFK:03960:02348\n\
67TFK:03927:02462\n\
67TFK:03979:01459\n\
67TFK:03978:01552\n\
67TFK:03965:02095\n\
67TFK:03980:02099\n\
67TFK:03973:02202\n\
67TFK:02681:00799\n\
67TFK:02708:00778\n\
67TFK:02694:00815\n\
67TFK:02676:00995\n\
67TFK:02701:01209\n\
67TFK:02707:01284\n\
67TFK:02730:00474\n\
67TFK:02742:00474\n\
67TFK:02748:00798\n\
67TFK:02756:00768\n\
67TFK:02761:01176\n\
67TFK:02743:01276\n\
67TFK:02809:00718\n\
67TFK:02772:00985\n\
67TFK:02783:00962\n\
67TFK:02797:01087\n\
67TFK:02799:01122\n\
67TFK:02808:01122\n\
67TFK:02782:01151\n\
67TFK:02854:00612\n\
67TFK:02832:00661\n\
67TFK:02837:01138\n\
67TFK:02822:01262\n\
67TFK:02895:00459\n\
67TFK:02887:00521\n\
67TFK:02907:00510\n\
67TFK:02907:00514\n\
67TFK:02905:00591\n\
67TFK:02868:00712\n\
67TFK:02909:00762\n\
67TFK:02865:01222\n\
67TFK:02955:00486\n\
67TFK:02925:01149\n\
67TFK:02944:01214\n\
67TFK:02976:00726\n\
67TFK:02998:00888\n\
67TFK:02964:01054\n\
67TFK:03062:00751\n\
67TFK:03019:00823\n\
67TFK:03027:00983\n\
67TFK:03045:00993\n\
67TFK:03086:00987\n\
67TFK:03119:00637\n\
67TFK:03130:00833\n\
67TFK:03137:00835\n\
67TFK:03133:00977\n\
67TFK:03135:01267\n\
67TFK:03185:00608\n\
67TFK:03204:01075\n\
67TFK:03250:00435\n\
67TFK:03231:00472\n\
67TFK:03258:00560\n\
67TFK:03236:00615\n\
67TFK:03238:00842\n\
67TFK:03215:01159\n\
67TFK:03229:01230\n\
67TFK:03283:00556\n\
67TFK:03279:00768\n\
67TFK:03283:00788\n\
67TFK:03308:01124\n\
67TFK:03297:01153\n\
67TFK:03329:00514\n\
67TFK:03329:00609\n\
67TFK:03317:00683\n\
67TFK:03345:01094\n\
67TFK:03333:01275\n\
67TFK:03379:00385\n\
67TFK:03405:00840\n\
67TFK:03383:00850\n\
67TFK:03404:00850\n\
67TFK:03366:00919\n\
67TFK:03371:01218\n\
67TFK:03440:00450\n\
67TFK:03423:00925\n\
67TFK:03471:00461\n\
67TFK:03504:00545\n\
67TFK:03496:00560\n\
67TFK:03485:00672\n\
67TFK:03512:00717\n\
67TFK:03484:00851\n\
67TFK:03485:01019\n\
67TFK:03554:00637\n\
67TFK:03560:00883\n\
67TFK:03562:01024\n\
67TFK:03608:00608\n\
67TFK:03566:00760\n\
67TFK:03585:00819\n\
67TFK:03588:00814\n\
67TFK:03605:00880\n\
67TFK:03568:00943\n\
67TFK:03568:01008\n\
67TFK:03581:01083\n\
67TFK:03601:01165\n\
67TFK:03583:01217\n\
67TFK:03633:00688\n\
67TFK:03646:00731\n\
67TFK:03616:00916\n\
67TFK:03663:00954\n\
67TFK:03652:01042\n\
67TFK:03645:01146\n\
67TFK:03661:01183\n\
67TFK:03620:01277\n\
67TFK:03669:00737\n\
67TFK:03713:00961\n\
67TFK:03696:01195\n\
67TFK:03771:00507\n\
67TFK:03797:00788\n\
67TFK:03793:00982\n\
67TFK:03767:01049\n\
67TFK:03808:01089\n\
67TFK:03777:01125\n\
67TFK:03784:01169\n\
67TFK:03833:00689\n\
67TFK:03857:00989\n\
67TFK:03835:01075\n\
67TFK:03845:01105\n\
67TFK:03840:01219\n\
67TFK:03845:01284\n\
67TFK:03897:00551\n\
67TFK:03893:00810\n\
67TFK:03883:00969\n\
67TFK:03923:00353\n\
67TFK:03918:00434\n\
67TFK:03958:01137\n\
67TFK:03969:00608\n\
67TFK:03988:01029\n\
67TFK:03991:01108\n\
67TFK:03995:01175\n\
67TFK:03965:01215\n\
67TFK:01340:10466\n\
67TFK:01367:10523\n\
67TFK:01341:10695\n\
67TFK:01344:11110\n\
67TFK:01368:11167\n\
67TFK:01383:10517\n\
67TFK:01387:10586\n\
67TFK:01429:10605\n\
67TFK:01398:11128\n\
67TFK:01431:11245\n\
67TFK:01396:11492\n\
67TFK:01450:10574\n\
67TFK:01485:10347\n\
67TFK:01514:10472\n\
67TFK:01498:10543\n\
67TFK:01528:10533\n\
67TFK:01494:11032\n\
67TFK:01501:11578\n\
67TFK:01538:11068\n\
67TFK:01612:10763\n\
67TFK:01606:10996\n\
67TFK:01671:10494\n\
67TFK:01638:11584\n\
67TFK:01729:10608\n\
67TFK:01723:10697\n\
67TFK:01696:10724\n\
67TFK:01715:10826\n\
67TFK:01711:11115\n\
67TFK:01719:11355\n\
67TFK:01762:10393\n\
67TFK:01735:10633\n\
67TFK:01763:10626\n\
67TFK:01746:11040\n\
67TFK:01813:10304\n\
67TFK:01822:10341\n\
67TFK:01822:10733\n\
67TFK:01804:10921\n\
67TFK:01782:10999\n\
67TFK:01825:11437\n\
67TFK:01867:10474\n\
67TFK:01862:10575\n\
67TFK:01859:10852\n\
67TFK:01835:10920\n\
67TFK:01869:11079\n\
67TFK:01875:11310\n\
67TFK:01862:11354\n\
67TFK:01929:10411\n\
67TFK:01892:10573\n\
67TFK:01919:11302\n\
67TFK:01898:11433\n\
67TFK:01946:10714\n\
67TFK:01940:10912\n\
67TFK:01963:11418\n\
67TFK:02026:10433\n\
67TFK:02002:10466\n\
67TFK:02024:10494\n\
67TFK:02019:10993\n\
67TFK:02006:11109\n\
67TFK:02014:11433\n\
67TFK:02035:10348\n\
67TFK:02040:10527\n\
67TFK:02045:10542\n\
67TFK:02032:10768\n\
67TFK:02101:10563\n\
67TFK:02107:10555\n\
67TFK:02099:10686\n\
67TFK:02110:11146\n\
67TFK:02107:11184\n\
67TFK:02108:11406\n\
67TFK:02119:11441\n\
67TFK:02146:11222\n\
67TFK:02157:11257\n\
67TFK:02138:11452\n\
67TFK:02186:10496\n\
67TFK:02204:10598\n\
67TFK:02216:10601\n\
67TFK:02196:10799\n\
67TFK:02227:10787\n\
67TFK:02222:11267\n\
67TFK:02229:11399\n\
67TFK:02239:10666\n\
67TFK:02276:10667\n\
67TFK:02239:11238\n\
67TFK:02260:11390\n\
67TFK:02312:10320\n\
67TFK:02329:10413\n\
67TFK:02314:10529\n\
67TFK:02310:10673\n\
67TFK:02331:10925\n\
67TFK:02317:11055\n\
67TFK:02344:10386\n\
67TFK:02347:10729\n\
67TFK:02351:10723\n\
67TFK:02337:10875\n\
67TFK:02377:11218\n\
67TFK:02382:10357\n\
67TFK:02430:10399\n\
67TFK:02410:10574\n\
67TFK:02423:10564\n\
67TFK:02415:10614\n\
67TFK:02426:11285\n\
67TFK:02403:11305\n\
67TFK:02409:11408\n\
67TFK:02444:10386\n\
67TFK:02453:10486\n\
67TFK:02529:10390\n\
67TFK:02482:10505\n\
67TFK:02513:10965\n\
67TFK:02485:11019\n\
67TFK:02485:11044\n\
67TFK:02494:11140\n\
67TFK:02544:10491\n\
67TFK:02558:10581\n\
67TFK:02549:10869\n\
67TFK:02537:11198\n\
67TFK:02542:11179\n\
67TFK:02569:11347\n\
67TFK:02538:11582\n\
67TFK:02617:10547\n\
67TFK:02620:10610\n\
67TFK:02602:11353\n\
67TFK:02631:11442\n\
67TFK:02652:10760\n\
67TFK:02636:10938\n\
67TFK:02649:11100\n\
67TFK:02641:11252\n\
67TFK:02658:11219\n\
67TFK:01776:14215\n\
67TFK:01779:14277\n\
67TFK:01784:14196\n\
67TFK:01840:14352\n\
67TFK:01950:14245\n\
67TFK:01953:14222\n\
67TFK:02018:14369\n\
67TFK:02029:14701\n\
67TFK:02035:14367\n\
67TFK:02116:14353\n\
67TFK:02165:14297\n\
67TFK:02220:14200\n\
67TFK:02203:14467\n\
67TFK:02256:14652\n\
67TFK:02283:14503\n\
67TFK:02479:14360\n\
67TFK:02450:14659\n\
67TFK:02529:14296\n\
67TFK:02626:14518\n\
67TFK:01332:12925\n\
67TFK:01333:12927\n\
67TFK:01377:12895\n\
67TFK:01342:13240\n\
67TFK:01426:13034\n\
67TFK:01427:13051\n\
67TFK:01399:13192\n\
67TFK:01405:13248\n\
67TFK:01391:13702\n\
67TFK:01413:13883\n\
67TFK:01454:13478\n\
67TFK:01469:14067\n\
67TFK:01522:12901\n\
67TFK:01528:13007\n\
67TFK:01502:13247\n\
67TFK:01484:13407\n\
67TFK:01495:13636\n\
67TFK:01561:12913\n\
67TFK:01574:12982\n\
67TFK:01550:13493\n\
67TFK:01580:13656\n\
67TFK:01543:13925\n\
67TFK:01583:13196\n\
67TFK:01592:14069\n\
67TFK:01652:12951\n\
67TFK:01647:12982\n\
67TFK:01651:13437\n\
67TFK:01644:13985\n\
67TFK:01691:12932\n\
67TFK:01772:13687\n\
67TFK:01749:13989\n\
67TFK:01824:12926\n\
67TFK:01830:12914\n\
67TFK:01822:13236\n\
67TFK:01788:13391\n\
67TFK:01875:14116\n\
67TFK:01884:13884\n\
67TFK:01933:13235\n\
67TFK:01957:13335\n\
67TFK:01974:14029\n\
67TFK:01989:12971\n\
67TFK:01996:13069\n\
67TFK:02074:12884\n\
67TFK:02042:13092\n\
67TFK:02070:13234\n\
67TFK:02070:13272\n\
67TFK:02037:13857\n\
67TFK:02037:14049\n\
67TFK:02106:12920\n\
67TFK:02089:13218\n\
67TFK:02131:13253\n\
67TFK:02142:13310\n\
67TFK:02180:13480\n\
67TFK:02133:13680\n\
67TFK:02164:13819\n\
67TFK:02178:13895\n\
67TFK:02218:13555\n\
67TFK:02186:13612\n\
67TFK:02190:13890\n\
67TFK:02274:12990\n\
67TFK:02241:13119\n\
67TFK:02262:13234\n\
67TFK:02243:13499\n\
67TFK:02280:13584\n\
67TFK:02234:13839\n\
67TFK:02281:14002\n\
67TFK:02305:13546\n\
67TFK:02324:13568\n\
67TFK:02350:13302\n\
67TFK:02338:13755\n\
67TFK:02387:13685\n\
67TFK:02384:14101\n\
67TFK:02401:14121\n\
67TFK:02437:13075\n\
67TFK:02439:13158\n\
67TFK:02445:13477\n\
67TFK:02456:13618\n\
67TFK:02476:13649\n\
67TFK:02457:13874\n\
67TFK:02503:12915\n\
67TFK:02487:13105\n\
67TFK:02514:13339\n\
67TFK:02531:13498\n\
67TFK:02524:13845\n\
67TFK:02547:13282\n\
67TFK:02535:13420\n\
67TFK:02571:13797\n\
67TFK:02585:12929\n\
67TFK:02617:13112\n\
67TFK:02600:13177\n\
67TFK:02616:13224\n\
67TFK:02624:13283\n\
67TFK:02621:13745\n\
67TFK:02654:14044\n\
67TFK:07997:05775\n\
67TFK:08027:05907\n\
67TFK:08025:06052\n\
67TFK:08006:06171\n\
67TFK:07998:06237\n\
67TFK:08009:06279\n\
67TFK:08027:06351\n\
67TFK:08090:05300\n\
67TFK:08060:05347\n\
67TFK:08056:05441\n\
67TFK:08055:05729\n\
67TFK:08050:05752\n\
67TFK:08047:05809\n\
67TFK:08056:06037\n\
67TFK:08054:06267\n\
67TFK:08059:06306\n\
67TFK:08062:06349\n\
67TFK:08064:06380\n\
67TFK:08126:05240\n\
67TFK:08133:05470\n\
67TFK:08113:05584\n\
67TFK:08139:05699\n\
67TFK:08104:05790\n\
67TFK:08098:05803\n\
67TFK:08094:05996\n\
67TFK:08092:06045\n\
67TFK:08114:06359\n\
67TFK:08191:05211\n\
67TFK:08168:05618\n\
67TFK:08156:05659\n\
67TFK:08147:05822\n\
67TFK:08174:06404\n\
67TFK:08193:05238\n\
67TFK:08196:05242\n\
67TFK:08231:05248\n\
67TFK:08231:05274\n\
67TFK:08241:05283\n\
67TFK:08228:06176\n\
67TFK:08201:06296\n\
67TFK:08266:05211\n\
67TFK:08279:05478\n\
67TFK:08290:05729\n\
67TFK:08291:05883\n\
67TFK:08272:05920\n\
67TFK:08336:05277\n\
67TFK:08305:05343\n\
67TFK:08324:05652\n\
67TFK:08329:05682\n\
67TFK:08333:05666\n\
67TFK:08328:05947\n\
67TFK:08315:05964\n\
67TFK:08327:06370\n\
67TFK:08306:06435\n\
67TFK:08391:05321\n\
67TFK:08352:05800\n\
67TFK:08373:06177\n\
67TFK:08391:06183\n\
67TFK:08375:06380\n\
67TFK:08368:06435\n\
67TFK:08423:05490\n\
67TFK:08434:05486\n\
67TFK:08401:05728\n\
67TFK:08392:05953\n\
67TFK:08396:05974\n\
67TFK:08403:06058\n\
67TFK:08405:06149\n\
67TFK:08398:06229\n\
67TFK:08436:06272\n\
67TFK:08406:06374\n\
67TFK:08419:06353\n\
67TFK:08448:05221\n\
67TFK:08461:05395\n\
67TFK:08474:05443\n\
67TFK:08490:05653\n\
67TFK:08489:06244\n\
67TFK:08490:06233\n\
67TFK:08451:06265\n\
67TFK:08500:05260\n\
67TFK:08540:05254\n\
67TFK:08528:05496\n\
67TFK:08522:05504\n\
67TFK:08536:05686\n\
67TFK:08539:06188\n\
67TFK:08511:06274\n\
67TFK:08569:05513\n\
67TFK:08589:05507\n\
67TFK:08573:05696\n\
67TFK:08542:06015\n\
67TFK:08577:06035\n\
67TFK:08548:06222\n\
67TFK:08610:05579\n\
67TFK:08630:05675\n\
67TFK:08635:05668\n\
67TFK:08596:05972\n\
67TFK:08612:06030\n\
67TFK:08618:06070\n\
67TFK:08636:06243\n\
67TFK:08649:05825\n\
67TFK:08656:05921\n\
67TFK:08659:05988\n\
67TFK:08655:06218\n\
67TFK:08741:05229\n\
67TFK:08712:05949\n\
67TFK:08704:06056\n\
67TFK:08693:06421\n\
67TFK:08706:06431\n\
67TFK:08758:05204\n\
67TFK:08754:05359\n\
67TFK:08745:05446\n\
67TFK:08777:05471\n\
67TFK:08784:05679\n\
67TFK:08766:05944\n\
67TFK:08783:06334\n\
67TFK:08833:05198\n\
67TFK:08840:05575\n\
67TFK:08832:05687\n\
67TFK:08813:05987\n\
67TFK:08817:05967\n\
67TFK:08838:06236\n\
67TFK:08797:06382\n\
67TFK:08860:05446\n\
67TFK:08862:05418\n\
67TFK:08877:05799\n\
67TFK:08853:05880\n\
67TFK:08873:06097\n\
67TFK:08861:06361\n\
67TFK:08937:05215\n\
67TFK:08902:05285\n\
67TFK:08908:05319\n\
67TFK:08913:05540\n\
67TFK:08894:05681\n\
67TFK:08933:05671\n\
67TFK:08927:06107\n\
67TFK:08902:06209\n\
67TFK:08974:05235\n\
67TFK:08942:05399\n\
67TFK:08957:05404\n\
67TFK:08982:05656\n\
67TFK:08961:05719\n\
67TFK:08979:05883\n\
67TFK:08975:05919\n\
67TFK:08948:06019\n\
67TFK:08971:06106\n\
67TFK:08958:06302\n\
67TFK:08978:06330\n\
67TFK:08994:05385\n\
67TFK:09031:05457\n\
67TFK:08993:06150\n\
67TFK:09041:06257\n\
67TFK:09026:06351\n\
67TFK:09028:06378\n\
67TFK:09062:05399\n\
67TFK:09073:05433\n\
67TFK:09072:05536\n\
67TFK:09084:05578\n\
67TFK:09064:05800\n\
67TFK:09073:05771\n\
67TFK:09057:06364\n\
67TFK:09068:06415\n\
67TFK:09096:05208\n\
67TFK:09097:05463\n\
67TFK:09103:05628\n\
67TFK:09105:05787\n\
67TFK:09138:05812\n\
67TFK:09107:05887\n\
67TFK:09119:05887\n\
67TFK:09139:06004\n\
67TFK:09130:06147\n\
67TFK:09172:05363\n\
67TFK:09179:05367\n\
67TFK:09187:05850\n\
67TFK:09191:06067\n\
67TFK:09173:06184\n\
67TFK:09151:06295\n\
67TFK:09215:05380\n\
67TFK:09237:05393\n\
67TFK:09231:05449\n\
67TFK:09224:05498\n\
67TFK:09227:05601\n\
67TFK:09200:06280\n\
67TFK:09253:05194\n\
67TFK:09260:05240\n\
67TFK:09249:05455\n\
67TFK:09288:05493\n\
67TFK:09242:05653\n\
67TFK:09268:05976\n\
67TFK:09297:05345\n\
67TFK:09313:05876\n\
67TFK:09293:06143\n\
67TFK:09303:06174\n\
67TFK:09331:05461\n\
67TFK:09352:05692\n\
67TFK:09339:05883\n\
67TFK:09370:05873\n\
67TFK:09331:05958\n\
67TFK:09362:06199\n\
67TFK:09378:05239\n\
67TFK:09415:05238\n\
67TFK:09396:05382\n\
67TFK:09387:05553\n\
67TFK:09406:05731\n\
67TFK:09416:06007\n\
67TFK:09417:06086\n\
67TFK:09433:05286\n\
67TFK:09430:05619\n\
67TFK:09430:05685\n\
67TFK:09439:05674\n\
67TFK:09438:05731\n\
67TFK:09445:05821\n\
67TFK:09444:05904\n\
67TFK:09467:06147\n\
67TFK:09459:06267\n\
67TFK:09442:06368\n\
67TFK:09454:06352\n\
67TFK:09441:06406\n\
67TFK:09456:06429\n\
67TFK:09504:05183\n\
67TFK:09504:05438\n\
67TFK:09499:06003\n\
67TFK:09516:06020\n\
67TFK:09491:06132\n\
67TFK:09503:06200\n\
67TFK:09508:06258\n\
67TFK:09482:06405\n\
67TFK:09544:05668\n\
67TFK:09526:05892\n\
67TFK:09548:05911\n\
67TFK:09551:06054\n\
67TFK:09571:06112\n\
67TFK:09546:06248\n\
67TFK:09587:05274\n\
67TFK:09603:05459\n\
67TFK:09616:05600\n\
67TFK:09620:05759\n\
67TFK:09595:05935\n\
67TFK:09597:05905\n\
67TFK:09618:05907\n\
67TFK:09613:06075\n\
67TFK:09581:06179\n\
67TFK:09577:06353\n\
67TFK:09651:05369\n\
67TFK:09656:05423\n\
67TFK:09639:05549\n\
67TFK:09670:05548\n\
67TFK:09651:06218\n\
67TFK:09673:06296\n\
67TFK:09692:05224\n\
67TFK:09701:05283\n\
67TFK:09708:05340\n\
67TFK:09718:05367\n\
67TFK:09690:05801\n\
67TFK:09707:05802\n\
67TFK:09682:06049\n\
67TFK:09709:06016\n\
67TFK:09694:06284\n\
67TFK:09676:06378\n\
67TFK:09745:05324\n\
67TFK:09754:05500\n\
67TFK:09742:05708\n\
67TFK:09749:05903\n\
67TFK:09739:06005\n\
67TFK:09733:06300\n\
67TFK:09731:06362\n\
67TFK:09804:05351\n\
67TFK:09793:06213\n\
67TFK:09796:06271\n\
67TFK:09835:05686\n\
67TFK:09843:05723\n\
67TFK:09849:06040\n\
67TFK:09856:06218\n\
67TFK:09919:05226\n\
67TFK:09887:05869\n\
67TFK:09892:05972\n\
67TFK:09874:06023\n\
67TFK:09877:06309\n\
67TFK:09931:05215\n\
67TFK:09962:05258\n\
67TFK:09965:05853\n\
67TFK:09950:06260\n\
67TFK:10007:05266\n\
67TFK:10022:05385\n\
67TFK:10004:05479\n\
67TFK:10005:05579\n\
67TFK:09998:05681\n\
67TFK:10010:06417\n\
67TFK:10034:05205\n\
67TFK:10042:05539\n\
67TFK:10059:05508\n\
67TFK:10062:05564\n\
67TFK:10041:05747\n\
67TFK:10035:05828\n\
67TFK:10038:06304\n\
67TFK:10070:06321\n\
67TFK:10119:05205\n\
67TFK:10104:05376\n\
67TFK:10114:05392\n\
67TFK:10093:05473\n\
67TFK:10106:05462\n\
67TFK:10111:05820\n\
67TFK:10118:05836\n\
67TFK:10090:05952\n\
67TFK:10088:06054\n\
67TFK:10114:06438\n\
67TFK:10128:05295\n\
67TFK:10172:05697\n\
67TFK:10146:05762\n\
67TFK:10152:05783\n\
67TFK:10139:05840\n\
67TFK:10159:06177\n\
67TFK:10156:06245\n\
67TFK:10135:06349\n\
67TFK:10177:05598\n\
67TFK:10193:05875\n\
67TFK:10198:06225\n\
67TFK:10238:05156\n\
67TFK:10254:05268\n\
67TFK:10268:05713\n\
67TFK:10230:06155\n\
67TFK:10288:05562\n\
67TFK:10299:05707\n\
67TFK:10291:06030\n\
67TFK:10315:06061\n\
67TFK:10298:06245\n\
67TFK:10281:06380\n\
67TFK:10338:05239\n\
67TFK:10345:05256\n\
67TFK:10325:05341\n\
67TFK:10371:05343\n\
67TFK:10325:05845\n\
67TFK:10341:05831\n\
67TFK:10337:05870\n\
67TFK:10363:06345\n\
67TFK:10415:05345\n\
67TFK:10409:05442\n\
67TFK:10414:05423\n\
67TFK:10387:05532\n\
67TFK:10392:05518\n\
67TFK:10381:05702\n\
67TFK:10381:05811\n\
67TFK:10399:05880\n\
67TFK:10400:05926\n\
67TFK:10441:05430\n\
67TFK:10426:05614\n\
67TFK:10427:06060\n\
67TFK:06678:12997\n\
67TFK:06697:13300\n\
67TFK:06698:13313\n\
67TFK:06690:13335\n\
67TFK:06680:13776\n\
67TFK:06689:13750\n\
67TFK:06693:13917\n\
67TFK:06702:13995\n\
67TFK:06680:14137\n\
67TFK:06759:13490\n\
67TFK:06757:13604\n\
67TFK:06772:13104\n\
67TFK:06807:13123\n\
67TFK:06789:13515\n\
67TFK:06789:13563\n\
67TFK:06824:13219\n\
67TFK:06818:13674\n\
67TFK:06846:13698\n\
67TFK:06820:13753\n\
67TFK:06816:13873\n\
67TFK:06854:13915\n\
67TFK:06855:14116\n\
67TFK:06875:12920\n\
67TFK:06906:13030\n\
67TFK:06891:13256\n\
67TFK:06893:13308\n\
67TFK:06872:13385\n\
67TFK:06872:13985\n\
67TFK:06888:14160\n\
67TFK:06943:12933\n\
67TFK:06959:13750\n\
67TFK:06912:13978\n\
67TFK:06958:14067\n\
67TFK:06981:12889\n\
67TFK:06967:13574\n\
67TFK:07009:13557\n\
67TFK:06963:13588\n\
67TFK:06968:13633\n\
67TFK:06982:13825\n\
67TFK:06996:14086\n\
67TFK:07039:12883\n\
67TFK:07059:12926\n\
67TFK:07026:13036\n\
67TFK:07025:13239\n\
67TFK:07017:13303\n\
67TFK:07015:13881\n\
67TFK:07074:13400\n\
67TFK:07091:13419\n\
67TFK:07092:13968\n\
67TFK:07103:13992\n\
67TFK:07118:12909\n\
67TFK:07110:13234\n\
67TFK:07110:13413\n\
67TFK:07149:13385\n\
67TFK:07152:13785\n\
67TFK:07145:14012\n\
67TFK:07183:12953\n\
67TFK:07161:13100\n\
67TFK:07174:13521\n\
67TFK:07222:12966\n\
67TFK:07240:13432\n\
67TFK:07244:13665\n\
67TFK:07306:13071\n\
67TFK:07269:13683\n\
67TFK:07282:13708\n\
67TFK:07273:13820\n\
67TFK:07321:12903\n\
67TFK:07331:12923\n\
67TFK:07325:13350\n\
67TFK:07350:13358\n\
67TFK:07316:13998\n\
67TFK:07332:14076\n\
67TFK:07361:13402\n\
67TFK:07398:13504\n\
67TFK:07369:13997\n\
67TFK:07397:14009\n\
67TFK:07422:13008\n\
67TFK:07421:13188\n\
67TFK:07413:13363\n\
67TFK:07416:13528\n\
67TFK:07410:13777\n\
67TFK:07427:13864\n\
67TFK:07433:13966\n\
67TFK:07506:13110\n\
67TFK:07464:13194\n\
67TFK:07480:13541\n\
67TFK:07493:13577\n\
67TFK:07494:14047\n\
67TFK:07533:12887\n\
67TFK:07544:13001\n\
67TFK:07547:13045\n\
67TFK:07525:13108\n\
67TFK:07539:13469\n\
67TFK:07590:13323\n\
67TFK:07599:13877\n\
67TFK:07606:14150\n\
67TFK:07618:13119\n\
67TFK:07657:13234\n\
67TFK:07641:13284\n\
67TFK:07627:13332\n\
67TFK:07633:13598\n\
67TFK:07616:13656\n\
67TFK:07626:13759\n\
67TFK:07638:13810\n\
67TFK:07618:14051\n\
67TFK:07678:13200\n\
67TFK:07675:13463\n\
67TFK:07713:13421\n\
67TFK:07750:13820\n\
67TFK:07745:13890\n\
67TFK:07721:14069\n\
67TFK:07799:13332\n\
67TFK:07797:13381\n\
67TFK:07801:13504\n\
67TFK:07804:13960\n\
67TFK:07769:14157\n\
67TFK:07826:13023\n\
67TFK:07815:13161\n\
67TFK:07852:13192\n\
67TFK:07816:13279\n\
67TFK:07857:13283\n\
67TFK:07877:12982\n\
67TFK:07903:13518\n\
67TFK:07883:13622\n\
67TFK:07889:13727\n\
67TFK:07895:13718\n\
67TFK:07897:13791\n\
67TFK:07884:13844\n\
67TFK:07933:13046\n\
67TFK:07918:13500\n\
67TFK:07947:13765\n\
67TFK:07938:13879\n\
67TFK:07977:12910\n\
67TFK:07964:13034\n\
67TFK:07977:13092\n\
67TFK:07988:13293\n\
67TFK:07963:13722\n\
67TFK:02669:02627\n\
67TFK:02691:02642\n\
67TFK:02696:02937\n\
67TFK:02664:02990\n\
67TFK:02670:03057\n\
67TFK:02672:03038\n\
67TFK:02685:03118\n\
67TFK:02678:03244\n\
67TFK:02692:03346\n\
67TFK:02666:03470\n\
67TFK:02675:03503\n\
67TFK:02705:03698\n\
67TFK:02728:03304\n\
67TFK:02728:03595\n\
67TFK:02808:02853\n\
67TFK:02804:03229\n\
67TFK:02800:03379\n\
67TFK:02777:03506\n\
67TFK:02804:03630\n\
67TFK:02850:02671\n\
67TFK:02819:02795\n\
67TFK:02859:03054\n\
67TFK:02860:03189\n\
67TFK:02840:03297\n\
67TFK:02852:03717\n\
67TFK:02838:03795\n\
67TFK:02841:03796\n\
67TFK:02885:02772\n\
67TFK:02895:02783\n\
67TFK:02872:02993\n\
67TFK:02889:03280\n\
67TFK:02909:03537\n\
67TFK:02880:03629\n\
67TFK:02903:03626\n\
67TFK:02925:02663\n\
67TFK:02925:03002\n\
67TFK:02914:03108\n\
67TFK:02959:03408\n\
67TFK:02922:03798\n\
67TFK:02971:02861\n\
67TFK:02970:03094\n\
67TFK:02988:03275\n\
67TFK:02964:03397\n\
67TFK:03009:03510\n\
67TFK:03012:03657\n\
67TFK:03061:02904\n\
67TFK:03041:03152\n\
67TFK:03056:03339\n\
67TFK:03059:03723\n\
67TFK:03030:03844\n\
67TFK:03056:03836\n\
67TFK:03065:02839\n\
67TFK:03087:02856\n\
67TFK:03093:02885\n\
67TFK:03092:03072\n\
67TFK:03093:03248\n\
67TFK:03085:03428\n\
67TFK:03079:03748\n\
67TFK:03106:03833\n\
67TFK:03132:02983\n\
67TFK:03135:03012\n\
67TFK:03133:03311\n\
67TFK:03127:03435\n\
67TFK:03142:03683\n\
67TFK:03117:03734\n\
67TFK:03199:03121\n\
67TFK:03213:03438\n\
67TFK:03172:03609\n\
67TFK:03190:03724\n\
67TFK:03168:03729\n\
67TFK:03198:03826\n\
67TFK:03222:02700\n\
67TFK:03220:02728\n\
67TFK:03254:02922\n\
67TFK:03258:03001\n\
67TFK:03262:03167\n\
67TFK:03222:03414\n\
67TFK:03249:03525\n\
67TFK:03236:03586\n\
67TFK:03245:03601\n\
67TFK:03216:03679\n\
67TFK:03273:02805\n\
67TFK:03292:02880\n\
67TFK:03266:02955\n\
67TFK:03310:03093\n\
67TFK:03267:03351\n\
67TFK:03269:03440\n\
67TFK:03304:03761\n\
67TFK:03278:03818\n\
67TFK:03359:02604\n\
67TFK:03326:02686\n\
67TFK:03342:02916\n\
67TFK:03335:03751\n\
67TFK:03318:03832\n\
67TFK:03395:02587\n\
67TFK:03371:02705\n\
67TFK:03379:02778\n\
67TFK:03406:03417\n\
67TFK:03366:03453\n\
67TFK:03372:03608\n\
67TFK:03379:03712\n\
67TFK:03413:03714\n\
67TFK:03419:02585\n\
67TFK:03448:02751\n\
67TFK:03440:03043\n\
67TFK:03461:03150\n\
67TFK:03437:03613\n\
67TFK:03414:03782\n\
67TFK:03442:03793\n\
67TFK:03476:02785\n\
67TFK:03485:02810\n\
67TFK:03502:02982\n\
67TFK:03471:03094\n\
67TFK:03497:03427\n\
67TFK:03470:03691\n\
67TFK:03482:03689\n\
67TFK:03500:03749\n\
67TFK:03521:02603\n\
67TFK:03524:02814\n\
67TFK:03514:02970\n\
67TFK:03538:03072\n\
67TFK:03563:03226\n\
67TFK:03563:03285\n\
67TFK:03518:03420\n\
67TFK:03527:03388\n\
67TFK:03540:03538\n\
67TFK:03560:03723\n\
67TFK:03600:02858\n\
67TFK:03594:03155\n\
67TFK:03578:03699\n\
67TFK:03592:03835\n\
67TFK:03646:02618\n\
67TFK:03640:02763\n\
67TFK:03659:02940\n\
67TFK:03643:03002\n\
67TFK:03662:03235\n\
67TFK:03619:03453\n\
67TFK:03643:03602\n\
67TFK:03656:03793\n\
67TFK:03686:02711\n\
67TFK:03703:02730\n\
67TFK:03704:02806\n\
67TFK:03691:02895\n\
67TFK:03680:03145\n\
67TFK:03708:03161\n\
67TFK:03665:03192\n\
67TFK:03667:03326\n\
67TFK:03701:03335\n\
67TFK:03706:03524\n\
67TFK:03730:03039\n\
67TFK:03747:03144\n\
67TFK:03761:03139\n\
67TFK:03734:03279\n\
67TFK:03747:03399\n\
67TFK:03731:03822\n\
67TFK:03764:02592\n\
67TFK:03781:03051\n\
67TFK:03798:03424\n\
67TFK:03778:03804\n\
67TFK:03852:02678\n\
67TFK:03832:02765\n\
67TFK:03854:02820\n\
67TFK:03858:02930\n\
67TFK:03825:03441\n\
67TFK:03824:03740\n\
67TFK:03890:02637\n\
67TFK:03907:02800\n\
67TFK:03890:02871\n\
67TFK:03877:03054\n\
67TFK:03885:03339\n\
67TFK:03911:03510\n\
67TFK:03871:03589\n\
67TFK:03886:03839\n\
67TFK:03952:02617\n\
67TFK:03956:02764\n\
67TFK:03955:02822\n\
67TFK:03944:02847\n\
67TFK:03959:02843\n\
67TFK:03958:02939\n\
67TFK:03917:03002\n\
67TFK:03935:03057\n\
67TFK:03914:03607\n\
67TFK:03957:03727\n\
67TFK:03967:02773\n\
67TFK:03993:02996\n\
67TFK:03991:03176\n\
67TFK:03974:03399\n\
67TFK:03981:03604\n\
67TFK:02705:06566\n\
67TFK:02694:06712\n\
67TFK:02702:06760\n\
67TFK:02712:07138\n\
67TFK:02706:07213\n\
67TFK:02713:07433\n\
67TFK:02694:07551\n\
67TFK:02703:07648\n\
67TFK:02735:06481\n\
67TFK:02733:06967\n\
67TFK:02747:07405\n\
67TFK:02714:07493\n\
67TFK:02725:07499\n\
67TFK:02755:07724\n\
67TFK:02806:06874\n\
67TFK:02808:06871\n\
67TFK:02794:06946\n\
67TFK:02769:07013\n\
67TFK:02788:07380\n\
67TFK:02796:07368\n\
67TFK:02802:07430\n\
67TFK:02775:07483\n\
67TFK:02809:07565\n\
67TFK:02812:07557\n\
67TFK:02797:07594\n\
67TFK:02765:07676\n\
67TFK:02860:06612\n\
67TFK:02826:06814\n\
67TFK:02856:07259\n\
67TFK:02855:07570\n\
67TFK:02880:06689\n\
67TFK:02898:06885\n\
67TFK:02865:06915\n\
67TFK:02901:07147\n\
67TFK:02876:07230\n\
67TFK:02902:07421\n\
67TFK:02866:07496\n\
67TFK:02901:07507\n\
67TFK:02930:06703\n\
67TFK:02917:06987\n\
67TFK:02916:07183\n\
67TFK:02929:07157\n\
67TFK:02947:07194\n\
67TFK:02923:07387\n\
67TFK:02920:07453\n\
67TFK:02917:07637\n\
67TFK:03007:06506\n\
67TFK:02986:06633\n\
67TFK:03007:06607\n\
67TFK:02965:06644\n\
67TFK:02990:06828\n\
67TFK:02991:07056\n\
67TFK:02972:07119\n\
67TFK:02972:07614\n\
67TFK:02996:07591\n\
67TFK:03021:06457\n\
67TFK:03061:06563\n\
67TFK:03028:06745\n\
67TFK:03061:07392\n\
67TFK:03029:07657\n\
67TFK:03093:06521\n\
67TFK:03093:06596\n\
67TFK:03111:06716\n\
67TFK:03108:06752\n\
67TFK:03111:06740\n\
67TFK:03089:07251\n\
67TFK:03092:07281\n\
67TFK:03105:07386\n\
67TFK:03091:07525\n\
67TFK:03126:06916\n\
67TFK:03154:07292\n\
67TFK:03131:07506\n\
67TFK:03205:06624\n\
67TFK:03164:06656\n\
67TFK:03199:06641\n\
67TFK:03189:06851\n\
67TFK:03204:07064\n\
67TFK:03206:07210\n\
67TFK:03168:07284\n\
67TFK:03206:07487\n\
67TFK:03224:06556\n\
67TFK:03232:07074\n\
67TFK:03259:07056\n\
67TFK:03261:07083\n\
67TFK:03248:07488\n\
67TFK:03247:07640\n\
67TFK:03266:06502\n\
67TFK:03309:06649\n\
67TFK:03273:07147\n\
67TFK:03287:07429\n\
67TFK:03302:07419\n\
67TFK:03320:06706\n\
67TFK:03324:06992\n\
67TFK:03347:07192\n\
67TFK:03336:07493\n\
67TFK:03333:07572\n\
67TFK:03359:07583\n\
67TFK:03405:06667\n\
67TFK:03364:06816\n\
67TFK:03372:06933\n\
67TFK:03385:06923\n\
67TFK:03412:06917\n\
67TFK:03410:07643\n\
67TFK:03383:07707\n\
67TFK:03419:06464\n\
67TFK:03414:06670\n\
67TFK:03430:06711\n\
67TFK:03420:06830\n\
67TFK:03451:07182\n\
67TFK:03429:07230\n\
67TFK:03486:06459\n\
67TFK:03466:06537\n\
67TFK:03504:07236\n\
67TFK:03466:07489\n\
67TFK:03479:07700\n\
67TFK:03516:06609\n\
67TFK:03562:07238\n\
67TFK:03518:07296\n\
67TFK:03561:07515\n\
67TFK:03539:07587\n\
67TFK:03608:06480\n\
67TFK:03612:06464\n\
67TFK:03575:06599\n\
67TFK:03566:06666\n\
67TFK:03605:06981\n\
67TFK:03569:07033\n\
67TFK:03577:07267\n\
67TFK:03594:07385\n\
67TFK:03565:07403\n\
67TFK:03624:06470\n\
67TFK:03629:06557\n\
67TFK:03652:06579\n\
67TFK:03627:06791\n\
67TFK:03616:06915\n\
67TFK:03660:06907\n\
67TFK:03629:07493\n\
67TFK:03674:06467\n\
67TFK:03684:06504\n\
67TFK:03687:06660\n\
67TFK:03688:06778\n\
67TFK:03705:06844\n\
67TFK:03704:07196\n\
67TFK:03700:07357\n\
67TFK:03710:07623\n\
67TFK:03664:07680\n\
67TFK:03719:06564\n\
67TFK:03718:06922\n\
67TFK:03730:06987\n\
67TFK:03745:07651\n\
67TFK:03727:07699\n\
67TFK:03774:06505\n\
67TFK:03799:06551\n\
67TFK:03776:06672\n\
67TFK:03796:06687\n\
67TFK:03807:06682\n\
67TFK:03792:06704\n\
67TFK:03772:06776\n\
67TFK:03794:07541\n\
67TFK:03776:07593\n\
67TFK:03808:07625\n\
67TFK:03822:06463\n\
67TFK:03856:06636\n\
67TFK:03826:06842\n\
67TFK:03826:06843\n\
67TFK:03848:06865\n\
67TFK:03847:06907\n\
67TFK:03818:06993\n\
67TFK:03858:07011\n\
67TFK:03849:07153\n\
67TFK:03841:07533\n\
67TFK:03860:07610\n\
67TFK:03885:06716\n\
67TFK:03908:06723\n\
67TFK:03877:06961\n\
67TFK:03902:06946\n\
67TFK:03882:07032\n\
67TFK:03901:07234\n\
67TFK:03904:07347\n\
67TFK:03866:07646\n\
67TFK:03963:06488\n\
67TFK:03923:07224\n\
67TFK:03914:07328\n\
67TFK:03936:07426\n\
67TFK:03941:07524\n\
67TFK:03914:07691\n\
67TFK:03988:06766\n\
67TFK:03968:06816\n\
67TFK:03964:07179\n\
67TFK:03987:07268\n\
67TFK:03993:07342\n\
67TFK:03970:07679\n\
67TFK:03976:07724\n\
67TFK:04035:01053\n\
67TFK:04043:01066\n\
67TFK:04030:01243\n\
67TFK:04090:00537\n\
67TFK:04048:00880\n\
67TFK:04052:01028\n\
67TFK:04066:01068\n\
67TFK:04067:01126\n\
67TFK:04124:00687\n\
67TFK:04127:00774\n\
67TFK:04129:01209\n\
67TFK:04113:01283\n\
67TFK:04158:00253\n\
67TFK:04171:00419\n\
67TFK:04185:00565\n\
67TFK:04170:00812\n\
67TFK:04167:01113\n\
67TFK:04198:00385\n\
67TFK:04200:00535\n\
67TFK:04209:00634\n\
67TFK:04216:00840\n\
67TFK:04279:00278\n\
67TFK:04283:00491\n\
67TFK:04279:00668\n\
67TFK:04279:00863\n\
67TFK:04279:01089\n\
67TFK:04281:01072\n\
67TFK:04255:01191\n\
67TFK:04309:00256\n\
67TFK:04297:00386\n\
67TFK:04319:00932\n\
67TFK:04327:00940\n\
67TFK:04342:00932\n\
67TFK:04299:01126\n\
67TFK:04320:01184\n\
67TFK:04341:01209\n\
67TFK:04348:00466\n\
67TFK:04387:00608\n\
67TFK:04353:00884\n\
67TFK:04371:01124\n\
67TFK:04377:01239\n\
67TFK:04369:01284\n\
67TFK:04410:00409\n\
67TFK:04421:00554\n\
67TFK:04409:01053\n\
67TFK:04460:00634\n\
67TFK:04488:01053\n\
67TFK:04536:00270\n\
67TFK:04506:00383\n\
67TFK:04536:00618\n\
67TFK:04496:00911\n\
67TFK:04519:01030\n\
67TFK:04501:01226\n\
67TFK:04558:00601\n\
67TFK:04553:00706\n\
67TFK:04553:00770\n\
67TFK:04546:01132\n\
67TFK:04640:00931\n\
67TFK:04602:01047\n\
67TFK:04607:01045\n\
67TFK:04608:01056\n\
67TFK:04630:01151\n\
67TFK:04691:00893\n\
67TFK:04767:00683\n\
67TFK:04770:01096\n\
67TFK:04750:01234\n\
67TFK:04811:00200\n\
67TFK:04828:00211\n\
67TFK:04806:00972\n\
67TFK:04837:01048\n\
67TFK:04803:01233\n\
67TFK:04859:00768\n\
67TFK:04905:00761\n\
67TFK:05051:01181\n\
67TFK:05083:01205\n\
67TFK:05190:00928\n\
67TFK:05237:00961\n\
67TFK:05280:01170\n\
67TFK:05297:00975\n\
67TFK:02676:14837\n\
67TFK:02702:14850\n\
67TFK:02751:14567\n\
67TFK:02770:14287\n\
67TFK:02786:14287\n\
67TFK:02772:14361\n\
67TFK:02787:14447\n\
67TFK:02838:14945\n\
67TFK:02901:14611\n\
67TFK:02908:14912\n\
67TFK:02915:14552\n\
67TFK:02939:14764\n\
67TFK:02926:14769\n\
67TFK:03007:14382\n\
67TFK:02989:14512\n\
67TFK:03040:14687\n\
67TFK:03071:14188\n\
67TFK:03080:14219\n\
67TFK:03075:14525\n\
67TFK:03125:14323\n\
67TFK:03136:14820\n\
67TFK:03193:14328\n\
67TFK:03190:14402\n\
67TFK:03207:14559\n\
67TFK:03256:14511\n\
67TFK:03250:14707\n\
67TFK:03214:14791\n\
67TFK:03283:14306\n\
67TFK:03275:14763\n\
67TFK:03290:14773\n\
67TFK:03311:14885\n\
67TFK:03356:15039\n\
67TFK:03398:14514\n\
67TFK:03401:14515\n\
67TFK:03411:14760\n\
67TFK:03367:14777\n\
67TFK:03391:14902\n\
67TFK:03429:14719\n\
67TFK:03422:14823\n\
67TFK:03429:14892\n\
67TFK:03503:14168\n\
67TFK:03500:14386\n\
67TFK:03554:14342\n\
67TFK:03553:14496\n\
67TFK:03515:14591\n\
67TFK:03592:14528\n\
67TFK:03564:14993\n\
67TFK:03650:14241\n\
67TFK:03629:14648\n\
67TFK:03701:14387\n\
67TFK:03696:14643\n\
67TFK:03678:14754\n\
67TFK:03665:14913\n\
67TFK:03736:14269\n\
67TFK:03715:14380\n\
67TFK:03748:14642\n\
67TFK:03720:14860\n\
67TFK:03727:15001\n\
67TFK:03811:14197\n\
67TFK:03798:14886\n\
67TFK:03774:14965\n\
67TFK:03804:14996\n\
67TFK:03837:14187\n\
67TFK:03847:14368\n\
67TFK:03839:14677\n\
67TFK:03829:14878\n\
67TFK:03875:14297\n\
67TFK:03866:14386\n\
67TFK:03904:14418\n\
67TFK:03881:14735\n\
67TFK:03875:14776\n\
67TFK:03920:14602\n\
67TFK:03927:14725\n\
67TFK:02687:10536\n\
67TFK:02672:10976\n\
67TFK:02723:10572\n\
67TFK:02731:10632\n\
67TFK:02736:10835\n\
67TFK:02738:11452\n\
67TFK:02778:10324\n\
67TFK:02790:10313\n\
67TFK:02808:10922\n\
67TFK:02796:11187\n\
67TFK:02766:11369\n\
67TFK:02833:10357\n\
67TFK:02831:11288\n\
67TFK:02893:10502\n\
67TFK:02909:10799\n\
67TFK:02879:11012\n\
67TFK:02898:11118\n\
67TFK:02939:10534\n\
67TFK:02937:10836\n\
67TFK:02923:10888\n\
67TFK:02939:11011\n\
67TFK:02988:10836\n\
67TFK:02992:10893\n\
67TFK:02966:11525\n\
67TFK:03025:10629\n\
67TFK:03037:10730\n\
67TFK:03057:10860\n\
67TFK:03020:10931\n\
67TFK:03045:11009\n\
67TFK:03040:11204\n\
67TFK:03103:10338\n\
67TFK:03066:11090\n\
67TFK:03108:11134\n\
67TFK:03111:11175\n\
67TFK:03148:10325\n\
67TFK:03121:10815\n\
67TFK:03159:11112\n\
67TFK:03171:10403\n\
67TFK:03210:10520\n\
67TFK:03183:10686\n\
67TFK:03213:10681\n\
67TFK:03188:10967\n\
67TFK:03215:10307\n\
67TFK:03217:10482\n\
67TFK:03237:10841\n\
67TFK:03228:11582\n\
67TFK:03278:10817\n\
67TFK:03286:10822\n\
67TFK:03307:10858\n\
67TFK:03292:11002\n\
67TFK:03290:11211\n\
67TFK:03297:11535\n\
67TFK:03340:10607\n\
67TFK:03337:10935\n\
67TFK:03316:10979\n\
67TFK:03331:11391\n\
67TFK:03369:10320\n\
67TFK:03366:10354\n\
67TFK:03391:10382\n\
67TFK:03398:10472\n\
67TFK:03371:10534\n\
67TFK:03387:10584\n\
67TFK:03387:10679\n\
67TFK:03412:10890\n\
67TFK:03380:10940\n\
67TFK:03400:10986\n\
67TFK:03403:11003\n\
67TFK:03389:11413\n\
67TFK:03435:10593\n\
67TFK:03457:10566\n\
67TFK:03443:10647\n\
67TFK:03417:10783\n\
67TFK:03455:10978\n\
67TFK:03496:10328\n\
67TFK:03480:10568\n\
67TFK:03492:10556\n\
67TFK:03476:10645\n\
67TFK:03475:11233\n\
67TFK:03464:11535\n\
67TFK:03484:11510\n\
67TFK:03539:10491\n\
67TFK:03523:10659\n\
67TFK:03547:10667\n\
67TFK:03554:10958\n\
67TFK:03562:11289\n\
67TFK:03561:11493\n\
67TFK:03528:11563\n\
67TFK:03550:11579\n\
67TFK:03575:10525\n\
67TFK:03569:10894\n\
67TFK:03568:11051\n\
67TFK:03602:11404\n\
67TFK:03584:11470\n\
67TFK:03621:10309\n\
67TFK:03621:10586\n\
67TFK:03651:11084\n\
67TFK:03654:11544\n\
67TFK:03709:11238\n\
67TFK:03694:11424\n\
67TFK:03682:11475\n\
67TFK:03734:10504\n\
67TFK:03751:10539\n\
67TFK:03762:11004\n\
67TFK:03723:11112\n\
67TFK:03749:11185\n\
67TFK:03741:11208\n\
67TFK:03744:11352\n\
67TFK:03753:11345\n\
67TFK:03783:10817\n\
67TFK:03810:10971\n\
67TFK:03765:11351\n\
67TFK:03799:11483\n\
67TFK:03858:10750\n\
67TFK:03825:11107\n\
67TFK:03816:11517\n\
67TFK:03818:11509\n\
67TFK:03879:10859\n\
67TFK:03895:11212\n\
67TFK:03895:11278\n\
67TFK:03940:10436\n\
67TFK:03962:10504\n\
67TFK:03945:10569\n\
67TFK:03943:10615\n\
67TFK:03917:11044\n\
67TFK:03941:11010\n\
67TFK:03936:11093\n\
67TFK:03981:10304\n\
67TFK:03971:10751\n\
67TFK:03974:11045\n\
67TFK:03984:11519\n\
67TFK:01345:01118\n\
67TFK:01460:01053\n\
67TFK:01479:01084\n\
67TFK:01527:00966\n\
67TFK:01502:01124\n\
67TFK:01526:01172\n\
67TFK:01515:01252\n\
67TFK:01576:00926\n\
67TFK:01571:01074\n\
67TFK:01577:01177\n\
67TFK:01623:00980\n\
67TFK:01652:00893\n\
67TFK:01633:00921\n\
67TFK:01681:00995\n\
67TFK:01714:00921\n\
67TFK:01723:01124\n\
67TFK:01739:01211\n\
67TFK:01821:01191\n\
67TFK:01795:01232\n\
67TFK:01838:00786\n\
67TFK:01872:01056\n\
67TFK:01844:01176\n\
67TFK:01873:01199\n\
67TFK:01944:01091\n\
67TFK:01941:01170\n\
67TFK:02020:01058\n\
67TFK:02025:01131\n\
67TFK:02050:00696\n\
67TFK:02073:00718\n\
67TFK:02054:00910\n\
67TFK:02032:01029\n\
67TFK:02047:01064\n\
67TFK:02099:00662\n\
67TFK:02170:00726\n\
67TFK:02198:00691\n\
67TFK:02182:00782\n\
67TFK:02216:00757\n\
67TFK:02220:00765\n\
67TFK:02200:00949\n\
67TFK:02220:01188\n\
67TFK:02228:01184\n\
67TFK:02249:00779\n\
67TFK:02281:00839\n\
67TFK:02264:01219\n\
67TFK:02277:01226\n\
67TFK:02318:00710\n\
67TFK:02285:01069\n\
67TFK:02308:01068\n\
67TFK:02358:00765\n\
67TFK:02339:00935\n\
67TFK:02357:00964\n\
67TFK:02431:00884\n\
67TFK:02395:00961\n\
67TFK:02460:00731\n\
67TFK:02479:00774\n\
67TFK:02433:01051\n\
67TFK:02442:01096\n\
67TFK:02459:01176\n\
67TFK:02472:01232\n\
67TFK:02505:00708\n\
67TFK:02486:00904\n\
67TFK:02523:01043\n\
67TFK:02490:01120\n\
67TFK:02511:01162\n\
67TFK:02580:00852\n\
67TFK:02549:00943\n\
67TFK:02553:00992\n\
67TFK:02568:01031\n\
67TFK:02575:01153\n\
67TFK:02570:01214\n\
67TFK:02598:00651\n\
67TFK:02621:00902\n\
67TFK:02601:01129\n\
67TFK:02617:01200\n\
67TFK:02647:00923\n\
67TFK:02639:01150\n\
67TFK:02654:01200\n\
67TFK:02666:07741\n\
67TFK:02711:07837\n\
67TFK:02681:08020\n\
67TFK:02688:08079\n\
67TFK:02699:08199\n\
67TFK:02680:08366\n\
67TFK:02713:08898\n\
67TFK:02736:07943\n\
67TFK:02742:08027\n\
67TFK:02744:07999\n\
67TFK:02736:08233\n\
67TFK:02739:08267\n\
67TFK:02716:08379\n\
67TFK:02722:08519\n\
67TFK:02724:08514\n\
67TFK:02721:08754\n\
67TFK:02761:08735\n\
67TFK:02742:08941\n\
67TFK:02762:08953\n\
67TFK:02803:08255\n\
67TFK:02764:08325\n\
67TFK:02795:08282\n\
67TFK:02768:08353\n\
67TFK:02795:08546\n\
67TFK:02812:08656\n\
67TFK:02803:08810\n\
67TFK:02794:08916\n\
67TFK:02798:08912\n\
67TFK:02795:08943\n\
67TFK:02813:08970\n\
67TFK:02851:08053\n\
67TFK:02840:08117\n\
67TFK:02855:08384\n\
67TFK:02832:08441\n\
67TFK:02847:08579\n\
67TFK:02855:08629\n\
67TFK:02855:08676\n\
67TFK:02836:08697\n\
67TFK:02835:08880\n\
67TFK:02906:07821\n\
67TFK:02889:07842\n\
67TFK:02897:08233\n\
67TFK:02904:08340\n\
67TFK:02905:08356\n\
67TFK:02898:08728\n\
67TFK:02901:08866\n\
67TFK:02922:08063\n\
67TFK:02926:08171\n\
67TFK:02919:08186\n\
67TFK:02951:08306\n\
67TFK:02952:08588\n\
67TFK:02927:08700\n\
67TFK:02955:08863\n\
67TFK:02947:08991\n\
67TFK:02986:07799\n\
67TFK:02985:07834\n\
67TFK:02967:08092\n\
67TFK:02984:08244\n\
67TFK:02971:08634\n\
67TFK:03008:08704\n\
67TFK:03032:07743\n\
67TFK:03043:07965\n\
67TFK:03063:07987\n\
67TFK:03051:08048\n\
67TFK:03090:08644\n\
67TFK:03070:08858\n\
67TFK:03146:07789\n\
67TFK:03146:07863\n\
67TFK:03160:07831\n\
67TFK:03141:08003\n\
67TFK:03138:08199\n\
67TFK:03137:08258\n\
67TFK:03129:08514\n\
67TFK:03154:08544\n\
67TFK:03160:08564\n\
67TFK:03136:08626\n\
67TFK:03130:08697\n\
67TFK:03151:08967\n\
67TFK:03197:07823\n\
67TFK:03212:07936\n\
67TFK:03195:08332\n\
67TFK:03176:08454\n\
67TFK:03184:08459\n\
67TFK:03178:08659\n\
67TFK:03201:08678\n\
67TFK:03212:08950\n\
67TFK:03191:09014\n\
67TFK:03239:07799\n\
67TFK:03230:08064\n\
67TFK:03255:08155\n\
67TFK:03214:08194\n\
67TFK:03251:08363\n\
67TFK:03237:08480\n\
67TFK:03258:08756\n\
67TFK:03223:08785\n\
67TFK:03232:08825\n\
67TFK:03312:07937\n\
67TFK:03297:08040\n\
67TFK:03288:08304\n\
67TFK:03277:08349\n\
67TFK:03308:08368\n\
67TFK:03293:08489\n\
67TFK:03267:08534\n\
67TFK:03311:08529\n\
67TFK:03289:08722\n\
67TFK:03268:08934\n\
67TFK:03314:08059\n\
67TFK:03331:08316\n\
67TFK:03325:08392\n\
67TFK:03340:08446\n\
67TFK:03337:08494\n\
67TFK:03326:08839\n\
67TFK:03385:07953\n\
67TFK:03408:08186\n\
67TFK:03368:08396\n\
67TFK:03366:08447\n\
67TFK:03457:07754\n\
67TFK:03446:07865\n\
67TFK:03447:08373\n\
67TFK:03431:08515\n\
67TFK:03416:08575\n\
67TFK:03450:08572\n\
67TFK:03456:08980\n\
67TFK:03478:07905\n\
67TFK:03510:07928\n\
67TFK:03495:08004\n\
67TFK:03472:08241\n\
67TFK:03483:08251\n\
67TFK:03483:08339\n\
67TFK:03491:08637\n\
67TFK:03484:08796\n\
67TFK:03500:08831\n\
67TFK:03477:08964\n\
67TFK:03474:09012\n\
67TFK:03536:07916\n\
67TFK:03561:07923\n\
67TFK:03521:08268\n\
67TFK:03546:08278\n\
67TFK:03536:08516\n\
67TFK:03560:08571\n\
67TFK:03539:08775\n\
67TFK:03548:08762\n\
67TFK:03573:07924\n\
67TFK:03583:08335\n\
67TFK:03577:08386\n\
67TFK:03585:08547\n\
67TFK:03613:08573\n\
67TFK:03628:07808\n\
67TFK:03653:07792\n\
67TFK:03629:08044\n\
67TFK:03625:08315\n\
67TFK:03633:08339\n\
67TFK:03634:08526\n\
67TFK:03642:08573\n\
67TFK:03660:08588\n\
67TFK:03652:08712\n\
67TFK:03642:08974\n\
67TFK:03695:07794\n\
67TFK:03677:08057\n\
67TFK:03700:08710\n\
67TFK:03700:08836\n\
67TFK:03720:08035\n\
67TFK:03763:08129\n\
67TFK:03758:08552\n\
67TFK:03780:08409\n\
67TFK:03802:08591\n\
67TFK:03789:08671\n\
67TFK:03807:08639\n\
67TFK:03796:08941\n\
67TFK:03853:08153\n\
67TFK:03814:08206\n\
67TFK:03848:08256\n\
67TFK:03844:08393\n\
67TFK:03832:08674\n\
67TFK:03815:08989\n\
67TFK:03871:07802\n\
67TFK:03912:07875\n\
67TFK:03913:08184\n\
67TFK:03880:08261\n\
67TFK:03879:08627\n\
67TFK:03899:08898\n\
67TFK:03874:08953\n\
67TFK:03960:07808\n\
67TFK:03958:07911\n\
67TFK:03924:08266\n\
67TFK:03922:08558\n\
67TFK:03952:08602\n\
67TFK:03952:08819\n\
67TFK:03976:08219\n\
67TFK:03966:08824\n\
')
