# Supplementary material for: The Oxidative Metabolism of Fossil Hydrocarbons and Sulfide Minerals by the Lithobiontic Microbial Community Inhabiting Deep Subterrestrial Kupferschiefer Black Shale
Source: Front Microbiol. 2018 May 15;9:972. doi: 10.3389/fmicb.2018.00972 (PMC5962744; doi:10.3389/fmicb.2018.00972)
Supplement: Supplementary file 3 [file Presentation_1.ZIP › R19_filter-trim_BSc60_sup207_krona.html.files/node901.members.0.js]

data('67TFK:01957:12524\n\
67TFK:02340:11979\n\
67TFK:02582:11981\n\
67TFK:02733:04375\n\
67TFK:02899:04480\n\
67TFK:02913:04467\n\
67TFK:03075:04656\n\
67TFK:03520:04458\n\
67TFK:03765:04523\n\
67TFK:00275:04837\n\
67TFK:00649:05071\n\
67TFK:00656:04414\n\
67TFK:00948:04424\n\
67TFK:01007:04406\n\
67TFK:01161:04076\n\
67TFK:00879:02168\n\
67TFK:01074:01535\n\
67TFK:01306:01348\n\
67TFK:00579:09884\n\
67TFK:00738:10060\n\
67TFK:01328:09124\n\
67TFK:00244:08031\n\
67TFK:00291:07748\n\
67TFK:00510:07962\n\
67TFK:00797:07929\n\
67TFK:00922:08522\n\
67TFK:01163:08217\n\
67TFK:00818:07350\n\
67TFK:01034:06862\n\
67TFK:00461:05879\n\
67TFK:00670:06377\n\
67TFK:01001:11814\n\
67TFK:01159:12751\n\
67TFK:09522:07057\n\
67TFK:10086:06844\n\
67TFK:10153:06999\n\
67TFK:10415:06483\n\
67TFK:10378:07503\n\
67TFK:06731:03435\n\
67TFK:07298:02645\n\
67TFK:07343:02779\n\
67TFK:07368:03051\n\
67TFK:07456:03103\n\
67TFK:07441:03538\n\
67TFK:07461:02935\n\
67TFK:07584:03391\n\
67TFK:07644:03311\n\
67TFK:07821:03456\n\
67TFK:07867:03087\n\
67TFK:07931:02598\n\
67TFK:07985:03750\n\
67TFK:09537:04074\n\
67TFK:09768:04807\n\
67TFK:10089:04276\n\
67TFK:10420:04656\n\
67TFK:09356:02987\n\
67TFK:09429:03126\n\
67TFK:09537:03084\n\
67TFK:09834:02703\n\
67TFK:10076:03076\n\
67TFK:09354:12254\n\
67TFK:09365:12244\n\
67TFK:09538:11752\n\
67TFK:10222:12400\n\
67TFK:01358:03139\n\
67TFK:01368:03562\n\
67TFK:01757:03312\n\
67TFK:01746:03711\n\
67TFK:01803:02605\n\
67TFK:02020:03388\n\
67TFK:02115:02991\n\
67TFK:02101:03576\n\
67TFK:02437:03191\n\
67TFK:02558:03132\n\
67TFK:02624:03318\n\
67TFK:02630:03306\n\
67TFK:01416:04757\n\
67TFK:01438:03944\n\
67TFK:01891:03900\n\
67TFK:01891:04896\n\
67TFK:02396:04893\n\
67TFK:02439:04061\n\
67TFK:02522:04809\n\
67TFK:02623:04150\n\
67TFK:01882:06417\n\
67TFK:02078:05256\n\
67TFK:01560:06820\n\
67TFK:01806:07402\n\
67TFK:02010:06802\n\
67TFK:02194:07136\n\
67TFK:01463:01640\n\
67TFK:01663:01354\n\
67TFK:01805:01776\n\
67TFK:02258:02492\n\
67TFK:02349:02179\n\
67TFK:02452:02162\n\
67TFK:02653:01967\n\
67TFK:01513:08432\n\
67TFK:01529:08680\n\
67TFK:01672:08255\n\
67TFK:01832:08191\n\
67TFK:02362:08557\n\
67TFK:02558:07839\n\
67TFK:01463:09880\n\
67TFK:01536:09426\n\
67TFK:01561:09440\n\
67TFK:01695:09195\n\
67TFK:01791:09580\n\
67TFK:01998:10171\n\
67TFK:02053:09863\n\
67TFK:02427:10222\n\
67TFK:02446:09175\n\
67TFK:05483:04647\n\
67TFK:05729:04080\n\
67TFK:06094:03971\n\
67TFK:06232:04879\n\
67TFK:06339:04971\n\
67TFK:06534:04531\n\
67TFK:09375:13150\n\
67TFK:09702:13381\n\
67TFK:09617:08970\n\
67TFK:09895:09012\n\
67TFK:10363:07943\n\
67TFK:10393:08537\n\
67TFK:10514:08076\n\
67TFK:10485:08815\n\
67TFK:09991:09524\n\
67TFK:09987:10242\n\
67TFK:09678:11167\n\
67TFK:10006:11355\n\
67TFK:10039:11330\n\
67TFK:10187:11254\n\
67TFK:10558:11031\n\
67TFK:10610:11322\n\
67TFK:05754:06823\n\
67TFK:05971:06907\n\
67TFK:05949:07206\n\
67TFK:06063:07641\n\
67TFK:06155:07706\n\
67TFK:06242:07621\n\
67TFK:05452:10892\n\
67TFK:06279:10587\n\
67TFK:06354:11043\n\
67TFK:06609:11410\n\
67TFK:09363:01969\n\
67TFK:09345:02320\n\
67TFK:09505:02189\n\
67TFK:09624:01540\n\
67TFK:09737:01834\n\
67TFK:09907:02349\n\
67TFK:07013:02508\n\
67TFK:07070:01320\n\
67TFK:07127:02500\n\
67TFK:07344:02198\n\
67TFK:07409:02347\n\
67TFK:07543:02276\n\
67TFK:07679:01621\n\
67TFK:07841:01634\n\
67TFK:07844:01748\n\
67TFK:06770:04065\n\
67TFK:06822:04563\n\
67TFK:06956:04042\n\
67TFK:07031:03911\n\
67TFK:07113:03880\n\
67TFK:07940:04329\n\
67TFK:06759:06607\n\
67TFK:06800:06490\n\
67TFK:06784:06829\n\
67TFK:06799:07269\n\
67TFK:06791:07429\n\
67TFK:06870:06511\n\
67TFK:06916:06543\n\
67TFK:07045:07019\n\
67TFK:07193:06511\n\
67TFK:07624:07625\n\
67TFK:07844:07234\n\
67TFK:06910:06140\n\
67TFK:07030:05768\n\
67TFK:07177:05759\n\
67TFK:07417:06430\n\
67TFK:07714:05195\n\
67TFK:07739:06055\n\
67TFK:07930:05670\n\
67TFK:07292:09617\n\
67TFK:07554:09830\n\
67TFK:06766:07792\n\
67TFK:07353:09005\n\
67TFK:07541:08139\n\
67TFK:07552:08507\n\
67TFK:07563:08742\n\
67TFK:07640:08231\n\
67TFK:07662:07953\n\
67TFK:07765:08594\n\
67TFK:06740:10843\n\
67TFK:06778:10622\n\
67TFK:06772:11115\n\
67TFK:00552:02839\n\
67TFK:00874:03359\n\
67TFK:05528:01867\n\
67TFK:06198:02114\n\
67TFK:06437:02524\n\
67TFK:06507:01970\n\
67TFK:06533:01998\n\
67TFK:06595:02159\n\
67TFK:06661:00833\n\
67TFK:07718:00781\n\
67TFK:07870:00860\n\
67TFK:08349:06902\n\
67TFK:08710:07252\n\
67TFK:08913:06832\n\
67TFK:09244:07301\n\
67TFK:08057:02679\n\
67TFK:08104:02881\n\
67TFK:08117:03293\n\
67TFK:08204:02950\n\
67TFK:08379:03450\n\
67TFK:08396:03574\n\
67TFK:08464:03037\n\
67TFK:08469:03731\n\
67TFK:08187:04995\n\
67TFK:08200:03994\n\
67TFK:08210:04108\n\
67TFK:08544:04200\n\
67TFK:08628:03884\n\
67TFK:08594:05063\n\
67TFK:09028:04258\n\
67TFK:08673:08210\n\
67TFK:08766:07926\n\
67TFK:08855:07922\n\
67TFK:08884:08014\n\
67TFK:08927:08820\n\
67TFK:09018:07778\n\
67TFK:08995:08117\n\
67TFK:08060:09891\n\
67TFK:08234:09277\n\
67TFK:08215:09317\n\
67TFK:08270:09293\n\
67TFK:08543:10069\n\
67TFK:08936:09217\n\
67TFK:08955:10011\n\
67TFK:09039:09138\n\
67TFK:01168:10816\n\
67TFK:01241:10308\n\
67TFK:07968:12848\n\
67TFK:04136:13749\n\
67TFK:04461:13107\n\
67TFK:04489:13744\n\
67TFK:04806:13360\n\
67TFK:04428:14682\n\
67TFK:04968:14240\n\
67TFK:04104:12171\n\
67TFK:04198:12592\n\
67TFK:04355:11844\n\
67TFK:04989:12196\n\
67TFK:05132:12149\n\
67TFK:05242:12703\n\
67TFK:05127:10923\n\
67TFK:04006:09666\n\
67TFK:04068:09301\n\
67TFK:04071:09547\n\
67TFK:04102:09306\n\
67TFK:04484:10057\n\
67TFK:04810:09045\n\
67TFK:05026:09900\n\
67TFK:05247:09552\n\
67TFK:04495:08824\n\
67TFK:04973:08320\n\
67TFK:05235:07897\n\
67TFK:04113:07142\n\
67TFK:04493:06879\n\
67TFK:04532:07120\n\
67TFK:04629:07661\n\
67TFK:04666:07200\n\
67TFK:05087:07050\n\
67TFK:05131:06704\n\
67TFK:05151:06506\n\
67TFK:05237:06624\n\
67TFK:06028:00866\n\
67TFK:04037:05980\n\
67TFK:04458:05776\n\
67TFK:04649:05764\n\
67TFK:04847:05449\n\
67TFK:04875:05768\n\
67TFK:05116:05374\n\
67TFK:05147:06242\n\
67TFK:08382:14291\n\
67TFK:08036:13894\n\
67TFK:08165:13350\n\
67TFK:08755:13069\n\
67TFK:08902:12911\n\
67TFK:09015:13665\n\
67TFK:09240:13299\n\
67TFK:08233:12468\n\
67TFK:05380:13641\n\
67TFK:06216:13514\n\
67TFK:06488:13009\n\
67TFK:06128:14716\n\
67TFK:06259:14858\n\
67TFK:06457:14293\n\
67TFK:08652:11336\n\
67TFK:08744:10572\n\
67TFK:08805:10964\n\
67TFK:08806:11336\n\
67TFK:04436:03583\n\
67TFK:04949:02693\n\
67TFK:04963:03011\n\
67TFK:05040:03680\n\
67TFK:05250:03347\n\
67TFK:05879:03071\n\
67TFK:06011:03158\n\
67TFK:06594:02815\n\
67TFK:06585:03495\n\
67TFK:05417:05431\n\
67TFK:05455:05769\n\
67TFK:05467:05783\n\
67TFK:05459:06160\n\
67TFK:05618:05172\n\
67TFK:05898:05479\n\
67TFK:05948:05291\n\
67TFK:06147:05683\n\
67TFK:06327:05215\n\
67TFK:06439:05352\n\
67TFK:06439:05353\n\
67TFK:06497:06012\n\
67TFK:04083:04065\n\
67TFK:04158:04060\n\
67TFK:04146:04775\n\
67TFK:04244:04563\n\
67TFK:04579:04359\n\
67TFK:04629:05141\n\
67TFK:04807:04304\n\
67TFK:05087:03983\n\
67TFK:05093:04178\n\
67TFK:05056:04688\n\
67TFK:05481:07747\n\
67TFK:06300:08120\n\
67TFK:06626:08350\n\
67TFK:05510:09517\n\
67TFK:05494:09656\n\
67TFK:06414:10017\n\
67TFK:06448:09081\n\
67TFK:06434:09855\n\
67TFK:06534:09262\n\
67TFK:06568:10100\n\
67TFK:05405:12767\n\
67TFK:05438:11702\n\
67TFK:05893:11748\n\
67TFK:06448:11604\n\
67TFK:04732:01886\n\
67TFK:04863:01840\n\
67TFK:04930:02131\n\
67TFK:02750:13268\n\
67TFK:02697:12200\n\
67TFK:02699:12836\n\
67TFK:02791:11681\n\
67TFK:02801:11954\n\
67TFK:03144:12411\n\
67TFK:03129:12772\n\
67TFK:03176:11606\n\
67TFK:02723:09859\n\
67TFK:02797:09424\n\
67TFK:02901:09777\n\
67TFK:03103:09029\n\
67TFK:03114:09749\n\
67TFK:03611:10163\n\
67TFK:03891:09113\n\
67TFK:03938:09687\n\
67TFK:03973:09559\n\
67TFK:02860:05513\n\
67TFK:02952:05289\n\
67TFK:03042:05597\n\
67TFK:03065:05672\n\
67TFK:03135:06194\n\
67TFK:03205:05791\n\
67TFK:03247:05413\n\
67TFK:03558:06157\n\
67TFK:03649:05872\n\
67TFK:03655:06112\n\
67TFK:03889:05798\n\
67TFK:08024:02418\n\
67TFK:08386:01765\n\
67TFK:08365:02216\n\
67TFK:08504:01610\n\
67TFK:08829:02139\n\
67TFK:08930:01544\n\
67TFK:08933:01795\n\
67TFK:09196:02381\n\
67TFK:09279:01533\n\
67TFK:09248:02490\n\
67TFK:02846:01514\n\
67TFK:03658:01540\n\
67TFK:03701:02252\n\
67TFK:03795:01813\n\
67TFK:03891:01540\n\
67TFK:03046:00864\n\
67TFK:01791:10789\n\
67TFK:02049:11436\n\
67TFK:02135:10899\n\
67TFK:02323:10942\n\
67TFK:02546:11085\n\
67TFK:01884:14255\n\
67TFK:01937:13852\n\
67TFK:02141:13974\n\
67TFK:08169:06150\n\
67TFK:08195:05479\n\
67TFK:08312:05608\n\
67TFK:08421:06345\n\
67TFK:08666:05249\n\
67TFK:09313:05219\n\
67TFK:09421:05928\n\
67TFK:09462:05970\n\
67TFK:09698:05578\n\
67TFK:09993:05211\n\
67TFK:06864:13278\n\
67TFK:07018:13638\n\
67TFK:07179:13538\n\
67TFK:07589:13528\n\
67TFK:07735:13296\n\
67TFK:02934:03406\n\
67TFK:02934:03565\n\
67TFK:03496:03672\n\
67TFK:02780:06881\n\
67TFK:03153:06460\n\
67TFK:03145:07399\n\
67TFK:03417:06493\n\
67TFK:03611:06633\n\
67TFK:03713:07563\n\
67TFK:03986:07448\n\
67TFK:03072:14286\n\
67TFK:03331:14381\n\
67TFK:03574:14187\n\
67TFK:02796:10762\n\
67TFK:02786:10884\n\
67TFK:02779:11396\n\
67TFK:03217:10351\n\
67TFK:03299:10652\n\
67TFK:03348:10347\n\
67TFK:03760:11136\n\
67TFK:03930:10623\n\
67TFK:01333:01182\n\
67TFK:01792:01015\n\
67TFK:01905:00967\n\
67TFK:02104:00837\n\
67TFK:02239:01252\n\
67TFK:03315:08194\n\
67TFK:03567:08119\n\
67TFK:03628:08106\n\
67TFK:03689:08238\n\
67TFK:03889:08549\n\
67TFK:03991:08291\n\
')
