# Supplementary material for: The Oxidative Metabolism of Fossil Hydrocarbons and Sulfide Minerals by the Lithobiontic Microbial Community Inhabiting Deep Subterrestrial Kupferschiefer Black Shale
Source: Front Microbiol. 2018 May 15;9:972. doi: 10.3389/fmicb.2018.00972 (PMC5962744; doi:10.3389/fmicb.2018.00972)
Supplement: Supplementary file 3 [file Presentation_1.ZIP › R19_filter-trim_BSc60_sup207_krona.html.files/node319.members.0.js]

data('67TFK:01954:12063\n\
67TFK:02391:11958\n\
67TFK:02478:12532\n\
67TFK:03268:04659\n\
67TFK:03699:04497\n\
67TFK:03736:04778\n\
67TFK:03862:04581\n\
67TFK:03891:05021\n\
67TFK:00834:04170\n\
67TFK:00908:04876\n\
67TFK:01075:01380\n\
67TFK:01138:01496\n\
67TFK:01139:02223\n\
67TFK:00655:09831\n\
67TFK:01041:09686\n\
67TFK:01070:09507\n\
67TFK:00649:08096\n\
67TFK:00674:08915\n\
67TFK:00950:12224\n\
67TFK:09514:06990\n\
67TFK:09689:07183\n\
67TFK:09988:07726\n\
67TFK:10084:07378\n\
67TFK:07006:03267\n\
67TFK:07090:03503\n\
67TFK:07151:03140\n\
67TFK:07288:02832\n\
67TFK:07408:03251\n\
67TFK:07405:03392\n\
67TFK:10400:04105\n\
67TFK:09467:03348\n\
67TFK:09948:03240\n\
67TFK:09515:11647\n\
67TFK:02297:02684\n\
67TFK:02553:03284\n\
67TFK:01983:04260\n\
67TFK:02432:04213\n\
67TFK:01778:05726\n\
67TFK:02054:06084\n\
67TFK:02144:05919\n\
67TFK:02399:05924\n\
67TFK:02193:06809\n\
67TFK:01861:01569\n\
67TFK:02301:02434\n\
67TFK:02510:01765\n\
67TFK:01931:08165\n\
67TFK:02198:08960\n\
67TFK:02244:07748\n\
67TFK:02621:08792\n\
67TFK:01787:09264\n\
67TFK:02218:09887\n\
67TFK:02306:09852\n\
67TFK:05463:04229\n\
67TFK:05656:04916\n\
67TFK:06379:04245\n\
67TFK:09406:12978\n\
67TFK:09440:13338\n\
67TFK:09699:07774\n\
67TFK:10143:08883\n\
67TFK:10145:10114\n\
67TFK:05767:07591\n\
67TFK:05773:07621\n\
67TFK:06392:07642\n\
67TFK:06535:06950\n\
67TFK:05559:11492\n\
67TFK:05653:10516\n\
67TFK:05770:10876\n\
67TFK:05773:10928\n\
67TFK:06086:11544\n\
67TFK:09394:01346\n\
67TFK:09445:01956\n\
67TFK:09927:01946\n\
67TFK:06668:01747\n\
67TFK:06718:01531\n\
67TFK:06981:01760\n\
67TFK:07795:02248\n\
67TFK:07824:01966\n\
67TFK:06874:04682\n\
67TFK:07826:04303\n\
67TFK:07940:04131\n\
67TFK:06803:07329\n\
67TFK:07223:07657\n\
67TFK:07401:06854\n\
67TFK:06736:05415\n\
67TFK:06770:06002\n\
67TFK:07242:05972\n\
67TFK:06709:09642\n\
67TFK:06702:10117\n\
67TFK:06850:10963\n\
67TFK:06864:10547\n\
67TFK:06909:10935\n\
67TFK:07235:11233\n\
67TFK:00502:03731\n\
67TFK:00832:03235\n\
67TFK:00819:03305\n\
67TFK:05639:01888\n\
67TFK:06059:01713\n\
67TFK:08101:00765\n\
67TFK:06684:00964\n\
67TFK:07254:00764\n\
67TFK:08762:06866\n\
67TFK:08172:03442\n\
67TFK:08676:03241\n\
67TFK:08922:03801\n\
67TFK:08992:03689\n\
67TFK:08168:04329\n\
67TFK:08598:04211\n\
67TFK:08595:04458\n\
67TFK:08846:04287\n\
67TFK:09264:04836\n\
67TFK:08749:08643\n\
67TFK:08885:08946\n\
67TFK:09015:08792\n\
67TFK:09173:08728\n\
67TFK:08441:09540\n\
67TFK:07353:12443\n\
67TFK:04574:13716\n\
67TFK:05320:14176\n\
67TFK:05003:12051\n\
67TFK:05183:11672\n\
67TFK:04093:11264\n\
67TFK:04524:10751\n\
67TFK:05056:11436\n\
67TFK:05135:11311\n\
67TFK:04580:10129\n\
67TFK:04837:10023\n\
67TFK:04867:09659\n\
67TFK:04925:09478\n\
67TFK:04110:08654\n\
67TFK:04831:07989\n\
67TFK:04110:07098\n\
67TFK:04701:06586\n\
67TFK:04749:06595\n\
67TFK:06296:01233\n\
67TFK:04253:05294\n\
67TFK:04343:05188\n\
67TFK:04789:05642\n\
67TFK:04951:06213\n\
67TFK:05046:05319\n\
67TFK:08065:14005\n\
67TFK:08112:12903\n\
67TFK:08848:13605\n\
67TFK:09121:13337\n\
67TFK:08427:11620\n\
67TFK:09176:12119\n\
67TFK:05521:12956\n\
67TFK:05644:13467\n\
67TFK:06480:13658\n\
67TFK:05846:14933\n\
67TFK:06142:14577\n\
67TFK:06267:14505\n\
67TFK:08239:11391\n\
67TFK:04141:03618\n\
67TFK:04174:03106\n\
67TFK:04356:03824\n\
67TFK:05462:03585\n\
67TFK:05583:03640\n\
67TFK:05722:03260\n\
67TFK:05754:02966\n\
67TFK:06594:03516\n\
67TFK:05562:05696\n\
67TFK:06587:06295\n\
67TFK:05390:08168\n\
67TFK:05412:08263\n\
67TFK:05970:08143\n\
67TFK:06444:08488\n\
67TFK:06605:08922\n\
67TFK:05620:09949\n\
67TFK:05766:09084\n\
67TFK:06220:09920\n\
67TFK:05744:12117\n\
67TFK:04352:01897\n\
67TFK:04406:01843\n\
67TFK:05052:01764\n\
67TFK:02668:13191\n\
67TFK:03726:13409\n\
67TFK:03832:13612\n\
67TFK:03888:13609\n\
67TFK:03865:14095\n\
67TFK:03989:13185\n\
67TFK:03349:11780\n\
67TFK:03925:11770\n\
67TFK:02700:09712\n\
67TFK:02723:05369\n\
67TFK:02965:05359\n\
67TFK:03425:05354\n\
67TFK:03583:05389\n\
67TFK:03793:05934\n\
67TFK:08918:01881\n\
67TFK:08923:02350\n\
67TFK:09106:01895\n\
67TFK:03018:01804\n\
67TFK:03546:02445\n\
67TFK:03604:01659\n\
67TFK:03720:01304\n\
67TFK:03940:02106\n\
67TFK:02814:00527\n\
67TFK:03064:00887\n\
67TFK:03286:01145\n\
67TFK:01393:11143\n\
67TFK:01445:11439\n\
67TFK:01950:10829\n\
67TFK:02037:13291\n\
67TFK:02522:13605\n\
67TFK:02563:13371\n\
67TFK:09282:05432\n\
67TFK:09413:05164\n\
67TFK:10405:05224\n\
67TFK:06814:13962\n\
67TFK:07423:13236\n\
67TFK:07742:13914\n\
67TFK:02901:03177\n\
67TFK:03030:03315\n\
67TFK:03321:03335\n\
67TFK:03466:03840\n\
67TFK:03116:06702\n\
67TFK:03187:07503\n\
67TFK:03304:07544\n\
67TFK:03804:07617\n\
67TFK:04579:00836\n\
67TFK:02914:11447\n\
67TFK:03595:10561\n\
67TFK:03911:11249\n\
67TFK:02031:01008\n\
67TFK:02129:01139\n\
67TFK:02801:08955\n\
67TFK:02821:07942\n\
67TFK:02933:07753\n\
67TFK:03380:08216\n\
')
