# Supplementary material for: The Oxidative Metabolism of Fossil Hydrocarbons and Sulfide Minerals by the Lithobiontic Microbial Community Inhabiting Deep Subterrestrial Kupferschiefer Black Shale
Source: Front Microbiol. 2018 May 15;9:972. doi: 10.3389/fmicb.2018.00972 (PMC5962744; doi:10.3389/fmicb.2018.00972)
Supplement: Supplementary file 3 [file Presentation_1.ZIP › R19_filter-trim_BSc60_sup207_krona.html.files/node164.members.0.js]

data('67TFK:01592:11697\n\
67TFK:01598:12383\n\
67TFK:01677:11656\n\
67TFK:01680:12223\n\
67TFK:01833:12184\n\
67TFK:02017:12572\n\
67TFK:02169:12754\n\
67TFK:02202:12119\n\
67TFK:02307:12615\n\
67TFK:02324:12722\n\
67TFK:02290:12837\n\
67TFK:02350:12568\n\
67TFK:02442:12098\n\
67TFK:02536:12756\n\
67TFK:02719:04065\n\
67TFK:02768:04015\n\
67TFK:02859:04608\n\
67TFK:02927:04274\n\
67TFK:02991:04604\n\
67TFK:03062:04403\n\
67TFK:03181:04447\n\
67TFK:03354:04307\n\
67TFK:03329:04488\n\
67TFK:03629:05014\n\
67TFK:03753:03946\n\
67TFK:03726:04541\n\
67TFK:03759:04779\n\
67TFK:03807:04642\n\
67TFK:03864:04899\n\
67TFK:03924:04478\n\
67TFK:03988:04657\n\
67TFK:03989:04953\n\
67TFK:00294:04406\n\
67TFK:00402:04055\n\
67TFK:00415:04131\n\
67TFK:00583:03985\n\
67TFK:00640:04833\n\
67TFK:00713:05124\n\
67TFK:00939:04199\n\
67TFK:01066:03908\n\
67TFK:01096:04877\n\
67TFK:01158:04542\n\
67TFK:01154:04739\n\
67TFK:01223:04008\n\
67TFK:01209:04420\n\
67TFK:00541:02431\n\
67TFK:00603:02116\n\
67TFK:00805:02167\n\
67TFK:00902:02169\n\
67TFK:00949:02457\n\
67TFK:01002:02122\n\
67TFK:01166:01728\n\
67TFK:01205:02276\n\
67TFK:01205:01139\n\
67TFK:00522:09356\n\
67TFK:00636:09708\n\
67TFK:00791:09478\n\
67TFK:00767:09564\n\
67TFK:00961:09271\n\
67TFK:01053:09886\n\
67TFK:01055:09912\n\
67TFK:01081:10079\n\
67TFK:01190:09632\n\
67TFK:01199:10147\n\
67TFK:01285:09415\n\
67TFK:01295:09935\n\
67TFK:01264:09991\n\
67TFK:01317:09271\n\
67TFK:00106:08202\n\
67TFK:00476:08857\n\
67TFK:00519:08486\n\
67TFK:00528:08826\n\
67TFK:00958:08330\n\
67TFK:01003:07760\n\
67TFK:01261:08203\n\
67TFK:01302:08469\n\
67TFK:00299:06597\n\
67TFK:00316:07008\n\
67TFK:00318:07084\n\
67TFK:00585:07639\n\
67TFK:00745:07029\n\
67TFK:00746:07396\n\
67TFK:00783:07138\n\
67TFK:01146:07561\n\
67TFK:00312:05159\n\
67TFK:00319:05755\n\
67TFK:00397:05926\n\
67TFK:00693:05362\n\
67TFK:00834:05452\n\
67TFK:00937:05199\n\
67TFK:01062:06395\n\
67TFK:01199:05636\n\
67TFK:01306:06254\n\
67TFK:00775:12731\n\
67TFK:09378:07662\n\
67TFK:09427:07123\n\
67TFK:09460:07163\n\
67TFK:09567:07046\n\
67TFK:09552:07263\n\
67TFK:09682:07684\n\
67TFK:09957:07072\n\
67TFK:10059:07581\n\
67TFK:10125:06722\n\
67TFK:10406:07072\n\
67TFK:06671:03317\n\
67TFK:06710:02589\n\
67TFK:06732:02703\n\
67TFK:06731:02856\n\
67TFK:06742:03539\n\
67TFK:06890:02617\n\
67TFK:07000:03063\n\
67TFK:07028:02836\n\
67TFK:07044:03357\n\
67TFK:07126:03557\n\
67TFK:07110:03640\n\
67TFK:07220:02592\n\
67TFK:07383:03463\n\
67TFK:07433:03157\n\
67TFK:07475:02930\n\
67TFK:07547:03411\n\
67TFK:07848:03832\n\
67TFK:07934:02764\n\
67TFK:09354:04791\n\
67TFK:09399:04081\n\
67TFK:09484:04747\n\
67TFK:09569:04569\n\
67TFK:09584:04259\n\
67TFK:09673:04132\n\
67TFK:09632:05105\n\
67TFK:09705:04946\n\
67TFK:09856:04981\n\
67TFK:09888:04897\n\
67TFK:10055:04663\n\
67TFK:10154:04891\n\
67TFK:10174:04551\n\
67TFK:09409:03249\n\
67TFK:09541:02742\n\
67TFK:09599:02885\n\
67TFK:09718:02731\n\
67TFK:09722:03450\n\
67TFK:09715:03639\n\
67TFK:09781:03471\n\
67TFK:09851:03399\n\
67TFK:09853:03550\n\
67TFK:09873:03621\n\
67TFK:10024:03488\n\
67TFK:10078:02912\n\
67TFK:10123:03631\n\
67TFK:10229:03244\n\
67TFK:10261:03387\n\
67TFK:10284:02596\n\
67TFK:10364:02770\n\
67TFK:09371:01225\n\
67TFK:09435:12060\n\
67TFK:09453:12042\n\
67TFK:09455:12850\n\
67TFK:09531:12189\n\
67TFK:09703:12157\n\
67TFK:09772:12727\n\
67TFK:09909:12216\n\
67TFK:10116:12009\n\
67TFK:10203:11724\n\
67TFK:01378:03833\n\
67TFK:01409:03103\n\
67TFK:01503:02801\n\
67TFK:01522:03296\n\
67TFK:01507:03464\n\
67TFK:01548:03197\n\
67TFK:01643:03166\n\
67TFK:01782:03280\n\
67TFK:01808:03733\n\
67TFK:01856:03495\n\
67TFK:01928:03144\n\
67TFK:01964:02916\n\
67TFK:01997:03396\n\
67TFK:02041:03069\n\
67TFK:02112:03703\n\
67TFK:02142:03132\n\
67TFK:02310:03292\n\
67TFK:02397:03058\n\
67TFK:02459:03686\n\
67TFK:01435:04667\n\
67TFK:01564:04247\n\
67TFK:01561:04795\n\
67TFK:01822:04210\n\
67TFK:01805:04498\n\
67TFK:01793:04518\n\
67TFK:01886:04162\n\
67TFK:01924:04815\n\
67TFK:01885:04976\n\
67TFK:01936:05094\n\
67TFK:02224:04182\n\
67TFK:02274:04543\n\
67TFK:02426:04442\n\
67TFK:02513:04098\n\
67TFK:02535:03878\n\
67TFK:02636:04598\n\
67TFK:01338:05155\n\
67TFK:01371:06049\n\
67TFK:01767:05201\n\
67TFK:01787:06115\n\
67TFK:01960:05990\n\
67TFK:01937:06004\n\
67TFK:02029:05186\n\
67TFK:02101:06424\n\
67TFK:02284:05660\n\
67TFK:02295:05864\n\
67TFK:02336:06057\n\
67TFK:01518:07604\n\
67TFK:01599:07566\n\
67TFK:01692:06584\n\
67TFK:02171:06454\n\
67TFK:02195:07644\n\
67TFK:02259:07587\n\
67TFK:02433:06776\n\
67TFK:02558:06705\n\
67TFK:02622:07328\n\
67TFK:01370:01912\n\
67TFK:01444:01767\n\
67TFK:01746:02211\n\
67TFK:01860:02489\n\
67TFK:01903:01499\n\
67TFK:02099:01895\n\
67TFK:02229:02233\n\
67TFK:02233:02338\n\
67TFK:02357:02318\n\
67TFK:02363:02368\n\
67TFK:02399:01381\n\
67TFK:02496:02197\n\
67TFK:02623:02195\n\
67TFK:01464:07838\n\
67TFK:01499:08478\n\
67TFK:01594:07959\n\
67TFK:01591:07995\n\
67TFK:01629:08652\n\
67TFK:01657:08277\n\
67TFK:01707:08345\n\
67TFK:01766:08107\n\
67TFK:01737:08591\n\
67TFK:01916:08187\n\
67TFK:01968:08644\n\
67TFK:02075:08075\n\
67TFK:02088:08709\n\
67TFK:02226:08086\n\
67TFK:02283:07776\n\
67TFK:01386:09092\n\
67TFK:01426:09076\n\
67TFK:01522:09188\n\
67TFK:01540:09363\n\
67TFK:01577:09886\n\
67TFK:01712:09747\n\
67TFK:01772:09914\n\
67TFK:01782:09354\n\
67TFK:01852:09129\n\
67TFK:01937:09038\n\
67TFK:01957:10145\n\
67TFK:02062:09602\n\
67TFK:02188:09193\n\
67TFK:02212:09688\n\
67TFK:02242:09119\n\
67TFK:02293:09814\n\
67TFK:02380:09802\n\
67TFK:02517:09192\n\
67TFK:02598:09947\n\
67TFK:05675:03889\n\
67TFK:05651:04275\n\
67TFK:05727:04996\n\
67TFK:05770:04677\n\
67TFK:05772:05079\n\
67TFK:05788:04057\n\
67TFK:05842:04449\n\
67TFK:05869:04596\n\
67TFK:05958:04445\n\
67TFK:05934:04625\n\
67TFK:05956:04753\n\
67TFK:06026:04079\n\
67TFK:06007:05133\n\
67TFK:06147:04198\n\
67TFK:06466:04733\n\
67TFK:06488:04226\n\
67TFK:06502:04419\n\
67TFK:06567:04732\n\
67TFK:06569:04919\n\
67TFK:09426:13255\n\
67TFK:09630:13099\n\
67TFK:09385:07827\n\
67TFK:09515:07818\n\
67TFK:09491:08422\n\
67TFK:09649:08934\n\
67TFK:09719:08103\n\
67TFK:09801:07836\n\
67TFK:09950:08063\n\
67TFK:09965:08524\n\
67TFK:09974:07919\n\
67TFK:10008:08439\n\
67TFK:10432:07923\n\
67TFK:09415:09888\n\
67TFK:09451:09719\n\
67TFK:09636:09678\n\
67TFK:09736:09515\n\
67TFK:09871:09382\n\
67TFK:09849:09636\n\
67TFK:09892:09838\n\
67TFK:09969:09302\n\
67TFK:09956:09885\n\
67TFK:10123:09330\n\
67TFK:10196:09684\n\
67TFK:10237:09356\n\
67TFK:10438:09175\n\
67TFK:10573:09434\n\
67TFK:09389:11246\n\
67TFK:09463:10825\n\
67TFK:09712:10715\n\
67TFK:09707:11021\n\
67TFK:09734:11439\n\
67TFK:09807:11222\n\
67TFK:10212:11591\n\
67TFK:10287:11072\n\
67TFK:10392:11383\n\
67TFK:10398:11571\n\
67TFK:10425:11196\n\
67TFK:05362:07088\n\
67TFK:05387:07078\n\
67TFK:05434:06531\n\
67TFK:05757:07118\n\
67TFK:05952:06888\n\
67TFK:05939:07558\n\
67TFK:06114:06507\n\
67TFK:06097:07150\n\
67TFK:06127:07157\n\
67TFK:06131:07083\n\
67TFK:06275:07537\n\
67TFK:06313:06610\n\
67TFK:06343:07488\n\
67TFK:06379:07414\n\
67TFK:06442:07387\n\
67TFK:06475:07438\n\
67TFK:06572:07088\n\
67TFK:06537:07162\n\
67TFK:06609:07727\n\
67TFK:06644:06787\n\
67TFK:05376:10538\n\
67TFK:05397:10753\n\
67TFK:05451:10376\n\
67TFK:05688:11176\n\
67TFK:05859:10996\n\
67TFK:05908:10661\n\
67TFK:05878:11084\n\
67TFK:06019:10638\n\
67TFK:06077:10349\n\
67TFK:06085:10498\n\
67TFK:06091:10714\n\
67TFK:06098:11548\n\
67TFK:06252:10939\n\
67TFK:06310:11066\n\
67TFK:06301:11571\n\
67TFK:06588:11219\n\
67TFK:09403:01662\n\
67TFK:09400:02537\n\
67TFK:09558:01707\n\
67TFK:09544:02426\n\
67TFK:09529:02488\n\
67TFK:09694:01723\n\
67TFK:09759:01478\n\
67TFK:09949:02447\n\
67TFK:10033:02161\n\
67TFK:06671:01406\n\
67TFK:06699:01791\n\
67TFK:06785:02024\n\
67TFK:06876:02061\n\
67TFK:06954:02139\n\
67TFK:06925:02527\n\
67TFK:06978:02203\n\
67TFK:07013:01910\n\
67TFK:07300:01816\n\
67TFK:07351:02390\n\
67TFK:07390:01408\n\
67TFK:07391:01530\n\
67TFK:07446:01568\n\
67TFK:07506:01731\n\
67TFK:07649:01832\n\
67TFK:07841:02431\n\
67TFK:07874:01465\n\
67TFK:07958:02506\n\
67TFK:06877:04079\n\
67TFK:07005:03950\n\
67TFK:07001:05018\n\
67TFK:07094:03924\n\
67TFK:07224:04222\n\
67TFK:07405:04849\n\
67TFK:07495:04322\n\
67TFK:07487:04930\n\
67TFK:07787:03935\n\
67TFK:07817:03995\n\
67TFK:07824:04024\n\
67TFK:07891:04536\n\
67TFK:07919:04051\n\
67TFK:06832:06775\n\
67TFK:06813:07095\n\
67TFK:06852:07299\n\
67TFK:07040:07643\n\
67TFK:07197:06621\n\
67TFK:07279:07515\n\
67TFK:07516:07654\n\
67TFK:07597:07543\n\
67TFK:07579:07612\n\
67TFK:07642:07256\n\
67TFK:07640:07406\n\
67TFK:07665:06943\n\
67TFK:07743:07415\n\
67TFK:07900:06467\n\
67TFK:07868:07488\n\
67TFK:07923:06985\n\
67TFK:06718:05882\n\
67TFK:06748:06292\n\
67TFK:06746:06321\n\
67TFK:06788:05509\n\
67TFK:06920:05693\n\
67TFK:06918:06349\n\
67TFK:07066:06138\n\
67TFK:07135:05880\n\
67TFK:07222:05470\n\
67TFK:07258:06292\n\
67TFK:07439:06407\n\
67TFK:07504:05321\n\
67TFK:07513:06213\n\
67TFK:07577:06046\n\
67TFK:07842:05401\n\
67TFK:07828:05995\n\
67TFK:07881:05437\n\
67TFK:07865:05743\n\
67TFK:07878:06278\n\
67TFK:06711:09138\n\
67TFK:06856:10156\n\
67TFK:06927:09154\n\
67TFK:07089:09248\n\
67TFK:07221:09139\n\
67TFK:07275:09351\n\
67TFK:07337:09701\n\
67TFK:07373:09278\n\
67TFK:07435:09492\n\
67TFK:07436:09805\n\
67TFK:07634:09047\n\
67TFK:07667:09545\n\
67TFK:07905:09504\n\
67TFK:07879:09928\n\
67TFK:06734:07849\n\
67TFK:06734:08697\n\
67TFK:06806:08394\n\
67TFK:06784:08927\n\
67TFK:06894:08269\n\
67TFK:07188:08371\n\
67TFK:07361:08179\n\
67TFK:07431:08312\n\
67TFK:07675:08337\n\
67TFK:07764:08482\n\
67TFK:06698:10619\n\
67TFK:06703:10640\n\
67TFK:06732:10475\n\
67TFK:06786:10788\n\
67TFK:06820:11135\n\
67TFK:06871:11533\n\
67TFK:06925:11558\n\
67TFK:07132:10942\n\
67TFK:07180:11097\n\
67TFK:07237:10780\n\
67TFK:07391:11131\n\
67TFK:07498:10394\n\
67TFK:07529:11127\n\
67TFK:07851:10556\n\
67TFK:07918:11407\n\
67TFK:00702:03515\n\
67TFK:00775:03139\n\
67TFK:00914:03601\n\
67TFK:01035:03339\n\
67TFK:01088:02792\n\
67TFK:01105:02859\n\
67TFK:05342:01438\n\
67TFK:05436:01299\n\
67TFK:05467:01918\n\
67TFK:05576:02489\n\
67TFK:05671:01500\n\
67TFK:05747:02264\n\
67TFK:05857:01769\n\
67TFK:05861:02111\n\
67TFK:05884:02061\n\
67TFK:05991:01843\n\
67TFK:06051:01773\n\
67TFK:06190:02401\n\
67TFK:06178:02497\n\
67TFK:06413:01468\n\
67TFK:06463:01656\n\
67TFK:06609:02005\n\
67TFK:06622:02541\n\
67TFK:06632:02205\n\
67TFK:08077:00921\n\
67TFK:08087:00930\n\
67TFK:08322:00926\n\
67TFK:06901:00700\n\
67TFK:07171:01116\n\
67TFK:07902:00752\n\
67TFK:07948:00760\n\
67TFK:07913:01215\n\
67TFK:06694:14753\n\
67TFK:07350:14482\n\
67TFK:07378:14439\n\
67TFK:07763:14185\n\
67TFK:08178:06564\n\
67TFK:08211:07610\n\
67TFK:08287:07228\n\
67TFK:08416:07059\n\
67TFK:08485:07224\n\
67TFK:08533:07272\n\
67TFK:08614:07071\n\
67TFK:08646:07322\n\
67TFK:08740:07659\n\
67TFK:08898:07182\n\
67TFK:08979:06949\n\
67TFK:09084:06878\n\
67TFK:09053:07031\n\
67TFK:09162:07029\n\
67TFK:08087:02836\n\
67TFK:08048:03156\n\
67TFK:08182:03335\n\
67TFK:08179:03705\n\
67TFK:08223:02736\n\
67TFK:08223:02956\n\
67TFK:08291:03303\n\
67TFK:08283:03812\n\
67TFK:08485:03285\n\
67TFK:08562:02875\n\
67TFK:08784:03077\n\
67TFK:08774:03810\n\
67TFK:08825:03175\n\
67TFK:08866:03323\n\
67TFK:08969:02846\n\
67TFK:08956:03040\n\
67TFK:08993:02734\n\
67TFK:09117:03366\n\
67TFK:09169:03420\n\
67TFK:08157:03911\n\
67TFK:08218:04464\n\
67TFK:08335:05080\n\
67TFK:08483:03940\n\
67TFK:08498:03994\n\
67TFK:08562:04218\n\
67TFK:08707:04841\n\
67TFK:08776:04419\n\
67TFK:08814:04507\n\
67TFK:08846:03907\n\
67TFK:09047:04957\n\
67TFK:09134:04796\n\
67TFK:09194:04532\n\
67TFK:09318:04531\n\
67TFK:08054:08166\n\
67TFK:08077:08820\n\
67TFK:08095:07776\n\
67TFK:08099:07861\n\
67TFK:08154:08483\n\
67TFK:08243:08227\n\
67TFK:08245:08764\n\
67TFK:08309:08008\n\
67TFK:08324:08318\n\
67TFK:08302:08872\n\
67TFK:08524:08120\n\
67TFK:08625:08903\n\
67TFK:08776:08326\n\
67TFK:08891:08367\n\
67TFK:08909:07885\n\
67TFK:08971:08032\n\
67TFK:09034:08973\n\
67TFK:09174:07975\n\
67TFK:09233:08090\n\
67TFK:09274:08483\n\
67TFK:08039:09739\n\
67TFK:08071:10210\n\
67TFK:08236:09465\n\
67TFK:08315:09693\n\
67TFK:08355:09367\n\
67TFK:08432:09674\n\
67TFK:08574:09563\n\
67TFK:08629:10181\n\
67TFK:08644:09933\n\
67TFK:08741:09230\n\
67TFK:08998:09609\n\
67TFK:09249:09059\n\
67TFK:00517:10584\n\
67TFK:00683:11299\n\
67TFK:00952:11422\n\
67TFK:01257:11223\n\
67TFK:01308:10812\n\
67TFK:01331:11533\n\
67TFK:06667:12184\n\
67TFK:06728:11983\n\
67TFK:06808:12173\n\
67TFK:06797:12289\n\
67TFK:06920:12642\n\
67TFK:06989:11690\n\
67TFK:07033:12274\n\
67TFK:07062:12818\n\
67TFK:07170:12241\n\
67TFK:07248:12454\n\
67TFK:07328:11621\n\
67TFK:07347:12408\n\
67TFK:07608:11826\n\
67TFK:07664:11804\n\
67TFK:07700:12191\n\
67TFK:07807:12173\n\
67TFK:04363:13790\n\
67TFK:04464:13132\n\
67TFK:04608:12977\n\
67TFK:05083:13667\n\
67TFK:05064:14121\n\
67TFK:05154:13704\n\
67TFK:05217:13010\n\
67TFK:04007:14705\n\
67TFK:04290:14179\n\
67TFK:04574:14746\n\
67TFK:04680:14727\n\
67TFK:04722:14739\n\
67TFK:04902:14811\n\
67TFK:05181:14294\n\
67TFK:05167:14372\n\
67TFK:04008:12353\n\
67TFK:04146:11761\n\
67TFK:04271:12176\n\
67TFK:04304:12227\n\
67TFK:04316:12611\n\
67TFK:04424:11911\n\
67TFK:04426:12687\n\
67TFK:04495:12571\n\
67TFK:04603:12141\n\
67TFK:04698:12510\n\
67TFK:04776:12276\n\
67TFK:04765:12418\n\
67TFK:04787:12705\n\
67TFK:05033:12836\n\
67TFK:05093:12119\n\
67TFK:05233:12187\n\
67TFK:05304:11917\n\
67TFK:04329:11194\n\
67TFK:04501:10864\n\
67TFK:04612:10545\n\
67TFK:04697:11398\n\
67TFK:04758:11225\n\
67TFK:04800:11184\n\
67TFK:04930:10867\n\
67TFK:04998:10607\n\
67TFK:05066:10783\n\
67TFK:05113:11436\n\
67TFK:05233:11201\n\
67TFK:05290:11590\n\
67TFK:05311:10785\n\
67TFK:05297:11267\n\
67TFK:04078:09211\n\
67TFK:04225:09707\n\
67TFK:04309:10119\n\
67TFK:04350:09159\n\
67TFK:04752:09437\n\
67TFK:04815:10011\n\
67TFK:04889:10223\n\
67TFK:05005:09396\n\
67TFK:05012:09942\n\
67TFK:05048:09876\n\
67TFK:05186:09322\n\
67TFK:05210:09535\n\
67TFK:04141:08021\n\
67TFK:04318:08450\n\
67TFK:04364:08614\n\
67TFK:04669:07880\n\
67TFK:04714:07984\n\
67TFK:04764:08037\n\
67TFK:04893:08368\n\
67TFK:04961:07960\n\
67TFK:04993:08086\n\
67TFK:05004:08006\n\
67TFK:05149:08751\n\
67TFK:05215:08208\n\
67TFK:05289:08688\n\
67TFK:05306:07838\n\
67TFK:04097:06738\n\
67TFK:04160:07209\n\
67TFK:04258:06443\n\
67TFK:04309:07023\n\
67TFK:04298:07279\n\
67TFK:04353:07635\n\
67TFK:04434:07332\n\
67TFK:04488:06723\n\
67TFK:04493:07596\n\
67TFK:04604:07223\n\
67TFK:04732:07521\n\
67TFK:04906:06654\n\
67TFK:04916:06757\n\
67TFK:04994:07559\n\
67TFK:05064:07125\n\
67TFK:05115:06971\n\
67TFK:05827:01173\n\
67TFK:06159:01060\n\
67TFK:06241:01134\n\
67TFK:06474:00583\n\
67TFK:06429:00708\n\
67TFK:06506:00300\n\
67TFK:06489:00780\n\
67TFK:04101:05712\n\
67TFK:04162:06021\n\
67TFK:04441:05368\n\
67TFK:04486:05441\n\
67TFK:04484:06281\n\
67TFK:04496:05894\n\
67TFK:04600:05189\n\
67TFK:04597:06407\n\
67TFK:04646:05446\n\
67TFK:04646:05576\n\
67TFK:04654:05786\n\
67TFK:04718:05776\n\
67TFK:04735:06144\n\
67TFK:04866:06182\n\
67TFK:04931:05465\n\
67TFK:04914:05649\n\
67TFK:05082:05487\n\
67TFK:05081:06390\n\
67TFK:05149:06039\n\
67TFK:05232:05327\n\
67TFK:05228:05762\n\
67TFK:05198:06235\n\
67TFK:05313:05800\n\
67TFK:08214:12964\n\
67TFK:08391:13804\n\
67TFK:08647:13066\n\
67TFK:08883:13345\n\
67TFK:09202:13894\n\
67TFK:08181:11838\n\
67TFK:08373:12197\n\
67TFK:08491:12286\n\
67TFK:08538:12213\n\
67TFK:08630:11641\n\
67TFK:08843:11907\n\
67TFK:09073:12086\n\
67TFK:09151:12031\n\
67TFK:09199:11880\n\
67TFK:09286:11676\n\
67TFK:09319:12460\n\
67TFK:05491:13017\n\
67TFK:05617:13816\n\
67TFK:05831:12912\n\
67TFK:06003:13268\n\
67TFK:06154:13761\n\
67TFK:06410:14031\n\
67TFK:06549:13644\n\
67TFK:06617:13711\n\
67TFK:06159:14634\n\
67TFK:06462:14794\n\
67TFK:08017:11539\n\
67TFK:08083:11280\n\
67TFK:08112:11168\n\
67TFK:08273:11095\n\
67TFK:08477:10611\n\
67TFK:08510:10444\n\
67TFK:08551:10466\n\
67TFK:08606:10435\n\
67TFK:08779:11436\n\
67TFK:08834:11497\n\
67TFK:08845:11055\n\
67TFK:09077:11194\n\
67TFK:09271:11360\n\
67TFK:04069:03666\n\
67TFK:04111:03197\n\
67TFK:04152:02714\n\
67TFK:04171:03321\n\
67TFK:04443:03724\n\
67TFK:04458:02629\n\
67TFK:04683:03508\n\
67TFK:04726:02660\n\
67TFK:04741:02997\n\
67TFK:04743:03169\n\
67TFK:04701:03250\n\
67TFK:04773:03346\n\
67TFK:04751:03721\n\
67TFK:04828:02839\n\
67TFK:04985:03081\n\
67TFK:04989:03423\n\
67TFK:05236:03473\n\
67TFK:05261:02603\n\
67TFK:05312:03039\n\
67TFK:05305:03483\n\
67TFK:05348:03716\n\
67TFK:05383:03005\n\
67TFK:05499:02612\n\
67TFK:05575:02693\n\
67TFK:05808:03540\n\
67TFK:05874:03662\n\
67TFK:05905:02815\n\
67TFK:05906:03215\n\
67TFK:06089:02852\n\
67TFK:06089:02994\n\
67TFK:06215:03179\n\
67TFK:06244:03038\n\
67TFK:06307:03134\n\
67TFK:06327:03277\n\
67TFK:06373:03552\n\
67TFK:06396:03625\n\
67TFK:06577:03572\n\
67TFK:05376:05267\n\
67TFK:05333:05772\n\
67TFK:05404:06271\n\
67TFK:05417:06425\n\
67TFK:05571:05367\n\
67TFK:05539:06350\n\
67TFK:05619:05451\n\
67TFK:05593:05708\n\
67TFK:05620:05979\n\
67TFK:05676:05205\n\
67TFK:05628:05670\n\
67TFK:05691:05568\n\
67TFK:05795:05624\n\
67TFK:05784:06342\n\
67TFK:05837:05623\n\
67TFK:05889:05445\n\
67TFK:05914:05671\n\
67TFK:06004:06426\n\
67TFK:06098:05505\n\
67TFK:06198:05567\n\
67TFK:06189:06387\n\
67TFK:06305:06268\n\
67TFK:06308:06408\n\
67TFK:06373:05889\n\
67TFK:06514:05321\n\
67TFK:06525:06051\n\
67TFK:06624:06375\n\
67TFK:06644:06268\n\
67TFK:04007:03994\n\
67TFK:04009:04165\n\
67TFK:04035:05033\n\
67TFK:04082:04930\n\
67TFK:04136:03892\n\
67TFK:04165:04463\n\
67TFK:04156:04732\n\
67TFK:04328:03928\n\
67TFK:04329:04586\n\
67TFK:04445:04366\n\
67TFK:04446:04716\n\
67TFK:04565:05018\n\
67TFK:04760:04103\n\
67TFK:04802:03915\n\
67TFK:04914:04111\n\
67TFK:04930:04383\n\
67TFK:05121:04536\n\
67TFK:05299:04919\n\
67TFK:05516:08263\n\
67TFK:05537:07852\n\
67TFK:05607:08011\n\
67TFK:05608:08567\n\
67TFK:05670:08630\n\
67TFK:05778:08792\n\
67TFK:05949:08301\n\
67TFK:06020:08096\n\
67TFK:06146:08182\n\
67TFK:06414:07762\n\
67TFK:06396:08803\n\
67TFK:06508:08102\n\
67TFK:05526:10227\n\
67TFK:05520:10284\n\
67TFK:05586:09910\n\
67TFK:05632:09163\n\
67TFK:05771:09294\n\
67TFK:05769:10014\n\
67TFK:05813:10224\n\
67TFK:05974:09661\n\
67TFK:05993:09407\n\
67TFK:06049:09116\n\
67TFK:06141:09151\n\
67TFK:06268:09175\n\
67TFK:06315:09909\n\
67TFK:06521:10191\n\
67TFK:06530:09748\n\
67TFK:05599:11797\n\
67TFK:05721:11740\n\
67TFK:05771:12037\n\
67TFK:05789:12239\n\
67TFK:05840:12075\n\
67TFK:05918:11932\n\
67TFK:05978:11790\n\
67TFK:05996:12349\n\
67TFK:06003:12800\n\
67TFK:06203:12475\n\
67TFK:06522:12666\n\
67TFK:06494:12745\n\
67TFK:06563:11734\n\
67TFK:06571:12559\n\
67TFK:06564:12755\n\
67TFK:06601:12119\n\
67TFK:06604:12216\n\
67TFK:06628:11903\n\
67TFK:04140:02240\n\
67TFK:04165:02272\n\
67TFK:04333:01787\n\
67TFK:04311:02438\n\
67TFK:04422:01973\n\
67TFK:04434:02492\n\
67TFK:04712:01452\n\
67TFK:04741:01629\n\
67TFK:04700:02193\n\
67TFK:04762:02133\n\
67TFK:04808:01871\n\
67TFK:04908:01339\n\
67TFK:05054:02342\n\
67TFK:05115:01566\n\
67TFK:02961:13993\n\
67TFK:03024:13382\n\
67TFK:03104:12904\n\
67TFK:03075:13309\n\
67TFK:03116:13753\n\
67TFK:03298:13307\n\
67TFK:03496:13635\n\
67TFK:03533:14063\n\
67TFK:03721:13240\n\
67TFK:02805:12735\n\
67TFK:02844:11607\n\
67TFK:03030:12523\n\
67TFK:03145:12227\n\
67TFK:03176:12242\n\
67TFK:03265:11986\n\
67TFK:03325:11855\n\
67TFK:03326:12588\n\
67TFK:03394:12081\n\
67TFK:03405:12862\n\
67TFK:03548:11621\n\
67TFK:03585:12628\n\
67TFK:03740:12723\n\
67TFK:03825:11930\n\
67TFK:03858:12069\n\
67TFK:03961:12250\n\
67TFK:02683:09856\n\
67TFK:02721:09887\n\
67TFK:03253:10289\n\
67TFK:03342:09458\n\
67TFK:03335:09706\n\
67TFK:03370:09406\n\
67TFK:03562:09801\n\
67TFK:03730:09619\n\
67TFK:03888:09330\n\
67TFK:03894:09667\n\
67TFK:03878:10209\n\
67TFK:03927:09656\n\
67TFK:02845:05186\n\
67TFK:02825:05665\n\
67TFK:02933:05975\n\
67TFK:03154:05534\n\
67TFK:03179:05173\n\
67TFK:03331:06274\n\
67TFK:03314:06354\n\
67TFK:03478:06140\n\
67TFK:03556:05931\n\
67TFK:03604:05226\n\
67TFK:03565:06085\n\
67TFK:03646:05901\n\
67TFK:03634:06169\n\
67TFK:03674:05315\n\
67TFK:03695:05665\n\
67TFK:03750:05227\n\
67TFK:03784:05271\n\
67TFK:03782:05627\n\
67TFK:03786:06073\n\
67TFK:03813:06375\n\
67TFK:03903:06359\n\
67TFK:08042:02032\n\
67TFK:08055:02070\n\
67TFK:08209:01303\n\
67TFK:08233:01544\n\
67TFK:08257:01964\n\
67TFK:08427:01852\n\
67TFK:08531:02059\n\
67TFK:08542:01428\n\
67TFK:08545:01874\n\
67TFK:08600:01892\n\
67TFK:08683:01895\n\
67TFK:08664:02227\n\
67TFK:08821:02005\n\
67TFK:08880:02564\n\
67TFK:08998:01480\n\
67TFK:09001:02067\n\
67TFK:09099:01378\n\
67TFK:09237:01574\n\
67TFK:09202:01688\n\
67TFK:09267:01633\n\
67TFK:09288:02099\n\
67TFK:02672:01982\n\
67TFK:02761:02134\n\
67TFK:02952:01401\n\
67TFK:02951:02201\n\
67TFK:03031:02066\n\
67TFK:03021:02103\n\
67TFK:03149:01451\n\
67TFK:03146:01922\n\
67TFK:03202:01384\n\
67TFK:03316:01415\n\
67TFK:03360:02253\n\
67TFK:03590:02215\n\
67TFK:03631:01386\n\
67TFK:03849:02103\n\
67TFK:03891:02009\n\
67TFK:03958:01755\n\
67TFK:03994:01379\n\
67TFK:02680:01142\n\
67TFK:02783:00859\n\
67TFK:03208:01251\n\
67TFK:03319:00970\n\
67TFK:03561:00766\n\
67TFK:03595:00925\n\
67TFK:03670:00343\n\
67TFK:03815:00976\n\
67TFK:01348:11437\n\
67TFK:01458:10774\n\
67TFK:01535:10355\n\
67TFK:01703:11469\n\
67TFK:02223:10481\n\
67TFK:02299:11560\n\
67TFK:02350:11016\n\
67TFK:02398:11289\n\
67TFK:02532:11225\n\
67TFK:02644:11285\n\
67TFK:01867:13069\n\
67TFK:02052:13195\n\
67TFK:02050:13683\n\
67TFK:02422:13786\n\
67TFK:02620:13651\n\
67TFK:08022:06429\n\
67TFK:08100:05928\n\
67TFK:08132:06078\n\
67TFK:08209:05683\n\
67TFK:08325:05290\n\
67TFK:08317:05969\n\
67TFK:08427:06230\n\
67TFK:08527:05332\n\
67TFK:08506:06317\n\
67TFK:08551:05815\n\
67TFK:08591:05960\n\
67TFK:08730:05405\n\
67TFK:08698:05662\n\
67TFK:08752:05647\n\
67TFK:08776:06345\n\
67TFK:08827:05288\n\
67TFK:08811:06191\n\
67TFK:08865:06070\n\
67TFK:08895:05717\n\
67TFK:09113:06220\n\
67TFK:09253:05367\n\
67TFK:09534:05428\n\
67TFK:09547:06210\n\
67TFK:09594:05546\n\
67TFK:09725:06366\n\
67TFK:10095:06398\n\
67TFK:06667:13844\n\
67TFK:06979:13891\n\
67TFK:07022:13615\n\
67TFK:07288:13120\n\
67TFK:07332:13673\n\
67TFK:07391:13468\n\
67TFK:07556:13263\n\
67TFK:02707:02951\n\
67TFK:02860:03752\n\
67TFK:02978:03800\n\
67TFK:03112:03424\n\
67TFK:03185:02743\n\
67TFK:03188:03281\n\
67TFK:03210:03627\n\
67TFK:03353:03288\n\
67TFK:03463:03213\n\
67TFK:03469:03365\n\
67TFK:03527:03197\n\
67TFK:03557:03192\n\
67TFK:03551:03305\n\
67TFK:03535:03835\n\
67TFK:03621:03072\n\
67TFK:03708:02601\n\
67TFK:03715:02842\n\
67TFK:03747:02857\n\
67TFK:03933:02692\n\
67TFK:03933:03136\n\
67TFK:03933:03524\n\
67TFK:02760:07239\n\
67TFK:02812:06753\n\
67TFK:02860:07392\n\
67TFK:02981:07304\n\
67TFK:03295:06744\n\
67TFK:03407:07216\n\
67TFK:03832:06750\n\
67TFK:03860:07033\n\
67TFK:04107:00471\n\
67TFK:04390:00928\n\
67TFK:04544:00918\n\
67TFK:04691:01225\n\
67TFK:04734:00871\n\
67TFK:03173:14372\n\
67TFK:03219:14670\n\
67TFK:03293:14285\n\
67TFK:03497:14594\n\
67TFK:03772:14634\n\
67TFK:03835:14643\n\
67TFK:03869:14573\n\
67TFK:02744:10706\n\
67TFK:02773:11090\n\
67TFK:02842:10414\n\
67TFK:02863:11360\n\
67TFK:03234:10305\n\
67TFK:03259:10644\n\
67TFK:03354:10901\n\
67TFK:03442:11333\n\
67TFK:03524:10824\n\
67TFK:03748:10537\n\
67TFK:01702:01039\n\
67TFK:01689:01185\n\
67TFK:01708:01210\n\
67TFK:02093:00737\n\
67TFK:02226:00794\n\
67TFK:02347:00767\n\
67TFK:02384:01081\n\
67TFK:02694:08630\n\
67TFK:02673:08741\n\
67TFK:02676:08929\n\
67TFK:02811:08440\n\
67TFK:02873:08864\n\
67TFK:02949:08072\n\
67TFK:03247:07869\n\
67TFK:03256:08544\n\
67TFK:03295:08033\n\
67TFK:03568:07929\n\
67TFK:03710:08373\n\
67TFK:03750:08899\n\
67TFK:03769:09000\n\
67TFK:03862:08539\n\
67TFK:03866:07928\n\
67TFK:03891:08788\n\
')
