# Supplementary material for: The Oxidative Metabolism of Fossil Hydrocarbons and Sulfide Minerals by the Lithobiontic Microbial Community Inhabiting Deep Subterrestrial Kupferschiefer Black Shale
Source: Front Microbiol. 2018 May 15;9:972. doi: 10.3389/fmicb.2018.00972 (PMC5962744; doi:10.3389/fmicb.2018.00972)
Supplement: Supplementary file 3 [file Presentation_1.ZIP › R19_filter-trim_BSc60_sup207_krona.html.files/node870.members.0.js]

data('67TFK:02361:12048\n\
67TFK:02502:12669\n\
67TFK:02690:04353\n\
67TFK:03354:04563\n\
67TFK:00292:04874\n\
67TFK:00808:04708\n\
67TFK:00975:04403\n\
67TFK:01092:04370\n\
67TFK:00957:01755\n\
67TFK:00961:01808\n\
67TFK:00860:09441\n\
67TFK:00586:08617\n\
67TFK:00568:08942\n\
67TFK:00728:07885\n\
67TFK:01176:08114\n\
67TFK:01292:07889\n\
67TFK:00403:07688\n\
67TFK:00515:07198\n\
67TFK:00556:07097\n\
67TFK:00581:07519\n\
67TFK:00777:07123\n\
67TFK:00933:07720\n\
67TFK:01066:06704\n\
67TFK:00537:05709\n\
67TFK:00503:06186\n\
67TFK:00529:06185\n\
67TFK:00742:06175\n\
67TFK:10173:07478\n\
67TFK:06839:03763\n\
67TFK:07209:03434\n\
67TFK:07310:03287\n\
67TFK:07508:03255\n\
67TFK:09945:03913\n\
67TFK:09365:03178\n\
67TFK:09379:02633\n\
67TFK:09547:03160\n\
67TFK:09578:02674\n\
67TFK:09740:03422\n\
67TFK:09553:12816\n\
67TFK:10118:12189\n\
67TFK:01217:12924\n\
67TFK:01959:03210\n\
67TFK:02323:02791\n\
67TFK:01551:04353\n\
67TFK:01713:04771\n\
67TFK:02144:04857\n\
67TFK:02473:04875\n\
67TFK:02659:04609\n\
67TFK:01472:05944\n\
67TFK:01838:06427\n\
67TFK:02051:06344\n\
67TFK:02303:05619\n\
67TFK:01537:07372\n\
67TFK:01480:01747\n\
67TFK:01957:08555\n\
67TFK:02205:08539\n\
67TFK:02208:08573\n\
67TFK:02623:07750\n\
67TFK:01412:09059\n\
67TFK:01752:09207\n\
67TFK:01877:09620\n\
67TFK:02189:09341\n\
67TFK:02320:09725\n\
67TFK:02474:09791\n\
67TFK:05765:04696\n\
67TFK:05903:04652\n\
67TFK:05932:04455\n\
67TFK:06016:04857\n\
67TFK:09453:07879\n\
67TFK:09538:07842\n\
67TFK:09913:07800\n\
67TFK:10144:10010\n\
67TFK:09641:10571\n\
67TFK:09722:11277\n\
67TFK:10339:11119\n\
67TFK:10440:10691\n\
67TFK:10579:11291\n\
67TFK:05671:07077\n\
67TFK:05755:07693\n\
67TFK:06523:07671\n\
67TFK:05362:11326\n\
67TFK:05408:10698\n\
67TFK:05378:11498\n\
67TFK:09576:01832\n\
67TFK:09710:01658\n\
67TFK:09792:01735\n\
67TFK:07253:01365\n\
67TFK:07423:01839\n\
67TFK:07839:02489\n\
67TFK:07234:04539\n\
67TFK:07657:03938\n\
67TFK:06870:07627\n\
67TFK:07235:07597\n\
67TFK:07606:06852\n\
67TFK:07895:06719\n\
67TFK:07575:06254\n\
67TFK:07584:06408\n\
67TFK:07770:06215\n\
67TFK:06968:09349\n\
67TFK:07931:09736\n\
67TFK:06803:08809\n\
67TFK:06923:08506\n\
67TFK:07726:07910\n\
67TFK:07970:07743\n\
67TFK:06678:11456\n\
67TFK:06858:10846\n\
67TFK:07695:10989\n\
67TFK:00794:02766\n\
67TFK:00938:02867\n\
67TFK:01108:03399\n\
67TFK:01167:02917\n\
67TFK:01273:02812\n\
67TFK:05505:02054\n\
67TFK:05688:02119\n\
67TFK:05732:02499\n\
67TFK:05896:02003\n\
67TFK:07244:00951\n\
67TFK:07422:00492\n\
67TFK:08070:07698\n\
67TFK:08502:06892\n\
67TFK:08905:06478\n\
67TFK:09155:06916\n\
67TFK:08109:02765\n\
67TFK:08209:02631\n\
67TFK:08297:03215\n\
67TFK:08311:03811\n\
67TFK:08396:02801\n\
67TFK:08511:03757\n\
67TFK:08632:03489\n\
67TFK:08816:03392\n\
67TFK:08911:02862\n\
67TFK:08141:04824\n\
67TFK:08197:04532\n\
67TFK:08243:04136\n\
67TFK:08300:04687\n\
67TFK:08889:04448\n\
67TFK:08970:04967\n\
67TFK:09153:04572\n\
67TFK:08145:08155\n\
67TFK:08508:09579\n\
67TFK:09023:09119\n\
67TFK:00871:10374\n\
67TFK:07547:11776\n\
67TFK:07979:12702\n\
67TFK:04053:14158\n\
67TFK:04586:13813\n\
67TFK:04903:14824\n\
67TFK:04114:12704\n\
67TFK:04283:12311\n\
67TFK:04010:11383\n\
67TFK:04447:11570\n\
67TFK:05038:11289\n\
67TFK:05064:10576\n\
67TFK:05162:11370\n\
67TFK:04458:10213\n\
67TFK:04959:09298\n\
67TFK:04149:08143\n\
67TFK:04354:08744\n\
67TFK:05235:08540\n\
67TFK:04182:06589\n\
67TFK:06074:01040\n\
67TFK:06216:00344\n\
67TFK:06192:00939\n\
67TFK:06416:00885\n\
67TFK:04087:05882\n\
67TFK:04734:05630\n\
67TFK:04871:05317\n\
67TFK:08208:13076\n\
67TFK:08401:12953\n\
67TFK:08416:13141\n\
67TFK:08024:11700\n\
67TFK:08938:12828\n\
67TFK:09228:12346\n\
67TFK:09271:12827\n\
67TFK:09309:12645\n\
67TFK:05401:13230\n\
67TFK:05475:12902\n\
67TFK:05752:13292\n\
67TFK:06346:13000\n\
67TFK:08340:11032\n\
67TFK:08313:11144\n\
67TFK:09249:11151\n\
67TFK:04069:03458\n\
67TFK:04332:03145\n\
67TFK:05236:03159\n\
67TFK:05552:03189\n\
67TFK:05552:03519\n\
67TFK:05778:03819\n\
67TFK:05985:03860\n\
67TFK:06621:03740\n\
67TFK:05825:05743\n\
67TFK:05931:06054\n\
67TFK:06052:05535\n\
67TFK:06173:05383\n\
67TFK:06494:05343\n\
67TFK:06556:05780\n\
67TFK:04186:04860\n\
67TFK:04629:04476\n\
67TFK:04804:04965\n\
67TFK:04934:04013\n\
67TFK:05355:08038\n\
67TFK:05716:08018\n\
67TFK:05877:08425\n\
67TFK:05982:08088\n\
67TFK:06009:08849\n\
67TFK:06629:07909\n\
67TFK:05367:09536\n\
67TFK:05818:09999\n\
67TFK:05829:10024\n\
67TFK:06557:09429\n\
67TFK:06529:10136\n\
67TFK:05662:11750\n\
67TFK:05670:11831\n\
67TFK:05648:12862\n\
67TFK:05792:11771\n\
67TFK:06115:11719\n\
67TFK:04225:02087\n\
67TFK:04952:02443\n\
67TFK:05122:02488\n\
67TFK:02765:13917\n\
67TFK:02951:13278\n\
67TFK:03210:13564\n\
67TFK:03545:13936\n\
67TFK:03742:13484\n\
67TFK:03936:13265\n\
67TFK:03017:12766\n\
67TFK:03450:11848\n\
67TFK:03487:12617\n\
67TFK:03486:09503\n\
67TFK:03890:09475\n\
67TFK:03145:05242\n\
67TFK:03440:05491\n\
67TFK:03651:05382\n\
67TFK:03812:06404\n\
67TFK:03837:05483\n\
67TFK:08189:01683\n\
67TFK:08444:01596\n\
67TFK:09034:01398\n\
67TFK:09021:01931\n\
67TFK:09174:02003\n\
67TFK:09236:01526\n\
67TFK:03102:02455\n\
67TFK:03250:01773\n\
67TFK:03553:01553\n\
67TFK:03620:01385\n\
67TFK:03831:02177\n\
67TFK:03858:02196\n\
67TFK:02969:00931\n\
67TFK:01736:10405\n\
67TFK:02096:10456\n\
67TFK:02312:11301\n\
67TFK:02291:14689\n\
67TFK:02369:14210\n\
67TFK:08001:05239\n\
67TFK:08923:05912\n\
67TFK:09008:05561\n\
67TFK:09387:05429\n\
67TFK:09683:05759\n\
67TFK:07695:13583\n\
67TFK:07859:13596\n\
67TFK:07888:13736\n\
67TFK:02714:03051\n\
67TFK:02735:03740\n\
67TFK:03089:02612\n\
67TFK:03117:03813\n\
67TFK:03931:03314\n\
67TFK:04255:00725\n\
67TFK:04646:00392\n\
67TFK:05154:00887\n\
67TFK:05222:01259\n\
67TFK:02810:10899\n\
67TFK:02789:11163\n\
67TFK:03455:10752\n\
67TFK:03438:11037\n\
67TFK:03526:10372\n\
67TFK:03556:10987\n\
67TFK:01421:01122\n\
67TFK:01483:01088\n\
67TFK:02158:01119\n\
67TFK:02597:01108\n\
67TFK:02765:08182\n\
67TFK:03480:08389\n\
67TFK:03853:07929\n\
')
