# Supplementary material for: The Oxidative Metabolism of Fossil Hydrocarbons and Sulfide Minerals by the Lithobiontic Microbial Community Inhabiting Deep Subterrestrial Kupferschiefer Black Shale
Source: Front Microbiol. 2018 May 15;9:972. doi: 10.3389/fmicb.2018.00972 (PMC5962744; doi:10.3389/fmicb.2018.00972)
Supplement: Supplementary file 3 [file Presentation_1.ZIP › R19_filter-trim_BSc60_sup207_krona.html.files/node1105.members.0.js]

data('67TFK:01572:12264\n\
67TFK:01897:12623\n\
67TFK:02002:12157\n\
67TFK:02240:11634\n\
67TFK:02751:04557\n\
67TFK:02828:03906\n\
67TFK:02815:04470\n\
67TFK:02848:04927\n\
67TFK:02969:04565\n\
67TFK:03015:04531\n\
67TFK:03026:04596\n\
67TFK:03209:05151\n\
67TFK:03214:04160\n\
67TFK:03308:04700\n\
67TFK:03325:04471\n\
67TFK:03633:04756\n\
67TFK:03715:03934\n\
67TFK:03772:04081\n\
67TFK:03849:03917\n\
67TFK:03854:04920\n\
67TFK:00249:04062\n\
67TFK:00340:04942\n\
67TFK:00484:04178\n\
67TFK:00527:04082\n\
67TFK:00503:05092\n\
67TFK:01012:04548\n\
67TFK:01145:04081\n\
67TFK:01296:04375\n\
67TFK:00629:02237\n\
67TFK:00649:02535\n\
67TFK:00668:02241\n\
67TFK:00855:02271\n\
67TFK:01298:02325\n\
67TFK:00449:09263\n\
67TFK:00686:09810\n\
67TFK:00945:09059\n\
67TFK:01018:09026\n\
67TFK:00327:08587\n\
67TFK:00678:08168\n\
67TFK:00654:08286\n\
67TFK:00659:08657\n\
67TFK:00758:08610\n\
67TFK:00848:08863\n\
67TFK:00828:08939\n\
67TFK:00895:07805\n\
67TFK:00911:08360\n\
67TFK:00967:07919\n\
67TFK:01007:08120\n\
67TFK:01012:08423\n\
67TFK:01091:08995\n\
67TFK:01233:08095\n\
67TFK:00513:06874\n\
67TFK:00619:06905\n\
67TFK:00630:07716\n\
67TFK:00885:06537\n\
67TFK:00855:07575\n\
67TFK:00914:06620\n\
67TFK:01036:07332\n\
67TFK:01083:06612\n\
67TFK:01289:07165\n\
67TFK:00425:06236\n\
67TFK:00485:06291\n\
67TFK:00543:05844\n\
67TFK:00544:06025\n\
67TFK:00545:06205\n\
67TFK:00790:06242\n\
67TFK:00828:06285\n\
67TFK:01170:06257\n\
67TFK:01214:05287\n\
67TFK:01262:05646\n\
67TFK:00852:11672\n\
67TFK:00921:12487\n\
67TFK:01218:12469\n\
67TFK:09384:06462\n\
67TFK:09420:06452\n\
67TFK:09470:07123\n\
67TFK:09461:07141\n\
67TFK:09514:06843\n\
67TFK:09703:07636\n\
67TFK:09682:07695\n\
67TFK:09937:06711\n\
67TFK:10072:06539\n\
67TFK:10036:07165\n\
67TFK:10121:06840\n\
67TFK:10139:06596\n\
67TFK:10388:06754\n\
67TFK:06691:03264\n\
67TFK:06744:02685\n\
67TFK:06985:03452\n\
67TFK:07034:03753\n\
67TFK:07061:02595\n\
67TFK:07346:02915\n\
67TFK:07321:03281\n\
67TFK:07385:02736\n\
67TFK:07735:03698\n\
67TFK:07774:03486\n\
67TFK:07933:02635\n\
67TFK:09728:04101\n\
67TFK:09962:04864\n\
67TFK:10174:04157\n\
67TFK:10359:04835\n\
67TFK:09373:02850\n\
67TFK:09413:03530\n\
67TFK:09689:02975\n\
67TFK:10085:02614\n\
67TFK:10530:02911\n\
67TFK:09351:11685\n\
67TFK:09378:12397\n\
67TFK:09386:12792\n\
67TFK:09522:12664\n\
67TFK:09762:12136\n\
67TFK:01210:12928\n\
67TFK:01369:03806\n\
67TFK:01406:02588\n\
67TFK:01387:03644\n\
67TFK:01449:03822\n\
67TFK:01522:03391\n\
67TFK:01502:03492\n\
67TFK:01836:03148\n\
67TFK:01954:03079\n\
67TFK:01985:03234\n\
67TFK:02153:03581\n\
67TFK:02159:03651\n\
67TFK:02247:03658\n\
67TFK:02363:03528\n\
67TFK:02480:03671\n\
67TFK:02511:03472\n\
67TFK:02643:03685\n\
67TFK:01351:05128\n\
67TFK:01678:04153\n\
67TFK:01768:04636\n\
67TFK:01735:05034\n\
67TFK:01879:04763\n\
67TFK:01901:04983\n\
67TFK:02251:04948\n\
67TFK:02280:05146\n\
67TFK:02409:03990\n\
67TFK:02532:04471\n\
67TFK:01360:05447\n\
67TFK:01719:05915\n\
67TFK:01747:05577\n\
67TFK:01798:05597\n\
67TFK:01830:06364\n\
67TFK:01948:06220\n\
67TFK:02158:05850\n\
67TFK:02476:05256\n\
67TFK:01450:07131\n\
67TFK:01738:07613\n\
67TFK:02055:06640\n\
67TFK:02166:07480\n\
67TFK:02187:06650\n\
67TFK:02286:07541\n\
67TFK:02340:06715\n\
67TFK:02561:07042\n\
67TFK:02619:07435\n\
67TFK:02629:07505\n\
67TFK:01416:02544\n\
67TFK:01533:02150\n\
67TFK:01591:01533\n\
67TFK:01801:01666\n\
67TFK:01917:01364\n\
67TFK:01930:01498\n\
67TFK:01989:01482\n\
67TFK:02407:01612\n\
67TFK:02449:01979\n\
67TFK:02625:01956\n\
67TFK:02646:01429\n\
67TFK:01332:07983\n\
67TFK:01593:08614\n\
67TFK:01684:08215\n\
67TFK:01862:08852\n\
67TFK:01897:08519\n\
67TFK:02072:08517\n\
67TFK:02109:08230\n\
67TFK:02156:07873\n\
67TFK:02133:08604\n\
67TFK:02408:08810\n\
67TFK:02493:08644\n\
67TFK:02554:08049\n\
67TFK:02650:08490\n\
67TFK:01412:09087\n\
67TFK:01566:09092\n\
67TFK:01664:09827\n\
67TFK:01705:09790\n\
67TFK:01756:10239\n\
67TFK:01786:09712\n\
67TFK:01948:09588\n\
67TFK:02380:09276\n\
67TFK:02374:09847\n\
67TFK:02539:09519\n\
67TFK:05333:04537\n\
67TFK:05362:04903\n\
67TFK:05616:04586\n\
67TFK:05739:04314\n\
67TFK:05902:04851\n\
67TFK:05976:03888\n\
67TFK:06018:05004\n\
67TFK:06156:04496\n\
67TFK:06288:04881\n\
67TFK:06307:05050\n\
67TFK:06381:04151\n\
67TFK:06400:04196\n\
67TFK:06596:04736\n\
67TFK:09344:08093\n\
67TFK:09543:08848\n\
67TFK:10096:08183\n\
67TFK:09461:10219\n\
67TFK:09856:09619\n\
67TFK:09940:09775\n\
67TFK:10087:09399\n\
67TFK:10285:09417\n\
67TFK:09332:11178\n\
67TFK:09998:10434\n\
67TFK:10191:10375\n\
67TFK:10235:11569\n\
67TFK:05388:06479\n\
67TFK:05499:07405\n\
67TFK:05570:06875\n\
67TFK:05584:06523\n\
67TFK:05671:06862\n\
67TFK:05750:06954\n\
67TFK:05953:07417\n\
67TFK:06072:07204\n\
67TFK:06111:07476\n\
67TFK:06192:06970\n\
67TFK:06354:07358\n\
67TFK:06545:06800\n\
67TFK:06570:07058\n\
67TFK:05692:11387\n\
67TFK:05844:10708\n\
67TFK:05861:10962\n\
67TFK:05879:10949\n\
67TFK:05958:11368\n\
67TFK:06006:10566\n\
67TFK:06010:10560\n\
67TFK:06362:10468\n\
67TFK:09363:02272\n\
67TFK:09469:02408\n\
67TFK:09949:02176\n\
67TFK:10037:02359\n\
67TFK:06754:02462\n\
67TFK:06779:01960\n\
67TFK:06874:01926\n\
67TFK:06946:01519\n\
67TFK:07158:02180\n\
67TFK:07204:01964\n\
67TFK:07205:02363\n\
67TFK:07231:01477\n\
67TFK:07290:02531\n\
67TFK:07370:01578\n\
67TFK:07375:01559\n\
67TFK:07707:01936\n\
67TFK:07696:02328\n\
67TFK:07833:01920\n\
67TFK:07871:02503\n\
67TFK:06844:04330\n\
67TFK:07152:04632\n\
67TFK:07353:04652\n\
67TFK:07438:05051\n\
67TFK:07511:04232\n\
67TFK:07600:03957\n\
67TFK:07622:03939\n\
67TFK:07740:04065\n\
67TFK:07819:05053\n\
67TFK:07211:07725\n\
67TFK:07297:06530\n\
67TFK:07303:07142\n\
67TFK:07346:07427\n\
67TFK:07356:07436\n\
67TFK:07374:07110\n\
67TFK:07738:06887\n\
67TFK:07813:06717\n\
67TFK:07820:07665\n\
67TFK:07886:07711\n\
67TFK:06715:05224\n\
67TFK:06733:06004\n\
67TFK:06717:06238\n\
67TFK:06840:05555\n\
67TFK:06925:05847\n\
67TFK:07001:05179\n\
67TFK:06991:05287\n\
67TFK:07006:05635\n\
67TFK:07053:05275\n\
67TFK:07130:05237\n\
67TFK:07112:05339\n\
67TFK:07233:05175\n\
67TFK:07359:05807\n\
67TFK:07351:06129\n\
67TFK:07675:05349\n\
67TFK:07673:05797\n\
67TFK:07738:05587\n\
67TFK:06667:09115\n\
67TFK:07219:10117\n\
67TFK:07404:09216\n\
67TFK:07725:10204\n\
67TFK:07793:09475\n\
67TFK:06678:07874\n\
67TFK:06835:08075\n\
67TFK:06855:08045\n\
67TFK:06854:08855\n\
67TFK:06821:08939\n\
67TFK:06924:08344\n\
67TFK:07059:08752\n\
67TFK:07084:08138\n\
67TFK:07568:08496\n\
67TFK:07853:08939\n\
67TFK:07961:08782\n\
67TFK:06963:11547\n\
67TFK:07461:10694\n\
67TFK:07636:10529\n\
67TFK:07708:10476\n\
67TFK:07749:11102\n\
67TFK:07712:11581\n\
67TFK:07786:10375\n\
67TFK:07773:11344\n\
67TFK:07837:10335\n\
67TFK:00415:03288\n\
67TFK:00636:03314\n\
67TFK:00693:02855\n\
67TFK:00658:03562\n\
67TFK:00713:03092\n\
67TFK:00739:03382\n\
67TFK:00755:03041\n\
67TFK:00810:03659\n\
67TFK:00976:03762\n\
67TFK:01057:02919\n\
67TFK:01149:02576\n\
67TFK:01213:03181\n\
67TFK:01313:03133\n\
67TFK:05629:02361\n\
67TFK:05760:01552\n\
67TFK:05970:01612\n\
67TFK:06469:02404\n\
67TFK:06625:02011\n\
67TFK:06592:02197\n\
67TFK:08184:00578\n\
67TFK:08174:00704\n\
67TFK:08375:00894\n\
67TFK:08667:01031\n\
67TFK:06704:00877\n\
67TFK:06732:00826\n\
67TFK:07096:01184\n\
67TFK:07352:01091\n\
67TFK:07572:00674\n\
67TFK:07742:00706\n\
67TFK:07775:00717\n\
67TFK:07808:00872\n\
67TFK:07887:00861\n\
67TFK:06942:14458\n\
67TFK:06971:14336\n\
67TFK:08036:06666\n\
67TFK:08122:06601\n\
67TFK:08219:06504\n\
67TFK:08630:07146\n\
67TFK:08856:07167\n\
67TFK:08893:06456\n\
67TFK:08923:07045\n\
67TFK:09041:07008\n\
67TFK:09247:07308\n\
67TFK:09277:07325\n\
67TFK:09305:06554\n\
67TFK:09301:07658\n\
67TFK:08004:03298\n\
67TFK:08136:02737\n\
67TFK:08145:03225\n\
67TFK:08415:03439\n\
67TFK:08477:03381\n\
67TFK:08500:02925\n\
67TFK:08649:02745\n\
67TFK:08716:03129\n\
67TFK:08738:03363\n\
67TFK:08758:03180\n\
67TFK:08868:02624\n\
67TFK:08965:03674\n\
67TFK:09266:02915\n\
67TFK:09306:02741\n\
67TFK:08007:04369\n\
67TFK:08229:04923\n\
67TFK:08357:04074\n\
67TFK:08531:04935\n\
67TFK:08636:04116\n\
67TFK:08646:04431\n\
67TFK:08934:03990\n\
67TFK:09063:04250\n\
67TFK:09154:04708\n\
67TFK:08034:08768\n\
67TFK:08315:07795\n\
67TFK:08374:08612\n\
67TFK:08414:07865\n\
67TFK:08685:07817\n\
67TFK:09034:08025\n\
67TFK:09070:08137\n\
67TFK:09131:08528\n\
67TFK:09214:07921\n\
67TFK:08631:09310\n\
67TFK:08663:09286\n\
67TFK:08660:10071\n\
67TFK:08865:09226\n\
67TFK:08981:09180\n\
67TFK:09076:09567\n\
67TFK:09219:09769\n\
67TFK:09194:09923\n\
67TFK:00761:10915\n\
67TFK:01046:11144\n\
67TFK:01113:10453\n\
67TFK:06868:12631\n\
67TFK:07004:11650\n\
67TFK:07622:11685\n\
67TFK:07677:12119\n\
67TFK:07827:11751\n\
67TFK:07987:11717\n\
67TFK:04635:13874\n\
67TFK:04722:12935\n\
67TFK:04933:13819\n\
67TFK:04951:13656\n\
67TFK:05044:13597\n\
67TFK:05231:13776\n\
67TFK:05306:13262\n\
67TFK:04171:14233\n\
67TFK:04845:14491\n\
67TFK:04744:11815\n\
67TFK:04940:11926\n\
67TFK:05065:12237\n\
67TFK:05122:12189\n\
67TFK:05244:11766\n\
67TFK:05275:12433\n\
67TFK:04025:11260\n\
67TFK:04311:10742\n\
67TFK:04444:11353\n\
67TFK:05136:11068\n\
67TFK:05155:11031\n\
67TFK:04178:09614\n\
67TFK:04405:09223\n\
67TFK:04501:09792\n\
67TFK:04538:09939\n\
67TFK:04608:09181\n\
67TFK:04615:09762\n\
67TFK:04605:09958\n\
67TFK:04729:09040\n\
67TFK:04828:09908\n\
67TFK:04040:08969\n\
67TFK:04093:07781\n\
67TFK:04104:08120\n\
67TFK:04386:07777\n\
67TFK:04437:08855\n\
67TFK:04519:07740\n\
67TFK:04547:08015\n\
67TFK:04571:08509\n\
67TFK:04741:08440\n\
67TFK:04711:08775\n\
67TFK:04789:08951\n\
67TFK:04930:08439\n\
67TFK:04938:08755\n\
67TFK:05024:08909\n\
67TFK:05012:08932\n\
67TFK:05071:08407\n\
67TFK:05056:08653\n\
67TFK:04321:06585\n\
67TFK:04372:06688\n\
67TFK:04403:07479\n\
67TFK:04477:06590\n\
67TFK:04465:06970\n\
67TFK:04518:06591\n\
67TFK:04615:06945\n\
67TFK:04681:07325\n\
67TFK:04950:07606\n\
67TFK:05129:07726\n\
67TFK:05562:01271\n\
67TFK:06216:00251\n\
67TFK:06209:01005\n\
67TFK:06257:01221\n\
67TFK:04079:06100\n\
67TFK:04340:05502\n\
67TFK:04381:05764\n\
67TFK:04524:05253\n\
67TFK:04502:05472\n\
67TFK:04517:05927\n\
67TFK:04509:06415\n\
67TFK:04620:05424\n\
67TFK:04686:05736\n\
67TFK:04708:06114\n\
67TFK:04871:05249\n\
67TFK:04952:06194\n\
67TFK:05038:06067\n\
67TFK:08376:14290\n\
67TFK:07998:12973\n\
67TFK:08107:13547\n\
67TFK:08167:14024\n\
67TFK:08432:12881\n\
67TFK:08741:13372\n\
67TFK:08721:13598\n\
67TFK:09226:13568\n\
67TFK:08107:12243\n\
67TFK:08824:11809\n\
67TFK:08918:11765\n\
67TFK:05348:12932\n\
67TFK:05452:13923\n\
67TFK:05575:13208\n\
67TFK:05790:13376\n\
67TFK:05988:13321\n\
67TFK:06071:12988\n\
67TFK:06366:13663\n\
67TFK:05717:14241\n\
67TFK:06047:14329\n\
67TFK:06071:14523\n\
67TFK:08052:10599\n\
67TFK:08084:11102\n\
67TFK:08075:11185\n\
67TFK:08279:10594\n\
67TFK:08763:11354\n\
67TFK:09014:10578\n\
67TFK:09229:11048\n\
67TFK:04169:03201\n\
67TFK:04232:02623\n\
67TFK:04271:03351\n\
67TFK:04384:03657\n\
67TFK:04474:02765\n\
67TFK:04621:03308\n\
67TFK:04672:03445\n\
67TFK:04845:03813\n\
67TFK:05034:03162\n\
67TFK:05466:02985\n\
67TFK:05464:03217\n\
67TFK:05749:03449\n\
67TFK:05915:02824\n\
67TFK:06031:02587\n\
67TFK:06141:03074\n\
67TFK:06322:02715\n\
67TFK:06409:03228\n\
67TFK:06538:03443\n\
67TFK:06553:03468\n\
67TFK:06627:02975\n\
67TFK:05545:06233\n\
67TFK:05677:05482\n\
67TFK:05682:05848\n\
67TFK:05874:05583\n\
67TFK:05839:05608\n\
67TFK:05869:06018\n\
67TFK:05918:05485\n\
67TFK:05895:05923\n\
67TFK:06112:05252\n\
67TFK:06108:06045\n\
67TFK:06165:05880\n\
67TFK:06226:05156\n\
67TFK:06255:06039\n\
67TFK:06228:06183\n\
67TFK:06424:05301\n\
67TFK:06502:05416\n\
67TFK:06525:06021\n\
67TFK:04118:04126\n\
67TFK:04299:04880\n\
67TFK:04392:04076\n\
67TFK:04466:04725\n\
67TFK:04733:04069\n\
67TFK:04742:05134\n\
67TFK:04868:04019\n\
67TFK:04888:04952\n\
67TFK:05073:04623\n\
67TFK:05146:04568\n\
67TFK:05231:03987\n\
67TFK:05309:04240\n\
67TFK:05349:07978\n\
67TFK:05517:08200\n\
67TFK:05515:08870\n\
67TFK:05646:08321\n\
67TFK:05874:07939\n\
67TFK:05844:08249\n\
67TFK:06113:08880\n\
67TFK:06225:08115\n\
67TFK:06191:08337\n\
67TFK:06230:08967\n\
67TFK:06353:07750\n\
67TFK:06347:08144\n\
67TFK:06410:08857\n\
67TFK:06538:08466\n\
67TFK:05409:09840\n\
67TFK:05397:10211\n\
67TFK:05564:09875\n\
67TFK:05544:10199\n\
67TFK:05850:09881\n\
67TFK:05995:09648\n\
67TFK:06017:09835\n\
67TFK:06071:09240\n\
67TFK:06384:09616\n\
67TFK:05349:11889\n\
67TFK:05703:11655\n\
67TFK:05741:12572\n\
67TFK:05811:11601\n\
67TFK:05988:12093\n\
67TFK:06298:11805\n\
67TFK:06633:11829\n\
67TFK:04109:02204\n\
67TFK:04136:02347\n\
67TFK:04183:01673\n\
67TFK:04165:02050\n\
67TFK:04198:01352\n\
67TFK:04198:02447\n\
67TFK:04285:02514\n\
67TFK:04332:02574\n\
67TFK:04370:02574\n\
67TFK:04610:02570\n\
67TFK:04666:02246\n\
67TFK:04881:01793\n\
67TFK:04896:02465\n\
67TFK:04962:01975\n\
67TFK:05073:01524\n\
67TFK:05172:02250\n\
67TFK:05244:02003\n\
67TFK:02710:13571\n\
67TFK:02983:13846\n\
67TFK:02984:13864\n\
67TFK:03354:13609\n\
67TFK:03644:13844\n\
67TFK:03708:14024\n\
67TFK:03966:13594\n\
67TFK:02938:12202\n\
67TFK:03310:12231\n\
67TFK:03362:11825\n\
67TFK:03316:12025\n\
67TFK:03431:12862\n\
67TFK:03601:11744\n\
67TFK:03741:12649\n\
67TFK:03891:12820\n\
67TFK:02676:09799\n\
67TFK:02678:10234\n\
67TFK:02909:09682\n\
67TFK:02899:10156\n\
67TFK:03026:09919\n\
67TFK:03366:09133\n\
67TFK:03406:09701\n\
67TFK:03591:09464\n\
67TFK:03838:09169\n\
67TFK:02835:05961\n\
67TFK:02866:06238\n\
67TFK:02865:06307\n\
67TFK:02956:06176\n\
67TFK:03078:05655\n\
67TFK:03250:05192\n\
67TFK:03287:05317\n\
67TFK:03299:06164\n\
67TFK:03332:05908\n\
67TFK:03372:05700\n\
67TFK:03504:06299\n\
67TFK:03631:06214\n\
67TFK:03712:05387\n\
67TFK:08035:01710\n\
67TFK:08274:01288\n\
67TFK:08252:01926\n\
67TFK:08380:02411\n\
67TFK:08393:01332\n\
67TFK:08398:01846\n\
67TFK:08418:02502\n\
67TFK:08482:01349\n\
67TFK:08640:01908\n\
67TFK:08797:01512\n\
67TFK:09118:01764\n\
67TFK:09118:02034\n\
67TFK:09190:02257\n\
67TFK:09250:01703\n\
67TFK:02679:01505\n\
67TFK:02742:01742\n\
67TFK:02813:02125\n\
67TFK:02962:02172\n\
67TFK:02996:01972\n\
67TFK:03063:01880\n\
67TFK:03157:01405\n\
67TFK:03213:01511\n\
67TFK:03219:02383\n\
67TFK:03298:01685\n\
67TFK:03617:01402\n\
67TFK:03826:02571\n\
67TFK:03885:02219\n\
67TFK:03942:02232\n\
67TFK:02750:00514\n\
67TFK:02827:01214\n\
67TFK:03106:01237\n\
67TFK:03464:00534\n\
67TFK:03530:00711\n\
67TFK:03648:01102\n\
67TFK:01490:11103\n\
67TFK:01650:10944\n\
67TFK:01975:11049\n\
67TFK:02060:11204\n\
67TFK:02121:10805\n\
67TFK:02320:10949\n\
67TFK:02478:10879\n\
67TFK:02635:10530\n\
67TFK:02110:14719\n\
67TFK:02160:14569\n\
67TFK:01597:13712\n\
67TFK:02153:13034\n\
67TFK:02134:13459\n\
67TFK:07993:05670\n\
67TFK:08169:05483\n\
67TFK:08160:05883\n\
67TFK:08242:05363\n\
67TFK:08286:05845\n\
67TFK:08337:05369\n\
67TFK:08445:06276\n\
67TFK:08558:05982\n\
67TFK:08830:05391\n\
67TFK:08915:05524\n\
67TFK:09155:05775\n\
67TFK:09441:05298\n\
67TFK:09509:05938\n\
67TFK:09971:06060\n\
67TFK:10037:05818\n\
67TFK:10173:05744\n\
67TFK:10268:05531\n\
67TFK:10344:05699\n\
67TFK:06984:13690\n\
67TFK:07403:13982\n\
67TFK:07493:14090\n\
67TFK:07565:13471\n\
67TFK:07766:13951\n\
67TFK:02676:03809\n\
67TFK:02855:02847\n\
67TFK:02877:03560\n\
67TFK:02976:03007\n\
67TFK:03109:03764\n\
67TFK:03220:03209\n\
67TFK:03219:03492\n\
67TFK:03282:02816\n\
67TFK:03496:03660\n\
67TFK:03654:03246\n\
67TFK:03716:02610\n\
67TFK:03724:03271\n\
67TFK:03768:03434\n\
67TFK:03771:03634\n\
67TFK:03841:03175\n\
67TFK:02793:06926\n\
67TFK:02954:07212\n\
67TFK:02984:07099\n\
67TFK:03192:07215\n\
67TFK:03223:06762\n\
67TFK:03689:07182\n\
67TFK:03811:07418\n\
67TFK:04472:00712\n\
67TFK:02803:14251\n\
67TFK:03071:14194\n\
67TFK:03453:14355\n\
67TFK:03774:14402\n\
67TFK:02890:10925\n\
67TFK:02978:10344\n\
67TFK:03051:10811\n\
67TFK:03242:11408\n\
67TFK:03270:11507\n\
67TFK:03527:11403\n\
67TFK:03787:10949\n\
67TFK:01589:01270\n\
67TFK:02096:01279\n\
67TFK:02234:01174\n\
67TFK:02387:00922\n\
67TFK:02812:07904\n\
67TFK:02859:08889\n\
67TFK:02906:08370\n\
67TFK:02999:08366\n\
67TFK:03009:08368\n\
67TFK:03031:07831\n\
67TFK:03765:08879\n\
')
