# Supplementary material for: The Oxidative Metabolism of Fossil Hydrocarbons and Sulfide Minerals by the Lithobiontic Microbial Community Inhabiting Deep Subterrestrial Kupferschiefer Black Shale
Source: Front Microbiol. 2018 May 15;9:972. doi: 10.3389/fmicb.2018.00972 (PMC5962744; doi:10.3389/fmicb.2018.00972)
Supplement: Supplementary file 3 [file Presentation_1.ZIP › R19_filter-trim_BSc60_sup207_krona.html.files/node552.members.0.js]

data('67TFK:01511:11995\n\
67TFK:02290:12267\n\
67TFK:02818:04282\n\
67TFK:03209:04443\n\
67TFK:00518:09575\n\
67TFK:00713:09940\n\
67TFK:00894:09063\n\
67TFK:00927:08331\n\
67TFK:00950:08114\n\
67TFK:01281:07928\n\
67TFK:01265:08806\n\
67TFK:01314:08137\n\
67TFK:00984:06671\n\
67TFK:00994:06926\n\
67TFK:00514:05304\n\
67TFK:00582:05654\n\
67TFK:00635:06116\n\
67TFK:00852:05627\n\
67TFK:01137:06323\n\
67TFK:01066:11854\n\
67TFK:09674:06830\n\
67TFK:10154:06864\n\
67TFK:06714:03159\n\
67TFK:06892:03104\n\
67TFK:07591:03585\n\
67TFK:07616:02786\n\
67TFK:07686:02920\n\
67TFK:09767:04257\n\
67TFK:09724:04697\n\
67TFK:10351:02796\n\
67TFK:09362:12643\n\
67TFK:10136:11746\n\
67TFK:10286:11940\n\
67TFK:02058:02627\n\
67TFK:02153:03749\n\
67TFK:02351:03528\n\
67TFK:02534:03586\n\
67TFK:02331:03906\n\
67TFK:01368:05262\n\
67TFK:01346:05547\n\
67TFK:01450:06123\n\
67TFK:02376:05798\n\
67TFK:02389:05691\n\
67TFK:01402:07294\n\
67TFK:01591:07106\n\
67TFK:01656:07419\n\
67TFK:01887:07303\n\
67TFK:02614:07489\n\
67TFK:01731:01599\n\
67TFK:01990:01312\n\
67TFK:02272:02510\n\
67TFK:01668:08718\n\
67TFK:01715:08240\n\
67TFK:02047:09002\n\
67TFK:02486:08402\n\
67TFK:02658:08180\n\
67TFK:01665:10196\n\
67TFK:05803:03930\n\
67TFK:05864:04883\n\
67TFK:06107:04830\n\
67TFK:06470:04083\n\
67TFK:09324:08735\n\
67TFK:09678:07882\n\
67TFK:10055:08649\n\
67TFK:09567:09928\n\
67TFK:09627:11367\n\
67TFK:10106:11214\n\
67TFK:05649:07308\n\
67TFK:05866:06453\n\
67TFK:06367:06846\n\
67TFK:06569:07022\n\
67TFK:05950:10761\n\
67TFK:06014:11185\n\
67TFK:06346:11006\n\
67TFK:06456:10547\n\
67TFK:09652:01948\n\
67TFK:09778:02033\n\
67TFK:09880:01994\n\
67TFK:09915:02451\n\
67TFK:07190:02495\n\
67TFK:07224:01777\n\
67TFK:07231:02348\n\
67TFK:07372:02057\n\
67TFK:07669:02418\n\
67TFK:07960:01432\n\
67TFK:06717:04487\n\
67TFK:07122:04334\n\
67TFK:06960:07352\n\
67TFK:07515:07185\n\
67TFK:07725:07710\n\
67TFK:07824:07694\n\
67TFK:06661:06335\n\
67TFK:07252:09021\n\
67TFK:07605:10146\n\
67TFK:06698:07783\n\
67TFK:06710:07759\n\
67TFK:06923:08328\n\
67TFK:07061:08565\n\
67TFK:07233:07816\n\
67TFK:07345:08871\n\
67TFK:07612:08106\n\
67TFK:07866:08983\n\
67TFK:06704:11453\n\
67TFK:07070:11052\n\
67TFK:07187:11528\n\
67TFK:07718:11308\n\
67TFK:00864:03652\n\
67TFK:00997:02878\n\
67TFK:01295:02712\n\
67TFK:05521:02107\n\
67TFK:06135:02285\n\
67TFK:06210:02448\n\
67TFK:08270:01016\n\
67TFK:09191:01106\n\
67TFK:07149:01267\n\
67TFK:07509:00975\n\
67TFK:08302:06510\n\
67TFK:08437:07406\n\
67TFK:08727:06780\n\
67TFK:08150:03120\n\
67TFK:08266:02753\n\
67TFK:08281:03135\n\
67TFK:09030:03220\n\
67TFK:08169:04079\n\
67TFK:08777:03928\n\
67TFK:08979:04642\n\
67TFK:09050:05024\n\
67TFK:08151:08551\n\
67TFK:08916:08817\n\
67TFK:09125:08408\n\
67TFK:09170:07774\n\
67TFK:08088:09259\n\
67TFK:08330:09392\n\
67TFK:08396:10155\n\
67TFK:08775:09473\n\
67TFK:09232:09706\n\
67TFK:01323:11447\n\
67TFK:06992:12799\n\
67TFK:07183:12216\n\
67TFK:04923:13688\n\
67TFK:04528:11772\n\
67TFK:04710:10800\n\
67TFK:04984:10725\n\
67TFK:05197:11450\n\
67TFK:04332:07780\n\
67TFK:04381:07749\n\
67TFK:04591:08123\n\
67TFK:04689:08481\n\
67TFK:04355:07385\n\
67TFK:04399:06643\n\
67TFK:04815:06450\n\
67TFK:04936:07000\n\
67TFK:05155:07471\n\
67TFK:05259:06839\n\
67TFK:05480:01183\n\
67TFK:05772:01106\n\
67TFK:04406:06061\n\
67TFK:04446:05755\n\
67TFK:05078:06220\n\
67TFK:08293:13058\n\
67TFK:08008:12477\n\
67TFK:08302:12639\n\
67TFK:08429:12694\n\
67TFK:08558:12480\n\
67TFK:08825:12862\n\
67TFK:05545:14579\n\
67TFK:08797:11497\n\
67TFK:04634:03556\n\
67TFK:04648:02611\n\
67TFK:04888:02982\n\
67TFK:05889:03105\n\
67TFK:06420:02906\n\
67TFK:06402:03780\n\
67TFK:05987:05436\n\
67TFK:06283:06233\n\
67TFK:06643:06247\n\
67TFK:04022:03969\n\
67TFK:04554:04770\n\
67TFK:04922:03993\n\
67TFK:05647:07916\n\
67TFK:05696:08555\n\
67TFK:05700:08620\n\
67TFK:06378:08273\n\
67TFK:05600:10112\n\
67TFK:05771:09453\n\
67TFK:05925:09350\n\
67TFK:05926:10094\n\
67TFK:06014:09078\n\
67TFK:06157:10130\n\
67TFK:06565:09139\n\
67TFK:06594:09239\n\
67TFK:04547:02470\n\
67TFK:05220:01837\n\
67TFK:03224:13562\n\
67TFK:02969:12609\n\
67TFK:03056:11741\n\
67TFK:03995:12727\n\
67TFK:02735:09405\n\
67TFK:03018:09990\n\
67TFK:03138:09579\n\
67TFK:03356:09579\n\
67TFK:03706:09637\n\
67TFK:03042:05523\n\
67TFK:03317:06224\n\
67TFK:03928:05644\n\
67TFK:08438:01680\n\
67TFK:02763:01903\n\
67TFK:03214:01832\n\
67TFK:03285:01932\n\
67TFK:03294:02563\n\
67TFK:03647:01790\n\
67TFK:03824:01326\n\
67TFK:03990:01367\n\
67TFK:03212:00938\n\
67TFK:03210:01179\n\
67TFK:03485:01186\n\
67TFK:01991:10575\n\
67TFK:02106:11584\n\
67TFK:02462:11253\n\
67TFK:02614:10815\n\
67TFK:02536:13539\n\
67TFK:08260:05729\n\
67TFK:09208:05731\n\
67TFK:09898:05625\n\
67TFK:10415:05786\n\
67TFK:03220:02698\n\
67TFK:03238:02717\n\
67TFK:03341:03063\n\
67TFK:03869:03043\n\
67TFK:03958:02648\n\
67TFK:03973:03157\n\
67TFK:03039:06691\n\
67TFK:03316:07196\n\
67TFK:02674:14802\n\
67TFK:02808:11172\n\
67TFK:02890:11200\n\
67TFK:03218:10592\n\
67TFK:03406:08670\n\
')
