# Supplementary material for: The Oxidative Metabolism of Fossil Hydrocarbons and Sulfide Minerals by the Lithobiontic Microbial Community Inhabiting Deep Subterrestrial Kupferschiefer Black Shale
Source: Front Microbiol. 2018 May 15;9:972. doi: 10.3389/fmicb.2018.00972 (PMC5962744; doi:10.3389/fmicb.2018.00972)
Supplement: Supplementary file 12 [file Data_Sheet_1.XLSX]

## Sheet: Hydrocarbon metabolism_BACTERIA
	OXIDATIVE METABOLISM OF HYDROCARBONS
	Aromatic hydrocarbons and derivatives
	Dioxygenase	Unique reads	All reads
gi|495525006|ref|WP_008249651.1|	quercetin 2,3-dioxygenase [Limnobacter sp. MED105]	9	12.8298
gi|946938005|ref|WP_055859910.1|	aromatic ring-opening dioxygenase LigA [Yonghaparkia sp. Soil809]	9	28.4423
gi|946934388|ref|WP_055856299.1|	catechol 1,2-dioxygenase [Yonghaparkia sp. Soil809]	9	33.3713
gi|1048814334|dbj|BAV33075.1|	dioxygenase [Sulfuricaulis limicola]	9	30
gi|1011814206|ref|WP_062633826.1|	3-phenylpropionate dioxygenase [Microbacterium sp. CH1]	9	19.76
gi|938955897|ref|WP_054735125.1|	p-cumate dioxygenase [Sphingopyxis macrogoltabida]	9	9
gi|998639796|gb|AMK59211.1|	dioxygenase large subunit [uncultured bacterium UPO45]	9	9
gi|1012139857|gb|KYP10569.1|	quercetin 2,3-dioxygenase [Limnobacter sp. CACIAM 66H1]	8	54.1702
gi|636813533|ref|WP_024339710.1|	MULTISPECIES: 3,4-dihydroxyphenylacetate 2,3-dioxygenase [Bradyrhizobium]	8	11.6889
gi|1012142100|gb|KYP12768.1|	catechol 2,3-dioxygenase [Limnobacter sp. CACIAM 66H1]	7	21.4569
gi|495522761|ref|WP_008247406.1|	dioxygenase [Limnobacter sp. MED105]	7	17.9444
gi|575460122|gb|AHG91239.1|	homogentisate 12-dioxygenase [Gemmatirosa kalamazoonesis]	7	7
gi|761529124|gb|AJP49443.1|	quercetin 2,3-dioxygenase [Rhodocyclaceae bacterium PG1-Ca6]	7	7
gi|390983250|gb|AFM33243.1|	catalytic LigB subunit of aromatic ring-opening dioxygenase [Pseudomonas stutzeri CCUG 29243]	6	32.6471
gi|390983089|gb|AFM33082.1|	catechol 1,2-dioxygenase [Pseudomonas stutzeri CCUG 29243]	6	46.7407
gi|916408690|ref|WP_051112434.1|	aromatic-ring-hydroxylating dioxygenase [Nonomuraea coxensis]	6	6.16216
gi|652454861|ref|WP_026849708.1|	homogentisate 1,2-dioxygenase [Gemmatimonas phototrophica]	6	7.8
gi|1024908872|ref|WP_063542267.1|	dioxygenase [Pseudomonas stutzeri]	5	7
gi|981549664|ref|WP_059752533.1|	quercetin 2,3-dioxygenase [Thiobacillus denitrificans]	5	5.3125
gi|760290135|ref|WP_043855313.1|	6-chlorohydroxyquinol-1,2-dioxygenase [Bradyrhizobium elkanii]	5	5
gi|636814323|ref|WP_024340498.1|	MULTISPECIES: alpha-ketoglutarate-dependent 2,4-dichlorophenoxyacetate dioxygenase [Bradyrhizobium]	5	9
gi|1008925815|ref|WP_061879132.1|	p-cumate dioxygenase [Bradyrhizobium liaoningense]	5	6
gi|730267909|ref|WP_033964372.1|	3-(2,3-dihydroxyphenyl)propionate dioxygenase [Sphingomonas sp. Ant H11]	5	5
gi|684286136|gb|KGA05965.1|	dioxygenase ferredoxin subunit [actinobacterium acMicro-4]	5	5.05376
gi|733429650|gb|KHL19527.1|	extradiol ring-cleavage dioxygenase [Mumia flava]	5	5.83333
gi|654596667|ref|WP_028063634.1|	homogentisate 1,2-dioxygenase [Solirubrobacter soli]	5	5
gi|1000269557|gb|KXK31970.1|	Phenoxybenzoate dioxygenase subunit alpha [Bacteroidetes bacterium OLB12]	5	5
gi|931487049|gb|KPK67603.1|	quercetin 2,3-dioxygenase [Acidithiobacillales bacterium SM23_46]	5	7
gi|985798693|dbj|BAU47540.1|	intradiol ring-cleavage dioxygenase [Sulfurifustis variabilis]	4	4
gi|636816690|ref|WP_024342849.1|	MULTISPECIES: biphenyl 2,3-dioxygenase [Bradyrhizobium]	4	7
gi|636814932|ref|WP_024341105.1|	MULTISPECIES: dioxygenase [Bradyrhizobium]	4	5
gi|636816812|ref|WP_024342969.1|	MULTISPECIES: homogentisate 1,2-dioxygenase [Bradyrhizobium]	4	9.93333
gi|917671645|ref|WP_052225404.1|	catechol 1,2-dioxygenase [Mesorhizobium sp. F7]	4	12.2571
gi|772548657|ref|WP_045249670.1|	aromatic ring-hydroxylating dioxygenase subunit alpha [Microbacterium azadirachtae]	4	4
gi|503368502|ref|WP_013603163.1|	3-phenylpropionate dioxygenase [Pseudarthrobacter phenanthrenivorans]	4	10.25
gi|499806479|ref|WP_011487213.1|	aromatic-ring-hydroxylating dioxygenase subunit alpha [Paraburkholderia xenovorans]	4	4
gi|786061275|ref|WP_045741889.1|	dioxygenase [Actinoplanes rectilineatus]	4	4
gi|1012144197|gb|KYP14727.1|	homogentisate 1,2-dioxygenase [Flavihumibacter sp. CACIAM 22H1]	4	4
gi|501982447|ref|WP_012683611.1|	homogentisate 1,2-dioxygenase [Gemmatimonas aurantiaca]	4	5.2
gi|1000251574|gb|KXK14624.1|	homogentisate 12-dioxygenase [Chloroflexi bacterium OLB14]	4	5
gi|922786929|ref|WP_053384630.1|	protocatechuate 3,4-dioxygenase subunit beta [Leucobacter sp. CBX151]	4	4
gi|931421588|gb|KPK07876.1|	quercetin 2,3-dioxygenase [Betaproteobacteria bacterium SG8_39]	4	4
gi|952339348|gb|KRT61892.1|	Rieske (2Fe-2S) iron-sulfur domain-containing protein, dioxygenase ferredoxin subunit [Chloroflexi bacterium CSP1-4]	4	4
gi|759577415|ref|WP_043296334.1|	benzoate 1,2-dioxygenase large subunit [Pseudomonas sp. HMP271]	3	11.9196
gi|495707178|ref|WP_008431757.1|	terephthalate 1,2-dioxygenase [Pseudomonas sp. Ag1]	3	4
gi|771509044|ref|WP_045163677.1|	protocatechuate 3,4-dioxygenase subunit alpha [Pseudomonas stutzeri]	3	4
gi|946981420|ref|WP_055898351.1|	aromatic ring-opening dioxygenase LigA [Yonghaparkia sp. Root332]	3	9.48077
gi|517333978|ref|WP_018509470.1|	dioxygenase [Thiobacillus thioparus]	3	13
gi|950143032|ref|WP_057195949.1|	3,4-dihydroxyphenylacetate 2,3-dioxygenase [Bradyrhizobium sp. Leaf396]	3	6
gi|924870123|ref|WP_053548856.1|	protocatechuate 3,4-dioxygenase subunit alpha [Microbacterium chocolatum]	3	3
gi|947191476|ref|WP_055962390.1|	protocatechuate 3,4-dioxygenase subunit beta [Microbacterium sp. Root166]	3	3
gi|953252262|emb|CUS36107.1|	putative Quercetin 2,3-dioxygenase [Candidatus Nitrospira nitrosa]	3	3
gi|938955940|ref|WP_054735166.1|	2,3-dihydroxybiphenyl 1,2-dioxygenase [Sphingopyxis macrogoltabida]	3	3
gi|917593289|ref|WP_052182494.1|	MULTISPECIES: benzene 1,2-dioxygenase [Sphingopyxis]	3	3
gi|586631204|gb|EWS62599.1|	3-phenylpropionate dioxygenase ferredoxin subunit [Hydrogenophaga sp. T4]	3	3
gi|429460087|gb|AFZ84865.1|	aromatic ring-hydroxylating dioxygenase alpha subunit, partial [uncultured bacterium]	3	3
gi|951525600|ref|WP_057883352.1|	aromatic ring-hydroxylating dioxygenase subunit alpha [Altererythrobacter troitsensis]	3	3
gi|655567263|ref|WP_028920953.1|	aromatic-ring-hydroxylating dioxygenase [Pseudonocardia acaciae]	3	3
gi|497909485|ref|WP_010223641.1|	aromatic-ring-hydroxylating dioxygenase subunit alpha [Pseudonocardia sp. P1]	3	4.23242
gi|500078286|ref|WP_011754299.1|	aromatic-ring-hydroxylating dioxygenase subunit beta [Nocardioides sp. JS614]	3	3
gi|503439993|ref|WP_013674654.1|	catechol 2,3-dioxygenase [Pseudonocardia dioxanivorans]	3	4
gi|946887632|ref|WP_055810439.1|	catechol 2,3-dioxygenase [Tetrasphaera sp. Soil756]	3	3
gi|1001837963|gb|KXS32549.1|	Extradiol ring-cleavage dioxygenase class III protein subunit B [Gallionella sp. ShG14-8]	3	14
gi|1002735660|gb|AMN39577.1|	p-cumate dioxygenase large subunit (CmtAb) [Rhodoplanes sp. Z2-YC6860]	3	3
gi|84043045|gb|ABC50044.1|	protocatechuate 3,4-dioxygenase beta subunit, partial [uncultured bacterium]	3	3
gi|918594856|ref|WP_052521361.1|	protocatechuate 3,4-dioxygenase subunit beta [Agreia bicolorata]	3	3
gi|1049199400|gb|ANY19598.1|	Protocatechuate 4,5-dioxygenase beta chain [Altererythrobacter dongtanensis]	3	3
gi|947661034|ref|WP_056323749.1|	quercetin 2,3-dioxygenase [Methylibium sp. Root1272]	3	3
gi|953980705|ref|WP_058065631.1|	benzoate 1,2-dioxygenase small subunit [Pseudomonas sp. TTU2014-105ASC]	2	2.40114
gi|588311931|gb|EXF45790.1|	benzoate dioxygenase, ferredoxin reductase component [Pseudomonas sp. BAY1663]	2	2.04878
gi|515701760|ref|WP_017134360.1|	terephthalate 1,2-dioxygenase [Pseudomonas agarici]	2	3
gi|740871628|ref|WP_038656876.1|	dioxygenase [Pseudomonas stutzeri]	2	3.38095
gi|771509045|ref|WP_045163678.1|	protocatechuate 3,4-dioxygenase subunit beta [Pseudomonas stutzeri]	2	3
gi|338801027|gb|AEJ04859.1|	benzoate dioxygenase, alpha subunit [Pseudomonas stutzeri ATCC 17588 = LMG 11199]	2	29.5425
gi|950143705|ref|WP_057196621.1|	dioxygenase [Bradyrhizobium sp. Leaf396]	2	5
gi|916772647|ref|WP_051379703.1|	hydroxyquinol 1,2-dioxygenase [Bradyrhizobium elkanii]	2	2
gi|654710309|ref|WP_028168265.1|	terephthalate 1,2-dioxygenase [Bradyrhizobium elkanii]	2	2
gi|951367577|ref|WP_057743946.1|	2,4-dihydroxyacetophenone dioxygenase [Bradyrhizobium manausense]	2	2
gi|494866974|ref|WP_007593071.1|	6-chlorohydroxyquinol-1,2-dioxygenase [Bradyrhizobium sp. WSM1253]	2	2
gi|495826590|ref|WP_008551169.1|	dioxygenase hydroxylase [Bradyrhizobium sp. CCGE-LA001]	2	2
gi|636816046|ref|WP_024342213.1|	MULTISPECIES: ring-cleavage extradiol dioxygenase [Bradyrhizobium]	2	4
gi|653413548|ref|WP_027524008.1|	protocatechuate 3,4-dioxygenase subunit beta [Bradyrhizobium sp. Ec3.3]	2	3
gi|835571789|ref|WP_047564716.1|	dioxygenase [Mesorhizobium sp. F7]	2	2
gi|924870124|ref|WP_053548857.1|	protocatechuate 3,4-dioxygenase subunit beta [Microbacterium chocolatum]	2	5.16667
gi|835537570|ref|WP_047545013.1|	protocatechuate 3,4-dioxygenase subunit beta [Microbacterium sp. CF335]	2	2.5
gi|947235931|ref|WP_055990437.1|	3-phenylpropionate dioxygenase [Microbacterium sp. Root53]	2	12
gi|947231454|ref|WP_055988649.1|	protocatechuate 3,4-dioxygenase subunit beta [Microbacterium sp. Root53]	2	2
gi|922781942|ref|WP_053379644.1|	dioxygenase [Nitrospira moscoviensis]	2	2
gi|953246475|emb|CUS38051.1|	Benzene 1,2-dioxygenase system ferredoxin subunit [Candidatus Nitrospira nitrificans]	2	2
gi|503011652|ref|WP_013246628.1|	quercetin 2,3-dioxygenase [Nitrospira defluvii]	2	2
gi|739702589|ref|WP_037556808.1|	protocatechuate 3,4-dioxygenase [Sphingopyxis sp. LC363]	2	2
gi|991910748|gb|AMG73958.1|	Ring-hydroxylating dioxygenase large subunit [Sphingopyxis granuli]	2	2.25
gi|970533597|ref|WP_058802952.1|	aromatic ring-opening dioxygenase LigA [Sphingopyxis sp. H115]	2	2
gi|739703441|ref|WP_037557632.1|	MULTISPECIES: benzene 1,2-dioxygenase [Sphingopyxis]	2	2
gi|517073466|ref|WP_018262284.1|	catechol 1,2-dioxygenase [Methylobacterium sp. WSM2598]	2	2
gi|998639798|gb|AMK59213.1|	2,3-dihydroxybiphenyl dioxygenase [uncultured bacterium UPO45]	2	2
gi|913652667|ref|WP_050449311.1|	3-phenylpropionate dioxygenase [Achromobacter spanius]	2	2
gi|500009049|ref|WP_011689767.1|	3-phenylpropionate dioxygenase [Arthrobacter sp. FB24]	2	30.75
gi|946839577|ref|WP_055762680.1|	3-phenylpropionate dioxygenase [Geodermatophilus sp. Leaf369]	2	2
gi|951522317|ref|WP_057882924.1|	aromatic ring-opening dioxygenase LigA [Altererythrobacter troitsensis]	2	3
gi|917566636|ref|WP_052162026.1|	aromatic ring-opening dioxygenase LigA [Aquabacterium sp. NJ1]	2	2
gi|947520577|ref|WP_056184580.1|	aromatic ring-opening dioxygenase LigA [Pseudorhodoferax sp. Leaf267]	2	2
gi|916995767|ref|WP_051602479.1|	aromatic-ring-hydroxylating dioxygenase [Hyphomonas atlantica]	2	2
gi|739178228|ref|WP_037042126.1|	aromatic-ring-hydroxylating dioxygenase [Pseudonocardia autotrophica]	2	2
gi|799310156|gb|AKA64670.1|	aromatic-ring-hydroxylating dioxygenase [uncultured bacterium]	2	2
gi|654511393|ref|WP_027980697.1|	benzoate 1,2-dioxygenase large subunit [gamma proteobacterium L18]	2	3
gi|1049078797|gb|ANX02951.1|	carbazole dioxygenase [Gammaproteobacteria bacterium TR3.2]	2	2
gi|886828910|emb|CRK56582.1|	Catechol 2,3-dioxygenase [Alloactinosynnema sp. L-07]	2	3.33333
gi|739176767|ref|WP_037040738.1|	catechol 2,3-dioxygenase [Pseudonocardia autotrophica]	2	3
gi|919591039|ref|WP_052888792.1|	catechol 2,3-dioxygenase [Thermogemmatispora carboxidivorans]	2	2
gi|921309860|ref|WP_053244542.1|	dioxygenase [Achromobacter sp. DMS1]	2	2
gi|931424396|gb|KPK10496.1|	dioxygenase [Acidithiobacillales bacterium SG8_45]	2	2
gi|931493267|gb|KPK73138.1|	dioxygenase [Acidithiobacillales bacterium SM23_46]	2	14
gi|636846849|ref|WP_024368052.1|	dioxygenase [Arthrobacter sp. TB 26]	2	3
gi|550950837|ref|WP_022699232.1|	dioxygenase [Euryhalocaulis caribicus]	2	4.26667
gi|663690086|ref|WP_030467160.1|	dioxygenase [Lechevalieria aerocolonigenes]	2	3.66667
gi|659875223|ref|WP_029922048.1|	dioxygenase [Nevskia soli]	2	2
gi|516092452|ref|WP_017523032.1|	dioxygenase [Pusillimonas noertemannii]	2	2
gi|931404594|gb|KPJ92711.1|	dioxygenase, partial [Gammaproteobacteria bacterium SG8_11]	2	2
gi|488724994|ref|WP_002648560.1|	extradiol dioxygenase [Gimesia maris]	2	2
gi|649576059|ref|WP_026369741.1|	homogentisate 1,2-dioxygenase [bacterium JKG1]	2	3
gi|522142209|ref|WP_020653418.1|	homogentisate 1,2-dioxygenase [Massilia niastensis]	2	2
gi|821557905|ref|WP_046864911.1|	homogentisate 1,2-dioxygenase [Microvirga sp. JC119]	2	3
gi|652355900|ref|WP_026752044.1|	homogentisate 1,2-dioxygenase [Sediminibacterium sp. C3]	2	2.5
gi|652378976|ref|WP_026774908.1|	homogentisate 1,2-dioxygenase [Sediminibacterium sp. OR43]	2	4
gi|636669678|gb|AIA12154.1|	homogentisate 1,2-dioxygenase, partial [uncultured bacterium]	2	2
gi|503330732|ref|WP_013565393.1|	intradiol ring-cleavage dioxygenase [Isosphaera pallida]	2	2
gi|505061576|ref|WP_015248678.1|	intradiol ring-cleavage dioxygenase [Singulisphaera acidiphila]	2	2
gi|1002740212|gb|AMN44129.1|	LigB family aromatic ring-opening extradiol dioxygenase [Rhodoplanes sp. Z2-YC6860]	2	2
gi|494596390|ref|WP_007354648.1|	MULTISPECIES: extradiol dioxygenase [Kamptonema]	2	3
gi|501097099|ref|WP_012147126.1|	MULTISPECIES: extradiol dioxygenase [Serratia]	2	3
gi|917346067|ref|WP_051952779.1|	MULTISPECIES: p-cumate dioxygenase [Comamonadaceae]	2	3
gi|550928952|ref|WP_022677414.1|	MULTISPECIES: protocatechuate 4,5-dioxygenase subunit alpha [Novosphingobium]	2	2
gi|494073794|ref|WP_007015851.1|	naphthalene 1,2-dioxygenase [Novosphingobium pentaromativorans]	2	2
gi|738656000|ref|WP_036564678.1|	phthalate 4,5-dioxygenase [Nocardioides halotolerans]	2	2
gi|983448564|ref|WP_060611212.1|	phthalate 4,5-dioxygenase [Paraburkholderia caribensis]	2	2
gi|739176748|ref|WP_037040719.1|	phthalate 4,5-dioxygenase [Pseudonocardia autotrophica]	2	3.73333
gi|503439985|ref|WP_013674646.1|	phthalate 4,5-dioxygenase [Pseudonocardia dioxanivorans]	2	2.4
gi|1028421327|gb|OAI51078.1|	protocatechuate 3,4-dioxygenase [Betaproteobacteria bacterium SCGC AG-212-J23]	2	2
gi|1011605474|ref|WP_062464440.1|	protocatechuate 3,4-dioxygenase subunit beta [Lysinimicrobium soli]	2	3
gi|515752204|ref|WP_017184804.1|	protocatechuate 3,4-dioxygenase subunit beta [Sphingobium xenophagum]	2	2
gi|998639793|gb|AMK59208.1|	protocatechuate 4,5-dioxygenase beta chain [uncultured bacterium UPO45]	2	2
gi|1002741476|gb|AMN45393.1|	protocatechuate 4,5-dioxygenase subunit alpha [Rhodoplanes sp. Z2-YC6860]	2	2
gi|983052885|gb|KWT95796.1|	putative dioxygenase subunit [Variovorax sp. WDL1]	2	2
gi|261870340|gb|ACY02481.1|	putative ring hydroxylating dioxygenase large subunit, partial [uncultured bacterium]	2	2
gi|655954341|ref|WP_028997237.1|	quercetin 2,3-dioxygenase [Azohydromonas australica]	2	2
gi|931431869|gb|KPK17534.1|	quercetin 2,3-dioxygenase [Betaproteobacteria bacterium SG8_41]	2	2
gi|1000248834|gb|KXK11982.1|	Quercetin 2,3-dioxygenase [Chloroflexi bacterium OLB14]	2	2
gi|947601614|ref|WP_056264842.1|	quercetin 2,3-dioxygenase [Hydrogenophaga sp. Root209]	2	2
gi|913424084|ref|WP_050406978.1|	quercetin 2,3-dioxygenase [Massilia sp. NR 4-1]	2	2
gi|738533215|ref|WP_036481627.1|	quercetin 2,3-dioxygenase [Myxosarcina sp. GI1]	2	2
gi|640612249|ref|WP_025040345.1|	quercetin 2,3-dioxygenase [Nitrosospira briensis]	2	2
gi|653050145|ref|WP_027301734.1|	quercetin 2,3-dioxygenase [Rhodospirillales bacterium URHD0088]	2	2
gi|503843901|ref|WP_014077895.1|	quercetin 2,3-dioxygenase [Sphingobium sp. SYK-6]	2	2
gi|947921931|ref|WP_056582091.1|	quercetin 2,3-dioxygenase [Variovorax sp. Root473]	2	2
gi|1002734861|gb|AMN38778.1|	ring-cleavage extradiol dioxygenase [Rhodoplanes sp. Z2-YC6860]	2	2
gi|1049078764|gb|ANX02918.1|	ring-hydroxylating dioxygenase [Gammaproteobacteria bacterium TR3.2]	2	2
gi|1049080428|gb|ANX04582.1|	ring-hydroxylating dioxygenase subunit beta [Gammaproteobacteria bacterium TR3.2]	2	2
gi|1002740427|gb|AMN44344.1|	ring-hydroxylating dioxygenase, large terminal subunit [Rhodoplanes sp. Z2-YC6860]	2	2
gi|766998716|ref|WP_044874015.1|	3-(2,3-dihydroxyphenyl)propionate dioxygenase [Pseudomonas sp. LFM046]	1	1
gi|953992696|ref|WP_058077223.1|	benzoate 1,2-dioxygenase large subunit [Pseudomonas sp. TTU2014-066ASC]	1	1.68183
gi|739157860|ref|WP_037022050.1|	benzoate 1,2-dioxygenase small subunit [Pseudomonas sp. 20_BN]	1	1.11421
gi|740830773|ref|WP_038616056.1|	catechol 1,2-dioxygenase [Pseudomonas alkylphenolia]	1	1
gi|498174836|ref|WP_010488992.1|	catechol 1,2-dioxygenase [Pseudomonas sp. S9]	1	1.03704
gi|654786182|ref|WP_028240201.1|	dioxygenase [Pseudomonas azotifigens]	1	1
gi|947229593|ref|WP_055987535.1|	homogentisate 1,2-dioxygenase [Pseudomonas sp. Leaf83]	1	1.5
gi|749662941|ref|WP_040262113.1|	quercetin 2,3-dioxygenase [Pseudomonas sp. CB1]	1	1
gi|495846152|ref|WP_008570731.1|	quercetin 2,3-dioxygenase [Pseudomonas sp. Chol1]	1	1.29524
gi|515701759|ref|WP_017134359.1|	terephthalate 1,2-dioxygenase [Pseudomonas agarici]	1	2
gi|759533119|ref|WP_043253148.1|	hydroxyquinol 1,2-dioxygenase [Pseudomonas knackmussii]	1	1
gi|759577417|ref|WP_043296336.1|	MULTISPECIES: benzoate 1,2-dioxygenase small subunit [Pseudomonas]	1	5.08794
gi|1001805482|ref|WP_061337324.1|	homogentisate 1,2-dioxygenase [Pseudomonas balearica]	1	36.4167
gi|1024910626|ref|WP_063544021.1|	benzoate 1,2-dioxygenase large subunit [Pseudomonas stutzeri]	1	4.94847
gi|505090361|ref|WP_015277463.1|	benzoate 1,2-dioxygenase large subunit [Pseudomonas stutzeri]	1	1.44603
gi|740880510|ref|WP_038665758.1|	benzoate 1,2-dioxygenase large subunit [Pseudomonas stutzeri]	1	2.94469
gi|489384675|ref|WP_003291317.1|	benzoate 1,2-dioxygenase large subunit [Pseudomonas stutzeri]	1	3.70643
gi|489384677|ref|WP_003291319.1|	benzoate 1,2-dioxygenase small subunit [Pseudomonas stutzeri]	1	4.08794
gi|503748367|ref|WP_013982443.1|	catechol 1,2-dioxygenase [Pseudomonas stutzeri]	1	11
gi|823075432|gb|AKI23634.1|	catechol 1,2-dioxygenase, partial [Pseudomonas stutzeri]	1	4.03704
gi|39837156|emb|CAE84973.1|	catechol 1,2-dioxygenase, partial [Pseudomonas stutzeri]	1	1.18519
gi|643642713|ref|WP_025241866.1|	dioxygenase [Pseudomonas stutzeri]	1	1
gi|1024910765|ref|WP_063544160.1|	homogentisate 1,2-dioxygenase [Pseudomonas stutzeri]	1	36.9167
gi|520866447|ref|WP_020306628.1|	homogentisate 1,2-dioxygenase [Pseudomonas stutzeri]	1	37.9167
gi|1024907985|ref|WP_063541380.1|	quercetin 2,3-dioxygenase [Pseudomonas stutzeri]	1	7.47857
gi|896255284|ref|WP_049247453.1|	aromatic ring-hydroxylating dioxygenase subunit alpha [Pseudomonas aeruginosa]	1	4
gi|1049932622|ref|WP_065834216.1|	protocatechuate 3,4-dioxygenase subunit beta [Pseudomonas syringae]	1	1
gi|937509253|ref|WP_054596453.1|	quercetin 2,3-dioxygenase [Pseudomonas fluorescens]	1	1
gi|746571853|ref|WP_039601705.1|	protocatechuate 3,4-dioxygenase [Pseudomonas putida]	1	1
gi|1048814781|dbj|BAV33522.1|	3-chlorobenzoate-3,4-dioxygenase dehydrogenase [Sulfuricaulis limicola]	1	1
gi|950143278|ref|WP_057196195.1|	protocatechuate 3,4-dioxygenase subunit alpha [Bradyrhizobium sp. Leaf396]	1	2
gi|636810750|ref|WP_024336942.1|	protocatechuate 3,4-dioxygenase subunit alpha [Bradyrhizobium japonicum]	1	3.5
gi|648620441|ref|WP_026312192.1|	protocatechuate 3,4-dioxygenase subunit beta [Bradyrhizobium japonicum]	1	1
gi|654705401|ref|WP_028163436.1|	dioxygenase [Bradyrhizobium elkanii]	1	1
gi|654896178|ref|WP_028347726.1|	protocatechuate 3,4-dioxygenase subunit alpha [Bradyrhizobium elkanii]	1	1
gi|951466564|ref|WP_057838358.1|	3,4-dihydroxyphenylacetate 2,3-dioxygenase [Bradyrhizobium jicamae]	1	1.1
gi|983701057|gb|KWV57871.1|	3,4-dihydroxyphenylacetate 2,3-dioxygenase [Bradyrhizobium sp. BR 10303]	1	1
gi|653423250|ref|WP_027528222.1|	3,4-dihydroxyphenylacetate 2,3-dioxygenase [Bradyrhizobium sp. Ec3.3]	1	2.21111
gi|517127186|ref|WP_018316004.1|	6-chlorohydroxyquinol-1,2-dioxygenase [Bradyrhizobium sp. WSM2793]	1	1
gi|1008925816|ref|WP_061879133.1|	aromatic-ring-hydroxylating dioxygenase subunit beta [Bradyrhizobium liaoningense]	1	1
gi|653448490|ref|WP_027538533.1|	catechol 1,2-dioxygenase [Bradyrhizobium sp. URHA0002]	1	1
gi|653521637|ref|WP_027569455.1|	catechol 2,3-dioxygenase [Bradyrhizobium sp. URHA0013]	1	5
gi|499395708|ref|WP_011083175.1|	homogentisate 1,2-dioxygenase [Bradyrhizobium diazoefficiens]	1	1.73333
gi|951477113|ref|WP_057848435.1|	homogentisate 1,2-dioxygenase [Bradyrhizobium valentinum]	1	1.33333
gi|639286739|ref|WP_024585205.1|	MULTISPECIES: protocatechuate 3,4-dioxygenase subunit beta [Bradyrhizobium]	1	1
gi|381363231|dbj|BAL80061.1|	protocatechuate 3,4-dioxygenase alpha chain [Bradyrhizobium sp. S23321]	1	1.5
gi|1007122822|ref|WP_061850789.1|	protocatechuate 3,4-dioxygenase subunit alpha [Bradyrhizobium sp. DOA1]	1	3
gi|738052458|ref|WP_036011347.1|	protocatechuate 3,4-dioxygenase subunit beta [Bradyrhizobium yuanmingense]	1	2
gi|983688298|gb|KWV45353.1|	phenylpropionate dioxygenase [Bradyrhizobium sp. BR 10303]	1	1
gi|917672152|ref|WP_052225911.1|	aromatic ring-opening dioxygenase LigA [Mesorhizobium sp. F7]	1	2
gi|496109446|ref|WP_008833953.1|	protocatechuate 3,4-dioxygenase subunit beta [Mesorhizobium alhagi]	1	1
gi|987858694|ref|WP_060927585.1|	3-(2,3-dihydroxyphenyl)propionate dioxygenase [Microbacterium hydrocarbonoxydans]	1	1
gi|988870578|ref|WP_060958822.1|	aromatic-ring-hydroxylating dioxygenase subunit alpha [Microbacterium hominis]	1	110.154
gi|746359119|ref|WP_039403768.1|	protocatechuate 3,4-dioxygenase subunit alpha [Microbacterium mangrovi]	1	1
gi|491196605|ref|WP_005054954.1|	MULTISPECIES: 3-phenylpropionate dioxygenase [Microbacterium]	1	33.24
gi|931415927|gb|KPK02847.1|	dioxygenase [Nitrospira bacterium SG8_35_4]	1	1
gi|953251285|emb|CUS36628.1|	putative Oxoglutarate/iron-dependent dioxygenase [Candidatus Nitrospira nitrosa]	1	1
gi|937371052|ref|WP_054589179.1|	aromatic ring-opening dioxygenase LigA [Sphingopyxis macrogoltabida]	1	2
gi|938955927|ref|WP_054735153.1|	benzoate 1,2-dioxygenase large subunit [Sphingopyxis macrogoltabida]	1	1
gi|686469046|gb|KGB52040.1|	Dioxygenase ferredoxin subunit [Sphingopyxis sp. LC363]	1	1
gi|970531699|ref|WP_058801357.1|	Fe2+dependent dioxygenase [Sphingopyxis sp. H115]	1	1
gi|739703440|ref|WP_037557631.1|	MULTISPECIES: 2,3-dihydroxybiphenyl 1,2-dioxygenase [Sphingopyxis]	1	11.9167
gi|970540026|ref|WP_058807213.1|	MULTISPECIES: 2,3-dihydroxybiphenyl 1,2-dioxygenase [Sphingopyxis]	1	1.08333
gi|860480760|ref|WP_048436885.1|	protocatechuate 3,4-dioxygenase subunit alpha [Methylobacterium platani]	1	1
gi|319736911|emb|CBJ20075.1|	2-(2,4-dichlorophenoxy)propionate,2-oxoglutarate dioxygenase, partial [uncultured bacterium]	1	1
gi|655955351|ref|WP_028998231.1|	2,4-dichlorophenoxyacetate dioxygenase [Azohydromonas australica]	1	1
gi|654901070|ref|WP_028352465.1|	2,4-dichlorophenoxyacetate dioxygenase [Bordetella petrii]	1	1
gi|648258425|ref|WP_026039574.1|	2,4-dichlorophenoxyacetate dioxygenase [Limnohabitans sp. Rim28]	1	1
gi|506226877|ref|WP_015746652.1|	3-(2,3-dihydroxyphenyl)propionate dioxygenase [Nakamurella multipartita]	1	1
gi|498504246|ref|WP_010804930.1|	3-(2,3-dihydroxyphenyl)propionate dioxygenase [Pandoraea sp. SD6-2]	1	1
gi|947638517|ref|WP_056301468.1|	3,4-dihydroxyphenylacetate 2,3-dioxygenase [Afipia sp. Root123D2]	1	1
gi|948071285|ref|WP_056730093.1|	3,4-dihydroxyphenylacetate 2,3-dioxygenase [Agromyces sp. Soil535]	1	1
gi|916614601|ref|WP_051221692.1|	3,4-dihydroxyphenylacetate 2,3-dioxygenase [Conexibacter woesei]	1	1
gi|947294968|ref|WP_056004936.1|	3,4-dioxygenase subunit beta [Agromyces sp. Root1464]	1	1
gi|551272795|ref|WP_022892949.1|	3,4-dioxygenase subunit beta [Agromyces subbeticus]	1	1
gi|973595733|gb|KUM39342.1|	3,4-dioxygenase subunit beta [Arthrobacter sp. EPSL27]	1	1
gi|497728566|ref|WP_010042750.1|	3-chlorobenzoate-3,4-dioxygenase dehydrogenase [Gemmata obscuriglobus]	1	2
gi|1002734685|gb|AMN38602.1|	3-chlorobenzoate-3,4-dioxygenase oxygenase subunit [Rhodoplanes sp. Z2-YC6860]	1	1
gi|654265800|ref|WP_027780956.1|	3-phenylpropionate dioxygenase [Burkholderia cepacia]	1	1
gi|502696547|ref|WP_012931925.1|	3-phenylpropionate dioxygenase [Conexibacter woesei]	1	1
gi|738396939|ref|WP_036348669.1|	3-phenylpropionate dioxygenase [Mycobacterium aromaticivorans]	1	1
gi|503598749|ref|WP_013832825.1|	3-phenylpropionate dioxygenase [Novosphingobium sp. PP1Y]	1	1
gi|499803839|ref|WP_011484573.1|	3-phenylpropionate dioxygenase [Polaromonas sp. JS666]	1	1
gi|1002737679|gb|AMN41596.1|	3-phenylpropionate dioxygenase subunit alpha [Rhodoplanes sp. Z2-YC6860]	1	1
gi|748179897|ref|WP_039753441.1|	4,5-dioxygenase [Hassallia byssoidea]	1	1
gi|1049316626|gb|OCQ94847.1|	4,5-dioxygenase [Nostoc sp. MBR 210]	1	1
gi|974605064|ref|WP_059194894.1|	6-chlorohydroxyquinol-1,2-dioxygenase [Streptomyces antibioticus]	1	1
gi|860398037|ref|WP_048411606.1|	anthranilate 1,2-dioxygenase small subunit [Chromobacterium sp. LK1]	1	1
gi|1002737323|gb|AMN41240.1|	aromatic 1,2-dioxygenase large subunit [Rhodoplanes sp. Z2-YC6860]	1	1
gi|1002737322|gb|AMN41239.1|	aromatic 1,2-dioxygenase small subunit [Rhodoplanes sp. Z2-YC6860]	1	1
gi|1002739389|gb|AMN43306.1|	aromatic ring dioxygenase beta subunit [Rhodoplanes sp. Z2-YC6860]	1	1
gi|754692671|ref|WP_042070158.1|	aromatic ring-hydroxylating dioxygenase subunit alpha [Advenella mimigardefordensis]	1	1
gi|917388292|ref|WP_051995004.1|	aromatic ring-hydroxylating dioxygenase subunit alpha [Burkholderia sp. lig30]	1	1
gi|1015943666|ref|WP_062895331.1|	aromatic ring-hydroxylating dioxygenase subunit alpha [Mycobacterium avium]	1	2.16081
gi|503977493|ref|WP_014211487.1|	aromatic ring-hydroxylating dioxygenase subunit alpha [Mycobacterium rhodesiae]	1	2
gi|919109167|ref|WP_052664810.1|	aromatic ring-hydroxylating dioxygenase subunit alpha [Nitriliruptor alkaliphilus]	1	1
gi|935658220|ref|WP_054492388.1|	aromatic ring-opening dioxygenase LigA [Ardenticatena maritima]	1	1
gi|923027726|ref|WP_053421756.1|	aromatic ring-opening dioxygenase LigA [Azoarcus sp. PA01]	1	1
gi|916637419|ref|WP_051244510.1|	aromatic ring-opening dioxygenase LigA [Azohydromonas australica]	1	1
gi|954628332|gb|ALP53416.1|	aromatic ring-opening dioxygenase LigA [Candidatus Tenderia electrophaga]	1	1
gi|931377143|gb|KPJ67793.1|	aromatic ring-opening dioxygenase LigA [Coxiella sp. DG_40]	1	1
gi|931391732|gb|KPJ81230.1|	aromatic ring-opening dioxygenase LigA [Gammaproteobacteria bacterium SG8_30]	1	1
gi|916548233|ref|WP_051155324.1|	aromatic ring-opening dioxygenase LigA [Herbaspirillum massiliense]	1	1.05263
gi|736765060|ref|WP_034768555.1|	aromatic ring-opening dioxygenase LigA [Hyphomonas sp. CY54-11-8]	1	1
gi|916365996|ref|WP_051088744.1|	aromatic ring-opening dioxygenase LigA [Lamprocystis purpurea]	1	1
gi|922731275|ref|WP_053353288.1|	aromatic ring-opening dioxygenase LigA [Leucobacter sp. CBX152]	1	1
gi|947671934|ref|WP_056334539.1|	aromatic ring-opening dioxygenase LigA [Massilia sp. Leaf139]	1	1
gi|948218545|ref|WP_056876286.1|	aromatic ring-opening dioxygenase LigA [Pelomonas sp. Root1444]	1	1
gi|931370046|gb|KPJ61334.1|	aromatic ring-opening dioxygenase LigA [Planctomycetes bacterium DG_23]	1	1
gi|948000685|ref|WP_056660144.1|	aromatic ring-opening dioxygenase LigA [Pseudorhodoferax sp. Leaf265]	1	1
gi|947995980|ref|WP_056655446.1|	aromatic ring-opening dioxygenase LigA [Rhizobacter sp. Root1221]	1	1
gi|941855236|ref|WP_055208958.1|	aromatic ring-opening dioxygenase LigA [Rhodobacter capsulatus]	1	1
gi|926394715|ref|WP_053723107.1|	aromatic ring-opening dioxygenase LigA [Saccharothrix sp. NRRL B-16348]	1	1
gi|917713999|ref|WP_052231763.1|	aromatic ring-opening dioxygenase LigA [Tepidimonas taiwanensis]	1	1.05263
gi|946839580|ref|WP_055762683.1|	aromatic-ring-hydroxylating dioxygenase [Geodermatophilus sp. Leaf369]	1	1.3048
gi|948029881|ref|WP_056689129.1|	aromatic-ring-hydroxylating dioxygenase [Nocardioides sp. Root140]	1	2.48931
gi|739194298|ref|WP_037057767.1|	aromatic-ring-hydroxylating dioxygenase [Pseudonocardia asaccharolytica]	1	1
gi|947911583|ref|WP_056571799.1|	aromatic-ring-hydroxylating dioxygenase [Variovorax sp. Root473]	1	1
gi|495196642|ref|WP_007921431.1|	Aromatic-ring-hydroxylating dioxygenase subunit alpha [Ktedonobacter racemifer]	1	1.5
gi|1049080429|gb|ANX04583.1|	aromatic-ring-hydroxylating dioxygenase subunit beta [Gammaproteobacteria bacterium TR3.2]	1	1
gi|516092894|ref|WP_017523474.1|	aromatic-ring-hydroxylating dioxygenase subunit beta [Pusillimonas noertemannii]	1	1
gi|521086327|ref|WP_020417232.1|	benzene 1,2-dioxygenase [Amycolatopsis sp. ATCC 39116]	1	1
gi|902588893|ref|WP_049622102.1|	benzene 1,2-dioxygenase [Dyella-like sp. DHo]	1	1
gi|947468300|ref|WP_056132658.1|	benzene 1,2-dioxygenase [Lysobacter sp. Root494]	1	1
gi|998639795|gb|AMK59210.1|	benzoate 1,2-dioxygenase hydroxylase component beta subunit [uncultured bacterium UPO45]	1	1
gi|1049080074|gb|ANX04228.1|	benzoate 1,2-dioxygenase large subunit [Gammaproteobacteria bacterium TR3.2]	1	1
gi|654386932|ref|WP_027865638.1|	benzoate 1,2-dioxygenase large subunit [Massilia alkalitolerans]	1	1.5
gi|948110485|ref|WP_056769001.1|	benzoate 1,2-dioxygenase large subunit [Novosphingobium sp. Leaf2]	1	1
gi|495557395|ref|WP_008281974.1|	benzoate 1,2-dioxygenase large subunit [Roseovarius sp. TM1035]	1	1
gi|947714498|ref|WP_056376836.1|	benzoate 1,2-dioxygenase large subunit [Sphingomonas sp. Root710]	1	1
gi|1049080075|gb|ANX04229.1|	benzoate 1,2-dioxygenase small subunit [Gammaproteobacteria bacterium TR3.2]	1	1
gi|820804485|ref|WP_046765741.1|	benzoate 1,2-dioxygenase small subunit [Sphingobium chungbukense]	1	1
gi|502994755|ref|WP_013229731.1|	bifunctional 3-phenylpropionate/cinnamic acid dioxygenase ferredoxin subunit [Amycolatopsis mediterranei]	1	1
gi|503325535|ref|WP_013560196.1|	biphenyl 2,3-dioxygenase [Anaerolinea thermophila]	1	1
gi|1010958351|ref|WP_061917578.1|	biphenyl 2,3-dioxygenase [Bellilinea caldifistulae]	1	1
gi|498273441|ref|WP_010587597.1|	biphenyl 2,3-dioxygenase [Schlesneria paludicola]	1	1
gi|1049078800|gb|ANX02954.1|	carbazole dioxygenase [Gammaproteobacteria bacterium TR3.2]	1	1
gi|759514191|ref|WP_043234647.1|	catechol 1,2-dioxygenase [Bosea sp. LC85]	1	1
gi|1019440544|emb|SAK70398.1|	catechol 1,2-dioxygenase [Burkholderia sp. LMG 29325]	1	1
gi|821248712|gb|KKZ11055.1|	catechol 1,2-dioxygenase [Candidatus Synechococcus spongiarum 15L]	1	1
gi|739409952|ref|WP_037270343.1|	catechol 1,2-dioxygenase [Rhodococcus rhodnii]	1	1
gi|760153009|ref|WP_043834116.1|	catechol 1,2-dioxygenase [Roseomonas aerilata]	1	1
gi|664126531|ref|WP_030663320.1|	catechol 1,2-dioxygenase [Streptomyces rimosus]	1	1
gi|872699977|ref|WP_048551631.1|	catechol 1,2-dioxygenase [Tetrasphaera japonica]	1	1
gi|575421925|gb|ETX05942.1|	catechol 2,3 dioxygenase [Candidatus Entotheonella sp. TSY2]	1	3
gi|476042|emb|CAA49258.1|	catechol 2,3-dioxygenase (plasmid) [Rhodococcus rhodochrous]	1	1
gi|517145062|ref|WP_018333880.1|	catechol 2,3-dioxygenase [Actinomycetospora chiangmaiensis]	1	1.5
gi|1021812409|ref|WP_063389734.1|	catechol 2,3-dioxygenase [Aeribacillus pallidus]	1	1
gi|495796390|ref|WP_008520969.1|	catechol 2,3-dioxygenase [alpha proteobacterium IMCC14465]	1	1
gi|739500868|ref|WP_037360578.1|	catechol 2,3-dioxygenase [Amycolatopsis orientalis]	1	1
gi|517549347|ref|WP_018719555.1|	catechol 2,3-dioxygenase [Arhodomonas aquaeolei]	1	1
gi|1032074198|gb|OAN47282.1|	catechol 2,3-dioxygenase [Chloroflexus sp. isl-2]	1	1
gi|493143487|ref|WP_006158551.1|	catechol 2,3-dioxygenase [Cupriavidus basilensis]	1	1
gi|639630406|ref|WP_024709399.1|	catechol 2,3-dioxygenase [Martelella sp. AD-3]	1	1
gi|655240929|ref|WP_028652204.1|	catechol 2,3-dioxygenase [Nocardioides halotolerans]	1	1
gi|948252760|ref|WP_056910326.1|	catechol 2,3-dioxygenase [Pseudolabrys sp. Root1462]	1	1
gi|739177633|ref|WP_037041541.1|	catechol 2,3-dioxygenase [Pseudonocardia autotrophica]	1	1.5
gi|946890627|ref|WP_055813434.1|	catechol 2,3-dioxygenase [Tetrasphaera sp. Soil756]	1	1.66667
gi|491748596|ref|WP_005581729.1|	catechol 2,3-dioxygenase [Thermicanus aegyptius]	1	1
gi|570755036|ref|WP_024119941.1|	catechol 2,3-dioxygenase [Thermus thermophilus]	1	1
gi|740378910|ref|WP_038213908.1|	catechol 2,3-dioxygenase [Xenophilus azovorans]	1	1
gi|56798549|dbj|BAD83093.1|	catechol 2,3-dioxygenase, partial [uncultured bacterium]	1	1
gi|55791818|dbj|BAD72700.1|	catechol 2,3-dioxygenase, partial [uncultured bacterium]	1	1
gi|56798869|dbj|BAD83253.1|	catechol 2,3-dioxygenase, partial [uncultured bacterium]	1	1
gi|992007200|gb|AMH39477.1|	Catechol-2,3-dioxygenase [Tardiphaga sp. Vaf07]	1	1
gi|930604094|ref|WP_054256414.1|	dioxygenase [Acidovorax caeni]	1	1
gi|684286625|gb|KGA06434.1|	dioxygenase [actinobacterium acMicro-1]	1	1
gi|786071529|ref|WP_045748067.1|	dioxygenase [Actinoplanes rectilineatus]	1	1
gi|930064658|ref|WP_054166800.1|	dioxygenase [alpha proteobacterium AAP38]	1	1
gi|656265530|ref|WP_029211470.1|	dioxygenase [Arsenicicoccus bolidensis]	1	1
gi|1028408704|gb|OAI39495.1|	dioxygenase [bacterium SCGC AG-212-C10]	1	1
gi|931417874|gb|KPK04520.1|	dioxygenase [Betaproteobacteria bacterium SG8_39]	1	1
gi|917495838|ref|WP_052102255.1|	dioxygenase [Burkholderia cenocepacia]	1	1
gi|652961658|ref|WP_027214816.1|	dioxygenase [Burkholderia sp. WSM2232]	1	1
gi|504244923|ref|WP_014432025.1|	dioxygenase [Caldilinea aerophila]	1	1
gi|654996152|ref|WP_028445394.1|	dioxygenase [Chitinimonas koreensis]	1	1
gi|930800826|ref|WP_054280402.1|	dioxygenase [Chitinophagaceae bacterium PMP191F]	1	1
gi|995958494|gb|AMJ43503.1|	dioxygenase [Corynebacterium stationis]	1	1.16667
gi|515792191|ref|WP_017224577.1|	dioxygenase [Cupriavidus basilensis]	1	1
gi|757169510|ref|WP_042723598.1|	dioxygenase [Curtobacterium sp. B18]	1	1
gi|918274059|ref|WP_052388498.1|	dioxygenase [Dactylosporangium aurantiacum]	1	1
gi|931475688|gb|KPK57056.1|	dioxygenase [Gammaproteobacteria bacterium SG8_31]	1	1.25
gi|652531537|ref|WP_026925571.1|	dioxygenase [Glycomyces arizonensis]	1	1.33333
gi|652533159|ref|WP_026927174.1|	dioxygenase [Granulicoccus phenolivorans]	1	1
gi|916760084|ref|WP_051367140.1|	dioxygenase [Hamadaea tsunoensis]	1	1
gi|551363261|ref|WP_022982608.1|	dioxygenase [Ideonella sp. B508-1]	1	1
gi|645067125|ref|WP_025438204.1|	dioxygenase [Komagataeibacter xylinus]	1	1
gi|820779672|ref|WP_046741585.1|	dioxygenase [Lampropedia cohaerens]	1	1
gi|516892684|ref|WP_018151533.1|	dioxygenase [Leeia oryzae]	1	1
gi|817511456|ref|WP_046567714.1|	dioxygenase [Micromonospora sp. HK10]	1	1
gi|495785572|ref|WP_008510151.1|	dioxygenase [Mucilaginibacter paludis]	1	1
gi|659873771|ref|WP_029920618.1|	dioxygenase [Nevskia soli]	1	1
gi|655250484|ref|WP_028661166.1|	dioxygenase [Nocardioides insulae]	1	1
gi|738604436|ref|WP_036514874.1|	dioxygenase [Oceanicaulis sp. HL-87]	1	1
gi|843084049|ref|WP_047912811.1|	dioxygenase [Paenibacillus sp. TCA20]	1	1
gi|948074406|ref|WP_056733214.1|	dioxygenase [Phenylobacterium sp. Root700]	1	1
gi|647588593|ref|WP_025865714.1|	dioxygenase [Prolixibacter bellariivorans]	1	1
gi|739184537|ref|WP_037048250.1|	dioxygenase [Pseudonocardia autotrophica]	1	1
gi|653049854|ref|WP_027301445.1|	dioxygenase [Rhodospirillales bacterium URHD0088]	1	1
gi|917143166|ref|WP_051749878.1|	dioxygenase [Sphingobium chlorophenolicum]	1	1
gi|659895459|ref|WP_029942131.1|	dioxygenase [Sphingomonas astaxanthinifaciens]	1	1
gi|753992234|ref|WP_041673514.1|	dioxygenase [Sulfuricella denitrificans]	1	4
gi|488798157|ref|WP_002710563.1|	dioxygenase [Thiothrix nivea]	1	1
gi|488729670|ref|WP_002653095.1|	dioxygenase subunit alpha yeaW [Blastopirellula marina]	1	1
gi|754712602|ref|WP_042087295.1|	dioxygenase, partial [alpha proteobacterium Q-1]	1	1
gi|551032679|ref|WP_022776636.1|	dioxygenase-like protein [Candidatus Symbiobacter mobilis]	1	1
gi|385763699|gb|AFI78528.1|	dioxygenase-like protein [uncultured bacterium ws172H5]	1	3
gi|385763782|gb|AFI78609.1|	dioxygenase-like protein [uncultured bacterium ws643C1]	1	1
gi|991989326|ref|WP_060978434.1|	extradiol dioxygenase [Acidovorax delafieldii]	1	1
gi|1027809713|dbj|BAU98551.1|	extradiol dioxygenase [Aurantimicrobium minutum]	1	1.04444
gi|653060382|ref|WP_027311708.1|	extradiol dioxygenase [Balneatrix alpica]	1	1
gi|931433935|gb|KPK19501.1|	extradiol dioxygenase [Betaproteobacteria bacterium SG8_41]	1	1
gi|563283655|gb|ESZ88202.1|	extradiol dioxygenase [Blastomonas sp. CACIA14H2]	1	1
gi|655133784|ref|WP_028580824.1|	extradiol dioxygenase [Desulfobulbus japonicus]	1	1
gi|736852042|ref|WP_034851881.1|	extradiol dioxygenase [Inquilinus limosus]	1	1
gi|966439157|ref|WP_058479480.1|	extradiol dioxygenase [Legionella waltersii]	1	1
gi|947786022|ref|WP_056447739.1|	extradiol dioxygenase [Massilia sp. Root335]	1	1
gi|697078247|ref|WP_033157654.1|	extradiol dioxygenase [Methylomonas sp. LW13]	1	2
gi|943655989|ref|WP_055483772.1|	extradiol dioxygenase [Microbispora sp. GMKU363]	1	1
gi|635657090|ref|WP_024303957.1|	extradiol dioxygenase [Pseudogulbenkiania sp. MAI-1]	1	1
gi|739406295|ref|WP_037266799.1|	extradiol dioxygenase [Rhodospirillales bacterium URHD0088]	1	1
gi|951103126|ref|WP_057593252.1|	extradiol dioxygenase [Variovorax paradoxus]	1	1
gi|521088191|ref|WP_020419096.1|	extradiol ring-cleavage dioxygenase [Amycolatopsis sp. ATCC 39116]	1	1
gi|498254998|ref|WP_010569154.1|	extradiol ring-cleavage dioxygenase [Leptospira broomii]	1	1
gi|759937611|ref|WP_043622751.1|	extradiol ring-cleavage dioxygenase [Nonomuraea candida]	1	1
gi|655567590|ref|WP_028921280.1|	extradiol ring-cleavage dioxygenase [Pseudonocardia acaciae]	1	1
gi|476400739|gb|EMY33949.1|	extradiol ring-cleavage dioxygenase class III protein subunit B [Arthrobacter crystallopoietes BAB-32]	1	1
gi|502841294|ref|WP_013076270.1|	extradiol ring-cleavage dioxygenase class III protein subunit B [Kyrpidia tusciae]	1	1
gi|974576073|dbj|BAU32998.1|	extradiol ring-cleavage dioxygenase III subunit B [Microcella alkaliphila]	1	49.3271
gi|966789197|ref|WP_058556173.1|	Fe2+dependent dioxygenase [Thiohalocapsa sp. ML1]	1	2
gi|1011622621|ref|WP_062473069.1|	Fe2+dependent dioxygenase [Variovorax boronicumulans]	1	1
gi|501972153|ref|WP_012680714.1|	homogentisate 1,2-dioxygenase [Acidobacterium capsulatum]	1	1
gi|980268117|emb|CUU34163.1|	homogentisate 1,2-dioxygenase [Armatimonadetes bacterium DC]	1	1
gi|1019413362|emb|SAL27694.1|	homogentisate 1,2-dioxygenase [Burkholderia sp. LMG 29316]	1	1
gi|930802413|ref|WP_054281989.1|	homogentisate 1,2-dioxygenase [Chitinophagaceae bacterium PMP191F]	1	1.25
gi|1000272587|gb|KXK34885.1|	homogentisate 1,2-dioxygenase [Chlorobi bacterium OLB6]	1	1
gi|670511295|ref|WP_031459046.1|	homogentisate 1,2-dioxygenase [Chloroflexus sp. MS-G]	1	2
gi|823658739|ref|WP_047094321.1|	homogentisate 1,2-dioxygenase [Erythrobacter marinus]	1	1
gi|746074182|ref|WP_039141835.1|	homogentisate 1,2-dioxygenase [Flavihumibacter solisilvae]	1	1.25
gi|503530351|ref|WP_013764456.1|	homogentisate 1,2-dioxygenase [Haliscomenobacter hydrossis]	1	1
gi|918050015|ref|WP_052325000.1|	homogentisate 1,2-dioxygenase [Hassallia byssoidea]	1	3
gi|494661805|ref|WP_007419749.1|	homogentisate 1,2-dioxygenase [Idiomarina sp. A28L]	1	1
gi|495196387|ref|WP_007921177.1|	homogentisate 1,2-dioxygenase [Ktedonobacter racemifer]	1	1
gi|518062972|ref|WP_019233180.1|	homogentisate 1,2-dioxygenase [Legionella anisa]	1	2
gi|966512191|ref|WP_058528745.1|	homogentisate 1,2-dioxygenase [Legionella londiniensis]	1	1
gi|737929885|ref|WP_035894844.1|	homogentisate 1,2-dioxygenase [Legionella oakridgensis]	1	2
gi|503799154|ref|WP_014033148.1|	homogentisate 1,2-dioxygenase [Muricauda ruestringensis]	1	1
gi|738533871|ref|WP_036482282.1|	homogentisate 1,2-dioxygenase [Nitratireductor basaltis]	1	1
gi|491143929|ref|WP_005002330.1|	homogentisate 1,2-dioxygenase [Nitrococcus mobilis]	1	1
gi|501515441|ref|WP_012523378.1|	homogentisate 1,2-dioxygenase [Phenylobacterium zucineum]	1	1.33333
gi|518003434|ref|WP_019173642.1|	homogentisate 1,2-dioxygenase [Pseudaminobacter salicylatoxidans]	1	1
gi|494063559|ref|WP_007005638.1|	homogentisate 1,2-dioxygenase [Roseomonas cervicalis]	1	2
gi|503694552|ref|WP_013928628.1|	homogentisate 1,2-dioxygenase [Runella slithyformis]	1	1
gi|654594562|ref|WP_028061536.1|	homogentisate 1,2-dioxygenase [Solirubrobacter sp. URHD0082]	1	1
gi|739643461|ref|WP_037499299.1|	homogentisate 1,2-dioxygenase [Sphingomonas jaspsi]	1	1
gi|518671183|ref|WP_019832876.1|	homogentisate 1,2-dioxygenase [Sphingomonas sp. PR090111-T3T-6A]	1	1.5
gi|659888359|ref|WP_029935044.1|	homogentisate 1,2-dioxygenase [Sphingomonas sp. UNC305MFCol5.2]	1	1.5
gi|696567429|ref|WP_033099184.1|	homogentisate 1,2-dioxygenase [Thermoactinomyces daqus]	1	1
gi|518806048|ref|WP_019962002.1|	homogentisate 1,2-dioxygenase [Woodsholea maritima]	1	1
gi|505156485|ref|WP_015343587.1|	hydroxyquinol 1,2-dioxygenase [Rhizobium tropici]	1	1
gi|916959620|ref|WP_051566332.1|	hydroxyquinol 1,2-dioxygenase [Variovorax sp. URHB0020]	1	1
gi|652574549|ref|WP_026967362.1|	intradiol ring-cleavage dioxygenase [Algoriphagus terrigena]	1	1
gi|159894389|gb|ABX07469.1|	intradiol ring-cleavage dioxygenase [Herpetosiphon aurantiacus DSM 785]	1	1
gi|965630931|dbj|BAU10503.1|	intradiol ring-cleavage dioxygenase [Leptolyngbya sp. NIES-3755]	1	1
gi|971490780|ref|WP_058898940.1|	intradiol ring-cleavage dioxygenase [Pannonibacter phragmitetus]	1	1
gi|502676299|ref|WP_012912032.1|	intradiol ring-cleavage dioxygenase [Pirellula staleyi]	1	2
gi|296013410|gb|ADG66649.1|	intradiol ring-cleavage dioxygenase [Planctopirus limnophila DSM 3776]	1	1
gi|657729820|ref|WP_029526371.1|	intradiol ring-cleavage dioxygenase [Polaromonas glacialis]	1	1
gi|495965557|ref|WP_008690136.1|	intradiol ring-cleavage dioxygenase [Rhodopirellula maiorica]	1	1
gi|998639804|gb|AMK59219.1|	IPB-dioxygenase, ISP large subunit (IpbA1) [uncultured bacterium UPO45]	1	1
gi|1000290308|gb|KXK51628.1|	LigB family dioxygenase [Chlorobi bacterium OLB7]	1	1
gi|739387861|ref|WP_037248437.1|	lignostilbene alpha-beta-dioxygenase [Rhodoferax saidenbachensis]	1	1
gi|498279251|ref|WP_010593407.1|	MULTISPECIES: 2-chlorobenzoate 1,2-dioxygenase [Rhodococcus]	1	1
gi|757679605|ref|WP_042910179.1|	MULTISPECIES: 3-phenylpropionate dioxygenase [Mycobacterium avium complex (MAC)]	1	1
gi|491192379|ref|WP_005050730.1|	MULTISPECIES: 3-phenylpropionate dioxygenase [Terrabacteria group]	1	1
gi|494073919|ref|WP_007015976.1|	MULTISPECIES: anthranilate 1,2-dioxygenase small subunit [Sphingomonadales]	1	1
gi|947381445|ref|WP_056047461.1|	MULTISPECIES: dioxygenase [Caulobacter]	1	1
gi|947330578|ref|WP_056017868.1|	MULTISPECIES: dioxygenase [Phenylobacterium]	1	1
gi|495558281|ref|WP_008282860.1|	MULTISPECIES: dioxygenase [Rhodobacteraceae]	1	1
gi|836676655|ref|WP_047824569.1|	MULTISPECIES: extradiol dioxygenase [Massilia]	1	1
gi|639007065|ref|WP_024454936.1|	MULTISPECIES: extradiol dioxygenase [Mycobacterium]	1	1
gi|497205811|ref|WP_009520073.1|	MULTISPECIES: protocatechuate 3,4-dioxygenase subunit beta [Hydrogenophaga]	1	1
gi|490070120|ref|WP_003972295.1|	MULTISPECIES: protocatechuate 3,4-dioxygenase subunit beta [Streptomyces]	1	1
gi|836673033|ref|WP_047820947.1|	naphthalene 1,2-dioxygenase [Croceicoccus naphthovorans]	1	1
gi|1015436157|gb|AMV17942.1|	Naphthalene 1,2-dioxygenase/salicylate 5-hydroxylase system [Planctomyces sp. SH-PL14]	1	1
gi|916989426|ref|WP_051596138.1|	p-cumate dioxygenase [Hyphomonas adhaerens]	1	1
gi|992022280|ref|WP_061001272.1|	p-cumate dioxygenase [Mycobacterium mucogenicum]	1	1.5
gi|916865165|ref|WP_051472221.1|	p-cumate dioxygenase [Patulibacter minatonensis]	1	1
gi|739370275|ref|WP_037231291.1|	p-cumate dioxygenase [Rhodococcus wratislaviensis]	1	1
gi|589594802|gb|EXI66860.1|	Phenoxybenzoate dioxygenase subunit beta [Candidatus Accumulibacter sp. SK-12]	1	1
gi|655959345|ref|WP_029002114.1|	phthalate 4,5-dioxygenase [Azohydromonas australica]	1	1
gi|630950754|gb|KCZ96931.1|	phthalate 4,5-dioxygenase [Hyphomonas polymorpha PS728]	1	1
gi|503441346|ref|WP_013676007.1|	phthalate 4,5-dioxygenase [Pseudonocardia dioxanivorans]	1	1
gi|503441344|ref|WP_013676005.1|	phthalate 4,5-dioxygenase [Pseudonocardia dioxanivorans]	1	1
gi|503843817|ref|WP_014077811.1|	phthalate 4,5-dioxygenase [Sphingobium sp. SYK-6]	1	1
gi|946887640|ref|WP_055810447.1|	phthalate 4,5-dioxygenase [Tetrasphaera sp. Soil756]	1	1
gi|916359482|ref|WP_051083792.1|	phthalate 4,5-dioxygenase [Thiomonas sp. FB-6]	1	1
gi|941921121|gb|ALK90612.1|	Phthalate 4,5-dioxygenase oxygenase subunit [Limnohabitans sp. 103DPR2]	1	1
gi|930024011|ref|WP_054128119.1|	protocatechuate 3,4-dioxygenase [alpha proteobacterium AAP81b]	1	1
gi|822049653|ref|WP_046902989.1|	protocatechuate 3,4-dioxygenase [Altererythrobacter atlanticus]	1	1
gi|931418975|gb|KPK05492.1|	protocatechuate 3,4-dioxygenase [Betaproteobacteria bacterium SG8_39]	1	1
gi|931418283|gb|KPK04875.1|	protocatechuate 3,4-dioxygenase [Betaproteobacteria bacterium SG8_39]	1	1
gi|656116513|ref|WP_029139993.1|	protocatechuate 3,4-dioxygenase [Citromicrobium sp. JLT1363]	1	1
gi|951199368|ref|WP_057675429.1|	protocatechuate 3,4-dioxygenase [Curvibacter sp. PAE-UM]	1	1
gi|914605528|ref|WP_050599955.1|	protocatechuate 3,4-dioxygenase [Erythrobacter citreus]	1	1
gi|914605529|ref|WP_050599956.1|	protocatechuate 3,4-dioxygenase [Erythrobacter citreus]	1	1
gi|655970219|ref|WP_029012810.1|	protocatechuate 3,4-dioxygenase [Niveispirillum irakense]	1	1
gi|930000946|ref|WP_054106573.1|	protocatechuate 3,4-dioxygenase [Novosphingobium sp. AAP83]	1	1
gi|975157497|gb|KUR77153.1|	protocatechuate 3,4-dioxygenase [Novosphingobium sp. FSW06-99]	1	1
gi|948110472|ref|WP_056768988.1|	protocatechuate 3,4-dioxygenase [Novosphingobium sp. Leaf2]	1	1
gi|655155145|ref|WP_028601821.1|	protocatechuate 3,4-dioxygenase [Ottowia thiooxydans]	1	1
gi|947721757|ref|WP_056384039.1|	protocatechuate 3,4-dioxygenase [Sphingomonas sp. Root710]	1	1
gi|659889368|ref|WP_029936052.1|	protocatechuate 3,4-dioxygenase [Sphingomonas sp. UNC305MFCol5.2]	1	1
gi|847181712|ref|WP_047965606.1|	protocatechuate 3,4-dioxygenase [Vogesella sp. EB]	1	1
gi|84043113|gb|ABC50078.1|	protocatechuate 3,4-dioxygenase beta subunit, partial [uncultured bacterium]	1	1
gi|517251749|ref|WP_018440567.1|	protocatechuate 3,4-dioxygenase subunit alpha [Burkholderia sp. JPY347]	1	1
gi|655972316|ref|WP_029014901.1|	protocatechuate 3,4-dioxygenase subunit alpha [Niveispirillum irakense]	1	1
gi|948256370|ref|WP_056913936.1|	protocatechuate 3,4-dioxygenase subunit alpha [Pseudolabrys sp. Root1462]	1	1
gi|502634536|ref|WP_012871088.1|	protocatechuate 3,4-dioxygenase subunit alpha [Sphaerobacter thermophilus]	1	1
gi|517113125|ref|WP_018301943.1|	protocatechuate 3,4-dioxygenase subunit alpha [Wenxinia marina]	1	1
gi|494947844|ref|WP_007673872.1|	protocatechuate 3,4-dioxygenase subunit beta [alpha proteobacterium BAL199]	1	1
gi|960376636|ref|WP_058269269.1|	protocatechuate 3,4-dioxygenase subunit beta [Arthrobacter enclensis]	1	1
gi|969930059|ref|WP_058634203.1|	protocatechuate 3,4-dioxygenase subunit beta [Aureimonas ureilytica]	1	1
gi|501120757|ref|WP_012169971.1|	protocatechuate 3,4-dioxygenase subunit beta [Azorhizobium caulinodans]	1	2
gi|657620964|ref|WP_029431954.1|	protocatechuate 3,4-dioxygenase subunit beta [Blastococcus sp. URHD0036]	1	1
gi|503189055|ref|WP_013423716.1|	protocatechuate 3,4-dioxygenase subunit beta [Frankia sp. EuI1c]	1	1
gi|497841666|ref|WP_010155822.1|	protocatechuate 3,4-dioxygenase subunit beta [Leucobacter chromiiresistens]	1	2.33333
gi|1019416795|emb|SAL64828.1|	protocatechuate 3,4-dioxygenase subunit beta [Paraburkholderia humi]	1	1
gi|655584160|ref|WP_028931428.1|	protocatechuate 3,4-dioxygenase subunit beta [Pseudonocardia asaccharolytica]	1	1.5
gi|516094814|ref|WP_017525394.1|	protocatechuate 3,4-dioxygenase subunit beta [Pusillimonas noertemannii]	1	1
gi|640357492|ref|WP_024875807.1|	protocatechuate 3,4-dioxygenase subunit beta [Saccharomonospora sp. CNQ490]	1	1.5
gi|550935610|ref|WP_022684015.1|	protocatechuate 3,4-dioxygenase subunit beta [Sphingobium sp. YL23]	1	1
gi|498023541|ref|WP_010337697.1|	protocatechuate 3,4-dioxygenase subunit beta [Sphingobium yanoikuyae]	1	1
gi|563281273|gb|ESZ85859.1|	protocatechuate 4,5-dioxygenase subunit alpha [Blastomonas sp. CACIA14H2]	1	1
gi|500125412|ref|WP_011801417.1|	protocatechuate 4,5-dioxygenase subunit alpha [Polaromonas naphthalenivorans]	1	2
gi|1002741475|gb|AMN45392.1|	protocatechuate 4,5-dioxygenase subunit beta [Rhodoplanes sp. Z2-YC6860]	1	1
gi|504565774|ref|WP_014752876.1|	protocatechuate 4,5-dioxygenase subunit beta [Tistrella mobilis]	1	1
gi|347368161|gb|AEO90971.1|	putative aromatic ring hydroxylating dioxygenase, partial [uncultured bacterium]	1	1
gi|952344019|gb|KRT66218.1|	putative dioxygenase [Candidatus Dadabacteria bacterium CSP1-2]	1	1
gi|568605223|gb|AHE14596.1|	putative dioxygenase [uncultured bacterium]	1	1
gi|935503498|ref|WP_054426301.1|	quercetin 2,3-dioxygenase [Achromobacter sp.]	1	1
gi|1000254847|gb|KXK17774.1|	Quercetin 2,3-dioxygenase [Armatimonadetes bacterium OLB18]	1	1
gi|931422338|gb|KPK08578.1|	quercetin 2,3-dioxygenase [Betaproteobacteria bacterium SG8_39]	1	2
gi|1042023060|gb|ANP44956.1|	quercetin 2,3-dioxygenase [Caulobacteraceae bacterium OTSz_A_272]	1	1
gi|763380702|ref|WP_044237875.1|	quercetin 2,3-dioxygenase [Chondromyces apiculatus]	1	1
gi|740702184|ref|WP_038487473.1|	quercetin 2,3-dioxygenase [Collimonas arenae]	1	1
gi|1001837964|gb|KXS32550.1|	quercetin 2,3-dioxygenase [Gallionella sp. ShG14-8]	1	1
gi|931452849|gb|KPK36459.1|	quercetin 2,3-dioxygenase [Gammaproteobacteria bacterium SG8_47]	1	1
gi|488720293|ref|WP_002644018.1|	quercetin 2,3-dioxygenase [Gimesia maris]	1	1
gi|499454357|ref|WP_011141821.1|	quercetin 2,3-dioxygenase [Gloeobacter violaceus]	1	1
gi|502590562|ref|WP_012828201.1|	quercetin 2,3-dioxygenase [Haliangium ochraceum]	1	1
gi|738026555|ref|WP_035985473.1|	quercetin 2,3-dioxygenase [Leptolyngbya sp. KIOST-1]	1	1
gi|551335242|ref|WP_022954679.1|	quercetin 2,3-dioxygenase [Leucothrix mucor]	1	1
gi|738212926|ref|WP_036168590.1|	quercetin 2,3-dioxygenase [Massilia sp. 9096]	1	1
gi|648235390|ref|WP_026016539.1|	quercetin 2,3-dioxygenase [Methylocystis parvus]	1	1.42424
gi|519008561|ref|WP_020164436.1|	quercetin 2,3-dioxygenase [Methyloversatilis discipulorum]	1	1
gi|499828607|ref|WP_011509341.1|	quercetin 2,3-dioxygenase [Nitrobacter hamburgensis]	1	1
gi|750569635|ref|WP_040851504.1|	quercetin 2,3-dioxygenase [Nitrosospira lacus]	1	1
gi|950257395|ref|WP_057293912.1|	quercetin 2,3-dioxygenase [Noviherbaspirillum sp. Root189]	1	1
gi|1049324754|gb|OCR02772.1|	quercetin 2,3-dioxygenase [Oscillatoriales cyanobacterium USR001]	1	1
gi|506323810|ref|WP_015843585.1|	quercetin 2,3-dioxygenase [Paenibacillus sp. JDR-2]	1	1
gi|746444808|ref|WP_039484777.1|	quercetin 2,3-dioxygenase [Pectobacterium carotovorum]	1	1
gi|1015437044|gb|AMV18829.1|	Quercetin 2,3-dioxygenase [Planctomyces sp. SH-PL14]	1	1
gi|948244383|ref|WP_056902003.1|	quercetin 2,3-dioxygenase [Pseudorhodoferax sp. Leaf274]	1	1
gi|1011456601|ref|WP_062353354.1|	quercetin 2,3-dioxygenase [Pseudoxanthomonas mexicana]	1	1
gi|836668921|ref|WP_047816893.1|	quercetin 2,3-dioxygenase [Rhodopirellula islandica]	1	1
gi|751628545|ref|WP_041096354.1|	quercetin 2,3-dioxygenase [Sulfuritalea hydrogenivorans]	1	1
gi|655036460|ref|WP_028485218.1|	quercetin 2,3-dioxygenase [Thiomicrospira halophila]	1	1
gi|906868345|ref|WP_049726775.1|	quercetin 2,3-dioxygenase [Wenzhouxiangella marina]	1	1
gi|495552514|ref|WP_008277093.1|	quercetin 2,3-dioxygenase sll1773 [Cyanothece sp. CCY0110]	1	1.33333
gi|522210714|ref|WP_020718038.1|	ring-cleaving dioxygenase [Acidobacteriaceae bacterium KBS 96]	1	1
gi|837741146|ref|WP_047866564.1|	ring-cleaving dioxygenase [Rubrobacter aplysinae]	1	1
gi|505121209|ref|WP_015308311.1|	ring-hydroxylating dioxygenase [Mycobacterium sp. JS623]	1	1
gi|919592578|ref|WP_052890331.1|	ring-hydroxylating dioxygenase [Thermogemmatispora carboxidivorans]	1	1
gi|938259750|gb|KPP95029.1|	ring-hydroxylating dioxygenase large subunit [Erythrobacteraceae bacterium HL-111]	1	2
gi|500101025|ref|WP_011777032.1|	terephthalate 1,2-dioxygenase [Paenarthrobacter aurescens]	1	1
gi|998639803|gb|AMK59218.1|	terminal dioxygenase component beta subunit [uncultured bacterium UPO45]	1	1
gi|929556818|ref|WP_054094927.1|	aromatic ring-opening dioxygenase LigA [Pseudomonas stutzeri]	0	1.99255
gi|518169392|ref|WP_019339600.1|	benzoate 1,2-dioxygenase large subunit [Pseudomonas stutzeri]	0	0.439524
gi|504632951|ref|WP_014820053.1|	benzoate 1,2-dioxygenase large subunit [Pseudomonas stutzeri]	0	0.439524
gi|782883062|ref|WP_045633694.1|	benzoate 1,2-dioxygenase large subunit [Pseudomonas stutzeri]	0	0.477803
gi|504665547|ref|WP_014852649.1|	benzoate 1,2-dioxygenase small subunit [Pseudomonas stutzeri]	0	0.994849
gi|1002384829|ref|WP_061373371.1|	catechol 1,2-dioxygenase [Pseudomonas stutzeri]	0	0.496428
gi|740876056|ref|WP_038661304.1|	catechol 1,2-dioxygenase [Pseudomonas stutzeri]	0	6.60948
gi|1024910605|ref|WP_063544000.1|	catechol 1,2-dioxygenase [Pseudomonas stutzeri]	0	1.5
gi|754122058|ref|WP_041755442.1|	catechol 1,2-dioxygenase [Pseudomonas stutzeri]	0	1
gi|489395335|ref|WP_003301841.1|	catechol 1,2-dioxygenase [Pseudomonas stutzeri]	0	1.09386
gi|504665553|ref|WP_014852655.1|	catechol 1,2-dioxygenase [Pseudomonas stutzeri]	0	0.425373
gi|764130145|ref|WP_044315799.1|	catechol 1,2-dioxygenase [Pseudomonas stutzeri]	0	19.4234
gi|505090354|ref|WP_015277456.1|	catechol 1,2-dioxygenase [Pseudomonas stutzeri]	0	0.231323
gi|489384687|ref|WP_003291329.1|	catechol 1,2-dioxygenase [Pseudomonas stutzeri]	0	0.5
gi|39837150|emb|CAE84970.1|	catechol 1,2-dioxygenase, partial [Pseudomonas stutzeri]	0	0.449747
gi|39837116|emb|CAE84862.1|	catechol 1,2-dioxygenase, partial [Pseudomonas stutzeri]	0	0.449747
gi|39837122|emb|CAE84865.1|	catechol 1,2-dioxygenase, partial [Pseudomonas stutzeri]	0	0.158818
gi|39837126|emb|CAE84867.1|	catechol 1,2-dioxygenase, partial [Pseudomonas stutzeri]	0	0.68107
gi|39837124|emb|CAE84866.1|	catechol 1,2-dioxygenase, partial [Pseudomonas stutzeri]	0	1.11156
gi|489393794|ref|WP_003300315.1|	dioxygenase [Pseudomonas stutzeri]	0	0.893796
gi|1033178146|ref|WP_064482263.1|	dioxygenase [Pseudomonas stutzeri]	0	0.978248
gi|817653036|ref|WP_046619112.1|	dioxygenase [Pseudomonas stutzeri]	0	6.18498
gi|896383527|ref|WP_049324775.1|	dioxygenase [Pseudomonas stutzeri]	0	0.349518
gi|764127970|ref|WP_044313791.1|	dioxygenase [Pseudomonas stutzeri]	0	3.76419
gi|520867006|ref|WP_020307134.1|	dioxygenase [Pseudomonas stutzeri]	0	0.5
gi|489385648|ref|WP_003292269.1|	homogentisate 1,2-dioxygenase [Pseudomonas stutzeri]	0	8.3394
gi|504634434|ref|WP_014821536.1|	homogentisate 1,2-dioxygenase [Pseudomonas stutzeri]	0	0.833535
gi|515814111|ref|WP_017244864.1|	homogentisate 1,2-dioxygenase [Pseudomonas stutzeri]	0	0.349518
gi|505091121|ref|WP_015278223.1|	homogentisate 1,2-dioxygenase [Pseudomonas stutzeri]	0	0.64362
gi|503747697|ref|WP_013981773.1|	homogentisate 1,2-dioxygenase [Pseudomonas stutzeri]	0	0.349518
gi|896383737|ref|WP_049324985.1|	quercetin 2,3-dioxygenase [Pseudomonas stutzeri]	0	1.4
gi|740876730|ref|WP_038661978.1|	quercetin 2,3-dioxygenase [Pseudomonas stutzeri]	0	0.4
gi|503748178|ref|WP_013982254.1|	quercetin 2,3-dioxygenase [Pseudomonas stutzeri]	0	0.4
gi|896402333|ref|WP_049340346.1|	quercetin 2,3-dioxygenase [Pseudomonas stutzeri]	0	4
gi|771494513|ref|WP_045158513.1|	quercetin 2,3-dioxygenase [Pseudomonas stutzeri]	0	1
gi|924622550|ref|WP_053527657.1|	quercetin 2,3-dioxygenase [Pseudomonas stutzeri]	0	4.4
gi|489397148|ref|WP_003303634.1|	ring-cleaving dioxygenase [Pseudomonas stutzeri]	0	0.570163
gi|771495554|ref|WP_045158874.1|	protocatechuate 3,4-dioxygenase subunit beta [Pseudomonas stutzeri]	0	0.991456
gi|490480027|ref|WP_004350366.1|	2,3-dihydroxybiphenyl 1,2-dioxygenase [Pseudomonas aeruginosa]	0	0.333333
gi|730549376|ref|WP_034044480.1|	aromatic ring-opening dioxygenase LigA [Pseudomonas aeruginosa]	0	0.333333
gi|959849768|ref|WP_058134535.1|	aromatic ring-opening dioxygenase LigA [Pseudomonas aeruginosa]	0	0.333333
gi|727755685|ref|WP_033862904.1|	aromatic ring-opening dioxygenase LigA [Pseudomonas aeruginosa]	0	0.333333
gi|953992707|ref|WP_058077234.1|	aromatic ring-opening dioxygenase LigA [Pseudomonas sp. TTU2014-066ASC]	0	1
gi|780826536|gb|KJS29636.1|	benzene 1,2-dioxygenase [Pseudomonas sp. BRH_c35]	0	0.0165018
gi|504908616|ref|WP_015095718.1|	benzoate 1,2-dioxygenase ferredoxin reductase subunit [Pseudomonas sp. UW4]	0	0.0039255
gi|1015846518|ref|WP_062842726.1|	benzoate 1,2-dioxygenase large subunit [Pseudomonas aeruginosa]	0	0.682686
gi|759364199|ref|WP_043093063.1|	benzoate 1,2-dioxygenase large subunit [Pseudomonas aeruginosa]	0	0.024642
gi|759524831|ref|WP_043245102.1|	benzoate 1,2-dioxygenase large subunit [Pseudomonas alcaligenes]	0	0.499409
gi|665921010|ref|WP_031287061.1|	benzoate 1,2-dioxygenase large subunit [Pseudomonas alcaligenes]	0	0.499409
gi|516271595|ref|WP_017675558.1|	benzoate 1,2-dioxygenase large subunit [Pseudomonas alcaliphila]	0	0.0312711
gi|740830788|ref|WP_038616071.1|	benzoate 1,2-dioxygenase large subunit [Pseudomonas alkylphenolia]	0	0.25542
gi|1001806811|ref|WP_061338464.1|	benzoate 1,2-dioxygenase large subunit [Pseudomonas balearica]	0	0.5
gi|1001809639|ref|WP_061340684.1|	benzoate 1,2-dioxygenase large subunit [Pseudomonas balearica]	0	0.5
gi|829037951|ref|WP_047276340.1|	benzoate 1,2-dioxygenase large subunit [Pseudomonas fluorescens]	0	0.5
gi|829044241|ref|WP_047280825.1|	benzoate 1,2-dioxygenase large subunit [Pseudomonas fluorescens]	0	0.5
gi|503482583|ref|WP_013717244.1|	benzoate 1,2-dioxygenase large subunit [Pseudomonas mendocina]	0	0.0898649
gi|515931456|ref|WP_017362039.1|	benzoate 1,2-dioxygenase large subunit [Pseudomonas mendocina]	0	0.0898649
gi|754588991|ref|WP_041980497.1|	benzoate 1,2-dioxygenase large subunit [Pseudomonas mendocina]	0	0.0898649
gi|496904974|ref|WP_009404686.1|	benzoate 1,2-dioxygenase large subunit [Pseudomonas putida]	0	0.199861
gi|1032736527|ref|WP_064302923.1|	benzoate 1,2-dioxygenase large subunit [Pseudomonas putida]	0	0.199861
gi|490713074|ref|WP_004575893.1|	benzoate 1,2-dioxygenase large subunit [Pseudomonas putida]	0	0.00391338
gi|512745086|ref|WP_016501759.1|	benzoate 1,2-dioxygenase large subunit [Pseudomonas putida]	0	0.199861
gi|518581443|ref|WP_019751650.1|	benzoate 1,2-dioxygenase large subunit [Pseudomonas putida]	0	0.199861
gi|490713198|ref|WP_004576005.1|	benzoate 1,2-dioxygenase large subunit [Pseudomonas putida]	0	0.00391338
gi|752477218|ref|WP_041166494.1|	benzoate 1,2-dioxygenase large subunit [Pseudomonas putida]	0	0.199861
gi|657913626|ref|WP_029615494.1|	benzoate 1,2-dioxygenase large subunit [Pseudomonas putida]	0	0.00391338
gi|499920037|ref|WP_011600771.1|	benzoate 1,2-dioxygenase large subunit [Pseudomonas putida]	0	0.00391338
gi|499920025|ref|WP_011600759.1|	benzoate 1,2-dioxygenase large subunit [Pseudomonas putida]	0	0.00391338
gi|771542902|ref|WP_045186296.1|	benzoate 1,2-dioxygenase large subunit [Pseudomonas sp. 5]	0	0.284101
gi|948179991|ref|WP_056837992.1|	benzoate 1,2-dioxygenase large subunit [Pseudomonas sp. Leaf127]	0	1
gi|786047571|ref|WP_045736171.1|	benzoate 1,2-dioxygenase large subunit [Pseudomonas toyotomiensis]	0	0.0164481
gi|655595444|ref|WP_028942538.1|	benzoate 1,2-dioxygenase large subunit [Pseudomonas vranovensis]	0	0.460479
gi|751305269|ref|WP_041013671.1|	benzoate 1,2-dioxygenase large subunit [Pseudomonas xanthomarina]	0	0.104451
gi|1015846519|ref|WP_062842727.1|	benzoate 1,2-dioxygenase small subunit [Pseudomonas aeruginosa]	0	0.690282
gi|545464967|ref|WP_021701569.1|	benzoate 1,2-dioxygenase small subunit [Pseudomonas alcaligenes]	0	0.0371233
gi|503482582|ref|WP_013717243.1|	benzoate 1,2-dioxygenase small subunit [Pseudomonas mendocina]	0	0.0908648
gi|515931455|ref|WP_017362038.1|	benzoate 1,2-dioxygenase small subunit [Pseudomonas mendocina]	0	0.0908648
gi|754588993|ref|WP_041980499.1|	benzoate 1,2-dioxygenase small subunit [Pseudomonas mendocina]	0	0.0908648
gi|953992695|ref|WP_058077222.1|	benzoate 1,2-dioxygenase small subunit [Pseudomonas sp. TTU2014-066ASC]	0	0.00300768
gi|953989985|ref|WP_058074560.1|	benzoate 1,2-dioxygenase small subunit [Pseudomonas sp. TTU2014-096BSC]	0	0.00214361
gi|533212853|gb|EQM71181.1|	benzoate 1,2-dioxygenase subunit alpha [Pseudomonas alcaligenes OT 69]	0	0.00118243
gi|166860178|gb|ABY98585.1|	benzoate 1,2-dioxygenase, large subunit [Pseudomonas putida GB-1]	0	0.000694404
gi|557815091|ref|WP_023445687.1|	catechol 1,2-dioxygenase [Pseudomonas chloritidismutans]	0	2.88933
gi|545128113|ref|WP_021489555.1|	catechol 1,2-dioxygenase [Pseudomonas mendocina]	0	0.00428525
gi|782989214|gb|KJU80444.1|	catechol 1,2-dioxygenase [Pseudomonas pseudoalcaligenes]	0	0.00362932
gi|545070888|ref|WP_021441886.1|	catechol 1,2-dioxygenase [Pseudomonas sp. EGD-AK9]	0	0.00116896
gi|953992690|ref|WP_058077217.1|	catechol 1,2-dioxygenase [Pseudomonas sp. TTU2014-066ASC]	0	0.00128601
gi|953989980|ref|WP_058074555.1|	catechol 1,2-dioxygenase [Pseudomonas sp. TTU2014-096BSC]	0	0.000916553
gi|953980699|ref|WP_058065625.1|	catechol 1,2-dioxygenase [Pseudomonas sp. TTU2014-105ASC]	0	0.175269
gi|751305273|ref|WP_041013675.1|	catechol 1,2-dioxygenase [Pseudomonas xanthomarina]	0	9.76681
gi|759501129|ref|WP_043221953.1|	dioxygenase [Pseudomonas balearica]	0	0.0048713
gi|557814760|ref|WP_023445367.1|	dioxygenase [Pseudomonas chloritidismutans]	0	8.0646
gi|755680066|ref|WP_042552857.1|	dioxygenase [Pseudomonas fulva]	0	0.0888669
gi|806801848|ref|WP_046161275.1|	dioxygenase [Pseudomonas sp. 10B238]	0	0.0053181
gi|739177936|ref|WP_037041838.1|	dioxygenase [Pseudomonas sp. BAY1663]	0	0.0252212
gi|545070984|ref|WP_021441976.1|	dioxygenase [Pseudomonas sp. EGD-AK9]	0	0.0854191
gi|759592219|ref|WP_043310769.1|	dioxygenase [Pseudomonas sp. ML96]	0	0.0779791
gi|779989704|ref|WP_045427388.1|	dioxygenase [Pseudomonas sp. MT-1]	0	0.00821674
gi|636741313|ref|WP_024308737.1|	dioxygenase [Pseudomonas sp. P818]	0	0.0330209
gi|953980668|ref|WP_058065594.1|	dioxygenase [Pseudomonas sp. TTU2014-105ASC]	0	0.0667155
gi|654435710|ref|WP_027906411.1|	dioxygenase [Pseudomonas sp. URMO17WK12:I3]	0	0.0083526
gi|654439855|ref|WP_027910460.1|	dioxygenase [Pseudomonas sp. URMO17WK12:I4]	0	0.010687
gi|654425035|ref|WP_027896243.1|	dioxygenase [Pseudomonas thermotolerans]	0	0.5
gi|751305374|ref|WP_041013772.1|	dioxygenase [Pseudomonas xanthomarina]	0	8.09244
gi|751306576|ref|WP_041014953.1|	dioxygenase [Pseudomonas xanthomarina]	0	1.98182
gi|545463971|ref|WP_021700585.1|	homogentisate 1,2-dioxygenase [Pseudomonas alcaligenes]	0	0.127933
gi|1010919392|ref|WP_061904786.1|	homogentisate 1,2-dioxygenase [Pseudomonas alcaligenes]	0	0.127933
gi|1001808776|ref|WP_061339930.1|	homogentisate 1,2-dioxygenase [Pseudomonas balearica]	0	0.122973
gi|1001673866|ref|WP_061239994.1|	homogentisate 1,2-dioxygenase [Pseudomonas composti]	0	0.0378072
gi|503557782|ref|WP_013791858.1|	homogentisate 1,2-dioxygenase [Pseudomonas fulva]	0	0.0888669
gi|515931924|ref|WP_017362507.1|	homogentisate 1,2-dioxygenase [Pseudomonas mendocina]	0	0.313135
gi|515690800|ref|WP_017123400.1|	protocatechuate 3,4-dioxygenase subunit beta [Pseudomonas gingeri]	0	0.0948796
gi|696506652|ref|WP_033043918.1|	protocatechuate 3,4-dioxygenase subunit beta [Pseudomonas putida]	0	0.958528
gi|523670062|ref|WP_020801257.1|	protocatechuate 3,4-dioxygenase subunit beta [Pseudomonas sp. G5(2012)]	0	0.019085
gi|495340885|ref|WP_008065619.1|	protocatechuate 3,4-dioxygenase subunit beta [Pseudomonas sp. GM78]	0	0.0309315
gi|516564795|ref|WP_017939981.1|	protocatechuate 3,4-dioxygenase subunit beta [Pseudomonas thermotolerans]	0	0.90512
gi|499652596|ref|WP_011333330.1|	quercetin 2,3-dioxygenase [Pseudomonas fluorescens]	0	1
gi|498147389|ref|WP_010461545.1|	terephthalate 1,2-dioxygenase [Pseudomonas mandelii]	0	1
gi|1048813881|dbj|BAV32622.1|	quercetin 2,3-dioxygenase [Sulfuricaulis limicola]	0	20
gi|985799132|dbj|BAU47979.1|	quercetin 2,3-dioxygenase [Sulfurifustis variabilis]	0	10.9091
gi|739700048|ref|WP_037554402.1|	dioxygenase [Sphingopyxis sp. LC363]	0	1.5
gi|739658512|ref|WP_037513863.1|	dioxygenase [Sphingopyxis sp. LC81]	0	1
gi|696540556|ref|WP_033073517.1|	phthalate 4,5-dioxygenase [Sphingopyxis sp. MWB1]	0	0.762011
gi|653394134|ref|WP_027517601.1|	3-(2,3-dihydroxyphenyl)propionate dioxygenase [Bradyrhizobium sp. WSM1417]	0	0.861167
gi|654887005|ref|WP_028338720.1|	3,4-dihydroxyphenylacetate 2,3-dioxygenase [Bradyrhizobium elkanii]	0	0.44435
gi|654879925|ref|WP_028331743.1|	3,4-dihydroxyphenylacetate 2,3-dioxygenase [Bradyrhizobium elkanii]	0	0.44435
gi|913370605|ref|WP_050387153.1|	3,4-dihydroxyphenylacetate 2,3-dioxygenase [Bradyrhizobium pachyrhizi]	0	0.0556505
gi|949584044|ref|WP_057015721.1|	3,4-dihydroxyphenylacetate 2,3-dioxygenase [Bradyrhizobium pachyrhizi]	0	0.0556505
gi|640606622|ref|WP_025034970.1|	3,4-dihydroxyphenylacetate 2,3-dioxygenase [Bradyrhizobium sp. DOA9]	0	0.469731
gi|639177712|ref|WP_024517330.1|	3,4-dihydroxyphenylacetate 2,3-dioxygenase [Bradyrhizobium sp. Tv2a-2]	0	0.16419
gi|738047286|ref|WP_036006176.1|	3,4-dihydroxyphenylacetate 2,3-dioxygenase [Bradyrhizobium yuanmingense]	0	0.366079
gi|504309397|ref|WP_014496499.1|	6-chlorohydroxyquinol-1,2-dioxygenase [Bradyrhizobium japonicum]	0	0.149096
gi|495415893|ref|WP_008140591.1|	6-chlorohydroxyquinol-1,2-dioxygenase [Bradyrhizobium sp. YR681]	0	0.0630654
gi|654880639|ref|WP_028332455.1|	aromatic ring-hydroxylating dioxygenase subunit alpha [Bradyrhizobium elkanii]	0	0.267733
gi|517084163|ref|WP_018272981.1|	aromatic ring-hydroxylating dioxygenase subunit alpha [Bradyrhizobium elkanii]	0	0.267733
gi|654890681|ref|WP_028342369.1|	aromatic ring-hydroxylating dioxygenase subunit alpha [Bradyrhizobium elkanii]	0	0.267733
gi|913368902|ref|WP_050385450.1|	aromatic ring-hydroxylating dioxygenase subunit alpha [Bradyrhizobium pachyrhizi]	0	0.033531
gi|656040104|ref|WP_029078808.1|	aromatic ring-hydroxylating dioxygenase subunit alpha [Bradyrhizobium sp. th.b2]	0	0.0502567
gi|540138687|gb|ERF84671.1|	catechol 1,2-dioxygenase [Bradyrhizobium sp. DFCI-1]	0	0.56857
gi|742500027|ref|WP_038955078.1|	catechol 2,3-dioxygenase [Bradyrhizobium japonicum]	0	0.251039
gi|654676867|ref|WP_028135695.1|	catechol 2,3-dioxygenase [Bradyrhizobium japonicum]	0	0.950305
gi|654687999|ref|WP_028146669.1|	catechol 2,3-dioxygenase [Bradyrhizobium japonicum]	0	0.251039
gi|517474977|ref|WP_018645569.1|	catechol 2,3-dioxygenase [Bradyrhizobium japonicum]	0	0.251039
gi|654686515|ref|WP_028145244.1|	catechol 2,3-dioxygenase [Bradyrhizobium japonicum]	0	0.950305
gi|654701186|ref|WP_028159322.1|	catechol 2,3-dioxygenase [Bradyrhizobium japonicum]	0	0.251039
gi|1008924355|ref|WP_061877684.1|	catechol 2,3-dioxygenase [Bradyrhizobium liaoningense]	0	0.430142
gi|1027748290|ref|WP_063681171.1|	catechol 2,3-dioxygenase [Bradyrhizobium neotropicale]	0	0.0911942
gi|1047436167|ref|WP_065753081.1|	catechol 2,3-dioxygenase [Bradyrhizobium paxllaeri]	0	0.13297
gi|1020046791|ref|WP_063195472.1|	catechol 2,3-dioxygenase [Bradyrhizobium sp. AT1]	0	0.152923
gi|1027768859|ref|WP_063700565.1|	catechol 2,3-dioxygenase [Bradyrhizobium sp. BR 10245]	0	0.0656458
gi|992049946|ref|WP_061026320.1|	catechol 2,3-dioxygenase [Bradyrhizobium sp. CCH5-F6]	0	0.65317
gi|653480435|ref|WP_027551681.1|	catechol 2,3-dioxygenase [Bradyrhizobium sp. Cp5.3]	0	0.0259877
gi|640607266|ref|WP_025035614.1|	catechol 2,3-dioxygenase [Bradyrhizobium sp. DOA9]	0	0.216344
gi|653412776|ref|WP_027523678.1|	catechol 2,3-dioxygenase [Bradyrhizobium sp. Ec3.3]	0	0.0528558
gi|1049740145|emb|SCB07287.1|	Catechol 2,3-dioxygenase [Bradyrhizobium sp. err11]	0	0.763861
gi|1049739658|emb|SCB15957.1|	catechol 2,3-dioxygenase [Bradyrhizobium sp. err11]	0	0.323867
gi|1028637158|ref|WP_063983958.1|	catechol 2,3-dioxygenase [Bradyrhizobium sp. G22]	0	0.00369257
gi|505724627|ref|WP_015686897.1|	catechol 2,3-dioxygenase [Bradyrhizobium sp. S23321]	0	0.0511192
gi|494866363|ref|WP_007592461.1|	catechol 2,3-dioxygenase [Bradyrhizobium sp. WSM1253]	0	0.0119378
gi|653393481|ref|WP_027517305.1|	catechol 2,3-dioxygenase [Bradyrhizobium sp. WSM1417]	0	0.00777123
gi|653527187|ref|WP_027571690.1|	catechol 2,3-dioxygenase [Bradyrhizobium sp. WSM1743]	0	0.0719636
gi|517132147|ref|WP_018320965.1|	catechol 2,3-dioxygenase [Bradyrhizobium sp. WSM2793]	0	0.0298656
gi|653432792|ref|WP_027532227.1|	catechol 2,3-dioxygenase [Bradyrhizobium sp. WSM3983]	0	0.014831
gi|495412710|ref|WP_008137408.1|	catechol 2,3-dioxygenase [Bradyrhizobium sp. YR681]	0	0.0121417
gi|1027751928|ref|WP_063684575.1|	catechol 2,3-dioxygenase [Bradyrhizobium stylosanthis]	0	0.104656
gi|738042469|ref|WP_036001365.1|	catechol 2,3-dioxygenase [Bradyrhizobium yuanmingense]	0	0.168605
gi|949597350|ref|WP_057028845.1|	catechol 2,3-dioxygenase [Bradyrhizobium yuanmingense]	0	0.168605
gi|738063528|ref|WP_036022415.1|	catechol 2,3-dioxygenase [Bradyrhizobium yuanmingense]	0	0.124065
gi|738075599|ref|WP_036034435.1|	catechol 2,3-dioxygenase [Bradyrhizobium yuanmingense]	0	0.168605
gi|654705087|ref|WP_028163124.1|	dioxygenase [Bradyrhizobium elkanii]	0	0.390565
gi|913416404|ref|WP_050400260.1|	dioxygenase [Bradyrhizobium embrapense]	0	1.2406
gi|500992736|ref|WP_012046225.1|	dioxygenase [Bradyrhizobium sp. BTAi1]	0	0.762173
gi|742515756|ref|WP_038970684.1|	dioxygenase [Bradyrhizobium sp. CCBAU 15635]	0	0.00358094
gi|495829920|ref|WP_008554499.1|	dioxygenase [Bradyrhizobium sp. CCGE-LA001]	0	0.130099
gi|653476283|ref|WP_027549904.1|	dioxygenase [Bradyrhizobium sp. Cp5.3]	0	0.0178666
gi|769276622|ref|WP_045010204.1|	dioxygenase [Bradyrhizobium sp. LTSP849]	0	0.0102069
gi|769269889|ref|WP_045005930.1|	dioxygenase [Bradyrhizobium sp. LTSP857]	0	0.00767317
gi|653387431|ref|WP_027514564.1|	dioxygenase [Bradyrhizobium sp. WSM1417]	0	0.0148821
gi|653535813|ref|WP_027575191.1|	dioxygenase [Bradyrhizobium sp. WSM1743]	0	0.0364054
gi|653457996|ref|WP_027542167.1|	dioxygenase [Bradyrhizobium sp. WSM2254]	0	0.0168157
gi|738045254|ref|WP_036004148.1|	dioxygenase [Bradyrhizobium yuanmingense]	0	0.21497
gi|738079194|ref|WP_036037991.1|	dioxygenase [Bradyrhizobium yuanmingense]	0	0.21497
gi|738067202|ref|WP_036026089.1|	dioxygenase [Bradyrhizobium yuanmingense]	0	0.21497
gi|653454343|ref|WP_027541073.1|	homogentisate 1,2-dioxygenase [Bradyrhizobium sp. URHA0002]	0	0.792306
gi|494875553|ref|WP_007601647.1|	homogentisate 1,2-dioxygenase [Bradyrhizobium sp. WSM1253]	0	0.0718701
gi|746083343|ref|WP_039150659.1|	hydroxyquinol 1,2-dioxygenase [Bradyrhizobium japonicum]	0	0.149096
gi|654697568|ref|WP_028155718.1|	hydroxyquinol 1,2-dioxygenase [Bradyrhizobium japonicum]	0	0.149096
gi|742479158|ref|WP_038934211.1|	hydroxyquinol 1,2-dioxygenase [Bradyrhizobium japonicum]	0	0.149096
gi|654689774|ref|WP_028148428.1|	hydroxyquinol 1,2-dioxygenase [Bradyrhizobium japonicum]	0	0.149096
gi|648619990|ref|WP_026311741.1|	hydroxyquinol 1,2-dioxygenase [Bradyrhizobium japonicum]	0	1.30393
gi|951464581|ref|WP_057836375.1|	hydroxyquinol 1,2-dioxygenase [Bradyrhizobium jicamae]	0	0.0742531
gi|1008929861|ref|WP_061883178.1|	hydroxyquinol 1,2-dioxygenase [Bradyrhizobium liaoningense]	0	0.018501
gi|1047433583|ref|WP_065751279.1|	hydroxyquinol 1,2-dioxygenase [Bradyrhizobium paxllaeri]	0	0.022525
gi|1020047139|ref|WP_063195820.1|	hydroxyquinol 1,2-dioxygenase [Bradyrhizobium sp. AT1]	0	0.0192829
gi|737730522|ref|WP_035699321.1|	hydroxyquinol 1,2-dioxygenase [Bradyrhizobium sp. CCBAU 43298]	0	0.17253
gi|1007119227|ref|WP_061848722.1|	hydroxyquinol 1,2-dioxygenase [Bradyrhizobium sp. DOA1]	0	0.153162
gi|640606968|ref|WP_025035316.1|	hydroxyquinol 1,2-dioxygenase [Bradyrhizobium sp. DOA9]	0	0.540046
gi|1049740474|emb|SCB10317.1|	hydroxyquinol 1,2-dioxygenase [Bradyrhizobium sp. err11]	0	0.113598
gi|1028637594|ref|WP_063984394.1|	hydroxyquinol 1,2-dioxygenase [Bradyrhizobium sp. G22]	0	0.00219308
gi|653527833|ref|WP_027571939.1|	hydroxyquinol 1,2-dioxygenase [Bradyrhizobium sp. WSM1743]	0	0.0467881
gi|653467637|ref|WP_027546402.1|	hydroxyquinol 1,2-dioxygenase [Bradyrhizobium sp. WSM2254]	0	0.0425813
gi|1027762519|ref|WP_063694577.1|	hydroxyquinol 1,2-dioxygenase [Bradyrhizobium stylosanthis]	0	0.0452131
gi|738076006|ref|WP_036034839.1|	hydroxyquinol 1,2-dioxygenase [Bradyrhizobium yuanmingense]	0	0.301356
gi|738064711|ref|WP_036023598.1|	hydroxyquinol 1,2-dioxygenase [Bradyrhizobium yuanmingense]	0	0.70741
gi|738046290|ref|WP_036005184.1|	hydroxyquinol 1,2-dioxygenase [Bradyrhizobium yuanmingense]	0	0.70741
gi|949598465|ref|WP_057029960.1|	hydroxyquinol 1,2-dioxygenase [Bradyrhizobium yuanmingense]	0	1.79058
gi|608610242|dbj|GAJ30888.1|	protocatechuate 3,4-dioxygenase beta chain [Bradyrhizobium sp. DOA9]	0	0.0674211
gi|499396282|ref|WP_011083749.1|	protocatechuate 3,4-dioxygenase subunit beta [Bradyrhizobium diazoefficiens]	0	0.0821301
gi|517473336|ref|WP_018644014.1|	protocatechuate 3,4-dioxygenase subunit beta [Bradyrhizobium japonicum]	0	0.0552921
gi|654674963|ref|WP_028133791.1|	protocatechuate 3,4-dioxygenase subunit beta [Bradyrhizobium japonicum]	0	0.407588
gi|636815443|ref|WP_024341614.1|	protocatechuate 3,4-dioxygenase subunit beta [Bradyrhizobium japonicum]	0	0.667005
gi|636810749|ref|WP_024336941.1|	protocatechuate 3,4-dioxygenase subunit beta [Bradyrhizobium japonicum]	0	1.63
gi|654675856|ref|WP_028134684.1|	protocatechuate 3,4-dioxygenase subunit beta [Bradyrhizobium japonicum]	0	0.296152
gi|1008926507|ref|WP_061879824.1|	protocatechuate 3,4-dioxygenase subunit beta [Bradyrhizobium liaoningense]	0	0.202936
gi|951373704|ref|WP_057750000.1|	protocatechuate 3,4-dioxygenase subunit beta [Bradyrhizobium manausense]	0	0.0698782
gi|1027745939|ref|WP_063678844.1|	protocatechuate 3,4-dioxygenase subunit beta [Bradyrhizobium neotropicale]	0	0.00145461
gi|1020050721|ref|WP_063199241.1|	protocatechuate 3,4-dioxygenase subunit beta [Bradyrhizobium sp. AT1]	0	0.0150643
gi|1020048235|ref|WP_063196755.1|	protocatechuate 3,4-dioxygenase subunit beta [Bradyrhizobium sp. AT1]	0	0.00227451
gi|742517091|ref|WP_038972019.1|	protocatechuate 3,4-dioxygenase subunit beta [Bradyrhizobium sp. CCBAU 15635]	0	0.000411855
gi|737731437|ref|WP_035700226.1|	protocatechuate 3,4-dioxygenase subunit beta [Bradyrhizobium sp. CCBAU 43298]	0	0.0062065
gi|737734094|ref|WP_035702837.1|	protocatechuate 3,4-dioxygenase subunit beta [Bradyrhizobium sp. CCBAU 43298]	0	0.140138
gi|992044188|ref|WP_061020568.1|	protocatechuate 3,4-dioxygenase subunit beta [Bradyrhizobium sp. CCH5-F6]	0	2.21085
gi|992047005|ref|WP_061023385.1|	protocatechuate 3,4-dioxygenase subunit beta [Bradyrhizobium sp. CCH5-F6]	0	0.0380037
gi|653483053|ref|WP_027552837.1|	protocatechuate 3,4-dioxygenase subunit beta [Bradyrhizobium sp. Cp5.3]	0	0.00205489
gi|640604933|ref|WP_025033283.1|	protocatechuate 3,4-dioxygenase subunit beta [Bradyrhizobium sp. DOA9]	0	0.0421276
gi|640603595|ref|WP_025031945.1|	protocatechuate 3,4-dioxygenase subunit beta [Bradyrhizobium sp. DOA9]	0	0.0674211
gi|653415544|ref|WP_027524915.1|	protocatechuate 3,4-dioxygenase subunit beta [Bradyrhizobium sp. Ec3.3]	0	0.0504173
gi|950143277|ref|WP_057196194.1|	protocatechuate 3,4-dioxygenase subunit beta [Bradyrhizobium sp. Leaf396]	0	1.08115
gi|950145322|ref|WP_057198237.1|	protocatechuate 3,4-dioxygenase subunit beta [Bradyrhizobium sp. Leaf396]	0	5.83221
gi|505727064|ref|WP_015689316.1|	protocatechuate 3,4-dioxygenase subunit beta [Bradyrhizobium sp. S23321]	0	0.221618
gi|653518110|ref|WP_027567867.1|	protocatechuate 3,4-dioxygenase subunit beta [Bradyrhizobium sp. URHA0013]	0	0.00129923
gi|494869465|ref|WP_007595562.1|	protocatechuate 3,4-dioxygenase subunit beta [Bradyrhizobium sp. WSM1253]	0	0.00262934
gi|653390918|ref|WP_027516142.1|	protocatechuate 3,4-dioxygenase subunit beta [Bradyrhizobium sp. WSM1417]	0	0.00171164
gi|653387454|ref|WP_027514573.1|	protocatechuate 3,4-dioxygenase subunit beta [Bradyrhizobium sp. WSM1417]	0	0.0057284
gi|653530021|ref|WP_027572863.1|	protocatechuate 3,4-dioxygenase subunit beta [Bradyrhizobium sp. WSM1743]	0	0.00418709
gi|653529132|ref|WP_027572481.1|	protocatechuate 3,4-dioxygenase subunit beta [Bradyrhizobium sp. WSM1743]	0	0.0140131
gi|653474483|ref|WP_027549427.1|	protocatechuate 3,4-dioxygenase subunit beta [Bradyrhizobium sp. WSM2254]	0	0.00193403
gi|517128216|ref|WP_018317034.1|	protocatechuate 3,4-dioxygenase subunit beta [Bradyrhizobium sp. WSM2793]	0	0.00173768
gi|653433767|ref|WP_027532649.1|	protocatechuate 3,4-dioxygenase subunit beta [Bradyrhizobium sp. WSM3983]	0	0.00326657
gi|653430945|ref|WP_027531437.1|	protocatechuate 3,4-dioxygenase subunit beta [Bradyrhizobium sp. WSM3983]	0	0.0158556
gi|494889930|ref|WP_007615976.1|	protocatechuate 3,4-dioxygenase subunit beta [Bradyrhizobium sp. WSM471]	0	0.0075754
gi|494880499|ref|WP_007606549.1|	protocatechuate 3,4-dioxygenase subunit beta [Bradyrhizobium sp. WSM471]	0	0.00226352
gi|1028651634|ref|WP_063993713.1|	protocatechuate 3,4-dioxygenase subunit beta [Bradyrhizobium sp.]	0	0.00523315
gi|1028654396|ref|WP_063996474.1|	protocatechuate 3,4-dioxygenase subunit beta [Bradyrhizobium sp.]	0	0.017514
gi|1027753829|ref|WP_063686117.1|	protocatechuate 3,4-dioxygenase subunit beta [Bradyrhizobium stylosanthis]	0	0.0191145
gi|738076736|ref|WP_036035562.1|	protocatechuate 3,4-dioxygenase subunit beta [Bradyrhizobium yuanmingense]	0	0.00981005
gi|738065069|ref|WP_036023956.1|	protocatechuate 3,4-dioxygenase subunit beta [Bradyrhizobium yuanmingense]	0	0.0328317
gi|949594676|ref|WP_057026171.1|	protocatechuate 3,4-dioxygenase subunit beta [Bradyrhizobium yuanmingense]	0	0.00981005
gi|738079796|ref|WP_036038544.1|	protocatechuate 3,4-dioxygenase subunit beta [Bradyrhizobium yuanmingense]	0	0.0328317
gi|738067709|ref|WP_036026596.1|	protocatechuate 3,4-dioxygenase subunit beta [Bradyrhizobium yuanmingense]	0	0.00981005
gi|694286064|gb|KGJ65359.1|	putative dioxygenase [Bradyrhizobium diazoefficiens SEMIA 5080]	0	0.0152095
gi|806925669|dbj|BAR56671.1|	putative dioxygenase [Bradyrhizobium diazoefficiens]	0	0.107819
gi|947161896|ref|WP_055934949.1|	protocatechuate 3,4-dioxygenase subunit alpha [Microbacterium sp. Leaf179]	0	1.10485
gi|946909895|ref|WP_055832541.1|	protocatechuate 3,4-dioxygenase subunit alpha [Microbacterium sp. Leaf436]	0	0.27375
gi|835481319|ref|WP_047520227.1|	protocatechuate 3,4-dioxygenase subunit alpha [Microbacterium sp. ZOR0019]	0	0.621396
gi|1045653909|gb|OCG73292.1|	protocatechuate 3,4-dioxygenase subunit beta [Microbacterium sediminis]	0	0.208538
gi|738346099|ref|WP_036298603.1|	protocatechuate 3,4-dioxygenase subunit beta [Microbacterium sp. C448]	0	0.791462
gi|947703823|ref|WP_056366238.1|	protocatechuate 3,4-dioxygenase subunit beta [Microbacterium sp. Leaf288]	0	0.367882
gi|947560068|ref|WP_056223725.1|	protocatechuate 3,4-dioxygenase subunit beta [Microbacterium sp. Root61]	0	0.557612
gi|835481723|ref|WP_047520354.1|	protocatechuate 3,4-dioxygenase subunit beta [Microbacterium sp. ZOR0019]	0	0.353719
gi|772710821|ref|WP_045298659.1|	protocatechuate 3,4-dioxygenase subunit beta [Microbacterium trichothecenolyticum]	0	0.918298
gi|518010706|ref|WP_019180914.1|	protocatechuate 3,4-dioxygenase subunit beta [Microbacterium yannicii]	0	0.71382
gi|922305632|gb|ALA56455.1|	putative Quercetin 2,3-dioxygenase [Nitrospira moscoviensis]	0	5.5
gi|1161061|gb|AAB00964.1|	dioxygenase, partial [Methylobacterium extorquens AM1]	0	0.0250883
gi|968288729|gb|KTR94863.1|	dioxygenase, partial [Methylobacterium radiotolerans]	0	0.190833
gi|984666394|ref|WP_060769838.1|	ring-cleaving dioxygenase [Methylobacterium sp. AMS5]	0	0.0324077
gi|947844091|ref|WP_056504914.1|	ring-cleaving dioxygenase [Methylobacterium sp. Leaf121]	0	0.125508
gi|947455373|ref|WP_056119794.1|	ring-cleaving dioxygenase [Methylobacterium sp. Leaf122]	0	0.0988288
gi|947528379|ref|WP_056192299.1|	ring-cleaving dioxygenase [Methylobacterium sp. Leaf123]	0	0.196838
gi|947799267|ref|WP_056460799.1|	ring-cleaving dioxygenase [Methylobacterium sp. Leaf90]	0	4.6032
gi|947488270|ref|WP_056152494.1|	ring-cleaving dioxygenase [Methylobacterium sp. Leaf92]	0	0.0802729
gi|1043078615|ref|WP_065340440.1|	3-(2,3-dihydroxyphenyl)propionate dioxygenase [Azoarcus olearius]	0	0.317801
gi|496739258|ref|WP_009357366.1|	3,4-dihydroxyphenylacetate 2,3-dioxygenase [Arthrobacter nitrophenolicus]	0	0.016196
gi|517590554|ref|WP_018760762.1|	3,4-dihydroxyphenylacetate 2,3-dioxygenase [Arthrobacter sp. 135MFCol5.1]	0	0.0129785
gi|640198155|ref|WP_024818589.1|	3,4-dihydroxyphenylacetate 2,3-dioxygenase [Arthrobacter sp. 31Y]	0	0.00624511
gi|651459681|ref|WP_026544387.1|	3,4-dihydroxyphenylacetate 2,3-dioxygenase [Arthrobacter sp. 35/47]	0	0.115455
gi|1011150999|ref|WP_062072563.1|	3,4-dihydroxyphenylacetate 2,3-dioxygenase [Arthrobacter sp. EpRS71]	0	0.0204375
gi|973590116|gb|KUM33734.1|	3,4-dihydroxyphenylacetate 2,3-dioxygenase [Arthrobacter sp. EPSL27]	0	0.0164581
gi|500012630|ref|WP_011693348.1|	3,4-dihydroxyphenylacetate 2,3-dioxygenase [Arthrobacter sp. FB24]	0	0.0361627
gi|980968610|ref|WP_059388751.1|	3,4-dihydroxyphenylacetate 2,3-dioxygenase [Arthrobacter sp. Hiyo1]	0	0.0122215
gi|947939790|ref|WP_056599859.1|	3,4-dihydroxyphenylacetate 2,3-dioxygenase [Arthrobacter sp. Leaf141]	0	0.0157757
gi|946843666|ref|WP_055766750.1|	3,4-dihydroxyphenylacetate 2,3-dioxygenase [Arthrobacter sp. Leaf234]	0	0.0177547
gi|946884608|ref|WP_055807488.1|	3,4-dihydroxyphenylacetate 2,3-dioxygenase [Arthrobacter sp. Leaf337]	0	0.0365163
gi|947768892|ref|WP_056430770.1|	3,4-dihydroxyphenylacetate 2,3-dioxygenase [Arthrobacter sp. Leaf69]	0	0.0230638
gi|515766230|ref|WP_017198830.1|	3,4-dihydroxyphenylacetate 2,3-dioxygenase [Arthrobacter sp. M2012083]	0	0.0182
gi|1026727889|gb|OAE03260.1|	3,4-dihydroxyphenylacetate 2,3-dioxygenase [Arthrobacter sp. OY3WO11]	0	0.0722964
gi|908699216|ref|WP_049830991.1|	3,4-dihydroxyphenylacetate 2,3-dioxygenase [Arthrobacter sp. RIT-PI-e]	0	0.00992511
gi|947972127|ref|WP_056631871.1|	3,4-dihydroxyphenylacetate 2,3-dioxygenase [Arthrobacter sp. Soil736]	0	0.0395801
gi|947677021|ref|WP_056339600.1|	3,4-dihydroxyphenylacetate 2,3-dioxygenase [Arthrobacter sp. Soil762]	0	0.0358523
gi|948080097|ref|WP_056738839.1|	3,4-dihydroxyphenylacetate 2,3-dioxygenase [Arthrobacter sp. Soil763]	0	0.0261948
gi|947668995|ref|WP_056331609.1|	3,4-dihydroxyphenylacetate 2,3-dioxygenase [Arthrobacter sp. Soil764]	0	0.0037766
gi|947884920|ref|WP_056545274.1|	3,4-dihydroxyphenylacetate 2,3-dioxygenase [Arthrobacter sp. Soil782]	0	0.0261522
gi|759774640|ref|WP_043484166.1|	3,4-dihydroxyphenylacetate 2,3-dioxygenase [Arthrobacter sp. SPG23]	0	0.0330325
gi|636843602|ref|WP_024365210.1|	3,4-dihydroxyphenylacetate 2,3-dioxygenase [Arthrobacter sp. TB 26]	0	0.0275025
gi|654817954|ref|WP_028271253.1|	3,4-dihydroxyphenylacetate 2,3-dioxygenase [Arthrobacter sp. UNC362MFTsu5.1]	0	0.010059
gi|760125714|ref|WP_043807189.1|	3,4-dihydroxyphenylacetate 2,3-dioxygenase [Paenarthrobacter aurescens]	0	0.00886484
gi|651453197|ref|WP_026543054.1|	3,4-dihydroxyphenylacetate 2,3-dioxygenase [Paenarthrobacter nicotinovorans]	0	0.00609975
gi|759742942|ref|WP_043453638.1|	3,4-dihydroxyphenylacetate 2,3-dioxygenase [Pseudarthrobacter phenanthrenivorans]	0	0.100366
gi|503367828|ref|WP_013602489.1|	3,4-dihydroxyphenylacetate 2,3-dioxygenase [Pseudarthrobacter phenanthrenivorans]	0	0.100366
gi|910248983|ref|WP_050053549.1|	3,4-dihydroxyphenylacetate 2,3-dioxygenase [Pseudarthrobacter siccitolerans]	0	0.0304584
gi|910248725|ref|WP_050053291.1|	3,4-dihydroxyphenylacetate 2,3-dioxygenase [Pseudarthrobacter siccitolerans]	0	0.0304584
gi|971863696|ref|WP_058932588.1|	3,4-dihydroxyphenylacetate 2,3-dioxygenase [Pseudarthrobacter sulfonivorans]	0	0.0244053
gi|750014858|ref|WP_040351686.1|	3-chlorobenzoate-3,4-dioxygenase dehydrogenase [Blastopirellula marina]	0	0.850885
gi|656243679|ref|WP_029190309.1|	3-chlorobenzoate-3,4-dioxygenase dehydrogenase [Verrucomicrobium spinosum]	0	0.667154
gi|489749113|ref|WP_003653122.1|	3-phenylpropionate dioxygenase [Acinetobacter calcoaceticus]	0	0.136512
gi|515961145|ref|WP_017391728.1|	3-phenylpropionate dioxygenase [Acinetobacter calcoaceticus]	0	0.136512
gi|949755724|ref|WP_057086306.1|	3-phenylpropionate dioxygenase [Acinetobacter pittii]	0	0.453954
gi|490469841|ref|WP_004340349.1|	3-phenylpropionate dioxygenase [Comamonas testosteroni]	0	0.207561
gi|736323976|ref|WP_034350808.1|	3-phenylpropionate dioxygenase [Comamonas testosteroni]	0	0.207561
gi|736381149|ref|WP_034405613.1|	3-phenylpropionate dioxygenase [Comamonas testosteroni]	0	0.0984098
gi|743533427|ref|WP_039050294.1|	3-phenylpropionate dioxygenase [Comamonas testosteroni]	0	0.207561
gi|921992553|ref|WP_053282449.1|	3-phenylpropionate dioxygenase [Comamonas testosteroni]	0	0.207561
gi|517873937|ref|WP_019044145.1|	3-phenylpropionate dioxygenase [Comamonas testosteroni]	0	0.207561
gi|489162884|ref|WP_003072513.1|	3-phenylpropionate dioxygenase [Comamonas testosteroni]	0	0.207561
gi|489150725|ref|WP_003060441.1|	3-phenylpropionate dioxygenase [Comamonas testosteroni]	0	0.207561
gi|949770836|ref|WP_057093976.1|	3-phenylpropionate dioxygenase [Comamonas testosteroni]	0	0.207561
gi|736348735|ref|WP_034374616.1|	3-phenylpropionate dioxygenase [Comamonas testosteroni]	0	0.207561
gi|835355800|ref|WP_047472358.1|	3-phenylpropionate dioxygenase [Delftia sp. ZNC0008]	0	0.0335406
gi|737075099|gb|KHQ49749.1|	3-phenylpropionate dioxygenase [Ponticoccus sp. UMTAT08]	0	1
gi|1011624221|ref|WP_062474600.1|	3-phenylpropionate dioxygenase [Variovorax boronicumulans]	0	0.932915
gi|836633341|ref|WP_047782955.1|	3-phenylpropionate dioxygenase [Variovorax paradoxus]	0	0.314736
gi|947922024|ref|WP_056582181.1|	3-phenylpropionate dioxygenase [Variovorax sp. Root473]	0	1.21117
gi|499936186|ref|WP_011616920.1|	6-chlorohydroxyquinol-1,2-dioxygenase [Cupriavidus necator]	0	0.353726
gi|498509216|ref|WP_010809688.1|	6-chlorohydroxyquinol-1,2-dioxygenase [Ralstonia sp. GA3-3]	0	0.0330052
gi|319439436|emb|CBJ19184.1|	alpha-ketoglutarate dioxygenase-like protein, partial [uncultured bacterium]	0	0.5
gi|836673030|ref|WP_047820944.1|	aromatic ring-hydroxylating dioxygenase subunit alpha [Croceicoccus naphthovorans]	0	4
gi|890440594|ref|WP_048886452.1|	aromatic ring-hydroxylating dioxygenase subunit alpha [Erythrobacter atlanticus]	0	0.0124765
gi|738396373|ref|WP_036348109.1|	aromatic ring-hydroxylating dioxygenase subunit alpha [Mycobacterium aromaticivorans]	0	0.514898
gi|503600017|ref|WP_013834093.1|	aromatic ring-hydroxylating dioxygenase subunit alpha [Novosphingobium sp. PP1Y]	0	0.5
gi|503600019|ref|WP_013834095.1|	aromatic ring-hydroxylating dioxygenase subunit alpha [Novosphingobium sp. PP1Y]	0	0.570427
gi|503599991|ref|WP_013834067.1|	aromatic ring-hydroxylating dioxygenase subunit alpha [Novosphingobium sp. PP1Y]	0	0.0161316
gi|503598769|ref|WP_013832845.1|	aromatic ring-hydroxylating dioxygenase subunit alpha [Novosphingobium sp. PP1Y]	0	0.0161316
gi|503598750|ref|WP_013832826.1|	aromatic ring-hydroxylating dioxygenase subunit alpha [Novosphingobium sp. PP1Y]	0	0.245335
gi|503598752|ref|WP_013832828.1|	aromatic ring-hydroxylating dioxygenase subunit alpha [Novosphingobium sp. PP1Y]	0	0.5
gi|917123605|ref|WP_051730317.1|	aromatic ring-hydroxylating dioxygenase subunit alpha [Rhodococcus rhodochrous]	0	0.113029
gi|910258916|ref|WP_050063077.1|	aromatic ring-hydroxylating dioxygenase subunit alpha [Rhodococcus sp. RD6.2]	0	0.886971
gi|646517115|ref|WP_025548209.1|	aromatic ring-hydroxylating dioxygenase subunit alpha [Sphingobium barthaii]	0	0.121567
gi|646531323|ref|WP_025551213.1|	aromatic ring-hydroxylating dioxygenase subunit alpha [Sphingobium barthaii]	0	0.00343788
gi|739652894|ref|WP_037508582.1|	aromatic ring-hydroxylating dioxygenase subunit alpha [Sphingobium yanoikuyae]	0	0.0266142
gi|739653120|ref|WP_037508785.1|	aromatic ring-hydroxylating dioxygenase subunit alpha [Sphingobium yanoikuyae]	0	0.941104
gi|931551094|gb|KPL25845.1|	aromatic ring-opening dioxygenase LigA [Acidithiobacillales bacterium SM1_46]	0	31.4879
gi|949739468|ref|WP_057076688.1|	aromatic ring-opening dioxygenase LigA [Acinetobacter pittii]	0	0.0484903
gi|949793226|ref|WP_057105523.1|	aromatic ring-opening dioxygenase LigA [Acinetobacter pittii]	0	0.0484903
gi|949754490|ref|WP_057085113.1|	aromatic ring-opening dioxygenase LigA [Acinetobacter pittii]	0	0.0484903
gi|949717529|ref|WP_057062249.1|	aromatic ring-opening dioxygenase LigA [Acinetobacter pittii]	0	0.0484903
gi|949736583|ref|WP_057074955.1|	aromatic ring-opening dioxygenase LigA [Acinetobacter pittii]	0	0.0484903
gi|915255604|ref|WP_050758011.1|	aromatic ring-opening dioxygenase LigA [Bermanella marisrubri]	0	0.5
gi|918233250|ref|WP_052365231.1|	aromatic ring-opening dioxygenase LigA [Halotalea alkalilenta]	0	0.306904
gi|947037098|ref|WP_055900360.1|	aromatic ring-opening dioxygenase LigA [Leifsonia sp. Leaf264]	0	0.183452
gi|947498150|ref|WP_056162275.1|	aromatic ring-opening dioxygenase LigA [Leifsonia sp. Leaf325]	0	0.235836
gi|946892604|ref|WP_055815411.1|	aromatic ring-opening dioxygenase LigA [Leifsonia sp. Root112D2]	0	0.884763
gi|946200470|gb|KRC52225.1|	aromatic ring-opening dioxygenase LigA [Leifsonia sp. Root227]	0	1
gi|946969338|ref|WP_055890805.1|	aromatic ring-opening dioxygenase LigA [Leifsonia sp. Root227]	0	1
gi|920164988|ref|WP_052961432.1|	aromatic ring-opening dioxygenase LigA [Leucobacter sp. Ag1]	0	0.301547
gi|947773851|ref|WP_056435633.1|	aromatic ring-opening dioxygenase LigA [Massilia sp. Root335]	0	0.56766
gi|927902279|ref|WP_053853845.1|	aromatic ring-opening dioxygenase LigA [Mycobacterium mucogenicum]	0	0.25
gi|914772963|ref|WP_050715686.1|	aromatic ring-opening dioxygenase LigA [Ottowia sp. oral taxon 894]	0	0.351173
gi|917405370|ref|WP_052012082.1|	aromatic ring-opening dioxygenase LigA [Pectobacterium carotovorum]	0	0.243435
gi|917723486|ref|WP_052237777.1|	aromatic ring-opening dioxygenase LigA [Pectobacterium carotovorum]	0	0.243435
gi|914889303|ref|WP_050747186.1|	aromatic ring-opening dioxygenase LigA [Polynucleobacter necessarius]	0	0.202525
gi|973400486|ref|WP_059142692.1|	aromatic ring-opening dioxygenase LigA [Streptomyces violaceusniger]	0	0.5
gi|836655670|ref|WP_047803869.1|	aromatic-ring-hydroxylating dioxygenase [Kocuria sp. SM24M-10]	0	1
gi|753803437|ref|WP_041559077.1|	aromatic-ring-hydroxylating dioxygenase [Novosphingobium sp. PP1Y]	0	0.25887
gi|761529151|gb|AJP49470.1|	aromatic-ring-hydroxylating dioxygenase [Rhodocyclaceae bacterium PG1-Ca6]	0	2
gi|646517168|ref|WP_025548222.1|	aromatic-ring-hydroxylating dioxygenase [Sphingobium barthaii]	0	0.0551691
gi|646531317|ref|WP_025551212.1|	aromatic-ring-hydroxylating dioxygenase [Sphingobium barthaii]	0	0.0692819
gi|739652966|ref|WP_037508646.1|	aromatic-ring-hydroxylating dioxygenase [Sphingobium yanoikuyae]	0	0.42709
gi|739652897|ref|WP_037508585.1|	aromatic-ring-hydroxylating dioxygenase [Sphingobium yanoikuyae]	0	0.536344
gi|491590439|ref|WP_005448005.1|	aromatic-ring-hydroxylating dioxygenase subunit alpha [Saccharomonospora azurea]	0	1
gi|491587347|ref|WP_005444914.1|	aromatic-ring-hydroxylating dioxygenase subunit alpha [Saccharomonospora azurea]	0	1
gi|503599992|ref|WP_013834068.1|	aromatic-ring-hydroxylating dioxygenase subunit beta [Novosphingobium sp. PP1Y]	0	0.325092
gi|917728334|ref|WP_052242625.1|	benzene 1,2-dioxygenase [Novosphingobium subterraneum]	0	0.217445
gi|646516969|ref|WP_025548173.1|	benzene 1,2-dioxygenase [Sphingobium barthaii]	0	0.807962
gi|820038311|gb|KKW89831.1|	benzene 1,2-dioxygenase [Sphingobium chungbukense]	0	0.135691
gi|893707921|ref|WP_048936336.1|	benzene 1,2-dioxygenase [Sphingobium yanoikuyae]	0	0.5
gi|917470181|ref|WP_052076598.1|	benzene 1,2-dioxygenase [Sphingobium yanoikuyae]	0	2.38408
gi|662140777|ref|WP_030092101.1|	benzene 1,2-dioxygenase [Sphingomonas sp. DC-6]	0	0.0499572
gi|490786946|ref|WP_004649108.1|	benzoate 1,2-dioxygenase large subunit [Acinetobacter bohemicus]	0	0.183504
gi|796850019|ref|WP_045794757.1|	benzoate 1,2-dioxygenase large subunit [Acinetobacter indicus]	0	0.816496
gi|515968851|ref|WP_017399434.1|	benzoate 1,2-dioxygenase large subunit [Acinetobacter pittii]	0	0.25
gi|507073948|ref|WP_016144722.1|	benzoate 1,2-dioxygenase large subunit [Acinetobacter pittii]	0	0.25
gi|949727003|ref|WP_057069831.1|	benzoate 1,2-dioxygenase large subunit [Acinetobacter pittii]	0	0.25
gi|949793658|ref|WP_057105720.1|	benzoate 1,2-dioxygenase large subunit [Acinetobacter pittii]	0	0.25
gi|755126768|ref|WP_042477094.1|	benzoate 1,2-dioxygenase large subunit [Agrobacterium rhizogenes]	0	0.381825
gi|501839373|ref|WP_012653233.1|	benzoate 1,2-dioxygenase large subunit [Agrobacterium tumefaciens]	0	0.618175
gi|516606466|ref|WP_017981486.1|	benzoate 1,2-dioxygenase large subunit [Amycolatopsis methanolica]	0	0.167187
gi|521088035|ref|WP_020418940.1|	benzoate 1,2-dioxygenase large subunit [Amycolatopsis sp. ATCC 39116]	0	0.448073
gi|654460897|ref|WP_027931308.1|	benzoate 1,2-dioxygenase large subunit [Amycolatopsis thermoflava]	0	0.192059
gi|971059370|ref|WP_058870787.1|	benzoate 1,2-dioxygenase large subunit [Kocuria palustris]	0	0.5
gi|923064270|ref|WP_053447920.1|	benzoate 1,2-dioxygenase large subunit [Kocuria palustris]	0	0.5
gi|1004331894|gb|AMP39123.1|	benzoate 1,2-dioxygenase large subunit [Ralstonia solanacearum]	0	0.5
gi|502977577|ref|WP_013212553.1|	benzoate 1,2-dioxygenase large subunit [Ralstonia solanacearum]	0	0.5
gi|657728514|ref|WP_029525065.1|	benzoate 1,2-dioxygenase small subunit [Polaromonas glacialis]	0	0.534769
gi|500125493|ref|WP_011801498.1|	benzoate 1,2-dioxygenase small subunit [Polaromonas naphthalenivorans]	0	0.465231
gi|498025024|ref|WP_010339180.1|	benzoate 1,2-dioxygenase small subunit [Sphingobium yanoikuyae]	0	0.5
gi|500995401|ref|WP_012048845.1|	benzoate 1,2-dioxygenase subunit alpha [Sphingomonas wittichii]	0	0.475021
gi|515116588|ref|WP_016745608.1|	benzoate 1,2-dioxygenase subunit alpha [Sphingomonas wittichii]	0	0.475021
gi|917760824|ref|WP_052274829.1|	biphenyl 2,3-dioxygenase [Halocynthiibacter arcticus]	0	0.163248
gi|500011063|ref|WP_011691781.1|	catechol 1,2-dioxygenase [Arthrobacter sp. FB24]	0	0.462563
gi|654823569|ref|WP_028276559.1|	catechol 1,2-dioxygenase [Arthrobacter sp. I3]	0	0.242425
gi|947767137|ref|WP_056429035.1|	catechol 1,2-dioxygenase [Arthrobacter sp. Leaf69]	0	0.295013
gi|739217894|ref|WP_037081277.1|	catechol 1,2-dioxygenase [Rhizobium vignae]	0	0.432512
gi|657830793|ref|WP_029547326.1|	catechol 1,2-dioxygenase [Rhodococcus aetherivorans]	0	0.12034
gi|494508686|ref|WP_007298145.1|	catechol 1,2-dioxygenase [Rhodococcus imtechensis]	0	0.0545352
gi|930592392|ref|WP_054248357.1|	catechol 1,2-dioxygenase [Rhodococcus jostii]	0	0.1472
gi|501996365|ref|WP_012687227.1|	catechol 1,2-dioxygenase [Rhodococcus opacus]	0	0.23532
gi|491395737|ref|WP_005253594.1|	catechol 1,2-dioxygenase [Rhodococcus opacus]	0	0.23532
gi|516277876|ref|WP_017681839.1|	catechol 1,2-dioxygenase [Rhodococcus ruber]	0	0.207286
gi|748758637|gb|AJE61274.1|	catechol 1,2-dioxygenase, partial [uncultured bacterium]	0	0.0264725
gi|495047458|ref|WP_007772294.1|	catechol 2,3-dioxygenase [Rhizobium sp. CF080]	0	0.567488
gi|931553766|gb|KPL28155.1|	dioxygenase [Acidithiobacillales bacterium SM1_46]	0	1.57245
gi|931491935|gb|KPK71938.1|	dioxygenase [Acidithiobacillales bacterium SM23_46]	0	2.25484
gi|504255895|ref|WP_014442997.1|	dioxygenase [Actinoplanes missouriensis]	0	0.335699
gi|759814642|ref|WP_043511412.1|	dioxygenase [Actinoplanes sp. SE50/110]	0	0.5
gi|522157911|ref|WP_020669119.1|	dioxygenase [Amycolatopsis nigrescens]	0	1
gi|736081888|ref|WP_034215316.1|	dioxygenase [Arenimonas metalli]	0	0.803095
gi|652406707|ref|WP_026802447.1|	dioxygenase [Arenimonas oryziterrae]	0	0.99234
gi|969936179|ref|WP_058636969.1|	dioxygenase [Aureimonas ureilytica]	0	1
gi|1043079141|ref|WP_065340966.1|	dioxygenase [Azoarcus olearius]	0	0.317801
gi|500090581|ref|WP_011766594.1|	dioxygenase [Azoarcus sp. BH72]	0	0.682199
gi|1018186377|emb|SAI56073.1|	dioxygenase [Bordetella ansorpii]	0	0.00462287
gi|772763466|ref|WP_045318852.1|	dioxygenase [Brevundimonas abyssalis]	0	0.607785
gi|759985778|ref|WP_043669545.1|	dioxygenase [Clavibacter michiganensis]	0	0.333333
gi|740711972|ref|WP_038497259.1|	dioxygenase [Collimonas arenae]	0	0.5
gi|1004367205|ref|WP_061537581.1|	dioxygenase [Collimonas arenae]	0	0.274653
gi|1010987967|ref|WP_061946566.1|	dioxygenase [Collimonas pratensis]	0	0.58802
gi|1011200816|ref|WP_062121178.1|	dioxygenase [Collimonas pratensis]	0	0.58802
gi|665915512|ref|WP_031281564.1|	dioxygenase [Corynebacterium-like bacterium B27]	0	0.179147
gi|653184369|ref|WP_027420829.1|	dioxygenase [Crocinitomix catalasitica]	0	0.170956
gi|757172267|ref|WP_042726355.1|	dioxygenase [Curtobacterium sp. B8]	0	0.652461
gi|736874203|ref|WP_034873845.1|	dioxygenase [Endozoicomonas montiporae]	0	0.15166
gi|1011035960|ref|WP_061992090.1|	dioxygenase [Flammeovirgaceae bacterium 311]	0	0.841057
gi|914667994|ref|WP_050658619.1|	dioxygenase [Gallaecimonas pentaromativorans]	0	0.275799
gi|931392667|gb|KPJ82112.1|	dioxygenase [Gammaproteobacteria bacterium SG8_30]	0	0.61358
gi|931455773|gb|KPK39032.1|	dioxygenase [Gammaproteobacteria bacterium SG8_47]	0	0.172705
gi|652462518|ref|WP_026857302.1|	dioxygenase [Geodermatophilaceae bacterium URHB0062]	0	0.664301
gi|737973936|ref|WP_035936572.1|	dioxygenase [Knoellia aerolata]	0	0.512235
gi|738409619|ref|WP_036361230.1|	dioxygenase [Microvirga lupini]	0	0.050709
gi|806835233|ref|WP_046183621.1|	dioxygenase [Mycobacterium nebraskense]	0	0.1167
gi|659872964|ref|WP_029919817.1|	dioxygenase [Nevskia soli]	0	0.84834
gi|983431212|ref|WP_060594751.1|	dioxygenase [Nocardia farcinica]	0	0.468879
gi|753867563|ref|WP_041623175.1|	dioxygenase [Oscillatoria nigro-viridis]	0	0.906841
gi|653002007|ref|WP_027254205.1|	dioxygenase [Photobacterium halotolerans]	0	0.278685
gi|752748709|ref|WP_041395827.1|	dioxygenase [Photobacterium profundum]	0	0.146633
gi|750371186|ref|WP_040653100.1|	dioxygenase [Pseudogulbenkiania ferrooxidans]	0	0.882564
gi|505259314|ref|WP_015446416.1|	dioxygenase [Rhodanobacter denitrificans]	0	0.275359
gi|388447206|gb|EIM03219.1|	dioxygenase [Rhodanobacter denitrificans]	0	0.275359
gi|759573204|ref|WP_043292417.1|	dioxygenase [Rhodanobacter denitrificans]	0	0.275359
gi|653307754|ref|WP_027485124.1|	dioxygenase [Rhodanobacter sp. OR87]	0	0.173923
gi|910260969|ref|WP_050065130.1|	dioxygenase [Rhodococcus sp. RD6.2]	0	0.5
gi|918016576|ref|WP_052308949.1|	dioxygenase [Runella slithyformis]	0	0.307123
gi|652361410|ref|WP_026757536.1|	dioxygenase [Sediminimonas qiaohouensis]	0	0.689927
gi|805553322|ref|WP_046119058.1|	dioxygenase [Sinorhizobium sp. PC2]	0	1
gi|654617069|ref|WP_028081613.1|	dioxygenase [Solimonas soli]	0	0.38642
gi|544821650|ref|WP_021237835.1|	dioxygenase [Sphingobium quisquiliarum]	0	0.18613
gi|663815774|ref|WP_030538201.1|	dioxygenase [Sphingobium sp. DC-2]	0	0.280908
gi|739625482|ref|WP_037481917.1|	dioxygenase [Sphingomonas paucimobilis]	0	0.313232
gi|695128345|dbj|GAL84166.1|	dioxygenase [Sporocytophaga myxococcoides]	0	0.5
gi|671530447|ref|WP_031514264.1|	dioxygenase [Streptomyces sp. NRRL F-5123]	0	0.531121
gi|740082040|ref|WP_037931505.1|	dioxygenase [Sulfitobacter pseudonitzschiae]	0	0.310073
gi|755802307|ref|WP_042581580.1|	dioxygenase [Variovorax paradoxus]	0	0.391043
gi|501407785|ref|WP_012439351.1|	dioxygenase [Xanthomonas campestris]	0	0.333333
gi|756145377|ref|WP_042594553.1|	dioxygenase [Xanthomonas campestris]	0	0.333333
gi|504319372|ref|WP_014506474.1|	dioxygenase [Xanthomonas campestris]	0	0.333333
gi|640715074|ref|WP_025138325.1|	extradiol dioxygenase [Achromobacter sp. DH1f]	0	0.0418438
gi|935624027|ref|WP_054476685.1|	extradiol dioxygenase [Achromobacter sp.]	0	0.155285
gi|935612574|ref|WP_054471377.1|	extradiol dioxygenase [Achromobacter sp.]	0	0.155285
gi|935524872|ref|WP_054434148.1|	extradiol dioxygenase [Achromobacter sp.]	0	0.155285
gi|759692727|ref|WP_043409357.1|	extradiol dioxygenase [Cystobacter violaceus]	0	0.597522
gi|752608554|ref|WP_041277941.1|	extradiol dioxygenase [Desulfotalea psychrophila]	0	0.803393
gi|654388063|ref|WP_027866760.1|	extradiol dioxygenase [Massilia alkalitolerans]	0	1
gi|913426564|ref|WP_050409250.1|	extradiol dioxygenase [Massilia sp. NR 4-1]	0	0.402478
gi|983123162|ref|WP_060443915.1|	extradiol dioxygenase [Serratia marcescens]	0	0.1
gi|983101560|ref|WP_060439609.1|	extradiol dioxygenase [Serratia marcescens]	0	0.1
gi|835583434|ref|WP_047570372.1|	extradiol dioxygenase [Serratia marcescens]	0	0.1
gi|983555937|ref|WP_060706856.1|	extradiol dioxygenase [Serratia marcescens]	0	0.1
gi|746537198|ref|WP_039569623.1|	extradiol dioxygenase [Serratia marcescens]	0	0.1
gi|727165429|ref|WP_033636186.1|	extradiol dioxygenase [Serratia marcescens]	0	0.1
gi|983089322|ref|WP_060428834.1|	extradiol dioxygenase [Serratia marcescens]	0	0.1
gi|983087305|ref|WP_060426905.1|	extradiol dioxygenase [Serratia marcescens]	0	0.1
gi|896184587|ref|WP_049195288.1|	extradiol dioxygenase [Serratia marcescens]	0	2.1
gi|1006522603|ref|WP_061782737.1|	extradiol dioxygenase [Shewanella putrefaciens]	0	0.333333
gi|500268147|ref|WP_011919031.1|	extradiol dioxygenase [Shewanella putrefaciens]	0	0.333333
gi|504423154|ref|WP_014610256.1|	extradiol dioxygenase [Shewanella putrefaciens]	0	0.333333
gi|973262018|gb|KUL28728.1|	extradiol ring-cleavage dioxygenase [Actinoplanes awajinensis subsp. mycoplanecinus]	0	0.46293
gi|1011500024|ref|WP_062394562.1|	extradiol ring-cleavage dioxygenase [Gordonia sp. QH-11]	0	0.415427
gi|700180652|gb|KGN41327.1|	extradiol ring-cleavage dioxygenase [Knoellia aerolata DSM 18566]	0	0.0248347
gi|595616046|gb|AHM59689.1|	extradiol ring-cleavage dioxygenase class III protein subunit B [Flammeovirgaceae bacterium 311]	0	0.841057
gi|336304727|gb|AEI47829.1|	Extradiol ring-cleavage dioxygenase class III protein subunit B [Runella slithyformis DSM 19594]	0	0.0107617
gi|490830347|ref|WP_004692433.1|	Fe2+dependent dioxygenase [Acinetobacter johnsonii]	0	0.333333
gi|971007782|ref|WP_058868907.1|	Fe2+dependent dioxygenase [Acinetobacter johnsonii]	0	0.333333
gi|1020036126|ref|WP_063185993.1|	Fe2+dependent dioxygenase [Chelatococcus daeguensis]	0	0.262994
gi|943631158|ref|WP_055460572.1|	Fe2+dependent dioxygenase [Chelatococcus sambhunathii]	0	0.737006
gi|972322337|ref|WP_058979343.1|	Fe2+dependent dioxygenase [Stenotrophomonas maltophilia]	0	0.0273194
gi|1032610441|ref|WP_064237801.1|	Fe2+dependent dioxygenase [Stenotrophomonas maltophilia]	0	0.0273194
gi|1041000354|ref|WP_065198098.1|	Fe2+dependent dioxygenase [Stenotrophomonas maltophilia]	0	0.0273194
gi|1047330929|ref|WP_065722548.1|	Fe2+dependent dioxygenase [Stenotrophomonas maltophilia]	0	0.0273194
gi|492876933|ref|WP_006019604.1|	homogentisate 1,2-dioxygenase [Afipia broomeae]	0	0.207694
gi|651576256|ref|WP_026575024.1|	homogentisate 1,2-dioxygenase [Bacillus sp. UNC438CL73TsuS30]	0	1
gi|759520445|ref|WP_043240786.1|	homogentisate 1,2-dioxygenase [Bosea sp. LC85]	0	0.0342532
gi|948056619|ref|WP_056715597.1|	homogentisate 1,2-dioxygenase [Bosea sp. Leaf344]	0	0.0260669
gi|950135368|ref|WP_057190283.1|	homogentisate 1,2-dioxygenase [Bosea sp. Root483D1]	0	0.0370772
gi|973336136|gb|KUL95989.1|	homogentisate 1,2-dioxygenase [Bosea sp. WAO]	0	0.0214365
gi|944507938|ref|WP_055726416.1|	homogentisate 1,2-dioxygenase [Bosea thiooxidans]	0	0.0232407
gi|657604770|ref|WP_029416018.1|	homogentisate 1,2-dioxygenase [Brevundimonas bacteroides]	0	0.54048
gi|429186411|gb|EKY27353.1|	homogentisate 1,2-dioxygenase [Brevundimonas diminuta 470-4]	0	0.0119524
gi|489258239|ref|WP_003166156.1|	homogentisate 1,2-dioxygenase [Brevundimonas diminuta]	0	0.0686841
gi|916305090|ref|WP_051040136.1|	homogentisate 1,2-dioxygenase [Brevundimonas diminuta]	0	0.0686841
gi|647727390|ref|WP_025976206.1|	homogentisate 1,2-dioxygenase [Brevundimonas naejangsanensis]	0	0.0747649
gi|636827705|ref|WP_024353757.1|	homogentisate 1,2-dioxygenase [Brevundimonas naejangsanensis]	0	0.0747649
gi|930005849|ref|WP_054110899.1|	homogentisate 1,2-dioxygenase [Brevundimonas sp. AAP58]	0	0.45952
gi|947440850|ref|WP_056105348.1|	homogentisate 1,2-dioxygenase [Brevundimonas sp. Leaf363]	0	0.091805
gi|947788887|ref|WP_056450583.1|	homogentisate 1,2-dioxygenase [Brevundimonas sp. Root1279]	0	0.332545
gi|947958621|ref|WP_056618570.1|	homogentisate 1,2-dioxygenase [Brevundimonas sp. Root1423]	0	0.276799
gi|470230648|gb|EMR04210.1|	homogentisate 1,2-dioxygenase [Cesiribacter andamanensis AMV16]	0	0.0785536
gi|750091373|ref|WP_040396056.1|	homogentisate 1,2-dioxygenase [Cesiribacter andamanensis]	0	0.921446
gi|655999610|ref|WP_029041082.1|	homogentisate 1,2-dioxygenase [Cucumibacter marinus]	0	0.032004
gi|515581762|ref|WP_017014488.1|	homogentisate 1,2-dioxygenase [Enterovibrio calviensis]	0	0.272834
gi|515575086|ref|WP_017007861.1|	homogentisate 1,2-dioxygenase [Enterovibrio calviensis]	0	0.272834
gi|495601673|ref|WP_008326252.1|	homogentisate 1,2-dioxygenase [Herbaspirillum sp. GW103]	0	1
gi|517453914|ref|WP_018624703.1|	homogentisate 1,2-dioxygenase [Kangiella aquimarina]	0	0.406714
gi|502478907|ref|WP_012801444.1|	homogentisate 1,2-dioxygenase [Kangiella koreensis]	0	0.317487
gi|1005407474|ref|WP_061638056.1|	homogentisate 1,2-dioxygenase [Legionella pneumophila]	0	0.0769231
gi|653013662|ref|WP_027265719.1|	homogentisate 1,2-dioxygenase [Legionella pneumophila]	0	0.0769231
gi|653014969|ref|WP_027266999.1|	homogentisate 1,2-dioxygenase [Legionella pneumophila]	0	0.0769231
gi|1011914247|ref|WP_062727461.1|	homogentisate 1,2-dioxygenase [Legionella pneumophila]	0	0.0769231
gi|1003962057|ref|WP_061476118.1|	homogentisate 1,2-dioxygenase [Legionella pneumophila]	0	0.0769231
gi|1004013313|ref|WP_061483250.1|	homogentisate 1,2-dioxygenase [Legionella pneumophila]	0	0.0769231
gi|1005404018|ref|WP_061636954.1|	homogentisate 1,2-dioxygenase [Legionella pneumophila]	0	0.0769231
gi|742354711|ref|WP_038838130.1|	homogentisate 1,2-dioxygenase [Legionella pneumophila]	0	0.0769231
gi|1006041316|ref|WP_061721845.1|	homogentisate 1,2-dioxygenase [Legionella pneumophila]	0	0.0769231
gi|499526957|ref|WP_011213597.1|	homogentisate 1,2-dioxygenase [Legionella pneumophila]	0	0.0769231
gi|504656650|ref|WP_014843752.1|	homogentisate 1,2-dioxygenase [Legionella pneumophila]	0	0.0769231
gi|1005609498|ref|WP_061691992.1|	homogentisate 1,2-dioxygenase [Legionella pneumophila]	0	0.0769231
gi|652967797|ref|WP_027220719.1|	homogentisate 1,2-dioxygenase [Legionella pneumophila]	0	0.0769231
gi|506408175|ref|WP_015927894.1|	homogentisate 1,2-dioxygenase [Methylobacterium nodulans]	0	0.227356
gi|501428298|ref|WP_012452968.1|	homogentisate 1,2-dioxygenase [Methylobacterium populi]	0	0.772644
gi|499649233|ref|WP_011329967.1|	homogentisate 1,2-dioxygenase [Pseudoalteromonas haloplanktis]	0	1.875
gi|1049605163|emb|SCC79382.1|	homogentisate 1,2-dioxygenase [Rhizobiales bacterium HL-109]	0	0.0277124
gi|1002737696|gb|AMN41613.1|	homogentisate 1,2-dioxygenase [Rhodoplanes sp. Z2-YC6860]	0	0.698627
gi|970373638|ref|WP_058698545.1|	hydroxyquinol 1,2-dioxygenase [Cupriavidus necator]	0	0.353726
gi|656007469|ref|WP_029048881.1|	hydroxyquinol 1,2-dioxygenase [Cupriavidus sp. amp6]	0	0.205913
gi|737860720|ref|WP_035827836.1|	hydroxyquinol 1,2-dioxygenase [Cupriavidus sp. SK-4]	0	0.05363
gi|930028780|ref|WP_054132680.1|	lignostilbene alpha-beta-dioxygenase [Novosphingobium sp. AAP1]	0	0.122294
gi|655246835|ref|WP_028658022.1|	lignostilbene alpha-beta-dioxygenase [Novosphingobium sp. B-7]	0	0.314989
gi|1011445587|ref|WP_062342694.1|	lignostilbene alpha-beta-dioxygenase [Novosphingobium sp. CCH12-A3]	0	0.314171
gi|503598413|ref|WP_013832489.1|	lignostilbene alpha-beta-dioxygenase [Novosphingobium sp. PP1Y]	0	0.685829
gi|1032079514|gb|OAN52479.1|	lignostilbene alpha-beta-dioxygenase [Sphingobium sp. TCM1]	0	0.562717
gi|739671720|ref|WP_037526900.1|	lignostilbene alpha-beta-dioxygenase [Sphingomonas wittichii]	0	0.692049
gi|948029047|ref|WP_056688296.1|	p-cumate dioxygenase [Nocardioides sp. Root140]	0	0.368211
gi|950291503|ref|WP_057322672.1|	p-cumate dioxygenase [Nocardioides sp. Soil797]	0	0.631789
gi|821380074|gb|AKH42899.1|	Phenoxybenzoate dioxygenase subunit alpha [Altererythrobacter atlanticus]	0	0.5
gi|523534627|ref|WP_020752957.1|	phenylpropionate dioxygenase [Acinetobacter baumannii]	0	0.0239858
gi|908206094|dbj|GAP36096.1|	phenylpropionate dioxygenase [Ideonella sakaiensis]	0	0.5
gi|759656970|ref|WP_043374584.1|	phthalate 4,5-dioxygenase [Comamonas testosteroni]	0	0.5
gi|929535474|ref|WP_054075767.1|	phthalate 4,5-dioxygenase [Comamonas testosteroni]	0	0.5
gi|746361583|ref|WP_039406161.1|	phthalate 4,5-dioxygenase [Pandoraea pulmonicola]	0	1
gi|654768849|ref|WP_028223495.1|	phthalate 4,5-dioxygenase [Paraburkholderia oxyphila]	0	0.237989
gi|1011626291|ref|WP_062476670.1|	phthalate 4,5-dioxygenase [Variovorax boronicumulans]	0	0.43511
gi|947922709|ref|WP_056582861.1|	phthalate 4,5-dioxygenase [Variovorax sp. Root473]	0	0.56489
gi|947984224|ref|WP_056643788.1|	protocatechuate 3,4-dioxygenase [Acidovorax sp. Root70]	0	0.0635935
gi|930068186|ref|WP_054170328.1|	protocatechuate 3,4-dioxygenase [alpha proteobacterium AAP38]	0	0.298059
gi|656265782|ref|WP_029211718.1|	protocatechuate 3,4-dioxygenase [Arsenicicoccus bolidensis]	0	1
gi|655967034|ref|WP_029009672.1|	protocatechuate 3,4-dioxygenase [Azospirillum halopraeferens]	0	0.701941
gi|930049814|ref|WP_054153084.1|	protocatechuate 3,4-dioxygenase [beta proteobacterium AAP51]	0	0.345022
gi|517121075|ref|WP_018309893.1|	protocatechuate 3,4-dioxygenase [Cupriavidus sp. UYPR2.512]	0	0.588569
gi|737641211|ref|WP_035611233.1|	protocatechuate 3,4-dioxygenase [Hylemonella gracilis]	0	0.490775
gi|748593791|ref|WP_039851971.1|	protocatechuate 3,4-dioxygenase [Hylemonella gracilis]	0	0.490775
gi|835407129|ref|WP_047497096.1|	protocatechuate 3,4-dioxygenase [Methylibium sp. CF059]	0	0.591384
gi|975153283|gb|KUR72984.1|	protocatechuate 3,4-dioxygenase [Novosphingobium fuchskuhlense]	0	0.408045
gi|930017987|ref|WP_054122277.1|	protocatechuate 3,4-dioxygenase [Novosphingobium sp. AAP93]	0	0.591955
gi|746345814|ref|WP_039390730.1|	protocatechuate 3,4-dioxygenase [Novosphingobium sp. MBES04]	0	1
gi|808996043|ref|WP_046290763.1|	protocatechuate 3,4-dioxygenase [Pandoraea oxalativorans]	0	0.411431
gi|739634901|ref|WP_037490859.1|	protocatechuate 3,4-dioxygenase [Sphingobium japonicum]	0	0.159522
gi|663822693|ref|WP_030541015.1|	protocatechuate 3,4-dioxygenase [Sphingobium sp. DC-2]	0	0.15199
gi|948029959|ref|WP_056689207.1|	protocatechuate 3,4-dioxygenase [Sphingobium sp. Leaf26]	0	0.103008
gi|1032079547|gb|OAN52512.1|	protocatechuate 3,4-dioxygenase [Sphingobium sp. TCM1]	0	0.145419
gi|739624749|ref|WP_037481192.1|	protocatechuate 3,4-dioxygenase [Sphingomonas paucimobilis]	0	0.16948
gi|946836273|ref|WP_055759376.1|	protocatechuate 3,4-dioxygenase [Sphingomonas sp. Leaf23]	0	2.02547
gi|1036251743|gb|OAZ13706.1|	protocatechuate 3,4-dioxygenase [Thalassospira profundimaris]	0	0.000461233
gi|1036247970|gb|OAZ09947.1|	protocatechuate 3,4-dioxygenase [Thalassospira tepidiphila MCCC 1A03514]	0	1.34667e-05
gi|910693258|dbj|GAP56834.1|	protocatechuate 3,4-dioxygenase beta chain [Arthrobacter sp. Hiyo6]	0	0.260087
gi|84042999|gb|ABC50021.1|	protocatechuate 3,4-dioxygenase beta subunit, partial [uncultured bacterium]	0	0.120704
gi|133948818|gb|ABO43980.1|	protocatechuate 3,4-dioxygenase beta subunit, partial [uncultured bacterium]	0	0.120704
gi|84043005|gb|ABC50024.1|	protocatechuate 3,4-dioxygenase beta subunit, partial [uncultured bacterium]	0	0.120704
gi|84043001|gb|ABC50022.1|	protocatechuate 3,4-dioxygenase beta subunit, partial [uncultured bacterium]	0	0.120704
gi|133948862|gb|ABO44002.1|	protocatechuate 3,4-dioxygenase beta subunit, partial [uncultured bacterium]	0	0.120704
gi|112379409|gb|ABI16515.1|	protocatechuate 3,4-dioxygenase b-subunit, partial [Ralstonia eutropha JMP134]	0	0.000156887
gi|446989949|ref|WP_001067205.1|	protocatechuate 3,4-dioxygenase subunit alpha [Acinetobacter baumannii]	0	0.743918
gi|1016519219|ref|WP_063098957.1|	protocatechuate 3,4-dioxygenase subunit alpha [Acinetobacter pittii]	0	0.256082
gi|494090527|ref|WP_007031360.1|	protocatechuate 3,4-dioxygenase subunit alpha [Amycolatopsis decaplanina]	0	0.251256
gi|996002893|gb|AMJ60280.1|	protocatechuate 3,4-dioxygenase subunit alpha [Bosea sp. PAMC 26642]	0	0.554066
gi|948140215|ref|WP_056798554.1|	protocatechuate 3,4-dioxygenase subunit alpha [Bosea sp. Root381]	0	0.445934
gi|930462796|ref|WP_054210424.1|	protocatechuate 3,4-dioxygenase subunit alpha [Bosea vaviloviae]	0	0.756805
gi|494944049|ref|WP_007670077.1|	protocatechuate 3,4-dioxygenase subunit alpha [Caulobacter sp. AP07]	0	0.243195
gi|740895933|ref|WP_038681181.1|	protocatechuate 3,4-dioxygenase subunit alpha [Rubrobacter radiotolerans]	0	0.49964
gi|703478952|ref|WP_033431750.1|	protocatechuate 3,4-dioxygenase subunit alpha [Saccharothrix syringae]	0	0.748744
gi|759837167|ref|WP_043532797.1|	protocatechuate 3,4-dioxygenase subunit beta [Actinoplanes utahensis]	0	0.0886691
gi|916358030|ref|WP_051082340.1|	protocatechuate 3,4-dioxygenase subunit beta [Arthrobacter sp. 131MFCol6.1]	0	0.19779
gi|916926370|ref|WP_051533082.1|	protocatechuate 3,4-dioxygenase subunit beta [Arthrobacter sp. 9MFCol3.1]	0	0.148484
gi|973595830|gb|KUM39439.1|	protocatechuate 3,4-dioxygenase subunit beta [Arthrobacter sp. EPSL27]	0	0.163923
gi|947767428|ref|WP_056429307.1|	protocatechuate 3,4-dioxygenase subunit beta [Arthrobacter sp. Leaf69]	0	0.229716
gi|663710255|ref|WP_030486959.1|	protocatechuate 3,4-dioxygenase subunit beta [Micromonospora chokoriensis]	0	0.228928
gi|663331175|ref|WP_030330697.1|	protocatechuate 3,4-dioxygenase subunit beta [Micromonospora parva]	0	0.4309
gi|983629876|gb|KWV30136.1|	protocatechuate 3,4-dioxygenase subunit beta [Micromonospora rifamycinica]	0	0.340172
gi|821557868|ref|WP_046864874.1|	protocatechuate 3,4-dioxygenase subunit beta [Microvirga sp. JC119]	0	0.766238
gi|496239555|ref|WP_008952940.1|	protocatechuate 3,4-dioxygenase subunit beta [Pseudogulbenkiania ferrooxidans]	0	0.14051
gi|503853558|ref|WP_014087552.1|	protocatechuate 3,4-dioxygenase subunit beta [Pseudogulbenkiania sp. NH8B]	0	0.093252
gi|837740833|ref|WP_047866427.1|	protocatechuate 3,4-dioxygenase subunit beta [Rubrobacter aplysinae]	0	0.50036
gi|861967875|gb|KMS52094.1|	protocatechuate 3,4-dioxygenase subunit beta [Sphingobium czechense LL01]	0	0.110496
gi|544807612|ref|WP_021224513.1|	protocatechuate 3,4-dioxygenase subunit beta [Sphingobium lactosutens]	0	0.155229
gi|544821330|ref|WP_021237530.1|	protocatechuate 3,4-dioxygenase subunit beta [Sphingobium quisquiliarum]	0	0.100709
gi|515749328|ref|WP_017181928.1|	protocatechuate 3,4-dioxygenase subunit beta [Sphingobium xenophagum]	0	0.197758
gi|498228886|ref|WP_010543042.1|	protocatechuate 3,4-dioxygenase subunit beta [Sphingomonas elodea]	0	0.330206
gi|987885276|ref|WP_060950696.1|	protocatechuate 3,4-dioxygenase subunit beta [Streptomyces hygroscopicus]	0	0.5
gi|664296896|ref|WP_030826347.1|	protocatechuate 3,4-dioxygenase subunit beta [Streptomyces hygroscopicus]	0	0.5
gi|407283064|gb|EKF08605.1|	protocatechuate 3,4-dioxygenase subunit beta [Thalassospira profundimaris WP0211]	0	2.69333e-05
gi|916272550|ref|WP_051007596.1|	protocatechuate 3,4-dioxygenase subunit beta [Thalassospira profundimaris]	0	0.000461233
gi|1039423151|ref|WP_064788676.1|	protocatechuate 3,4-dioxygenase subunit beta [Thalassospira profundimaris]	0	0.000461233
gi|1016251270|ref|WP_062953865.1|	protocatechuate 3,4-dioxygenase subunit beta [Thalassospira sp. MCCC 1A01148]	0	0.000410733
gi|1016010100|gb|KZB59162.1|	protocatechuate 3,4-dioxygenase subunit beta [Thalassospira sp. MCCC 1A02491]	0	0.000501757
gi|1039414022|ref|WP_064781252.1|	protocatechuate 3,4-dioxygenase subunit beta [Thalassospira tepidiphila]	0	0.000218833
gi|482643216|emb|CCW18561.1|	Protocatechuate 4,5-dioxygenase beta chain [Sphingobium japonicum BiD32]	0	0.0276765
gi|332042018|gb|EGI78356.1|	protocatechuate 4,5-dioxygenase subunit alpha [Hylemonella gracilis ATCC 19624]	0	0.0184496
gi|735026205|dbj|GAM05196.1|	protocatechuate 4,5-dioxygenase subunit beta [Novosphingobium sp. MBES04]	0	1
gi|938251344|gb|KPP86735.1|	putative dioxygenase [Erythrobacteraceae bacterium HL-111]	0	0.13777
gi|816953405|gb|AKF02911.1|	putative dioxygenase [Sandaracinus amylolyticus]	0	0.5
gi|691132330|ref|WP_032047381.1|	quercetin 2,3-dioxygenase [Acinetobacter baumannii]	0	0.0264265
gi|667759120|ref|WP_031380593.1|	quercetin 2,3-dioxygenase [Acinetobacter baumannii]	0	0.0264265
gi|516334841|ref|WP_017725339.1|	quercetin 2,3-dioxygenase [Acinetobacter baumannii]	0	0.0264265
gi|691090356|ref|WP_032021432.1|	quercetin 2,3-dioxygenase [Acinetobacter baumannii]	0	0.0264265
gi|445991775|ref|WP_000069630.1|	quercetin 2,3-dioxygenase [Acinetobacter baumannii]	0	0.0264265
gi|727733517|ref|WP_033853752.1|	quercetin 2,3-dioxygenase [Acinetobacter baumannii]	0	0.0264265
gi|691138277|ref|WP_032051835.1|	quercetin 2,3-dioxygenase [Acinetobacter baumannii]	0	0.0264265
gi|949688899|ref|WP_057053903.1|	quercetin 2,3-dioxygenase [Acinetobacter baumannii]	0	0.0264265
gi|691084164|ref|WP_032019327.1|	quercetin 2,3-dioxygenase [Acinetobacter baumannii]	0	0.0264265
gi|690996056|ref|WP_031964843.1|	quercetin 2,3-dioxygenase [Acinetobacter baumannii]	0	0.0264265
gi|691136300|ref|WP_032050301.1|	quercetin 2,3-dioxygenase [Acinetobacter baumannii]	0	0.0264265
gi|690972521|ref|WP_031947097.1|	quercetin 2,3-dioxygenase [Acinetobacter baumannii]	0	0.0264265
gi|691001083|ref|WP_031968360.1|	quercetin 2,3-dioxygenase [Acinetobacter baumannii]	0	0.0264265
gi|949680810|ref|WP_057052088.1|	quercetin 2,3-dioxygenase [Acinetobacter baumannii]	0	0.0264265
gi|691142541|ref|WP_032055757.1|	quercetin 2,3-dioxygenase [Acinetobacter baumannii]	0	0.0264265
gi|445991774|ref|WP_000069629.1|	quercetin 2,3-dioxygenase [Acinetobacter baumannii]	0	0.0264265
gi|445991773|ref|WP_000069628.1|	quercetin 2,3-dioxygenase [Acinetobacter baumannii]	0	0.0264265
gi|445991766|ref|WP_000069621.1|	quercetin 2,3-dioxygenase [Acinetobacter baumannii]	0	0.0264265
gi|445991768|ref|WP_000069623.1|	quercetin 2,3-dioxygenase [Acinetobacter baumannii]	0	0.0264265
gi|445991767|ref|WP_000069622.1|	quercetin 2,3-dioxygenase [Acinetobacter baumannii]	0	0.0264265
gi|445991769|ref|WP_000069624.1|	quercetin 2,3-dioxygenase [Acinetobacter baumannii]	0	0.0264265
gi|445991772|ref|WP_000069627.1|	quercetin 2,3-dioxygenase [Acinetobacter baumannii]	0	0.0264265
gi|806464265|ref|WP_046127500.1|	quercetin 2,3-dioxygenase [Acinetobacter baumannii]	0	0.0264265
gi|898482570|ref|WP_049592544.1|	quercetin 2,3-dioxygenase [Acinetobacter baumannii]	0	0.0264265
gi|746190956|ref|WP_039249121.1|	quercetin 2,3-dioxygenase [Acinetobacter baumannii]	0	0.0264265
gi|746194847|ref|WP_039252902.1|	quercetin 2,3-dioxygenase [Acinetobacter baumannii]	0	0.0264265
gi|691102306|ref|WP_032027615.1|	quercetin 2,3-dioxygenase [Acinetobacter baumannii]	0	0.0264265
gi|638912267|ref|WP_024436476.1|	quercetin 2,3-dioxygenase [Acinetobacter baumannii]	0	0.0264265
gi|1016093486|ref|WP_062937029.1|	quercetin 2,3-dioxygenase [Acinetobacter baumannii]	0	0.0264265
gi|1039418081|ref|WP_064784391.1|	quercetin 2,3-dioxygenase [Acinetobacter calcoaceticus]	0	0.00273559
gi|780012666|ref|WP_045437051.1|	quercetin 2,3-dioxygenase [Acinetobacter calcoaceticus]	0	0.00273559
gi|770625754|ref|WP_045126178.1|	quercetin 2,3-dioxygenase [Acinetobacter calcoaceticus]	0	0.00273559
gi|515958604|ref|WP_017389187.1|	quercetin 2,3-dioxygenase [Acinetobacter calcoaceticus]	0	0.00273559
gi|489751570|ref|WP_003655575.1|	quercetin 2,3-dioxygenase [Acinetobacter calcoaceticus]	0	0.00273559
gi|748195153|ref|WP_039766218.1|	quercetin 2,3-dioxygenase [Acinetobacter pittii]	0	0.00909689
gi|949724925|ref|WP_057067758.1|	quercetin 2,3-dioxygenase [Acinetobacter pittii]	0	0.00909689
gi|503974123|ref|WP_014208117.1|	quercetin 2,3-dioxygenase [Acinetobacter pittii]	0	0.00909689
gi|949755004|ref|WP_057085619.1|	quercetin 2,3-dioxygenase [Acinetobacter pittii]	0	0.00909689
gi|763232019|ref|WP_044102521.1|	quercetin 2,3-dioxygenase [Acinetobacter pittii]	0	0.00909689
gi|1016518192|ref|WP_063097930.1|	quercetin 2,3-dioxygenase [Acinetobacter pittii]	0	0.00909689
gi|515969142|ref|WP_017399725.1|	quercetin 2,3-dioxygenase [Acinetobacter pittii]	0	0.00909689
gi|504767080|ref|WP_014954182.1|	quercetin 2,3-dioxygenase [alpha proteobacterium HIMB59]	0	0.272855
gi|501340558|ref|WP_012372193.1|	quercetin 2,3-dioxygenase [Burkholderia ambifaria]	0	1
gi|982342770|ref|WP_060363701.1|	quercetin 2,3-dioxygenase [Burkholderia stagnalis]	0	0.166667
gi|981695983|ref|WP_059891850.1|	quercetin 2,3-dioxygenase [Burkholderia stagnalis]	0	0.166667
gi|981687592|ref|WP_059883968.1|	quercetin 2,3-dioxygenase [Burkholderia stagnalis]	0	0.166667
gi|981765951|ref|WP_059958245.1|	quercetin 2,3-dioxygenase [Burkholderia stagnalis]	0	0.166667
gi|982329850|ref|WP_060351456.1|	quercetin 2,3-dioxygenase [Burkholderia stagnalis]	0	0.166667
gi|981348888|ref|WP_059564476.1|	quercetin 2,3-dioxygenase [Burkholderia stagnalis]	0	0.166667
gi|970371973|ref|WP_058696880.1|	quercetin 2,3-dioxygenase [Cupriavidus necator]	0	0.311997
gi|503722199|ref|WP_013956275.1|	quercetin 2,3-dioxygenase [Cupriavidus necator]	0	0.311997
gi|737851798|ref|WP_035819036.1|	quercetin 2,3-dioxygenase [Cupriavidus sp. SK-4]	0	0.0473032
gi|517126365|ref|WP_018315183.1|	quercetin 2,3-dioxygenase [Cupriavidus sp. UYPR2.512]	0	0.125471
gi|736796987|ref|WP_034799131.1|	quercetin 2,3-dioxygenase [Ensifer adhaerens]	0	1
gi|501523593|ref|WP_012531530.1|	quercetin 2,3-dioxygenase [Geobacter bemidjiensis]	0	0.0108533
gi|737522655|ref|WP_035496907.1|	quercetin 2,3-dioxygenase [Geobacter bremensis]	0	0.00651778
gi|913710709|ref|WP_050462421.1|	quercetin 2,3-dioxygenase [Herbaspirillum autotrophicum]	0	0.203232
gi|930611493|ref|WP_054263612.1|	aal	0	0.183348
gi|1005402505|ref|WP_061635923.1|	quercetin 2,3-dioxygenase [Legionella pneumophila]	0	0.047619
gi|1005607358|ref|WP_061690844.1|	quercetin 2,3-dioxygenase [Legionella pneumophila]	0	0.047619
gi|1005403810|ref|WP_061636785.1|	quercetin 2,3-dioxygenase [Legionella pneumophila]	0	0.047619
gi|653016135|ref|WP_027268159.1|	quercetin 2,3-dioxygenase [Legionella pneumophila]	0	0.047619
gi|981203694|ref|WP_059428069.1|	quercetin 2,3-dioxygenase [Legionella pneumophila]	0	0.047619
gi|653014076|ref|WP_027266127.1|	quercetin 2,3-dioxygenase [Legionella pneumophila]	0	0.047619
gi|1005407559|ref|WP_061638141.1|	quercetin 2,3-dioxygenase [Legionella pneumophila]	0	0.047619
gi|757481199|ref|WP_042755298.1|	quercetin 2,3-dioxygenase [Legionella pneumophila]	0	0.047619
gi|652971821|ref|WP_027224644.1|	quercetin 2,3-dioxygenase [Legionella pneumophila]	0	0.047619
gi|652972611|ref|WP_027225390.1|	quercetin 2,3-dioxygenase [Legionella pneumophila]	0	0.047619
gi|653015882|ref|WP_027267911.1|	quercetin 2,3-dioxygenase [Legionella pneumophila]	0	0.047619
gi|1006525551|ref|WP_061784052.1|	quercetin 2,3-dioxygenase [Legionella pneumophila]	0	0.047619
gi|754878193|ref|WP_042237925.1|	quercetin 2,3-dioxygenase [Legionella pneumophila]	0	0.047619
gi|1006037534|ref|WP_061721389.1|	quercetin 2,3-dioxygenase [Legionella pneumophila]	0	0.047619
gi|1004335062|ref|WP_061513987.1|	quercetin 2,3-dioxygenase [Legionella pneumophila]	0	0.047619
gi|918720810|ref|WP_052584105.1|	quercetin 2,3-dioxygenase [Mycobacterium abscessus]	0	0.333333
gi|491205415|ref|WP_005063754.1|	quercetin 2,3-dioxygenase [Mycobacterium abscessus]	0	0.333333
gi|819026017|ref|WP_046711471.1|	quercetin 2,3-dioxygenase [Myxococcus fulvus]	0	0.548118
gi|752715675|ref|WP_041362801.1|	quercetin 2,3-dioxygenase [Nitrosomonas sp. AL212]	0	0.795297
gi|1011716340|ref|WP_062560177.1|	quercetin 2,3-dioxygenase [Nitrosomonas ureae]	0	0.409406
gi|752473901|gb|KIO47864.1|	quercetin 2,3-dioxygenase [Nitrosospira sp. NpAV]	0	0.5
gi|918443125|ref|WP_052494301.1|	quercetin 2,3-dioxygenase [Nitrosospira sp. NpAV]	0	0.5
gi|921156383|ref|WP_053102479.1|	quercetin 2,3-dioxygenase [Oblitimonas alkaliphila]	0	1
gi|742145912|gb|KIA76948.1|	Quercetin 2,3-dioxygenase [Parachlamydia acanthamoebae]	0	0.330867
gi|980659137|ref|WP_059359924.1|	quercetin 2,3-dioxygenase [Parachlamydia acanthamoebae]	0	0.330867
gi|852035052|ref|WP_048262860.1|	quercetin 2,3-dioxygenase [Pectobacterium carotovorum]	0	0.125
gi|748790105|ref|WP_040038312.1|	quercetin 2,3-dioxygenase [Pectobacterium carotovorum]	0	0.125
gi|504729806|ref|WP_014916908.1|	quercetin 2,3-dioxygenase [Pectobacterium carotovorum]	0	0.125
gi|746465515|ref|WP_039504608.1|	quercetin 2,3-dioxygenase [Pectobacterium carotovorum]	0	0.125
gi|746492340|ref|WP_039530018.1|	quercetin 2,3-dioxygenase [Pectobacterium carotovorum]	0	0.125
gi|746237694|ref|WP_039286197.1|	quercetin 2,3-dioxygenase [Pectobacterium carotovorum]	0	0.125
gi|746458728|ref|WP_039498128.1|	quercetin 2,3-dioxygenase [Pectobacterium carotovorum]	0	0.125
gi|746425708|ref|WP_039466203.1|	quercetin 2,3-dioxygenase [Pectobacterium carotovorum]	0	0.125
gi|652387332|ref|WP_026783250.1|	quercetin 2,3-dioxygenase [Pleomorphomonas koreensis]	0	0.727145
gi|496241162|ref|WP_008954547.1|	quercetin 2,3-dioxygenase [Pseudogulbenkiania ferrooxidans]	0	0.0622629
gi|503853781|ref|WP_014087775.1|	quercetin 2,3-dioxygenase [Pseudogulbenkiania sp. NH8B]	0	0.0413219
gi|494555727|ref|WP_007333670.1|	quercetin 2,3-dioxygenase [Rhodopirellula baltica]	0	0.25
gi|494534587|ref|WP_007324035.1|	quercetin 2,3-dioxygenase [Rhodopirellula baltica]	0	0.25
gi|499434862|ref|WP_011122326.1|	quercetin 2,3-dioxygenase [Rhodopirellula baltica]	0	0.25
gi|921303704|ref|WP_053238787.1|	quercetin 2,3-dioxygenase [Sandaracinus amylolyticus]	0	1.35653
gi|550931726|ref|WP_022680138.1|	quercetin 2,3-dioxygenase [Sandarakinorhabdus limnophila]	0	0.441848
gi|1011957746|ref|WP_062764156.1|	quercetin 2,3-dioxygenase [Tistrella mobilis]	0	0.5
gi|504565808|ref|WP_014752910.1|	quercetin 2,3-dioxygenase [Tistrella mobilis]	0	0.5
gi|493385247|ref|WP_006341471.1|	quercetin 2,3-dioxygenase sll1773 [Parachlamydia acanthamoebae]	0	0.330867
gi|990875443|dbj|GAT12210.1|	ring hydroxylating dioxygenase subunit alpha [Mycobacterium novocastrense]	0	0.485102
gi|895884084|ref|WP_048987935.1|	ring-cleavage extradiol dioxygenase [Burkholderia cenocepacia]	0	0.417861
gi|981881166|ref|WP_060067721.1|	ring-cleaving dioxygenase [Burkholderia cepacia]	0	0.582139
gi|659489816|ref|WP_029876843.1|	ring-cleaving dioxygenase [Xanthobacter sp. 126]	0	0.731139
gi|657840003|ref|WP_029555102.1|	ring-cleaving dioxygenase [Xanthobacter sp. 91]	0	0.268861
gi|515177315|gb|AGO66278.1|	ring-hydroxylating dioxygenase, partial [uncultured bacterium]	0	0.925208
gi|502600291|ref|WP_012837658.1|	terephthalate 1,2-dioxygenase [Comamonas testosteroni]	0	0.140189
gi|489144848|ref|WP_003054606.1|	terephthalate 1,2-dioxygenase [Comamonas testosteroni]	0	0.140189
	Dienelactone hydrolase	Unique reads	All reads
gi|517332985|ref|WP_018508477.1|	dienelactone hydrolase [Thiobacillus thioparus]	9	9.88125
gi|499630258|ref|WP_011310992.1|	dienelactone hydrolase [Thiobacillus denitrificans]	6	6.4
gi|952353311|gb|KRT75045.1|	dienelactone hydrolase family protein [Deltaproteobacteria bacterium CSP1-8]	6	6
gi|931425217|gb|KPK11269.1|	dienelactone hydrolase [Acidithiobacillales bacterium SG8_45]	6	19.6656
gi|981549371|ref|WP_059752240.1|	dienelactone hydrolase [Thiobacillus denitrificans]	5	20.2895
gi|670486745|ref|WP_031434997.1|	dienelactone hydrolase [Methylomarinum vadi]	5	5
gi|931493224|gb|KPK73099.1|	dienelactone hydrolase [Acidithiobacillales bacterium SM23_46]	5	5.08929
gi|931407785|gb|KPJ95564.1|	dienelactone hydrolase [Gammaproteobacteria bacterium SG8_15]	5	5
gi|1000269092|gb|KXK31517.1|	dienelactone hydrolase [Bacteroidetes bacterium OLB12]	5	5
gi|1024909343|ref|WP_063542738.1|	dienelactone hydrolase [Pseudomonas stutzeri]	4	11.6323
gi|517331585|ref|WP_018507077.1|	dienelactone hydrolase [Thiobacillus thioparus]	4	5.41053
gi|778254805|gb|KJR43760.1|	dienelactone hydrolase-like enzyme [Candidatus Magnetoovum chiemensis]	4	4.66936
gi|517043666|ref|WP_018232484.1|	dienelactone hydrolase [Thioalkalivibrio thiocyanodenitrificans]	4	4
gi|852277668|ref|WP_048329667.1|	dienelactone hydrolase [Pseudomonas stutzeri]	3	10.505
gi|505089076|ref|WP_015276178.1|	dienelactone hydrolase-like enzyme [Pseudomonas stutzeri]	3	8.36214
gi|985799217|dbj|BAU48064.1|	dienelactone hydrolase [Sulfurifustis variabilis]	3	13
gi|516743264|ref|WP_018077846.1|	dienelactone hydrolase [Thiobacillus denitrificans]	3	25.4985
gi|640612591|ref|WP_025040686.1|	dienelactone hydrolase [Nitrosospira briensis]	3	3.80556
gi|494072200|ref|WP_007014257.1|	dienelactone hydrolase [Novosphingobium pentaromativorans]	3	4
gi|739467529|ref|WP_037327445.1|	dienelactone hydrolase [Sediminibacterium sp. OR43]	3	4
gi|931473826|gb|KPK55335.1|	dienelactone hydrolase [Thiotrichales bacterium SG8_50]	3	3.15789
gi|544785831|ref|WP_021208424.1|	dienelactone hydrolase [Pseudomonas stutzeri]	2	2.16667
gi|771502897|ref|WP_045161120.1|	dienelactone hydrolase [Pseudomonas stutzeri]	2	2.6
gi|499632159|ref|WP_011312893.1|	dienelactone hydrolase [Thiobacillus denitrificans]	2	2
gi|636814995|ref|WP_024341168.1|	MULTISPECIES: dienelactone hydrolase [Bradyrhizobium]	2	5
gi|953250974|emb|CUS37908.1|	Dienelactone hydrolase-like enzyme [Candidatus Nitrospira nitrosa]	2	2
gi|654087562|ref|WP_027714043.1|	dienelactone hydrolase [Desulfuromonas sp. TF]	2	2
gi|499764501|ref|WP_011445235.1|	dienelactone hydrolase [Novosphingobium aromaticivorans]	2	2
gi|517460118|ref|WP_018630871.1|	dienelactone hydrolase [Niabella aurantiaca]	2	2
gi|495564400|ref|WP_008288979.1|	dienelactone hydrolase [Hydrogenivirga sp. 128-5-R1-1]	2	2
gi|517784758|ref|WP_018954966.1|	dienelactone hydrolase [Thioalkalivibrio sulfidiphilus]	2	2
gi|1002737349|gb|AMN41266.1|	dienelactone hydrolase [Rhodoplanes sp. Z2-YC6860]	2	2
gi|499245632|ref|WP_010943172.1|	dienelactone hydrolase [Geobacter sulfurreducens]	2	2
gi|499699528|ref|WP_011380262.1|	dienelactone hydrolase [Nitrosospira multiformis]	2	2
gi|500747633|ref|WP_011985926.1|	dienelactone hydrolase [Anaeromyxobacter sp. Fw109-5]	2	2
gi|827470439|ref|WP_047229922.1|	dienelactone hydrolase [Pseudomonas brassicacearum]	1	1
gi|643813451|ref|WP_025260126.1|	dienelactone hydrolase [Pseudomonas cichorii]	1	1
gi|780822242|gb|KJS25887.1|	dienelactone hydrolase [Pseudomonas sp. BRH_c35]	1	18.5333
gi|749007233|ref|WP_040066561.1|	dienelactone hydrolase [Pseudomonas batumici]	1	1.2
gi|764548992|ref|WP_044416150.1|	dienelactone hydrolase [Rhodopseudomonas palustris]	1	1
gi|928361303|gb|KPC22662.1|	Dienelactone hydrolase [Pseudomonas savastanoi pv. glycinea]	1	1
gi|504634070|ref|WP_014821172.1|	dienelactone hydrolase [Pseudomonas stutzeri]	1	16.2
gi|504634109|ref|WP_014821211.1|	dienelactone hydrolase [Pseudomonas stutzeri]	1	5.55008
gi|742861539|ref|WP_038993889.1|	dienelactone hydrolase [Pseudomonas putida]	1	1
gi|1048814119|dbj|BAV32860.1|	dienelactone hydrolase [Sulfuricaulis limicola]	1	52.8552
gi|981556346|ref|WP_059759215.1|	dienelactone hydrolase [Thiobacillus denitrificans]	1	1.7
gi|981547882|ref|WP_059750751.1|	dienelactone hydrolase [Thiobacillus denitrificans]	1	1.27738
gi|499632047|ref|WP_011312781.1|	dienelactone hydrolase [Thiobacillus denitrificans]	1	1.2
gi|516743723|ref|WP_018078137.1|	dienelactone hydrolase [Thiobacillus denitrificans]	1	1.3
gi|953249712|emb|CUS31841.1|	Dienelactone hydrolase-like enzyme [Candidatus Nitrospira nitrificans]	1	1
gi|739703158|ref|WP_037557360.1|	dienelactone hydrolase [Sphingopyxis sp. LC363]	1	1
gi|970543036|ref|WP_058809602.1|	MULTISPECIES: dienelactone hydrolase [Sphingopyxis]	1	1
gi|970544013|ref|WP_058810405.1|	MULTISPECIES: dienelactone hydrolase [Sphingopyxis]	1	2
gi|501341209|ref|WP_012372844.1|	dienelactone hydrolase [Opitutus terrae]	1	1
gi|931403745|gb|KPJ91976.1|	dienelactone hydrolase [Gammaproteobacteria bacterium SG8_11]	1	2
gi|502794811|ref|WP_013029787.1|	dienelactone hydrolase [Sideroxydans lithotrophicus]	1	1
gi|954628356|gb|ALP53440.1|	dienelactone hydrolase [Candidatus Tenderia electrophaga]	1	1
gi|1015518125|gb|AMV72442.1|	dienelactone hydrolase family protein [Desulfuromonas sp. DDH964]	1	1
gi|494952222|ref|WP_007678250.1|	dienelactone hydrolase [alpha proteobacterium BAL199]	1	1
gi|503585264|ref|WP_013819340.1|	dienelactone hydrolase [Methylomonas methanica]	1	2
gi|152071401|gb|EDN68888.1|	dienelactone hydrolase family protein [Beggiatoa sp. PS]	1	1
gi|494680284|ref|WP_007437619.1|	dienelactone hydrolase [Acetobacteraceae bacterium AT-5844]	1	1
gi|1037238118|gb|ANK81098.1|	dienelactone hydrolase [Rhizobiales bacterium NRL2]	1	1
gi|652355229|ref|WP_026751373.1|	dienelactone hydrolase [Sediminibacterium sp. C3]	1	1
gi|938983163|ref|WP_054760970.1|	dienelactone hydrolase [Methylomonas koyamae]	1	1
gi|692947147|ref|WP_032141023.1|	dienelactone hydrolase [Escherichia coli]	1	1
gi|951182620|ref|WP_057660371.1|	dienelactone hydrolase [Pseudoxanthomonas dokdonensis]	1	1
gi|703003941|ref|WP_033324004.1|	dienelactone hydrolase [Actinomadura atramentaria]	1	1
gi|728822203|ref|WP_033924463.1|	dienelactone hydrolase [Sphingomonas sp. 35-24ZXX]	1	1
gi|737052208|ref|WP_035047371.1|	dienelactone hydrolase [Caulobacter henricii]	1	1
gi|916811194|ref|WP_051418250.1|	dienelactone hydrolase [Roseomonas gilardii]	1	1
gi|494360602|ref|WP_007194833.1|	dienelactone hydrolase [Thiocapsa marina]	1	2
gi|655101744|ref|WP_028549516.1|	dienelactone hydrolase [Paenibacillus sp. UNC451MF]	1	1
gi|1002737107|gb|AMN41024.1|	dienelactone hydrolase [Rhodoplanes sp. Z2-YC6860]	1	1
gi|738177735|ref|WP_036134428.1|	dienelactone hydrolase [Lysobacter daejeonensis]	1	1
gi|931466310|gb|KPK48527.1|	dienelactone hydrolase, partial [Thiotrichales bacterium SG8_50]	1	1.17647
gi|652447041|ref|WP_026842017.1|	dienelactone hydrolase [Geobacter bremensis]	1	1
gi|1000076631|gb|KXJ45198.1|	dienelactone hydrolase [Alcanivorax sp. Nap_24]	1	1
gi|503529695|ref|WP_013763813.1|	dienelactone hydrolase [Haliscomenobacter hydrossis]	1	1
gi|505164938|ref|WP_015352040.1|	dienelactone hydrolase [Myxococcus stipitatus]	1	1
gi|491150963|ref|WP_005009358.1|	Dienelactone hydrolase family protein [Nitrospina gracilis]	1	1
gi|1037408433|gb|ANM31121.1|	dienelactone hydrolase [Acidobacteria bacterium Mor1]	1	1
gi|736793025|ref|WP_034795264.1|	dienelactone hydrolase [Hyphomonas beringensis]	1	1
gi|917002299|ref|WP_051609011.1|	dienelactone hydrolase [Fodinicurvata fenggangensis]	1	1
gi|1028422983|gb|OAI52629.1|	dienelactone hydrolase [Betaproteobacteria bacterium SCGC AG-212-J23]	1	1
gi|495866484|ref|WP_008591063.1|	dienelactone hydrolase [Leptospira licerasiae]	1	1
gi|1011806955|ref|WP_062627338.1|	dienelactone hydrolase [Ferriphaselus amnicola]	1	1
gi|893633766|emb|CNF81514.1|	dienelactone hydrolase [Mycobacterium tuberculosis]	1	1
gi|503058822|ref|WP_013293798.1|	dienelactone hydrolase [Gallionella capsiferriformans]	1	1
gi|952353697|gb|KRT75414.1|	dienelactone hydrolase-like protein enzyme [Candidatus Rokubacteria bacterium CSP1-6]	1	1
gi|504981453|ref|WP_015168555.1|	dienelactone hydrolase-like enzyme [Synechococcus sp. PCC 7502]	1	1
gi|780103936|ref|WP_045474113.1|	dienelactone hydrolase [Thioploca ingrica]	1	1
gi|931469973|gb|KPK51777.1|	dienelactone hydrolase [Thiotrichales bacterium SG8_50]	1	1
gi|947764989|ref|WP_056426887.1|	dienelactone hydrolase [Arthrobacter sp. Leaf69]	1	1
gi|501778542|ref|WP_012637242.1|	dienelactone hydrolase [Thioalkalivibrio sulfidiphilus]	1	1
gi|753208234|ref|WP_041514218.1|	dienelactone hydrolase [Nitrosospira sp. NpAV]	1	1.05
gi|739214225|ref|WP_037077612.1|	dienelactone hydrolase [Pseudonocardia spinosispora]	1	2
gi|495374208|ref|WP_008098920.1|	dienelactone hydrolase [Verrucomicrobiae bacterium DG1235]	1	1
gi|931455100|gb|KPK38437.1|	dienelactone hydrolase [Gammaproteobacteria bacterium SG8_47]	1	1.25
gi|514354779|ref|WP_016546499.1|	dienelactone hydrolase [Leptospira wolffii]	1	1
gi|515555603|ref|WP_016988509.1|	dienelactone hydrolase [Flavobacterium sp. ACAM 123]	1	1
gi|947967213|ref|WP_056626991.1|	dienelactone hydrolase [Arthrobacter sp. Soil736]	1	1
gi|931419136|gb|KPK05638.1|	dienelactone hydrolase [Betaproteobacteria bacterium SG8_39]	1	1
gi|952349432|gb|KRT71362.1|	dienelactone hydrolase, carboxymethylenebutenolidase [Candidatus Rokubacteria bacterium CSP1-6]	1	1
gi|940031024|gb|KPW55875.1|	Dienelactone hydrolase family protein [Pseudomonas caricapapayae]	0	2.26633
gi|748623801|ref|WP_039881979.1|	dienelactone hydrolase [Marinobacter manganoxydans]	0	0.25345
gi|999462400|emb|CZN71935.1|	Predicted dienelactone hydrolase [Legionella pneumophila]	0	0.311697
gi|640744190|ref|WP_025166244.1|	dienelactone hydrolase [Pseudomonas taeanensis]	0	0.61437
gi|219952413|gb|ACL62804.1|	putative dienelactone hydrolase (plasmid) [Methylobacterium nodulans ORS 2060]	0	0.209379
gi|1028639640|ref|WP_063986440.1|	dienelactone hydrolase [Bradyrhizobium sp. G22]	0	0.134509
gi|737717516|ref|WP_035686362.1|	dienelactone hydrolase [Bradyrhizobium sp. Cp5.3]	0	0.585523
gi|953511437|dbj|BAT54125.1|	Dienelactone hydrolase [Nostoc sp. NIES-3756]	0	0.0727234
gi|489319864|ref|WP_003227204.1|	dienelactone hydrolase [Pseudomonas fluorescens]	0	0.666667
gi|518235076|ref|WP_019405284.1|	dienelactone hydrolase [Pseudomonas stutzeri]	0	0.333333
gi|589407611|gb|EXG92160.1|	dienelactone hydrolase family protein [Acinetobacter baumannii 1062314]	0	0.00191514
gi|759580283|ref|WP_043299182.1|	dienelactone hydrolase [Pseudomonas sp. HMP271]	0	0.00185604
gi|505928683|ref|WP_015720243.1|	dienelactone hydrolase [Geobacter sp. M18]	0	0.161344
gi|1001673083|ref|WP_061239217.1|	dienelactone hydrolase [Pseudomonas composti]	0	0.153275
gi|755705292|ref|WP_042560512.1|	dienelactone hydrolase [Pseudomonas fluorescens]	0	0.666667
gi|357226050|gb|EHJ04534.1|	dienelactone hydrolase [Marinobacter manganoxydans MnI7-9]	0	0.0167536
gi|929557048|ref|WP_054095157.1|	dienelactone hydrolase [Pseudomonas stutzeri]	0	0.496145
gi|1027749427|ref|WP_063682308.1|	dienelactone hydrolase [Bradyrhizobium neotropicale]	0	0.414477
gi|930480138|ref|WP_054227337.1|	dienelactone hydrolase [Actinobacteria bacterium OV450]	0	1
gi|490717339|ref|WP_004579904.1|	dienelactone hydrolase [Marinobacter nanhaiticus]	0	0.465236
gi|796856135|ref|WP_045796563.1|	dienelactone hydrolase [Acinetobacter indicus]	0	0.418349
gi|757544715|ref|WP_042805901.1|	dienelactone hydrolase [Thioalkalivibrio sp. ALE19]	0	0.368856
gi|489384533|ref|WP_003291177.1|	dienelactone hydrolase [Pseudomonas stutzeri]	0	0.496145
gi|754581553|ref|WP_041973755.1|	dienelactone hydrolase [Geobacter sp. OR-1]	0	0.5
gi|896401242|ref|WP_049339303.1|	dienelactone hydrolase [Pseudomonas stutzeri]	0	0.333333
gi|953015522|gb|ALO45230.1|	Dienelactone hydrolase [Pseudohongiella spirulinae]	0	0.5
gi|495845364|ref|WP_008569943.1|	dienelactone hydrolase [Pseudomonas sp. Chol1]	0	0.005853
gi|829069362|ref|WP_047302675.1|	dienelactone hydrolase [Pseudomonas fluorescens]	0	0.666667
gi|1049081427|gb|ANX05581.1|	dienelactone hydrolase [Gammaproteobacteria bacterium TR3.2]	0	0.838656
gi|504410265|ref|WP_014597367.1|	dienelactone hydrolase [Pseudomonas stutzeri]	0	0.333333
gi|654320945|ref|WP_027829968.1|	dienelactone hydrolase [Marinobacter sp. HL-58]	0	0.26456
gi|980973116|ref|WP_059392193.1|	dienelactone hydrolase [Pseudomonas toyotomiensis]	0	0.232355
gi|940058540|gb|KPW81105.1|	Dienelactone hydrolase family protein [Pseudomonas syringae pv. coriandricola]	0	0.203129
	Monooxygenase	Unique reads	All reads
gi|495522953|ref|WP_008247598.1|	4-hydroxyacetophenone monooxygenase [Limnobacter sp. MED105]	8	45.4091
gi|950142605|ref|WP_057195523.1|	phenol 2-monooxygenase [Bradyrhizobium sp. Leaf396]	8	14.4603
gi|1012140754|gb|KYP11440.1|	4-hydroxyacetophenone monooxygenase [Limnobacter sp. CACIAM 66H1]	6	65.5909
gi|751597826|ref|WP_041066005.1|	toluene monooxygenase [Thiolapillus brandeum]	6	6
gi|636814423|ref|WP_024340598.1|	MULTISPECIES: 4-hydroxybenzoate 3-monooxygenase [Bradyrhizobium]	5	11
gi|760290159|ref|WP_043855320.1|	2,4-dichlorophenol 6-monooxygenase [Bradyrhizobium elkanii]	4	4
gi|916973894|ref|WP_051580606.1|	dimethylaniline monooxygenase [Pseudonocardia acaciae]	4	4
gi|737003086|ref|WP_034998950.1|	phenol 2-monooxygenase [Beijerinckia mobilis]	4	4.8
gi|518010709|ref|WP_019180917.1|	4-hydroxybenzoate 3-monooxygenase [Microbacterium yannicii]	3	3.75
gi|752688128|ref|WP_041336032.1|	toluene monooxygenase [Marinobacter salarius]	3	4.6
gi|1016914685|gb|AMY07117.1|	Pentachlorophenol 4-monooxygenase [Acidobacteria bacterium DSM 100886]	3	3
gi|653458832|ref|WP_027542532.1|	phenol 2-monooxygenase [Bradyrhizobium sp. WSM2254]	2	2.14286
gi|947616328|ref|WP_056279364.1|	4-hydroxybenzoate 3-monooxygenase [Microbacterium sp. Root280D1]	2	2
gi|751597816|ref|WP_041065995.1|	toluene monooxygenase [Thiolapillus brandeum]	2	2.4
gi|1011603604|ref|WP_062464126.1|	4-hydroxybenzoate 3-monooxygenase [Lysinimicrobium soli]	2	2
gi|1011484165|ref|WP_062379451.1|	4-hydroxybenzoate 3-monooxygenase [Lysinimicrobium pelophilum]	2	2
gi|970373513|ref|WP_058698420.1|	2,4-dichlorophenol 6-monooxygenase [Cupriavidus necator]	2	2
gi|917130815|ref|WP_051737527.1|	4-hydroxyacetophenone monooxygenase [Pseudonocardia autotrophica]	2	2
gi|496178857|ref|WP_008903364.1|	phenol 2-monooxygenase [Acidovorax sp. NO-1]	2	2
gi|495796397|ref|WP_008520976.1|	phenol 2-monooxygenase [alpha proteobacterium IMCC14465]	2	2
gi|737542420|ref|WP_035515685.1|	phenol 2-monooxygenase [Paraburkholderia nodosa]	2	2.8
gi|1046624135|ref|WP_065693168.1|	phenol 2-monooxygenase [Rhizobium sp. AC44/96]	2	2.14286
gi|654617495|ref|WP_028082037.1|	phenol 2-monooxygenase [Solimonas soli]	2	2
gi|1002738845|gb|AMN42762.1|	p-Hydroxybenzoate hydroxylase, FAD dependent monooxygenase [Rhodoplanes sp. Z2-YC6860]	2	2
gi|517819354|ref|WP_018989562.1|	Toluene-4-monooxygenase system protein E [Azoarcus toluclasticus]	2	2
gi|766999999|ref|WP_044875295.1|	4-hydroxyacetophenone monooxygenase [Pseudomonas sp. LFM046]	1	1
gi|495526090|ref|WP_008250735.1|	phenol 2-monooxygenase [Limnobacter sp. MED105]	1	27.9833
gi|950143972|ref|WP_057196887.1|	salicylate 1-monooxygenase [Bradyrhizobium sp. Leaf396]	1	6
gi|1049740590|emb|SCB11252.1|	4-hydroxyacetophenone monooxygenase [Bradyrhizobium sp. err11]	1	1
gi|648541837|ref|WP_026233588.1|	4-hydroxybenzoate 3-monooxygenase [Bradyrhizobium sp. WSM4349]	1	3
gi|505478422|ref|WP_015664980.1|	dimethylaniline monooxygenase [Bradyrhizobium oligotrophicum]	1	1
gi|639286735|ref|WP_024585203.1|	MULTISPECIES: 4-hydroxybenzoate 3-monooxygenase [Bradyrhizobium]	1	1
gi|951470796|ref|WP_057842354.1|	phenol 2-monooxygenase [Bradyrhizobium retamae]	1	1
gi|640607619|ref|WP_025035967.1|	phenol 2-monooxygenase [Bradyrhizobium sp. DOA9]	1	1.18254
gi|639168314|ref|WP_024508084.1|	salicylate 1-monooxygenase [Bradyrhizobium sp. ARR65]	1	1
gi|738358774|ref|WP_036311111.1|	4-hydroxybenzoate 3-monooxygenase [Microbacterium oleivorans]	1	1
gi|1045653912|gb|OCG73295.1|	4-hydroxybenzoate 3-monooxygenase [Microbacterium sediminis]	1	1
gi|749531546|ref|WP_040167911.1|	4-hydroxybenzoate 3-monooxygenase [Microbacterium sp. G3]	1	1
gi|947561217|ref|WP_056224764.1|	4-hydroxybenzoate 3-monooxygenase [Microbacterium sp. Leaf203]	1	1
gi|835481325|ref|WP_047520229.1|	4-hydroxybenzoate 3-monooxygenase [Microbacterium sp. ZOR0019]	1	2
gi|772710832|ref|WP_045298665.1|	4-hydroxybenzoate 3-monooxygenase [Microbacterium trichothecenolyticum]	1	1
gi|494262240|ref|WP_007152867.1|	phenol 2-monooxygenase [Marinobacter algicola]	1	1
gi|1011492971|ref|WP_062387648.1|	4-hydroxybenzoate 3-monooxygenase [Lysinimicrobium iriomotense]	1	1.25
gi|1011340526|ref|WP_062254552.1|	2,4-dichlorophenol 6-monooxygenase [Burkholderia megalochromosomata]	1	2
gi|740930759|ref|WP_038715796.1|	2,4-dichlorophenol 6-monooxygenase [Burkholderia sp. lig30]	1	1
gi|941921870|gb|ALK91361.1|	2,4-dichlorophenol 6-monooxygenase [Limnohabitans sp. 103DPR2]	1	1
gi|702999004|ref|WP_033321624.1|	2,4-dichlorophenol 6-monooxygenase [Streptomyces yerevanensis]	1	1
gi|1000076294|gb|KXJ44881.1|	4-hydroxyacetophenone monooxygenase [Alcanivorax sp. Nap_24]	1	1
gi|1040816146|ref|WP_065132174.1|	4-hydroxyacetophenone monooxygenase [Mycobacterium gordonae]	1	1
gi|1047844365|gb|ANW68126.1|	4-hydroxyacetophenone monooxygenase [Mycobacterium sp. djl-10]	1	1
gi|916315987|ref|WP_051051033.1|	4-hydroxyacetophenone monooxygenase [Nocardiopsis salina]	1	1
gi|998168423|gb|AMK25586.1|	4-hydroxyacetophenone monooxygenase [Sphingobium sp. TKS]	1	2
gi|502896107|ref|WP_013131083.1|	4-hydroxyacetophenone monooxygenase [Thermobispora bispora]	1	1
gi|916703111|ref|WP_051310202.1|	4-hydroxyacetophenone monooxygenase [Thermocrispum agreste]	1	1
gi|764640438|ref|WP_044439903.1|	4-hydroxybenzoate 3-monooxygenase [Agreia bicolorata]	1	3
gi|496502671|ref|WP_009210954.1|	4-hydroxybenzoate 3-monooxygenase [Aurantimonas manganoxydans]	1	1
gi|973334211|gb|KUL94069.1|	4-hydroxybenzoate 3-monooxygenase [Bosea sp. WAO]	1	1
gi|703212682|ref|WP_033381387.1|	4-hydroxybenzoate 3-monooxygenase [Kibdelosporangium aridum]	1	1
gi|501313843|ref|WP_012345478.1|	4-hydroxybenzoate 3-monooxygenase [Leptothrix cholodnii]	1	1
gi|939711849|ref|WP_054945398.1|	4-hydroxybenzoate 3-monooxygenase [Novosphingobium sp. KN65.2]	1	2
gi|655155146|ref|WP_028601822.1|	4-hydroxybenzoate 3-monooxygenase [Ottowia thiooxydans]	1	1
gi|948256412|ref|WP_056913978.1|	4-hydroxybenzoate 3-monooxygenase [Pseudolabrys sp. Root1462]	1	1
gi|739153011|ref|WP_037017347.1|	4-hydroxybenzoate 3-monooxygenase [Rhizobiales bacterium YIM 77505]	1	1
gi|739474206|ref|WP_037334106.1|	4-hydroxybenzoate 3-monooxygenase [Salinisphaera hydrothermalis]	1	1
gi|522086540|ref|WP_020597749.1|	4-hydroxybenzoate 3-monooxygenase [Spirosoma panaciterrae]	1	1
gi|948254104|ref|WP_056911670.1|	4-hydroxyphenylacetate 3-monooxygenase [Pseudolabrys sp. Root1462]	1	1
gi|1050127882|ref|WP_065847355.1|	4-hydroxyphenylacetate 3-monooxygenase [Sphingobium sp. Ndbn-10]	1	1
gi|1002737763|gb|AMN41680.1|	4-hydroxyphenylacetate 3-monooxygenase large subuit [Rhodoplanes sp. Z2-YC6860]	1	1
gi|518380343|ref|WP_019550550.1|	4-hydroxyphenylacetate 3-monooxygenase, oxygenase component [Thermus scotoductus]	1	1
gi|961671392|gb|ALS91961.1|	HpaB-1: 4-hydroxyphenylacetate 3-monooxygenase, oxygenase, partial [uncultured bacterium]	1	1
gi|938254749|gb|KPP90084.1|	anthraniloyl-CoA monooxygenase [Rhodobacteraceae bacterium HL-91]	1	1
gi|488721799|ref|WP_002645517.1|	dimethylaniline monooxygenase (N-oxide forming) [Gimesia maris]	1	1
gi|916404733|ref|WP_051108490.1|	dimethylaniline monooxygenase [Cupriavidus sp. UYPR2.512]	1	1
gi|943651674|ref|WP_055479457.1|	MULTISPECIES: 4-hydroxybenzoate 3-monooxygenase [Microbispora]	1	1
gi|917719340|ref|WP_052233674.1|	MULTISPECIES: phenol 2-monooxygenase [Massilia]	1	1
gi|551268913|ref|WP_022889081.1|	phenol 2-monooxygenase [Agromyces italicus]	1	1
gi|947300717|ref|WP_056007216.1|	phenol 2-monooxygenase [Agromyces sp. Root1464]	1	1
gi|947995261|ref|WP_056654727.1|	phenol 2-monooxygenase [Agromyces sp. Root81]	1	1
gi|655958703|ref|WP_029001479.1|	phenol 2-monooxygenase [Azohydromonas australica]	1	1.33333
gi|860487843|ref|WP_048438994.1|	phenol 2-monooxygenase [Caenimonas sp. SL110]	1	1
gi|652809361|ref|WP_027103675.1|	phenol 2-monooxygenase [Comamonadaceae bacterium URHA0028]	1	1.33333
gi|655026429|ref|WP_028475328.1|	phenol 2-monooxygenase [Nevskia ramosa]	1	1.33333
gi|495346073|ref|WP_008070804.1|	phenol 2-monooxygenase [Novosphingobium nitrogenifigens]	1	1.2
gi|975157107|gb|KUR76768.1|	phenol 2-monooxygenase [Novosphingobium sp. Fuku2-ISO-50]	1	1.33333
gi|948226169|ref|WP_056883854.1|	phenol 2-monooxygenase [Phycicoccus sp. Soil748]	1	1
gi|503438679|ref|WP_013673340.1|	phenol 2-monooxygenase [Pseudonocardia dioxanivorans]	1	1
gi|549497586|ref|WP_022534684.1|	phenol 2-monooxygenase [Ralstonia pickettii]	1	1.25
gi|918933403|ref|WP_052637292.1|	phenol 2-monooxygenase [Rhizobium sp. NT-26]	1	1
gi|739293716|ref|WP_037156375.1|	phenol 2-monooxygenase [Rhizobium sp. YS-1r]	1	1.33333
gi|916983284|ref|WP_051589996.1|	phenol 2-monooxygenase [Rubrobacter radiotolerans]	1	1
gi|635633267|ref|WP_024280164.1|	phenol 2-monooxygenase [Xanthobacter sp. 126]	1	1
gi|931418682|gb|KPK05232.1|	salicylate 1-monooxygenase [Betaproteobacteria bacterium SG8_39]	1	1
gi|1002741589|gb|AMN45506.1|	salicylate 1-monooxygenase [Rhodoplanes sp. Z2-YC6860]	1	1
gi|157103029|gb|ABV24041.1|	styrene monooxygenase subunit A [uncultured bacterium]	1	1
gi|1000077981|gb|KXJ46489.1|	toluene monooxygenase [Cycloclasticus sp. Phe_18]	1	2
gi|586635828|gb|EWS65867.1|	Toluene-4-monooxygenase system protein A [Hydrogenophaga sp. T4]	1	1
gi|586635832|gb|EWS65871.1|	Toluene-4-monooxygenase system protein E [Hydrogenophaga sp. T4]	1	1
gi|551357148|ref|WP_022976504.1|	Toluene-4-monooxygenase system protein E [Nevskia ramosa]	1	1
gi|820875099|ref|WP_046787186.1|	4-hydroxybenzoate 3-monooxygenase [Pseudomonas putida]	0	0.333333
gi|501270824|ref|WP_012313842.1|	4-hydroxybenzoate 3-monooxygenase [Pseudomonas putida]	0	0.333333
gi|915334611|ref|WP_050771266.1|	4-hydroxyacetophenone monooxygenase [Limnobacter sp. MED105]	0	67.9911
gi|1012142104|gb|KYP12772.1|	phenol 2-monooxygenase [Limnobacter sp. CACIAM 66H1]	0	22
gi|951366796|ref|WP_057743165.1|	2,4-dichlorophenol 6-monooxygenase [Bradyrhizobium manausense]	0	0.606701
gi|908691524|ref|WP_049823299.1|	2,4-dichlorophenol 6-monooxygenase [Bradyrhizobium sp. WSM2254]	0	0.430469
gi|985863477|ref|WP_060910766.1|	4-hydroxybenzoate 3-monooxygenase [Bradyrhizobium diazoefficiens]	0	0.635102
gi|654900237|ref|WP_028351720.1|	4-hydroxybenzoate 3-monooxygenase [Bradyrhizobium elkanii]	0	0.316086
gi|1047377444|ref|WP_065731804.1|	4-hydroxybenzoate 3-monooxygenase [Bradyrhizobium icense]	0	0.105082
gi|754561450|ref|WP_041955088.1|	4-hydroxybenzoate 3-monooxygenase [Bradyrhizobium japonicum]	0	0.0667787
gi|636815440|ref|WP_024341611.1|	4-hydroxybenzoate 3-monooxygenase [Bradyrhizobium japonicum]	0	0.699178
gi|517473339|ref|WP_018644017.1|	4-hydroxybenzoate 3-monooxygenase [Bradyrhizobium japonicum]	0	0.216999
gi|742489743|ref|WP_038944796.1|	4-hydroxybenzoate 3-monooxygenase [Bradyrhizobium japonicum]	0	0.0667787
gi|654700901|ref|WP_028159039.1|	4-hydroxybenzoate 3-monooxygenase [Bradyrhizobium japonicum]	0	0.0667787
gi|654691728|ref|WP_028150352.1|	4-hydroxybenzoate 3-monooxygenase [Bradyrhizobium japonicum]	0	0.0667787
gi|504310445|ref|WP_014497547.1|	4-hydroxybenzoate 3-monooxygenase [Bradyrhizobium japonicum]	0	1.03206
gi|742503141|ref|WP_038958189.1|	4-hydroxybenzoate 3-monooxygenase [Bradyrhizobium japonicum]	0	0.0667787
gi|742497883|ref|WP_038952936.1|	4-hydroxybenzoate 3-monooxygenase [Bradyrhizobium japonicum]	0	0.0667787
gi|654675859|ref|WP_028134687.1|	4-hydroxybenzoate 3-monooxygenase [Bradyrhizobium japonicum]	0	0.699178
gi|1008925439|ref|WP_061878756.1|	4-hydroxybenzoate 3-monooxygenase [Bradyrhizobium liaoningense]	0	0.0600611
gi|951371377|ref|WP_057747673.1|	4-hydroxybenzoate 3-monooxygenase [Bradyrhizobium manausense]	0	0.00329208
gi|1027748433|ref|WP_063681314.1|	4-hydroxybenzoate 3-monooxygenase [Bradyrhizobium neotropicale]	0	0.0370223
gi|1027745944|ref|WP_063678849.1|	4-hydroxybenzoate 3-monooxygenase [Bradyrhizobium neotropicale]	0	0.00175679
gi|951469556|ref|WP_057841114.1|	4-hydroxybenzoate 3-monooxygenase [Bradyrhizobium retamae]	0	0.0801785
gi|653552469|ref|WP_027582098.1|	4-hydroxybenzoate 3-monooxygenase [Bradyrhizobium sp. Ai1a-2]	0	0.0992202
gi|1020048232|ref|WP_063196752.1|	4-hydroxybenzoate 3-monooxygenase [Bradyrhizobium sp. AT1]	0	0.00274702
gi|1027764457|ref|WP_063696226.1|	4-hydroxybenzoate 3-monooxygenase [Bradyrhizobium sp. BR 10245]	0	0.132113
gi|1027764654|ref|WP_063696423.1|	4-hydroxybenzoate 3-monooxygenase [Bradyrhizobium sp. BR 10245]	0	0.272115
gi|742494517|ref|WP_038949570.1|	4-hydroxybenzoate 3-monooxygenase [Bradyrhizobium sp. CCBAU 15544]	0	0.0027583
gi|742517088|ref|WP_038972016.1|	4-hydroxybenzoate 3-monooxygenase [Bradyrhizobium sp. CCBAU 15635]	0	0.003219
gi|737742543|ref|WP_035711245.1|	4-hydroxybenzoate 3-monooxygenase [Bradyrhizobium sp. CCBAU 43298]	0	0.751125
gi|983587456|ref|WP_060737203.1|	4-hydroxybenzoate 3-monooxygenase [Bradyrhizobium sp. CCGE-LA001]	0	0.317784
gi|983587087|ref|WP_060736834.1|	4-hydroxybenzoate 3-monooxygenase [Bradyrhizobium sp. CCGE-LA001]	0	0.00205736
gi|992046995|ref|WP_061023375.1|	4-hydroxybenzoate 3-monooxygenase [Bradyrhizobium sp. CCH5-F6]	0	0.149149
gi|653475169|ref|WP_027549558.1|	4-hydroxybenzoate 3-monooxygenase [Bradyrhizobium sp. Cp5.3]	0	0.0523006
gi|653483065|ref|WP_027552842.1|	4-hydroxybenzoate 3-monooxygenase [Bradyrhizobium sp. Cp5.3]	0	0.00248178
gi|1007116102|ref|WP_061846864.1|	4-hydroxybenzoate 3-monooxygenase [Bradyrhizobium sp. DOA1]	0	0.00193306
gi|1007114960|ref|WP_061846178.1|	4-hydroxybenzoate 3-monooxygenase [Bradyrhizobium sp. DOA1]	0	0.298585
gi|640603591|ref|WP_025031941.1|	4-hydroxybenzoate 3-monooxygenase [Bradyrhizobium sp. DOA9]	0	0.0983832
gi|653415535|ref|WP_027524911.1|	4-hydroxybenzoate 3-monooxygenase [Bradyrhizobium sp. Ec3.3]	0	0.0164024
gi|1028638450|ref|WP_063985250.1|	4-hydroxybenzoate 3-monooxygenase [Bradyrhizobium sp. G22]	0	0.000982258
gi|950143280|ref|WP_057196197.1|	4-hydroxybenzoate 3-monooxygenase [Bradyrhizobium sp. Leaf396]	0	1.13329
gi|1047427370|ref|WP_065747535.1|	4-hydroxybenzoate 3-monooxygenase [Bradyrhizobium sp. LMTR 3]	0	0.0595077
gi|769282500|ref|WP_045014343.1|	4-hydroxybenzoate 3-monooxygenase [Bradyrhizobium sp. LTSP849]	0	0.0014178
gi|769278095|ref|WP_045011213.1|	4-hydroxybenzoate 3-monooxygenase [Bradyrhizobium sp. LTSP849]	0	0.361068
gi|769269210|ref|WP_045005445.1|	4-hydroxybenzoate 3-monooxygenase [Bradyrhizobium sp. LTSP857]	0	0.271438
gi|769261484|ref|WP_044999613.1|	4-hydroxybenzoate 3-monooxygenase [Bradyrhizobium sp. LTSP857]	0	0.00106585
gi|505725897|ref|WP_015688155.1|	4-hydroxybenzoate 3-monooxygenase [Bradyrhizobium sp. S23321]	0	0.00488179
gi|653518116|ref|WP_027567870.1|	4-hydroxybenzoate 3-monooxygenase [Bradyrhizobium sp. URHA0013]	0	0.0874645
gi|657877125|ref|WP_029581602.1|	4-hydroxybenzoate 3-monooxygenase [Bradyrhizobium sp. URHD0069]	0	0.11849
gi|494869457|ref|WP_007595554.1|	4-hydroxybenzoate 3-monooxygenase [Bradyrhizobium sp. WSM1253]	0	0.177008
gi|653390925|ref|WP_027516145.1|	4-hydroxybenzoate 3-monooxygenase [Bradyrhizobium sp. WSM1417]	0	0.115228
gi|653530012|ref|WP_027572859.1|	4-hydroxybenzoate 3-monooxygenase [Bradyrhizobium sp. WSM1743]	0	0.0327257
gi|653474474|ref|WP_027549423.1|	4-hydroxybenzoate 3-monooxygenase [Bradyrhizobium sp. WSM2254]	0	0.106643
gi|517128220|ref|WP_018317038.1|	4-hydroxybenzoate 3-monooxygenase [Bradyrhizobium sp. WSM2793]	0	0.00209868
gi|517267316|ref|WP_018456134.1|	4-hydroxybenzoate 3-monooxygenase [Bradyrhizobium sp. WSM4349]	0	0.168611
gi|494880504|ref|WP_007606554.1|	4-hydroxybenzoate 3-monooxygenase [Bradyrhizobium sp. WSM471]	0	0.152381
gi|495416145|ref|WP_008140843.1|	4-hydroxybenzoate 3-monooxygenase [Bradyrhizobium sp. YR681]	0	0.0032298
gi|1028651631|ref|WP_063993710.1|	4-hydroxybenzoate 3-monooxygenase [Bradyrhizobium sp.]	0	0.352297
gi|1027760198|ref|WP_063692305.1|	4-hydroxybenzoate 3-monooxygenase [Bradyrhizobium stylosanthis]	0	0.00231552
gi|738052450|ref|WP_036011339.1|	4-hydroxybenzoate 3-monooxygenase [Bradyrhizobium yuanmingense]	0	0.0766738
gi|738076731|ref|WP_036035557.1|	4-hydroxybenzoate 3-monooxygenase [Bradyrhizobium yuanmingense]	0	0.0766738
gi|738067701|ref|WP_036026588.1|	4-hydroxybenzoate 3-monooxygenase [Bradyrhizobium yuanmingense]	0	0.0766738
gi|949594679|ref|WP_057026174.1|	4-hydroxybenzoate 3-monooxygenase [Bradyrhizobium yuanmingense]	0	0.0766738
gi|497421372|ref|WP_009735570.1|	4-hydroxyphenylacetate 3-monooxygenase [Bradyrhizobiaceae bacterium SG-6C]	0	0.249074
gi|1008927307|ref|WP_061880624.1|	4-hydroxyphenylacetate 3-monooxygenase [Bradyrhizobium liaoningense]	0	0.390488
gi|1011403749|ref|WP_062315898.1|	4-hydroxyphenylacetate 3-monooxygenase [Bradyrhizobium sp. CCH10-C7]	0	0.195693
gi|992052290|ref|WP_061027741.1|	4-hydroxyphenylacetate 3-monooxygenase [Bradyrhizobium sp. CCH5-F6]	0	2.16293
gi|653486246|ref|WP_027554246.1|	4-hydroxyphenylacetate 3-monooxygenase [Bradyrhizobium sp. Cp5.3]	0	0.116951
gi|640610386|ref|WP_025038732.1|	4-hydroxyphenylacetate 3-monooxygenase [Bradyrhizobium sp. DOA9]	0	0.71641
gi|517132982|ref|WP_018321800.1|	4-hydroxyphenylacetate 3-monooxygenase [Bradyrhizobium sp. WSM2793]	0	0.0988981
gi|914638218|ref|WP_050629882.1|	4-hydroxyphenylacetate 3-monooxygenase [Bradyrhizobium viridifuturi]	0	0.0706942
gi|738067747|ref|WP_036026634.1|	4-hydroxyphenylacetate 3-monooxygenase [Bradyrhizobium yuanmingense]	0	0.125966
gi|1049737285|emb|SCB43178.1|	anthraniloyl-CoA monooxygenase [Bradyrhizobium sp. err11]	0	0.0247899
gi|985861026|ref|WP_060908315.1|	salicylate 1-monooxygenase [Bradyrhizobium diazoefficiens]	0	0.0506248
gi|740600136|ref|WP_038385680.1|	salicylate 1-monooxygenase [Bradyrhizobium elkanii]	0	0.441383
gi|654889844|ref|WP_028341541.1|	salicylate 1-monooxygenase [Bradyrhizobium elkanii]	0	0.441383
gi|504306655|ref|WP_014493757.1|	salicylate 1-monooxygenase [Bradyrhizobium japonicum]	0	0.225728
gi|654698475|ref|WP_028156622.1|	salicylate 1-monooxygenase [Bradyrhizobium japonicum]	0	0.225728
gi|654691025|ref|WP_028149661.1|	salicylate 1-monooxygenase [Bradyrhizobium japonicum]	0	0.225728
gi|742489112|ref|WP_038944165.1|	salicylate 1-monooxygenase [Bradyrhizobium japonicum]	0	0.225728
gi|1028635286|ref|WP_063982086.1|	salicylate 1-monooxygenase [Bradyrhizobium sp. G22]	0	0.00332027
gi|769281135|ref|WP_045013330.1|	salicylate 1-monooxygenase [Bradyrhizobium sp. LTSP849]	0	0.0417223
gi|769267502|ref|WP_045004136.1|	salicylate 1-monooxygenase [Bradyrhizobium sp. LTSP857]	0	0.0313653
gi|505722455|ref|WP_015684738.1|	salicylate 1-monooxygenase [Bradyrhizobium sp. S23321]	0	0.0165017
gi|653466507|ref|WP_027545925.1|	salicylate 1-monooxygenase [Bradyrhizobium sp. WSM2254]	0	0.00789562
gi|495410474|ref|WP_008135172.1|	salicylate 1-monooxygenase [Bradyrhizobium sp. YR681]	0	0.0109175
gi|1027756125|ref|WP_063688252.1|	salicylate 1-monooxygenase [Bradyrhizobium stylosanthis]	0	0.00782704
gi|914638469|ref|WP_050630133.1|	salicylate 1-monooxygenase [Bradyrhizobium viridifuturi]	0	0.0441463
gi|947161902|ref|WP_055934955.1|	4-hydroxybenzoate 3-monooxygenase [Microbacterium sp. Leaf179]	0	0.80143
gi|946909889|ref|WP_055832535.1|	4-hydroxybenzoate 3-monooxygenase [Microbacterium sp. Leaf436]	0	0.19857
gi|696573417|ref|WP_033104900.1|	phenol 2-monooxygenase [Microbacterium profundi]	0	0.939515
gi|947563161|ref|WP_056226706.1|	phenol 2-monooxygenase [Microbacterium sp. Leaf203]	0	0.0442555
gi|947708333|ref|WP_056370703.1|	phenol 2-monooxygenase [Microbacterium sp. Leaf288]	0	0.508449
gi|772714627|ref|WP_045300890.1|	phenol 2-monooxygenase [Microbacterium trichothecenolyticum]	0	0.491551
gi|489694889|ref|WP_003599057.1|	4-hydroxyacetophenone monooxygenase [Methylobacterium extorquens]	0	0.176127
gi|506432636|ref|WP_015952353.1|	4-hydroxyacetophenone monooxygenase [Methylobacterium extorquens]	0	0.4047
gi|506304510|ref|WP_015824285.1|	4-hydroxyacetophenone monooxygenase [Methylobacterium extorquens]	0	0.4047
gi|984667969|ref|WP_060771413.1|	4-hydroxyacetophenone monooxygenase [Methylobacterium sp. AMS5]	0	0.0376838
gi|947838867|ref|WP_056499690.1|	4-hydroxyacetophenone monooxygenase [Methylobacterium sp. Leaf121]	0	0.0156428
gi|947803078|ref|WP_056464593.1|	4-hydroxyacetophenone monooxygenase [Methylobacterium sp. Leaf90]	0	0.961146
gi|494261966|ref|WP_007152742.1|	4-hydroxyacetophenone monooxygenase [Marinobacter algicola]	0	0.00102777
gi|764488629|ref|WP_044389393.1|	4-hydroxyacetophenone monooxygenase [Marinobacter excellens]	0	0.000485647
gi|752686179|ref|WP_041334108.1|	4-hydroxyacetophenone monooxygenase [Marinobacter salarius]	0	0.00030677
gi|755039328|ref|WP_042391857.1|	2,4-dichlorophenol 6-monooxygenase [Streptacidiphilus carbonis]	0	1
gi|515959987|ref|WP_017390570.1|	4-hydroxyacetophenone monooxygenase [Acinetobacter calcoaceticus]	0	0.0520535
gi|489747486|ref|WP_003651495.1|	4-hydroxyacetophenone monooxygenase [Acinetobacter calcoaceticus]	0	0.0520535
gi|780001716|ref|WP_045432693.1|	4-hydroxyacetophenone monooxygenase [Acinetobacter calcoaceticus]	0	0.0256881
gi|515958923|ref|WP_017389506.1|	4-hydroxyacetophenone monooxygenase [Acinetobacter calcoaceticus]	0	0.0520535
gi|1039417775|ref|WP_064784086.1|	4-hydroxyacetophenone monooxygenase [Acinetobacter calcoaceticus]	0	0.0520535
gi|796853337|ref|WP_045795743.1|	4-hydroxyacetophenone monooxygenase [Acinetobacter indicus]	0	0.418349
gi|949717622|ref|WP_057062341.1|	4-hydroxyacetophenone monooxygenase [Acinetobacter pittii]	0	0.173098
gi|503972609|ref|WP_014206603.1|	4-hydroxyacetophenone monooxygenase [Acinetobacter pittii]	0	0.173098
gi|820953864|ref|WP_046811487.1|	4-hydroxyacetophenone monooxygenase [Acinetobacter pittii]	0	0.173098
gi|748189975|ref|WP_039761092.1|	4-hydroxyacetophenone monooxygenase [Acinetobacter pittii]	0	0.173098
gi|763228824|ref|WP_044100039.1|	4-hydroxyacetophenone monooxygenase [Acinetobacter pittii]	0	0.173098
gi|1016518984|ref|WP_063098722.1|	4-hydroxyacetophenone monooxygenase [Acinetobacter pittii]	0	0.173098
gi|949723837|ref|WP_057067042.1|	4-hydroxyacetophenone monooxygenase [Acinetobacter pittii]	0	0.173098
gi|515968925|ref|WP_017399508.1|	4-hydroxyacetophenone monooxygenase [Acinetobacter pittii]	0	0.173098
gi|496209968|ref|WP_008927513.1|	4-hydroxyacetophenone monooxygenase [Alcanivorax hongdengensis]	0	0.000268168
gi|737262280|ref|WP_035246223.1|	4-hydroxyacetophenone monooxygenase [Alcanivorax jadensis]	0	0.625068
gi|917434764|ref|WP_052041476.1|	4-hydroxyacetophenone monooxygenase [Alcanivorax nanhaiticus]	0	0.000379265
gi|494257860|ref|WP_007150999.1|	4-hydroxyacetophenone monooxygenase [Alcanivorax sp. DG881]	0	0.000125055
gi|1012708901|ref|WP_062815430.1|	4-hydroxyacetophenone monooxygenase [Alcanivorax sp. NBRC 102024]	0	0.375439
gi|551588095|ref|WP_022984797.1|	4-hydroxyacetophenone monooxygenase [Alcanivorax sp. P2S70]	0	0.000197724
gi|890876791|gb|AKQ53939.1|	4-hydroxyacetophenone monooxygenase [Bordetella hinzii]	0	0.813902
gi|763390099|ref|WP_044247210.1|	4-hydroxyacetophenone monooxygenase [Chondromyces apiculatus]	0	0.817031
gi|488944925|ref|WP_002856000.1|	4-hydroxyacetophenone monooxygenase [Micrococcus luteus]	0	0.2
gi|917394445|ref|WP_052001157.1|	4-hydroxyacetophenone monooxygenase [Micrococcus luteus]	0	0.2
gi|751637078|ref|WP_041104800.1|	4-hydroxyacetophenone monooxygenase [Micrococcus luteus]	0	0.2
gi|738364618|ref|WP_036316864.1|	4-hydroxyacetophenone monooxygenase [Micrococcus luteus]	0	0.2
gi|984924832|ref|WP_060775620.1|	4-hydroxyacetophenone monooxygenase [Micrococcus luteus]	0	0.2
gi|504755085|ref|WP_014942187.1|	4-hydroxyacetophenone monooxygenase [Mycobacterium indicus pranii]	0	0.0432552
gi|504197616|ref|WP_014384718.1|	4-hydroxyacetophenone monooxygenase [Mycobacterium intracellulare]	0	0.122315
gi|504195484|ref|WP_014382586.1|	4-hydroxyacetophenone monooxygenase [Mycobacterium intracellulare]	0	0.122315
gi|738510517|ref|WP_036459055.1|	4-hydroxyacetophenone monooxygenase [Mycobacterium intracellulare]	0	0.122315
gi|497642626|ref|WP_009956810.1|	4-hydroxyacetophenone monooxygenase [Mycobacterium intracellulare]	0	0.122315
gi|1039565189|ref|WP_064892900.1|	4-hydroxyacetophenone monooxygenase [Mycobacterium intracellulare]	0	0.122315
gi|1045324668|ref|WP_065444278.1|	4-hydroxyacetophenone monooxygenase [Mycobacterium malmoense]	0	0.0862919
gi|1045402083|ref|WP_065480797.1|	4-hydroxyacetophenone monooxygenase [Mycobacterium malmoense]	0	0.0862919
gi|1045354351|ref|WP_065471352.1|	4-hydroxyacetophenone monooxygenase [Mycobacterium malmoense]	0	0.0862919
gi|1045426092|ref|WP_065498195.1|	4-hydroxyacetophenone monooxygenase [Mycobacterium malmoense]	0	0.0862919
gi|1037482680|gb|OBA79427.1|	4-hydroxyacetophenone monooxygenase [Mycobacterium sp. 1164966.3]	0	0.000162886
gi|1038002739|gb|OBF82730.1|	4-hydroxyacetophenone monooxygenase [Mycobacterium sp. 852002-51163_SCH5372311]	0	0.000308552
gi|764901946|ref|WP_044486641.1|	4-hydroxyacetophenone monooxygenase [Mycobacterium tuberculosis]	0	0.00705888
gi|655026657|ref|WP_028475556.1|	4-hydroxyacetophenone monooxygenase [Nevskia ramosa]	0	0.00494476
gi|754894633|ref|WP_042253227.1|	4-hydroxyacetophenone monooxygenase [Nocardia brasiliensis]	0	0.28641
gi|753806866|ref|WP_041562506.1|	4-hydroxyacetophenone monooxygenase [Nocardia brasiliensis]	0	0.28641
gi|659852332|ref|WP_029899793.1|	4-hydroxyacetophenone monooxygenase [Nocardia brasiliensis]	0	0.28641
gi|916281938|ref|WP_051016984.1|	4-hydroxyacetophenone monooxygenase [Nocardia cyriacigeorgica]	0	0.196545
gi|889609644|ref|WP_048833154.1|	4-hydroxyacetophenone monooxygenase [Nocardia cyriacigeorgica]	0	0.196545
gi|750450957|ref|WP_040732830.1|	4-hydroxyacetophenone monooxygenase [Nocardia tenerifensis]	0	0.127456
gi|916846731|ref|WP_051453787.1|	4-hydroxyacetophenone monooxygenase [Paraburkholderia caribensis]	0	0.920265
gi|759384308|ref|WP_043110528.1|	4-hydroxyacetophenone monooxygenase [Polycyclovorans algicola]	0	0.00210155
gi|494475115|ref|WP_007264593.1|	4-hydroxyacetophenone monooxygenase [Streptomyces sp. C]	0	0.368037
gi|991998365|ref|WP_060985656.1|	4-hydroxybenzoate 3-monooxygenase [Acidovorax delafieldii]	0	0.00205187
gi|1023915022|ref|WP_063461048.1|	4-hydroxybenzoate 3-monooxygenase [Acidovorax sp. GW101-3H11]	0	0.00107483
gi|504824967|ref|WP_015012069.1|	4-hydroxybenzoate 3-monooxygenase [Acidovorax sp. KKS102]	0	0.000480597
gi|496179185|ref|WP_008903692.1|	4-hydroxybenzoate 3-monooxygenase [Acidovorax sp. NO-1]	0	0.00154248
gi|948083504|ref|WP_056742236.1|	4-hydroxybenzoate 3-monooxygenase [Acidovorax sp. Root568]	0	0.000357215
gi|947983552|ref|WP_056643211.1|	4-hydroxybenzoate 3-monooxygenase [Acidovorax sp. Root70]	0	0.000486766
gi|942695093|ref|WP_055399767.1|	4-hydroxybenzoate 3-monooxygenase [Acidovorax sp. SD340]	0	0.00260568
gi|760110463|ref|WP_043792576.1|	4-hydroxybenzoate 3-monooxygenase [Amycolatopsis balhimycina]	0	0.431446
gi|489188006|ref|WP_003097404.1|	4-hydroxybenzoate 3-monooxygenase [Amycolatopsis vancoresmycina]	0	0.328868
gi|860492737|ref|WP_048441053.1|	4-hydroxybenzoate 3-monooxygenase [Caenimonas sp. SL110]	0	0.404975
gi|652804422|ref|WP_027100284.1|	4-hydroxybenzoate 3-monooxygenase [Comamonadaceae bacterium URHA0028]	0	0.451527
gi|736837268|ref|WP_034838504.1|	4-hydroxybenzoate 3-monooxygenase [Inquilinus limosus]	0	0.5
gi|652477666|ref|WP_026872339.1|	4-hydroxybenzoate 3-monooxygenase [Inquilinus limosus]	0	0.5
gi|222436802|gb|EEE43481.1|	4-hydroxybenzoate 3-monooxygenase [Labrenzia alexandrii DFL-11]	0	0.0320717
gi|750146984|ref|WP_040451059.1|	4-hydroxybenzoate 3-monooxygenase [Labrenzia alexandrii]	0	0.967928
gi|516368732|ref|WP_017758765.1|	4-hydroxybenzoate 3-monooxygenase [Pseudacidovorax intermedius]	0	0.00265508
gi|655584161|ref|WP_028931429.1|	4-hydroxybenzoate 3-monooxygenase [Pseudonocardia asaccharolytica]	0	0.796701
gi|497928601|ref|WP_010242757.1|	4-hydroxybenzoate 3-monooxygenase [Pseudonocardia sp. P1]	0	0.203299
gi|946979320|ref|WP_055896251.1|	4-hydroxybenzoate 3-monooxygenase [Ramlibacter sp. Leaf400]	0	1.1435
gi|739596786|ref|WP_037454344.1|	4-hydroxybenzoate 3-monooxygenase [Sphingobium chlorophenolicum]	0	0.5
gi|662353963|gb|KEQ52418.1|	4-hydroxybenzoate 3-monooxygenase [Sphingobium chlorophenolicum]	0	0.5
gi|517451699|ref|WP_018622500.1|	4-hydroxybenzoate 3-monooxygenase [Spirosoma luteum]	0	0.494985
gi|522092427|ref|WP_020603636.1|	4-hydroxybenzoate 3-monooxygenase [Spirosoma spitsbergense]	0	0.505015
gi|751630123|ref|WP_041097932.1|	4-hydroxybenzoate 3-monooxygenase [Sulfuritalea hydrogenivorans]	0	0.0132599
gi|749825485|ref|WP_040301027.1|	4-hydroxyphenylacetate 3-monooxygenase [Afipia clevelandensis]	0	0.844688
gi|410894676|gb|EKS42462.1|	4-hydroxyphenylacetate 3-monooxygenase, oxygenase component [Afipia clevelandensis ATCC 49720]	0	0.0282022
gi|325949363|gb|EGD41445.1|	4-hydroxyphenylacetate 3-monooxygenase, oxygenase component [Nocardioidaceae bacterium Broad-1]	0	0.0118724
gi|512568999|ref|WP_016450630.1|	anthraniloyl-CoA monooxygenase [Delftia acidovorans]	0	0.39234
gi|816958625|gb|AKF08131.1|	Anthraniloyl-CoA monooxygenase [Sandaracinus amylolyticus]	0	1
gi|663352401|ref|WP_030351172.1|	dimethylaniline monooxygenase [Streptomyces scopuliridis]	0	0.284238
gi|754598865|ref|WP_041988793.1|	dimethylaniline monooxygenase [Streptomyces sp. AcH 505]	0	0.715762
gi|495131997|ref|WP_007856808.1|	phenol 2-monooxygenase [Acidovorax sp. CF316]	0	0.76192
gi|950219419|ref|WP_057263795.1|	phenol 2-monooxygenase [Acidovorax sp. Root219]	0	0.571793
gi|517549343|ref|WP_018719551.1|	phenol 2-monooxygenase [Arhodomonas aquaeolei]	0	2
gi|973334388|gb|KUL94245.1|	phenol 2-monooxygenase [Bosea sp. WAO]	0	0.21164
gi|653283433|ref|WP_027477548.1|	phenol 2-monooxygenase [Curvibacter gracilis]	0	0.490724
gi|518402105|ref|WP_019572312.1|	phenol 2-monooxygenase [Curvibacter lanceolatus]	0	0.509276
gi|750149422|ref|WP_040453497.1|	phenol 2-monooxygenase [Hydrocarboniphaga effusa]	0	0.941206
gi|500153872|ref|WP_011829875.1|	phenol 2-monooxygenase [Methylibium petroleiphilum]	0	0.209731
gi|947663345|ref|WP_056326060.1|	phenol 2-monooxygenase [Methylibium sp. Root1272]	0	0.469482
gi|740762935|ref|WP_038548219.1|	phenol 2-monooxygenase [Neorhizobium galegae]	0	0.262787
gi|817704944|ref|WP_046667281.1|	phenol 2-monooxygenase [Neorhizobium galegae]	0	0.262787
gi|817612700|ref|WP_046600367.1|	phenol 2-monooxygenase [Neorhizobium galegae]	0	0.262787
gi|916650415|ref|WP_051257506.1|	phenol 2-monooxygenase [Rhodanobacter sp. OR444]	0	0.00610813
gi|490373230|ref|WP_004252833.1|	phenol 2-monooxygenase [Thauera sp. 63]	0	1.73509
gi|655465504|ref|WP_028848450.1|	phenol 2-monooxygenase [Thermocrispum agreste]	0	0.0162293
gi|1011624774|ref|WP_062475153.1|	phenol 2-monooxygenase [Variovorax boronicumulans]	0	0.00935187
gi|951107725|ref|WP_057597164.1|	phenol 2-monooxygenase [Variovorax paradoxus]	0	0.0469478
gi|947917510|ref|WP_056577702.1|	phenol 2-monooxygenase [Variovorax sp. Root473]	0	0.0121412
gi|497491711|ref|WP_009805909.1|	salicylate 1-monooxygenase [Pseudooceanicola batsensis]	0	0.181714
gi|849134041|ref|WP_047995828.1|	salicylate 1-monooxygenase [Puniceibacterium sp. IMCC21224]	0	0.494454
gi|760164539|ref|WP_043845422.1|	salicylate 1-monooxygenase [Roseivivax atlanticus]	0	0.202638
gi|497498641|ref|WP_009812839.1|	salicylate 1-monooxygenase [Roseovarius nubinhibens]	0	0.121194
gi|488798201|ref|WP_002710607.1|	toluene 4-monooxygenase A [Thiothrix nivea]	0	0.465668
gi|754945437|ref|WP_042301718.1|	toluene monooxygenase [Paraburkholderia kururiensis]	0	0.0781811
gi|654755839|ref|WP_028210934.1|	toluene monooxygenase [Paraburkholderia mimosarum]	0	0.0841412
gi|739175933|ref|WP_037039947.1|	toluene monooxygenase [Pseudonocardia autotrophica]	0	1.77791
gi|984866524|gb|KWX04350.1|	toluene monooxygenase [Streptomyces thermoautotrophicus]	0	0.5
gi|655040768|ref|WP_028489506.1|	toluene monooxygenase [Thiothrix lacustris]	0	0.534332
gi|516610194|ref|WP_017985037.1|	Toluene-4-monooxygenase system protein A [Amycolatopsis methanolica]	0	0.20441
gi|1032310557|gb|OAP23758.1|	Toluene-4-monooxygenase system protein A [Amycolatopsis sp. M39]	0	0.222095
gi|518281262|ref|WP_019451470.1|	Toluene-4-monooxygenase system protein A [Cupriavidus sp. BIS7]	0	0.335673
gi|501323103|ref|WP_012354738.1|	Toluene-4-monooxygenase system protein A [Cupriavidus taiwanensis]	0	0.441625
gi|586619613|gb|EWS53304.1|	Toluene-4-monooxygenase system protein A [Methylibium sp. T29]	0	1
gi|516386199|ref|WP_017775875.1|	Toluene-4-monooxygenase system protein A [Paraburkholderia kururiensis]	0	0.0781811
	Hydroxylase	Unique reads	All reads
gi|655885934|ref|WP_028968880.1|	salicylyl-CoA 5-hydroxylase [Sphingomonas sp. URHD0057]	6	6.85714
gi|696540683|ref|WP_033073644.1|	salicylyl-CoA 5-hydroxylase [Sphingopyxis sp. MWB1]	5	6
gi|503438949|ref|WP_013673610.1|	methane/phenol/toluene hydroxylase [Pseudonocardia dioxanivorans]	5	5
gi|1012142102|gb|KYP12770.1|	phenol hydroxylase [Limnobacter sp. CACIAM 66H1]	4	25
gi|495526093|ref|WP_008250738.1|	phenol hydroxylase [Limnobacter sp. MED105]	4	31
gi|998639799|gb|AMK59214.1|	4-hydroxyphenylacetate-3-hydroxylase [uncultured bacterium UPO45]	4	4
gi|1028652368|ref|WP_063994446.1|	aromatic ring hydroxylase [Bradyrhizobium sp.]	3	3
gi|764353758|ref|WP_044331429.1|	salicylyl-CoA 5-hydroxylase [Sphingomonas hengshuiensis]	3	3
gi|1002739675|gb|AMN43592.1|	4-hydroxyphenylacetate 3-hydroxylase [Rhodoplanes sp. Z2-YC6860]	3	3
gi|668683008|gb|KFB75523.1|	3-(3-hydroxyphenyl)propionate hydroxylase [Candidatus Accumulibacter sp. SK-02]	3	4
gi|495346075|ref|WP_008070806.1|	phenol hydroxylase [Novosphingobium nitrogenifigens]	3	3
gi|739149752|ref|WP_037014272.1|	salicylyl-CoA 5-hydroxylase [Rhizobiales bacterium YIM 77505]	3	3
gi|636816686|ref|WP_024342845.1|	3-(3-hydroxyphenyl)propionate hydroxylase [Bradyrhizobium japonicum]	2	6.66667
gi|947575076|ref|WP_056238546.1|	salicylyl-CoA 5-hydroxylase [Mesorhizobium sp. Root552]	2	2
gi|751285154|ref|WP_040993890.1|	salicylyl-CoA 5-hydroxylase [Mesorhizobium sp. SOD10]	2	2
gi|924897053|ref|WP_053554705.1|	salicylyl-CoA 5-hydroxylase [Sphingopyxis sp. 113P3]	2	3
gi|655583561|ref|WP_028930838.1|	toluene hydroxylase [Pseudonocardia asaccharolytica]	2	2
gi|946856600|ref|WP_055779612.1|	salicylyl-CoA 5-hydroxylase [Sphingomonas sp. Leaf357]	2	2
gi|1002739926|gb|AMN43843.1|	4-hydroxyphenylacetate 3-hydroxylase [Rhodoplanes sp. Z2-YC6860]	2	2
gi|1016926306|gb|KZD23787.1|	4-hydroxyphenylacetate 3-hydroxylase [Tardiphaga sp. Vaf07]	2	2
gi|1002736793|gb|AMN40710.1|	4-hydroxyphenylacetate-3-hydroxylase [Rhodoplanes sp. Z2-YC6860]	2	2
gi|740468872|ref|WP_038300247.1|	phenol hydroxylase [alpha proteobacterium IMCC14465]	2	2
gi|654617497|ref|WP_028082039.1|	phenol hydroxylase [Solimonas soli]	2	2
gi|1032607936|ref|WP_064236336.1|	salicylyl-CoA 5-hydroxylase [Halomonas sp. ALS9]	2	3
gi|950030659|ref|WP_057155102.1|	salicylyl-CoA 5-hydroxylase [Massilia sp. Root351]	2	3
gi|947673961|ref|WP_056336566.1|	salicylyl-CoA 5-hydroxylase [Rhizobium sp. Root482]	2	2
gi|760150175|ref|WP_043831288.1|	salicylyl-CoA 5-hydroxylase [Roseomonas aerilata]	2	2
gi|966456462|ref|WP_058489763.1|	MULTISPECIES: phenol hydroxylase [Pseudomonas]	1	1
gi|950144170|ref|WP_057197085.1|	3-(3-hydroxyphenyl)propionate hydroxylase [Bradyrhizobium sp. Leaf396]	1	3.33333
gi|950146216|ref|WP_057199115.1|	aromatic ring hydroxylase [Bradyrhizobium sp. Leaf396]	1	3.5
gi|636815902|ref|WP_024342070.1|	aromatic ring hydroxylase [Bradyrhizobium japonicum]	1	3.5
gi|654704199|ref|WP_028162241.1|	aromatic ring hydroxylase [Bradyrhizobium elkanii]	1	1
gi|496249098|ref|WP_008962483.1|	3-(3-hydroxyphenyl)propionate hydroxylase [Bradyrhizobium sp. STM 3809]	1	1
gi|1047378367|ref|WP_065732533.1|	aromatic ring hydroxylase [Bradyrhizobium icense]	1	1
gi|951466151|ref|WP_057837945.1|	aromatic ring hydroxylase [Bradyrhizobium jicamae]	1	1
gi|639175009|ref|WP_024514634.1|	salicylyl-CoA 5-hydroxylase [Bradyrhizobium sp. Tv2a-2]	1	5.5
gi|765026122|ref|WP_044592149.1|	4-hydroxyphenylacetate 3-hydroxylase [Bradyrhizobium sp. LTSPM299]	1	1
gi|825375725|ref|WP_047145378.1|	salicylyl-CoA 5-hydroxylase [Mesorhizobium sp. LC103]	1	1
gi|563450764|ref|WP_023676836.1|	salicylyl-CoA 5-hydroxylase [Mesorhizobium sp. LSJC280B00]	1	1
gi|503438683|ref|WP_013673344.1|	methane/phenol/toluene hydroxylase [Pseudonocardia dioxanivorans]	1	1
gi|916626358|ref|WP_051233449.1|	salicylyl-CoA 5-hydroxylase [Pseudonocardia asaccharolytica]	1	1
gi|503438952|ref|WP_013673613.1|	toluene hydroxylase [Pseudonocardia dioxanivorans]	1	1
gi|655587146|ref|WP_028934352.1|	toluene hydroxylase [Pseudonocardia spinosispora]	1	1
gi|810849468|ref|WP_046347733.1|	salicylyl-CoA 5-hydroxylase [Sphingomonas changbaiensis]	1	1
gi|739626201|ref|WP_037482623.1|	salicylyl-CoA 5-hydroxylase [Sphingomonas paucimobilis]	1	1
gi|734981618|ref|WP_034159725.1|	salicylyl-CoA 5-hydroxylase [Sphingomonas sp. ERG5]	1	1
gi|657923346|ref|WP_029624820.1|	salicylyl-CoA 5-hydroxylase [Sphingomonas sp. KC8]	1	1
gi|947773718|ref|WP_056435500.1|	salicylyl-CoA 5-hydroxylase [Sphingomonas sp. Leaf257]	1	1.14286
gi|651506459|ref|WP_026556456.1|	4-hydroxyphenylacetate 3-hydroxylase [Arthrobacter sp. 35W]	1	1
gi|653100028|ref|WP_027350121.1|	4-hydroxyphenylacetate 3-hydroxylase [Halotalea alkalilenta]	1	1
gi|913727686|ref|WP_050475429.1|	4-hydroxyphenylacetate 3-hydroxylase [Pannonibacter phragmitetus]	1	1
gi|754934131|ref|WP_042290885.1|	4-hydroxyphenylacetate 3-hydroxylase [Paraburkholderia mimosarum]	1	3
gi|738924150|ref|WP_036810914.1|	4-hydroxyphenylacetate 3-hydroxylase [Polaromonas sp. CG9_12]	1	1
gi|739600848|ref|WP_037458307.1|	4-hydroxyphenylacetate 3-hydroxylase [Skermanella stibiiresistens]	1	1
gi|501063314|ref|WP_012114595.1|	4-hydroxyphenylacetate 3-hydroxylase [Xanthobacter autotrophicus]	1	1
gi|494332726|ref|WP_007183682.1|	3-(3-hydroxyphenyl)propionate hydroxylase [Hydrocarboniphaga effusa]	1	1
gi|489030553|ref|WP_002940943.1|	methane/phenol/toluene hydroxylase [Thauera sp. 27]	1	1
gi|947470765|ref|WP_056135123.1|	MULTISPECIES: phenol hydroxylase [Massilia]	1	1
gi|737003082|ref|WP_034998946.1|	phenol hydroxylase [Beijerinckia mobilis]	1	1
gi|493143489|ref|WP_006158553.1|	phenol hydroxylase [Cupriavidus basilensis]	1	1
gi|551357136|ref|WP_022976492.1|	phenol hydroxylase [Nevskia ramosa]	1	1
gi|659874155|ref|WP_029920998.1|	phenol hydroxylase [Nevskia soli]	1	1
gi|780844327|gb|KJS45515.1|	phenol hydroxylase [Rhodospirillaceae bacterium BRH_c57]	1	1
gi|751597802|ref|WP_041065981.1|	phenol hydroxylase [Thiolapillus brandeum]	1	1
gi|740369162|ref|WP_038204578.1|	phenol hydroxylase [Xenophilus azovorans]	1	1
gi|84391725|gb|EAQ04057.1|	phenol hydroxylase, putative [Pseudooceanicola batsensis HTCC2597]	1	1
gi|953949458|dbj|BAT57931.1|	p-hydroxybenzoate hydroxylase [Variibacter gotjawalensis]	1	1
gi|644869741|ref|WP_025374867.1|	salicylate hydroxylase [Advenella mimigardefordensis]	1	1
gi|915925792|ref|WP_050931786.1|	salicylate hydroxylase [Aestuariivita boseongensis]	1	1
gi|1024363748|ref|WP_063500174.1|	salicylate hydroxylase [Burkholderia sp. OLGA172]	1	1
gi|780902895|gb|KJS70829.1|	salicylate hydroxylase [Comamonadaceae bacterium BICA1-1]	1	1
gi|1028791487|gb|OAK58845.1|	salicylate hydroxylase [Variovorax paradoxus]	1	1
gi|931417607|gb|KPK04290.1|	salicylate hydroxylase, partial [Betaproteobacteria bacterium SG8_39]	1	1
gi|991988185|ref|WP_060977293.1|	salicylyl-CoA 5-hydroxylase [Acidovorax delafieldii]	1	1
gi|566132653|ref|WP_024003269.1|	salicylyl-CoA 5-hydroxylase [Advenella kashmirensis]	1	1
gi|640275112|ref|WP_024847037.1|	salicylyl-CoA 5-hydroxylase [Aminobacter sp. J41]	1	3
gi|518841544|ref|WP_019997434.1|	salicylyl-CoA 5-hydroxylase [Aureimonas ureilytica]	1	1
gi|996002443|gb|AMJ59830.1|	salicylyl-CoA 5-hydroxylase [Bosea sp. PAMC 26642]	1	1
gi|652803921|ref|WP_027099940.1|	salicylyl-CoA 5-hydroxylase [Comamonadaceae bacterium URHA0028]	1	1
gi|981091297|ref|WP_059413322.1|	salicylyl-CoA 5-hydroxylase [Cupriavidus basilensis]	1	1
gi|737872537|ref|WP_035839356.1|	salicylyl-CoA 5-hydroxylase [Defluviimonas sp. 20V17]	1	1
gi|736902146|ref|WP_034900940.1|	salicylyl-CoA 5-hydroxylase [Erythrobacter litoralis]	1	1
gi|931390031|gb|KPJ79676.1|	salicylyl-CoA 5-hydroxylase [Gemmatimonas sp. SG8_23]	1	1
gi|512441254|ref|WP_016417036.1|	salicylyl-CoA 5-hydroxylase [Halomonas anticariensis]	1	2
gi|737555046|ref|WP_035527743.1|	salicylyl-CoA 5-hydroxylase [Hoeflea sp. BAL378]	1	1
gi|780811364|gb|KJS16167.1|	salicylyl-CoA 5-hydroxylase [Hoeflea sp. BRH_c9]	1	1
gi|823111035|ref|WP_047032338.1|	salicylyl-CoA 5-hydroxylase [Hoeflea sp. IMCC20628]	1	1
gi|654402323|ref|WP_027878309.1|	salicylyl-CoA 5-hydroxylase [Meiothermus cerbereus]	1	1
gi|913631999|gb|KNZ30790.1|	salicylyl-CoA 5-hydroxylase [Methylibium sp. NZG]	1	2
gi|947529594|ref|WP_056193514.1|	salicylyl-CoA 5-hydroxylase [Pelomonas sp. Root1237]	1	1
gi|947521911|ref|WP_056185914.1|	salicylyl-CoA 5-hydroxylase [Pseudorhodoferax sp. Leaf267]	1	1
gi|948239670|ref|WP_056897290.1|	salicylyl-CoA 5-hydroxylase [Pseudorhodoferax sp. Leaf274]	1	1
gi|1037239240|gb|ANK82220.1|	salicylyl-CoA 5-hydroxylase [Rhizobiales bacterium NRL2]	1	1
gi|918945802|ref|WP_052641075.1|	salicylyl-CoA 5-hydroxylase [Rhizobium sp. NT-26]	1	1
gi|739293747|ref|WP_037156406.1|	salicylyl-CoA 5-hydroxylase [Rhizobium sp. YS-1r]	1	1
gi|739217842|ref|WP_037081225.1|	salicylyl-CoA 5-hydroxylase [Rhizobium vignae]	1	1
gi|655260081|ref|WP_028670572.1|	salicylyl-CoA 5-hydroxylase [Saccharospirillum impatiens]	1	1
gi|1016926143|gb|KZD23625.1|	salicylyl-CoA 5-hydroxylase [Tardiphaga sp. Vaf07]	1	2.5
gi|914795732|ref|WP_050726379.1|	salicylyl-CoA 5-hydroxylase [Vulgatibacter incomptus]	1	1
gi|740383577|ref|WP_038218262.1|	salicylyl-CoA 5-hydroxylase [Xenophilus azovorans]	1	1
gi|515706075|ref|WP_017138675.1|	4-hydroxyphenylacetate 3-hydroxylase [Pseudomonas fluorescens]	0	1
gi|1047372350|ref|WP_065727656.1|	aromatic ring hydroxylase [Bradyrhizobium icense]	0	1.02869
gi|653545112|ref|WP_027578890.1|	aromatic ring hydroxylase [Bradyrhizobium sp. Ai1a-2]	0	0.971308
gi|375045330|gb|EHS37915.1|	phenol hydroxylase [Pseudomonas aeruginosa MPAO1/P2]	0	0.000245143
gi|384397899|gb|EIE44308.1|	phenol hydroxylase [Pseudomonas aeruginosa PADK2_CF510]	0	0.0745291
gi|782989256|gb|KJU80486.1|	phenol hydroxylase [Pseudomonas pseudoalcaligenes]	0	0.822294
gi|980973721|ref|WP_059392798.1|	phenol hydroxylase [Pseudomonas toyotomiensis]	0	0.177706
gi|872667510|emb|CRX01073.1|	salicylyl-CoA 5-hydroxylase [Pseudomonas aeruginosa]	0	0.0446589
gi|495526088|ref|WP_008250733.1|	phenol hydroxylase [Limnobacter sp. MED105]	0	22
gi|750209070|ref|WP_040513144.1|	phenol hydroxylase [Limnobacter sp. MED105]	0	2.5
gi|750209099|ref|WP_040513172.1|	phenol hydroxylase [Limnobacter sp. MED105]	0	1.5
gi|740600708|ref|WP_038386252.1|	4-hydroxyphenylacetate 3-hydroxylase [Bradyrhizobium elkanii]	0	0.16281
gi|740592035|ref|WP_038377579.1|	4-hydroxyphenylacetate 3-hydroxylase [Bradyrhizobium elkanii]	0	0.16281
gi|654890812|ref|WP_028342498.1|	4-hydroxyphenylacetate 3-hydroxylase [Bradyrhizobium elkanii]	0	0.16281
gi|517084469|ref|WP_018273287.1|	4-hydroxyphenylacetate 3-hydroxylase [Bradyrhizobium elkanii]	0	0.16281
gi|1008925825|ref|WP_061879142.1|	4-hydroxyphenylacetate 3-hydroxylase [Bradyrhizobium liaoningense]	0	1.43908
gi|949587598|ref|WP_057019275.1|	4-hydroxyphenylacetate 3-hydroxylase [Bradyrhizobium pachyrhizi]	0	0.0203904
gi|983695981|gb|KWV52898.1|	4-hydroxyphenylacetate 3-hydroxylase [Bradyrhizobium sp. BR 10303]	0	0.0427857
gi|656041614|ref|WP_029080312.1|	4-hydroxyphenylacetate 3-hydroxylase [Bradyrhizobium sp. th.b2]	0	0.0305614
gi|495414428|ref|WP_008139126.1|	4-hydroxyphenylacetate 3-hydroxylase [Bradyrhizobium sp. YR681]	0	0.560915
gi|914636514|ref|WP_050628178.1|	4-hydroxyphenylacetate 3-hydroxylase [Bradyrhizobium viridifuturi]	0	0.016284
gi|654895924|ref|WP_028347473.1|	salicylyl-CoA 5-hydroxylase [Bradyrhizobium elkanii]	0	0.750499
gi|1047376331|ref|WP_065730919.1|	salicylyl-CoA 5-hydroxylase [Bradyrhizobium icense]	0	0.249501
gi|654722797|ref|WP_028180306.1|	salicylyl-CoA 5-hydroxylase [Bradyrhizobium japonicum]	0	0.88329
gi|636816208|ref|WP_024342373.1|	salicylyl-CoA 5-hydroxylase [Bradyrhizobium japonicum]	0	4.40471
gi|654678834|ref|WP_028137661.1|	salicylyl-CoA 5-hydroxylase [Bradyrhizobium japonicum]	0	0.26149
gi|517472456|ref|WP_018643139.1|	salicylyl-CoA 5-hydroxylase [Bradyrhizobium japonicum]	0	0.68657
gi|737703655|ref|WP_035672503.1|	salicylyl-CoA 5-hydroxylase [Bradyrhizobium liaoningense]	0	0.109605
gi|1008924594|ref|WP_061877923.1|	salicylyl-CoA 5-hydroxylase [Bradyrhizobium liaoningense]	0	0.0516269
gi|1027744479|ref|WP_063677390.1|	salicylyl-CoA 5-hydroxylase [Bradyrhizobium neotropicale]	0	0.0109454
gi|1020054430|ref|WP_063202944.1|	salicylyl-CoA 5-hydroxylase [Bradyrhizobium sp. AT1]	0	0.0199413
gi|1027775800|ref|WP_063707506.1|	salicylyl-CoA 5-hydroxylase [Bradyrhizobium sp. BR 10245]	0	0.0245482
gi|983701793|gb|KWV58598.1|	salicylyl-CoA 5-hydroxylase [Bradyrhizobium sp. BR 10303]	0	0.626066
gi|742492121|ref|WP_038947174.1|	salicylyl-CoA 5-hydroxylase [Bradyrhizobium sp. CCBAU 15544]	0	0.00393343
gi|742517036|ref|WP_038971964.1|	salicylyl-CoA 5-hydroxylase [Bradyrhizobium sp. CCBAU 15635]	0	0.00459039
gi|737736287|ref|WP_035704994.1|	salicylyl-CoA 5-hydroxylase [Bradyrhizobium sp. CCBAU 43298]	0	0.0691755
gi|983586887|ref|WP_060736634.1|	salicylyl-CoA 5-hydroxylase [Bradyrhizobium sp. CCGE-LA001]	0	0.0563157
gi|992052433|ref|WP_061027860.1|	salicylyl-CoA 5-hydroxylase [Bradyrhizobium sp. CCH5-F6]	0	0.423576
gi|653478927|ref|WP_027551010.1|	salicylyl-CoA 5-hydroxylase [Bradyrhizobium sp. Cp5.3]	0	0.0154623
gi|1007116633|ref|WP_061847199.1|	salicylyl-CoA 5-hydroxylase [Bradyrhizobium sp. DOA1]	0	0.0190355
gi|640609252|ref|WP_025037599.1|	salicylyl-CoA 5-hydroxylase [Bradyrhizobium sp. DOA9]	0	0.140298
gi|950143973|ref|WP_057196888.1|	salicylyl-CoA 5-hydroxylase [Bradyrhizobium sp. Leaf396]	0	5.56712
gi|653443506|ref|WP_027536359.1|	salicylyl-CoA 5-hydroxylase [Bradyrhizobium sp. URHA0002]	0	0.452803
gi|653515522|ref|WP_027566692.1|	salicylyl-CoA 5-hydroxylase [Bradyrhizobium sp. URHA0013]	0	0.0114264
gi|653397793|ref|WP_027519268.1|	salicylyl-CoA 5-hydroxylase [Bradyrhizobium sp. WSM1417]	0	0.0190773
gi|653540015|ref|WP_027576941.1|	salicylyl-CoA 5-hydroxylase [Bradyrhizobium sp. WSM1743]	0	0.0304438
gi|517130423|ref|WP_018319241.1|	salicylyl-CoA 5-hydroxylase [Bradyrhizobium sp. WSM2793]	0	0.00821794
gi|517266007|ref|WP_018454825.1|	salicylyl-CoA 5-hydroxylase [Bradyrhizobium sp. WSM4349]	0	0.0149654
gi|1028653458|ref|WP_063995536.1|	salicylyl-CoA 5-hydroxylase [Bradyrhizobium sp.]	0	0.0393776
gi|1027756127|ref|WP_063688254.1|	salicylyl-CoA 5-hydroxylase [Bradyrhizobium stylosanthis]	0	0.0213688
gi|503438351|ref|WP_013673012.1|	methane/phenol/toluene hydroxylase [Pseudonocardia dioxanivorans]	0	1.68633
gi|563567113|ref|WP_023772610.1|	salicylyl-CoA 5-hydroxylase [Mesorhizobium sp. LNHC229A00]	0	1
gi|981388636|ref|WP_059601497.1|	4-hydroxyphenylacetate 3-hydroxylase [Burkholderia pseudomultivorans]	0	0.0891469
gi|981451163|ref|WP_059660423.1|	4-hydroxyphenylacetate 3-hydroxylase [Burkholderia ubonensis]	0	0.910853
gi|501558887|ref|WP_012563384.1|	4-hydroxyphenylacetate 3-hydroxylase [Oligotropha carboxidovorans]	0	0.0515647
gi|494510974|ref|WP_007300432.1|	4-hydroxyphenylacetate 3-hydroxylase [Rhodococcus imtechensis]	0	0.0548292
gi|499913975|ref|WP_011594709.1|	4-hydroxyphenylacetate 3-hydroxylase [Rhodococcus jostii]	0	0.147994
gi|491394570|ref|WP_005252432.1|	4-hydroxyphenylacetate 3-hydroxylase [Rhodococcus opacus]	0	0.236588
gi|501999624|ref|WP_012688674.1|	4-hydroxyphenylacetate 3-hydroxylase [Rhodococcus opacus]	0	0.236588
gi|497109527|ref|WP_009474473.1|	4-hydroxyphenylacetate 3-hydroxylase [Rhodococcus sp. JVH1]	0	0.118677
gi|992249359|ref|WP_061044393.1|	4-hydroxyphenylacetate 3-hydroxylase [Rhodococcus sp. SC4]	0	0.0474566
gi|739365767|ref|WP_037226795.1|	4-hydroxyphenylacetate 3-hydroxylase [Rhodococcus wratislaviensis]	0	0.157867
gi|1032635852|ref|WP_064258188.1|	4-hydroxyphenylacetate 3-hydroxylase [Roseovarius indicus]	0	0.0121815
gi|951446474|ref|WP_057818937.1|	4-hydroxyphenylacetate 3-hydroxylase [Roseovarius indicus]	0	0.0121815
gi|664544141|ref|WP_031059457.1|	4-hydroxyphenylacetate 3-hydroxylase [Streptomyces ochraceiscleroticus]	0	1
gi|672360324|gb|AIJ26202.1|	methane/phenol/toluene hydroxylase [Amycolatopsis methanolica 239]	0	0.109263
gi|499621053|ref|WP_011301787.1|	methane/phenol/toluene hydroxylase [Cupriavidus pinatubonensis]	0	0.343497
gi|501399026|ref|WP_012430592.1|	methane/phenol/toluene hydroxylase [Ralstonia pickettii]	0	0.191027
gi|500153874|ref|WP_011829877.1|	phenol hydroxylase [Methylibium petroleiphilum]	0	0.308786
gi|947663354|ref|WP_056326069.1|	phenol hydroxylase [Methylibium sp. Root1272]	0	0.691214
gi|759642604|ref|WP_043360300.1|	phenol hydroxylase [Methyloversatilis universalis]	0	0.5
gi|517041707|ref|WP_018230525.1|	phenol hydroxylase [Methyloversatilis universalis]	0	0.5
gi|503925723|ref|WP_014159717.1|	phenol hydroxylase [Pseudoxanthomonas spadix]	0	1
gi|527108632|ref|WP_020909387.1|	phenol hydroxylase [Rhodococcus erythropolis]	0	0.0248202
gi|695270612|ref|WP_032492681.1|	phenol hydroxylase [Rhodococcus opacus]	0	0.0355106
gi|490034956|ref|WP_003937379.1|	phenol hydroxylase [Rhodococcus ruber]	0	0.0312802
gi|502804655|ref|WP_013039631.1|	phenol hydroxylase [Sphingobium japonicum]	0	1
gi|880985221|ref|WP_048708886.1|	phenol hydroxylase [Thauera humireducens]	0	1.26491
gi|941922864|gb|ALK92355.1|	p-hydroxybenzoate hydroxylase [Limnohabitans sp. 103DPR2]	0	0.00120336
gi|759568698|ref|WP_043288098.1|	salicylate hydroxylase [Burkholderiales bacterium JOSHI_001]	0	0.858381
gi|757639068|ref|WP_042878797.1|	salicylate hydroxylase [Cupriavidus necator]	0	0.534594
gi|1020105594|ref|WP_063240403.1|	salicylate hydroxylase [Cupriavidus oxalaticus]	0	0.179093
gi|742885201|ref|WP_039013645.1|	salicylate hydroxylase [Cupriavidus sp. IDO]	0	0.286313
gi|512567210|ref|WP_016449922.1|	salicylate hydroxylase [Delftia acidovorans]	0	0.238827
gi|827457143|ref|WP_047217197.1|	salicylate hydroxylase [Delftia lacustris]	0	0.126338
gi|835348931|ref|WP_047468475.1|	salicylate hydroxylase [Delftia sp. ZNC0008]	0	0.147717
gi|829179853|ref|WP_047327176.1|	salicylate hydroxylase [Delftia tsuruhatensis]	0	0.243559
gi|648281025|ref|WP_026062174.1|	salicylate hydroxylase [Delftia tsuruhatensis]	0	0.243559
gi|835412314|ref|WP_047499154.1|	salicylate hydroxylase [Methylibium sp. CF059]	0	0.283238
gi|746363479|ref|WP_039408003.1|	salicylate hydroxylase [Pandoraea pulmonicola]	0	0.32531
gi|764675757|ref|WP_044453960.1|	salicylate hydroxylase [Pandoraea vervacti]	0	0.196819
gi|654281726|ref|WP_027796852.1|	salicylate hydroxylase [Paraburkholderia acidipaludis]	0	0.477871
gi|985531207|ref|WP_060817135.1|	salicylate hydroxylase [Paraburkholderia sordidicola]	0	0.5
gi|915921667|ref|WP_050929875.1|	salicylyl-CoA 5-hydroxylase [Aestuariivita boseongensis]	0	0.0211288
gi|928973940|ref|WP_053998361.1|	salicylyl-CoA 5-hydroxylase [Ahrensia marina]	0	0.24691
gi|501122570|ref|WP_012171714.1|	salicylyl-CoA 5-hydroxylase [Azorhizobium caulinodans]	0	0.176269
gi|930048782|ref|WP_054152052.1|	salicylyl-CoA 5-hydroxylase [beta proteobacterium AAP51]	0	0.368665
gi|657875620|ref|WP_029580131.1|	salicylyl-CoA 5-hydroxylase [Bordetella hinzii]	0	0.333333
gi|696390020|ref|WP_032963307.1|	salicylyl-CoA 5-hydroxylase [Bordetella hinzii]	0	0.333333
gi|696383507|ref|WP_032957357.1|	salicylyl-CoA 5-hydroxylase [Bordetella hinzii]	0	0.333333
gi|1000912617|ref|WP_061159657.1|	salicylyl-CoA 5-hydroxylase [Burkholderia sp. LMG 29319]	0	0.172867
gi|1000919080|ref|WP_061165990.1|	salicylyl-CoA 5-hydroxylase [Burkholderia sp. LMG 29322]	0	0.493753
gi|771667864|ref|WP_045238391.1|	salicylyl-CoA 5-hydroxylase [Burkholderiaceae bacterium 16]	0	0.341361
gi|648638166|ref|WP_026329917.1|	salicylyl-CoA 5-hydroxylase [Caldimonas manganoxidans]	0	0.277924
gi|1011277291|ref|WP_062195835.1|	salicylyl-CoA 5-hydroxylase [Caldimonas taiwanensis]	0	0.185993
gi|639201540|ref|WP_024539969.1|	salicylyl-CoA 5-hydroxylase [Comamonas badia]	0	0.56187
gi|981065337|ref|WP_059410575.1|	salicylyl-CoA 5-hydroxylase [Cupriavidus basilensis]	0	0.570033
gi|737894097|ref|WP_035860569.1|	salicylyl-CoA 5-hydroxylase [Cupriavidus sp. SK-3]	0	0.214871
gi|827459485|ref|WP_047219539.1|	salicylyl-CoA 5-hydroxylase [Delftia lacustris]	0	0.207546
gi|829180793|ref|WP_047327552.1|	salicylyl-CoA 5-hydroxylase [Delftia tsuruhatensis]	0	0.400114
gi|736794038|ref|WP_034796264.1|	salicylyl-CoA 5-hydroxylase [Ensifer adhaerens]	0	0.471906
gi|759822026|ref|WP_043517991.1|	salicylyl-CoA 5-hydroxylase [Halomonas sp. BC04]	0	0.744074
gi|759833906|ref|WP_043529631.1|	salicylyl-CoA 5-hydroxylase [Halomonas xinjiangensis]	0	0.36367
gi|1020953857|gb|KZM51912.1|	salicylyl-CoA 5-hydroxylase [Labrenzia sp. OB1]	0	0.75309
gi|654384854|ref|WP_027863569.1|	salicylyl-CoA 5-hydroxylase [Massilia alkalitolerans]	0	0.449049
gi|738292077|ref|WP_036245824.1|	salicylyl-CoA 5-hydroxylase [Massilia sp. BSC265]	0	0.323105
gi|738253142|ref|WP_036208274.1|	salicylyl-CoA 5-hydroxylase [Massilia sp. LC238]	0	0.227846
gi|821556765|ref|WP_046863774.1|	salicylyl-CoA 5-hydroxylase [Microvirga sp. JC119]	0	0.547197
gi|640600781|ref|WP_025029337.1|	salicylyl-CoA 5-hydroxylase [Nitratireductor aquibiodomus]	0	0.666667
gi|1049015997|ref|WP_065816808.1|	salicylyl-CoA 5-hydroxylase [Nitratireductor aquibiodomus]	0	0.666667
gi|754902072|ref|WP_042260482.1|	salicylyl-CoA 5-hydroxylase [Nocardia brasiliensis]	0	0.628061
gi|504798770|ref|WP_014985872.1|	salicylyl-CoA 5-hydroxylase [Nocardia brasiliensis]	0	0.628061
gi|657268488|ref|WP_029372173.1|	salicylyl-CoA 5-hydroxylase [Paracoccus sp. TRP]	0	0.0319345
gi|948254948|ref|WP_056912514.1|	salicylyl-CoA 5-hydroxylase [Pseudolabrys sp. Root1462]	0	0.946937
gi|1049891013|gb|OCS52308.1|	salicylyl-CoA 5-hydroxylase [Ralstonia pickettii]	0	0.160873
gi|640545973|ref|WP_024978108.1|	salicylyl-CoA 5-hydroxylase [Ralstonia pickettii]	0	0.160873
gi|1050140894|ref|WP_065859441.1|	salicylyl-CoA 5-hydroxylase [Ralstonia pickettii]	0	0.160873
gi|501398423|ref|WP_012429989.1|	salicylyl-CoA 5-hydroxylase [Ralstonia pickettii]	0	0.160873
gi|640542297|ref|WP_024974458.1|	salicylyl-CoA 5-hydroxylase [Ralstonia pickettii]	0	0.160873
gi|653770513|ref|WP_027679575.1|	salicylyl-CoA 5-hydroxylase [Ralstonia sp. UNC404CL21Col]	0	0.0184774
gi|947801902|ref|WP_056463434.1|	salicylyl-CoA 5-hydroxylase [Rhizobacter sp. Root404]	0	0.536083
gi|951440950|ref|WP_057813568.1|	salicylyl-CoA 5-hydroxylase [Roseovarius indicus]	0	0.5
gi|1032638274|ref|WP_064260610.1|	salicylyl-CoA 5-hydroxylase [Roseovarius indicus]	0	0.5
gi|921300099|ref|WP_053235311.1|	salicylyl-CoA 5-hydroxylase [Sandaracinus amylolyticus]	0	1
gi|925321924|gb|KOT60099.1|	salicylyl-CoA 5-hydroxylase [Streptomyces rimosus subsp. rimosus]	0	0.0102841
gi|664111201|ref|WP_030648668.1|	salicylyl-CoA 5-hydroxylase [Streptomyces rimosus]	0	0.208682
gi|664099825|ref|WP_030637637.1|	salicylyl-CoA 5-hydroxylase [Streptomyces rimosus]	0	0.208682
gi|663378876|ref|WP_030375206.1|	salicylyl-CoA 5-hydroxylase [Streptomyces rimosus]	0	0.208682
gi|1016247886|ref|WP_062953511.1|	salicylyl-CoA 5-hydroxylase [Thalassospira lucentensis]	0	0.430984
gi|1016258791|ref|WP_062959097.1|	salicylyl-CoA 5-hydroxylase [Thalassospira xiamenensis]	0	0.284508
gi|494150920|ref|WP_007090665.1|	salicylyl-CoA 5-hydroxylase [Thalassospira xiamenensis]	0	0.284508
gi|754552459|ref|WP_041946250.1|	salicylyl-CoA 5-hydroxylase [Variovorax paradoxus]	0	0.498639
gi|518483834|ref|WP_019654041.1|	salicylyl-CoA 5-hydroxylase [Variovorax paradoxus]	0	0.498639
gi|946911319|ref|WP_055833952.1|	salicylyl-CoA 5-hydroxylase [Xylophilus sp. Leaf220]	0	0.443768
	Carboxymuconolactone decarboxylase	Unique reads	All reads
gi|985800528|dbj|BAU49375.1|	carboxymuconolactone decarboxylase [Sulfurifustis variabilis]	8	8
gi|495526194|ref|WP_008250839.1|	4-carboxymuconolactone decarboxylase [Limnobacter sp. MED105]	7	32.0625
gi|636810837|ref|WP_024337029.1|	MULTISPECIES: 4-carboxymuconolactone decarboxylase [Bradyrhizobium]	6	6
gi|1012141128|gb|KYP11808.1|	4-carboxymuconolactone decarboxylase [Limnobacter sp. CACIAM 66H1]	5	5.9375
gi|1048816028|dbj|BAV34769.1|	carboxymuconolactone decarboxylase [Sulfuricaulis limicola]	4	14
gi|922780279|ref|WP_053377981.1|	4-carboxymuconolactone decarboxylase [Nitrospira moscoviensis]	4	7
gi|1048815784|dbj|BAV34525.1|	carboxymuconolactone decarboxylase [Sulfuricaulis limicola]	3	46.6936
gi|504373726|ref|WP_014560828.1|	4-carboxymuconolactone decarboxylase [Ignavibacterium album]	3	3
gi|1015438577|gb|AMV20362.1|	Carboxymuconolactone decarboxylase family protein [Planctomyces sp. SH-PL14]	3	3
gi|1002384466|ref|WP_061373008.1|	carboxymuconolactone decarboxylase [Pseudomonas stutzeri]	2	6.35714
gi|518235690|ref|WP_019405898.1|	gamma-carboxymuconolactone decarboxylase [Pseudomonas stutzeri]	2	4.16667
gi|639167323|ref|WP_024507097.1|	gamma-carboxymuconolactone decarboxylase [Bradyrhizobium sp. ARR65]	2	2
gi|653287822|ref|WP_027479279.1|	4-carboxymuconolactone decarboxylase [Gryllotalpicola ginsengisoli]	2	2
gi|654401690|ref|WP_027877709.1|	4-carboxymuconolactone decarboxylase [Meiothermus cerbereus]	2	2
gi|951200968|ref|WP_057676707.1|	carboxymuconolactone decarboxylase [Curvibacter sp. PAE-UM]	2	2
gi|810967616|ref|WP_046368226.1|	carboxymuconolactone decarboxylase [Flavihumibacter petaseus]	2	2
gi|810967613|ref|WP_046368223.1|	carboxymuconolactone decarboxylase [Flavihumibacter petaseus]	2	2
gi|763313881|ref|WP_044172331.1|	carboxymuconolactone decarboxylase [Flectobacillus major]	2	2
gi|931470671|gb|KPK52403.1|	carboxymuconolactone decarboxylase [Thiotrichales bacterium SG8_50]	2	3.08889
gi|953991946|ref|WP_058076473.1|	4-carboxymuconolactone decarboxylase [Pseudomonas sp. TTU2014-066ASC]	1	1
gi|643640301|ref|WP_025241121.1|	4-carboxymuconolactone decarboxylase [Pseudomonas stutzeri]	1	2.5
[truncated: 7,124 more rows]

## Sheet: Sulfur metabolism_BACTERIA
	OXIDATIVE METABOLISM OF INORGANIC SULFUR COMPOUNDS
	Sulfides
	Reverse-type dissimilatory sulfite reductase	Unique reads	All reads
gi|671764939|gb|AII99606.1|	reverse dissimilatory sulfite reductase alpha subunit, partial [uncultured bacterium]	3	4.54251
gi|162072765|gb|ABX82381.1|	reverse-type dissimilatory siroheme sulfite reductase subunit B, partial [uncultured bacterium]	2	3.96184
gi|554895027|gb|AGZ05037.1|	reverse-type dissimilatory siroheme sulfite reductase subunit A, partial [Thiobacillus thioparus]	2	4.00282
gi|162072816|gb|ABX82415.1|	reverse-type dissimilatory siroheme sulfite reductase subunit B, partial [uncultured bacterium]	2	4.65067
gi|671764850|gb|AII99547.1|	reverse dissimilatory sulfite reductase alpha subunit, partial [uncultured bacterium]	2	2
gi|162072804|gb|ABX82407.1|	reverse-type dissimilatory siroheme sulfite reductase subunit B, partial [uncultured bacterium]	1	2.11834
gi|385763619|gb|AFI78450.1|	reverse-type dissimilatory sulfite reductase (rDSR), alpha subunit (DsrA) [uncultured bacterium ws138B4]	1	1.05357
gi|162072812|gb|ABX82412.1|	reverse-type dissimilatory siroheme sulfite reductase subunit A, partial [uncultured bacterium]	1	10.7658
gi|162072767|gb|ABX82382.1|	reverse-type dissimilatory siroheme sulfite reductase subunit A, partial [uncultured bacterium]	1	7.34993
gi|385763698|gb|AFI78527.1|	reverse-type dissimilatory sulfite reductase (rDSR), alpha subunit (DsrA) [uncultured bacterium ws172H5]	1	1
gi|162072815|gb|ABX82414.1|	reverse-type dissimilatory siroheme sulfite reductase subunit A, partial [uncultured bacterium]	1	7.21285
gi|162072813|gb|ABX82413.1|	reverse-type dissimilatory siroheme sulfite reductase subunit B, partial [uncultured bacterium]	1	1.91221
gi|385763781|gb|AFI78608.1|	reverse-type dissimilatory sulfite reductase (rDSR), alpha subunit (DsrA) [uncultured bacterium ws643C1]	1	3.05635
gi|671764896|gb|AII99578.1|	reverse dissimilatory sulfite reductase beta subunit, partial [uncultured bacterium]	1	1.09371
gi|671764868|gb|AII99559.1|	reverse dissimilatory sulfite reductase alpha subunit, partial [uncultured bacterium]	1	1.04082
gi|671764943|gb|AII99608.1|	reverse dissimilatory sulfite reductase alpha subunit, partial [uncultured bacterium]	1	1
gi|671764839|gb|AII99540.1|	reverse dissimilatory sulfite reductase beta subunit, partial [uncultured bacterium]	1	4.53811
gi|671764883|gb|AII99569.1|	reverse dissimilatory sulfite reductase alpha subunit, partial [uncultured bacterium]	1	1
gi|671764925|gb|AII99597.1|	reverse dissimilatory sulfite reductase alpha subunit, partial [uncultured bacterium]	1	1.4324
gi|671764851|gb|AII99548.1|	reverse dissimilatory sulfite reductase beta subunit, partial [uncultured bacterium]	1	1.09371
gi|162072825|gb|ABX82421.1|	reverse-type dissimilatory siroheme sulfite reductase subunit B, partial [uncultured bacterium]	0	0.246726
gi|162072798|gb|ABX82403.1|	reverse-type dissimilatory siroheme sulfite reductase subunit B, partial [uncultured bacterium]	0	0.246726
gi|162072819|gb|ABX82417.1|	reverse-type dissimilatory siroheme sulfite reductase subunit B, partial [uncultured bacterium]	0	0.2
gi|385763618|gb|AFI78449.1|	reverse-type dissimilatory sulfite reductase (rDSR), beta subunit (DsrB) [uncultured bacterium ws138B4]	0	0.000380533
gi|385763823|gb|AFI78649.1|	reverse-type dissimilatory sulfite reductase (rDSR), beta subunit (DsrB) [uncultured bacterium ws034A6]	0	0.000728248
gi|162072822|gb|ABX82419.1|	reverse-type dissimilatory siroheme sulfite reductase subunit B, partial [uncultured bacterium]	0	0.246726
gi|162072783|gb|ABX82393.1|	reverse-type dissimilatory siroheme sulfite reductase subunit B, partial [uncultured bacterium]	0	0.246726
gi|671764898|gb|AII99579.1|	reverse dissimilatory sulfite reductase alpha subunit, partial [uncultured bacterium]	0	0.666667
gi|671764884|gb|AII99570.1|	reverse dissimilatory sulfite reductase beta subunit, partial [uncultured bacterium]	0	0.166482
gi|671764893|gb|AII99576.1|	reverse dissimilatory sulfite reductase beta subunit, partial [uncultured bacterium]	0	0.189378
gi|671764908|gb|AII99586.1|	reverse dissimilatory sulfite reductase beta subunit, partial [uncultured bacterium]	0	0.866482
gi|671764929|gb|AII99600.1|	reverse dissimilatory sulfite reductase beta subunit, partial [uncultured bacterium]	0	0.189378
gi|671764935|gb|AII99604.1|	reverse dissimilatory sulfite reductase beta subunit, partial [uncultured bacterium]	0	0.189378
gi|671764815|gb|AII99524.1|	reverse dissimilatory sulfite reductase alpha subunit, partial [uncultured bacterium]	0	0.666667
gi|671764819|gb|AII99527.1|	reverse dissimilatory sulfite reductase beta subunit, partial [uncultured bacterium]	0	0.189378
gi|671764822|gb|AII99529.1|	reverse dissimilatory sulfite reductase beta subunit, partial [uncultured bacterium]	0	0.166482
gi|671764881|gb|AII99568.1|	reverse dissimilatory sulfite reductase beta subunit, partial [uncultured bacterium]	0	0.866482
gi|671764872|gb|AII99562.1|	reverse dissimilatory sulfite reductase beta subunit, partial [uncultured bacterium]	0	0.366482
gi|671764923|gb|AII99596.1|	reverse dissimilatory sulfite reductase beta subunit, partial [uncultured bacterium]	0	0.189378
gi|671764836|gb|AII99538.1|	reverse dissimilatory sulfite reductase alpha subunit, partial [uncultured bacterium]	0	0.666667
gi|671764854|gb|AII99550.1|	reverse dissimilatory sulfite reductase beta subunit, partial [uncultured bacterium]	0	0.366482
	Sulfide:quinone oxidoreductase	Unique reads	All reads
gi|608615772|dbj|GAJ36418.1|	sulfide:quinone oxidoreductase, mitochondrial precursor [Bradyrhizobium sp. DOA9]	5	8.57143
gi|21464540|gb|AAM52227.1|	sulfide:quinone oxidoreductase [Thiobacillus denitrificans]	3	4.27273
gi|1000236145|gb|KXJ99609.1|	sulfide:quinone oxidoreductase [Nitrospira sp. OLB3]	1	1
	Flavocytochrome c sulfide dehydrogenase	Unique reads	All reads
gi|499631813|ref|WP_011312547.1|	flavocytochrome C sulfide dehydrogenase [Thiobacillus denitrificans]	2	2
gi|516740677|ref|WP_018076343.1|	flavocytochrome C sulfide dehydrogenase [Thiobacillus denitrificans]	4	4
	Thiosulfate
	SoxB	Unique reads	All reads
gi|1012140140|gb|KYP10842.1|	thiosulfohydrolase SoxB [Limnobacter sp. CACIAM 66H1]	9	60.9524
gi|917009192|ref|WP_051615904.1|	thiosulfohydrolase SoxB [Polaromonas sp. EUR3 1.2.1]	7	48
gi|981549849|ref|WP_059752718.1|	thiosulfohydrolase SoxB [Thiobacillus denitrificans]	7	21.0843
gi|516743071|ref|WP_018077747.1|	thiosulfohydrolase SoxB [Thiobacillus denitrificans]	7	37.2773
gi|750442483|ref|WP_040724362.1|	thiosulfohydrolase SoxB [Thiobacillus thioparus]	7	9.93086
gi|402760327|gb|AFQ95739.1|	SoxB, partial [uncultured bacterium]	7	7
gi|489693683|ref|WP_003597858.1|	thiosulfohydrolase SoxB [Methylobacterium]	6	12.1071
gi|557715379|gb|AHA31583.1|	SoxB, partial [uncultured bacterium]	6	6.97143
gi|495525411|ref|WP_008250056.1|	thiosulfohydrolase SoxB [Limnobacter sp. MED105]	5	30.3658
gi|983051214|gb|KWT94167.1|	Sulfur oxidation protein SoxB [Variovorax sp. WDL1]	5	5
gi|495664477|ref|WP_008389056.1|	thiosulfohydrolase SoxB [Rhodovulum sp. PH10]	5	5
gi|636810826|ref|WP_024337018.1|	thiosulfohydrolase SoxB [Bradyrhizobium]	4	15.875
gi|497237319|ref|WP_009551581.1|	thiosulfohydrolase SoxB [Burkholderiales bacterium JOSHI_001]	4	5.90362
gi|557916712|ref|WP_023473553.1|	thiosulfohydrolase SoxB [Betaproteobacteria bacterium MOLA814]	3	4.2
gi|503666627|ref|WP_013900703.1|	thiosulfohydrolase SoxB [Ramlibacter tataouinensis]	3	3
gi|1028640499|ref|WP_063987252.1|	thiosulfohydrolase SoxB [Methylobacterium populi]	2	2.75
gi|742480679|ref|WP_038935732.1|	thiosulfohydrolase SoxB [Bradyrhizobium japonicum]	2	3.125
gi|950144569|ref|WP_057197484.1|	thiosulfohydrolase SoxB [Bradyrhizobium sp. Leaf396]	2	13
gi|402760431|gb|AFQ95790.1|	SoxB, partial [uncultured bacterium]	2	2
gi|402760149|gb|AFQ95663.1|	SoxB, partial [uncultured bacterium]	2	2
gi|402760317|gb|AFQ95735.1|	SoxB, partial [uncultured bacterium]	2	4.61111
gi|1004041080|ref|WP_061496359.1|	thiosulfohydrolase SoxB [Ramlibacter tataouinensis]	2	2
gi|947807753|ref|WP_056469207.1|	thiosulfohydrolase SoxB [Rhizobacter sp. Root404]	2	2.8
gi|739155709|ref|WP_037019901.1|	thiosulfohydrolase SoxB [Rhizobiales bacterium YIM 77505]	2	2
gi|495714380|ref|WP_008438959.1|	thiosulfohydrolase SoxB [Rhodanobacter thiooxydans]	2	2
gi|751632159|ref|WP_041099965.1|	thiosulfohydrolase SoxB [Sulfuritalea hydrogenivorans]	2	3
gi|657835968|ref|WP_029551971.1|	thiosulfohydrolase SoxB [Thermocrinis sp. GBS]	2	2
gi|495146355|ref|WP_007871162.1|	thiosulfohydrolase SoxB [Polaromonas sp. CF318]	1	1
gi|502290618|ref|WP_012752908.1|	thiosulfohydrolase SoxB [Methylobacterium extorquens]	1	1
gi|494836599|ref|WP_007562699.1|	thiosulfohydrolase SoxB [Methylobacterium sp. GXF4]	1	1
gi|518259919|ref|WP_019430127.1|	thiosulfohydrolase SoxB [Limnohabitans sp. Rim47]	1	1
gi|636811203|ref|WP_024337395.1|	thiosulfohydrolase SoxB [Bradyrhizobium japonicum]	1	6.5
gi|737736841|ref|WP_035705548.1|	thiosulfohydrolase SoxB [Bradyrhizobium sp. CCBAU 43298]	1	2.5
gi|639176328|ref|WP_024515950.1|	thiosulfohydrolase SoxB [Bradyrhizobium sp. Tv2a-2]	1	1
gi|914639273|ref|WP_050630937.1|	thiosulfohydrolase SoxB [Bradyrhizobium viridifuturi]	1	2
gi|226726373|gb|ACO81776.1|	SoxB, partial [uncultured bacterium]	1	1
gi|226726389|gb|ACO81784.1|	SoxB, partial [uncultured bacterium]	1	4
gi|557715445|gb|AHA31616.1|	SoxB, partial [uncultured bacterium]	1	1.33333
gi|1039679691|gb|ANN14005.1|	SoxB, partial [uncultured bacterium]	1	1
gi|402760287|gb|AFQ95720.1|	SoxB, partial [uncultured bacterium]	1	1
gi|402759945|gb|AFQ95571.1|	SoxB, partial [uncultured bacterium]	1	2.30556
gi|1039679739|gb|ANN14029.1|	SoxB, partial [uncultured bacterium]	1	1
gi|497203694|ref|WP_009517956.1|	thiosulfohydrolase SoxB [Hydrogenophaga]	1	1.01515
gi|1001836035|gb|KXS30746.1|	Sulfur oxidation protein SoxB [Gallionella sp. ShG14-8]	1	1
gi|152072225|gb|EDN69486.1|	sulfur/thiosulfate oxidation protein SoxB [Beggiatoa sp. PS]	1	1
gi|931424118|gb|KPK10241.1|	thiosulfohydrolase SoxB [Acidithiobacillales bacterium SG8_45]	1	1.5
gi|651244111|ref|WP_026379258.1|	thiosulfohydrolase SoxB [Afifella pfennigii]	1	1
gi|488804083|ref|WP_002716489.1|	thiosulfohydrolase SoxB [Afipia felis]	1	1
gi|780566587|ref|WP_045585673.1|	thiosulfohydrolase SoxB [Azospirillum thiophilum]	1	2
gi|930049279|ref|WP_054152549.1|	thiosulfohydrolase SoxB [beta proteobacterium AAP51]	1	4.04813
gi|759518130|ref|WP_043238563.1|	thiosulfohydrolase SoxB [Bosea sp. LC85]	1	1
gi|948055061|ref|WP_056714039.1|	thiosulfohydrolase SoxB [Bosea sp. Leaf344]	1	1
gi|930460771|ref|WP_054208399.1|	thiosulfohydrolase SoxB [Bosea vaviloviae]	1	1
gi|860495071|ref|WP_048442046.1|	thiosulfohydrolase SoxB [Caenimonas sp. SL110]	1	1
gi|497188930|ref|WP_009503192.1|	thiosulfohydrolase SoxB [Citreicella sp. 357]	1	1
gi|652654142|ref|WP_027015363.1|	thiosulfohydrolase SoxB [Comamonas composti]	1	1.35924
gi|493141420|ref|WP_006157357.1|	thiosulfohydrolase SoxB [Cupriavidus basilensis]	1	2
gi|1023926585|ref|WP_063463560.1|	thiosulfohydrolase SoxB [Ectothiorhodospira sp. BSL-9]	1	1
gi|931407029|gb|KPJ94871.1|	thiosulfohydrolase SoxB [Gammaproteobacteria bacterium SG8_15]	1	1.01075
gi|913713201|ref|WP_050464913.1|	thiosulfohydrolase SoxB [Herbaspirillum autotrophicum]	1	1
gi|551330967|ref|WP_022950404.1|	thiosulfohydrolase SoxB [Leucothrix mucor]	1	1
gi|738299671|ref|WP_036252769.1|	thiosulfohydrolase SoxB [Methylobacter sp. BBA5.1]	1	2
gi|648643055|ref|WP_026334806.1|	thiosulfohydrolase SoxB [Oxalobacteraceae bacterium AB_14]	1	1
gi|515802816|ref|WP_017233571.1|	thiosulfohydrolase SoxB [Pandoraea sp. B-6]	1	2
gi|503418775|ref|WP_013653436.1|	thiosulfohydrolase SoxB [Polymorphum gilvum]	1	1
gi|501326336|ref|WP_012357971.1|	thiosulfohydrolase SoxB [Polynucleobacter necessarius]	1	1
gi|948253406|ref|WP_056910972.1|	thiosulfohydrolase SoxB [Pseudolabrys sp. Root1462]	1	1.14286
gi|497208600|ref|WP_009522862.1|	thiosulfohydrolase SoxB [Ralstonia sp. PBA]	1	1
gi|947803654|ref|WP_056465109.1|	thiosulfohydrolase SoxB [Rhizobacter sp. Root404]	1	1
gi|502794851|ref|WP_013029827.1|	thiosulfohydrolase SoxB [Sideroxydans lithotrophicus]	1	2
gi|759393561|ref|WP_043118375.1|	thiosulfohydrolase SoxB [Solemya velum gill symbiont]	1	1
gi|496496874|ref|WP_009205410.1|	thiosulfohydrolase SoxB [Sulfuricella denitrificans]	1	2
gi|1040037300|gb|OBS30021.1|	thiosulfohydrolase SoxB [Tepidimonas fonticaldi]	1	1.3842
gi|760015682|ref|WP_043698892.1|	thiosulfohydrolase SoxB [Tepidimonas taiwanensis]	1	1.01515
gi|502756818|ref|WP_012991802.1|	thiosulfohydrolase SoxB [Thermocrinis albus]	1	2
gi|740192891|ref|WP_038034880.1|	thiosulfohydrolase SoxB [Thermopetrobacter sp. TC1]	1	2
gi|966787097|ref|WP_058554073.1|	thiosulfohydrolase SoxB [Thiohalocapsa sp. ML1]	1	1.2
gi|521061630|ref|WP_020393581.1|	thiosulfohydrolase SoxB [Thiothrix disciformis]	1	1
gi|931471788|gb|KPK53418.1|	thiosulfohydrolase SoxB [Thiotrichales bacterium SG8_50]	1	1.5
gi|41056553|gb|AAF61448.2|AF139113_1	AF139113_1 SoxB precursor [Starkeya novella DSM 506]	0	0.0413642
gi|133738327|emb|CAL61372.1|	putative sulfur oxidation protein SoxB [Herminiimonas arsenicoxydans]	0	0.5
gi|938297192|gb|KPQ31069.1|	sarcosine oxidase beta subunit SoxB [Halomonas sp. HL-93]	0	0.487599
gi|402760352|gb|AFQ95751.1|	SoxB, partial [uncultured bacterium]	0	0.333333
gi|402760461|gb|AFQ95804.1|	SoxB, partial [uncultured bacterium]	0	1
gi|402759984|gb|AFQ95589.1|	SoxB, partial [uncultured bacterium]	0	0.363761
gi|402759975|gb|AFQ95585.1|	SoxB, partial [uncultured bacterium]	0	0.363761
gi|226726365|gb|ACO81772.1|	SoxB, partial [uncultured bacterium]	0	0.5
gi|402760453|gb|AFQ95800.1|	SoxB, partial [uncultured bacterium]	0	0.545579
gi|402760372|gb|AFQ95761.1|	SoxB, partial [uncultured bacterium]	0	0.545579
gi|402759933|gb|AFQ95567.1|	SoxB, partial [uncultured bacterium]	0	0.363761
gi|402760440|gb|AFQ95794.1|	SoxB, partial [uncultured bacterium]	0	0.545579
gi|1039679703|gb|ANN14011.1|	SoxB, partial [uncultured bacterium]	0	0.5
gi|402760399|gb|AFQ95774.1|	SoxB, partial [uncultured bacterium]	0	0.363761
gi|402760012|gb|AFQ95602.1|	SoxB, partial [uncultured bacterium]	0	0.333333
gi|402760008|gb|AFQ95600.1|	SoxB, partial [uncultured bacterium]	0	0.215132
gi|402760020|gb|AFQ95606.1|	SoxB, partial [uncultured bacterium]	0	0.363761
gi|402760022|gb|AFQ95607.1|	SoxB, partial [uncultured bacterium]	0	0.5
gi|402760334|gb|AFQ95742.1|	SoxB, partial [uncultured bacterium]	0	0.363761
gi|402759923|gb|AFQ95563.1|	SoxB, partial [uncultured bacterium]	0	0.301261
gi|402760397|gb|AFQ95773.1|	SoxB, partial [uncultured bacterium]	0	0.363761
gi|402760405|gb|AFQ95777.1|	SoxB, partial [uncultured bacterium]	0	0.363761
gi|402760350|gb|AFQ95750.1|	SoxB, partial [uncultured bacterium]	0	0.483079
gi|402759951|gb|AFQ95574.1|	SoxB, partial [uncultured bacterium]	0	0.337392
gi|402759955|gb|AFQ95576.1|	SoxB, partial [uncultured bacterium]	0	0.363761
gi|1039679699|gb|ANN14009.1|	SoxB, partial [uncultured bacterium]	0	0.5
gi|306811155|gb|ADN05738.1|	SoxB, partial [uncultured bacterium]	0	0.374892
gi|402760033|gb|AFQ95612.1|	SoxB, partial [uncultured bacterium]	0	0.363761
gi|557715369|gb|AHA31578.1|	SoxB, partial [uncultured bacterium]	0	0.949558
gi|402760026|gb|AFQ95609.1|	SoxB, partial [uncultured bacterium]	0	0.333333
gi|402760309|gb|AFQ95731.1|	SoxB, partial [uncultured bacterium]	0	0.545579
gi|402760137|gb|AFQ95658.1|	SoxB, partial [uncultured bacterium]	0	0.274892
gi|86574499|gb|ABD09056.1|	sulfate thiol esterase SoxB [Rhodopseudomonas palustris HaA2]	0	0.0123598
gi|219675920|gb|EED32286.1|	sulfur oxidation protein SoxB [gamma proteobacterium NOR5-3]	0	0.5
gi|827205459|ref|WP_047197672.1|	thiosulfohydrolase SoxB [[Polyangium] brachysporum]	0	0.5
gi|753946727|ref|WP_041656208.1|	thiosulfohydrolase SoxB [Achromobacter xylosoxidans]	0	1.98563
gi|737199865|ref|WP_035185212.1|	thiosulfohydrolase SoxB [Acidiphilium sp. JA12-A1]	0	0.387931
gi|494664554|ref|WP_007422498.1|	thiosulfohydrolase SoxB [Acidiphilium sp. PM]	0	0.612069
gi|931487993|gb|KPK68422.1|	thiosulfohydrolase SoxB [Acidithiobacillales bacterium SM23_46]	0	4.58365
gi|498323090|ref|WP_010637246.1|	thiosulfohydrolase SoxB [Acidithiobacillus thiooxidans]	0	0.333333
gi|640403132|ref|WP_024892982.1|	thiosulfohydrolase SoxB [Acidithiobacillus thiooxidans]	0	0.333333
gi|737273050|ref|WP_035256935.1|	thiosulfohydrolase SoxB [Actibacterium mucosum]	0	0.555556
gi|651965885|ref|WP_026686603.1|	thiosulfohydrolase SoxB [Azovibrio restrictus]	0	0.103219
gi|913422767|ref|WP_050406036.1|	thiosulfohydrolase SoxB [Bradyrhizobium embrapense]	0	0.344178
gi|951467586|ref|WP_057839380.1|	thiosulfohydrolase SoxB [Bradyrhizobium jicamae]	0	0.0192177
gi|951370846|ref|WP_057747152.1|	thiosulfohydrolase SoxB [Bradyrhizobium manausense]	0	0.452054
gi|505477185|ref|WP_015663769.1|	thiosulfohydrolase SoxB [Bradyrhizobium oligotrophicum]	0	0.156341
gi|1047432945|ref|WP_065750819.1|	thiosulfohydrolase SoxB [Bradyrhizobium paxllaeri]	0	0.021124
gi|500987427|ref|WP_012041010.1|	thiosulfohydrolase SoxB [Bradyrhizobium sp. BTAi1]	0	0.41744
gi|495816184|ref|WP_008540763.1|	thiosulfohydrolase SoxB [Bradyrhizobium sp. CCGE-LA001]	0	0.798082
gi|1007122729|ref|WP_061850734.1|	thiosulfohydrolase SoxB [Bradyrhizobium sp. DOA1]	0	0.749864
gi|1047427591|ref|WP_065747698.1|	thiosulfohydrolase SoxB [Bradyrhizobium sp. LMTR 3]	0	0.655822
gi|500951899|ref|WP_012030310.1|	thiosulfohydrolase SoxB [Bradyrhizobium sp. ORS 278]	0	0.0980102
gi|493664162|ref|WP_006615421.1|	thiosulfohydrolase SoxB [Bradyrhizobium sp. ORS 285]	0	0.0849909
gi|496319022|ref|WP_009028200.1|	thiosulfohydrolase SoxB [Bradyrhizobium sp. ORS 375]	0	0.132933
gi|496248136|ref|WP_008961521.1|	thiosulfohydrolase SoxB [Bradyrhizobium sp. STM 3809]	0	0.110284
gi|771670192|ref|WP_045239290.1|	thiosulfohydrolase SoxB [Burkholderiaceae bacterium 16]	0	0.613702
gi|497257314|ref|WP_009571531.1|	thiosulfohydrolase SoxB [Celeribacter baekdonensis]	0	0.444444
gi|639199508|ref|WP_024537947.1|	thiosulfohydrolase SoxB [Comamonas badia]	0	0.167956
gi|737919035|ref|WP_035884373.1|	thiosulfohydrolase SoxB [Cupriavidus metallidurans]	0	0.589161
gi|499837119|ref|WP_011517853.1|	thiosulfohydrolase SoxB [Cupriavidus metallidurans]	0	0.589161
gi|752556999|ref|WP_041228231.1|	thiosulfohydrolase SoxB [Cupriavidus necator]	0	1.81988
gi|518280275|ref|WP_019450483.1|	thiosulfohydrolase SoxB [Cupriavidus sp. BIS7]	0	0.64328
gi|495921875|ref|WP_008646454.1|	thiosulfohydrolase SoxB [Cupriavidus sp. HMR-1]	0	0.178398
gi|737907012|ref|WP_035873253.1|	thiosulfohydrolase SoxB [Cupriavidus sp. SK-3]	0	0.386298
gi|750527930|ref|WP_040809799.1|	thiosulfohydrolase SoxB [gamma proteobacterium NOR5-3]	0	0.5
gi|752674505|ref|WP_041323214.1|	thiosulfohydrolase SoxB [Herminiimonas arsenicoxydans]	0	0.5
gi|495561370|ref|WP_008285949.1|	thiosulfohydrolase SoxB [Hydrogenivirga sp. 128-5-R1-1]	0	0.759457
gi|551360132|ref|WP_022979479.1|	thiosulfohydrolase SoxB [Ideonella sp. B508-1]	0	0.233335
gi|500032839|ref|WP_011713557.1|	thiosulfohydrolase SoxB [Magnetococcus marinus]	0	0.0150739
gi|500154017|ref|WP_011830020.1|	thiosulfohydrolase SoxB [Methylibium petroleiphilum]	0	0.420154
gi|738294021|ref|WP_036247740.1|	thiosulfohydrolase SoxB [Methylibium sp. T29]	0	0.438324
gi|519007080|ref|WP_020162955.1|	thiosulfohydrolase SoxB [Methyloversatilis discipulorum]	0	0.21942
gi|518758354|ref|WP_019915873.1|	thiosulfohydrolase SoxB [Methyloversatilis discipulorum]	0	0.21942
gi|517223541|ref|WP_018412359.1|	thiosulfohydrolase SoxB [Methyloversatilis thermotolerans]	0	0.561159
gi|498506976|ref|WP_010807635.1|	thiosulfohydrolase SoxB [Pandoraea sp. SD6-2]	0	0.318325
gi|933876271|ref|WP_054359869.1|	thiosulfohydrolase SoxB [Prosthecomicrobium hirschii]	0	0.130883
gi|788199915|ref|WP_045785223.1|	thiosulfohydrolase SoxB [Ralstonia mannitolilytica]	0	0.0300184
gi|1021858905|ref|WP_063392246.1|	thiosulfohydrolase SoxB [Ralstonia mannitolilytica]	0	0.0300184
gi|506336167|ref|WP_015855886.1|	thiosulfohydrolase SoxB [Ralstonia pickettii]	0	0.0769215
gi|490766510|ref|WP_004628744.1|	thiosulfohydrolase SoxB [Ralstonia pickettii]	0	0.0769215
gi|640541837|ref|WP_024973999.1|	thiosulfohydrolase SoxB [Ralstonia pickettii]	0	0.148935
gi|501405121|ref|WP_012436687.1|	thiosulfohydrolase SoxB [Ralstonia pickettii]	0	0.0769215
gi|1050139667|ref|WP_065858214.1|	thiosulfohydrolase SoxB [Ralstonia pickettii]	0	0.0769215
gi|640545149|ref|WP_024977300.1|	thiosulfohydrolase SoxB [Ralstonia pickettii]	0	0.0769215
gi|502975991|ref|WP_013210967.1|	thiosulfohydrolase SoxB [Ralstonia solanacearum]	0	1.68167
gi|655479248|ref|WP_028861159.1|	thiosulfohydrolase SoxB [Ralstonia solanacearum]	0	0.0843624
gi|971837842|ref|WP_058907391.1|	thiosulfohydrolase SoxB [Ralstonia solanacearum]	0	0.0843624
gi|763064163|ref|WP_043945915.1|	thiosulfohydrolase SoxB [Ralstonia solanacearum]	0	0.0901123
gi|746535024|ref|WP_039567487.1|	thiosulfohydrolase SoxB [Ralstonia solanacearum]	0	0.0901123
gi|499312363|ref|WP_011003138.1|	thiosulfohydrolase SoxB [Ralstonia solanacearum]	0	0.0843624
gi|518546992|ref|WP_019717199.1|	thiosulfohydrolase SoxB [Ralstonia solanacearum]	0	0.0843624
gi|1028878101|ref|WP_064044829.1|	thiosulfohydrolase SoxB [Ralstonia solanacearum]	0	0.0901123
gi|525967859|ref|WP_020833065.1|	thiosulfohydrolase SoxB [Ralstonia solanacearum]	0	0.0843624
gi|655470895|ref|WP_028853811.1|	thiosulfohydrolase SoxB [Ralstonia solanacearum]	0	0.0843624
gi|515096375|ref|WP_016725588.1|	thiosulfohydrolase SoxB [Ralstonia solanacearum]	0	0.0843624
gi|746569630|ref|WP_039599573.1|	thiosulfohydrolase SoxB [Ralstonia sp. A12]	0	1.01125
gi|653773608|ref|WP_027680504.1|	thiosulfohydrolase SoxB [Ralstonia sp. UNC404CL21Col]	0	0.00883495
gi|938317382|ref|WP_054621608.1|	thiosulfohydrolase SoxB [Rhodocyclaceae bacterium Paddy-1]	0	0.598709
gi|499823897|ref|WP_011504631.1|	thiosulfohydrolase SoxB [Rhodopseudomonas palustris]	0	0.869117
gi|754181277|ref|WP_041798973.1|	thiosulfohydrolase SoxB [Rhodopseudomonas palustris]	0	0.98764
gi|495093433|ref|WP_007818256.1|	thiosulfohydrolase SoxB [Roseobacter sp. AzwK-3b]	0	0.383263
gi|502930821|ref|WP_013165797.1|	thiosulfohydrolase SoxB [Starkeya novella]	0	0.958636
gi|981152829|ref|WP_059423495.1|	thiosulfohydrolase SoxB [Sulfuricella sp. T08]	0	0.842686
gi|503224652|ref|WP_013459313.1|	thiosulfohydrolase SoxB [Sulfuricurvum kujiense]	0	0.242491
gi|880984889|ref|WP_048708569.1|	thiosulfohydrolase SoxB [Thauera humireducens]	0	0.457397
gi|490379255|ref|WP_004258777.1|	thiosulfohydrolase SoxB [Thauera sp. 63]	0	0.627417
gi|544832657|ref|WP_021248439.1|	thiosulfohydrolase SoxB [Thauera terpenica]	0	0.0826245
gi|518472680|ref|WP_019642887.1|	thiosulfohydrolase SoxB [Thioalkalivibrio sp. ALSr1]	0	2
gi|740305856|ref|WP_038143227.1|	thiosulfohydrolase SoxB [Thioclava atlantica]	0	0.616737
gi|670459483|ref|WP_031408279.1|	thiosulfohydrolase SoxB [Thiomonas sp. FB-Cd]	0	0.032569
gi|931470672|gb|KPK52404.1|	thiosulfohydrolase SoxB [Thiotrichales bacterium SG8_50]	0	5.40127
gi|1011623438|ref|WP_062473844.1|	thiosulfohydrolase SoxB [Variovorax boronicumulans]	0	0.43511
gi|947916595|ref|WP_056576799.1|	thiosulfohydrolase SoxB [Variovorax sp. Root473]	0	0.56489
gi|950505473|ref|WP_057392269.1|	thiosulfohydrolase SoxB, partial [Ralstonia solanacearum]	0	0.0901123
gi|755838379|ref|WP_042592268.1|	thiosulfohydrolase SoxB, partial [Ralstonia solanacearum]	0	0.0901123
gi|515093233|ref|WP_016722446.1|	thiosulfohydrolase SoxB, partial [Ralstonia solanacearum]	0	0.0843624
	SoxA	Unique reads	All reads
gi|499630342|ref|WP_011311076.1|	sulfur oxidation c-type cytochrome SoxA [Thiobacillus denitrificans]	9	20.3571
gi|1048815780|dbj|BAV34521.1|	sulfur oxidation protein SoxA [Sulfuricaulis limicola]	9	73.7917
gi|521063648|ref|WP_020395599.1|	sulfur oxidation c-type cytochrome SoxA [Thiothrix disciformis]	7	7
gi|950143052|ref|WP_057195969.1|	sulfur oxidation c-type cytochrome SoxA [Bradyrhizobium sp. Leaf396]	6	7
gi|495525409|ref|WP_008250054.1|	sulfur oxidation c-type cytochrome SoxA [Limnobacter sp. MED105]	6	48.6
gi|950144415|ref|WP_057197330.1|	sulfur oxidation c-type cytochrome SoxA [Bradyrhizobium sp. Leaf396]	4	13.6
gi|1012140145|gb|KYP10847.1|	sulfur oxidation c-type cytochrome SoxA [Limnobacter sp. CACIAM 66H1]	4	5.4
gi|981549852|ref|WP_059752721.1|	sulfur oxidation c-type cytochrome SoxA [Thiobacillus denitrificans]	3	13
gi|648485642|ref|WP_026177393.1|	sulfur oxidation c-type cytochrome SoxA [Thiobacillus denitrificans]	3	24.6429
gi|517333069|ref|WP_018508561.1|	sulfur oxidation c-type cytochrome SoxA [Thiobacillus thioparus]	3	3
gi|1028420181|gb|OAI50083.1|	sulfur oxidation c-type cytochrome SoxA [Betaproteobacteria bacterium SCGC AG-212-J23]	2	2
gi|983687480|gb|KWV44544.1|	sulfur oxidation c-type cytochrome SoxA [Bradyrhizobium sp. BR 10303]	2	2
gi|636810828|ref|WP_024337020.1|	sulfur oxidation c-type cytochrome SoxA [Bradyrhizobium]	2	7.5
gi|654389058|ref|WP_027867740.1|	sulfur oxidation c-type cytochrome SoxA [Massilia alkalitolerans]	2	2
gi|654389351|ref|WP_027868018.1|	sulfur oxidation c-type cytochrome SoxA [Massilia alkalitolerans]	2	2
gi|1016464433|gb|KZD09710.1|	sulfur oxidation c-type cytochrome SoxA [Oceanibaculum pacificum]	2	2
gi|522189708|ref|WP_020698256.1|	sulfur oxidation c-type cytochrome SoxA [Reyranella massiliensis]	2	2
gi|985800703|dbj|BAU49550.1|	sulfur oxidation protein SoxA [Sulfurifustis variabilis]	2	2
gi|930460966|ref|WP_054208594.1|	sulfur oxidation c-type cytochrome SoxA [Bosea vaviloviae]	1	1
gi|636811202|ref|WP_024337394.1|	sulfur oxidation c-type cytochrome SoxA [Bradyrhizobium japonicum]	1	3.4
gi|500987429|ref|WP_012041012.1|	sulfur oxidation c-type cytochrome SoxA [Bradyrhizobium sp. BTAi1]	1	1.25
gi|769269790|ref|WP_045005862.1|	sulfur oxidation c-type cytochrome SoxA [Bradyrhizobium sp. LTSP857]	1	3.25
gi|817105372|ref|WP_046478720.1|	sulfur oxidation c-type cytochrome SoxA [Candidatus Filomicrobium marinum]	1	1
gi|985874174|gb|KXB31190.1|	sulfur oxidation c-type cytochrome SoxA [Dechloromonas denitrificans]	1	2
gi|1026343094|gb|OAD43486.1|	sulfur oxidation c-type cytochrome SoxA [Hydrogenophaga sp. LPB0072]	1	1
gi|497203690|ref|WP_009517952.1|	sulfur oxidation c-type cytochrome SoxA [Hydrogenophaga]	1	1
gi|521995362|ref|WP_020506633.1|	sulfur oxidation c-type cytochrome SoxA [Lamprocystis purpurea]	1	1.5
gi|489693685|ref|WP_003597860.1|	sulfur oxidation c-type cytochrome SoxA [Methylobacterium]	1	2
gi|496496875|ref|WP_009205411.1|	sulfur oxidation c-type cytochrome SoxA [Sulfuricella denitrificans]	1	1
gi|517045148|ref|WP_018233966.1|	sulfur oxidation c-type cytochrome SoxA [Thioalkalivibrio thiocyanodenitrificans]	1	1
gi|499630696|ref|WP_011311430.1|	sulfur oxidation c-type cytochrome SoxA [Thiobacillus denitrificans]	1	1
gi|971091816|emb|CRI67481.1|	Sulfur oxidation protein SoxA [Thiocapsa sp. KS1]	1	1.5
gi|517052645|ref|WP_018241463.1|	NtaA/SnaA/SoxA/DszA family monooxygenase [Rhizobium leguminosarum]	0	0.5
gi|651965889|ref|WP_026686605.1|	sulfur oxidation c-type cytochrome SoxA [Azovibrio restrictus]	0	0.582832
gi|930021070|ref|WP_054125210.1|	sulfur oxidation c-type cytochrome SoxA [beta proteobacterium AAP99]	0	0.417168
gi|504304109|ref|WP_014491211.1|	sulfur oxidation c-type cytochrome SoxA [Bradyrhizobium japonicum]	0	0.5
gi|654675045|ref|WP_028133873.1|	sulfur oxidation c-type cytochrome SoxA [Bradyrhizobium japonicum]	0	0.929604
gi|746087914|ref|WP_039154843.1|	sulfur oxidation c-type cytochrome SoxA [Bradyrhizobium japonicum]	0	0.5
gi|653541533|ref|WP_027577527.1|	sulfur oxidation c-type cytochrome SoxA [Bradyrhizobium sp. WSM1743]	0	0.070396
gi|951198770|ref|WP_057674831.1|	sulfur oxidation c-type cytochrome SoxA [Curvibacter sp. PAE-UM]	0	0.5
gi|951198287|ref|WP_057674349.1|	sulfur oxidation c-type cytochrome SoxA [Curvibacter sp. PAE-UM]	0	0.5
gi|915247529|ref|WP_050757409.1|	sulfur oxidation c-type cytochrome SoxA [Leptothrix cholodnii]	0	0.948871
gi|685485782|ref|WP_031627487.1|	sulfur oxidation c-type cytochrome SoxA [Pandoraea pnomenusa]	0	0.5
gi|564128181|gb|AHB75684.1|	sulfur oxidation protein SoxA [Pandoraea pnomenusa]	0	0.5
	SoxX	Unique reads	All reads
gi|981548911|ref|WP_059751780.1|	sulfur oxidation c-type cytochrome SoxX [Thiobacillus denitrificans]	9	70
gi|516743064|ref|WP_018077743.1|	sulfur oxidation c-type cytochrome SoxX [Thiobacillus denitrificans]	6	7.57895
gi|495525410|ref|WP_008250055.1|	sulfur oxidation c-type cytochrome SoxX [Limnobacter sp. MED105]	5	5
gi|750446410|ref|WP_040728285.1|	sulfur oxidation c-type cytochrome SoxX [Thiomicrospira sp. Kp2]	4	5
gi|636814006|ref|WP_024340182.1|	sulfur oxidation c-type cytochrome SoxX [Bradyrhizobium]	3	3
gi|1012140141|gb|KYP10843.1|	sulfur oxidation c-type cytochrome SoxX [Limnobacter sp. CACIAM 66H1]	3	43
gi|499630345|ref|WP_011311079.1|	sulfur oxidation c-type cytochrome SoxX [Thiobacillus denitrificans]	3	16.4211
gi|981549865|ref|WP_059752734.1|	sulfur oxidation c-type cytochrome SoxX [Thiobacillus denitrificans]	3	3
gi|739155703|ref|WP_037019895.1|	sulfur oxidation c-type cytochrome SoxX [Rhizobiales bacterium YIM 77505]	3	3
gi|636810831|ref|WP_024337023.1|	sulfur oxidation c-type cytochrome SoxX [Bradyrhizobium]	2	2
gi|499630323|ref|WP_011311057.1|	monoheme cytochrome SoxX [Thiobacillus denitrificans]	2	12.7636
gi|931480339|gb|KPK61426.1|	sulfur oxidation c-type cytochrome SoxX [Gammaproteobacteria bacterium SG8_31]	2	2.06897
gi|751632157|ref|WP_041099963.1|	sulfur oxidation c-type cytochrome SoxX [Sulfuritalea hydrogenivorans]	2	2
gi|647353201|ref|WP_025771460.1|	sulfur oxidation c-type cytochrome SoxX [Thioalkalivibrio sp. HK1]	2	2
gi|780104639|ref|WP_045474407.1|	sulfur oxidation c-type cytochrome SoxX [Thioploca ingrica]	2	2.66667
gi|1047441059|ref|WP_065756706.1|	sulfur oxidation c-type cytochrome SoxX [Bradyrhizobium paxllaeri]	1	1
gi|916779893|ref|WP_051386949.1|	sulfur oxidation c-type cytochrome SoxX [Bradyrhizobium sp. ARR65]	1	1
gi|636811199|ref|WP_024337391.1|	sulfur oxidation c-type cytochrome SoxX [Bradyrhizobium]	1	1
gi|657351829|ref|WP_029408508.1|	sulfur oxidation c-type cytochrome SoxX [Thiomicrospira sp. Milos-T2]	1	1
gi|736441114|ref|WP_034463070.1|	sulfur oxidation c-type cytochrome SoxX [Afipia sp. P52-10]	1	1
gi|488779031|ref|WP_002691438.1|	sulfur oxidation c-type cytochrome SoxX [Beggiatoa alba]	1	1.33333
gi|930021276|ref|WP_054125416.1|	sulfur oxidation c-type cytochrome SoxX [beta proteobacterium AAP99]	1	1
gi|931404783|gb|KPJ92875.1|	sulfur oxidation c-type cytochrome SoxX [Gammaproteobacteria bacterium SG8_15]	1	1
gi|635650184|ref|WP_024297055.1|	sulfur oxidation c-type cytochrome SoxX [Methylosarcina lacus]	1	1
gi|499762510|ref|WP_011443244.1|	sulfur oxidation c-type cytochrome SoxX [Rhodopseudomonas palustris]	1	1
gi|495664486|ref|WP_008389065.1|	sulfur oxidation c-type cytochrome SoxX [Rhodovulum sp. PH10]	1	1
gi|648549102|ref|WP_026240853.1|	sulfur oxidation c-type cytochrome SoxX [Thiobacillus thioparus]	1	1
gi|751600519|ref|WP_041068679.1|	sulfur oxidation c-type cytochrome SoxX [Thiolapillus brandeum]	1	1
gi|522049940|ref|WP_020561149.1|	sulfur oxidation c-type cytochrome SoxX [Thiothrix flexilis]	1	1
gi|937342877|dbj|BAS67453.1|	sulfur oxidation protein SoxX [endosymbiont of Bathymodiolus septemdierum str. Myojin knoll]	1	1
gi|574607571|emb|CDL72797.1|	Sulfur oxidation protein SoxX, partial [uncultured gamma proteobacterium]	1	1
gi|1000244054|gb|KXK07379.1|	monoheme cytochrome SoxX [Acidobacteria bacterium OLB17]	1	2
gi|126703409|gb|EBA02507.1|	monoheme cytochrome c SoxX [Rhodobacterales bacterium HTCC2150]	0	0.5
gi|750505348|ref|WP_040787218.1|	sulfur oxidation c-type cytochrome SoxX [Rhodobacteraceae bacterium HTCC2150]	0	0.5
gi|981152979|ref|WP_059423645.1|	sulfur oxidation c-type cytochrome SoxX [Sulfuricella sp. T08]	0	0.5
gi|658455638|ref|WP_029681001.1|	sulfur oxidation c-type cytochrome SoxX [Thioalkalivibrio sp. AKL19]	0	1
gi|635633779|ref|WP_024280676.1|	sulfur oxidation c-type cytochrome SoxX [Xanthobacter sp. 126]	0	0.731139
gi|657840479|ref|WP_029555578.1|	sulfur oxidation c-type cytochrome SoxX [Xanthobacter sp. 91]	0	0.268861
	SoxY	Unique reads	All reads
gi|1048814590|dbj|BAV33331.1|	sulfur oxidation protein SoxY [Sulfuricaulis limicola]	9	11
gi|499630344|ref|WP_011311078.1|	thiosulfate oxidation carrier protein SoxY [Thiobacillus denitrificans]	6	17
gi|985798888|dbj|BAU47735.1|	sulfur oxidation protein SoxY [Sulfurifustis variabilis]	6	6.75
gi|516743066|ref|WP_018077744.1|	thiosulfate oxidation carrier protein SoxY [Thiobacillus denitrificans]	5	6
gi|981549861|ref|WP_059752730.1|	thiosulfate oxidation carrier protein SoxY [Thiobacillus denitrificans]	4	4
gi|495525407|ref|WP_008250052.1|	thiosulfate oxidation carrier protein SoxY [Limnobacter sp. MED105]	4	15
gi|648485625|ref|WP_026177376.1|	thiosulfate oxidation carrier protein SoxY [Thiobacillus denitrificans]	3	3
gi|951480335|ref|WP_057851657.1|	sulfur oxidation protein SoxY [Bradyrhizobium valentinum]	2	2
gi|636811200|ref|WP_024337392.1|	thiosulfate oxidation carrier protein SoxY [Bradyrhizobium]	2	3
gi|985800701|dbj|BAU49548.1|	sulfur oxidation protein SoxY [Sulfurifustis variabilis]	2	2.25
gi|931480267|gb|KPK61354.1|	thiosulfate oxidation carrier protein SoxY [Gammaproteobacteria bacterium SG8_31]	2	2
gi|494352511|ref|WP_007191605.1|	thiosulfate oxidation carrier protein SoxY [Thiocapsa marina]	2	2
gi|489693688|ref|WP_003597863.1|	thiosulfate oxidation carrier protein SoxY [Methylobacterium]	2	3
gi|759476003|ref|WP_043197123.1|	sulfur oxidation protein SoxY [Bradyrhizobium sp. URHA0002]	1	1
gi|636814007|ref|WP_024340183.1|	sulfur oxidation protein SoxY [Bradyrhizobium]	1	2
gi|1028654343|ref|WP_063996421.1|	thiosulfate oxidation carrier protein SoxY [Bradyrhizobium sp.]	1	1
gi|740247519|ref|WP_038088468.1|	thiosulfate oxidation carrier protein SoxY [Acidihalobacter prosperus]	1	1
gi|501517703|ref|WP_012525640.1|	thiosulfate oxidation carrier protein SoxY [Anaeromyxobacter sp. K]	1	1
gi|502587181|ref|WP_012824922.1|	thiosulfate oxidation carrier protein SoxY [Halothiobacillus neapolitanus]	1	1
gi|948002936|ref|WP_056662395.1|	thiosulfate oxidation carrier protein SoxY [Pseudorhodoferax sp. Leaf265]	1	1
gi|1004041088|ref|WP_061496367.1|	thiosulfate oxidation carrier protein SoxY [Ramlibacter tataouinensis]	1	1
gi|502794854|ref|WP_013029830.1|	thiosulfate oxidation carrier protein SoxY [Sideroxydans lithotrophicus]	1	1
gi|751632153|ref|WP_041099959.1|	thiosulfate oxidation carrier protein SoxY [Sulfuritalea hydrogenivorans]	1	1
gi|703032162|ref|WP_033336941.1|	thiosulfate oxidation carrier protein SoxY [Thioalkalivibrio thiocyanodenitrificans]	1	1
gi|655040916|ref|WP_028489651.1|	thiosulfate oxidation carrier protein SoxY [Thiothrix lacustris]	1	1
gi|809269514|emb|CEJ12778.1|	sulfur oxidation protein SoxY [bacterium YEK0313]	0	0.726925
gi|1049735314|emb|SCB52316.1|	sulfur-oxidizing protein SoxY [Bradyrhizobium sp. err11]	0	0.00917694
gi|1049726062|emb|SCB48610.1|	sulfur-oxidizing protein SoxY [Bradyrhizobium yuanmingense]	0	0.149032
gi|654693384|ref|WP_028151968.1|	thiosulfate oxidation carrier protein SoxY [Bradyrhizobium japonicum]	0	0.105337
gi|636810830|ref|WP_024337022.1|	thiosulfate oxidation carrier protein SoxY [Bradyrhizobium japonicum]	0	0.378892
gi|654675047|ref|WP_028133875.1|	thiosulfate oxidation carrier protein SoxY [Bradyrhizobium japonicum]	0	0.105337
gi|517473790|ref|WP_018644436.1|	thiosulfate oxidation carrier protein SoxY [Bradyrhizobium japonicum]	0	0.676814
gi|746087909|ref|WP_039154840.1|	thiosulfate oxidation carrier protein SoxY [Bradyrhizobium japonicum]	0	0.105337
gi|654697066|ref|WP_028155217.1|	thiosulfate oxidation carrier protein SoxY [Bradyrhizobium japonicum]	0	0.105337
gi|504304111|ref|WP_014491213.1|	thiosulfate oxidation carrier protein SoxY [Bradyrhizobium japonicum]	0	0.105337
gi|1020050944|ref|WP_063199464.1|	thiosulfate oxidation carrier protein SoxY [Bradyrhizobium sp. AT1]	0	0.00433316
gi|1027771109|ref|WP_063702815.1|	thiosulfate oxidation carrier protein SoxY [Bradyrhizobium sp. BR 10245]	0	0.00988883
gi|742491796|ref|WP_038946849.1|	thiosulfate oxidation carrier protein SoxY [Bradyrhizobium sp. CCBAU 15544]	0	0.000672332
gi|742515810|ref|WP_038970738.1|	thiosulfate oxidation carrier protein SoxY [Bradyrhizobium sp. CCBAU 15635]	0	0.000784625
gi|992044269|ref|WP_061020649.1|	thiosulfate oxidation carrier protein SoxY [Bradyrhizobium sp. CCH5-F6]	0	0.20477
gi|1007122724|ref|WP_061850731.1|	thiosulfate oxidation carrier protein SoxY [Bradyrhizobium sp. DOA1]	0	0.00304921
gi|640604282|ref|WP_025032632.1|	thiosulfate oxidation carrier protein SoxY [Bradyrhizobium sp. DOA9]	0	0.0239807
gi|653408088|ref|WP_027521602.1|	thiosulfate oxidation carrier protein SoxY [Bradyrhizobium sp. Ec3.3]	0	0.00796216
gi|1028639141|ref|WP_063985941.1|	thiosulfate oxidation carrier protein SoxY [Bradyrhizobium sp. G22]	0	0.00154942
gi|950145125|ref|WP_057198040.1|	thiosulfate oxidation carrier protein SoxY [Bradyrhizobium sp. Leaf396]	0	1.09704
gi|769280016|ref|WP_045012539.1|	thiosulfate oxidation carrier protein SoxY [Bradyrhizobium sp. LTSP849]	0	0.00223644
gi|769269788|ref|WP_045005860.1|	thiosulfate oxidation carrier protein SoxY [Bradyrhizobium sp. LTSP857]	0	0.00168128
gi|653513871|ref|WP_027565956.1|	thiosulfate oxidation carrier protein SoxY [Bradyrhizobium sp. URHA0013]	0	0.00247516
gi|494871914|ref|WP_007598010.1|	thiosulfate oxidation carrier protein SoxY [Bradyrhizobium sp. WSM1253]	0	0.00500915
gi|653541528|ref|WP_027577525.1|	thiosulfate oxidation carrier protein SoxY [Bradyrhizobium sp. WSM1743]	0	0.00797682
gi|653458159|ref|WP_027542239.1|	thiosulfate oxidation carrier protein SoxY [Bradyrhizobium sp. WSM2254]	0	0.00368452
gi|517267169|ref|WP_018455987.1|	thiosulfate oxidation carrier protein SoxY [Bradyrhizobium sp. WSM4349]	0	0.00378895
gi|495408943|ref|WP_008133641.1|	thiosulfate oxidation carrier protein SoxY [Bradyrhizobium sp. YR681]	0	0.0144092
gi|1027754002|ref|WP_063686263.1|	thiosulfate oxidation carrier protein SoxY [Bradyrhizobium stylosanthis]	0	0.0131379
gi|502930823|ref|WP_013165799.1|	thiosulfate oxidation carrier protein SoxY [Starkeya novella]	0	0.273075
gi|517333071|ref|WP_018508563.1|	thiosulfate oxidation carrier protein SoxY [Thiobacillus thioparus]	0	10
	SoxZ	Unique reads	All reads
gi|981549855|ref|WP_059752724.1|	thiosulfate oxidation carrier complex protein SoxZ [Thiobacillus denitrificans]	9	21.3516
gi|499630343|ref|WP_011311077.1|	thiosulfate oxidation carrier complex protein SoxZ [Thiobacillus denitrificans]	5	5.38075
gi|516743067|ref|WP_018077745.1|	thiosulfate oxidation carrier complex protein SoxZ [Thiobacillus denitrificans]	5	7.17241
gi|985800702|dbj|BAU49549.1|	sulfur oxidation protein SoxZ [Sulfurifustis variabilis]	4	14
gi|636810829|ref|WP_024337021.1|	thiosulfate oxidation carrier complex protein SoxZ [Bradyrhizobium]	3	4
gi|636814008|ref|WP_024340184.1|	thiosulfate oxidation carrier complex protein SoxZ [Bradyrhizobium]	3	3
gi|1048814591|dbj|BAV33332.1|	sulfur oxidation protein SoxZ [Sulfuricaulis limicola]	3	23.6389
gi|985798889|dbj|BAU47736.1|	sulfur oxidation protein SoxZ [Sulfurifustis variabilis]	3	13.3611
gi|489693686|ref|WP_003597861.1|	thiosulfate oxidation carrier complex protein SoxZ [Methylobacterium]	3	3
gi|495525408|ref|WP_008250053.1|	thiosulfate oxidation carrier complex protein SoxZ [Limnobacter sp. MED105]	2	23
gi|1048815779|dbj|BAV34520.1|	sulfur oxidation protein SoxZ [Sulfuricaulis limicola]	2	22
gi|983051217|gb|KWT94170.1|	Sulfur oxidation protein SoxZ [Variovorax sp. WDL1]	2	3.09524
gi|636811201|ref|WP_024337393.1|	thiosulfate oxidation carrier complex protein SoxZ [Bradyrhizobium japonicum]	1	3
gi|737734821|ref|WP_035703560.1|	thiosulfate oxidation carrier complex protein SoxZ [Bradyrhizobium sp. CCBAU 43298]	1	1
gi|516742849|ref|WP_018077635.1|	thiosulfate oxidation carrier complex protein SoxZ [Thiobacillus denitrificans]	1	1
gi|953952521|dbj|BAT60994.1|	sulfur oxidation protein SoxZ [Variibacter gotjawalensis]	1	2
gi|931487991|gb|KPK68420.1|	thiosulfate oxidation carrier complex protein SoxZ [Acidithiobacillales bacterium SM23_46]	1	1
gi|930049276|ref|WP_054152546.1|	thiosulfate oxidation carrier complex protein SoxZ [beta proteobacterium AAP51]	1	1
gi|952998198|ref|WP_057956894.1|	thiosulfate oxidation carrier complex protein SoxZ [endosymbiont of Ridgeia piscesae]	1	1
gi|502979766|ref|WP_013214742.1|	thiosulfate oxidation carrier complex protein SoxZ [Hyphomicrobium denitrificans]	1	1
gi|518758357|ref|WP_019915876.1|	thiosulfate oxidation carrier complex protein SoxZ [Methyloversatilis discipulorum]	1	1
gi|560181850|ref|WP_023598448.1|	thiosulfate oxidation carrier complex protein SoxZ [Pandoraea]	1	1
gi|522189709|ref|WP_020698257.1|	thiosulfate oxidation carrier complex protein SoxZ [Reyranella massiliensis]	1	1
gi|981152832|ref|WP_059423498.1|	thiosulfate oxidation carrier complex protein SoxZ [Sulfuricella sp. T08]	1	1
gi|494359736|ref|WP_007194409.1|	thiosulfate oxidation carrier complex protein SoxZ [Thiocapsa marina]	1	1
gi|923394300|gb|KOR28348.1|	SoxZ [Achromatium sp. WMS2]	0	0.279331
gi|1049734301|emb|SCB54175.1|	sulfur compound chelating protein SoxZ [Bradyrhizobium sp. err11]	0	0.0789419
gi|1020047718|ref|WP_063196384.1|	thiosulfate oxidation carrier complex protein SoxZ [Bradyrhizobium sp. AT1]	0	0.0372747
gi|742491904|ref|WP_038946957.1|	thiosulfate oxidation carrier complex protein SoxZ [Bradyrhizobium sp. CCBAU 15544]	0	0.00578353
gi|742516889|ref|WP_038971817.1|	thiosulfate oxidation carrier complex protein SoxZ [Bradyrhizobium sp. CCBAU 15635]	0	0.0067495
gi|1007120055|ref|WP_061849108.1|	thiosulfate oxidation carrier complex protein SoxZ [Bradyrhizobium sp. DOA1]	0	0.0262299
gi|640606395|ref|WP_025034743.1|	thiosulfate oxidation carrier complex protein SoxZ [Bradyrhizobium sp. DOA9]	0	0.206287
gi|653525836|ref|WP_027571099.1|	thiosulfate oxidation carrier complex protein SoxZ [Bradyrhizobium sp. WSM1743]	0	0.0686182
gi|517133889|ref|WP_018322707.1|	thiosulfate oxidation carrier complex protein SoxZ [Bradyrhizobium sp. WSM2793]	0	0.0284772
gi|1027759399|ref|WP_063691523.1|	thiosulfate oxidation carrier complex protein SoxZ [Bradyrhizobium stylosanthis]	0	0.0314196
gi|738045423|ref|WP_036004317.1|	thiosulfate oxidation carrier complex protein SoxZ [Bradyrhizobium yuanmingense]	0	0.160767
gi|738079071|ref|WP_036037873.1|	thiosulfate oxidation carrier complex protein SoxZ [Bradyrhizobium yuanmingense]	0	0.160767
gi|738067109|ref|WP_036025996.1|	thiosulfate oxidation carrier complex protein SoxZ [Bradyrhizobium yuanmingense]	0	0.160767
gi|124260396|gb|ABM95390.1|	sulfur compound chelating protein SoxZ [Methylibium petroleiphilum PM1]	0	1
gi|780819801|gb|KJS23725.1|	sulfur oxidation protein SoxZ, partial [Pseudomonas sp. BRH_c35]	0	9.03619
gi|933514676|gb|ALG67912.1|	thiosulfate oxidation carrier complex protein SoxZ [Beggiatoa leptomitiformis]	0	0.720669
gi|874089822|ref|WP_048648205.1|	thiosulfate oxidation carrier complex protein SoxZ [Nitratireductor sp. ZZ-1]	0	0.706521
gi|1024475401|gb|KZY05816.1|	thiosulfate oxidation carrier complex protein SoxZ [Oceanibulbus sp. HI0023]	0	0.293479
gi|751632155|ref|WP_041099961.1|	thiosulfate oxidation carrier complex protein SoxZ [Sulfuritalea hydrogenivorans]	0	0.770469
	SoxC	Unique reads	All reads
gi|1049728858|emb|SCB27497.1|	sulfane dehydrogenase subunit SoxC [Bradyrhizobium yuanmingense]	1	1
gi|1002735248|gb|AMN39165.1|	sulfite oxidase SoxC [Rhodoplanes sp. Z2-YC6860]	1	1
gi|1049678617|emb|SCB33220.1|	sulfur dehydrogenase subunit SoxC [Cupriavidus alkaliphilus]	1	1.5
	SoxD	Unique reads	All reads
gi|983051219|gb|KWT94172.1|	Sulfite dehydrogenase cytochrome subunit SoxD [Variovorax sp. WDL1]	1	1
	Sulfur
	Sulfur relay protein	Unique reads	All reads
gi|985799658|dbj|BAU48505.1|	sulfur relay protein DsrC [Sulfurifustis variabilis]	9	10.5
gi|1048813856|dbj|BAV32597.1|	sulfur relay protein TusE [Sulfuricaulis limicola]	8	18
gi|1048814841|dbj|BAV33582.1|	sulfur relay protein TusB/DsrH [Sulfuricaulis limicola]	7	27
gi|985799655|dbj|BAU48502.1|	sulfur relay protein DsrC [Sulfurifustis variabilis]	4	4.25
gi|1048814850|dbj|BAV33591.1|	sulfur relay protein DsrC [Sulfuricaulis limicola]	4	24.7059
gi|931491498|gb|KPK71634.1|	sulfur relay protein DsrC [Acidithiobacillales bacterium SM23_46]	3	1
gi|931491503|gb|KPK71639.1|	sulfur relay protein TusB [Acidithiobacillales bacterium SM23_46]	3	13
gi|931491494|gb|KPK71630.1|	sulfur relay protein TusE [Acidithiobacillales bacterium SM23_46]	3	23.0612
gi|985799664|dbj|BAU48511.1|	sulfur relay protein TusB/DsrH [Sulfurifustis variabilis]	3	3
gi|1048815789|dbj|BAV34530.1|	sulfur relay protein TusB/DsrH [Sulfuricaulis limicola]	2	12
gi|931423506|gb|KPK09690.1|	sulfur relay protein DsrC [Acidithiobacillales bacterium SG8_45]	2	2.125
gi|931493041|gb|KPK72930.1|	sulfur relay protein TusE [Acidithiobacillales bacterium SM23_46]	1	11
gi|985798093|dbj|BAU46940.1|	sulfur relay protein TusE [Sulfurifustis variabilis]	1	1
gi|931431745|gb|KPK17420.1|	sulfur relay protein DsrC [Betaproteobacteria bacterium SG8_41]	1	1
gi|759382932|ref|WP_043109153.1|	sulfur relay protein DsrC [endosymbiont of unidentified scaly snail isolate Monju]	1	1
gi|931403284|gb|KPJ91581.1|	sulfur relay protein DsrC [Gammaproteobacteria bacterium SG8_11]	1	1
gi|931457111|gb|KPK40257.1|	sulfur relay protein DsrC [Gammaproteobacteria bacterium SG8_47]	1	1
gi|647586044|ref|WP_025863211.1|	sulfur relay protein DsrC [Prolixibacter bellariivorans]	1	1
gi|390611833|gb|AFM12985.1|	sulfur relay protein, TusE/DsrC/DsvC family [Turneriella parva DSM 21527]	1	1
gi|778250320|gb|KJR40907.1|	sulfur relay, DsrE-like protein [Candidatus Magnetoovum chiemensis]	1	1
gi|751305607|ref|WP_041014000.1|	MULTISPECIES: sulfur relay protein DsrH [Pseudomonas stutzeri group]	0	1.72813
gi|931491500|gb|KPK71636.1|	sulfur relay protein DsrC [Acidithiobacillales bacterium SM23_46]	0	10.9191
gi|1048814847|dbj|BAV33588.1|	sulfur relay protein DsrC [Sulfuricaulis limicola]	0	10
gi|1024909775|ref|WP_063543170.1|	sulfur relay protein DsrH [Pseudomonas stutzeri]	0	0.125
gi|771495889|ref|WP_045158978.1|	sulfur relay protein DsrH [Pseudomonas stutzeri]	0	0.267857
gi|924621928|ref|WP_053527035.1|	sulfur relay protein DsrH [Pseudomonas stutzeri]	0	0.267857
gi|852276168|ref|WP_048329260.1|	sulfur relay protein DsrH [Pseudomonas stutzeri]	0	0.267857
gi|386422437|gb|EIJ36272.1|	sulfur relay protein TusB/DsrH [Thiothrix nivea DSM 5205]	0	0.0237597
gi|931426504|gb|KPK12503.1|	sulfur relay protein TusE [Acidithiobacillales bacterium SG8_45]	0	0.631515
gi|931473337|gb|KPK54866.1|	sulfur relay protein TusE [Thiotrichales bacterium SG8_50]	0	1.36849
	Sulfur transfer protein	Unique reads	All reads
gi|985798933|dbj|BAU47780.1|	sulfur transfer protein TusE [Sulfurifustis variabilis]	8	8.88889
gi|985799665|dbj|BAU48512.1|	sulfur transfer protein TusE [Sulfurifustis variabilis]	5	9.48506
gi|985798649|dbj|BAU47496.1|	sulfur transfer protein TusE [Sulfurifustis variabilis]	5	35
gi|1048814364|dbj|BAV33105.1|	sulfur transfer protein TusE [Sulfuricaulis limicola]	5	15
gi|1048814993|dbj|BAV33734.1|	sulfur transfer protein TusE [Sulfuricaulis limicola]	1	1
gi|953951919|dbj|BAT60392.1|	sulfur transfer protein SirA [Variibacter gotjawalensis]	1	1
gi|492769012|ref|WP_005959163.1|	MULTISPECIES: sulfur transfer protein [sulfur-oxidizing symbionts]	1	1
gi|1048814840|dbj|BAV33581.1|	sulfur transfer protein TusE [Sulfuricaulis limicola]	0	21.3335
gi|344226274|gb|EGV52612.1|	putative SirA-like sulfur transfer protein [endosymbiont of Riftia pachyptila (vent Ph05)]	0	0.190136
	Sulfites
	Adenylylsulfate reductase	Unique reads	All reads
gi|1048816010|dbj|BAV34751.1|	adenylylsulfate reductase subunit alpha [Sulfuricaulis limicola]	9	120.314
gi|931468091|gb|KPK50072.1|	adenylylsulfate reductase [Thiotrichales bacterium SG8_50]	8	36.7695
gi|516745157|ref|WP_018078875.1|	adenylylsulfate reductase subunit alpha [Thiobacillus denitrificans]	8	30.8797
gi|931428009|gb|KPK13918.1|	adenylylsulfate reductase [Anaerolineae bacterium SG8_19]	7	7
gi|981554437|ref|WP_059757306.1|	adenylylsulfate reductase subunit alpha [Thiobacillus denitrificans]	7	21.3762
gi|517332276|ref|WP_018507768.1|	adenylylsulfate reductase subunit alpha [Thiobacillus thioparus]	7	30.6902
gi|723286907|gb|KHD07462.1|	adenylylsulfate reductase [Candidatus Thiomargarita nelsonii]	6	8.16229
gi|1048814181|dbj|BAV32922.1|	adenylylsulfate reductase subunit alpha [Sulfuricaulis limicola]	6	33.1064
gi|1048814182|dbj|BAV32923.1|	adenylylsulfate reductase subunit beta [Sulfuricaulis limicola]	6	15.2281
gi|931491688|gb|KPK71810.1|	adenylylsulfate reductase [Acidithiobacillales bacterium SM23_46]	4	4.97269
gi|931416918|gb|KPK03700.1|	adenylylsulfate reductase [Betaproteobacteria bacterium SG8_39]	4	14.1411
gi|1048814183|dbj|BAV32924.1|	adenylylsulfate reductase [Sulfuricaulis limicola]	4	15.506
gi|985801254|dbj|BAU50101.1|	adenylylsulfate reductase subunit alpha [Sulfurifustis variabilis]	4	16.354
gi|985800308|dbj|BAU49155.1|	adenylylsulfate reductase subunit alpha [Sulfurifustis variabilis]	4	5.01501
gi|739515833|ref|WP_037375409.1|	adenylylsulfate reductase subunit beta [Sedimenticola selenatireducens]	4	12.4389
gi|499632061|ref|WP_011312795.1|	adenylylsulfate reductase subunit beta [Thiobacillus denitrificans]	4	4.44444
gi|1001837418|gb|KXS32023.1|	Adenylylsulfate reductase, membrane anchor [Gallionella sp. ShG14-8]	4	4
gi|931426043|gb|KPK12059.1|	adenylylsulfate reductase [Acidithiobacillales bacterium SG8_45]	3	3
gi|931407073|gb|KPJ94911.1|	adenylylsulfate reductase [Gammaproteobacteria bacterium SG8_15]	3	5.1352
gi|931407074|gb|KPJ94912.1|	adenylylsulfate reductase [Gammaproteobacteria bacterium SG8_15]	3	23.3975
gi|521992788|ref|WP_020504059.1|	adenylylsulfate reductase subunit alpha [Lamprocystis purpurea]	3	3.42857
gi|502794870|ref|WP_013029846.1|	adenylylsulfate reductase subunit alpha [Sideroxydans lithotrophicus]	3	8.99627
gi|499632060|ref|WP_011312794.1|	adenylylsulfate reductase subunit alpha [Thiobacillus denitrificans]	3	15.5394
gi|1000259781|gb|KXK22503.1|	adenylylsulfate reductase [Bacteroidetes bacterium OLB12]	2	2
gi|931454489|gb|KPK37895.1|	adenylylsulfate reductase [Gammaproteobacteria bacterium SG8_47]	2	2.016
gi|931468090|gb|KPK50071.1|	adenylylsulfate reductase [Thiotrichales bacterium SG8_50]	2	44.0084
gi|1001837420|gb|KXS32025.1|	Adenylylsulfate reductase alpha subunit [Gallionella sp. ShG14-8]	2	5.78972
gi|974219738|gb|KUO60733.1|	adenylylsulfate reductase subunit alpha [Alphaproteobacteria bacterium BRH_c36]	2	4.39395
gi|499630650|ref|WP_011311384.1|	adenylylsulfate reductase subunit alpha [Thiobacillus denitrificans]	2	9.66303
gi|496438544|ref|WP_009147389.1|	adenylylsulfate reductase subunit alpha [Thiorhodovibrio sp. 970]	2	3.3355
gi|1048816009|dbj|BAV34750.1|	adenylylsulfate reductase subunit beta [Sulfuricaulis limicola]	2	32.9865
gi|985800309|dbj|BAU49156.1|	adenylylsulfate reductase subunit beta [Sulfurifustis variabilis]	2	6.49524
gi|1001837419|gb|KXS32024.1|	Adenylylsulfate reductase, beta subunit [Gallionella sp. ShG14-8]	2	2.18182
gi|923397259|gb|KOR30284.1|	adenylylsulfate reductase [Achromatium sp. WMS2]	1	1.52587
gi|931426008|gb|KPK12024.1|	adenylylsulfate reductase [Acidithiobacillales bacterium SG8_45]	1	3.41108
gi|931491689|gb|KPK71811.1|	adenylylsulfate reductase [Acidithiobacillales bacterium SM23_46]	1	1.365
gi|931427983|gb|KPK13892.1|	adenylylsulfate reductase [Anaerolineae bacterium SG8_19]	1	6.3986
gi|931407072|gb|KPJ94910.1|	adenylylsulfate reductase [Gammaproteobacteria bacterium SG8_15]	1	1.06667
gi|985800310|dbj|BAU49157.1|	adenylylsulfate reductase [Sulfurifustis variabilis]	1	33.4097
gi|110589490|gb|ABG77254.1|	adenylylsulfate reductase alpha subunit, partial [Candidatus Endoriftia persephone str. Hot96_1ẋ_2]	1	1
gi|110589488|gb|ABG77253.1|	adenylylsulfate reductase alpha subunit, partial [Candidatus Endoriftia persephone str. Hot96_1ẋ_2]	1	1
gi|505073233|ref|WP_015260335.1|	adenylylsulfate reductase alpha-subunit [Thioalkalivibrio nitratireducens]	1	4.83871
gi|494421846|ref|WP_007221065.1|	adenylylsulfate reductase subunit alpha [Candidatus Jettenia caeni]	1	1
gi|489635664|ref|WP_003540104.1|	adenylylsulfate reductase subunit alpha [Desulfotomaculum nigrificans]	1	1
gi|503606792|ref|WP_013840868.1|	adenylylsulfate reductase subunit alpha [Desulfotomaculum ruminis]	1	1
gi|974585494|ref|WP_059175793.1|	adenylylsulfate reductase subunit alpha [Thermodesulfovibrio aggregans]	1	1
gi|517044735|ref|WP_018233553.1|	adenylylsulfate reductase subunit alpha [Thioalkalivibrio thiocyanodenitrificans]	1	5.74385
gi|494099413|ref|WP_007040210.1|	adenylylsulfate reductase subunit alpha [Thiorhodococcus drewsii]	1	1.59648
gi|488796856|ref|WP_002709262.1|	adenylylsulfate reductase subunit alpha [Thiothrix nivea]	1	1.21497
gi|952350718|gb|KRT72529.1|	adenylylsulfate reductase subunit alpha, adenylylsulfate reductase, subunit A [Candidatus Rokubacteria bacterium CSP1-6]	1	1
gi|817105749|ref|WP_046479077.1|	adenylylsulfate reductase subunit beta [Candidatus Filomicrobium marinum]	1	4.30769
gi|518867614|ref|WP_020023504.1|	adenylylsulfate reductase subunit beta [Candidatus Thioglobus singularis]	1	1.3986
gi|801014956|ref|WP_046022452.1|	adenylylsulfate reductase subunit beta [Magnetospira sp. QH-2]	1	5.3986
gi|656111379|ref|WP_029134891.1|	adenylylsulfate reductase subunit beta [Sedimenticola selenatireducens]	1	1.16167
gi|740217012|ref|WP_038058853.1|	adenylylsulfate reductase subunit beta [Thiobacillus denitrificans]	1	4.10971
gi|499630651|ref|WP_011311385.1|	adenylylsulfate reductase subunit beta [Thiobacillus denitrificans]	1	5.62
gi|981554440|ref|WP_059757309.1|	adenylylsulfate reductase subunit beta [Thiobacillus denitrificans]	1	3.66348
gi|494099412|ref|WP_007040209.1|	adenylylsulfate reductase subunit beta [Thiorhodococcus drewsii]	1	1.25
gi|931430147|gb|KPK15884.1|	adenylylsulfate reductase, partial [Betaproteobacteria bacterium SG8_41]	1	4.48068
gi|743952232|dbj|GAM32108.1|	putative 5\'-adenylylsulfate reductase [Acinetobacter calcoaceticus]	0	0.0351092
gi|262257435|gb|EEY76171.1|	putative 5\'-adenylylsulfate reductase, thioredoxin-independent [Acinetobacter calcoaceticus RUH2202]	0	0.000975255
gi|292826626|gb|EFF84992.1|	putative 5\'-adenylylsulfate reductase, thioredoxin-independent [Acinetobacter sp. SH024]	0	0.00588485
gi|206601892|gb|EDZ38374.1|	Putative adenylylsulfate reductase, subunit A [Leptospirillum sp. Group II \'5-way CG\']	0	0.484314
gi|931468092|gb|KPK50073.1|	adenylylsulfate reductase [Thiotrichales bacterium SG8_50]	0	114.491
gi|269469205|gb|EEZ80741.1|	adenylylsulfate reductase beta subunit, partial [uncultured SUP05 cluster bacterium]	0	0.558511
gi|494054983|ref|WP_006997080.1|	adenylylsulfate reductase subunit alpha [Candidatus Pelagibacter ubique]	0	0.642857
gi|519013435|ref|WP_020169310.1|	adenylylsulfate reductase subunit alpha [Candidatus Pelagibacter ubique]	0	0.642857
gi|517225208|ref|WP_018414026.1|	adenylylsulfate reductase subunit alpha [Candidatus Pelagibacter ubique]	0	0.642857
gi|560891067|ref|WP_023648676.1|	adenylylsulfate reductase subunit alpha [Candidatus Pelagibacter ubique]	0	0.642857
gi|500057596|ref|WP_011737513.1|	adenylylsulfate reductase subunit alpha [Candidatus Ruthia magnifica]	0	2
gi|503588949|ref|WP_013823025.1|	adenylylsulfate reductase subunit alpha [Desulfotomaculum kuznetsovii]	0	0.46782
gi|504773145|ref|WP_014960247.1|	adenylylsulfate reductase subunit alpha [Leptospirillum ferriphilum]	0	0.200582
gi|504262887|ref|WP_014449989.1|	adenylylsulfate reductase subunit alpha [Leptospirillum ferrooxidans]	0	0.5
gi|496496199|ref|WP_009204735.1|	adenylylsulfate reductase subunit alpha [Sulfuricella denitrificans]	0	0.625435
gi|981130076|ref|WP_059419473.1|	adenylylsulfate reductase subunit alpha [Sulfuricella sp. T08]	0	1.00661
gi|516745227|ref|WP_018078912.1|	adenylylsulfate reductase subunit alpha [Thiobacillus denitrificans]	0	0.333333
gi|517332201|ref|WP_018507693.1|	adenylylsulfate reductase subunit alpha [Thiobacillus thioparus]	0	1.5
gi|557031938|gb|ESQ09872.1|	adenylylsulfate reductase subunit alpha [uncultured Thiohalocapsa sp. PB-PSB1]	0	1
gi|521992789|ref|WP_020504060.1|	adenylylsulfate reductase subunit beta [Lamprocystis purpurea]	0	0.760841
gi|655461991|ref|WP_028844959.1|	adenylylsulfate reductase subunit beta [Thermodesulfovibrio thiophilus]	0	0.843496
gi|501541012|ref|WP_012546160.1|	adenylylsulfate reductase subunit beta [Thermodesulfovibrio yellowstonii]	0	0.156504
gi|493798340|ref|WP_006746312.1|	adenylylsulfate reductase subunit beta [Thioalkalivibrio paradoxus]	0	0.25248
gi|516745225|ref|WP_018078911.1|	adenylylsulfate reductase subunit beta [Thiobacillus denitrificans]	0	0.333333
gi|517332275|ref|WP_018507767.1|	adenylylsulfate reductase subunit beta [Thiobacillus thioparus]	0	0.206315
gi|494361962|ref|WP_007195422.1|	adenylylsulfate reductase subunit beta [Thiocapsa marina]	0	0.373384
gi|504592478|ref|WP_014779580.1|	adenylylsulfate reductase subunit beta [Thiocystis violascens]	0	0.501977
gi|780110900|ref|WP_045476900.1|	adenylylsulfate reductase subunit beta [Thioploca ingrica]	0	0.579038
gi|760068137|ref|WP_043750975.1|	adenylylsulfate reductase subunit beta [Thiorhodococcus sp. AK35]	0	0.135256
gi|496438543|ref|WP_009147388.1|	adenylylsulfate reductase subunit beta [Thiorhodovibrio sp. 970]	0	0.374137
gi|923399622|gb|KOR32136.1|	adenylylsulfate reductase, partial [Achromatium sp. WMS3]	0	0.543046
gi|937342574|dbj|BAS67150.1|	adenylylsulfate reductase, subunit B [endosymbiont of Bathymodiolus septemdierum str. Myojin knoll]	0	0.441489
gi|564612844|ref|WP_023853968.1|	dissimilatory adenylylsulfate reductase subunit alpha precursor [Candidatus Pelagibacter ubique]	0	0.5
	Sulfite oxidase	Unique reads	All reads
gi|1048814279|dbj|BAV33020.1|	sulfite oxidase [Sulfuricaulis limicola]	4	35
gi|985798290|dbj|BAU47137.1|	sulfite oxidase [Sulfurifustis variabilis]	3	3
gi|1002736436|gb|AMN40353.1|	sulfite oxidase subunit YedY [Rhodoplanes sp. Z2-YC6860]	3	3
gi|1000252486|gb|KXK15512.1|	putative sulfite oxidase subunit YedY [Chloroflexi bacterium OLB14]	2	2.33333
gi|902952550|dbj|GAP13002.1|	sulfite oxidase [Longilinea arvoryzae]	2	2
gi|952348428|gb|KRT70384.1|	sulfite oxidase subunit YedY [candidate division NC10 bacterium CSP1-5]	2	2
gi|836659492|ref|WP_047807513.1|	sulfite oxidase subunit YedZ [Altererythrobacter marensis]	2	2
gi|1002734993|gb|AMN38910.1|	sulfite oxidase-like oxidoreductase [Rhodoplanes sp. Z2-YC6860]	2	2
gi|1019478135|emb|SAK93482.1|	putative sulfite oxidase subunit YedZ [Burkholderia sp. LMG 29323]	1	1
gi|1019419250|emb|SAL46487.1|	putative sulfite oxidase subunit YedZ [Paraburkholderia humi]	1	1
gi|1019397126|emb|SAL72919.1|	putative sulfite oxidase subunit YedZ [Paraburkholderia telluris]	1	2
gi|931451156|gb|KPK34929.1|	sulfite oxidase [Betaproteobacteria bacterium SG8_40]	1	1
gi|765025202|ref|WP_044591243.1|	sulfite oxidase [Bradyrhizobium sp. LTSPM299]	1	1
gi|518390248|ref|WP_019560455.1|	sulfite oxidase [Caldimonas manganoxidans]	1	1
gi|950220313|ref|WP_057264689.1|	sulfite oxidase [Duganella sp. Root1480D1]	1	1
gi|648295270|ref|WP_026076155.1|	sulfite oxidase [Herbaspirillum massiliense]	1	1.5
gi|494432980|ref|WP_007226259.1|	sulfite oxidase [marine gamma proteobacterium HTCC2143]	1	1
gi|1000073374|gb|KXJ42135.1|	sulfite oxidase [Marinobacter sp. Hex_13]	1	1
gi|916406280|ref|WP_051110024.1|	sulfite oxidase [Massilia niastensis]	1	1.5
gi|821560828|ref|WP_046867834.1|	sulfite oxidase [Microvirga sp. JC119]	1	1
gi|1016310823|ref|WP_062982346.1|	sulfite oxidase [Nocardia anaemiae]	1	1
gi|950253329|ref|WP_057289848.1|	sulfite oxidase [Noviherbaspirillum sp. Root189]	1	1
gi|740884460|ref|WP_038669708.1|	sulfite oxidase [Pelosinus sp. UFO1]	1	1
gi|494033829|ref|WP_006975962.1|	sulfite oxidase [Plesiocystis pacifica]	1	1
gi|761527538|gb|AJP47857.1|	sulfite oxidase [Rhodocyclaceae bacterium PG1-Ca6]	1	1
gi|497499892|ref|WP_009814090.1|	sulfite oxidase [Roseovarius nubinhibens]	1	1
gi|1002735248|gb|AMN39165.1|	sulfite oxidase SoxC [Rhodoplanes sp. Z2-YC6860]	1	1
gi|984374203|gb|KWV94506.1|	sulfite oxidase subunit YedZ [Erythrobacter sp. AP23]	1	1
gi|1024550442|gb|KZY56476.1|	sulfite oxidase subunit YedZ [Erythrobacter sp. HI0063]	1	1
gi|393185606|gb|EJC85642.1|	sulfite oxidase-like oxidoreductase [Rhizobium leguminosarum bv. trifolii WSM2297]	1	1
gi|723581786|gb|KHD19029.1|	sulfite oxidase [Paraburkholderia sacchari]	0	0.5
gi|340550903|gb|AEK60278.1|	putative Sulfite oxidase [Collimonas fungivorans Ter331]	0	0.0631435
gi|237875162|gb|ACR27495.1|	putative sulfite oxidase subunit YedZ [Burkholderia glumae BGR1]	0	0.0516534
gi|848257479|gb|AKN28388.1|	putative sulfite oxidase subunit YedZ [Pseudomonas stutzeri]	0	2.06667
gi|686473748|gb|KGB56658.1|	putative sulfite oxidase subunit YedZ [Sphingopyxis sp. LC81]	0	0.5
gi|931492377|gb|KPK72328.1|	sulfite oxidase [Acidithiobacillales bacterium SM23_46]	0	3.46472
gi|654470576|ref|WP_027940807.1|	sulfite oxidase [Amycolatopsis taiwanensis]	0	0.643559
gi|947787388|ref|WP_056449105.1|	sulfite oxidase [Massilia sp. Root335]	0	0.201857
gi|1027943683|ref|WP_063816450.1|	sulfite oxidase [Pedosphaera parvula]	0	0.938065
gi|931464086|gb|KPK46553.1|	sulfite oxidase [Thiotrichales bacterium SG8_50]	0	4.08274
gi|430009392|gb|AGA32144.1|	Sulfite oxidase and related enzyme [Thioalkalivibrio nitratireducens DSM 14787]	0	0.0727186
gi|524553301|dbj|GAD21454.1|	sulfite oxidase and related enzymes [Acidovorax sp. MR-S7]	0	0.501283
gi|144898978|emb|CAM75842.1|	Sulfite oxidase and related enzymes [Magnetospirillum gryphiswaldense MSR-1]	0	1.43913
gi|801796993|emb|CFM48240.1|	sulfite oxidase subunit YedY [Bordetella pertussis]	0	0.143523
gi|937372283|ref|WP_054590410.1|	sulfite oxidase subunit YedZ [Sphingopyxis macrogoltabida]	0	0.25
gi|937291725|gb|ALH82271.1|	sulfite oxidase subunit YedZ [Sphingopyxis macrogoltabida]	0	0.25
gi|938952599|ref|WP_054731829.1|	sulfite oxidase subunit YedZ [Sphingopyxis macrogoltabida]	0	0.25
gi|938159269|gb|ALJ15630.1|	sulfite oxidase subunit YedZ [Sphingopyxis macrogoltabida]	0	0.25
gi|494872693|ref|WP_007598788.1|	sulfite oxidase-like oxidoreductase [Bradyrhizobium sp. WSM1253]	0	0.00342478
gi|494878152|ref|WP_007604241.1|	sulfite oxidase-like oxidoreductase [Bradyrhizobium sp. WSM471]	0	0.0059156
gi|495413315|ref|WP_008138013.1|	sulfite oxidase-like oxidoreductase [Bradyrhizobium sp. YR681]	0	0.0162077
	Sulfate adenyltrasferase	Unique reads	All reads
gi|981554443|ref|WP_059757312.1|	sulfate adenylyltransferase [Thiobacillus denitrificans]	8	24.3986
gi|1048816008|dbj|BAV34749.1|	sulfate adenylyltransferase [Sulfuricaulis limicola]	7	94.2857
gi|516745223|ref|WP_018078910.1|	sulfate adenylyltransferase [Thiobacillus denitrificans]	6	42.3336
gi|499630652|ref|WP_011311386.1|	sulfate adenylyltransferase [Thiobacillus denitrificans]	5	11.7482
gi|517332203|ref|WP_018507695.1|	sulfate adenylyltransferase [Thiobacillus thioparus]	4	33.3514
gi|985801252|dbj|BAU50099.1|	sulfate adenylyltransferase [Sulfurifustis variabilis]	4	4.19177
	Adenylylsulfate:phosphate adenylyltransferase	Unique reads	All reads
gi|7595275|gb|AAF64398.1|	AF148553_2', 'AF148553_2 adenylylsulfate:phosphate adenylyltransferase [Thiobacillus denitrificans]	1	14.2379

## Sheet: Hydrocarbon metabolism_ARCHAEA
	OXIDATIVE METABOLISM OF HYDROCARBONS
	Aromatic hydrocarbons and derivatives
	Dioxygenase	Unique reads	All reads
gi|665992871|gb|AIF82631.1|	ferredoxin subunit of nitrite reductase and ring-hydroxylating dioxygenase [Candidatus Nitrososphaera evergladensis SR1]	3	3
gi|665995303|gb|AIF85063.1|	ferredoxin subunit of nitrite reductase and ring-hydroxylating dioxygenase [Candidatus Nitrososphaera evergladensis SR1]	1	1
gi|1003584593|emb|CUR51878.1|	putative dioxygenase [Candidatus Nitrosotalea devanaterra]	1	1
gi|630831343|gb|KCZ73052.1|	ferredoxin subunit of nitrite reductase and ring-hydroxylating dioxygenase [Candidatus Methanoperedens nitroreducens]	0	1
	Aliphatic hydrocarbons and derivatives
	Dioxygenase	Unique reads	All reads
gi|665992855|gb|AIF82615.1|	2-nitropropane dioxygenase-like enzyme [Candidatus Nitrososphaera evergladensis SR1]	1	1
	Methane monooxygenase	Unique reads	All reads
gi|408365705|gb|AFU59435.1|	ammonia monooxygenase/methane monooxygenase, subunit C [Candidatus Nitrososphaera gargensis Ga9.2]	1	2
	Alcohols
	Alcohol dehydrogenase	Unique reads	All reads
gi|408366300|gb|AFU60030.1|	putative alcohol dehydrogenase protein [Candidatus Nitrososphaera gargensis Ga9.2]	6	6
gi|408363698|gb|AFU57428.1|	NAD-dependent alcohol dehydrogenase [Candidatus Nitrososphaera gargensis Ga9.2]	5	5
gi|408365760|gb|AFU59490.1|	iron-containing alcohol dehydrogenase [Candidatus Nitrososphaera gargensis Ga9.2]	4	4
gi|408365433|gb|AFU59163.1|	putative alcohol dehydrogenase zinc-binding domain protein [Candidatus Nitrososphaera gargensis Ga9.2]	4	4
gi|757132633|ref|WP_042686894.1|	alcohol dehydrogenase [Thaumarchaeota archaeon MY2]	3	3
gi|408363344|gb|AFU57074.1|	putative NAD-dependent alcohol dehydrogenase [Candidatus Nitrososphaera gargensis Ga9.2]	2	2
gi|665995484|gb|AIF85244.1|	Zn-dependent alcohol dehydrogenase [Candidatus Nitrososphaera evergladensis SR1]	2	2
gi|647813006|gb|AIC16707.1|	putative NAD-dependent alcohol dehydrogenase [Nitrososphaera viennensis EN76]	2	2
gi|647810899|gb|AIC14600.1|	NAD-dependent alcohol dehydrogenase [Nitrososphaera viennensis EN76]	1	1
gi|408365227|gb|AFU58957.1|	NAD-dependent alcohol dehydrogenase [Candidatus Nitrososphaera gargensis Ga9.2]	1	1
gi|647813178|gb|AIC16879.1|	NAD-dependent alcohol dehydrogenase [Nitrososphaera viennensis EN76]	1	1
gi|408365871|gb|AFU59601.1|	NAD-dependent alcohol dehydrogenase [Candidatus Nitrososphaera gargensis Ga9.2]	0	0.956316
gi|757131072|ref|WP_042685343.1|	zinc-dependent alcohol dehydrogenase [Thaumarchaeota archaeon MY2]	0	0.432695
gi|388254735|gb|AFK24851.1|	Zn-dependent alcohol dehydrogenase [uncultured archaeon]	0	0.0436836
gi|851340607|ref|WP_048188391.1|	zinc-dependent alcohol dehydrogenase [Candidatus Nitrosotenuis cloacae]	0	0.567305
	Aldehydes
	Aldehyde dehydrogenase	Unique reads	All reads
gi|851341693|ref|WP_048188829.1|	aldehyde dehydrogenase [Candidatus Nitrosotenuis cloacae]	2	2
gi|388254737|gb|AFK24853.1|	aldehyde dehydrogenase family protein [uncultured archaeon]	2	3
gi|547222619|dbj|BAN90859.1|	aldehyde dehydrogenase middle subunit [Aeropyrum camini SY1 = JCM 12091]	1	1
gi|665995807|gb|AIF85567.1|	NAD-dependent aldehyde dehydrogenase [Candidatus Nitrososphaera evergladensis SR1]	1	1
gi|665993082|gb|AIF82842.1|	NAD-dependent aldehyde dehydrogenase [Candidatus Nitrososphaera evergladensis SR1]	0	0.454636
	Alkanal monooxygenase	Unique reads	All reads
gi|408364953|gb|AFU58683.1|	luciferase-like monooxygenase family protein [Candidatus Nitrososphaera gargensis Ga9.2]	2	2
gi|408363526|gb|AFU57256.1|	luciferase-like monooxygenase family protein [Candidatus Nitrososphaera gargensis Ga9.2]	1	3

## Sheet: Hydrocarbon metabolism_FUNGI
	OXIDATIVE METABOLISM OF HYDROCARBONS
	Aliphatic hydrocarbons and derivatives
	Cytochrome P450	Unique reads	All reads
gi|119490743|ref|XP_001263094.1|	n-alkane-inducible cytochrome P450 [Aspergillus fischeri NRRL 181]	1	1
gi|121702941|ref|XP_001269735.1|	cytochrome P450 monooxygenase, putative [Aspergillus clavatus NRRL 1]	1	1
gi|599150580|gb|EYE90112.1|	putative cytochrome P450 [Aspergillus ruber CBS 135680]	1	1
gi|347832747|emb|CCD48444.1|	similar to cytochrome P450 [Botrytis cinerea T4]	0	1
gi|915131951|ref|XP_013324181.1|	cytochrome P450 monooxygenase, partial [Rasamsonia emersonii CBS 393.64]	0	0.315789
	Alcohols
	Alcohol dehydrogenase	Unique reads	All reads
gi|1001616713|gb|KXS20455.1|	alcohol dehydrogenase [Gonapodya prolifera JEL478]	1	1
gi|599151620|gb|EYE91043.1|	alcohol dehydrogenase [Aspergillus ruber CBS 135680]	1	1
gi|459370950|gb|EMG48889.1|	NADP-dependent alcohol dehydrogenase, putative [Candida maltosa Xu316]	1	1
gi|599151920|gb|EYE91331.1|	alcohol dehydrogenase [Aspergillus ruber CBS 135680]	0	0.933333
	Aryl-alcohol dehydrogenase	Unique reads	All reads
gi|573992581|ref|XP_006674211.1|	aryl-alcohol dehydrogenase, putative [Cordyceps militaris CM01]	1	1
gi|238496373|ref|XP_002379422.1|	aryl-alcohol dehydrogenase Aad14, putative [Aspergillus flavus NRRL3357]	0	0.0740741
gi|992087664|ref|XP_015407354.1|	putative aryl-alcohol dehydrogenase Aad14 [Aspergillus nomius NRRL 13137]	0	0.481481
gi|317147218|ref|XP_001821963.2|	aryl-alcohol dehydrogenase AAD14 [Aspergillus oryzae RIB40]	0	0.111111
	Aldehydes
	Aldehyde dehydrogenase	Unique reads	All reads
gi|396463419|ref|XP_003836320.1|	similar to aldehyde dehydrogenase [Leptosphaeria maculans JN3]	1	1
gi|972229783|emb|CEL10235.1|	Putative Aldehyde dehydrogenase ALDH [Aspergillus calidoustus]	0	1.06758
gi|589106203|ref|XP_006965124.1|	NAD-dependent aldehyde dehydrogenase [Trichoderma reesei QM6a]	0	0.0757576
gi|591487345|gb|EXM17118.1|	NAD-dependent aldehyde dehydrogenase [Fusarium oxysporum f. sp. vasinfectum 25433]	0	0.333333
gi|591410804|gb|EXL45941.1|	NAD-dependent aldehyde dehydrogenase [Fusarium oxysporum f. sp. radicis-lycopersici 26381]	0	0.333333
